# Supplementary material for: Strain rate dependency of dislocation plasticity
Source: Nat Commun. 2021 Mar 23;12:1845. doi: 10.1038/s41467-021-21939-1 (PMC7988163; doi:10.1038/s41467-021-21939-1)
Supplement: Supplementary file 3 — Supplementary Data 1 [file 41467_2021_21939_MOESM3_ESM.zip › Supplementary Data 1/DDDSimulationSet4/StrainRate=1e3s-1/InitialDislocationDensity=1.2e14m-2.dat]

#strain(1), stress(Pa), dislocation density(m-2), strain rate(s-1), mean dislocation velocity(km/s), plastic strain(1)
1.378e-006 1.890e+005 1.144e+014 1.000e+003 1.901e-003 6.955e-008 
2.797e-006 3.652e+005 1.144e+014 1.000e+003 2.021e-003 2.696e-007 
4.196e-006 5.298e+005 1.144e+014 1.000e+003 1.730e-003 5.294e-007 
5.587e-006 6.917e+005 1.144e+014 1.000e+003 1.942e-003 8.007e-007 
6.977e-006 8.479e+005 1.144e+014 1.000e+003 1.749e-003 1.111e-006 
8.378e-006 1.014e+006 1.144e+014 1.000e+003 1.536e-003 1.366e-006 
9.812e-006 1.165e+006 1.144e+014 1.000e+003 1.941e-003 1.756e-006 
1.124e-005 1.312e+006 1.144e+014 1.000e+003 2.010e-003 2.170e-006 
1.266e-005 1.453e+006 1.144e+014 1.000e+003 2.067e-003 2.607e-006 
1.407e-005 1.604e+006 1.144e+014 1.000e+003 1.781e-003 2.975e-006 
1.548e-005 1.773e+006 1.144e+014 1.000e+003 2.160e-003 3.215e-006 
1.692e-005 1.929e+006 1.144e+014 1.000e+003 1.798e-003 3.582e-006 
1.838e-005 2.085e+006 1.144e+014 1.000e+003 1.998e-003 3.957e-006 
1.983e-005 2.240e+006 1.144e+014 1.000e+003 1.710e-003 4.333e-006 
2.129e-005 2.396e+006 1.144e+014 1.000e+003 1.638e-003 4.714e-006 
2.276e-005 2.580e+006 1.144e+014 1.000e+003 1.940e-003 4.910e-006 
2.425e-005 2.745e+006 1.144e+014 1.000e+003 2.024e-003 5.270e-006 
2.573e-005 2.898e+006 1.144e+014 1.000e+003 1.758e-003 5.682e-006 
2.721e-005 3.052e+006 1.144e+014 1.000e+003 1.850e-003 6.095e-006 
2.872e-005 3.217e+006 1.144e+014 1.000e+003 2.105e-003 6.465e-006 
3.027e-005 3.388e+006 1.144e+014 1.000e+003 1.993e-003 6.837e-006 
3.181e-005 3.549e+006 1.144e+014 1.000e+003 1.699e-003 7.264e-006 
3.334e-005 3.721e+006 1.144e+014 1.000e+003 1.720e-003 7.596e-006 
3.483e-005 3.889e+006 1.144e+014 1.000e+003 2.172e-003 7.936e-006 
3.627e-005 4.056e+006 1.144e+014 1.000e+003 2.003e-003 8.218e-006 
3.773e-005 4.215e+006 1.144e+014 1.000e+003 1.567e-003 8.576e-006 
3.918e-005 4.377e+006 1.144e+014 1.000e+003 2.220e-003 8.902e-006 
4.062e-005 4.551e+006 1.144e+014 1.000e+003 2.014e-003 9.143e-006 
4.208e-005 4.707e+006 1.144e+014 1.000e+003 1.533e-003 9.517e-006 
4.358e-005 4.883e+006 1.144e+014 1.000e+003 1.586e-003 9.804e-006 
4.516e-005 5.032e+006 1.144e+014 1.000e+003 1.941e-003 1.035e-005 
4.674e-005 5.194e+006 1.144e+014 1.000e+003 1.643e-003 1.082e-005 
4.830e-005 5.365e+006 1.144e+014 1.000e+003 1.996e-003 1.119e-005 
4.988e-005 5.535e+006 1.145e+014 1.000e+003 6.131e-004 1.160e-005 
5.155e-005 5.732e+006 1.145e+014 1.000e+003 1.924e-003 1.191e-005 
5.312e-005 5.914e+006 1.145e+014 1.000e+003 1.880e-003 1.221e-005 
5.467e-005 6.091e+006 1.145e+014 1.000e+003 1.583e-003 1.255e-005 
5.636e-005 6.280e+006 1.145e+014 1.000e+003 1.830e-003 1.293e-005 
5.810e-005 6.459e+006 1.145e+014 1.000e+003 2.323e-003 1.342e-005 
5.973e-005 6.614e+006 1.145e+014 1.000e+003 2.208e-003 1.398e-005 
6.141e-005 6.774e+006 1.145e+014 1.000e+003 2.059e-003 1.456e-005 
6.313e-005 6.978e+006 1.145e+014 1.000e+003 1.269e-003 1.487e-005 
6.483e-005 7.177e+006 1.145e+014 1.000e+003 1.738e-003 1.519e-005 
6.656e-005 7.355e+006 1.145e+014 1.000e+003 1.782e-003 1.569e-005 
6.828e-005 7.547e+006 1.145e+014 1.000e+003 1.789e-003 1.609e-005 
7.000e-005 7.718e+006 1.145e+014 1.000e+003 2.287e-003 1.662e-005 
7.174e-005 7.880e+006 1.145e+014 1.000e+003 2.014e-003 1.723e-005 
7.346e-005 8.050e+006 1.145e+014 1.000e+003 1.500e-003 1.778e-005 
7.526e-005 8.223e+006 1.145e+014 1.000e+003 1.803e-003 1.838e-005 
7.697e-005 8.348e+006 1.145e+014 1.000e+003 1.633e-003 1.923e-005 
7.856e-005 8.434e+006 1.146e+014 1.000e+003 1.359e-003 2.023e-005 
8.018e-005 8.512e+006 1.146e+014 1.000e+003 1.321e-003 2.130e-005 
8.178e-005 8.668e+006 1.146e+014 1.000e+003 1.848e-003 2.183e-005 
8.340e-005 8.819e+006 1.146e+014 1.000e+003 1.501e-003 2.240e-005 
8.505e-005 9.011e+006 1.146e+014 1.000e+003 1.968e-003 2.273e-005 
8.680e-005 9.186e+006 1.146e+014 1.000e+003 1.653e-003 2.327e-005 
8.867e-005 9.379e+006 1.146e+014 1.000e+003 2.202e-003 2.379e-005 
9.034e-005 9.578e+006 1.146e+014 1.000e+003 1.570e-003 2.410e-005 
9.208e-005 9.769e+006 1.146e+014 1.000e+003 2.067e-003 2.451e-005 
9.383e-005 9.982e+006 1.146e+014 1.000e+003 9.547e-004 2.479e-005 
9.546e-005 1.016e+007 1.146e+014 1.000e+003 2.010e-003 2.516e-005 
9.674e-005 1.030e+007 1.146e+014 1.000e+003 1.567e-003 2.547e-005 
9.827e-005 1.048e+007 1.146e+014 1.000e+003 1.271e-003 2.576e-005 
9.984e-005 1.065e+007 1.146e+014 1.000e+003 2.046e-003 2.618e-005 
1.014e-004 1.085e+007 1.146e+014 1.000e+003 1.948e-003 2.641e-005 
1.030e-004 1.103e+007 1.146e+014 1.000e+003 1.449e-003 2.672e-005 
1.047e-004 1.122e+007 1.146e+014 1.000e+003 1.942e-003 2.702e-005 
1.063e-004 1.142e+007 1.146e+014 1.000e+003 1.653e-003 2.734e-005 
1.081e-004 1.159e+007 1.147e+014 1.000e+003 2.110e-003 2.789e-005 
1.099e-004 1.177e+007 1.147e+014 1.000e+003 2.272e-003 2.843e-005 
1.116e-004 1.195e+007 1.147e+014 1.000e+003 1.905e-003 2.895e-005 
1.133e-004 1.214e+007 1.147e+014 1.000e+003 1.484e-003 2.940e-005 
1.151e-004 1.236e+007 1.147e+014 1.000e+003 1.679e-003 2.963e-005 
1.169e-004 1.255e+007 1.147e+014 1.000e+003 1.687e-003 3.005e-005 
1.186e-004 1.275e+007 1.147e+014 1.000e+003 1.846e-003 3.042e-005 
1.204e-004 1.296e+007 1.147e+014 1.000e+003 2.176e-003 3.077e-005 
1.220e-004 1.314e+007 1.147e+014 1.000e+003 1.196e-003 3.114e-005 
1.237e-004 1.336e+007 1.147e+014 1.000e+003 1.990e-003 3.135e-005 
1.254e-004 1.357e+007 1.147e+014 1.000e+003 2.086e-003 3.152e-005 
1.270e-004 1.377e+007 1.147e+014 1.000e+003 2.240e-003 3.178e-005 
1.287e-004 1.396e+007 1.147e+014 1.000e+003 1.621e-003 3.216e-005 
1.304e-004 1.418e+007 1.147e+014 1.000e+003 2.393e-003 3.230e-005 
1.321e-004 1.436e+007 1.147e+014 1.000e+003 1.861e-003 3.275e-005 
1.339e-004 1.454e+007 1.147e+014 1.000e+003 1.811e-003 3.339e-005 
1.358e-004 1.477e+007 1.147e+014 1.000e+003 2.030e-003 3.360e-005 
1.376e-004 1.500e+007 1.147e+014 1.000e+003 1.887e-003 3.382e-005 
1.395e-004 1.521e+007 1.147e+014 1.000e+003 1.913e-003 3.425e-005 
1.413e-004 1.541e+007 1.147e+014 1.000e+003 2.293e-003 3.478e-005 
1.432e-004 1.562e+007 1.147e+014 1.000e+003 1.413e-003 3.513e-005 
1.451e-004 1.584e+007 1.147e+014 1.000e+003 1.599e-003 3.551e-005 
1.469e-004 1.607e+007 1.147e+014 1.000e+003 1.433e-003 3.575e-005 
1.488e-004 1.623e+007 1.147e+014 1.000e+003 1.476e-003 3.651e-005 
1.505e-004 1.644e+007 1.147e+014 1.000e+003 1.565e-003 3.678e-005 
1.523e-004 1.664e+007 1.148e+014 1.000e+003 2.217e-003 3.715e-005 
1.539e-004 1.680e+007 1.148e+014 1.000e+003 1.797e-003 3.768e-005 
1.555e-004 1.700e+007 1.148e+014 1.000e+003 1.725e-003 3.794e-005 
1.571e-004 1.717e+007 1.148e+014 1.000e+003 2.087e-003 3.838e-005 
1.587e-004 1.735e+007 1.148e+014 1.000e+003 1.976e-003 3.870e-005 
1.603e-004 1.751e+007 1.148e+014 1.000e+003 2.068e-003 3.913e-005 
1.618e-004 1.769e+007 1.148e+014 1.000e+003 2.369e-003 3.946e-005 
1.636e-004 1.787e+007 1.148e+014 1.000e+003 1.795e-003 3.996e-005 
1.653e-004 1.808e+007 1.148e+014 1.000e+003 2.112e-003 4.031e-005 
1.671e-004 1.828e+007 1.148e+014 1.000e+003 2.034e-003 4.066e-005 
1.687e-004 1.846e+007 1.148e+014 1.000e+003 1.216e-003 4.103e-005 
1.704e-004 1.866e+007 1.148e+014 1.000e+003 1.896e-003 4.135e-005 
1.719e-004 1.881e+007 1.148e+014 1.000e+003 2.424e-003 4.184e-005 
1.737e-004 1.900e+007 1.148e+014 1.000e+003 1.890e-003 4.225e-005 
1.755e-004 1.921e+007 1.148e+014 1.000e+003 2.177e-003 4.263e-005 
1.773e-004 1.939e+007 1.148e+014 1.000e+003 2.218e-003 4.320e-005 
1.790e-004 1.955e+007 1.148e+014 1.000e+003 2.021e-003 4.378e-005 
1.807e-004 1.975e+007 1.148e+014 1.000e+003 1.795e-003 4.410e-005 
1.824e-004 1.993e+007 1.148e+014 1.000e+003 1.601e-003 4.456e-005 
1.841e-004 2.013e+007 1.148e+014 1.000e+003 1.862e-003 4.487e-005 
1.858e-004 2.032e+007 1.148e+014 1.000e+003 1.624e-003 4.527e-005 
1.875e-004 2.050e+007 1.148e+014 1.000e+003 1.912e-003 4.569e-005 
1.891e-004 2.069e+007 1.149e+014 1.000e+003 2.419e-003 4.603e-005 
1.908e-004 2.089e+007 1.148e+014 1.000e+003 1.523e-003 4.627e-005 
1.925e-004 2.109e+007 1.148e+014 1.000e+003 1.912e-003 4.662e-005 
1.941e-004 2.126e+007 1.149e+014 1.000e+003 1.746e-003 4.707e-005 
1.958e-004 2.145e+007 1.149e+014 1.000e+003 1.890e-003 4.743e-005 
1.974e-004 2.161e+007 1.149e+014 1.000e+003 1.730e-003 4.796e-005 
1.991e-004 2.179e+007 1.149e+014 1.000e+003 2.175e-003 4.841e-005 
2.008e-004 2.195e+007 1.149e+014 1.000e+003 1.826e-003 4.901e-005 
2.026e-004 2.214e+007 1.149e+014 1.000e+003 1.481e-003 4.943e-005 
2.043e-004 2.234e+007 1.149e+014 1.000e+003 1.708e-003 4.980e-005 
2.061e-004 2.255e+007 1.149e+014 1.000e+003 2.011e-003 5.007e-005 
2.078e-004 2.273e+007 1.149e+014 1.000e+003 2.026e-003 5.054e-005 
2.095e-004 2.290e+007 1.149e+014 1.000e+003 2.236e-003 5.106e-005 
2.112e-004 2.311e+007 1.149e+014 1.000e+003 1.777e-003 5.138e-005 
2.130e-004 2.333e+007 1.149e+014 1.000e+003 1.785e-003 5.163e-005 
2.147e-004 2.353e+007 1.149e+014 1.000e+003 2.186e-003 5.198e-005 
2.165e-004 2.373e+007 1.149e+014 1.000e+003 1.881e-003 5.232e-005 
2.183e-004 2.394e+007 1.149e+014 1.000e+003 1.993e-003 5.269e-005 
2.202e-004 2.414e+007 1.149e+014 1.000e+003 2.142e-003 5.319e-005 
2.220e-004 2.433e+007 1.150e+014 1.000e+003 1.931e-003 5.374e-005 
2.238e-004 2.453e+007 1.150e+014 1.000e+003 2.141e-003 5.415e-005 
2.256e-004 2.474e+007 1.150e+014 1.000e+003 1.866e-003 5.452e-005 
2.275e-004 2.495e+007 1.150e+014 1.000e+003 1.764e-003 5.489e-005 
2.293e-004 2.515e+007 1.150e+014 1.000e+003 1.763e-003 5.535e-005 
2.309e-004 2.534e+007 1.150e+014 1.000e+003 1.327e-003 5.569e-005 
2.325e-004 2.550e+007 1.150e+014 1.000e+003 1.913e-003 5.606e-005 
2.340e-004 2.567e+007 1.150e+014 1.000e+003 1.420e-003 5.642e-005 
2.356e-004 2.585e+007 1.150e+014 1.000e+003 1.628e-003 5.678e-005 
2.374e-004 2.603e+007 1.150e+014 1.000e+003 1.647e-003 5.736e-005 
2.392e-004 2.613e+007 1.150e+014 1.000e+003 2.486e-003 5.845e-005 
2.409e-004 2.623e+007 1.150e+014 1.000e+003 1.303e-003 5.951e-005 
2.427e-004 2.643e+007 1.149e+014 1.000e+003 1.300e-003 5.993e-005 
2.444e-004 2.669e+007 1.149e+014 1.000e+003 1.706e-003 5.981e-005 
2.462e-004 2.694e+007 1.149e+014 1.000e+003 1.846e-003 5.987e-005 
2.479e-004 2.714e+007 1.149e+014 1.000e+003 2.192e-003 6.020e-005 
2.497e-004 2.733e+007 1.149e+014 1.000e+003 1.634e-003 6.063e-005 
2.515e-004 2.751e+007 1.149e+014 1.000e+003 1.753e-003 6.119e-005 
2.533e-004 2.769e+007 1.150e+014 1.000e+003 2.182e-003 6.181e-005 
2.552e-004 2.788e+007 1.150e+014 1.000e+003 1.582e-003 6.238e-005 
2.568e-004 2.799e+007 1.150e+014 1.000e+003 2.028e-003 6.319e-005 
2.583e-004 2.798e+007 1.150e+014 1.000e+003 1.981e-003 6.474e-005 
2.597e-004 2.814e+007 1.150e+014 1.000e+003 2.009e-003 6.506e-005 
2.612e-004 2.834e+007 1.150e+014 1.000e+003 1.762e-003 6.521e-005 
2.628e-004 2.852e+007 1.150e+014 1.000e+003 1.470e-003 6.556e-005 
2.645e-004 2.872e+007 1.150e+014 1.000e+003 1.488e-003 6.578e-005 
2.664e-004 2.893e+007 1.150e+014 1.000e+003 1.811e-003 6.623e-005 
2.682e-004 2.917e+007 1.151e+014 1.000e+003 1.259e-003 6.642e-005 
2.698e-004 2.941e+007 1.151e+014 1.000e+003 1.478e-003 6.644e-005 
2.715e-004 2.959e+007 1.151e+014 1.000e+003 1.961e-003 6.678e-005 
2.732e-004 2.978e+007 1.151e+014 1.000e+003 1.663e-003 6.721e-005 
2.748e-004 2.995e+007 1.151e+014 1.000e+003 1.714e-003 6.770e-005 
2.765e-004 3.013e+007 1.151e+014 1.000e+003 1.333e-003 6.811e-005 
2.782e-004 3.033e+007 1.151e+014 1.000e+003 1.312e-003 6.846e-005 
2.799e-004 3.055e+007 1.151e+014 1.000e+003 1.154e-003 6.855e-005 
2.816e-004 3.078e+007 1.151e+014 1.000e+003 1.650e-003 6.866e-005 
2.833e-004 3.100e+007 1.151e+014 1.000e+003 1.685e-003 6.883e-005 
2.849e-004 3.122e+007 1.151e+014 1.000e+003 1.902e-003 6.901e-005 
2.867e-004 3.143e+007 1.151e+014 1.000e+003 1.517e-003 6.925e-005 
2.884e-004 3.166e+007 1.151e+014 1.000e+003 1.966e-003 6.947e-005 
2.903e-004 3.186e+007 1.151e+014 1.000e+003 1.887e-003 6.991e-005 
2.921e-004 3.208e+007 1.151e+014 1.000e+003 1.179e-003 7.023e-005 
2.938e-004 3.229e+007 1.151e+014 1.000e+003 2.208e-003 7.044e-005 
2.955e-004 3.249e+007 1.151e+014 1.000e+003 1.471e-003 7.074e-005 
2.971e-004 3.272e+007 1.151e+014 1.000e+003 1.918e-003 7.081e-005 
2.988e-004 3.293e+007 1.151e+014 1.000e+003 1.539e-003 7.109e-005 
3.005e-004 3.315e+007 1.151e+014 1.000e+003 1.716e-003 7.123e-005 
3.021e-004 3.335e+007 1.151e+014 1.000e+003 1.257e-003 7.145e-005 
3.038e-004 3.355e+007 1.151e+014 1.000e+003 2.165e-003 7.175e-005 
3.055e-004 3.379e+007 1.151e+014 1.000e+003 1.504e-003 7.183e-005 
3.073e-004 3.401e+007 1.151e+014 1.000e+003 1.977e-003 7.203e-005 
3.089e-004 3.421e+007 1.151e+014 1.000e+003 2.255e-003 7.232e-005 
3.106e-004 3.441e+007 1.151e+014 1.000e+003 2.131e-003 7.259e-005 
3.122e-004 3.459e+007 1.151e+014 1.000e+003 1.794e-003 7.293e-005 
3.139e-004 3.481e+007 1.151e+014 1.000e+003 1.100e-003 7.311e-005 
3.156e-004 3.502e+007 1.151e+014 1.000e+003 1.754e-003 7.340e-005 
3.174e-004 3.524e+007 1.151e+014 1.000e+003 1.781e-003 7.363e-005 
3.191e-004 3.543e+007 1.151e+014 1.000e+003 1.740e-003 7.409e-005 
3.209e-004 3.568e+007 1.151e+014 1.000e+003 2.080e-003 7.418e-005 
3.226e-004 3.591e+007 1.151e+014 1.000e+003 1.897e-003 7.425e-005 
3.243e-004 3.610e+007 1.152e+014 1.000e+003 2.187e-003 7.461e-005 
3.260e-004 3.631e+007 1.152e+014 1.000e+003 2.113e-003 7.487e-005 
3.277e-004 3.651e+007 1.152e+014 1.000e+003 1.497e-003 7.523e-005 
3.294e-004 3.672e+007 1.152e+014 1.000e+003 1.742e-003 7.547e-005 
3.310e-004 3.695e+007 1.152e+014 1.000e+003 1.622e-003 7.540e-005 
3.326e-004 3.717e+007 1.152e+014 1.000e+003 1.741e-003 7.555e-005 
3.343e-004 3.737e+007 1.152e+014 1.000e+003 2.130e-003 7.582e-005 
3.359e-004 3.758e+007 1.152e+014 1.000e+003 2.238e-003 7.599e-005 
3.376e-004 3.779e+007 1.152e+014 1.000e+003 1.861e-003 7.628e-005 
3.393e-004 3.803e+007 1.152e+014 1.000e+003 1.511e-003 7.632e-005 
3.411e-004 3.826e+007 1.152e+014 1.000e+003 1.491e-003 7.650e-005 
3.429e-004 3.848e+007 1.152e+014 1.000e+003 2.065e-003 7.677e-005 
3.447e-004 3.871e+007 1.152e+014 1.000e+003 1.951e-003 7.698e-005 
3.465e-004 3.891e+007 1.152e+014 1.000e+003 1.651e-003 7.736e-005 
3.483e-004 3.914e+007 1.152e+014 1.000e+003 2.187e-003 7.756e-005 
3.500e-004 3.892e+007 1.151e+014 1.000e+003 1.138e-003 8.083e-005 
3.517e-004 3.688e+007 1.151e+014 1.000e+003 2.197e-003 9.663e-005 
3.533e-004 3.606e+007 1.155e+014 1.000e+003 1.312e-003 1.038e-004 
3.546e-004 3.619e+007 1.156e+014 1.000e+003 1.227e-003 1.043e-004 
3.556e-004 3.608e+007 1.153e+014 1.000e+003 1.633e-003 1.061e-004 
3.573e-004 3.590e+007 1.154e+014 1.000e+003 1.739e-003 1.090e-004 
3.588e-004 3.605e+007 1.154e+014 1.000e+003 1.701e-003 1.095e-004 
3.604e-004 3.622e+007 1.154e+014 1.000e+003 2.104e-003 1.099e-004 
3.620e-004 3.638e+007 1.154e+014 1.000e+003 1.670e-003 1.104e-004 
3.636e-004 3.659e+007 1.154e+014 1.000e+003 1.519e-003 1.105e-004 
3.653e-004 3.681e+007 1.154e+014 1.000e+003 1.750e-003 1.107e-004 
3.673e-004 3.704e+007 1.154e+014 1.000e+003 1.885e-003 1.111e-004 
3.691e-004 3.725e+007 1.154e+014 1.000e+003 1.928e-003 1.115e-004 
3.710e-004 3.747e+007 1.154e+014 1.000e+003 2.196e-003 1.118e-004 
3.726e-004 3.741e+007 1.153e+014 1.000e+003 1.212e-003 1.139e-004 
3.741e-004 3.769e+007 1.153e+014 1.000e+003 9.976e-004 1.134e-004 
3.756e-004 3.720e+007 1.151e+014 1.000e+003 1.939e-003 1.183e-004 
3.771e-004 3.689e+007 1.151e+014 1.000e+003 1.593e-003 1.219e-004 
3.786e-004 3.652e+007 1.151e+014 1.000e+003 2.107e-003 1.260e-004 
3.801e-004 3.599e+007 1.152e+014 1.000e+003 1.664e-003 1.312e-004 
3.816e-004 3.598e+007 1.152e+014 1.000e+003 1.358e-003 1.327e-004 
3.833e-004 3.617e+007 1.153e+014 1.000e+003 8.897e-004 1.332e-004 
3.851e-004 3.636e+007 1.153e+014 1.000e+003 1.054e-003 1.336e-004 
3.871e-004 3.664e+007 1.153e+014 1.000e+003 8.942e-004 1.337e-004 
3.888e-004 3.685e+007 1.153e+014 1.000e+003 1.655e-003 1.339e-004 
3.905e-004 3.706e+007 1.153e+014 1.000e+003 6.240e-004 1.342e-004 
3.922e-004 3.725e+007 1.153e+014 1.000e+003 1.891e-003 1.345e-004 
3.937e-004 3.741e+007 1.153e+014 1.000e+003 1.893e-003 1.349e-004 
3.953e-004 3.759e+007 1.154e+014 1.000e+003 1.925e-003 1.353e-004 
3.969e-004 3.777e+007 1.154e+014 1.000e+003 1.754e-003 1.356e-004 
3.984e-004 3.795e+007 1.154e+014 1.000e+003 1.504e-003 1.359e-004 
3.999e-004 3.812e+007 1.154e+014 1.000e+003 1.752e-003 1.362e-004 
4.013e-004 3.831e+007 1.154e+014 1.000e+003 1.951e-003 1.363e-004 
4.028e-004 3.847e+007 1.154e+014 1.000e+003 2.107e-003 1.367e-004 
4.042e-004 3.865e+007 1.154e+014 1.000e+003 1.165e-003 1.369e-004 
4.057e-004 3.881e+007 1.154e+014 1.000e+003 1.550e-003 1.373e-004 
4.072e-004 3.898e+007 1.154e+014 1.000e+003 1.742e-003 1.376e-004 
4.087e-004 3.918e+007 1.154e+014 1.000e+003 1.406e-003 1.377e-004 
4.102e-004 3.934e+007 1.154e+014 1.000e+003 1.638e-003 1.381e-004 
4.116e-004 3.951e+007 1.154e+014 1.000e+003 1.420e-003 1.383e-004 
4.131e-004 3.970e+007 1.154e+014 1.000e+003 1.897e-003 1.386e-004 
4.146e-004 3.989e+007 1.154e+014 1.000e+003 1.215e-003 1.388e-004 
4.161e-004 4.008e+007 1.154e+014 1.000e+003 1.866e-003 1.389e-004 
4.175e-004 4.028e+007 1.154e+014 1.000e+003 1.379e-003 1.389e-004 
4.190e-004 4.047e+007 1.154e+014 1.000e+003 1.529e-003 1.390e-004 
4.205e-004 4.067e+007 1.154e+014 1.000e+003 1.850e-003 1.392e-004 
4.219e-004 4.085e+007 1.154e+014 1.000e+003 2.446e-003 1.394e-004 
4.234e-004 4.099e+007 1.154e+014 1.000e+003 1.760e-003 1.398e-004 
4.248e-004 4.117e+007 1.154e+014 1.000e+003 1.801e-003 1.401e-004 
4.263e-004 4.135e+007 1.154e+014 1.000e+003 1.089e-003 1.403e-004 
4.278e-004 4.155e+007 1.154e+014 1.000e+003 1.728e-003 1.404e-004 
4.292e-004 4.172e+007 1.154e+014 1.000e+003 1.635e-003 1.406e-004 
4.306e-004 4.190e+007 1.154e+014 1.000e+003 1.439e-003 1.408e-004 
4.321e-004 4.209e+007 1.154e+014 1.000e+003 1.267e-003 1.410e-004 
4.336e-004 4.227e+007 1.154e+014 1.000e+003 1.855e-003 1.412e-004 
4.350e-004 4.244e+007 1.154e+014 1.000e+003 1.777e-003 1.415e-004 
4.364e-004 4.261e+007 1.154e+014 1.000e+003 1.750e-003 1.417e-004 
4.379e-004 4.278e+007 1.154e+014 1.000e+003 2.067e-003 1.420e-004 
4.392e-004 4.295e+007 1.155e+014 1.000e+003 1.617e-003 1.422e-004 
4.406e-004 4.313e+007 1.155e+014 1.000e+003 1.105e-003 1.423e-004 
4.421e-004 4.331e+007 1.155e+014 1.000e+003 1.390e-003 1.425e-004 
4.435e-004 4.349e+007 1.155e+014 1.000e+003 1.726e-003 1.427e-004 
4.448e-004 4.366e+007 1.155e+014 1.000e+003 1.938e-003 1.429e-004 
4.462e-004 4.380e+007 1.155e+014 1.000e+003 2.160e-003 1.433e-004 
4.476e-004 4.398e+007 1.155e+014 1.000e+003 1.277e-003 1.434e-004 
4.490e-004 4.416e+007 1.155e+014 1.000e+003 1.971e-003 1.435e-004 
4.504e-004 4.431e+007 1.155e+014 1.000e+003 1.840e-003 1.439e-004 
4.517e-004 4.450e+007 1.155e+014 1.000e+003 1.862e-003 1.439e-004 
4.531e-004 4.468e+007 1.155e+014 1.000e+003 1.976e-003 1.441e-004 
4.545e-004 4.486e+007 1.155e+014 1.000e+003 1.884e-003 1.442e-004 
4.559e-004 4.506e+007 1.155e+014 1.000e+003 1.606e-003 1.442e-004 
4.573e-004 4.524e+007 1.155e+014 1.000e+003 1.337e-003 1.444e-004 
4.587e-004 4.542e+007 1.155e+014 1.000e+003 1.647e-003 1.445e-004 
4.600e-004 4.562e+007 1.155e+014 1.000e+003 1.400e-003 1.445e-004 
4.614e-004 4.578e+007 1.155e+014 1.000e+003 1.801e-003 1.448e-004 
4.628e-004 4.595e+007 1.155e+014 1.000e+003 1.713e-003 1.449e-004 
4.642e-004 4.612e+007 1.155e+014 1.000e+003 1.607e-003 1.451e-004 
4.655e-004 4.632e+007 1.155e+014 1.000e+003 1.507e-003 1.452e-004 
4.671e-004 4.654e+007 1.155e+014 1.000e+003 1.419e-003 1.453e-004 
4.689e-004 4.675e+007 1.155e+014 1.000e+003 1.700e-003 1.456e-004 
4.708e-004 4.697e+007 1.155e+014 1.000e+003 1.320e-003 1.459e-004 
4.726e-004 4.719e+007 1.155e+014 1.000e+003 1.969e-003 1.462e-004 
4.743e-004 4.736e+007 1.155e+014 1.000e+003 2.189e-003 1.467e-004 
4.758e-004 4.754e+007 1.155e+014 1.000e+003 1.673e-003 1.470e-004 
4.777e-004 4.778e+007 1.155e+014 1.000e+003 1.547e-003 1.472e-004 
4.800e-004 4.808e+007 1.156e+014 1.000e+003 2.318e-003 1.475e-004 
4.818e-004 4.832e+007 1.155e+014 1.000e+003 1.689e-003 1.476e-004 
4.836e-004 4.853e+007 1.156e+014 1.000e+003 1.709e-003 1.480e-004 
4.854e-004 4.874e+007 1.156e+014 1.000e+003 1.678e-003 1.483e-004 
4.871e-004 4.897e+007 1.156e+014 1.000e+003 1.459e-003 1.484e-004 
4.887e-004 4.918e+007 1.156e+014 1.000e+003 1.140e-003 1.486e-004 
4.900e-004 4.933e+007 1.156e+014 1.000e+003 1.563e-003 1.488e-004 
4.912e-004 4.947e+007 1.156e+014 1.000e+003 2.010e-003 1.490e-004 
4.924e-004 4.963e+007 1.156e+014 1.000e+003 1.405e-003 1.491e-004 
4.936e-004 4.977e+007 1.156e+014 1.000e+003 1.920e-003 1.493e-004 
4.948e-004 4.993e+007 1.156e+014 1.000e+003 1.984e-003 1.494e-004 
4.960e-004 5.011e+007 1.156e+014 1.000e+003 1.772e-003 1.495e-004 
4.972e-004 5.026e+007 1.156e+014 1.000e+003 2.156e-003 1.496e-004 
4.984e-004 5.041e+007 1.156e+014 1.000e+003 1.927e-003 1.498e-004 
4.997e-004 5.057e+007 1.156e+014 1.000e+003 4.069e-004 1.499e-004 
5.009e-004 5.071e+007 1.156e+014 1.000e+003 1.775e-003 1.502e-004 
5.021e-004 5.085e+007 1.156e+014 1.000e+003 1.729e-003 1.504e-004 
5.033e-004 5.099e+007 1.156e+014 1.000e+003 2.009e-003 1.506e-004 
5.045e-004 5.114e+007 1.156e+014 1.000e+003 2.239e-003 1.508e-004 
5.057e-004 5.128e+007 1.156e+014 1.000e+003 1.594e-003 1.511e-004 
5.069e-004 5.142e+007 1.156e+014 1.000e+003 1.834e-003 1.513e-004 
5.082e-004 5.157e+007 1.156e+014 1.000e+003 1.690e-003 1.515e-004 
5.094e-004 5.172e+007 1.156e+014 1.000e+003 1.261e-003 1.517e-004 
5.106e-004 5.185e+007 1.156e+014 1.000e+003 1.013e-003 1.519e-004 
5.118e-004 5.200e+007 1.156e+014 1.000e+003 2.087e-003 1.521e-004 
5.130e-004 5.215e+007 1.156e+014 1.000e+003 1.983e-003 1.524e-004 
5.143e-004 5.228e+007 1.156e+014 1.000e+003 1.083e-003 1.526e-004 
5.155e-004 5.243e+007 1.156e+014 1.000e+003 1.437e-003 1.528e-004 
5.167e-004 5.257e+007 1.156e+014 1.000e+003 1.495e-003 1.531e-004 
5.179e-004 5.272e+007 1.156e+014 1.000e+003 1.136e-003 1.533e-004 
5.191e-004 5.288e+007 1.156e+014 1.000e+003 1.939e-003 1.534e-004 
5.203e-004 5.302e+007 1.156e+014 1.000e+003 2.009e-003 1.536e-004 
5.215e-004 5.317e+007 1.156e+014 1.000e+003 1.788e-003 1.538e-004 
5.227e-004 5.331e+007 1.157e+014 1.000e+003 1.704e-003 1.540e-004 
5.240e-004 5.345e+007 1.157e+014 1.000e+003 1.624e-003 1.543e-004 
5.252e-004 5.362e+007 1.157e+014 1.000e+003 1.826e-003 1.543e-004 
5.264e-004 5.378e+007 1.157e+014 1.000e+003 1.373e-003 1.545e-004 
5.276e-004 5.392e+007 1.157e+014 1.000e+003 1.727e-003 1.547e-004 
5.288e-004 5.407e+007 1.157e+014 1.000e+003 1.907e-003 1.549e-004 
5.300e-004 5.422e+007 1.157e+014 1.000e+003 1.072e-003 1.550e-004 
5.312e-004 5.443e+007 1.156e+014 1.000e+003 1.353e-003 1.548e-004 
5.324e-004 5.458e+007 1.156e+014 1.000e+003 1.406e-003 1.549e-004 
5.336e-004 5.473e+007 1.156e+014 1.000e+003 1.882e-003 1.551e-004 
5.349e-004 5.396e+007 1.157e+014 1.000e+003 1.821e-003 1.617e-004 
5.361e-004 5.357e+007 1.157e+014 1.000e+003 1.774e-003 1.656e-004 
5.373e-004 5.345e+007 1.157e+014 1.000e+003 1.701e-003 1.676e-004 
5.385e-004 5.306e+007 1.156e+014 1.000e+003 1.690e-003 1.715e-004 
5.397e-004 5.270e+007 1.156e+014 1.000e+003 1.452e-003 1.752e-004 
5.409e-004 5.244e+007 1.156e+014 1.000e+003 1.529e-003 1.783e-004 
5.421e-004 5.221e+007 1.157e+014 1.000e+003 1.133e-003 1.811e-004 
5.434e-004 5.230e+007 1.157e+014 1.000e+003 1.312e-003 1.816e-004 
5.446e-004 5.243e+007 1.157e+014 1.000e+003 1.396e-003 1.820e-004 
5.458e-004 5.258e+007 1.157e+014 1.000e+003 1.740e-003 1.822e-004 
5.470e-004 5.271e+007 1.157e+014 1.000e+003 1.351e-003 1.824e-004 
5.482e-004 5.285e+007 1.157e+014 1.000e+003 1.351e-003 1.827e-004 
5.494e-004 5.299e+007 1.157e+014 1.000e+003 1.723e-003 1.829e-004 
5.507e-004 5.313e+007 1.157e+014 1.000e+003 1.518e-003 1.832e-004 
5.519e-004 5.328e+007 1.157e+014 1.000e+003 2.166e-003 1.834e-004 
5.531e-004 5.342e+007 1.157e+014 1.000e+003 8.501e-004 1.836e-004 
5.543e-004 5.356e+007 1.157e+014 1.000e+003 1.768e-003 1.838e-004 
5.555e-004 5.372e+007 1.157e+014 1.000e+003 1.600e-003 1.840e-004 
5.567e-004 5.388e+007 1.157e+014 1.000e+003 1.806e-003 1.840e-004 
5.579e-004 5.402e+007 1.157e+014 1.000e+003 1.393e-003 1.843e-004 
5.591e-004 5.415e+007 1.157e+014 1.000e+003 1.388e-003 1.846e-004 
5.603e-004 5.431e+007 1.158e+014 1.000e+003 1.644e-003 1.847e-004 
5.615e-004 5.447e+007 1.158e+014 1.000e+003 1.614e-003 1.848e-004 
5.627e-004 5.462e+007 1.158e+014 1.000e+003 1.542e-003 1.849e-004 
5.639e-004 5.477e+007 1.158e+014 1.000e+003 1.505e-003 1.851e-004 
5.652e-004 5.492e+007 1.158e+014 1.000e+003 1.925e-003 1.853e-004 
5.664e-004 5.506e+007 1.158e+014 1.000e+003 1.979e-003 1.855e-004 
5.676e-004 5.521e+007 1.158e+014 1.000e+003 1.279e-003 1.857e-004 
5.688e-004 5.535e+007 1.158e+014 1.000e+003 1.779e-003 1.860e-004 
5.700e-004 5.552e+007 1.158e+014 1.000e+003 1.475e-003 1.860e-004 
5.712e-004 5.565e+007 1.158e+014 1.000e+003 2.190e-003 1.863e-004 
5.724e-004 5.578e+007 1.158e+014 1.000e+003 1.861e-003 1.866e-004 
5.736e-004 5.592e+007 1.158e+014 1.000e+003 1.509e-003 1.868e-004 
5.748e-004 5.609e+007 1.158e+014 1.000e+003 1.650e-003 1.869e-004 
5.761e-004 5.624e+007 1.158e+014 1.000e+003 1.251e-003 1.871e-004 
5.773e-004 5.638e+007 1.158e+014 1.000e+003 1.933e-003 1.873e-004 
5.785e-004 5.651e+007 1.158e+014 1.000e+003 1.458e-003 1.877e-004 
5.797e-004 5.664e+007 1.158e+014 1.000e+003 1.726e-003 1.880e-004 
5.809e-004 5.654e+007 1.158e+014 1.000e+003 1.293e-003 1.899e-004 
5.821e-004 5.637e+007 1.159e+014 1.000e+003 1.368e-003 1.922e-004 
5.833e-004 5.642e+007 1.159e+014 1.000e+003 1.715e-003 1.931e-004 
5.846e-004 5.651e+007 1.159e+014 1.000e+003 2.002e-003 1.937e-004 
5.857e-004 5.662e+007 1.160e+014 1.000e+003 1.403e-003 1.942e-004 
5.870e-004 5.671e+007 1.160e+014 1.000e+003 1.636e-003 1.947e-004 
5.882e-004 5.687e+007 1.160e+014 1.000e+003 1.886e-003 1.948e-004 
5.894e-004 5.703e+007 1.160e+014 1.000e+003 1.670e-003 1.949e-004 
5.906e-004 5.717e+007 1.160e+014 1.000e+003 1.811e-003 1.952e-004 
5.918e-004 5.731e+007 1.160e+014 1.000e+003 1.813e-003 1.954e-004 
5.930e-004 5.745e+007 1.160e+014 1.000e+003 1.965e-003 1.957e-004 
5.942e-004 5.760e+007 1.160e+014 1.000e+003 2.027e-003 1.958e-004 
5.954e-004 5.775e+007 1.160e+014 1.000e+003 2.027e-003 1.960e-004 
5.966e-004 5.791e+007 1.160e+014 1.000e+003 1.561e-003 1.961e-004 
5.978e-004 5.805e+007 1.160e+014 1.000e+003 2.216e-003 1.963e-004 
5.990e-004 5.818e+007 1.160e+014 1.000e+003 1.645e-003 1.966e-004 
6.002e-004 5.831e+007 1.160e+014 1.000e+003 1.638e-003 1.969e-004 
6.015e-004 5.846e+007 1.160e+014 1.000e+003 1.566e-003 1.971e-004 
6.026e-004 5.862e+007 1.160e+014 1.000e+003 1.423e-003 1.972e-004 
6.038e-004 5.876e+007 1.160e+014 1.000e+003 2.016e-003 1.974e-004 
6.051e-004 5.891e+007 1.160e+014 1.000e+003 2.260e-003 1.976e-004 
6.063e-004 5.907e+007 1.161e+014 1.000e+003 1.472e-003 1.977e-004 
6.075e-004 5.923e+007 1.161e+014 1.000e+003 2.033e-003 1.978e-004 
6.087e-004 5.934e+007 1.161e+014 1.000e+003 1.634e-003 1.982e-004 
6.099e-004 5.948e+007 1.161e+014 1.000e+003 1.512e-003 1.985e-004 
6.111e-004 5.964e+007 1.161e+014 1.000e+003 1.853e-003 1.986e-004 
6.123e-004 5.978e+007 1.161e+014 1.000e+003 1.825e-003 1.988e-004 
6.135e-004 5.991e+007 1.161e+014 1.000e+003 9.418e-004 1.991e-004 
6.147e-004 6.007e+007 1.161e+014 1.000e+003 1.805e-003 1.993e-004 
6.160e-004 6.018e+007 1.161e+014 1.000e+003 2.033e-003 1.997e-004 
6.172e-004 6.031e+007 1.161e+014 1.000e+003 1.296e-003 2.000e-004 
6.183e-004 6.045e+007 1.161e+014 1.000e+003 1.551e-003 2.002e-004 
6.195e-004 6.063e+007 1.161e+014 1.000e+003 1.560e-003 2.002e-004 
6.207e-004 6.077e+007 1.161e+014 1.000e+003 1.660e-003 2.004e-004 
6.219e-004 6.091e+007 1.161e+014 1.000e+003 1.520e-003 2.007e-004 
6.231e-004 6.106e+007 1.161e+014 1.000e+003 1.758e-003 2.008e-004 
6.243e-004 6.122e+007 1.161e+014 1.000e+003 1.823e-003 2.009e-004 
6.256e-004 6.137e+007 1.161e+014 1.000e+003 1.950e-003 2.011e-004 
6.268e-004 6.153e+007 1.161e+014 1.000e+003 1.580e-003 2.012e-004 
6.280e-004 6.166e+007 1.162e+014 1.000e+003 1.684e-003 2.015e-004 
6.292e-004 6.174e+007 1.162e+014 1.000e+003 1.989e-003 2.021e-004 
6.304e-004 6.191e+007 1.162e+014 1.000e+003 1.850e-003 2.022e-004 
6.316e-004 6.203e+007 1.162e+014 1.000e+003 1.703e-003 2.026e-004 
6.328e-004 6.218e+007 1.162e+014 1.000e+003 1.518e-003 2.027e-004 
6.340e-004 6.232e+007 1.162e+014 1.000e+003 2.109e-003 2.030e-004 
6.352e-004 6.243e+007 1.162e+014 1.000e+003 1.910e-003 2.035e-004 
6.364e-004 6.253e+007 1.162e+014 1.000e+003 1.945e-003 2.039e-004 
6.377e-004 6.264e+007 1.162e+014 1.000e+003 1.837e-003 2.044e-004 
6.389e-004 6.277e+007 1.162e+014 1.000e+003 1.384e-003 2.047e-004 
6.401e-004 6.291e+007 1.162e+014 1.000e+003 1.891e-003 2.050e-004 
6.413e-004 6.302e+007 1.162e+014 1.000e+003 1.896e-003 2.054e-004 
6.425e-004 6.317e+007 1.162e+014 1.000e+003 1.861e-003 2.055e-004 
6.437e-004 6.336e+007 1.163e+014 1.000e+003 1.734e-003 2.054e-004 
6.449e-004 6.346e+007 1.163e+014 1.000e+003 1.634e-003 2.060e-004 
6.461e-004 6.356e+007 1.163e+014 1.000e+003 1.459e-003 2.065e-004 
6.473e-004 6.358e+007 1.163e+014 1.000e+003 1.835e-003 2.075e-004 
6.485e-004 6.357e+007 1.163e+014 1.000e+003 1.478e-003 2.088e-004 
6.497e-004 6.323e+007 1.163e+014 1.000e+003 1.403e-003 2.124e-004 
6.509e-004 6.315e+007 1.163e+014 1.000e+003 1.298e-003 2.141e-004 
6.521e-004 6.318e+007 1.164e+014 1.000e+003 1.386e-003 2.152e-004 
6.534e-004 6.324e+007 1.164e+014 1.000e+003 2.046e-003 2.160e-004 
6.546e-004 6.331e+007 1.164e+014 1.000e+003 1.762e-003 2.167e-004 
6.558e-004 6.335e+007 1.164e+014 1.000e+003 1.691e-003 2.176e-004 
6.570e-004 6.339e+007 1.164e+014 1.000e+003 1.514e-003 2.185e-004 
6.582e-004 6.348e+007 1.165e+014 1.000e+003 1.414e-003 2.191e-004 
6.594e-004 6.353e+007 1.165e+014 1.000e+003 1.543e-003 2.200e-004 
6.606e-004 6.359e+007 1.165e+014 1.000e+003 2.036e-003 2.208e-004 
6.618e-004 6.365e+007 1.165e+014 1.000e+003 1.757e-003 2.216e-004 
6.630e-004 6.372e+007 1.166e+014 1.000e+003 1.968e-003 2.223e-004 
6.642e-004 6.383e+007 1.166e+014 1.000e+003 1.190e-003 2.227e-004 
6.654e-004 6.389e+007 1.166e+014 1.000e+003 1.136e-003 2.235e-004 
6.666e-004 6.380e+007 1.165e+014 1.000e+003 1.529e-003 2.254e-004 
6.678e-004 6.383e+007 1.165e+014 1.000e+003 9.135e-004 2.263e-004 
6.690e-004 6.398e+007 1.165e+014 1.000e+003 1.557e-003 2.265e-004 
6.702e-004 6.410e+007 1.166e+014 1.000e+003 1.298e-003 2.269e-004 
6.714e-004 6.425e+007 1.166e+014 1.000e+003 1.727e-003 2.270e-004 
6.726e-004 6.437e+007 1.166e+014 1.000e+003 1.972e-003 2.274e-004 
6.738e-004 6.452e+007 1.166e+014 1.000e+003 1.943e-003 2.276e-004 
6.750e-004 6.465e+007 1.166e+014 1.000e+003 1.857e-003 2.279e-004 
6.762e-004 6.475e+007 1.166e+014 1.000e+003 1.861e-003 2.284e-004 
6.774e-004 6.486e+007 1.166e+014 1.000e+003 1.418e-003 2.288e-004 
6.786e-004 6.499e+007 1.166e+014 1.000e+003 1.571e-003 2.291e-004 
6.798e-004 6.512e+007 1.166e+014 1.000e+003 2.071e-003 2.294e-004 
6.810e-004 6.522e+007 1.166e+014 1.000e+003 2.072e-003 2.299e-004 
6.822e-004 6.532e+007 1.167e+014 1.000e+003 2.164e-003 2.304e-004 
6.834e-004 6.543e+007 1.167e+014 1.000e+003 1.721e-003 2.308e-004 
6.846e-004 6.555e+007 1.167e+014 1.000e+003 2.067e-003 2.312e-004 
6.858e-004 6.568e+007 1.167e+014 1.000e+003 2.113e-003 2.315e-004 
6.870e-004 6.580e+007 1.167e+014 1.000e+003 1.640e-003 2.319e-004 
6.882e-004 6.593e+007 1.167e+014 1.000e+003 1.537e-003 2.322e-004 
6.894e-004 6.602e+007 1.167e+014 1.000e+003 1.839e-003 2.328e-004 
6.907e-004 6.612e+007 1.167e+014 1.000e+003 1.627e-003 2.333e-004 
6.919e-004 6.623e+007 1.167e+014 1.000e+003 1.568e-003 2.338e-004 
6.931e-004 6.634e+007 1.168e+014 1.000e+003 2.138e-003 2.342e-004 
6.943e-004 6.644e+007 1.168e+014 1.000e+003 1.953e-003 2.347e-004 
6.955e-004 6.657e+007 1.168e+014 1.000e+003 1.393e-003 2.350e-004 
6.967e-004 6.669e+007 1.168e+014 1.000e+003 1.540e-003 2.355e-004 
6.979e-004 6.680e+007 1.168e+014 1.000e+003 1.830e-003 2.359e-004 
6.991e-004 6.692e+007 1.168e+014 1.000e+003 1.483e-003 2.363e-004 
7.004e-004 6.705e+007 1.168e+014 1.000e+003 1.751e-003 2.366e-004 
7.016e-004 6.714e+007 1.169e+014 1.000e+003 1.283e-003 2.372e-004 
7.028e-004 6.722e+007 1.169e+014 1.000e+003 1.708e-003 2.378e-004 
7.040e-004 6.732e+007 1.169e+014 1.000e+003 1.385e-003 2.384e-004 
7.052e-004 6.744e+007 1.169e+014 1.000e+003 2.038e-003 2.388e-004 
7.064e-004 6.755e+007 1.169e+014 1.000e+003 1.767e-003 2.392e-004 
7.076e-004 6.766e+007 1.169e+014 1.000e+003 1.554e-003 2.396e-004 
7.088e-004 6.777e+007 1.170e+014 1.000e+003 1.354e-003 2.401e-004 
7.101e-004 6.787e+007 1.170e+014 1.000e+003 1.299e-003 2.406e-004 
7.113e-004 6.799e+007 1.170e+014 1.000e+003 2.070e-003 2.410e-004 
7.125e-004 6.811e+007 1.170e+014 1.000e+003 1.704e-003 2.414e-004 
7.137e-004 6.821e+007 1.170e+014 1.000e+003 1.675e-003 2.419e-004 
7.149e-004 6.832e+007 1.170e+014 1.000e+003 1.385e-003 2.424e-004 
7.161e-004 6.845e+007 1.170e+014 1.000e+003 1.441e-003 2.427e-004 
7.173e-004 6.853e+007 1.171e+014 1.000e+003 1.695e-003 2.433e-004 
7.185e-004 6.865e+007 1.171e+014 1.000e+003 1.962e-003 2.437e-004 
7.197e-004 6.876e+007 1.171e+014 1.000e+003 1.316e-003 2.442e-004 
7.210e-004 6.887e+007 1.171e+014 1.000e+003 1.625e-003 2.446e-004 
7.222e-004 6.899e+007 1.171e+014 1.000e+003 1.426e-003 2.450e-004 
7.234e-004 6.910e+007 1.171e+014 1.000e+003 1.732e-003 2.455e-004 
7.246e-004 6.923e+007 1.171e+014 1.000e+003 1.765e-003 2.458e-004 
7.258e-004 6.934e+007 1.172e+014 1.000e+003 2.124e-003 2.462e-004 
7.270e-004 6.943e+007 1.172e+014 1.000e+003 2.128e-003 2.468e-004 
7.282e-004 6.951e+007 1.172e+014 1.000e+003 2.087e-003 2.475e-004 
7.294e-004 6.962e+007 1.172e+014 1.000e+003 2.039e-003 2.479e-004 
7.307e-004 6.971e+007 1.172e+014 1.000e+003 2.337e-003 2.485e-004 
7.319e-004 6.983e+007 1.173e+014 1.000e+003 1.273e-003 2.489e-004 
7.331e-004 6.994e+007 1.173e+014 1.000e+003 2.205e-003 2.494e-004 
7.343e-004 7.004e+007 1.173e+014 1.000e+003 1.431e-003 2.498e-004 
7.355e-004 7.014e+007 1.173e+014 1.000e+003 1.708e-003 2.503e-004 
7.367e-004 7.026e+007 1.173e+014 1.000e+003 1.064e-003 2.507e-004 
7.379e-004 7.039e+007 1.173e+014 1.000e+003 1.487e-003 2.511e-004 
7.391e-004 7.050e+007 1.173e+014 1.000e+003 1.175e-003 2.515e-004 
7.403e-004 7.061e+007 1.174e+014 1.000e+003 1.803e-003 2.519e-004 
7.415e-004 7.073e+007 1.174e+014 1.000e+003 1.729e-003 2.523e-004 
7.427e-004 7.084e+007 1.174e+014 1.000e+003 1.999e-003 2.528e-004 
7.439e-004 7.096e+007 1.174e+014 1.000e+003 1.737e-003 2.532e-004 
7.452e-004 7.107e+007 1.174e+014 1.000e+003 1.671e-003 2.536e-004 
7.463e-004 7.115e+007 1.175e+014 1.000e+003 1.626e-003 2.542e-004 
7.475e-004 7.111e+007 1.175e+014 1.000e+003 1.615e-003 2.557e-004 
7.488e-004 7.105e+007 1.174e+014 1.000e+003 1.089e-003 2.573e-004 
7.500e-004 7.090e+007 1.176e+014 1.000e+003 1.344e-003 2.596e-004 
7.512e-004 6.921e+007 1.174e+014 1.000e+003 2.103e-003 2.725e-004 
7.523e-004 6.771e+007 1.175e+014 1.000e+003 2.473e-003 2.840e-004 
7.532e-004 6.672e+007 1.176e+014 1.000e+003 2.154e-003 2.917e-004 
7.543e-004 6.569e+007 1.174e+014 1.000e+003 1.611e-003 2.999e-004 
7.554e-004 6.418e+007 1.174e+014 1.000e+003 2.329e-003 3.115e-004 
7.566e-004 6.324e+007 1.173e+014 1.000e+003 1.505e-003 3.192e-004 
7.578e-004 6.278e+007 1.173e+014 1.000e+003 2.053e-003 3.236e-004 
7.590e-004 6.255e+007 1.173e+014 1.000e+003 1.833e-003 3.264e-004 
7.602e-004 6.249e+007 1.173e+014 1.000e+003 1.468e-003 3.280e-004 
7.613e-004 6.247e+007 1.173e+014 1.000e+003 1.914e-003 3.292e-004 
7.624e-004 6.253e+007 1.173e+014 1.000e+003 1.455e-003 3.299e-004 
7.635e-004 6.258e+007 1.173e+014 1.000e+003 1.483e-003 3.307e-004 
7.647e-004 6.267e+007 1.173e+014 1.000e+003 2.024e-003 3.312e-004 
7.658e-004 6.275e+007 1.173e+014 1.000e+003 1.836e-003 3.318e-004 
7.670e-004 6.286e+007 1.173e+014 1.000e+003 1.684e-003 3.322e-004 
7.681e-004 6.298e+007 1.173e+014 1.000e+003 1.931e-003 3.325e-004 
7.692e-004 6.311e+007 1.173e+014 1.000e+003 1.240e-003 3.327e-004 
7.703e-004 6.324e+007 1.173e+014 1.000e+003 1.705e-003 3.329e-004 
7.714e-004 6.335e+007 1.173e+014 1.000e+003 2.076e-003 3.333e-004 
7.725e-004 6.346e+007 1.173e+014 1.000e+003 1.665e-003 3.336e-004 
7.737e-004 6.358e+007 1.173e+014 1.000e+003 1.710e-003 3.339e-004 
7.748e-004 6.370e+007 1.173e+014 1.000e+003 1.236e-003 3.342e-004 
7.760e-004 6.384e+007 1.173e+014 1.000e+003 1.441e-003 3.345e-004 
7.772e-004 6.394e+007 1.173e+014 1.000e+003 1.652e-003 3.350e-004 
7.783e-004 6.403e+007 1.173e+014 1.000e+003 2.147e-003 3.355e-004 
7.795e-004 6.411e+007 1.173e+014 1.000e+003 1.955e-003 3.361e-004 
7.806e-004 6.426e+007 1.174e+014 1.000e+003 1.453e-003 3.361e-004 
7.817e-004 6.438e+007 1.174e+014 1.000e+003 1.464e-003 3.364e-004 
7.829e-004 6.450e+007 1.174e+014 1.000e+003 1.731e-003 3.367e-004 
7.840e-004 6.462e+007 1.174e+014 1.000e+003 2.083e-003 3.370e-004 
7.851e-004 6.474e+007 1.174e+014 1.000e+003 2.092e-003 3.373e-004 
7.862e-004 6.489e+007 1.174e+014 1.000e+003 1.836e-003 3.374e-004 
7.873e-004 6.501e+007 1.174e+014 1.000e+003 2.037e-003 3.377e-004 
7.884e-004 6.513e+007 1.174e+014 1.000e+003 1.524e-003 3.379e-004 
7.896e-004 6.526e+007 1.174e+014 1.000e+003 1.990e-003 3.382e-004 
7.908e-004 6.538e+007 1.174e+014 1.000e+003 2.095e-003 3.386e-004 
7.920e-004 6.548e+007 1.174e+014 1.000e+003 1.856e-003 3.391e-004 
7.932e-004 6.557e+007 1.174e+014 1.000e+003 1.808e-003 3.396e-004 
7.944e-004 6.568e+007 1.174e+014 1.000e+003 2.412e-003 3.401e-004 
7.956e-004 6.578e+007 1.174e+014 1.000e+003 1.321e-003 3.406e-004 
7.968e-004 6.589e+007 1.174e+014 1.000e+003 2.086e-003 3.410e-004 
7.980e-004 6.599e+007 1.175e+014 1.000e+003 1.833e-003 3.415e-004 
7.992e-004 6.610e+007 1.175e+014 1.000e+003 1.749e-003 3.419e-004 
8.003e-004 6.622e+007 1.175e+014 1.000e+003 1.052e-003 3.423e-004 
8.015e-004 6.635e+007 1.175e+014 1.000e+003 2.015e-003 3.426e-004 
8.027e-004 6.647e+007 1.175e+014 1.000e+003 1.660e-003 3.430e-004 
8.039e-004 6.660e+007 1.175e+014 1.000e+003 2.068e-003 3.433e-004 
8.051e-004 6.601e+007 1.175e+014 1.000e+003 1.770e-003 3.486e-004 
8.064e-004 6.552e+007 1.176e+014 1.000e+003 1.686e-003 3.532e-004 
8.076e-004 6.477e+007 1.178e+014 1.000e+003 1.531e-003 3.596e-004 
8.088e-004 6.454e+007 1.178e+014 1.000e+003 1.688e-003 3.623e-004 
8.099e-004 6.446e+007 1.178e+014 1.000e+003 1.412e-003 3.641e-004 
8.112e-004 6.442e+007 1.178e+014 1.000e+003 1.531e-003 3.656e-004 
8.124e-004 6.438e+007 1.178e+014 1.000e+003 1.543e-003 3.671e-004 
8.136e-004 6.425e+007 1.178e+014 1.000e+003 1.438e-003 3.692e-004 
8.148e-004 6.414e+007 1.179e+014 1.000e+003 1.459e-003 3.711e-004 
8.160e-004 6.406e+007 1.179e+014 1.000e+003 1.589e-003 3.729e-004 
8.172e-004 6.394e+007 1.179e+014 1.000e+003 1.637e-003 3.749e-004 
8.184e-004 6.302e+007 1.171e+014 1.000e+003 2.064e-003 3.824e-004 
8.195e-004 6.166e+007 1.172e+014 1.000e+003 2.058e-003 3.930e-004 
8.207e-004 6.074e+007 1.173e+014 1.000e+003 1.945e-003 4.006e-004 
8.219e-004 6.015e+007 1.174e+014 1.000e+003 1.828e-003 4.059e-004 
8.231e-004 5.969e+007 1.175e+014 1.000e+003 1.707e-003 4.103e-004 
8.243e-004 5.916e+007 1.176e+014 1.000e+003 1.482e-003 4.151e-004 
8.255e-004 5.877e+007 1.176e+014 1.000e+003 1.630e-003 4.190e-004 
8.266e-004 5.864e+007 1.176e+014 1.000e+003 1.499e-003 4.210e-004 
8.277e-004 5.864e+007 1.176e+014 1.000e+003 1.307e-003 4.221e-004 
8.288e-004 5.863e+007 1.176e+014 1.000e+003 1.382e-003 4.232e-004 
8.299e-004 5.858e+007 1.176e+014 1.000e+003 1.064e-003 4.248e-004 
8.311e-004 5.869e+007 1.176e+014 1.000e+003 1.393e-003 4.252e-004 
8.323e-004 5.879e+007 1.175e+014 1.000e+003 1.593e-003 4.257e-004 
8.335e-004 5.892e+007 1.175e+014 1.000e+003 1.576e-003 4.260e-004 
8.347e-004 5.906e+007 1.175e+014 1.000e+003 1.540e-003 4.262e-004 
8.359e-004 5.921e+007 1.175e+014 1.000e+003 1.480e-003 4.263e-004 
8.371e-004 5.937e+007 1.175e+014 1.000e+003 1.669e-003 4.264e-004 
8.382e-004 5.951e+007 1.175e+014 1.000e+003 1.827e-003 4.267e-004 
8.394e-004 5.965e+007 1.175e+014 1.000e+003 1.132e-003 4.269e-004 
8.406e-004 5.975e+007 1.175e+014 1.000e+003 1.310e-003 4.273e-004 
8.418e-004 5.987e+007 1.175e+014 1.000e+003 1.393e-003 4.277e-004 
8.430e-004 5.992e+007 1.175e+014 1.000e+003 1.630e-003 4.285e-004 
8.442e-004 6.000e+007 1.176e+014 1.000e+003 1.491e-003 4.292e-004 
8.454e-004 6.012e+007 1.176e+014 1.000e+003 1.297e-003 4.295e-004 
8.466e-004 6.025e+007 1.175e+014 1.000e+003 1.396e-003 4.299e-004 
8.478e-004 6.037e+007 1.176e+014 1.000e+003 1.615e-003 4.302e-004 
8.490e-004 6.051e+007 1.176e+014 1.000e+003 1.390e-003 4.304e-004 
8.501e-004 6.065e+007 1.176e+014 1.000e+003 1.341e-003 4.306e-004 
8.513e-004 6.079e+007 1.176e+014 1.000e+003 1.741e-003 4.309e-004 
8.525e-004 6.092e+007 1.176e+014 1.000e+003 1.878e-003 4.312e-004 
8.537e-004 6.105e+007 1.176e+014 1.000e+003 2.049e-003 4.315e-004 
8.549e-004 6.117e+007 1.176e+014 1.000e+003 1.594e-003 4.318e-004 
8.561e-004 6.130e+007 1.176e+014 1.000e+003 1.727e-003 4.321e-004 
8.573e-004 6.144e+007 1.176e+014 1.000e+003 1.538e-003 4.324e-004 
8.585e-004 6.156e+007 1.176e+014 1.000e+003 1.664e-003 4.327e-004 
8.597e-004 6.169e+007 1.176e+014 1.000e+003 1.554e-003 4.330e-004 
8.609e-004 6.183e+007 1.176e+014 1.000e+003 1.787e-003 4.333e-004 
8.621e-004 6.198e+007 1.176e+014 1.000e+003 1.508e-003 4.334e-004 
8.633e-004 6.215e+007 1.176e+014 1.000e+003 1.649e-003 4.334e-004 
8.645e-004 6.229e+007 1.176e+014 1.000e+003 1.367e-003 4.337e-004 
8.657e-004 6.236e+007 1.176e+014 1.000e+003 1.964e-003 4.344e-004 
8.669e-004 6.250e+007 1.176e+014 1.000e+003 1.589e-003 4.346e-004 
8.681e-004 6.265e+007 1.177e+014 1.000e+003 1.723e-003 4.347e-004 
8.693e-004 6.278e+007 1.177e+014 1.000e+003 1.752e-003 4.351e-004 
8.705e-004 6.291e+007 1.177e+014 1.000e+003 1.657e-003 4.354e-004 
8.717e-004 6.305e+007 1.177e+014 1.000e+003 1.666e-003 4.356e-004 
8.729e-004 6.318e+007 1.177e+014 1.000e+003 1.733e-003 4.359e-004 
8.741e-004 6.332e+007 1.177e+014 1.000e+003 1.143e-003 4.361e-004 
8.753e-004 6.344e+007 1.177e+014 1.000e+003 1.455e-003 4.365e-004 
8.765e-004 6.359e+007 1.177e+014 1.000e+003 1.143e-003 4.366e-004 
8.777e-004 6.374e+007 1.177e+014 1.000e+003 1.939e-003 4.368e-004 
8.789e-004 6.387e+007 1.177e+014 1.000e+003 1.481e-003 4.371e-004 
8.801e-004 6.398e+007 1.177e+014 1.000e+003 1.769e-003 4.375e-004 
8.813e-004 6.410e+007 1.177e+014 1.000e+003 1.926e-003 4.379e-004 
8.825e-004 6.421e+007 1.177e+014 1.000e+003 1.789e-003 4.383e-004 
8.837e-004 6.430e+007 1.177e+014 1.000e+003 1.615e-003 4.389e-004 
8.848e-004 6.442e+007 1.177e+014 1.000e+003 1.566e-003 4.393e-004 
8.860e-004 6.451e+007 1.177e+014 1.000e+003 1.762e-003 4.398e-004 
8.872e-004 6.464e+007 1.178e+014 1.000e+003 1.489e-003 4.401e-004 
8.884e-004 6.476e+007 1.178e+014 1.000e+003 1.590e-003 4.405e-004 
8.896e-004 6.486e+007 1.178e+014 1.000e+003 1.572e-003 4.410e-004 
8.908e-004 6.500e+007 1.178e+014 1.000e+003 1.509e-003 4.412e-004 
8.920e-004 6.512e+007 1.178e+014 1.000e+003 1.720e-003 4.416e-004 
8.932e-004 6.524e+007 1.178e+014 1.000e+003 1.318e-003 4.420e-004 
8.944e-004 6.538e+007 1.178e+014 1.000e+003 1.396e-003 4.422e-004 
8.956e-004 6.551e+007 1.178e+014 1.000e+003 1.206e-003 4.426e-004 
8.968e-004 6.565e+007 1.178e+014 1.000e+003 1.900e-003 4.427e-004 
8.980e-004 6.579e+007 1.178e+014 1.000e+003 1.713e-003 4.430e-004 
8.992e-004 6.591e+007 1.178e+014 1.000e+003 1.310e-003 4.433e-004 
9.004e-004 6.603e+007 1.178e+014 1.000e+003 1.650e-003 4.437e-004 
9.016e-004 6.616e+007 1.178e+014 1.000e+003 1.538e-003 4.440e-004 
9.028e-004 6.627e+007 1.179e+014 1.000e+003 1.487e-003 4.444e-004 
9.040e-004 6.641e+007 1.179e+014 1.000e+003 1.721e-003 4.447e-004 
9.052e-004 6.654e+007 1.179e+014 1.000e+003 1.555e-003 4.450e-004 
9.064e-004 6.664e+007 1.179e+014 1.000e+003 1.590e-003 4.455e-004 
9.076e-004 6.673e+007 1.179e+014 1.000e+003 1.626e-003 4.461e-004 
9.088e-004 6.687e+007 1.179e+014 1.000e+003 1.951e-003 4.463e-004 
9.100e-004 6.700e+007 1.179e+014 1.000e+003 1.936e-003 4.466e-004 
9.112e-004 6.712e+007 1.179e+014 1.000e+003 1.899e-003 4.470e-004 
9.124e-004 6.724e+007 1.179e+014 1.000e+003 1.671e-003 4.473e-004 
9.136e-004 6.731e+007 1.180e+014 1.000e+003 1.291e-003 4.481e-004 
9.148e-004 6.738e+007 1.180e+014 1.000e+003 9.793e-004 4.488e-004 
9.160e-004 6.743e+007 1.180e+014 1.000e+003 1.436e-003 4.496e-004 
9.172e-004 6.735e+007 1.181e+014 1.000e+003 1.601e-003 4.514e-004 
9.184e-004 6.704e+007 1.174e+014 1.000e+003 1.100e-003 4.547e-004 
9.196e-004 6.723e+007 1.174e+014 1.000e+003 1.086e-003 4.546e-004 
9.208e-004 6.738e+007 1.174e+014 1.000e+003 1.719e-003 4.548e-004 
9.220e-004 6.754e+007 1.175e+014 1.000e+003 1.441e-003 4.548e-004 
9.232e-004 6.763e+007 1.175e+014 1.000e+003 1.298e-003 4.555e-004 
9.244e-004 6.777e+007 1.175e+014 1.000e+003 2.116e-003 4.557e-004 
9.256e-004 6.784e+007 1.175e+014 1.000e+003 1.317e-003 4.564e-004 
9.268e-004 6.799e+007 1.175e+014 1.000e+003 1.091e-003 4.565e-004 
9.280e-004 6.810e+007 1.175e+014 1.000e+003 1.723e-003 4.570e-004 
9.292e-004 6.821e+007 1.175e+014 1.000e+003 1.183e-003 4.575e-004 
9.304e-004 6.835e+007 1.175e+014 1.000e+003 1.623e-003 4.577e-004 
9.316e-004 6.848e+007 1.175e+014 1.000e+003 1.849e-003 4.580e-004 
9.328e-004 6.862e+007 1.175e+014 1.000e+003 1.325e-003 4.582e-004 
9.340e-004 6.875e+007 1.175e+014 1.000e+003 1.763e-003 4.585e-004 
9.352e-004 6.890e+007 1.175e+014 1.000e+003 1.342e-003 4.587e-004 
9.364e-004 6.904e+007 1.175e+014 1.000e+003 1.832e-003 4.589e-004 
9.376e-004 6.916e+007 1.175e+014 1.000e+003 1.935e-003 4.593e-004 
9.388e-004 6.928e+007 1.175e+014 1.000e+003 1.768e-003 4.597e-004 
9.400e-004 6.938e+007 1.175e+014 1.000e+003 1.826e-003 4.601e-004 
9.412e-004 6.942e+007 1.175e+014 1.000e+003 1.291e-003 4.610e-004 
9.424e-004 6.953e+007 1.176e+014 1.000e+003 1.488e-003 4.615e-004 
9.436e-004 6.960e+007 1.175e+014 1.000e+003 1.217e-003 4.622e-004 
9.448e-004 6.970e+007 1.176e+014 1.000e+003 1.712e-003 4.627e-004 
9.460e-004 6.985e+007 1.176e+014 1.000e+003 1.580e-003 4.629e-004 
9.472e-004 6.990e+007 1.176e+014 1.000e+003 1.338e-003 4.637e-004 
9.484e-004 7.001e+007 1.176e+014 1.000e+003 1.808e-003 4.641e-004 
9.496e-004 7.005e+007 1.176e+014 1.000e+003 1.474e-003 4.651e-004 
9.508e-004 7.021e+007 1.176e+014 1.000e+003 1.290e-003 4.651e-004 
9.520e-004 7.027e+007 1.176e+014 1.000e+003 1.579e-003 4.659e-004 
9.532e-004 7.043e+007 1.176e+014 1.000e+003 1.555e-003 4.660e-004 
9.543e-004 7.049e+007 1.176e+014 1.000e+003 1.479e-003 4.668e-004 
9.555e-004 7.054e+007 1.176e+014 1.000e+003 1.197e-003 4.676e-004 
9.567e-004 7.066e+007 1.176e+014 1.000e+003 1.788e-003 4.680e-004 
9.579e-004 7.076e+007 1.176e+014 1.000e+003 1.752e-003 4.685e-004 
9.591e-004 7.090e+007 1.176e+014 1.000e+003 1.719e-003 4.688e-004 
9.603e-004 7.104e+007 1.177e+014 1.000e+003 1.969e-003 4.690e-004 
9.615e-004 7.118e+007 1.177e+014 1.000e+003 1.721e-003 4.692e-004 
9.627e-004 7.132e+007 1.177e+014 1.000e+003 1.833e-003 4.695e-004 
9.639e-004 7.145e+007 1.177e+014 1.000e+003 1.023e-003 4.697e-004 
9.651e-004 7.159e+007 1.177e+014 1.000e+003 1.630e-003 4.700e-004 
9.664e-004 7.171e+007 1.177e+014 1.000e+003 1.659e-003 4.704e-004 
9.675e-004 7.179e+007 1.177e+014 1.000e+003 1.217e-003 4.710e-004 
9.687e-004 7.190e+007 1.177e+014 1.000e+003 1.579e-003 4.715e-004 
9.699e-004 7.202e+007 1.177e+014 1.000e+003 1.489e-003 4.718e-004 
9.711e-004 7.216e+007 1.177e+014 1.000e+003 1.501e-003 4.721e-004 
9.723e-004 7.230e+007 1.177e+014 1.000e+003 1.591e-003 4.723e-004 
9.735e-004 7.243e+007 1.178e+014 1.000e+003 1.814e-003 4.726e-004 
9.747e-004 7.256e+007 1.178e+014 1.000e+003 1.565e-003 4.729e-004 
9.759e-004 7.272e+007 1.178e+014 1.000e+003 1.479e-003 4.729e-004 
9.771e-004 7.283e+007 1.178e+014 1.000e+003 1.583e-003 4.734e-004 
9.783e-004 7.295e+007 1.178e+014 1.000e+003 1.330e-003 4.738e-004 
9.795e-004 7.310e+007 1.178e+014 1.000e+003 1.563e-003 4.740e-004 
9.807e-004 7.324e+007 1.178e+014 1.000e+003 1.515e-003 4.741e-004 
9.819e-004 7.335e+007 1.178e+014 1.000e+003 1.273e-003 4.746e-004 
9.831e-004 7.351e+007 1.178e+014 1.000e+003 1.930e-003 4.747e-004 
9.843e-004 7.365e+007 1.178e+014 1.000e+003 1.668e-003 4.749e-004 
9.855e-004 7.375e+007 1.178e+014 1.000e+003 1.735e-003 4.754e-004 
9.867e-004 7.388e+007 1.178e+014 1.000e+003 1.965e-003 4.757e-004 
9.879e-004 7.392e+007 1.178e+014 1.000e+003 1.531e-003 4.766e-004 
9.891e-004 7.404e+007 1.178e+014 1.000e+003 1.432e-003 4.770e-004 
9.903e-004 7.415e+007 1.178e+014 1.000e+003 1.591e-003 4.774e-004 
9.915e-004 7.423e+007 1.178e+014 1.000e+003 1.257e-003 4.780e-004 
9.926e-004 7.429e+007 1.178e+014 1.000e+003 1.447e-003 4.788e-004 
9.938e-004 7.431e+007 1.178e+014 1.000e+003 1.537e-003 4.798e-004 
9.950e-004 7.443e+007 1.179e+014 1.000e+003 1.531e-003 4.802e-004 
9.962e-004 7.459e+007 1.179e+014 1.000e+003 1.950e-003 4.803e-004 
9.973e-004 7.461e+007 1.179e+014 1.000e+003 1.560e-003 4.813e-004 
9.985e-004 7.475e+007 1.179e+014 1.000e+003 1.783e-003 4.815e-004 
9.997e-004 7.484e+007 1.179e+014 1.000e+003 1.524e-003 4.821e-004 
1.001e-003 7.494e+007 1.179e+014 1.000e+003 1.319e-003 4.826e-004 
1.002e-003 7.506e+007 1.179e+014 1.000e+003 1.734e-003 4.830e-004 
1.003e-003 7.521e+007 1.179e+014 1.000e+003 1.562e-003 4.831e-004 
1.005e-003 7.526e+007 1.179e+014 1.000e+003 1.565e-003 4.840e-004 
1.006e-003 7.538e+007 1.179e+014 1.000e+003 1.430e-003 4.843e-004 
1.007e-003 7.550e+007 1.179e+014 1.000e+003 1.540e-003 4.847e-004 
1.008e-003 7.558e+007 1.179e+014 1.000e+003 8.922e-004 4.853e-004 
1.009e-003 7.565e+007 1.179e+014 1.000e+003 1.818e-003 4.860e-004 
1.010e-003 7.575e+007 1.179e+014 1.000e+003 1.252e-003 4.865e-004 
1.012e-003 7.584e+007 1.179e+014 1.000e+003 1.756e-003 4.870e-004 
1.013e-003 7.590e+007 1.180e+014 1.000e+003 1.470e-003 4.878e-004 
1.014e-003 7.597e+007 1.180e+014 1.000e+003 1.910e-003 4.884e-004 
1.015e-003 7.605e+007 1.180e+014 1.000e+003 1.403e-003 4.891e-004 
1.016e-003 7.609e+007 1.180e+014 1.000e+003 1.523e-003 4.899e-004 
1.017e-003 7.615e+007 1.180e+014 1.000e+003 1.293e-003 4.907e-004 
1.019e-003 7.622e+007 1.180e+014 1.000e+003 1.816e-003 4.914e-004 
1.020e-003 7.633e+007 1.180e+014 1.000e+003 1.537e-003 4.918e-004 
1.021e-003 7.647e+007 1.180e+014 1.000e+003 1.752e-003 4.920e-004 
1.022e-003 7.653e+007 1.180e+014 1.000e+003 1.936e-003 4.928e-004 
1.023e-003 7.666e+007 1.180e+014 1.000e+003 1.683e-003 4.931e-004 
1.024e-003 7.674e+007 1.180e+014 1.000e+003 1.129e-003 4.936e-004 
1.026e-003 7.688e+007 1.180e+014 1.000e+003 1.617e-003 4.938e-004 
1.027e-003 7.698e+007 1.180e+014 1.000e+003 1.596e-003 4.943e-004 
1.028e-003 7.712e+007 1.180e+014 1.000e+003 1.707e-003 4.946e-004 
1.029e-003 7.720e+007 1.180e+014 1.000e+003 1.577e-003 4.952e-004 
1.030e-003 7.732e+007 1.180e+014 1.000e+003 1.045e-003 4.955e-004 
1.031e-003 7.746e+007 1.180e+014 1.000e+003 1.638e-003 4.957e-004 
1.033e-003 7.758e+007 1.180e+014 1.000e+003 1.790e-003 4.961e-004 
1.034e-003 7.771e+007 1.181e+014 1.000e+003 1.529e-003 4.964e-004 
1.035e-003 7.784e+007 1.181e+014 1.000e+003 1.720e-003 4.966e-004 
1.036e-003 7.798e+007 1.181e+014 1.000e+003 1.648e-003 4.969e-004 
1.037e-003 7.811e+007 1.181e+014 1.000e+003 1.620e-003 4.972e-004 
1.039e-003 7.824e+007 1.181e+014 1.000e+003 1.624e-003 4.974e-004 
1.040e-003 7.838e+007 1.181e+014 1.000e+003 1.472e-003 4.976e-004 
1.041e-003 7.840e+007 1.181e+014 1.000e+003 1.258e-003 4.987e-004 
1.042e-003 7.848e+007 1.181e+014 1.000e+003 1.551e-003 4.993e-004 
1.043e-003 7.853e+007 1.181e+014 1.000e+003 1.728e-003 5.001e-004 
1.044e-003 7.861e+007 1.181e+014 1.000e+003 1.264e-003 5.008e-004 
1.046e-003 7.876e+007 1.181e+014 1.000e+003 1.856e-003 5.009e-004 
1.047e-003 7.881e+007 1.181e+014 1.000e+003 1.457e-003 5.017e-004 
1.048e-003 7.894e+007 1.181e+014 1.000e+003 1.515e-003 5.020e-004 
1.049e-003 7.909e+007 1.181e+014 1.000e+003 9.876e-004 5.021e-004 
1.050e-003 7.923e+007 1.181e+014 1.000e+003 1.295e-003 5.023e-004 
1.051e-003 7.932e+007 1.181e+014 1.000e+003 1.061e-003 5.029e-004 
1.053e-003 7.939e+007 1.181e+014 1.000e+003 1.503e-003 5.035e-004 
1.054e-003 7.945e+007 1.181e+014 1.000e+003 1.306e-003 5.043e-004 
1.055e-003 7.957e+007 1.181e+014 1.000e+003 1.487e-003 5.046e-004 
1.056e-003 7.962e+007 1.182e+014 1.000e+003 1.411e-003 5.054e-004 
1.057e-003 7.970e+007 1.182e+014 1.000e+003 1.297e-003 5.061e-004 
1.058e-003 7.977e+007 1.182e+014 1.000e+003 1.793e-003 5.067e-004 
1.060e-003 7.980e+007 1.182e+014 1.000e+003 1.442e-003 5.076e-004 
1.061e-003 7.987e+007 1.182e+014 1.000e+003 1.988e-003 5.084e-004 
1.062e-003 7.998e+007 1.182e+014 1.000e+003 1.489e-003 5.088e-004 
1.063e-003 8.012e+007 1.182e+014 1.000e+003 1.526e-003 5.089e-004 
1.064e-003 8.026e+007 1.182e+014 1.000e+003 1.489e-003 5.092e-004 
1.065e-003 8.039e+007 1.182e+014 1.000e+003 1.919e-003 5.094e-004 
1.067e-003 8.050e+007 1.182e+014 1.000e+003 1.984e-003 5.098e-004 
1.068e-003 8.061e+007 1.182e+014 1.000e+003 1.569e-003 5.103e-004 
1.069e-003 8.067e+007 1.182e+014 1.000e+003 1.647e-003 5.110e-004 
1.070e-003 8.080e+007 1.182e+014 1.000e+003 1.273e-003 5.113e-004 
1.071e-003 8.094e+007 1.182e+014 1.000e+003 1.348e-003 5.115e-004 
1.072e-003 8.099e+007 1.182e+014 1.000e+003 1.364e-003 5.123e-004 
1.074e-003 8.106e+007 1.182e+014 1.000e+003 1.299e-003 5.130e-004 
1.075e-003 8.109e+007 1.180e+014 1.000e+003 1.454e-003 5.139e-004 
1.076e-003 8.099e+007 1.181e+014 1.000e+003 1.400e-003 5.158e-004 
1.077e-003 8.094e+007 1.182e+014 1.000e+003 1.183e-003 5.173e-004 
1.078e-003 8.096e+007 1.183e+014 1.000e+003 1.726e-003 5.183e-004 
1.079e-003 8.103e+007 1.183e+014 1.000e+003 1.354e-003 5.190e-004 
1.081e-003 8.105e+007 1.183e+014 1.000e+003 1.704e-003 5.201e-004 
1.082e-003 8.112e+007 1.183e+014 1.000e+003 1.251e-003 5.207e-004 
1.083e-003 8.125e+007 1.184e+014 1.000e+003 1.564e-003 5.210e-004 
1.084e-003 8.135e+007 1.184e+014 1.000e+003 1.397e-003 5.215e-004 
1.085e-003 8.150e+007 1.184e+014 1.000e+003 1.531e-003 5.216e-004 
1.086e-003 8.158e+007 1.184e+014 1.000e+003 1.533e-003 5.222e-004 
1.088e-003 8.166e+007 1.184e+014 1.000e+003 2.046e-003 5.229e-004 
1.089e-003 8.176e+007 1.184e+014 1.000e+003 1.564e-003 5.233e-004 
1.090e-003 8.188e+007 1.184e+014 1.000e+003 1.514e-003 5.237e-004 
1.091e-003 8.194e+007 1.184e+014 1.000e+003 1.365e-003 5.244e-004 
1.092e-003 8.198e+007 1.184e+014 1.000e+003 1.761e-003 5.253e-004 
1.093e-003 8.203e+007 1.184e+014 1.000e+003 1.316e-003 5.261e-004 
1.095e-003 8.208e+007 1.184e+014 1.000e+003 1.588e-003 5.270e-004 
1.096e-003 8.212e+007 1.184e+014 1.000e+003 1.506e-003 5.278e-004 
1.097e-003 8.216e+007 1.185e+014 1.000e+003 1.363e-003 5.287e-004 
1.098e-003 8.217e+007 1.184e+014 1.000e+003 1.395e-003 5.298e-004 
1.099e-003 8.223e+007 1.184e+014 1.000e+003 1.654e-003 5.305e-004 
1.100e-003 8.236e+007 1.185e+014 1.000e+003 1.567e-003 5.308e-004 
1.102e-003 8.244e+007 1.185e+014 1.000e+003 1.516e-003 5.314e-004 
1.103e-003 8.254e+007 1.185e+014 1.000e+003 2.080e-003 5.319e-004 
1.104e-003 8.260e+007 1.185e+014 1.000e+003 1.983e-003 5.326e-004 
1.105e-003 8.272e+007 1.185e+014 1.000e+003 2.094e-003 5.330e-004 
1.106e-003 8.279e+007 1.185e+014 1.000e+003 1.308e-003 5.336e-004 
1.107e-003 8.285e+007 1.185e+014 1.000e+003 1.452e-003 5.343e-004 
1.109e-003 8.297e+007 1.185e+014 1.000e+003 1.699e-003 5.347e-004 
1.110e-003 8.309e+007 1.185e+014 1.000e+003 1.797e-003 5.350e-004 
1.111e-003 8.316e+007 1.185e+014 1.000e+003 1.430e-003 5.357e-004 
1.112e-003 8.326e+007 1.185e+014 1.000e+003 1.587e-003 5.362e-004 
1.113e-003 8.331e+007 1.185e+014 1.000e+003 1.554e-003 5.369e-004 
1.114e-003 8.334e+007 1.185e+014 1.000e+003 1.030e-003 5.379e-004 
1.115e-003 8.341e+007 1.185e+014 1.000e+003 1.413e-003 5.386e-004 
1.117e-003 8.342e+007 1.185e+014 1.000e+003 8.297e-004 5.396e-004 
1.118e-003 8.357e+007 1.185e+014 1.000e+003 1.135e-003 5.398e-004 
1.119e-003 8.363e+007 1.185e+014 1.000e+003 1.353e-003 5.405e-004 
1.120e-003 8.375e+007 1.185e+014 1.000e+003 1.862e-003 5.409e-004 
1.121e-003 8.381e+007 1.186e+014 1.000e+003 1.800e-003 5.416e-004 
1.122e-003 8.391e+007 1.185e+014 1.000e+003 1.389e-003 5.421e-004 
1.124e-003 8.399e+007 1.185e+014 1.000e+003 1.766e-003 5.427e-004 
1.125e-003 8.404e+007 1.186e+014 1.000e+003 1.572e-003 5.435e-004 
1.126e-003 8.410e+007 1.186e+014 1.000e+003 1.377e-003 5.442e-004 
1.127e-003 8.414e+007 1.186e+014 1.000e+003 1.504e-003 5.451e-004 
1.128e-003 8.422e+007 1.186e+014 1.000e+003 1.111e-003 5.457e-004 
1.129e-003 8.428e+007 1.186e+014 1.000e+003 1.045e-003 5.464e-004 
1.130e-003 8.437e+007 1.186e+014 1.000e+003 1.570e-003 5.469e-004 
1.132e-003 8.443e+007 1.186e+014 1.000e+003 1.305e-003 5.477e-004 
1.133e-003 8.449e+007 1.186e+014 1.000e+003 8.702e-004 5.484e-004 
1.134e-003 8.455e+007 1.186e+014 1.000e+003 1.317e-003 5.492e-004 
1.135e-003 8.467e+007 1.186e+014 1.000e+003 1.382e-003 5.495e-004 
1.136e-003 8.475e+007 1.186e+014 1.000e+003 1.292e-003 5.501e-004 
1.137e-003 8.488e+007 1.186e+014 1.000e+003 1.786e-003 5.504e-004 
1.139e-003 8.492e+007 1.186e+014 1.000e+003 1.062e-003 5.512e-004 
1.140e-003 8.505e+007 1.186e+014 1.000e+003 1.619e-003 5.515e-004 
1.141e-003 8.513e+007 1.186e+014 1.000e+003 1.627e-003 5.521e-004 
1.142e-003 8.521e+007 1.186e+014 1.000e+003 1.621e-003 5.527e-004 
1.143e-003 8.528e+007 1.187e+014 1.000e+003 1.849e-003 5.534e-004 
1.144e-003 8.535e+007 1.187e+014 1.000e+003 1.922e-003 5.541e-004 
1.146e-003 8.542e+007 1.187e+014 1.000e+003 1.789e-003 5.547e-004 
1.147e-003 8.551e+007 1.187e+014 1.000e+003 1.040e-003 5.552e-004 
1.148e-003 8.561e+007 1.187e+014 1.000e+003 1.487e-003 5.558e-004 
1.149e-003 8.561e+007 1.187e+014 1.000e+003 1.445e-003 5.569e-004 
1.150e-003 8.566e+007 1.187e+014 1.000e+003 8.560e-004 5.577e-004 
1.151e-003 8.580e+007 1.187e+014 1.000e+003 1.742e-003 5.579e-004 
1.152e-003 8.592e+007 1.187e+014 1.000e+003 1.436e-003 5.582e-004 
1.154e-003 8.606e+007 1.187e+014 1.000e+003 1.246e-003 5.584e-004 
1.155e-003 8.615e+007 1.187e+014 1.000e+003 2.071e-003 5.590e-004 
1.156e-003 8.625e+007 1.187e+014 1.000e+003 1.573e-003 5.595e-004 
1.157e-003 8.634e+007 1.187e+014 1.000e+003 1.463e-003 5.600e-004 
1.158e-003 8.643e+007 1.187e+014 1.000e+003 1.729e-003 5.606e-004 
1.160e-003 8.652e+007 1.187e+014 1.000e+003 1.328e-003 5.611e-004 
1.161e-003 8.660e+007 1.187e+014 1.000e+003 1.475e-003 5.617e-004 
1.162e-003 8.669e+007 1.187e+014 1.000e+003 1.571e-003 5.623e-004 
1.163e-003 8.677e+007 1.187e+014 1.000e+003 1.697e-003 5.629e-004 
1.164e-003 8.686e+007 1.187e+014 1.000e+003 1.427e-003 5.635e-004 
1.165e-003 8.689e+007 1.187e+014 1.000e+003 1.386e-003 5.644e-004 
1.167e-003 8.694e+007 1.187e+014 1.000e+003 1.021e-003 5.653e-004 
1.168e-003 8.705e+007 1.188e+014 1.000e+003 1.655e-003 5.657e-004 
1.169e-003 8.711e+007 1.188e+014 1.000e+003 1.687e-003 5.664e-004 
1.170e-003 8.722e+007 1.188e+014 1.000e+003 1.729e-003 5.668e-004 
1.171e-003 8.734e+007 1.188e+014 1.000e+003 1.655e-003 5.672e-004 
1.172e-003 8.743e+007 1.188e+014 1.000e+003 1.548e-003 5.678e-004 
1.174e-003 8.754e+007 1.188e+014 1.000e+003 1.181e-003 5.681e-004 
1.175e-003 8.764e+007 1.188e+014 1.000e+003 1.656e-003 5.687e-004 
1.176e-003 8.770e+007 1.188e+014 1.000e+003 1.176e-003 5.694e-004 
1.177e-003 8.779e+007 1.188e+014 1.000e+003 1.193e-003 5.699e-004 
1.178e-003 8.791e+007 1.188e+014 1.000e+003 1.034e-003 5.703e-004 
1.180e-003 8.802e+007 1.188e+014 1.000e+003 1.637e-003 5.707e-004 
1.181e-003 8.811e+007 1.188e+014 1.000e+003 1.673e-003 5.713e-004 
1.182e-003 8.823e+007 1.188e+014 1.000e+003 1.127e-003 5.716e-004 
1.183e-003 8.837e+007 1.188e+014 1.000e+003 1.524e-003 5.719e-004 
1.184e-003 8.847e+007 1.189e+014 1.000e+003 1.626e-003 5.723e-004 
1.185e-003 8.857e+007 1.189e+014 1.000e+003 1.802e-003 5.728e-004 
1.187e-003 8.865e+007 1.189e+014 1.000e+003 1.616e-003 5.735e-004 
1.188e-003 8.879e+007 1.189e+014 1.000e+003 1.563e-003 5.737e-004 
1.189e-003 8.888e+007 1.189e+014 1.000e+003 1.446e-003 5.742e-004 
1.190e-003 8.897e+007 1.189e+014 1.000e+003 1.387e-003 5.748e-004 
1.191e-003 8.906e+007 1.189e+014 1.000e+003 1.673e-003 5.754e-004 
1.192e-003 8.910e+007 1.189e+014 1.000e+003 1.667e-003 5.762e-004 
1.194e-003 8.913e+007 1.189e+014 1.000e+003 9.289e-004 5.772e-004 
1.195e-003 8.919e+007 1.189e+014 1.000e+003 1.644e-003 5.779e-004 
1.196e-003 8.923e+007 1.189e+014 1.000e+003 1.545e-003 5.788e-004 
1.197e-003 8.930e+007 1.189e+014 1.000e+003 1.853e-003 5.795e-004 
1.198e-003 8.940e+007 1.189e+014 1.000e+003 1.604e-003 5.800e-004 
1.199e-003 8.954e+007 1.190e+014 1.000e+003 1.722e-003 5.802e-004 
1.201e-003 8.963e+007 1.189e+014 1.000e+003 1.442e-003 5.808e-004 
1.202e-003 8.973e+007 1.190e+014 1.000e+003 1.339e-003 5.812e-004 
1.203e-003 8.985e+007 1.190e+014 1.000e+003 1.563e-003 5.816e-004 
1.204e-003 8.994e+007 1.190e+014 1.000e+003 1.898e-003 5.821e-004 
1.205e-003 9.002e+007 1.190e+014 1.000e+003 1.919e-003 5.828e-004 
1.207e-003 9.012e+007 1.190e+014 1.000e+003 1.760e-003 5.832e-004 
1.208e-003 9.025e+007 1.190e+014 1.000e+003 1.303e-003 5.836e-004 
1.209e-003 9.034e+007 1.190e+014 1.000e+003 1.582e-003 5.840e-004 
1.210e-003 9.041e+007 1.190e+014 1.000e+003 1.806e-003 5.848e-004 
1.211e-003 9.053e+007 1.190e+014 1.000e+003 1.739e-003 5.851e-004 
1.212e-003 9.068e+007 1.190e+014 1.000e+003 1.394e-003 5.853e-004 
1.214e-003 9.081e+007 1.190e+014 1.000e+003 1.735e-003 5.855e-004 
1.215e-003 9.093e+007 1.190e+014 1.000e+003 1.578e-003 5.859e-004 
1.216e-003 9.106e+007 1.191e+014 1.000e+003 1.844e-003 5.862e-004 
1.217e-003 9.119e+007 1.191e+014 1.000e+003 1.803e-003 5.865e-004 
1.218e-003 9.132e+007 1.191e+014 1.000e+003 1.700e-003 5.868e-004 
1.220e-003 9.146e+007 1.191e+014 1.000e+003 1.538e-003 5.870e-004 
1.221e-003 9.156e+007 1.191e+014 1.000e+003 1.240e-003 5.874e-004 
1.222e-003 9.170e+007 1.191e+014 1.000e+003 1.721e-003 5.877e-004 
1.223e-003 9.181e+007 1.191e+014 1.000e+003 1.764e-003 5.881e-004 
1.224e-003 9.191e+007 1.191e+014 1.000e+003 1.708e-003 5.886e-004 
1.225e-003 9.204e+007 1.191e+014 1.000e+003 1.713e-003 5.889e-004 
1.227e-003 9.213e+007 1.191e+014 1.000e+003 1.593e-003 5.894e-004 
1.228e-003 9.224e+007 1.191e+014 1.000e+003 1.588e-003 5.898e-004 
1.229e-003 9.235e+007 1.191e+014 1.000e+003 1.591e-003 5.903e-004 
1.230e-003 9.245e+007 1.192e+014 1.000e+003 1.527e-003 5.907e-004 
1.231e-003 9.252e+007 1.192e+014 1.000e+003 1.339e-003 5.914e-004 
1.232e-003 9.262e+007 1.192e+014 1.000e+003 9.877e-004 5.919e-004 
1.234e-003 9.274e+007 1.192e+014 1.000e+003 1.593e-003 5.922e-004 
1.235e-003 9.287e+007 1.192e+014 1.000e+003 1.614e-003 5.925e-004 
1.236e-003 9.297e+007 1.192e+014 1.000e+003 1.433e-003 5.930e-004 
1.237e-003 9.308e+007 1.192e+014 1.000e+003 1.581e-003 5.934e-004 
1.238e-003 9.316e+007 1.192e+014 1.000e+003 1.676e-003 5.941e-004 
1.240e-003 9.328e+007 1.192e+014 1.000e+003 1.581e-003 5.944e-004 
1.241e-003 9.339e+007 1.192e+014 1.000e+003 1.879e-003 5.948e-004 
1.242e-003 9.351e+007 1.192e+014 1.000e+003 1.306e-003 5.951e-004 
1.243e-003 9.362e+007 1.193e+014 1.000e+003 1.505e-003 5.956e-004 
1.244e-003 9.375e+007 1.193e+014 1.000e+003 1.257e-003 5.959e-004 
1.245e-003 9.387e+007 1.193e+014 1.000e+003 1.710e-003 5.962e-004 
1.247e-003 9.398e+007 1.193e+014 1.000e+003 1.474e-003 5.966e-004 
1.248e-003 9.410e+007 1.193e+014 1.000e+003 1.721e-003 5.970e-004 
1.249e-003 9.420e+007 1.193e+014 1.000e+003 1.599e-003 5.974e-004 
1.250e-003 9.432e+007 1.193e+014 1.000e+003 1.671e-003 5.978e-004 
1.251e-003 9.445e+007 1.193e+014 1.000e+003 1.137e-003 5.981e-004 
1.252e-003 9.455e+007 1.193e+014 1.000e+003 1.661e-003 5.985e-004 
1.254e-003 9.467e+007 1.193e+014 1.000e+003 1.493e-003 5.989e-004 
1.255e-003 9.482e+007 1.193e+014 1.000e+003 1.794e-003 5.991e-004 
1.256e-003 9.493e+007 1.194e+014 1.000e+003 1.649e-003 5.995e-004 
1.257e-003 9.506e+007 1.194e+014 1.000e+003 1.666e-003 5.997e-004 
1.258e-003 9.520e+007 1.194e+014 1.000e+003 1.760e-003 6.000e-004 
1.260e-003 9.532e+007 1.194e+014 1.000e+003 1.532e-003 6.003e-004 
1.261e-003 9.545e+007 1.194e+014 1.000e+003 1.614e-003 6.006e-004 
1.262e-003 9.557e+007 1.194e+014 1.000e+003 1.674e-003 6.010e-004 
1.263e-003 9.568e+007 1.194e+014 1.000e+003 1.871e-003 6.014e-004 
1.264e-003 9.579e+007 1.194e+014 1.000e+003 1.709e-003 6.018e-004 
1.265e-003 9.589e+007 1.194e+014 1.000e+003 1.448e-003 6.023e-004 
1.267e-003 9.602e+007 1.194e+014 1.000e+003 1.722e-003 6.026e-004 
1.268e-003 9.613e+007 1.195e+014 1.000e+003 2.013e-003 6.029e-004 
1.269e-003 9.625e+007 1.195e+014 1.000e+003 1.849e-003 6.033e-004 
1.270e-003 9.636e+007 1.195e+014 1.000e+003 1.288e-003 6.037e-004 
1.271e-003 9.648e+007 1.195e+014 1.000e+003 1.950e-003 6.041e-004 
1.272e-003 9.658e+007 1.195e+014 1.000e+003 1.106e-003 6.045e-004 
1.274e-003 9.651e+007 1.194e+014 1.000e+003 1.616e-003 6.064e-004 
1.276e-003 9.644e+007 1.195e+014 1.000e+003 1.386e-003 6.086e-004 
1.277e-003 9.666e+007 1.196e+014 1.000e+003 1.703e-003 6.087e-004 
1.278e-003 9.712e+007 1.196e+014 1.000e+003 1.408e-003 6.065e-004 
1.279e-003 9.656e+007 1.195e+014 1.000e+003 1.711e-003 6.111e-004 
1.280e-003 9.550e+007 1.189e+014 1.000e+003 1.779e-003 6.197e-004 
1.281e-003 9.310e+007 1.185e+014 1.000e+003 2.665e-003 6.373e-004 
1.283e-003 9.072e+007 1.189e+014 1.000e+003 2.358e-003 6.551e-004 
1.284e-003 8.660e+007 1.191e+014 1.000e+003 3.449e-003 6.850e-004 
1.285e-003 8.334e+007 1.186e+014 1.000e+003 2.351e-003 7.088e-004 
1.286e-003 8.085e+007 1.185e+014 1.000e+003 3.517e-003 7.271e-004 
1.288e-003 7.830e+007 1.189e+014 1.000e+003 1.870e-003 7.463e-004 
1.289e-003 7.773e+007 1.192e+014 1.000e+003 1.706e-003 7.516e-004 
1.290e-003 7.749e+007 1.193e+014 1.000e+003 1.393e-003 7.542e-004 
1.291e-003 7.742e+007 1.193e+014 1.000e+003 1.779e-003 7.554e-004 
1.291e-003 7.739e+007 1.194e+014 1.000e+003 1.587e-003 7.562e-004 
1.292e-003 7.741e+007 1.194e+014 1.000e+003 1.676e-003 7.571e-004 
1.294e-003 7.750e+007 1.194e+014 1.000e+003 1.662e-003 7.576e-004 
1.295e-003 7.761e+007 1.194e+014 1.000e+003 1.985e-003 7.578e-004 
1.296e-003 7.774e+007 1.195e+014 1.000e+003 1.507e-003 7.580e-004 
1.297e-003 7.783e+007 1.195e+014 1.000e+003 1.869e-003 7.585e-004 
1.298e-003 7.795e+007 1.195e+014 1.000e+003 1.857e-003 7.587e-004 
1.299e-003 7.807e+007 1.195e+014 1.000e+003 1.890e-003 7.589e-004 
1.300e-003 7.820e+007 1.195e+014 1.000e+003 1.904e-003 7.591e-004 
1.301e-003 7.834e+007 1.195e+014 1.000e+003 1.534e-003 7.592e-004 
1.302e-003 7.847e+007 1.195e+014 1.000e+003 1.274e-003 7.594e-004 
1.303e-003 7.860e+007 1.195e+014 1.000e+003 1.912e-003 7.596e-004 
1.304e-003 7.871e+007 1.195e+014 1.000e+003 1.232e-003 7.598e-004 
1.305e-003 7.884e+007 1.195e+014 1.000e+003 1.775e-003 7.600e-004 
1.306e-003 7.897e+007 1.195e+014 1.000e+003 1.502e-003 7.601e-004 
1.307e-003 7.911e+007 1.195e+014 1.000e+003 1.527e-003 7.603e-004 
1.308e-003 7.924e+007 1.195e+014 1.000e+003 1.462e-003 7.604e-004 
1.310e-003 7.942e+007 1.195e+014 1.000e+003 1.813e-003 7.603e-004 
1.311e-003 7.955e+007 1.195e+014 1.000e+003 1.586e-003 7.604e-004 
1.312e-003 7.968e+007 1.195e+014 1.000e+003 1.688e-003 7.606e-004 
1.313e-003 7.984e+007 1.195e+014 1.000e+003 1.151e-003 7.605e-004 
1.314e-003 7.998e+007 1.195e+014 1.000e+003 1.790e-003 7.606e-004 
1.315e-003 8.011e+007 1.196e+014 1.000e+003 1.604e-003 7.608e-004 
1.316e-003 8.025e+007 1.196e+014 1.000e+003 1.684e-003 7.608e-004 
1.317e-003 8.039e+007 1.196e+014 1.000e+003 1.590e-003 7.609e-004 
1.318e-003 8.053e+007 1.196e+014 1.000e+003 1.884e-003 7.610e-004 
1.319e-003 8.066e+007 1.196e+014 1.000e+003 1.676e-003 7.611e-004 
1.320e-003 8.078e+007 1.196e+014 1.000e+003 1.834e-003 7.613e-004 
1.321e-003 8.089e+007 1.196e+014 1.000e+003 1.685e-003 7.615e-004 
1.322e-003 8.101e+007 1.196e+014 1.000e+003 1.790e-003 7.616e-004 
1.323e-003 8.111e+007 1.196e+014 1.000e+003 1.566e-003 7.618e-004 
1.324e-003 8.105e+007 1.191e+014 1.000e+003 1.965e-003 7.633e-004 
1.325e-003 8.075e+007 1.191e+014 1.000e+003 1.572e-003 7.665e-004 
1.326e-003 8.061e+007 1.191e+014 1.000e+003 1.862e-003 7.685e-004 
1.327e-003 8.043e+007 1.191e+014 1.000e+003 1.286e-003 7.707e-004 
1.328e-003 8.049e+007 1.191e+014 1.000e+003 1.521e-003 7.712e-004 
1.329e-003 8.059e+007 1.191e+014 1.000e+003 1.423e-003 7.714e-004 
1.330e-003 8.071e+007 1.191e+014 1.000e+003 1.802e-003 7.715e-004 
1.331e-003 8.080e+007 1.192e+014 1.000e+003 1.283e-003 7.717e-004 
1.331e-003 8.093e+007 1.192e+014 1.000e+003 1.776e-003 7.718e-004 
1.332e-003 8.102e+007 1.192e+014 1.000e+003 1.963e-003 7.720e-004 
1.333e-003 8.111e+007 1.192e+014 1.000e+003 1.372e-003 7.723e-004 
1.334e-003 8.121e+007 1.192e+014 1.000e+003 1.971e-003 7.725e-004 
1.335e-003 8.131e+007 1.192e+014 1.000e+003 1.885e-003 7.727e-004 
1.336e-003 8.141e+007 1.192e+014 1.000e+003 2.056e-003 7.728e-004 
1.337e-003 8.150e+007 1.192e+014 1.000e+003 1.949e-003 7.731e-004 
1.338e-003 8.161e+007 1.192e+014 1.000e+003 1.158e-003 7.733e-004 
1.339e-003 8.171e+007 1.192e+014 1.000e+003 1.825e-003 7.734e-004 
1.339e-003 8.182e+007 1.192e+014 1.000e+003 1.801e-003 7.735e-004 
1.340e-003 8.192e+007 1.192e+014 1.000e+003 1.658e-003 7.737e-004 
1.341e-003 8.202e+007 1.192e+014 1.000e+003 8.626e-004 7.739e-004 
1.342e-003 8.185e+007 1.190e+014 1.000e+003 1.376e-003 7.759e-004 
1.343e-003 8.158e+007 1.189e+014 1.000e+003 1.835e-003 7.787e-004 
1.344e-003 8.132e+007 1.189e+014 1.000e+003 1.295e-003 7.813e-004 
1.345e-003 8.099e+007 1.189e+014 1.000e+003 1.143e-003 7.844e-004 
1.345e-003 8.094e+007 1.190e+014 1.000e+003 1.225e-003 7.853e-004 
1.346e-003 8.096e+007 1.190e+014 1.000e+003 1.307e-003 7.859e-004 
1.347e-003 8.102e+007 1.190e+014 1.000e+003 1.254e-003 7.864e-004 
1.348e-003 8.111e+007 1.190e+014 1.000e+003 1.618e-003 7.868e-004 
1.349e-003 8.119e+007 1.190e+014 1.000e+003 1.961e-003 7.871e-004 
1.350e-003 8.129e+007 1.190e+014 1.000e+003 1.899e-003 7.873e-004 
1.350e-003 8.140e+007 1.190e+014 1.000e+003 1.681e-003 7.875e-004 
1.351e-003 8.151e+007 1.190e+014 1.000e+003 1.820e-003 7.876e-004 
1.352e-003 8.161e+007 1.190e+014 1.000e+003 1.881e-003 7.878e-004 
1.353e-003 8.170e+007 1.190e+014 1.000e+003 2.153e-003 7.880e-004 
1.354e-003 8.180e+007 1.190e+014 1.000e+003 2.250e-003 7.882e-004 
1.355e-003 8.190e+007 1.190e+014 1.000e+003 1.231e-003 7.884e-004 
1.356e-003 8.201e+007 1.190e+014 1.000e+003 1.751e-003 7.886e-004 
1.357e-003 8.212e+007 1.190e+014 1.000e+003 1.706e-003 7.887e-004 
1.357e-003 8.222e+007 1.190e+014 1.000e+003 1.600e-003 7.888e-004 
1.358e-003 8.234e+007 1.190e+014 1.000e+003 1.534e-003 7.889e-004 
1.359e-003 8.245e+007 1.190e+014 1.000e+003 1.301e-003 7.890e-004 
1.360e-003 8.254e+007 1.190e+014 1.000e+003 1.935e-003 7.892e-004 
1.361e-003 8.267e+007 1.190e+014 1.000e+003 1.857e-003 7.892e-004 
1.362e-003 8.278e+007 1.190e+014 1.000e+003 2.007e-003 7.893e-004 
1.363e-003 8.288e+007 1.190e+014 1.000e+003 1.970e-003 7.895e-004 
1.364e-003 8.299e+007 1.190e+014 1.000e+003 1.425e-003 7.895e-004 
1.364e-003 8.311e+007 1.190e+014 1.000e+003 1.149e-003 7.896e-004 
1.365e-003 8.322e+007 1.190e+014 1.000e+003 1.755e-003 7.897e-004 
1.366e-003 8.332e+007 1.190e+014 1.000e+003 2.063e-003 7.898e-004 
1.367e-003 8.343e+007 1.191e+014 1.000e+003 2.138e-003 7.899e-004 
1.368e-003 8.353e+007 1.191e+014 1.000e+003 1.053e-003 7.900e-004 
1.369e-003 8.363e+007 1.191e+014 1.000e+003 1.465e-003 7.902e-004 
1.369e-003 8.373e+007 1.191e+014 1.000e+003 2.167e-003 7.904e-004 
1.370e-003 8.383e+007 1.191e+014 1.000e+003 1.565e-003 7.905e-004 
1.371e-003 8.396e+007 1.191e+014 1.000e+003 1.557e-003 7.904e-004 
1.372e-003 8.407e+007 1.191e+014 1.000e+003 1.762e-003 7.905e-004 
1.373e-003 8.417e+007 1.191e+014 1.000e+003 1.802e-003 7.907e-004 
1.374e-003 8.427e+007 1.191e+014 1.000e+003 1.812e-003 7.908e-004 
1.374e-003 8.437e+007 1.191e+014 1.000e+003 1.139e-003 7.908e-004 
1.375e-003 8.447e+007 1.191e+014 1.000e+003 1.799e-003 7.909e-004 
1.376e-003 8.457e+007 1.191e+014 1.000e+003 2.342e-003 7.911e-004 
1.377e-003 8.467e+007 1.191e+014 1.000e+003 1.969e-003 7.912e-004 
1.378e-003 8.476e+007 1.191e+014 1.000e+003 1.500e-003 7.913e-004 
1.378e-003 8.486e+007 1.191e+014 1.000e+003 1.493e-003 7.915e-004 
1.379e-003 8.496e+007 1.191e+014 1.000e+003 1.540e-003 7.915e-004 
1.380e-003 8.506e+007 1.191e+014 1.000e+003 1.812e-003 7.917e-004 
1.381e-003 8.517e+007 1.191e+014 1.000e+003 1.316e-003 7.917e-004 
1.382e-003 8.528e+007 1.191e+014 1.000e+003 2.220e-003 7.918e-004 
1.382e-003 8.538e+007 1.191e+014 1.000e+003 1.722e-003 7.920e-004 
1.383e-003 8.548e+007 1.191e+014 1.000e+003 1.832e-003 7.921e-004 
1.384e-003 8.559e+007 1.191e+014 1.000e+003 1.196e-003 7.921e-004 
1.385e-003 8.570e+007 1.191e+014 1.000e+003 9.731e-004 7.921e-004 
1.386e-003 8.580e+007 1.191e+014 1.000e+003 1.799e-003 7.923e-004 
1.386e-003 8.588e+007 1.191e+014 1.000e+003 1.586e-003 7.925e-004 
1.387e-003 8.599e+007 1.192e+014 1.000e+003 1.819e-003 7.925e-004 
1.388e-003 8.609e+007 1.192e+014 1.000e+003 1.552e-003 7.927e-004 
1.389e-003 8.619e+007 1.192e+014 1.000e+003 2.045e-003 7.927e-004 
1.390e-003 8.629e+007 1.192e+014 1.000e+003 1.732e-003 7.928e-004 
1.390e-003 8.639e+007 1.192e+014 1.000e+003 2.054e-003 7.929e-004 
1.391e-003 8.661e+007 1.192e+014 1.000e+003 2.075e-003 7.922e-004 
1.392e-003 8.688e+007 1.192e+014 1.000e+003 1.501e-003 7.911e-004 
1.393e-003 8.698e+007 1.192e+014 1.000e+003 1.601e-003 7.912e-004 
1.394e-003 8.707e+007 1.192e+014 1.000e+003 1.294e-003 7.914e-004 
1.394e-003 8.716e+007 1.192e+014 1.000e+003 1.815e-003 7.915e-004 
1.395e-003 8.725e+007 1.192e+014 1.000e+003 1.565e-003 7.917e-004 
1.396e-003 8.736e+007 1.192e+014 1.000e+003 2.045e-003 7.917e-004 
1.397e-003 8.745e+007 1.192e+014 1.000e+003 1.500e-003 7.919e-004 
1.397e-003 8.754e+007 1.192e+014 1.000e+003 1.754e-003 7.920e-004 
1.398e-003 8.764e+007 1.192e+014 1.000e+003 1.169e-003 7.921e-004 
1.399e-003 8.774e+007 1.192e+014 1.000e+003 1.511e-003 7.921e-004 
1.400e-003 8.784e+007 1.192e+014 1.000e+003 1.852e-003 7.922e-004 
1.401e-003 8.792e+007 1.192e+014 1.000e+003 1.953e-003 7.924e-004 
1.401e-003 8.802e+007 1.192e+014 1.000e+003 1.807e-003 7.925e-004 
1.402e-003 8.811e+007 1.192e+014 1.000e+003 1.373e-003 7.927e-004 
1.403e-003 8.822e+007 1.192e+014 1.000e+003 1.331e-003 7.927e-004 
1.404e-003 8.832e+007 1.193e+014 1.000e+003 9.364e-004 7.928e-004 
1.404e-003 8.841e+007 1.193e+014 1.000e+003 1.958e-003 7.929e-004 
1.405e-003 8.851e+007 1.193e+014 1.000e+003 9.945e-004 7.930e-004 
1.406e-003 8.862e+007 1.193e+014 1.000e+003 1.739e-003 7.930e-004 
1.407e-003 8.870e+007 1.193e+014 1.000e+003 2.246e-003 7.932e-004 
1.407e-003 8.879e+007 1.193e+014 1.000e+003 1.287e-003 7.933e-004 
1.408e-003 8.786e+007 1.188e+014 1.000e+003 2.842e-003 8.006e-004 
1.409e-003 8.691e+007 1.189e+014 1.000e+003 1.958e-003 8.083e-004 
1.410e-003 8.665e+007 1.189e+014 1.000e+003 1.800e-003 8.110e-004 
1.411e-003 8.632e+007 1.190e+014 1.000e+003 1.994e-003 8.143e-004 
1.412e-003 8.585e+007 1.191e+014 1.000e+003 2.131e-003 8.184e-004 
1.413e-003 8.570e+007 1.190e+014 1.000e+003 1.910e-003 8.204e-004 
1.415e-003 8.549e+007 1.191e+014 1.000e+003 1.973e-003 8.233e-004 
1.416e-003 8.521e+007 1.193e+014 1.000e+003 1.685e-003 8.266e-004 
1.417e-003 8.497e+007 1.194e+014 1.000e+003 1.905e-003 8.297e-004 
1.419e-003 8.371e+007 1.196e+014 1.000e+003 1.892e-003 8.398e-004 
1.420e-003 8.295e+007 1.196e+014 1.000e+003 1.676e-003 8.460e-004 
1.421e-003 8.215e+007 1.199e+014 1.000e+003 1.549e-003 8.526e-004 
1.422e-003 8.029e+007 1.197e+014 1.000e+003 1.821e-003 8.665e-004 
1.423e-003 7.980e+007 1.198e+014 1.000e+003 1.363e-003 8.709e-004 
1.424e-003 7.964e+007 1.199e+014 1.000e+003 1.430e-003 8.729e-004 
1.425e-003 7.954e+007 1.200e+014 1.000e+003 1.358e-003 8.744e-004 
1.425e-003 7.951e+007 1.201e+014 1.000e+003 1.569e-003 8.755e-004 
1.426e-003 7.960e+007 1.201e+014 1.000e+003 1.624e-003 8.757e-004 
1.427e-003 7.975e+007 1.201e+014 1.000e+003 1.537e-003 8.757e-004 
1.428e-003 7.989e+007 1.201e+014 1.000e+003 2.187e-003 8.757e-004 
1.429e-003 7.999e+007 1.201e+014 1.000e+003 1.706e-003 8.759e-004 
1.430e-003 8.009e+007 1.201e+014 1.000e+003 1.791e-003 8.761e-004 
1.431e-003 8.020e+007 1.201e+014 1.000e+003 1.582e-003 8.762e-004 
1.432e-003 8.033e+007 1.201e+014 1.000e+003 1.633e-003 8.761e-004 
1.433e-003 8.044e+007 1.201e+014 1.000e+003 1.716e-003 8.762e-004 
1.433e-003 8.055e+007 1.201e+014 1.000e+003 1.891e-003 8.763e-004 
1.434e-003 8.066e+007 1.201e+014 1.000e+003 1.756e-003 8.765e-004 
1.435e-003 8.075e+007 1.201e+014 1.000e+003 2.051e-003 8.767e-004 
1.436e-003 8.085e+007 1.201e+014 1.000e+003 1.416e-003 8.769e-004 
1.437e-003 8.097e+007 1.201e+014 1.000e+003 1.639e-003 8.770e-004 
1.438e-003 8.112e+007 1.201e+014 1.000e+003 1.921e-003 8.768e-004 
1.439e-003 8.119e+007 1.200e+014 1.000e+003 1.583e-003 8.772e-004 
1.440e-003 8.122e+007 1.200e+014 1.000e+003 1.344e-003 8.779e-004 
1.440e-003 8.135e+007 1.200e+014 1.000e+003 1.666e-003 8.778e-004 
1.441e-003 8.148e+007 1.200e+014 1.000e+003 1.376e-003 8.778e-004 
1.442e-003 8.158e+007 1.200e+014 1.000e+003 1.944e-003 8.780e-004 
1.443e-003 8.170e+007 1.200e+014 1.000e+003 1.850e-003 8.781e-004 
1.444e-003 8.178e+007 1.200e+014 1.000e+003 1.724e-003 8.784e-004 
1.445e-003 8.189e+007 1.200e+014 1.000e+003 1.474e-003 8.785e-004 
1.446e-003 8.201e+007 1.200e+014 1.000e+003 1.890e-003 8.786e-004 
1.447e-003 8.212e+007 1.200e+014 1.000e+003 1.551e-003 8.788e-004 
1.448e-003 8.223e+007 1.200e+014 1.000e+003 1.973e-003 8.789e-004 
1.449e-003 8.234e+007 1.201e+014 1.000e+003 1.897e-003 8.790e-004 
1.449e-003 8.247e+007 1.201e+014 1.000e+003 1.884e-003 8.791e-004 
1.450e-003 8.258e+007 1.201e+014 1.000e+003 1.444e-003 8.792e-004 
1.451e-003 8.269e+007 1.201e+014 1.000e+003 1.884e-003 8.794e-004 
1.452e-003 8.280e+007 1.201e+014 1.000e+003 1.879e-003 8.796e-004 
1.453e-003 8.291e+007 1.201e+014 1.000e+003 1.813e-003 8.797e-004 
1.454e-003 8.303e+007 1.201e+014 1.000e+003 2.002e-003 8.798e-004 
1.455e-003 8.313e+007 1.201e+014 1.000e+003 1.975e-003 8.800e-004 
1.456e-003 8.322e+007 1.201e+014 1.000e+003 2.144e-003 8.803e-004 
1.457e-003 8.329e+007 1.201e+014 1.000e+003 1.835e-003 8.808e-004 
1.458e-003 8.337e+007 1.201e+014 1.000e+003 1.428e-003 8.812e-004 
1.459e-003 8.347e+007 1.202e+014 1.000e+003 2.115e-003 8.817e-004 
1.460e-003 8.356e+007 1.202e+014 1.000e+003 1.968e-003 8.820e-004 
1.461e-003 8.365e+007 1.202e+014 1.000e+003 1.657e-003 8.822e-004 
1.462e-003 8.376e+007 1.202e+014 1.000e+003 1.827e-003 8.823e-004 
1.463e-003 8.385e+007 1.202e+014 1.000e+003 2.181e-003 8.826e-004 
1.463e-003 8.395e+007 1.202e+014 1.000e+003 1.693e-003 8.828e-004 
1.464e-003 8.406e+007 1.202e+014 1.000e+003 1.905e-003 8.830e-004 
1.465e-003 8.416e+007 1.202e+014 1.000e+003 1.583e-003 8.833e-004 
1.466e-003 8.428e+007 1.202e+014 1.000e+003 1.954e-003 8.834e-004 
1.467e-003 8.418e+007 1.200e+014 1.000e+003 2.262e-003 8.850e-004 
1.468e-003 8.321e+007 1.199e+014 1.000e+003 2.572e-003 8.927e-004 
1.469e-003 8.131e+007 1.199e+014 1.000e+003 1.592e-003 9.067e-004 
1.470e-003 8.029e+007 1.199e+014 1.000e+003 2.362e-003 9.147e-004 
1.471e-003 8.026e+007 1.199e+014 1.000e+003 1.235e-003 9.157e-004 
1.472e-003 8.041e+007 1.200e+014 1.000e+003 1.541e-003 9.156e-004 
1.473e-003 8.058e+007 1.201e+014 1.000e+003 1.426e-003 9.153e-004 
1.473e-003 8.065e+007 1.201e+014 1.000e+003 1.439e-003 9.155e-004 
1.475e-003 8.073e+007 1.201e+014 1.000e+003 1.684e-003 9.163e-004 
1.476e-003 8.084e+007 1.201e+014 1.000e+003 1.531e-003 9.171e-004 
1.477e-003 8.093e+007 1.201e+014 1.000e+003 1.055e-003 9.176e-004 
1.479e-003 8.108e+007 1.201e+014 1.000e+003 1.497e-003 9.178e-004 
1.480e-003 8.122e+007 1.201e+014 1.000e+003 1.552e-003 9.180e-004 
1.481e-003 8.137e+007 1.201e+014 1.000e+003 1.926e-003 9.180e-004 
1.482e-003 8.150e+007 1.201e+014 1.000e+003 1.432e-003 9.180e-004 
1.483e-003 8.162e+007 1.201e+014 1.000e+003 1.386e-003 9.181e-004 
1.484e-003 8.175e+007 1.201e+014 1.000e+003 1.852e-003 9.182e-004 
1.485e-003 8.187e+007 1.201e+014 1.000e+003 2.173e-003 9.183e-004 
1.486e-003 8.201e+007 1.201e+014 1.000e+003 1.325e-003 9.184e-004 
1.487e-003 8.215e+007 1.201e+014 1.000e+003 1.658e-003 9.185e-004 
1.488e-003 8.226e+007 1.201e+014 1.000e+003 1.800e-003 9.186e-004 
1.489e-003 8.239e+007 1.201e+014 1.000e+003 1.515e-003 9.187e-004 
1.489e-003 8.251e+007 1.201e+014 1.000e+003 1.871e-003 9.188e-004 
1.490e-003 8.263e+007 1.201e+014 1.000e+003 1.579e-003 9.188e-004 
1.491e-003 8.276e+007 1.201e+014 1.000e+003 1.710e-003 9.189e-004 
1.492e-003 8.288e+007 1.201e+014 1.000e+003 1.564e-003 9.190e-004 
1.493e-003 8.300e+007 1.202e+014 1.000e+003 1.201e-003 9.191e-004 
1.494e-003 8.311e+007 1.202e+014 1.000e+003 1.801e-003 9.193e-004 
1.495e-003 8.325e+007 1.202e+014 1.000e+003 1.617e-003 9.193e-004 
1.496e-003 8.336e+007 1.202e+014 1.000e+003 2.077e-003 9.195e-004 
1.497e-003 8.348e+007 1.202e+014 1.000e+003 1.466e-003 9.196e-004 
1.498e-003 8.361e+007 1.202e+014 1.000e+003 1.466e-003 9.197e-004 
1.499e-003 8.375e+007 1.202e+014 1.000e+003 1.828e-003 9.197e-004 
1.500e-003 8.386e+007 1.202e+014 1.000e+003 1.343e-003 9.198e-004 
1.501e-003 8.400e+007 1.202e+014 1.000e+003 1.734e-003 9.198e-004 
1.502e-003 8.410e+007 1.202e+014 1.000e+003 1.316e-003 9.201e-004 
1.503e-003 8.424e+007 1.202e+014 1.000e+003 1.463e-003 9.201e-004 
1.504e-003 8.437e+007 1.202e+014 1.000e+003 1.604e-003 9.202e-004 
1.505e-003 8.450e+007 1.202e+014 1.000e+003 1.937e-003 9.203e-004 
1.506e-003 8.461e+007 1.202e+014 1.000e+003 1.767e-003 9.205e-004 
1.507e-003 8.473e+007 1.202e+014 1.000e+003 1.867e-003 9.206e-004 
1.508e-003 8.487e+007 1.202e+014 1.000e+003 1.731e-003 9.206e-004 
1.509e-003 8.498e+007 1.202e+014 1.000e+003 1.989e-003 9.208e-004 
1.509e-003 8.511e+007 1.202e+014 1.000e+003 1.500e-003 9.208e-004 
1.510e-003 8.524e+007 1.202e+014 1.000e+003 1.533e-003 9.209e-004 
1.511e-003 8.536e+007 1.202e+014 1.000e+003 1.657e-003 9.210e-004 
1.512e-003 8.548e+007 1.202e+014 1.000e+003 1.802e-003 9.211e-004 
1.513e-003 8.560e+007 1.203e+014 1.000e+003 1.163e-003 9.212e-004 
1.514e-003 8.573e+007 1.203e+014 1.000e+003 2.337e-003 9.212e-004 
1.515e-003 8.584e+007 1.203e+014 1.000e+003 1.293e-003 9.214e-004 
1.516e-003 8.594e+007 1.203e+014 1.000e+003 1.383e-003 9.216e-004 
1.517e-003 8.606e+007 1.203e+014 1.000e+003 1.651e-003 9.217e-004 
1.518e-003 8.618e+007 1.203e+014 1.000e+003 1.359e-003 9.219e-004 
1.519e-003 8.628e+007 1.203e+014 1.000e+003 1.625e-003 9.221e-004 
1.520e-003 8.640e+007 1.203e+014 1.000e+003 1.614e-003 9.222e-004 
1.521e-003 8.652e+007 1.203e+014 1.000e+003 2.024e-003 9.223e-004 
1.522e-003 8.664e+007 1.203e+014 1.000e+003 1.839e-003 9.224e-004 
1.523e-003 8.675e+007 1.203e+014 1.000e+003 1.741e-003 9.226e-004 
1.524e-003 8.687e+007 1.203e+014 1.000e+003 1.842e-003 9.227e-004 
1.525e-003 8.698e+007 1.203e+014 1.000e+003 1.729e-003 9.229e-004 
1.525e-003 8.710e+007 1.203e+014 1.000e+003 1.088e-003 9.230e-004 
1.526e-003 8.722e+007 1.203e+014 1.000e+003 1.554e-003 9.232e-004 
1.527e-003 8.733e+007 1.203e+014 1.000e+003 1.479e-003 9.233e-004 
1.528e-003 8.743e+007 1.203e+014 1.000e+003 2.098e-003 9.235e-004 
1.529e-003 8.756e+007 1.203e+014 1.000e+003 1.681e-003 9.235e-004 
1.530e-003 8.769e+007 1.203e+014 1.000e+003 1.567e-003 9.235e-004 
1.531e-003 8.780e+007 1.203e+014 1.000e+003 1.776e-003 9.237e-004 
1.532e-003 8.791e+007 1.203e+014 1.000e+003 1.194e-003 9.239e-004 
1.533e-003 8.804e+007 1.203e+014 1.000e+003 1.610e-003 9.240e-004 
1.534e-003 8.816e+007 1.203e+014 1.000e+003 1.740e-003 9.241e-004 
1.535e-003 8.828e+007 1.203e+014 1.000e+003 1.571e-003 9.241e-004 
1.536e-003 8.839e+007 1.203e+014 1.000e+003 1.139e-003 9.243e-004 
1.537e-003 8.846e+007 1.204e+014 1.000e+003 1.971e-003 9.247e-004 
1.537e-003 8.858e+007 1.204e+014 1.000e+003 1.473e-003 9.248e-004 
1.538e-003 8.868e+007 1.204e+014 1.000e+003 1.362e-003 9.250e-004 
1.539e-003 8.878e+007 1.204e+014 1.000e+003 1.153e-003 9.252e-004 
1.540e-003 8.890e+007 1.204e+014 1.000e+003 1.371e-003 9.253e-004 
1.541e-003 8.901e+007 1.204e+014 1.000e+003 1.368e-003 9.255e-004 
1.542e-003 8.912e+007 1.204e+014 1.000e+003 1.642e-003 9.256e-004 
1.543e-003 8.924e+007 1.204e+014 1.000e+003 1.517e-003 9.258e-004 
1.544e-003 8.935e+007 1.204e+014 1.000e+003 1.629e-003 9.260e-004 
1.545e-003 8.946e+007 1.204e+014 1.000e+003 1.404e-003 9.262e-004 
1.546e-003 8.958e+007 1.204e+014 1.000e+003 1.785e-003 9.262e-004 
1.547e-003 8.970e+007 1.204e+014 1.000e+003 1.705e-003 9.264e-004 
1.548e-003 8.980e+007 1.204e+014 1.000e+003 1.624e-003 9.265e-004 
1.549e-003 8.992e+007 1.204e+014 1.000e+003 1.818e-003 9.266e-004 
1.549e-003 9.003e+007 1.204e+014 1.000e+003 2.044e-003 9.267e-004 
1.550e-003 9.016e+007 1.204e+014 1.000e+003 1.327e-003 9.268e-004 
1.551e-003 9.027e+007 1.204e+014 1.000e+003 1.418e-003 9.269e-004 
1.552e-003 9.039e+007 1.204e+014 1.000e+003 1.769e-003 9.270e-004 
1.553e-003 9.053e+007 1.204e+014 1.000e+003 1.496e-003 9.270e-004 
1.554e-003 9.065e+007 1.204e+014 1.000e+003 1.606e-003 9.271e-004 
1.555e-003 9.077e+007 1.204e+014 1.000e+003 1.430e-003 9.272e-004 
1.556e-003 9.088e+007 1.204e+014 1.000e+003 1.110e-003 9.273e-004 
1.557e-003 9.101e+007 1.204e+014 1.000e+003 1.435e-003 9.273e-004 
1.558e-003 9.111e+007 1.204e+014 1.000e+003 1.449e-003 9.275e-004 
1.559e-003 9.121e+007 1.205e+014 1.000e+003 1.454e-003 9.277e-004 
1.559e-003 9.131e+007 1.205e+014 1.000e+003 1.599e-003 9.279e-004 
1.560e-003 9.143e+007 1.205e+014 1.000e+003 1.234e-003 9.279e-004 
1.561e-003 9.154e+007 1.205e+014 1.000e+003 1.633e-003 9.281e-004 
1.562e-003 9.165e+007 1.205e+014 1.000e+003 2.108e-003 9.282e-004 
1.563e-003 9.174e+007 1.205e+014 1.000e+003 2.015e-003 9.285e-004 
1.564e-003 9.185e+007 1.205e+014 1.000e+003 1.880e-003 9.286e-004 
1.565e-003 9.195e+007 1.205e+014 1.000e+003 1.748e-003 9.288e-004 
1.566e-003 9.205e+007 1.205e+014 1.000e+003 1.320e-003 9.289e-004 
1.566e-003 9.216e+007 1.205e+014 1.000e+003 1.640e-003 9.290e-004 
1.567e-003 9.225e+007 1.205e+014 1.000e+003 1.428e-003 9.292e-004 
1.568e-003 9.235e+007 1.205e+014 1.000e+003 1.109e-003 9.294e-004 
1.569e-003 9.247e+007 1.205e+014 1.000e+003 1.850e-003 9.295e-004 
1.570e-003 9.259e+007 1.205e+014 1.000e+003 2.022e-003 9.295e-004 
1.571e-003 9.269e+007 1.205e+014 1.000e+003 1.956e-003 9.297e-004 
1.572e-003 9.280e+007 1.205e+014 1.000e+003 2.073e-003 9.299e-004 
1.573e-003 9.291e+007 1.205e+014 1.000e+003 1.400e-003 9.300e-004 
1.574e-003 9.273e+007 1.203e+014 1.000e+003 1.676e-003 9.321e-004 
1.575e-003 9.253e+007 1.203e+014 1.000e+003 1.363e-003 9.345e-004 
1.576e-003 9.254e+007 1.203e+014 1.000e+003 1.201e-003 9.356e-004 
1.577e-003 9.267e+007 1.203e+014 1.000e+003 1.229e-003 9.359e-004 
1.578e-003 9.280e+007 1.203e+014 1.000e+003 2.062e-003 9.361e-004 
1.579e-003 9.295e+007 1.203e+014 1.000e+003 1.669e-003 9.363e-004 
1.581e-003 9.311e+007 1.203e+014 1.000e+003 1.379e-003 9.365e-004 
1.582e-003 9.329e+007 1.203e+014 1.000e+003 1.623e-003 9.366e-004 
1.583e-003 9.344e+007 1.203e+014 1.000e+003 1.745e-003 9.369e-004 
1.584e-003 9.358e+007 1.204e+014 1.000e+003 1.612e-003 9.371e-004 
1.586e-003 9.372e+007 1.204e+014 1.000e+003 1.255e-003 9.374e-004 
1.587e-003 9.388e+007 1.204e+014 1.000e+003 1.828e-003 9.375e-004 
1.588e-003 9.405e+007 1.204e+014 1.000e+003 1.203e-003 9.376e-004 
1.589e-003 9.422e+007 1.204e+014 1.000e+003 1.893e-003 9.377e-004 
1.591e-003 9.435e+007 1.204e+014 1.000e+003 1.753e-003 9.381e-004 
1.592e-003 9.450e+007 1.204e+014 1.000e+003 1.489e-003 9.384e-004 
1.593e-003 9.380e+007 1.206e+014 1.000e+003 1.810e-003 9.445e-004 
1.595e-003 9.266e+007 1.210e+014 1.000e+003 1.766e-003 9.537e-004 
1.596e-003 9.211e+007 1.212e+014 1.000e+003 1.541e-003 9.586e-004 
1.597e-003 9.185e+007 1.213e+014 1.000e+003 1.446e-003 9.614e-004 
1.598e-003 9.182e+007 1.213e+014 1.000e+003 1.431e-003 9.625e-004 
1.598e-003 9.157e+007 1.209e+014 1.000e+003 2.241e-003 9.651e-004 
1.599e-003 8.989e+007 1.209e+014 1.000e+003 2.121e-003 9.775e-004 
1.600e-003 8.960e+007 1.211e+014 1.000e+003 1.563e-003 9.803e-004 
1.601e-003 8.924e+007 1.212e+014 1.000e+003 1.763e-003 9.836e-004 
1.602e-003 8.885e+007 1.214e+014 1.000e+003 1.740e-003 9.872e-004 
1.603e-003 8.879e+007 1.214e+014 1.000e+003 1.452e-003 9.885e-004 
1.603e-003 8.885e+007 1.214e+014 1.000e+003 1.265e-003 9.889e-004 
1.604e-003 8.894e+007 1.214e+014 1.000e+003 1.145e-003 9.892e-004 
1.605e-003 8.886e+007 1.215e+014 1.000e+003 1.216e-003 9.906e-004 
1.606e-003 8.882e+007 1.215e+014 1.000e+003 1.277e-003 9.917e-004 
1.607e-003 8.884e+007 1.216e+014 1.000e+003 1.688e-003 9.924e-004 
1.608e-003 8.890e+007 1.216e+014 1.000e+003 1.436e-003 9.929e-004 
1.609e-003 8.898e+007 1.216e+014 1.000e+003 1.798e-003 9.931e-004 
1.609e-003 8.908e+007 1.216e+014 1.000e+003 1.795e-003 9.933e-004 
1.610e-003 8.917e+007 1.216e+014 1.000e+003 1.485e-003 9.935e-004 
1.611e-003 8.925e+007 1.216e+014 1.000e+003 1.100e-003 9.937e-004 
1.612e-003 8.936e+007 1.216e+014 1.000e+003 1.675e-003 9.937e-004 
1.613e-003 8.946e+007 1.216e+014 1.000e+003 1.256e-003 9.938e-004 
1.613e-003 8.954e+007 1.216e+014 1.000e+003 1.786e-003 9.940e-004 
1.614e-003 8.965e+007 1.216e+014 1.000e+003 1.219e-003 9.941e-004 
1.615e-003 8.976e+007 1.216e+014 1.000e+003 2.169e-003 9.941e-004 
1.616e-003 8.985e+007 1.216e+014 1.000e+003 1.543e-003 9.943e-004 
1.616e-003 8.995e+007 1.216e+014 1.000e+003 1.858e-003 9.943e-004 
1.617e-003 9.005e+007 1.217e+014 1.000e+003 1.868e-003 9.944e-004 
1.618e-003 9.015e+007 1.217e+014 1.000e+003 1.698e-003 9.944e-004 
1.619e-003 9.024e+007 1.217e+014 1.000e+003 1.478e-003 9.946e-004 
1.620e-003 9.034e+007 1.217e+014 1.000e+003 1.704e-003 9.947e-004 
1.620e-003 9.043e+007 1.217e+014 1.000e+003 1.859e-003 9.949e-004 
1.621e-003 9.051e+007 1.217e+014 1.000e+003 1.536e-003 9.951e-004 
1.622e-003 9.062e+007 1.217e+014 1.000e+003 1.857e-003 9.952e-004 
1.623e-003 9.072e+007 1.217e+014 1.000e+003 1.592e-003 9.953e-004 
1.624e-003 9.083e+007 1.217e+014 1.000e+003 1.677e-003 9.953e-004 
1.624e-003 9.094e+007 1.217e+014 1.000e+003 1.327e-003 9.954e-004 
1.625e-003 9.102e+007 1.217e+014 1.000e+003 1.387e-003 9.957e-004 
1.626e-003 9.112e+007 1.217e+014 1.000e+003 1.223e-003 9.958e-004 
1.627e-003 9.124e+007 1.217e+014 1.000e+003 2.116e-003 9.958e-004 
1.628e-003 9.132e+007 1.217e+014 1.000e+003 1.793e-003 9.959e-004 
1.628e-003 9.143e+007 1.217e+014 1.000e+003 1.790e-003 9.960e-004 
1.629e-003 9.153e+007 1.217e+014 1.000e+003 1.292e-003 9.961e-004 
1.630e-003 9.164e+007 1.217e+014 1.000e+003 1.667e-003 9.961e-004 
1.631e-003 9.174e+007 1.217e+014 1.000e+003 1.667e-003 9.962e-004 
1.631e-003 9.182e+007 1.217e+014 1.000e+003 1.920e-003 9.964e-004 
1.632e-003 9.192e+007 1.218e+014 1.000e+003 1.574e-003 9.965e-004 
1.633e-003 9.203e+007 1.218e+014 1.000e+003 1.324e-003 9.965e-004 
1.634e-003 9.210e+007 1.218e+014 1.000e+003 1.794e-003 9.967e-004 
1.635e-003 9.220e+007 1.218e+014 1.000e+003 1.448e-003 9.968e-004 
1.635e-003 9.228e+007 1.218e+014 1.000e+003 1.737e-003 9.970e-004 
1.636e-003 9.237e+007 1.218e+014 1.000e+003 1.277e-003 9.972e-004 
1.637e-003 9.248e+007 1.218e+014 1.000e+003 1.201e-003 9.972e-004 
1.638e-003 9.257e+007 1.218e+014 1.000e+003 1.677e-003 9.973e-004 
1.638e-003 9.268e+007 1.218e+014 1.000e+003 1.338e-003 9.973e-004 
1.639e-003 9.275e+007 1.218e+014 1.000e+003 1.453e-003 9.976e-004 
1.640e-003 9.286e+007 1.218e+014 1.000e+003 1.604e-003 9.976e-004 
1.641e-003 9.295e+007 1.218e+014 1.000e+003 1.712e-003 9.977e-004 
1.641e-003 9.306e+007 1.218e+014 1.000e+003 1.252e-003 9.978e-004 
1.642e-003 9.315e+007 1.218e+014 1.000e+003 1.391e-003 9.980e-004 
1.643e-003 9.323e+007 1.218e+014 1.000e+003 1.911e-003 9.982e-004 
1.644e-003 9.332e+007 1.218e+014 1.000e+003 1.852e-003 9.984e-004 
1.645e-003 9.341e+007 1.219e+014 1.000e+003 1.372e-003 9.985e-004 
1.645e-003 9.353e+007 1.219e+014 1.000e+003 1.648e-003 9.985e-004 
1.646e-003 9.362e+007 1.219e+014 1.000e+003 1.848e-003 9.987e-004 
1.647e-003 9.373e+007 1.219e+014 1.000e+003 1.962e-003 9.986e-004 
1.648e-003 9.383e+007 1.219e+014 1.000e+003 1.655e-003 9.988e-004 
1.648e-003 9.393e+007 1.219e+014 1.000e+003 1.346e-003 9.988e-004 
1.649e-003 9.402e+007 1.219e+014 1.000e+003 1.643e-003 9.989e-004 
1.650e-003 9.411e+007 1.219e+014 1.000e+003 1.879e-003 9.990e-004 
1.651e-003 9.421e+007 1.219e+014 1.000e+003 1.453e-003 9.991e-004 
1.651e-003 9.431e+007 1.219e+014 1.000e+003 1.310e-003 9.991e-004 
1.652e-003 9.440e+007 1.219e+014 1.000e+003 1.979e-003 9.992e-004 
1.653e-003 9.451e+007 1.219e+014 1.000e+003 1.981e-003 9.992e-004 
1.654e-003 9.460e+007 1.219e+014 1.000e+003 1.943e-003 9.993e-004 
1.654e-003 9.468e+007 1.219e+014 1.000e+003 1.639e-003 9.995e-004 
1.655e-003 9.476e+007 1.219e+014 1.000e+003 1.655e-003 9.997e-004 
1.656e-003 9.485e+007 1.219e+014 1.000e+003 1.323e-003 9.998e-004 
1.657e-003 9.495e+007 1.219e+014 1.000e+003 2.146e-003 9.998e-004 
1.657e-003 9.502e+007 1.220e+014 1.000e+003 1.782e-003 1.000e-003 
1.658e-003 9.510e+007 1.219e+014 1.000e+003 1.737e-003 1.000e-003 
1.659e-003 9.520e+007 1.220e+014 1.000e+003 7.749e-004 1.000e-003 
1.660e-003 9.530e+007 1.219e+014 1.000e+003 1.692e-003 1.000e-003 
1.660e-003 9.538e+007 1.220e+014 1.000e+003 1.345e-003 1.001e-003 
1.661e-003 9.547e+007 1.220e+014 1.000e+003 1.470e-003 1.001e-003 
1.662e-003 9.556e+007 1.220e+014 1.000e+003 1.599e-003 1.001e-003 
1.663e-003 9.565e+007 1.220e+014 1.000e+003 1.238e-003 1.001e-003 
1.663e-003 9.573e+007 1.220e+014 1.000e+003 1.986e-003 1.001e-003 
1.664e-003 9.582e+007 1.220e+014 1.000e+003 2.059e-003 1.001e-003 
1.665e-003 9.591e+007 1.220e+014 1.000e+003 1.659e-003 1.001e-003 
1.665e-003 9.601e+007 1.220e+014 1.000e+003 1.514e-003 1.001e-003 
1.666e-003 9.611e+007 1.220e+014 1.000e+003 1.179e-003 1.001e-003 
1.667e-003 9.619e+007 1.220e+014 1.000e+003 1.951e-003 1.001e-003 
1.668e-003 9.629e+007 1.220e+014 1.000e+003 1.744e-003 1.002e-003 
1.668e-003 9.638e+007 1.220e+014 1.000e+003 1.172e-003 1.002e-003 
1.669e-003 9.648e+007 1.220e+014 1.000e+003 1.586e-003 1.002e-003 
1.670e-003 9.644e+007 1.220e+014 1.000e+003 1.708e-003 1.003e-003 
1.670e-003 9.646e+007 1.220e+014 1.000e+003 1.408e-003 1.003e-003 
1.671e-003 9.656e+007 1.220e+014 1.000e+003 1.487e-003 1.003e-003 
1.672e-003 9.665e+007 1.220e+014 1.000e+003 6.789e-004 1.003e-003 
1.673e-003 9.674e+007 1.221e+014 1.000e+003 1.919e-003 1.004e-003 
1.673e-003 9.683e+007 1.221e+014 1.000e+003 1.286e-003 1.004e-003 
1.674e-003 9.692e+007 1.221e+014 1.000e+003 1.757e-003 1.004e-003 
1.675e-003 9.701e+007 1.221e+014 1.000e+003 1.156e-003 1.004e-003 
1.676e-003 9.710e+007 1.221e+014 1.000e+003 2.050e-003 1.004e-003 
1.676e-003 9.718e+007 1.221e+014 1.000e+003 2.180e-003 1.004e-003 
1.677e-003 9.728e+007 1.221e+014 1.000e+003 1.096e-003 1.004e-003 
1.678e-003 9.739e+007 1.221e+014 1.000e+003 9.669e-004 1.004e-003 
1.679e-003 9.748e+007 1.221e+014 1.000e+003 1.297e-003 1.005e-003 
1.680e-003 9.757e+007 1.221e+014 1.000e+003 2.057e-003 1.005e-003 
1.680e-003 9.766e+007 1.221e+014 1.000e+003 1.491e-003 1.005e-003 
1.681e-003 9.776e+007 1.221e+014 1.000e+003 1.817e-003 1.005e-003 
1.682e-003 9.786e+007 1.221e+014 1.000e+003 1.180e-003 1.005e-003 
1.683e-003 9.796e+007 1.221e+014 1.000e+003 1.280e-003 1.005e-003 
1.684e-003 9.807e+007 1.221e+014 1.000e+003 1.137e-003 1.006e-003 
1.685e-003 9.816e+007 1.222e+014 1.000e+003 1.828e-003 1.006e-003 
1.686e-003 9.825e+007 1.222e+014 1.000e+003 1.853e-003 1.006e-003 
1.686e-003 9.835e+007 1.222e+014 1.000e+003 1.056e-003 1.006e-003 
1.687e-003 9.844e+007 1.222e+014 1.000e+003 1.857e-003 1.006e-003 
1.688e-003 9.855e+007 1.222e+014 1.000e+003 1.968e-003 1.006e-003 
1.689e-003 9.865e+007 1.222e+014 1.000e+003 1.831e-003 1.007e-003 
1.690e-003 9.875e+007 1.222e+014 1.000e+003 1.553e-003 1.007e-003 
1.691e-003 9.886e+007 1.222e+014 1.000e+003 1.777e-003 1.007e-003 
1.692e-003 9.896e+007 1.222e+014 1.000e+003 1.755e-003 1.007e-003 
1.693e-003 9.907e+007 1.222e+014 1.000e+003 1.250e-003 1.007e-003 
1.693e-003 9.918e+007 1.222e+014 1.000e+003 1.877e-003 1.007e-003 
1.694e-003 9.929e+007 1.222e+014 1.000e+003 1.833e-003 1.008e-003 
1.695e-003 9.943e+007 1.223e+014 1.000e+003 1.160e-003 1.007e-003 
1.696e-003 9.954e+007 1.223e+014 1.000e+003 1.838e-003 1.008e-003 
1.697e-003 9.965e+007 1.223e+014 1.000e+003 1.929e-003 1.008e-003 
1.698e-003 9.976e+007 1.223e+014 1.000e+003 1.695e-003 1.008e-003 
1.699e-003 9.987e+007 1.223e+014 1.000e+003 1.834e-003 1.008e-003 
1.700e-003 9.997e+007 1.223e+014 1.000e+003 1.078e-003 1.008e-003 
1.701e-003 1.001e+008 1.223e+014 1.000e+003 1.917e-003 1.008e-003 
1.702e-003 1.002e+008 1.223e+014 1.000e+003 2.036e-003 1.009e-003 
1.702e-003 1.003e+008 1.223e+014 1.000e+003 1.450e-003 1.009e-003 
1.703e-003 1.004e+008 1.223e+014 1.000e+003 2.401e-003 1.009e-003 
1.704e-003 1.004e+008 1.223e+014 1.000e+003 1.472e-003 1.010e-003 
1.705e-003 1.006e+008 1.223e+014 1.000e+003 1.450e-003 1.010e-003 
1.706e-003 1.007e+008 1.223e+014 1.000e+003 1.933e-003 1.010e-003 
1.707e-003 1.008e+008 1.223e+014 1.000e+003 1.655e-003 1.010e-003 
1.708e-003 1.009e+008 1.224e+014 1.000e+003 1.988e-003 1.010e-003 
1.709e-003 1.010e+008 1.224e+014 1.000e+003 1.416e-003 1.010e-003 
1.710e-003 1.011e+008 1.224e+014 1.000e+003 1.115e-003 1.010e-003 
1.711e-003 1.012e+008 1.224e+014 1.000e+003 1.878e-003 1.011e-003 
1.712e-003 1.014e+008 1.224e+014 1.000e+003 1.379e-003 1.011e-003 
1.713e-003 1.015e+008 1.224e+014 1.000e+003 1.353e-003 1.011e-003 
1.714e-003 1.016e+008 1.224e+014 1.000e+003 1.624e-003 1.011e-003 
1.715e-003 1.017e+008 1.224e+014 1.000e+003 1.545e-003 1.011e-003 
1.716e-003 1.018e+008 1.224e+014 1.000e+003 1.999e-003 1.011e-003 
1.717e-003 1.019e+008 1.224e+014 1.000e+003 1.839e-003 1.012e-003 
1.718e-003 1.020e+008 1.224e+014 1.000e+003 1.816e-003 1.012e-003 
1.718e-003 1.021e+008 1.225e+014 1.000e+003 1.458e-003 1.012e-003 
1.719e-003 1.022e+008 1.225e+014 1.000e+003 1.723e-003 1.012e-003 
1.720e-003 1.023e+008 1.225e+014 1.000e+003 1.758e-003 1.012e-003 
1.721e-003 1.024e+008 1.225e+014 1.000e+003 1.969e-003 1.013e-003 
1.722e-003 1.026e+008 1.225e+014 1.000e+003 1.835e-003 1.013e-003 
1.723e-003 1.027e+008 1.225e+014 1.000e+003 1.590e-003 1.013e-003 
1.724e-003 1.028e+008 1.225e+014 1.000e+003 1.225e-003 1.013e-003 
1.725e-003 1.029e+008 1.225e+014 1.000e+003 1.814e-003 1.013e-003 
1.726e-003 1.030e+008 1.225e+014 1.000e+003 2.101e-003 1.013e-003 
1.726e-003 1.031e+008 1.225e+014 1.000e+003 1.574e-003 1.013e-003 
1.727e-003 1.032e+008 1.225e+014 1.000e+003 1.681e-003 1.013e-003 
1.728e-003 1.033e+008 1.226e+014 1.000e+003 1.429e-003 1.014e-003 
1.729e-003 1.034e+008 1.226e+014 1.000e+003 1.028e-003 1.014e-003 
1.730e-003 1.035e+008 1.226e+014 1.000e+003 1.349e-003 1.014e-003 
1.731e-003 1.036e+008 1.226e+014 1.000e+003 1.854e-003 1.014e-003 
1.732e-003 1.037e+008 1.226e+014 1.000e+003 1.828e-003 1.014e-003 
1.733e-003 1.038e+008 1.226e+014 1.000e+003 1.877e-003 1.015e-003 
1.734e-003 1.039e+008 1.226e+014 1.000e+003 1.654e-003 1.015e-003 
1.734e-003 1.040e+008 1.226e+014 1.000e+003 9.501e-004 1.015e-003 
1.735e-003 1.041e+008 1.226e+014 1.000e+003 1.843e-003 1.015e-003 
1.736e-003 1.042e+008 1.226e+014 1.000e+003 7.880e-004 1.015e-003 
1.737e-003 1.044e+008 1.227e+014 1.000e+003 2.012e-003 1.015e-003 
1.738e-003 1.044e+008 1.227e+014 1.000e+003 1.794e-003 1.016e-003 
1.739e-003 1.045e+008 1.227e+014 1.000e+003 1.693e-003 1.016e-003 
1.740e-003 1.046e+008 1.227e+014 1.000e+003 1.455e-003 1.017e-003 
1.741e-003 1.047e+008 1.228e+014 1.000e+003 2.004e-003 1.017e-003 
1.741e-003 1.048e+008 1.228e+014 1.000e+003 1.267e-003 1.017e-003 
1.742e-003 1.049e+008 1.228e+014 1.000e+003 1.902e-003 1.016e-003 
1.743e-003 1.051e+008 1.228e+014 1.000e+003 1.728e-003 1.017e-003 
1.744e-003 1.052e+008 1.228e+014 1.000e+003 1.842e-003 1.017e-003 
1.745e-003 1.053e+008 1.228e+014 1.000e+003 1.497e-003 1.017e-003 
1.746e-003 1.054e+008 1.228e+014 1.000e+003 1.647e-003 1.017e-003 
1.747e-003 1.055e+008 1.228e+014 1.000e+003 1.856e-003 1.017e-003 
1.747e-003 1.056e+008 1.228e+014 1.000e+003 1.890e-003 1.017e-003 
1.748e-003 1.057e+008 1.228e+014 1.000e+003 1.456e-003 1.017e-003 
1.749e-003 1.058e+008 1.228e+014 1.000e+003 1.947e-003 1.017e-003 
1.750e-003 1.059e+008 1.228e+014 1.000e+003 1.945e-003 1.018e-003 
1.751e-003 1.060e+008 1.228e+014 1.000e+003 1.941e-003 1.018e-003 
1.752e-003 1.061e+008 1.229e+014 1.000e+003 1.596e-003 1.018e-003 
1.753e-003 1.062e+008 1.229e+014 1.000e+003 1.772e-003 1.018e-003 
1.754e-003 1.063e+008 1.229e+014 1.000e+003 1.770e-003 1.018e-003 
1.755e-003 1.064e+008 1.229e+014 1.000e+003 1.720e-003 1.018e-003 
1.755e-003 1.065e+008 1.229e+014 1.000e+003 2.037e-003 1.019e-003 
1.756e-003 1.067e+008 1.229e+014 1.000e+003 1.426e-003 1.019e-003 
1.757e-003 1.068e+008 1.229e+014 1.000e+003 1.886e-003 1.019e-003 
1.758e-003 1.069e+008 1.229e+014 1.000e+003 1.865e-003 1.019e-003 
1.759e-003 1.070e+008 1.229e+014 1.000e+003 1.564e-003 1.019e-003 
1.760e-003 1.072e+008 1.229e+014 1.000e+003 1.898e-003 1.019e-003 
1.761e-003 1.073e+008 1.229e+014 1.000e+003 1.632e-003 1.019e-003 
1.762e-003 1.074e+008 1.230e+014 1.000e+003 2.008e-003 1.020e-003 
1.763e-003 1.075e+008 1.230e+014 1.000e+003 2.020e-003 1.020e-003 
1.764e-003 1.076e+008 1.230e+014 1.000e+003 2.041e-003 1.020e-003 
1.765e-003 1.078e+008 1.230e+014 1.000e+003 1.684e-003 1.020e-003 
1.766e-003 1.079e+008 1.230e+014 1.000e+003 2.165e-003 1.020e-003 
1.767e-003 1.080e+008 1.230e+014 1.000e+003 1.497e-003 1.021e-003 
1.769e-003 1.081e+008 1.230e+014 1.000e+003 1.796e-003 1.021e-003 
1.770e-003 1.082e+008 1.230e+014 1.000e+003 1.828e-003 1.021e-003 
1.771e-003 1.083e+008 1.230e+014 1.000e+003 2.012e-003 1.021e-003 
1.772e-003 1.085e+008 1.230e+014 1.000e+003 1.937e-003 1.021e-003 
1.773e-003 1.086e+008 1.230e+014 1.000e+003 1.732e-003 1.021e-003 
1.774e-003 1.087e+008 1.231e+014 1.000e+003 1.995e-003 1.021e-003 
1.775e-003 1.088e+008 1.231e+014 1.000e+003 1.992e-003 1.022e-003 
1.776e-003 1.089e+008 1.231e+014 1.000e+003 1.233e-003 1.022e-003 
1.777e-003 1.090e+008 1.231e+014 1.000e+003 2.120e-003 1.022e-003 
1.778e-003 1.091e+008 1.231e+014 1.000e+003 1.922e-003 1.023e-003 
1.779e-003 1.093e+008 1.231e+014 1.000e+003 1.504e-003 1.023e-003 
1.780e-003 1.094e+008 1.232e+014 1.000e+003 1.493e-003 1.023e-003 
1.781e-003 1.095e+008 1.232e+014 1.000e+003 1.747e-003 1.023e-003 
1.782e-003 1.096e+008 1.232e+014 1.000e+003 1.590e-003 1.024e-003 
1.783e-003 1.097e+008 1.232e+014 1.000e+003 1.790e-003 1.024e-003 
1.784e-003 1.099e+008 1.232e+014 1.000e+003 1.572e-003 1.024e-003 
1.785e-003 1.100e+008 1.232e+014 1.000e+003 1.877e-003 1.024e-003 
1.786e-003 1.101e+008 1.232e+014 1.000e+003 1.681e-003 1.024e-003 
1.787e-003 1.103e+008 1.232e+014 1.000e+003 1.832e-003 1.024e-003 
1.788e-003 1.104e+008 1.232e+014 1.000e+003 1.835e-003 1.025e-003 
1.789e-003 1.105e+008 1.233e+014 1.000e+003 1.299e-003 1.025e-003 
1.790e-003 1.106e+008 1.233e+014 1.000e+003 2.009e-003 1.025e-003 
1.791e-003 1.107e+008 1.233e+014 1.000e+003 1.825e-003 1.025e-003 
1.792e-003 1.108e+008 1.233e+014 1.000e+003 1.692e-003 1.025e-003 
1.793e-003 1.110e+008 1.233e+014 1.000e+003 1.773e-003 1.025e-003 
1.794e-003 1.111e+008 1.233e+014 1.000e+003 1.649e-003 1.026e-003 
1.795e-003 1.112e+008 1.233e+014 1.000e+003 1.686e-003 1.026e-003 
1.796e-003 1.113e+008 1.233e+014 1.000e+003 1.965e-003 1.026e-003 
1.797e-003 1.114e+008 1.233e+014 1.000e+003 1.330e-003 1.026e-003 
1.798e-003 1.115e+008 1.233e+014 1.000e+003 1.423e-003 1.026e-003 
1.798e-003 1.116e+008 1.233e+014 1.000e+003 1.923e-003 1.026e-003 
1.799e-003 1.117e+008 1.233e+014 1.000e+003 2.115e-003 1.026e-003 
1.800e-003 1.118e+008 1.233e+014 1.000e+003 1.521e-003 1.027e-003 
1.801e-003 1.120e+008 1.234e+014 1.000e+003 1.795e-003 1.027e-003 
1.802e-003 1.121e+008 1.234e+014 1.000e+003 9.300e-004 1.027e-003 
1.803e-003 1.122e+008 1.234e+014 1.000e+003 1.339e-003 1.027e-003 
1.804e-003 1.123e+008 1.234e+014 1.000e+003 1.657e-003 1.027e-003 
1.804e-003 1.124e+008 1.234e+014 1.000e+003 1.739e-003 1.027e-003 
1.805e-003 1.125e+008 1.234e+014 1.000e+003 1.730e-003 1.027e-003 
1.806e-003 1.127e+008 1.234e+014 1.000e+003 1.723e-003 1.027e-003 
1.807e-003 1.128e+008 1.234e+014 1.000e+003 1.948e-003 1.027e-003 
1.808e-003 1.123e+008 1.235e+014 1.000e+003 1.902e-003 1.031e-003 
1.809e-003 1.118e+008 1.237e+014 1.000e+003 1.846e-003 1.036e-003 
1.810e-003 1.112e+008 1.240e+014 1.000e+003 1.570e-003 1.040e-003 
1.810e-003 1.104e+008 1.244e+014 1.000e+003 1.729e-003 1.047e-003 
1.811e-003 1.094e+008 1.247e+014 1.000e+003 2.619e-003 1.054e-003 
1.812e-003 1.085e+008 1.244e+014 1.000e+003 1.653e-003 1.062e-003 
1.813e-003 1.084e+008 1.245e+014 1.000e+003 1.218e-003 1.063e-003 
1.814e-003 1.085e+008 1.245e+014 1.000e+003 1.806e-003 1.064e-003 
1.815e-003 1.086e+008 1.245e+014 1.000e+003 1.685e-003 1.064e-003 
1.816e-003 1.087e+008 1.245e+014 1.000e+003 9.340e-004 1.064e-003 
1.817e-003 1.089e+008 1.245e+014 1.000e+003 1.942e-003 1.064e-003 
1.818e-003 1.090e+008 1.245e+014 1.000e+003 1.565e-003 1.065e-003 
1.819e-003 1.091e+008 1.245e+014 1.000e+003 1.665e-003 1.064e-003 
1.820e-003 1.092e+008 1.245e+014 1.000e+003 1.960e-003 1.065e-003 
1.821e-003 1.093e+008 1.245e+014 1.000e+003 1.433e-003 1.065e-003 
1.822e-003 1.094e+008 1.245e+014 1.000e+003 2.115e-003 1.065e-003 
1.823e-003 1.096e+008 1.245e+014 1.000e+003 1.500e-003 1.065e-003 
1.824e-003 1.097e+008 1.245e+014 1.000e+003 1.444e-003 1.065e-003 
1.825e-003 1.098e+008 1.245e+014 1.000e+003 1.653e-003 1.066e-003 
1.826e-003 1.099e+008 1.245e+014 1.000e+003 1.184e-003 1.066e-003 
1.827e-003 1.100e+008 1.246e+014 1.000e+003 1.499e-003 1.066e-003 
1.828e-003 1.101e+008 1.246e+014 1.000e+003 1.889e-003 1.066e-003 
1.829e-003 1.102e+008 1.246e+014 1.000e+003 1.985e-003 1.066e-003 
1.829e-003 1.103e+008 1.246e+014 1.000e+003 1.376e-003 1.066e-003 
1.830e-003 1.105e+008 1.246e+014 1.000e+003 1.292e-003 1.066e-003 
1.831e-003 1.106e+008 1.246e+014 1.000e+003 1.333e-003 1.066e-003 
1.832e-003 1.107e+008 1.246e+014 1.000e+003 1.406e-003 1.066e-003 
1.833e-003 1.108e+008 1.246e+014 1.000e+003 1.675e-003 1.066e-003 
1.834e-003 1.109e+008 1.246e+014 1.000e+003 1.701e-003 1.066e-003 
1.835e-003 1.111e+008 1.246e+014 1.000e+003 1.332e-003 1.066e-003 
1.835e-003 1.111e+008 1.246e+014 1.000e+003 1.978e-003 1.067e-003 
1.836e-003 1.113e+008 1.246e+014 1.000e+003 1.822e-003 1.067e-003 
1.837e-003 1.113e+008 1.246e+014 1.000e+003 1.823e-003 1.067e-003 
1.838e-003 1.114e+008 1.246e+014 1.000e+003 1.671e-003 1.067e-003 
1.839e-003 1.115e+008 1.246e+014 1.000e+003 1.568e-003 1.067e-003 
1.840e-003 1.116e+008 1.246e+014 1.000e+003 2.009e-003 1.067e-003 
1.840e-003 1.117e+008 1.246e+014 1.000e+003 1.573e-003 1.068e-003 
1.841e-003 1.118e+008 1.246e+014 1.000e+003 1.876e-003 1.068e-003 
1.842e-003 1.119e+008 1.247e+014 1.000e+003 1.766e-003 1.068e-003 
1.843e-003 1.120e+008 1.247e+014 1.000e+003 1.611e-003 1.068e-003 
1.844e-003 1.121e+008 1.247e+014 1.000e+003 1.791e-003 1.068e-003 
1.844e-003 1.122e+008 1.247e+014 1.000e+003 1.596e-003 1.068e-003 
1.845e-003 1.123e+008 1.247e+014 1.000e+003 1.354e-003 1.068e-003 
1.846e-003 1.124e+008 1.247e+014 1.000e+003 1.997e-003 1.068e-003 
1.847e-003 1.125e+008 1.247e+014 1.000e+003 1.835e-003 1.069e-003 
1.847e-003 1.126e+008 1.247e+014 1.000e+003 1.843e-003 1.069e-003 
1.848e-003 1.127e+008 1.247e+014 1.000e+003 2.098e-003 1.069e-003 
1.849e-003 1.128e+008 1.247e+014 1.000e+003 1.304e-003 1.069e-003 
1.850e-003 1.129e+008 1.247e+014 1.000e+003 1.882e-003 1.069e-003 
1.851e-003 1.131e+008 1.247e+014 1.000e+003 1.168e-003 1.069e-003 
1.852e-003 1.132e+008 1.247e+014 1.000e+003 2.015e-003 1.069e-003 
1.852e-003 1.133e+008 1.247e+014 1.000e+003 1.420e-003 1.069e-003 
1.853e-003 1.134e+008 1.247e+014 1.000e+003 1.892e-003 1.069e-003 
1.854e-003 1.134e+008 1.245e+014 1.000e+003 1.686e-003 1.069e-003 
1.854e-003 1.133e+008 1.245e+014 1.000e+003 1.510e-003 1.071e-003 
1.855e-003 1.131e+008 1.244e+014 1.000e+003 1.750e-003 1.073e-003 
1.856e-003 1.110e+008 1.241e+014 1.000e+003 2.392e-003 1.089e-003 
1.857e-003 1.091e+008 1.242e+014 1.000e+003 2.701e-003 1.102e-003 
1.859e-003 1.075e+008 1.240e+014 1.000e+003 1.537e-003 1.115e-003 
1.860e-003 1.073e+008 1.241e+014 1.000e+003 1.804e-003 1.118e-003 
1.862e-003 1.073e+008 1.241e+014 1.000e+003 1.857e-003 1.120e-003 
1.863e-003 1.074e+008 1.241e+014 1.000e+003 1.054e-003 1.120e-003 
1.865e-003 1.075e+008 1.243e+014 1.000e+003 1.921e-003 1.121e-003 
1.866e-003 1.076e+008 1.243e+014 1.000e+003 1.484e-003 1.122e-003 
1.868e-003 1.078e+008 1.243e+014 1.000e+003 1.017e-003 1.122e-003 
1.869e-003 1.080e+008 1.243e+014 1.000e+003 1.287e-003 1.123e-003 
1.871e-003 1.082e+008 1.243e+014 1.000e+003 9.211e-004 1.123e-003 
1.873e-003 1.084e+008 1.243e+014 1.000e+003 1.737e-003 1.123e-003 
1.874e-003 1.086e+008 1.243e+014 1.000e+003 1.427e-003 1.123e-003 
1.876e-003 1.088e+008 1.243e+014 1.000e+003 1.960e-003 1.123e-003 
1.878e-003 1.090e+008 1.243e+014 1.000e+003 1.649e-003 1.124e-003 
1.879e-003 1.092e+008 1.244e+014 1.000e+003 1.589e-003 1.124e-003 
1.881e-003 1.094e+008 1.244e+014 1.000e+003 1.871e-003 1.124e-003 
1.882e-003 1.095e+008 1.244e+014 1.000e+003 2.160e-003 1.125e-003 
1.884e-003 1.095e+008 1.244e+014 1.000e+003 2.014e-003 1.127e-003 
1.885e-003 1.095e+008 1.245e+014 1.000e+003 1.176e-003 1.128e-003 
1.887e-003 1.094e+008 1.245e+014 1.000e+003 1.796e-003 1.130e-003 
1.889e-003 1.095e+008 1.242e+014 1.000e+003 1.582e-003 1.132e-003 
1.890e-003 1.094e+008 1.243e+014 1.000e+003 1.795e-003 1.133e-003 
1.891e-003 1.094e+008 1.243e+014 1.000e+003 1.443e-003 1.134e-003 
1.892e-003 1.091e+008 1.244e+014 1.000e+003 1.511e-003 1.137e-003 
1.892e-003 1.088e+008 1.245e+014 1.000e+003 1.576e-003 1.140e-003 
1.893e-003 1.077e+008 1.249e+014 1.000e+003 2.400e-003 1.149e-003 
1.894e-003 1.064e+008 1.253e+014 1.000e+003 1.822e-003 1.158e-003 
1.895e-003 1.059e+008 1.255e+014 1.000e+003 1.493e-003 1.163e-003 
1.896e-003 1.056e+008 1.256e+014 1.000e+003 1.390e-003 1.166e-003 
1.897e-003 1.054e+008 1.258e+014 1.000e+003 1.273e-003 1.168e-003 
1.898e-003 1.054e+008 1.258e+014 1.000e+003 1.408e-003 1.169e-003 
1.899e-003 1.054e+008 1.259e+014 1.000e+003 1.099e-003 1.169e-003 
1.899e-003 1.055e+008 1.259e+014 1.000e+003 1.321e-003 1.170e-003 
1.900e-003 1.056e+008 1.259e+014 1.000e+003 1.799e-003 1.170e-003 
1.901e-003 1.057e+008 1.258e+014 1.000e+003 1.354e-003 1.170e-003 
1.902e-003 1.059e+008 1.257e+014 1.000e+003 1.253e-003 1.169e-003 
1.903e-003 1.060e+008 1.257e+014 1.000e+003 1.196e-003 1.170e-003 
1.904e-003 1.061e+008 1.256e+014 1.000e+003 1.592e-003 1.170e-003 
1.905e-003 1.062e+008 1.256e+014 1.000e+003 1.612e-003 1.170e-003 
1.906e-003 1.063e+008 1.256e+014 1.000e+003 1.640e-003 1.171e-003 
1.907e-003 1.063e+008 1.257e+014 1.000e+003 1.710e-003 1.171e-003 
1.908e-003 1.064e+008 1.256e+014 1.000e+003 1.433e-003 1.172e-003 
1.909e-003 1.061e+008 1.255e+014 1.000e+003 1.307e-003 1.175e-003 
1.910e-003 1.059e+008 1.255e+014 1.000e+003 1.169e-003 1.177e-003 
1.910e-003 1.058e+008 1.255e+014 1.000e+003 1.641e-003 1.178e-003 
1.911e-003 1.058e+008 1.255e+014 1.000e+003 1.799e-003 1.180e-003 
1.912e-003 1.057e+008 1.255e+014 1.000e+003 1.558e-003 1.181e-003 
1.913e-003 1.057e+008 1.255e+014 1.000e+003 1.515e-003 1.182e-003 
1.914e-003 1.057e+008 1.255e+014 1.000e+003 1.749e-003 1.183e-003 
1.915e-003 1.053e+008 1.255e+014 1.000e+003 1.738e-003 1.187e-003 
1.916e-003 1.050e+008 1.255e+014 1.000e+003 1.621e-003 1.190e-003 
1.917e-003 1.051e+008 1.255e+014 1.000e+003 1.419e-003 1.190e-003 
1.918e-003 1.052e+008 1.255e+014 1.000e+003 1.404e-003 1.190e-003 
1.919e-003 1.053e+008 1.255e+014 1.000e+003 1.238e-003 1.190e-003 
1.920e-003 1.054e+008 1.255e+014 1.000e+003 1.744e-003 1.191e-003 
1.921e-003 1.055e+008 1.255e+014 1.000e+003 1.652e-003 1.191e-003 
1.922e-003 1.057e+008 1.255e+014 1.000e+003 1.476e-003 1.191e-003 
1.923e-003 1.058e+008 1.255e+014 1.000e+003 1.355e-003 1.191e-003 
1.923e-003 1.059e+008 1.255e+014 1.000e+003 1.102e-003 1.191e-003 
1.924e-003 1.060e+008 1.255e+014 1.000e+003 1.116e-003 1.191e-003 
1.925e-003 1.061e+008 1.255e+014 1.000e+003 1.802e-003 1.191e-003 
1.926e-003 1.063e+008 1.255e+014 1.000e+003 1.731e-003 1.191e-003 
1.927e-003 1.064e+008 1.255e+014 1.000e+003 1.619e-003 1.191e-003 
1.928e-003 1.065e+008 1.255e+014 1.000e+003 1.252e-003 1.191e-003 
1.929e-003 1.067e+008 1.245e+014 1.000e+003 1.744e-003 1.191e-003 
1.931e-003 1.068e+008 1.245e+014 1.000e+003 1.639e-003 1.192e-003 
1.932e-003 1.070e+008 1.245e+014 1.000e+003 1.749e-003 1.192e-003 
1.934e-003 1.072e+008 1.245e+014 1.000e+003 1.742e-003 1.192e-003 
1.935e-003 1.074e+008 1.245e+014 1.000e+003 9.829e-004 1.192e-003 
1.936e-003 1.075e+008 1.245e+014 1.000e+003 2.112e-003 1.193e-003 
1.938e-003 1.077e+008 1.246e+014 1.000e+003 9.679e-004 1.193e-003 
1.939e-003 1.079e+008 1.246e+014 1.000e+003 1.480e-003 1.193e-003 
1.940e-003 1.080e+008 1.246e+014 1.000e+003 1.335e-003 1.193e-003 
1.942e-003 1.082e+008 1.246e+014 1.000e+003 1.246e-003 1.193e-003 
1.943e-003 1.084e+008 1.246e+014 1.000e+003 1.768e-003 1.193e-003 
1.945e-003 1.086e+008 1.246e+014 1.000e+003 1.059e-003 1.193e-003 
1.946e-003 1.088e+008 1.246e+014 1.000e+003 9.681e-004 1.194e-003 
1.947e-003 1.090e+008 1.246e+014 1.000e+003 1.549e-003 1.194e-003 
1.949e-003 1.091e+008 1.246e+014 1.000e+003 1.810e-003 1.194e-003 
1.950e-003 1.093e+008 1.246e+014 1.000e+003 1.389e-003 1.194e-003 
1.952e-003 1.095e+008 1.247e+014 1.000e+003 1.967e-003 1.194e-003 
1.953e-003 1.097e+008 1.247e+014 1.000e+003 1.499e-003 1.195e-003 
1.955e-003 1.099e+008 1.247e+014 1.000e+003 1.707e-003 1.195e-003 
1.956e-003 1.100e+008 1.247e+014 1.000e+003 1.726e-003 1.195e-003 
1.957e-003 1.102e+008 1.247e+014 1.000e+003 1.811e-003 1.195e-003 
1.959e-003 1.104e+008 1.247e+014 1.000e+003 1.881e-003 1.195e-003 
1.960e-003 1.106e+008 1.247e+014 1.000e+003 9.670e-004 1.195e-003 
1.962e-003 1.107e+008 1.247e+014 1.000e+003 1.900e-003 1.196e-003 
1.963e-003 1.109e+008 1.247e+014 1.000e+003 1.783e-003 1.196e-003 
1.964e-003 1.111e+008 1.247e+014 1.000e+003 1.659e-003 1.196e-003 
1.966e-003 1.113e+008 1.248e+014 1.000e+003 1.869e-003 1.196e-003 
1.967e-003 1.115e+008 1.248e+014 1.000e+003 1.479e-003 1.196e-003 
1.968e-003 1.116e+008 1.248e+014 1.000e+003 1.847e-003 1.196e-003 
1.970e-003 1.118e+008 1.248e+014 1.000e+003 1.264e-003 1.196e-003 
1.971e-003 1.120e+008 1.248e+014 1.000e+003 1.655e-003 1.197e-003 
1.973e-003 1.122e+008 1.248e+014 1.000e+003 1.578e-003 1.197e-003 
1.974e-003 1.124e+008 1.248e+014 1.000e+003 1.584e-003 1.197e-003 
1.976e-003 1.126e+008 1.248e+014 1.000e+003 1.760e-003 1.197e-003 
1.977e-003 1.127e+008 1.248e+014 1.000e+003 1.827e-003 1.197e-003 
1.978e-003 1.129e+008 1.248e+014 1.000e+003 1.764e-003 1.197e-003 
1.980e-003 1.131e+008 1.249e+014 1.000e+003 1.887e-003 1.198e-003 
1.981e-003 1.132e+008 1.249e+014 1.000e+003 2.063e-003 1.198e-003 
1.982e-003 1.134e+008 1.249e+014 1.000e+003 1.270e-003 1.198e-003 
1.984e-003 1.135e+008 1.249e+014 1.000e+003 1.804e-003 1.198e-003 
1.985e-003 1.137e+008 1.249e+014 1.000e+003 1.772e-003 1.198e-003 
1.986e-003 1.138e+008 1.249e+014 1.000e+003 1.728e-003 1.199e-003 
1.987e-003 1.140e+008 1.249e+014 1.000e+003 1.079e-003 1.199e-003 
1.988e-003 1.142e+008 1.249e+014 1.000e+003 1.987e-003 1.199e-003 
1.990e-003 1.143e+008 1.249e+014 1.000e+003 1.869e-003 1.199e-003 
1.991e-003 1.145e+008 1.249e+014 1.000e+003 1.456e-003 1.199e-003 
1.992e-003 1.146e+008 1.249e+014 1.000e+003 1.919e-003 1.199e-003 
1.993e-003 1.148e+008 1.250e+014 1.000e+003 1.790e-003 1.199e-003 
1.995e-003 1.149e+008 1.250e+014 1.000e+003 2.185e-003 1.200e-003 
1.996e-003 1.151e+008 1.250e+014 1.000e+003 1.898e-003 1.200e-003 
1.997e-003 1.152e+008 1.250e+014 1.000e+003 1.867e-003 1.200e-003 
1.998e-003 1.154e+008 1.250e+014 1.000e+003 2.177e-003 1.200e-003 
1.999e-003 1.155e+008 1.250e+014 1.000e+003 1.787e-003 1.200e-003 
2.000e-003 1.156e+008 1.250e+014 1.000e+003 1.610e-003 1.201e-003 
2.002e-003 1.158e+008 1.250e+014 1.000e+003 1.870e-003 1.201e-003 
2.003e-003 1.159e+008 1.250e+014 1.000e+003 1.134e-003 1.201e-003 
2.004e-003 1.161e+008 1.250e+014 1.000e+003 1.395e-003 1.201e-003 
2.005e-003 1.162e+008 1.250e+014 1.000e+003 1.722e-003 1.201e-003 
2.006e-003 1.163e+008 1.250e+014 1.000e+003 1.305e-003 1.201e-003 
2.007e-003 1.165e+008 1.250e+014 1.000e+003 1.431e-003 1.201e-003 
2.008e-003 1.166e+008 1.250e+014 1.000e+003 1.823e-003 1.202e-003 
2.009e-003 1.168e+008 1.250e+014 1.000e+003 1.043e-003 1.202e-003 
2.010e-003 1.169e+008 1.251e+014 1.000e+003 1.660e-003 1.202e-003 
2.012e-003 1.170e+008 1.251e+014 1.000e+003 1.708e-003 1.202e-003 
2.013e-003 1.172e+008 1.251e+014 1.000e+003 1.646e-003 1.202e-003 
2.014e-003 1.173e+008 1.251e+014 1.000e+003 1.748e-003 1.202e-003 
2.015e-003 1.174e+008 1.251e+014 1.000e+003 1.040e-003 1.203e-003 
2.016e-003 1.175e+008 1.251e+014 1.000e+003 1.442e-003 1.203e-003 
2.017e-003 1.177e+008 1.251e+014 1.000e+003 1.845e-003 1.203e-003 
2.018e-003 1.178e+008 1.251e+014 1.000e+003 1.528e-003 1.203e-003 
2.019e-003 1.179e+008 1.251e+014 1.000e+003 1.240e-003 1.203e-003 
2.020e-003 1.181e+008 1.251e+014 1.000e+003 1.339e-003 1.203e-003 
2.021e-003 1.182e+008 1.251e+014 1.000e+003 1.434e-003 1.204e-003 
2.022e-003 1.183e+008 1.252e+014 1.000e+003 1.599e-003 1.204e-003 
2.023e-003 1.185e+008 1.251e+014 1.000e+003 1.505e-003 1.204e-003 
2.024e-003 1.186e+008 1.252e+014 1.000e+003 1.673e-003 1.204e-003 
2.025e-003 1.187e+008 1.252e+014 1.000e+003 1.695e-003 1.204e-003 
2.026e-003 1.188e+008 1.252e+014 1.000e+003 1.755e-003 1.204e-003 
2.027e-003 1.189e+008 1.252e+014 1.000e+003 1.575e-003 1.205e-003 
2.029e-003 1.191e+008 1.252e+014 1.000e+003 1.343e-003 1.205e-003 
2.030e-003 1.192e+008 1.252e+014 1.000e+003 1.929e-003 1.205e-003 
2.031e-003 1.193e+008 1.252e+014 1.000e+003 1.028e-003 1.205e-003 
2.032e-003 1.195e+008 1.252e+014 1.000e+003 1.550e-003 1.205e-003 
2.033e-003 1.196e+008 1.252e+014 1.000e+003 1.582e-003 1.206e-003 
2.034e-003 1.198e+008 1.252e+014 1.000e+003 1.295e-003 1.206e-003 
2.035e-003 1.199e+008 1.252e+014 1.000e+003 1.504e-003 1.206e-003 
2.036e-003 1.200e+008 1.252e+014 1.000e+003 1.867e-003 1.206e-003 
2.037e-003 1.201e+008 1.253e+014 1.000e+003 2.051e-003 1.206e-003 
2.038e-003 1.202e+008 1.253e+014 1.000e+003 1.875e-003 1.206e-003 
2.039e-003 1.204e+008 1.253e+014 1.000e+003 1.048e-003 1.206e-003 
2.040e-003 1.205e+008 1.253e+014 1.000e+003 1.720e-003 1.207e-003 
2.041e-003 1.206e+008 1.253e+014 1.000e+003 7.933e-004 1.207e-003 
2.042e-003 1.207e+008 1.253e+014 1.000e+003 1.610e-003 1.207e-003 
2.042e-003 1.208e+008 1.253e+014 1.000e+003 1.604e-003 1.207e-003 
2.043e-003 1.209e+008 1.253e+014 1.000e+003 1.350e-003 1.207e-003 
2.044e-003 1.210e+008 1.253e+014 1.000e+003 2.071e-003 1.207e-003 
2.045e-003 1.211e+008 1.253e+014 1.000e+003 1.793e-003 1.207e-003 
2.046e-003 1.212e+008 1.253e+014 1.000e+003 1.317e-003 1.207e-003 
2.047e-003 1.213e+008 1.254e+014 1.000e+003 1.952e-003 1.208e-003 
2.047e-003 1.214e+008 1.254e+014 1.000e+003 1.438e-003 1.208e-003 
2.048e-003 1.215e+008 1.254e+014 1.000e+003 1.245e-003 1.208e-003 
2.049e-003 1.216e+008 1.254e+014 1.000e+003 1.400e-003 1.208e-003 
2.050e-003 1.217e+008 1.254e+014 1.000e+003 1.992e-003 1.208e-003 
2.051e-003 1.218e+008 1.254e+014 1.000e+003 1.834e-003 1.209e-003 
2.052e-003 1.219e+008 1.254e+014 1.000e+003 1.370e-003 1.209e-003 
2.053e-003 1.220e+008 1.254e+014 1.000e+003 1.420e-003 1.209e-003 
2.054e-003 1.222e+008 1.254e+014 1.000e+003 1.446e-003 1.209e-003 
2.055e-003 1.222e+008 1.254e+014 1.000e+003 9.396e-004 1.210e-003 
2.056e-003 1.215e+008 1.254e+014 1.000e+003 2.157e-003 1.216e-003 
2.057e-003 1.204e+008 1.253e+014 1.000e+003 2.107e-003 1.225e-003 
2.058e-003 1.197e+008 1.254e+014 1.000e+003 2.042e-003 1.230e-003 
2.058e-003 1.191e+008 1.253e+014 1.000e+003 1.871e-003 1.235e-003 
2.059e-003 1.188e+008 1.253e+014 1.000e+003 1.743e-003 1.237e-003 
2.060e-003 1.173e+008 1.214e+014 1.000e+003 1.998e-003 1.249e-003 
2.061e-003 1.166e+008 1.213e+014 1.000e+003 1.655e-003 1.254e-003 
2.062e-003 1.157e+008 1.215e+014 1.000e+003 1.901e-003 1.261e-003 
2.063e-003 1.147e+008 1.218e+014 1.000e+003 2.033e-003 1.270e-003 
2.064e-003 1.109e+008 1.214e+014 1.000e+003 3.394e-003 1.297e-003 
2.065e-003 1.071e+008 1.216e+014 1.000e+003 3.257e-003 1.325e-003 
2.066e-003 1.042e+008 1.221e+014 1.000e+003 2.536e-003 1.345e-003 
2.068e-003 1.027e+008 1.219e+014 1.000e+003 1.867e-003 1.357e-003 
2.068e-003 1.014e+008 1.214e+014 1.000e+003 2.628e-003 1.367e-003 
2.069e-003 9.983e+007 1.216e+014 1.000e+003 2.835e-003 1.379e-003 
2.070e-003 9.864e+007 1.218e+014 1.000e+003 2.037e-003 1.388e-003 
2.071e-003 9.748e+007 1.219e+014 1.000e+003 2.266e-003 1.396e-003 
2.071e-003 9.655e+007 1.222e+014 1.000e+003 1.841e-003 1.404e-003 
2.072e-003 9.598e+007 1.224e+014 1.000e+003 1.535e-003 1.408e-003 
2.073e-003 9.613e+007 1.226e+014 1.000e+003 1.196e-003 1.408e-003 
2.074e-003 9.576e+007 1.213e+014 1.000e+003 2.715e-003 1.411e-003 
2.074e-003 9.398e+007 1.209e+014 1.000e+003 2.616e-003 1.424e-003 
2.075e-003 9.298e+007 1.206e+014 1.000e+003 1.689e-003 1.432e-003 
2.076e-003 9.251e+007 1.205e+014 1.000e+003 1.666e-003 1.436e-003 
2.077e-003 9.205e+007 1.204e+014 1.000e+003 1.839e-003 1.440e-003 
2.078e-003 9.088e+007 1.206e+014 1.000e+003 2.225e-003 1.449e-003 
2.079e-003 8.865e+007 1.210e+014 1.000e+003 2.328e-003 1.466e-003 
2.080e-003 8.587e+007 1.202e+014 1.000e+003 3.575e-003 1.486e-003 
2.081e-003 8.139e+007 1.197e+014 1.000e+003 2.878e-003 1.518e-003 
2.082e-003 7.940e+007 1.202e+014 1.000e+003 1.666e-003 1.533e-003 
2.083e-003 7.889e+007 1.203e+014 1.000e+003 1.591e-003 1.538e-003 
2.084e-003 7.871e+007 1.204e+014 1.000e+003 1.147e-003 1.540e-003 
2.085e-003 7.870e+007 1.204e+014 1.000e+003 1.368e-003 1.541e-003 
2.086e-003 7.879e+007 1.204e+014 1.000e+003 1.398e-003 1.541e-003 
2.087e-003 7.889e+007 1.204e+014 1.000e+003 1.827e-003 1.541e-003 
2.088e-003 7.892e+007 1.203e+014 1.000e+003 1.599e-003 1.542e-003 
2.089e-003 7.901e+007 1.204e+014 1.000e+003 1.548e-003 1.543e-003 
2.090e-003 7.911e+007 1.204e+014 1.000e+003 1.255e-003 1.543e-003 
2.092e-003 7.921e+007 1.204e+014 1.000e+003 1.154e-003 1.544e-003 
2.093e-003 7.932e+007 1.204e+014 1.000e+003 1.499e-003 1.544e-003 
2.094e-003 7.939e+007 1.204e+014 1.000e+003 1.203e-003 1.545e-003 
2.095e-003 7.950e+007 1.204e+014 1.000e+003 1.559e-003 1.545e-003 
2.096e-003 7.958e+007 1.204e+014 1.000e+003 1.549e-003 1.546e-003 
2.097e-003 7.971e+007 1.204e+014 1.000e+003 1.548e-003 1.546e-003 
2.098e-003 7.980e+007 1.204e+014 1.000e+003 1.657e-003 1.546e-003 
2.099e-003 7.994e+007 1.204e+014 1.000e+003 1.463e-003 1.547e-003 
2.101e-003 8.007e+007 1.204e+014 1.000e+003 1.757e-003 1.547e-003 
2.102e-003 8.023e+007 1.204e+014 1.000e+003 1.282e-003 1.547e-003 
2.103e-003 8.041e+007 1.204e+014 1.000e+003 1.710e-003 1.547e-003 
2.104e-003 8.055e+007 1.204e+014 1.000e+003 1.818e-003 1.547e-003 
2.105e-003 8.071e+007 1.204e+014 1.000e+003 1.637e-003 1.547e-003 
2.107e-003 8.087e+007 1.204e+014 1.000e+003 1.226e-003 1.547e-003 
2.108e-003 8.100e+007 1.204e+014 1.000e+003 1.561e-003 1.547e-003 
2.109e-003 8.113e+007 1.204e+014 1.000e+003 1.762e-003 1.548e-003 
2.110e-003 8.115e+007 1.204e+014 1.000e+003 1.780e-003 1.549e-003 
2.111e-003 8.121e+007 1.204e+014 1.000e+003 1.559e-003 1.549e-003 
2.112e-003 8.129e+007 1.204e+014 1.000e+003 1.154e-003 1.550e-003 
2.113e-003 8.138e+007 1.204e+014 1.000e+003 1.691e-003 1.550e-003 
2.114e-003 8.146e+007 1.204e+014 1.000e+003 1.462e-003 1.551e-003 
2.116e-003 8.154e+007 1.204e+014 1.000e+003 1.077e-003 1.552e-003 
2.117e-003 8.165e+007 1.204e+014 1.000e+003 1.582e-003 1.552e-003 
2.118e-003 8.175e+007 1.204e+014 1.000e+003 1.692e-003 1.553e-003 
2.119e-003 8.182e+007 1.204e+014 1.000e+003 1.917e-003 1.553e-003 
2.120e-003 8.191e+007 1.204e+014 1.000e+003 1.534e-003 1.554e-003 
2.122e-003 8.204e+007 1.205e+014 1.000e+003 1.807e-003 1.554e-003 
2.123e-003 8.222e+007 1.205e+014 1.000e+003 1.670e-003 1.554e-003 
2.124e-003 8.238e+007 1.205e+014 1.000e+003 1.568e-003 1.554e-003 
2.125e-003 8.255e+007 1.205e+014 1.000e+003 1.838e-003 1.554e-003 
2.127e-003 8.271e+007 1.205e+014 1.000e+003 1.757e-003 1.555e-003 
2.128e-003 8.285e+007 1.205e+014 1.000e+003 1.985e-003 1.555e-003 
2.129e-003 8.301e+007 1.205e+014 1.000e+003 1.837e-003 1.555e-003 
2.130e-003 8.319e+007 1.205e+014 1.000e+003 1.499e-003 1.555e-003 
2.132e-003 8.334e+007 1.205e+014 1.000e+003 1.819e-003 1.555e-003 
2.133e-003 8.346e+007 1.205e+014 1.000e+003 1.298e-003 1.556e-003 
2.134e-003 8.358e+007 1.205e+014 1.000e+003 1.437e-003 1.556e-003 
2.135e-003 8.370e+007 1.205e+014 1.000e+003 1.709e-003 1.556e-003 
2.137e-003 8.383e+007 1.205e+014 1.000e+003 1.115e-003 1.557e-003 
2.138e-003 8.394e+007 1.205e+014 1.000e+003 1.304e-003 1.557e-003 
2.139e-003 8.403e+007 1.205e+014 1.000e+003 1.757e-003 1.558e-003 
2.140e-003 8.410e+007 1.205e+014 1.000e+003 1.709e-003 1.559e-003 
2.142e-003 8.420e+007 1.205e+014 1.000e+003 1.329e-003 1.559e-003 
2.143e-003 8.433e+007 1.205e+014 1.000e+003 1.725e-003 1.559e-003 
2.144e-003 8.447e+007 1.205e+014 1.000e+003 1.228e-003 1.560e-003 
2.145e-003 8.463e+007 1.205e+014 1.000e+003 1.824e-003 1.560e-003 
2.147e-003 8.478e+007 1.205e+014 1.000e+003 1.735e-003 1.560e-003 
2.148e-003 8.489e+007 1.205e+014 1.000e+003 1.550e-003 1.560e-003 
2.149e-003 8.506e+007 1.205e+014 1.000e+003 1.620e-003 1.560e-003 
2.150e-003 8.521e+007 1.205e+014 1.000e+003 2.130e-003 1.561e-003 
2.151e-003 8.537e+007 1.205e+014 1.000e+003 1.346e-003 1.561e-003 
2.152e-003 8.553e+007 1.205e+014 1.000e+003 1.473e-003 1.561e-003 
2.153e-003 8.566e+007 1.205e+014 1.000e+003 1.601e-003 1.561e-003 
2.155e-003 8.580e+007 1.206e+014 1.000e+003 9.537e-004 1.561e-003 
2.156e-003 8.588e+007 1.206e+014 1.000e+003 1.630e-003 1.562e-003 
2.157e-003 8.595e+007 1.206e+014 1.000e+003 1.994e-003 1.562e-003 
2.158e-003 8.604e+007 1.206e+014 1.000e+003 1.345e-003 1.563e-003 
2.159e-003 8.612e+007 1.206e+014 1.000e+003 1.717e-003 1.564e-003 
2.160e-003 8.619e+007 1.206e+014 1.000e+003 1.498e-003 1.564e-003 
2.162e-003 8.629e+007 1.206e+014 1.000e+003 1.081e-003 1.565e-003 
2.163e-003 8.637e+007 1.206e+014 1.000e+003 1.670e-003 1.565e-003 
2.164e-003 8.646e+007 1.206e+014 1.000e+003 1.622e-003 1.566e-003 
2.165e-003 8.655e+007 1.206e+014 1.000e+003 7.567e-004 1.567e-003 
2.167e-003 8.669e+007 1.206e+014 1.000e+003 1.003e-003 1.567e-003 
2.168e-003 8.687e+007 1.206e+014 1.000e+003 1.603e-003 1.567e-003 
2.169e-003 8.704e+007 1.206e+014 1.000e+003 1.436e-003 1.567e-003 
2.170e-003 8.718e+007 1.206e+014 1.000e+003 7.267e-004 1.567e-003 
2.171e-003 8.735e+007 1.206e+014 1.000e+003 1.520e-003 1.567e-003 
2.172e-003 8.751e+007 1.206e+014 1.000e+003 1.388e-003 1.567e-003 
2.174e-003 8.765e+007 1.206e+014 1.000e+003 1.672e-003 1.567e-003 
2.175e-003 8.779e+007 1.206e+014 1.000e+003 1.727e-003 1.567e-003 
2.176e-003 8.795e+007 1.206e+014 1.000e+003 1.665e-003 1.568e-003 
2.177e-003 8.810e+007 1.206e+014 1.000e+003 1.237e-003 1.568e-003 
2.178e-003 8.818e+007 1.207e+014 1.000e+003 1.487e-003 1.568e-003 
2.179e-003 8.828e+007 1.207e+014 1.000e+003 9.531e-004 1.569e-003 
2.181e-003 8.839e+007 1.207e+014 1.000e+003 1.874e-003 1.569e-003 
2.182e-003 8.850e+007 1.207e+014 1.000e+003 1.560e-003 1.569e-003 
2.183e-003 8.859e+007 1.207e+014 1.000e+003 1.959e-003 1.570e-003 
2.184e-003 8.869e+007 1.207e+014 1.000e+003 1.160e-003 1.570e-003 
2.185e-003 8.881e+007 1.207e+014 1.000e+003 1.818e-003 1.571e-003 
2.186e-003 8.890e+007 1.207e+014 1.000e+003 1.071e-003 1.571e-003 
2.187e-003 8.900e+007 1.207e+014 1.000e+003 1.577e-003 1.572e-003 
2.189e-003 8.912e+007 1.207e+014 1.000e+003 1.753e-003 1.572e-003 
2.190e-003 8.927e+007 1.207e+014 1.000e+003 1.547e-003 1.572e-003 
2.191e-003 8.943e+007 1.207e+014 1.000e+003 1.895e-003 1.573e-003 
2.192e-003 8.960e+007 1.207e+014 1.000e+003 1.632e-003 1.573e-003 
2.194e-003 8.976e+007 1.207e+014 1.000e+003 1.847e-003 1.573e-003 
2.195e-003 8.989e+007 1.207e+014 1.000e+003 1.252e-003 1.573e-003 
2.196e-003 9.006e+007 1.207e+014 1.000e+003 1.659e-003 1.573e-003 
2.197e-003 9.023e+007 1.207e+014 1.000e+003 2.066e-003 1.573e-003 
2.198e-003 9.037e+007 1.207e+014 1.000e+003 1.782e-003 1.573e-003 
2.199e-003 9.052e+007 1.207e+014 1.000e+003 1.838e-003 1.573e-003 
2.201e-003 9.063e+007 1.207e+014 1.000e+003 1.703e-003 1.574e-003 
2.202e-003 9.071e+007 1.208e+014 1.000e+003 1.354e-003 1.574e-003 
2.203e-003 9.078e+007 1.208e+014 1.000e+003 1.579e-003 1.575e-003 
2.204e-003 9.090e+007 1.208e+014 1.000e+003 1.892e-003 1.576e-003 
2.206e-003 9.101e+007 1.208e+014 1.000e+003 2.017e-003 1.576e-003 
2.207e-003 9.110e+007 1.208e+014 1.000e+003 1.882e-003 1.577e-003 
2.208e-003 9.121e+007 1.208e+014 1.000e+003 1.862e-003 1.577e-003 
2.209e-003 9.132e+007 1.208e+014 1.000e+003 1.043e-003 1.578e-003 
2.211e-003 9.142e+007 1.208e+014 1.000e+003 1.698e-003 1.578e-003 
2.212e-003 9.156e+007 1.208e+014 1.000e+003 2.111e-003 1.579e-003 
2.213e-003 9.172e+007 1.208e+014 1.000e+003 1.774e-003 1.579e-003 
2.214e-003 9.190e+007 1.208e+014 1.000e+003 1.049e-003 1.579e-003 
2.216e-003 9.204e+007 1.208e+014 1.000e+003 1.572e-003 1.579e-003 
2.217e-003 9.220e+007 1.208e+014 1.000e+003 2.109e-003 1.579e-003 
2.218e-003 9.237e+007 1.208e+014 1.000e+003 1.445e-003 1.579e-003 
2.219e-003 9.254e+007 1.208e+014 1.000e+003 1.838e-003 1.579e-003 
2.221e-003 9.270e+007 1.208e+014 1.000e+003 1.094e-003 1.579e-003 
2.222e-003 9.287e+007 1.208e+014 1.000e+003 1.614e-003 1.580e-003 
2.223e-003 9.299e+007 1.208e+014 1.000e+003 1.603e-003 1.580e-003 
2.224e-003 9.309e+007 1.208e+014 1.000e+003 1.454e-003 1.581e-003 
2.226e-003 9.321e+007 1.208e+014 1.000e+003 1.409e-003 1.581e-003 
2.227e-003 9.332e+007 1.208e+014 1.000e+003 1.965e-003 1.581e-003 
2.228e-003 9.340e+007 1.208e+014 1.000e+003 1.611e-003 1.582e-003 
2.229e-003 9.350e+007 1.208e+014 1.000e+003 1.343e-003 1.583e-003 
2.231e-003 9.362e+007 1.209e+014 1.000e+003 1.500e-003 1.583e-003 
2.232e-003 9.373e+007 1.208e+014 1.000e+003 1.453e-003 1.584e-003 
2.233e-003 9.384e+007 1.209e+014 1.000e+003 1.796e-003 1.584e-003 
2.234e-003 9.392e+007 1.209e+014 1.000e+003 1.667e-003 1.585e-003 
2.236e-003 9.409e+007 1.209e+014 1.000e+003 1.593e-003 1.585e-003 
2.237e-003 9.422e+007 1.209e+014 1.000e+003 1.929e-003 1.585e-003 
2.238e-003 9.436e+007 1.209e+014 1.000e+003 1.653e-003 1.585e-003 
2.239e-003 9.452e+007 1.209e+014 1.000e+003 1.806e-003 1.585e-003 
2.240e-003 9.469e+007 1.209e+014 1.000e+003 1.999e-003 1.586e-003 
2.242e-003 9.487e+007 1.209e+014 1.000e+003 1.602e-003 1.585e-003 
2.243e-003 9.501e+007 1.209e+014 1.000e+003 1.586e-003 1.586e-003 
2.244e-003 9.517e+007 1.209e+014 1.000e+003 1.516e-003 1.586e-003 
2.245e-003 9.533e+007 1.209e+014 1.000e+003 1.601e-003 1.586e-003 
2.247e-003 9.529e+007 1.210e+014 1.000e+003 1.678e-003 1.587e-003 
2.248e-003 9.538e+007 1.210e+014 1.000e+003 1.989e-003 1.588e-003 
2.249e-003 9.548e+007 1.210e+014 1.000e+003 1.503e-003 1.589e-003 
2.250e-003 9.558e+007 1.210e+014 1.000e+003 1.579e-003 1.589e-003 
2.252e-003 9.566e+007 1.210e+014 1.000e+003 1.815e-003 1.590e-003 
2.253e-003 9.574e+007 1.210e+014 1.000e+003 1.599e-003 1.591e-003 
2.254e-003 9.584e+007 1.210e+014 1.000e+003 1.690e-003 1.591e-003 
2.255e-003 9.593e+007 1.210e+014 1.000e+003 1.727e-003 1.592e-003 
2.257e-003 9.604e+007 1.210e+014 1.000e+003 1.252e-003 1.592e-003 
2.258e-003 9.613e+007 1.210e+014 1.000e+003 1.445e-003 1.593e-003 
2.259e-003 9.629e+007 1.210e+014 1.000e+003 1.638e-003 1.593e-003 
2.260e-003 9.645e+007 1.210e+014 1.000e+003 1.718e-003 1.593e-003 
2.261e-003 9.659e+007 1.211e+014 1.000e+003 1.714e-003 1.593e-003 
2.263e-003 9.676e+007 1.211e+014 1.000e+003 1.724e-003 1.593e-003 
2.264e-003 9.692e+007 1.211e+014 1.000e+003 1.843e-003 1.593e-003 
2.265e-003 9.706e+007 1.211e+014 1.000e+003 1.753e-003 1.594e-003 
2.266e-003 9.723e+007 1.211e+014 1.000e+003 2.187e-003 1.594e-003 
2.268e-003 9.737e+007 1.211e+014 1.000e+003 1.490e-003 1.594e-003 
2.269e-003 9.754e+007 1.211e+014 1.000e+003 1.426e-003 1.594e-003 
2.270e-003 9.769e+007 1.211e+014 1.000e+003 1.798e-003 1.594e-003 
2.271e-003 9.778e+007 1.211e+014 1.000e+003 1.463e-003 1.595e-003 
2.272e-003 9.789e+007 1.211e+014 1.000e+003 1.506e-003 1.595e-003 
2.274e-003 9.800e+007 1.211e+014 1.000e+003 1.476e-003 1.596e-003 
2.275e-003 9.812e+007 1.211e+014 1.000e+003 1.890e-003 1.596e-003 
2.276e-003 9.820e+007 1.211e+014 1.000e+003 1.738e-003 1.597e-003 
2.277e-003 9.830e+007 1.211e+014 1.000e+003 1.228e-003 1.597e-003 
2.279e-003 9.840e+007 1.211e+014 1.000e+003 1.757e-003 1.598e-003 
2.280e-003 9.850e+007 1.211e+014 1.000e+003 1.604e-003 1.598e-003 
2.281e-003 9.860e+007 1.211e+014 1.000e+003 1.642e-003 1.599e-003 
2.282e-003 9.872e+007 1.211e+014 1.000e+003 1.391e-003 1.599e-003 
2.283e-003 9.889e+007 1.211e+014 1.000e+003 1.430e-003 1.599e-003 
2.285e-003 9.905e+007 1.211e+014 1.000e+003 1.577e-003 1.600e-003 
2.286e-003 9.922e+007 1.212e+014 1.000e+003 1.654e-003 1.600e-003 
2.287e-003 9.937e+007 1.212e+014 1.000e+003 1.506e-003 1.600e-003 
2.288e-003 9.953e+007 1.212e+014 1.000e+003 1.706e-003 1.600e-003 
2.290e-003 9.969e+007 1.212e+014 1.000e+003 2.002e-003 1.600e-003 
2.291e-003 9.984e+007 1.212e+014 1.000e+003 2.105e-003 1.600e-003 
2.292e-003 9.998e+007 1.212e+014 1.000e+003 1.731e-003 1.601e-003 
2.293e-003 1.001e+008 1.212e+014 1.000e+003 1.713e-003 1.601e-003 
2.295e-003 1.003e+008 1.212e+014 1.000e+003 1.887e-003 1.601e-003 
2.296e-003 1.003e+008 1.212e+014 1.000e+003 1.319e-003 1.602e-003 
2.297e-003 1.004e+008 1.212e+014 1.000e+003 1.173e-003 1.603e-003 
2.298e-003 1.005e+008 1.212e+014 1.000e+003 1.692e-003 1.603e-003 
2.300e-003 1.006e+008 1.212e+014 1.000e+003 1.257e-003 1.604e-003 
2.301e-003 1.007e+008 1.212e+014 1.000e+003 1.827e-003 1.604e-003 
2.302e-003 1.008e+008 1.212e+014 1.000e+003 1.778e-003 1.605e-003 
2.303e-003 1.009e+008 1.212e+014 1.000e+003 1.595e-003 1.606e-003 
2.305e-003 9.972e+007 1.214e+014 1.000e+003 1.849e-003 1.615e-003 
2.306e-003 9.917e+007 1.215e+014 1.000e+003 1.456e-003 1.620e-003 
2.307e-003 9.917e+007 1.215e+014 1.000e+003 1.803e-003 1.621e-003 
2.308e-003 9.883e+007 1.216e+014 1.000e+003 1.276e-003 1.624e-003 
2.309e-003 9.890e+007 1.216e+014 1.000e+003 1.342e-003 1.624e-003 
2.309e-003 9.902e+007 1.217e+014 1.000e+003 1.419e-003 1.625e-003 
2.310e-003 9.912e+007 1.217e+014 1.000e+003 1.438e-003 1.625e-003 
2.311e-003 9.919e+007 1.216e+014 1.000e+003 1.486e-003 1.625e-003 
2.312e-003 9.929e+007 1.216e+014 1.000e+003 1.319e-003 1.625e-003 
2.313e-003 9.941e+007 1.216e+014 1.000e+003 1.618e-003 1.625e-003 
2.314e-003 9.952e+007 1.216e+014 1.000e+003 1.745e-003 1.626e-003 
2.315e-003 9.963e+007 1.216e+014 1.000e+003 1.807e-003 1.626e-003 
2.316e-003 9.976e+007 1.216e+014 1.000e+003 1.305e-003 1.626e-003 
2.317e-003 9.987e+007 1.216e+014 1.000e+003 1.277e-003 1.626e-003 
2.317e-003 9.999e+007 1.216e+014 1.000e+003 1.799e-003 1.626e-003 
2.318e-003 1.001e+008 1.216e+014 1.000e+003 1.928e-003 1.626e-003 
2.319e-003 1.002e+008 1.216e+014 1.000e+003 1.843e-003 1.626e-003 
2.320e-003 1.003e+008 1.216e+014 1.000e+003 1.452e-003 1.626e-003 
2.321e-003 1.004e+008 1.216e+014 1.000e+003 1.714e-003 1.627e-003 
2.322e-003 1.005e+008 1.216e+014 1.000e+003 1.556e-003 1.627e-003 
2.323e-003 1.005e+008 1.216e+014 1.000e+003 1.512e-003 1.627e-003 
2.324e-003 1.006e+008 1.216e+014 1.000e+003 1.610e-003 1.628e-003 
2.325e-003 1.007e+008 1.216e+014 1.000e+003 1.735e-003 1.628e-003 
2.325e-003 1.008e+008 1.216e+014 1.000e+003 1.669e-003 1.629e-003 
2.326e-003 1.008e+008 1.216e+014 1.000e+003 1.763e-003 1.629e-003 
2.327e-003 1.009e+008 1.216e+014 1.000e+003 1.520e-003 1.629e-003 
2.328e-003 1.010e+008 1.216e+014 1.000e+003 1.391e-003 1.629e-003 
2.329e-003 1.011e+008 1.216e+014 1.000e+003 1.486e-003 1.630e-003 
2.330e-003 1.012e+008 1.216e+014 1.000e+003 1.404e-003 1.630e-003 
2.331e-003 1.013e+008 1.217e+014 1.000e+003 1.704e-003 1.630e-003 
2.332e-003 1.014e+008 1.217e+014 1.000e+003 1.710e-003 1.630e-003 
2.333e-003 1.015e+008 1.217e+014 1.000e+003 1.357e-003 1.630e-003 
2.334e-003 1.017e+008 1.217e+014 1.000e+003 1.820e-003 1.630e-003 
2.335e-003 1.018e+008 1.217e+014 1.000e+003 1.822e-003 1.631e-003 
2.335e-003 1.019e+008 1.217e+014 1.000e+003 1.292e-003 1.631e-003 
2.336e-003 1.020e+008 1.217e+014 1.000e+003 1.585e-003 1.631e-003 
2.337e-003 1.021e+008 1.217e+014 1.000e+003 1.692e-003 1.631e-003 
2.338e-003 1.022e+008 1.217e+014 1.000e+003 1.716e-003 1.631e-003 
2.339e-003 1.023e+008 1.218e+014 1.000e+003 1.727e-003 1.631e-003 
2.340e-003 1.024e+008 1.218e+014 1.000e+003 1.344e-003 1.632e-003 
2.341e-003 1.028e+008 1.218e+014 1.000e+003 1.121e-003 1.630e-003 
2.342e-003 1.031e+008 1.216e+014 1.000e+003 1.343e-003 1.629e-003 
2.343e-003 1.032e+008 1.216e+014 1.000e+003 1.415e-003 1.629e-003 
2.344e-003 1.033e+008 1.216e+014 1.000e+003 1.477e-003 1.629e-003 
2.344e-003 1.034e+008 1.216e+014 1.000e+003 1.790e-003 1.629e-003 
2.345e-003 1.035e+008 1.216e+014 1.000e+003 1.281e-003 1.629e-003 
2.346e-003 1.036e+008 1.216e+014 1.000e+003 1.543e-003 1.629e-003 
2.347e-003 1.037e+008 1.216e+014 1.000e+003 1.671e-003 1.629e-003 
2.347e-003 1.038e+008 1.216e+014 1.000e+003 1.678e-003 1.629e-003 
2.348e-003 1.039e+008 1.216e+014 1.000e+003 1.393e-003 1.629e-003 
2.349e-003 1.040e+008 1.216e+014 1.000e+003 1.496e-003 1.629e-003 
2.350e-003 1.041e+008 1.216e+014 1.000e+003 1.629e-003 1.629e-003 
2.350e-003 1.042e+008 1.216e+014 1.000e+003 1.889e-003 1.629e-003 
2.351e-003 1.043e+008 1.216e+014 1.000e+003 1.838e-003 1.630e-003 
2.352e-003 1.044e+008 1.216e+014 1.000e+003 1.404e-003 1.630e-003 
2.353e-003 1.045e+008 1.216e+014 1.000e+003 1.586e-003 1.630e-003 
2.354e-003 1.046e+008 1.216e+014 1.000e+003 1.777e-003 1.630e-003 
2.354e-003 1.047e+008 1.216e+014 1.000e+003 1.373e-003 1.630e-003 
2.355e-003 1.048e+008 1.217e+014 1.000e+003 1.471e-003 1.630e-003 
2.356e-003 1.049e+008 1.217e+014 1.000e+003 1.792e-003 1.630e-003 
2.357e-003 1.050e+008 1.217e+014 1.000e+003 1.211e-003 1.630e-003 
2.357e-003 1.051e+008 1.217e+014 1.000e+003 1.614e-003 1.630e-003 
2.358e-003 1.052e+008 1.217e+014 1.000e+003 1.486e-003 1.630e-003 
2.359e-003 1.053e+008 1.217e+014 1.000e+003 1.573e-003 1.631e-003 
2.360e-003 1.054e+008 1.217e+014 1.000e+003 1.693e-003 1.631e-003 
2.361e-003 1.055e+008 1.217e+014 1.000e+003 1.380e-003 1.631e-003 
2.361e-003 1.056e+008 1.217e+014 1.000e+003 1.812e-003 1.631e-003 
2.362e-003 1.057e+008 1.217e+014 1.000e+003 1.456e-003 1.631e-003 
2.363e-003 1.058e+008 1.217e+014 1.000e+003 1.771e-003 1.631e-003 
2.364e-003 1.059e+008 1.217e+014 1.000e+003 1.729e-003 1.631e-003 
2.364e-003 1.060e+008 1.217e+014 1.000e+003 1.672e-003 1.631e-003 
2.365e-003 1.061e+008 1.217e+014 1.000e+003 1.389e-003 1.631e-003 
2.366e-003 1.062e+008 1.217e+014 1.000e+003 1.488e-003 1.631e-003 
2.367e-003 1.063e+008 1.217e+014 1.000e+003 1.638e-003 1.631e-003 
2.367e-003 1.064e+008 1.217e+014 1.000e+003 1.620e-003 1.631e-003 
2.368e-003 1.065e+008 1.217e+014 1.000e+003 1.793e-003 1.632e-003 
2.369e-003 1.066e+008 1.217e+014 1.000e+003 1.797e-003 1.632e-003 
2.370e-003 1.067e+008 1.217e+014 1.000e+003 1.527e-003 1.632e-003 
2.371e-003 1.068e+008 1.218e+014 1.000e+003 1.619e-003 1.632e-003 
2.371e-003 1.069e+008 1.218e+014 1.000e+003 1.724e-003 1.632e-003 
2.372e-003 1.070e+008 1.218e+014 1.000e+003 1.553e-003 1.632e-003 
2.373e-003 1.071e+008 1.218e+014 1.000e+003 1.526e-003 1.632e-003 
2.374e-003 1.072e+008 1.218e+014 1.000e+003 1.672e-003 1.632e-003 
2.374e-003 1.073e+008 1.218e+014 1.000e+003 1.736e-003 1.632e-003 
2.375e-003 1.074e+008 1.218e+014 1.000e+003 1.693e-003 1.632e-003 
2.376e-003 1.075e+008 1.218e+014 1.000e+003 1.902e-003 1.632e-003 
2.377e-003 1.076e+008 1.218e+014 1.000e+003 1.814e-003 1.633e-003 
2.377e-003 1.077e+008 1.218e+014 1.000e+003 1.232e-003 1.633e-003 
2.378e-003 1.078e+008 1.218e+014 1.000e+003 1.276e-003 1.633e-003 
2.379e-003 1.079e+008 1.218e+014 1.000e+003 1.957e-003 1.633e-003 
2.380e-003 1.079e+008 1.218e+014 1.000e+003 1.671e-003 1.633e-003 
2.381e-003 1.081e+008 1.218e+014 1.000e+003 9.060e-004 1.633e-003 
2.381e-003 1.082e+008 1.218e+014 1.000e+003 1.503e-003 1.633e-003 
2.382e-003 1.082e+008 1.218e+014 1.000e+003 1.668e-003 1.633e-003 
2.383e-003 1.083e+008 1.218e+014 1.000e+003 1.303e-003 1.634e-003 
2.384e-003 1.084e+008 1.218e+014 1.000e+003 1.662e-003 1.634e-003 
2.384e-003 1.085e+008 1.218e+014 1.000e+003 1.374e-003 1.634e-003 
2.385e-003 1.086e+008 1.219e+014 1.000e+003 2.012e-003 1.634e-003 
2.386e-003 1.087e+008 1.218e+014 1.000e+003 1.839e-003 1.634e-003 
2.387e-003 1.088e+008 1.219e+014 1.000e+003 1.397e-003 1.634e-003 
2.388e-003 1.089e+008 1.219e+014 1.000e+003 1.502e-003 1.634e-003 
2.388e-003 1.090e+008 1.219e+014 1.000e+003 1.377e-003 1.634e-003 
2.389e-003 1.091e+008 1.219e+014 1.000e+003 1.178e-003 1.635e-003 
2.390e-003 1.092e+008 1.219e+014 1.000e+003 1.734e-003 1.635e-003 
2.391e-003 1.093e+008 1.219e+014 1.000e+003 1.131e-003 1.635e-003 
2.391e-003 1.094e+008 1.219e+014 1.000e+003 1.618e-003 1.635e-003 
2.392e-003 1.095e+008 1.219e+014 1.000e+003 1.714e-003 1.635e-003 
2.393e-003 1.096e+008 1.219e+014 1.000e+003 1.652e-003 1.635e-003 
2.394e-003 1.097e+008 1.219e+014 1.000e+003 1.554e-003 1.635e-003 
2.395e-003 1.098e+008 1.219e+014 1.000e+003 1.866e-003 1.635e-003 
2.395e-003 1.099e+008 1.219e+014 1.000e+003 1.860e-003 1.635e-003 
2.396e-003 1.100e+008 1.219e+014 1.000e+003 1.547e-003 1.635e-003 
2.397e-003 1.101e+008 1.219e+014 1.000e+003 1.885e-003 1.636e-003 
2.398e-003 1.101e+008 1.219e+014 1.000e+003 1.628e-003 1.636e-003 
2.398e-003 1.102e+008 1.219e+014 1.000e+003 1.406e-003 1.636e-003 
2.399e-003 1.103e+008 1.220e+014 1.000e+003 1.427e-003 1.636e-003 
2.400e-003 1.104e+008 1.219e+014 1.000e+003 1.537e-003 1.636e-003 
2.401e-003 1.106e+008 1.220e+014 1.000e+003 1.898e-003 1.636e-003 
2.401e-003 1.106e+008 1.220e+014 1.000e+003 1.680e-003 1.636e-003 
2.402e-003 1.107e+008 1.220e+014 1.000e+003 1.813e-003 1.636e-003 
2.403e-003 1.108e+008 1.220e+014 1.000e+003 1.694e-003 1.636e-003 
2.404e-003 1.109e+008 1.220e+014 1.000e+003 1.573e-003 1.637e-003 
2.405e-003 1.110e+008 1.220e+014 1.000e+003 1.712e-003 1.637e-003 
2.405e-003 1.111e+008 1.220e+014 1.000e+003 1.627e-003 1.637e-003 
2.406e-003 1.112e+008 1.220e+014 1.000e+003 1.866e-003 1.637e-003 
2.407e-003 1.113e+008 1.221e+014 1.000e+003 1.728e-003 1.637e-003 
2.408e-003 1.114e+008 1.221e+014 1.000e+003 1.613e-003 1.637e-003 
2.408e-003 1.115e+008 1.221e+014 1.000e+003 1.698e-003 1.637e-003 
2.409e-003 1.116e+008 1.221e+014 1.000e+003 1.482e-003 1.637e-003 
2.410e-003 1.117e+008 1.221e+014 1.000e+003 1.631e-003 1.638e-003 
2.411e-003 1.118e+008 1.221e+014 1.000e+003 1.550e-003 1.638e-003 
2.412e-003 1.119e+008 1.221e+014 1.000e+003 1.785e-003 1.638e-003 
2.412e-003 1.119e+008 1.221e+014 1.000e+003 1.500e-003 1.638e-003 
2.413e-003 1.120e+008 1.221e+014 1.000e+003 1.980e-003 1.638e-003 
2.414e-003 1.122e+008 1.221e+014 1.000e+003 1.443e-003 1.638e-003 
2.415e-003 1.123e+008 1.221e+014 1.000e+003 1.712e-003 1.638e-003 
2.415e-003 1.123e+008 1.221e+014 1.000e+003 1.251e-003 1.638e-003 
2.416e-003 1.125e+008 1.221e+014 1.000e+003 1.539e-003 1.638e-003 
2.417e-003 1.125e+008 1.221e+014 1.000e+003 1.740e-003 1.639e-003 
2.418e-003 1.126e+008 1.222e+014 1.000e+003 1.494e-003 1.639e-003 
2.419e-003 1.127e+008 1.222e+014 1.000e+003 1.845e-003 1.639e-003 
2.419e-003 1.128e+008 1.222e+014 1.000e+003 1.932e-003 1.639e-003 
2.420e-003 1.129e+008 1.222e+014 1.000e+003 1.875e-003 1.639e-003 
2.421e-003 1.130e+008 1.222e+014 1.000e+003 1.488e-003 1.639e-003 
2.422e-003 1.131e+008 1.222e+014 1.000e+003 1.626e-003 1.639e-003 
2.422e-003 1.132e+008 1.222e+014 1.000e+003 1.909e-003 1.639e-003 
2.423e-003 1.133e+008 1.222e+014 1.000e+003 1.674e-003 1.639e-003 
2.424e-003 1.134e+008 1.222e+014 1.000e+003 1.461e-003 1.639e-003 
2.425e-003 1.134e+008 1.221e+014 1.000e+003 1.552e-003 1.640e-003 
2.426e-003 1.134e+008 1.222e+014 1.000e+003 1.134e-003 1.641e-003 
2.426e-003 1.134e+008 1.222e+014 1.000e+003 1.640e-003 1.642e-003 
2.427e-003 1.135e+008 1.222e+014 1.000e+003 1.557e-003 1.642e-003 
2.428e-003 1.136e+008 1.222e+014 1.000e+003 1.560e-003 1.642e-003 
2.429e-003 1.136e+008 1.222e+014 1.000e+003 2.023e-003 1.643e-003 
2.429e-003 1.137e+008 1.222e+014 1.000e+003 1.490e-003 1.643e-003 
2.430e-003 1.138e+008 1.222e+014 1.000e+003 1.549e-003 1.643e-003 
2.431e-003 1.139e+008 1.222e+014 1.000e+003 1.604e-003 1.643e-003 
2.432e-003 1.140e+008 1.222e+014 1.000e+003 1.331e-003 1.643e-003 
2.432e-003 1.140e+008 1.223e+014 1.000e+003 1.392e-003 1.644e-003 
2.433e-003 1.141e+008 1.223e+014 1.000e+003 1.918e-003 1.644e-003 
2.434e-003 1.142e+008 1.223e+014 1.000e+003 1.827e-003 1.644e-003 
2.435e-003 1.142e+008 1.223e+014 1.000e+003 1.502e-003 1.645e-003 
2.436e-003 1.142e+008 1.224e+014 1.000e+003 1.592e-003 1.646e-003 
2.436e-003 1.142e+008 1.224e+014 1.000e+003 1.862e-003 1.647e-003 
2.437e-003 1.140e+008 1.225e+014 1.000e+003 1.739e-003 1.648e-003 
2.438e-003 1.140e+008 1.226e+014 1.000e+003 1.653e-003 1.649e-003 
2.439e-003 1.140e+008 1.226e+014 1.000e+003 1.780e-003 1.650e-003 
2.439e-003 1.138e+008 1.227e+014 1.000e+003 1.754e-003 1.652e-003 
2.440e-003 1.135e+008 1.229e+014 1.000e+003 1.851e-003 1.655e-003 
2.441e-003 1.129e+008 1.231e+014 1.000e+003 2.213e-003 1.660e-003 
2.442e-003 1.120e+008 1.234e+014 1.000e+003 1.979e-003 1.667e-003 
2.442e-003 1.115e+008 1.236e+014 1.000e+003 1.828e-003 1.671e-003 
2.443e-003 1.113e+008 1.237e+014 1.000e+003 1.244e-003 1.673e-003 
2.444e-003 1.113e+008 1.237e+014 1.000e+003 1.381e-003 1.674e-003 
2.445e-003 1.113e+008 1.237e+014 1.000e+003 1.382e-003 1.675e-003 
2.446e-003 1.114e+008 1.237e+014 1.000e+003 1.079e-003 1.675e-003 
2.446e-003 1.115e+008 1.238e+014 1.000e+003 1.380e-003 1.675e-003 
2.447e-003 1.115e+008 1.238e+014 1.000e+003 1.909e-003 1.676e-003 
2.448e-003 1.116e+008 1.239e+014 1.000e+003 1.340e-003 1.676e-003 
2.449e-003 1.117e+008 1.237e+014 1.000e+003 1.431e-003 1.676e-003 
2.449e-003 1.118e+008 1.237e+014 1.000e+003 1.641e-003 1.676e-003 
2.450e-003 1.118e+008 1.237e+014 1.000e+003 1.618e-003 1.677e-003 
2.451e-003 1.119e+008 1.237e+014 1.000e+003 1.792e-003 1.677e-003 
2.452e-003 1.120e+008 1.237e+014 1.000e+003 1.481e-003 1.677e-003 
2.452e-003 1.121e+008 1.237e+014 1.000e+003 1.628e-003 1.677e-003 
2.453e-003 1.122e+008 1.237e+014 1.000e+003 1.997e-003 1.677e-003 
2.454e-003 1.123e+008 1.238e+014 1.000e+003 1.734e-003 1.677e-003 
2.455e-003 1.123e+008 1.238e+014 1.000e+003 1.632e-003 1.678e-003 
2.456e-003 1.124e+008 1.238e+014 1.000e+003 1.991e-003 1.678e-003 
2.456e-003 1.125e+008 1.238e+014 1.000e+003 1.627e-003 1.678e-003 
2.457e-003 1.126e+008 1.238e+014 1.000e+003 1.469e-003 1.678e-003 
2.458e-003 1.127e+008 1.238e+014 1.000e+003 1.507e-003 1.678e-003 
2.459e-003 1.128e+008 1.238e+014 1.000e+003 1.919e-003 1.679e-003 
2.459e-003 1.129e+008 1.238e+014 1.000e+003 1.680e-003 1.679e-003 
2.460e-003 1.130e+008 1.238e+014 1.000e+003 1.650e-003 1.679e-003 
2.461e-003 1.130e+008 1.238e+014 1.000e+003 1.603e-003 1.679e-003 
2.462e-003 1.131e+008 1.238e+014 1.000e+003 2.121e-003 1.679e-003 
2.462e-003 1.132e+008 1.239e+014 1.000e+003 1.993e-003 1.680e-003 
2.463e-003 1.133e+008 1.239e+014 1.000e+003 1.829e-003 1.680e-003 
2.464e-003 1.133e+008 1.239e+014 1.000e+003 1.815e-003 1.680e-003 
2.465e-003 1.134e+008 1.239e+014 1.000e+003 1.500e-003 1.680e-003 
2.465e-003 1.135e+008 1.239e+014 1.000e+003 1.663e-003 1.680e-003 
2.466e-003 1.136e+008 1.239e+014 1.000e+003 1.042e-003 1.681e-003 
2.467e-003 1.137e+008 1.239e+014 1.000e+003 1.664e-003 1.681e-003 
2.468e-003 1.137e+008 1.239e+014 1.000e+003 1.371e-003 1.681e-003 
2.469e-003 1.138e+008 1.240e+014 1.000e+003 1.871e-003 1.681e-003 
2.469e-003 1.139e+008 1.240e+014 1.000e+003 1.762e-003 1.681e-003 
2.470e-003 1.140e+008 1.240e+014 1.000e+003 1.903e-003 1.682e-003 
2.471e-003 1.141e+008 1.240e+014 1.000e+003 1.729e-003 1.682e-003 
2.472e-003 1.141e+008 1.240e+014 1.000e+003 1.924e-003 1.682e-003 
2.472e-003 1.142e+008 1.240e+014 1.000e+003 1.639e-003 1.682e-003 
2.473e-003 1.142e+008 1.241e+014 1.000e+003 1.855e-003 1.683e-003 
2.474e-003 1.143e+008 1.241e+014 1.000e+003 1.594e-003 1.683e-003 
2.475e-003 1.143e+008 1.242e+014 1.000e+003 1.996e-003 1.684e-003 
2.475e-003 1.142e+008 1.243e+014 1.000e+003 1.954e-003 1.686e-003 
2.476e-003 1.131e+008 1.238e+014 1.000e+003 2.022e-003 1.694e-003 
2.477e-003 1.127e+008 1.239e+014 1.000e+003 1.664e-003 1.697e-003 
2.478e-003 1.123e+008 1.240e+014 1.000e+003 1.639e-003 1.701e-003 
2.479e-003 1.110e+008 1.243e+014 1.000e+003 2.518e-003 1.711e-003 
2.480e-003 1.098e+008 1.242e+014 1.000e+003 2.145e-003 1.720e-003 
2.480e-003 1.080e+008 1.244e+014 1.000e+003 2.348e-003 1.733e-003 
2.481e-003 1.071e+008 1.247e+014 1.000e+003 1.690e-003 1.740e-003 
2.482e-003 1.069e+008 1.248e+014 1.000e+003 1.087e-003 1.743e-003 
2.483e-003 1.068e+008 1.248e+014 1.000e+003 6.946e-004 1.744e-003 
2.483e-003 1.069e+008 1.248e+014 1.000e+003 1.105e-003 1.744e-003 
2.484e-003 1.069e+008 1.249e+014 1.000e+003 1.480e-003 1.744e-003 
2.485e-003 1.070e+008 1.249e+014 1.000e+003 1.182e-003 1.745e-003 
2.485e-003 1.070e+008 1.249e+014 1.000e+003 1.443e-003 1.745e-003 
2.486e-003 1.071e+008 1.249e+014 1.000e+003 2.790e-004 1.745e-003 
2.486e-003 1.072e+008 1.249e+014 1.000e+003 2.196e-003 1.745e-003 
2.487e-003 1.072e+008 1.249e+014 1.000e+003 1.974e-003 1.745e-003 
2.488e-003 1.073e+008 1.249e+014 1.000e+003 1.998e-003 1.745e-003 
2.488e-003 1.074e+008 1.249e+014 1.000e+003 1.085e-003 1.745e-003 
2.489e-003 1.075e+008 1.249e+014 1.000e+003 2.726e-003 1.745e-003 
2.490e-003 1.076e+008 1.249e+014 1.000e+003 9.250e-004 1.745e-003 
2.490e-003 1.077e+008 1.249e+014 1.000e+003 2.175e-003 1.746e-003 
2.491e-003 1.078e+008 1.249e+014 1.000e+003 7.198e-004 1.745e-003 
2.491e-003 1.078e+008 1.250e+014 1.000e+003 2.995e-004 1.746e-003 
2.492e-003 1.079e+008 1.249e+014 1.000e+003 8.631e-004 1.746e-003 
2.493e-003 1.080e+008 1.250e+014 1.000e+003 1.948e-003 1.746e-003 
2.493e-003 1.081e+008 1.250e+014 1.000e+003 2.464e-003 1.746e-003 
2.494e-003 1.082e+008 1.250e+014 1.000e+003 2.537e-003 1.746e-003 
2.495e-003 1.083e+008 1.250e+014 1.000e+003 1.201e-003 1.746e-003 
2.495e-003 1.083e+008 1.250e+014 1.000e+003 1.944e-003 1.746e-003 
2.496e-003 1.084e+008 1.250e+014 1.000e+003 2.912e-003 1.746e-003 
2.496e-003 1.085e+008 1.250e+014 1.000e+003 2.724e-003 1.746e-003 
2.497e-003 1.086e+008 1.250e+014 1.000e+003 1.389e-003 1.746e-003 
2.498e-003 1.087e+008 1.250e+014 1.000e+003 2.079e-003 1.746e-003 
2.498e-003 1.088e+008 1.250e+014 1.000e+003 2.310e-003 1.746e-003 
2.499e-003 1.088e+008 1.250e+014 1.000e+003 1.074e-003 1.746e-003 
2.499e-003 1.089e+008 1.250e+014 1.000e+003 1.309e-003 1.746e-003 
2.500e-003 1.090e+008 1.250e+014 1.000e+003 1.544e-003 1.746e-003 
2.500e-003 1.090e+008 1.250e+014 1.000e+003 3.773e-004 1.746e-003 
2.501e-003 1.091e+008 1.250e+014 1.000e+003 1.598e-003 1.746e-003 
2.502e-003 1.092e+008 1.250e+014 1.000e+003 2.411e-003 1.746e-003 
2.502e-003 1.093e+008 1.250e+014 1.000e+003 1.347e-003 1.746e-003 
2.503e-003 1.094e+008 1.250e+014 1.000e+003 8.226e-004 1.746e-003 
2.503e-003 1.094e+008 1.250e+014 1.000e+003 1.437e-003 1.747e-003 
2.504e-003 1.095e+008 1.250e+014 1.000e+003 1.266e-003 1.747e-003 
2.505e-003 1.096e+008 1.251e+014 1.000e+003 1.716e-003 1.747e-003 
2.505e-003 1.096e+008 1.251e+014 1.000e+003 1.498e-003 1.747e-003 
2.506e-003 1.097e+008 1.251e+014 1.000e+003 6.637e-004 1.747e-003 
2.506e-003 1.098e+008 1.251e+014 1.000e+003 9.660e-004 1.747e-003 
2.507e-003 1.098e+008 1.251e+014 1.000e+003 2.418e-003 1.747e-003 
2.507e-003 1.099e+008 1.251e+014 1.000e+003 2.198e-003 1.747e-003 
2.508e-003 1.100e+008 1.251e+014 1.000e+003 1.469e-003 1.747e-003 
2.509e-003 1.100e+008 1.251e+014 1.000e+003 2.724e-003 1.748e-003 
2.509e-003 1.101e+008 1.251e+014 1.000e+003 2.489e-003 1.748e-003 
2.510e-003 1.102e+008 1.251e+014 1.000e+003 2.795e-003 1.748e-003 
2.510e-003 1.102e+008 1.251e+014 1.000e+003 1.597e-003 1.748e-003 
2.511e-003 1.103e+008 1.251e+014 1.000e+003 1.532e-003 1.748e-003 
2.511e-003 1.104e+008 1.251e+014 1.000e+003 1.578e-003 1.748e-003 
2.512e-003 1.104e+008 1.251e+014 1.000e+003 1.685e-003 1.748e-003 
2.513e-003 1.105e+008 1.251e+014 1.000e+003 2.401e-003 1.748e-003 
2.513e-003 1.105e+008 1.251e+014 1.000e+003 1.435e-003 1.749e-003 
2.514e-003 1.106e+008 1.251e+014 1.000e+003 1.637e-003 1.749e-003 
2.514e-003 1.107e+008 1.252e+014 1.000e+003 2.488e-003 1.749e-003 
2.515e-003 1.108e+008 1.252e+014 1.000e+003 1.554e-003 1.749e-003 
2.515e-003 1.108e+008 1.252e+014 1.000e+003 1.999e-003 1.749e-003 
2.516e-003 1.109e+008 1.252e+014 1.000e+003 7.740e-004 1.749e-003 
2.516e-003 1.110e+008 1.252e+014 1.000e+003 1.184e-003 1.749e-003 
2.517e-003 1.110e+008 1.252e+014 1.000e+003 3.823e-004 1.749e-003 
2.518e-003 1.111e+008 1.252e+014 1.000e+003 1.035e-003 1.749e-003 
2.518e-003 1.112e+008 1.252e+014 1.000e+003 1.142e-003 1.749e-003 
2.519e-003 1.112e+008 1.252e+014 1.000e+003 2.360e-003 1.749e-003 
2.519e-003 1.113e+008 1.252e+014 1.000e+003 2.022e-003 1.749e-003 
2.520e-003 1.114e+008 1.252e+014 1.000e+003 2.406e-003 1.749e-003 
2.520e-003 1.115e+008 1.253e+014 1.000e+003 2.333e-003 1.749e-003 
2.521e-003 1.116e+008 1.253e+014 1.000e+003 5.885e-004 1.749e-003 
2.522e-003 1.117e+008 1.253e+014 1.000e+003 2.825e-003 1.749e-003 
2.522e-003 1.118e+008 1.253e+014 1.000e+003 2.048e-003 1.749e-003 
2.523e-003 1.118e+008 1.253e+014 1.000e+003 2.139e-003 1.749e-003 
2.523e-003 1.119e+008 1.253e+014 1.000e+003 7.480e-004 1.749e-003 
2.524e-003 1.119e+008 1.253e+014 1.000e+003 5.573e-004 1.749e-003 
2.524e-003 1.120e+008 1.253e+014 1.000e+003 2.015e-003 1.749e-003 
2.525e-003 1.121e+008 1.253e+014 1.000e+003 2.817e-003 1.749e-003 
2.525e-003 1.121e+008 1.253e+014 1.000e+003 1.192e-003 1.750e-003 
2.526e-003 1.122e+008 1.253e+014 1.000e+003 3.080e-003 1.749e-003 
2.526e-003 1.123e+008 1.253e+014 1.000e+003 2.493e-003 1.749e-003 
2.527e-003 1.124e+008 1.253e+014 1.000e+003 1.194e-004 1.749e-003 
2.527e-003 1.125e+008 1.253e+014 1.000e+003 2.388e-003 1.749e-003 
2.528e-003 1.125e+008 1.253e+014 1.000e+003 1.222e-003 1.749e-003 
2.528e-003 1.126e+008 1.253e+014 1.000e+003 4.772e-004 1.750e-003 
2.529e-003 1.127e+008 1.253e+014 1.000e+003 2.092e-003 1.750e-003 
2.530e-003 1.127e+008 1.253e+014 1.000e+003 1.027e-003 1.750e-003 
2.530e-003 1.128e+008 1.253e+014 1.000e+003 1.171e-003 1.750e-003 
2.531e-003 1.129e+008 1.253e+014 1.000e+003 2.836e-003 1.750e-003 
2.531e-003 1.129e+008 1.253e+014 1.000e+003 2.078e-003 1.750e-003 
2.532e-003 1.130e+008 1.253e+014 1.000e+003 5.391e-006 1.750e-003 
2.532e-003 1.131e+008 1.254e+014 1.000e+003 6.139e-004 1.750e-003 
2.533e-003 1.131e+008 1.254e+014 1.000e+003 2.063e-003 1.750e-003 
2.534e-003 1.132e+008 1.254e+014 1.000e+003 2.829e-003 1.750e-003 
2.534e-003 1.133e+008 1.254e+014 1.000e+003 2.757e-004 1.751e-003 
2.535e-003 1.134e+008 1.254e+014 1.000e+003 1.090e-003 1.751e-003 
2.535e-003 1.134e+008 1.254e+014 1.000e+003 9.228e-004 1.751e-003 
2.536e-003 1.135e+008 1.254e+014 1.000e+003 5.954e-004 1.751e-003 
2.536e-003 1.136e+008 1.254e+014 1.000e+003 2.156e-003 1.750e-003 
2.537e-003 1.137e+008 1.254e+014 1.000e+003 6.815e-004 1.750e-003 
2.538e-003 1.138e+008 1.254e+014 1.000e+003 1.818e-003 1.750e-003 
2.538e-003 1.139e+008 1.254e+014 1.000e+003 5.184e-004 1.750e-003 
2.539e-003 1.140e+008 1.254e+014 1.000e+003 8.300e-004 1.750e-003 
2.539e-003 1.141e+008 1.254e+014 1.000e+003 7.137e-004 1.750e-003 
2.540e-003 1.139e+008 1.252e+014 1.000e+003 1.375e-003 1.752e-003 
2.540e-003 1.140e+008 1.252e+014 1.000e+003 1.002e-003 1.752e-003 
2.541e-003 1.140e+008 1.252e+014 1.000e+003 1.359e-003 1.752e-003 
2.541e-003 1.141e+008 1.252e+014 1.000e+003 1.421e-003 1.752e-003 
2.542e-003 1.142e+008 1.252e+014 1.000e+003 1.511e-003 1.752e-003 
2.542e-003 1.143e+008 1.252e+014 1.000e+003 7.783e-004 1.752e-003 
2.543e-003 1.143e+008 1.252e+014 1.000e+003 1.838e-003 1.752e-003 
2.543e-003 1.144e+008 1.252e+014 1.000e+003 8.087e-004 1.752e-003 
2.544e-003 1.145e+008 1.252e+014 1.000e+003 7.923e-004 1.752e-003 
2.544e-003 1.145e+008 1.252e+014 1.000e+003 1.695e-003 1.752e-003 
2.545e-003 1.146e+008 1.252e+014 1.000e+003 1.474e-003 1.752e-003 
2.545e-003 1.147e+008 1.252e+014 1.000e+003 2.954e-003 1.752e-003 
2.546e-003 1.147e+008 1.252e+014 1.000e+003 2.454e-003 1.752e-003 
2.546e-003 1.148e+008 1.252e+014 1.000e+003 1.992e-003 1.752e-003 
2.547e-003 1.149e+008 1.252e+014 1.000e+003 4.160e-004 1.752e-003 
2.547e-003 1.149e+008 1.252e+014 1.000e+003 3.377e-004 1.752e-003 
2.548e-003 1.150e+008 1.252e+014 1.000e+003 3.168e-004 1.753e-003 
2.548e-003 1.150e+008 1.253e+014 1.000e+003 6.801e-004 1.753e-003 
2.549e-003 1.151e+008 1.253e+014 1.000e+003 1.740e-004 1.753e-003 
2.549e-003 1.152e+008 1.253e+014 1.000e+003 5.756e-004 1.753e-003 
2.550e-003 1.152e+008 1.253e+014 1.000e+003 2.733e-003 1.753e-003 
2.550e-003 1.153e+008 1.253e+014 1.000e+003 1.929e-003 1.753e-003 
2.551e-003 1.153e+008 1.253e+014 1.000e+003 2.365e-003 1.753e-003 
2.551e-003 1.154e+008 1.253e+014 1.000e+003 7.724e-004 1.753e-003 
2.552e-003 1.155e+008 1.253e+014 1.000e+003 1.242e-003 1.753e-003 
2.552e-003 1.155e+008 1.253e+014 1.000e+003 2.251e-003 1.753e-003 
2.553e-003 1.156e+008 1.253e+014 1.000e+003 1.909e-003 1.753e-003 
2.553e-003 1.156e+008 1.253e+014 1.000e+003 1.751e-003 1.753e-003 
2.554e-003 1.157e+008 1.253e+014 1.000e+003 2.712e-003 1.754e-003 
2.554e-003 1.157e+008 1.253e+014 1.000e+003 2.437e-003 1.754e-003 
2.555e-003 1.158e+008 1.253e+014 1.000e+003 2.760e-003 1.754e-003 
2.555e-003 1.159e+008 1.253e+014 1.000e+003 2.074e-003 1.754e-003 
2.556e-003 1.160e+008 1.253e+014 1.000e+003 1.555e-003 1.754e-003 
2.556e-003 1.160e+008 1.253e+014 1.000e+003 1.619e-003 1.754e-003 
2.557e-003 1.161e+008 1.253e+014 1.000e+003 1.213e-003 1.754e-003 
2.557e-003 1.161e+008 1.253e+014 1.000e+003 2.230e-003 1.754e-003 
2.558e-003 1.162e+008 1.253e+014 1.000e+003 2.768e-003 1.754e-003 
2.558e-003 1.162e+008 1.253e+014 1.000e+003 2.552e-003 1.754e-003 
2.559e-003 1.163e+008 1.253e+014 1.000e+003 1.673e-003 1.754e-003 
2.559e-003 1.163e+008 1.253e+014 1.000e+003 2.151e-003 1.755e-003 
2.560e-003 1.164e+008 1.253e+014 1.000e+003 3.345e-003 1.755e-003 
2.560e-003 1.164e+008 1.253e+014 1.000e+003 2.041e-003 1.755e-003 
2.561e-003 1.165e+008 1.253e+014 1.000e+003 1.872e-003 1.755e-003 
2.561e-003 1.165e+008 1.253e+014 1.000e+003 2.740e-003 1.755e-003 
2.562e-003 1.166e+008 1.253e+014 1.000e+003 2.707e-003 1.755e-003 
2.562e-003 1.166e+008 1.254e+014 1.000e+003 3.021e-003 1.755e-003 
2.563e-003 1.167e+008 1.254e+014 1.000e+003 2.000e-003 1.755e-003 
2.563e-003 1.168e+008 1.254e+014 1.000e+003 2.230e-003 1.755e-003 
2.564e-003 1.169e+008 1.254e+014 1.000e+003 2.972e-003 1.755e-003 
2.564e-003 1.169e+008 1.254e+014 1.000e+003 3.405e-003 1.755e-003 
2.565e-003 1.170e+008 1.254e+014 1.000e+003 2.644e-003 1.756e-003 
2.565e-003 1.170e+008 1.254e+014 1.000e+003 2.141e-003 1.756e-003 
2.566e-003 1.171e+008 1.254e+014 1.000e+003 7.199e-004 1.756e-003 
2.566e-003 1.171e+008 1.254e+014 1.000e+003 3.694e-004 1.756e-003 
2.566e-003 1.172e+008 1.254e+014 1.000e+003 2.187e-003 1.756e-003 
2.567e-003 1.173e+008 1.254e+014 1.000e+003 2.680e-004 1.756e-003 
2.567e-003 1.173e+008 1.254e+014 1.000e+003 2.512e-003 1.756e-003 
2.568e-003 1.174e+008 1.254e+014 1.000e+003 3.000e-003 1.756e-003 
2.568e-003 1.174e+008 1.254e+014 1.000e+003 2.596e-003 1.756e-003 
2.569e-003 1.175e+008 1.254e+014 1.000e+003 8.776e-004 1.756e-003 
2.569e-003 1.176e+008 1.254e+014 1.000e+003 8.944e-004 1.756e-003 
2.570e-003 1.176e+008 1.254e+014 1.000e+003 2.558e-004 1.756e-003 
2.570e-003 1.177e+008 1.255e+014 1.000e+003 2.951e-003 1.756e-003 
2.571e-003 1.178e+008 1.254e+014 1.000e+003 2.380e-003 1.756e-003 
2.571e-003 1.178e+008 1.255e+014 1.000e+003 2.416e-003 1.756e-003 
2.572e-003 1.179e+008 1.254e+014 1.000e+003 1.928e-003 1.756e-003 
2.572e-003 1.179e+008 1.255e+014 1.000e+003 2.728e-003 1.757e-003 
2.573e-003 1.180e+008 1.255e+014 1.000e+003 2.902e-003 1.757e-003 
2.573e-003 1.180e+008 1.255e+014 1.000e+003 1.732e-005 1.757e-003 
2.574e-003 1.181e+008 1.255e+014 1.000e+003 2.593e-003 1.757e-003 
2.574e-003 1.181e+008 1.255e+014 1.000e+003 1.671e-003 1.757e-003 
2.575e-003 1.182e+008 1.255e+014 1.000e+003 6.310e-004 1.757e-003 
2.575e-003 1.183e+008 1.255e+014 1.000e+003 3.689e-004 1.757e-003 
2.576e-003 1.183e+008 1.255e+014 1.000e+003 1.147e-003 1.757e-003 
2.576e-003 1.183e+008 1.255e+014 1.000e+003 5.494e-004 1.758e-003 
2.577e-003 1.184e+008 1.255e+014 1.000e+003 7.067e-005 1.758e-003 
2.577e-003 1.184e+008 1.255e+014 1.000e+003 2.823e-004 1.758e-003 
2.578e-003 1.185e+008 1.255e+014 1.000e+003 2.635e-003 1.758e-003 
2.578e-003 1.186e+008 1.255e+014 1.000e+003 2.021e-003 1.758e-003 
2.579e-003 1.186e+008 1.255e+014 1.000e+003 6.172e-004 1.758e-003 
2.579e-003 1.187e+008 1.255e+014 1.000e+003 6.735e-004 1.758e-003 
2.580e-003 1.187e+008 1.255e+014 1.000e+003 1.914e-003 1.758e-003 
2.580e-003 1.188e+008 1.255e+014 1.000e+003 2.028e-004 1.758e-003 
2.581e-003 1.189e+008 1.256e+014 1.000e+003 9.750e-005 1.758e-003 
2.581e-003 1.190e+008 1.256e+014 1.000e+003 3.767e-004 1.758e-003 
2.582e-003 1.190e+008 1.256e+014 1.000e+003 2.111e-003 1.759e-003 
2.582e-003 1.191e+008 1.256e+014 1.000e+003 2.809e-003 1.759e-003 
2.583e-003 1.191e+008 1.256e+014 1.000e+003 2.159e-003 1.759e-003 
2.583e-003 1.192e+008 1.256e+014 1.000e+003 2.482e-003 1.759e-003 
2.584e-003 1.192e+008 1.256e+014 1.000e+003 2.369e-003 1.759e-003 
2.584e-003 1.193e+008 1.256e+014 1.000e+003 1.979e-003 1.759e-003 
2.585e-003 1.193e+008 1.256e+014 1.000e+003 2.396e-003 1.759e-003 
2.585e-003 1.194e+008 1.256e+014 1.000e+003 2.297e-003 1.759e-003 
2.586e-003 1.195e+008 1.256e+014 1.000e+003 2.953e-003 1.759e-003 
2.586e-003 1.195e+008 1.256e+014 1.000e+003 2.671e-003 1.760e-003 
2.587e-003 1.196e+008 1.256e+014 1.000e+003 2.831e-003 1.760e-003 
2.587e-003 1.196e+008 1.256e+014 1.000e+003 1.836e-003 1.760e-003 
2.588e-003 1.197e+008 1.256e+014 1.000e+003 7.400e-004 1.760e-003 
2.588e-003 1.197e+008 1.256e+014 1.000e+003 1.113e-004 1.760e-003 
2.589e-003 1.198e+008 1.256e+014 1.000e+003 3.970e-004 1.760e-003 
2.589e-003 1.198e+008 1.257e+014 1.000e+003 8.231e-004 1.760e-003 
2.590e-003 1.199e+008 1.257e+014 1.000e+003 8.635e-004 1.760e-003 
2.590e-003 1.200e+008 1.257e+014 1.000e+003 7.477e-004 1.760e-003 
2.591e-003 1.200e+008 1.257e+014 1.000e+003 5.356e-004 1.761e-003 
2.591e-003 1.201e+008 1.257e+014 1.000e+003 4.179e-004 1.761e-003 
2.592e-003 1.201e+008 1.257e+014 1.000e+003 2.725e-003 1.761e-003 
2.592e-003 1.202e+008 1.257e+014 1.000e+003 2.458e-003 1.761e-003 
2.593e-003 1.202e+008 1.257e+014 1.000e+003 2.587e-003 1.761e-003 
2.593e-003 1.203e+008 1.257e+014 1.000e+003 1.145e-004 1.761e-003 
2.594e-003 1.204e+008 1.257e+014 1.000e+003 1.914e-003 1.761e-003 
2.594e-003 1.204e+008 1.257e+014 1.000e+003 1.572e-004 1.761e-003 
2.595e-003 1.205e+008 1.257e+014 1.000e+003 2.594e-003 1.761e-003 
2.595e-003 1.206e+008 1.257e+014 1.000e+003 1.226e-003 1.761e-003 
2.596e-003 1.206e+008 1.257e+014 1.000e+003 2.362e-003 1.761e-003 
2.596e-003 1.207e+008 1.257e+014 1.000e+003 2.632e-003 1.762e-003 
2.597e-003 1.207e+008 1.257e+014 1.000e+003 1.101e-003 1.762e-003 
2.597e-003 1.208e+008 1.257e+014 1.000e+003 5.140e-004 1.762e-003 
2.598e-003 1.208e+008 1.257e+014 1.000e+003 8.444e-004 1.762e-003 
2.598e-003 1.209e+008 1.257e+014 1.000e+003 1.058e-003 1.762e-003 
2.599e-003 1.209e+008 1.257e+014 1.000e+003 2.561e-003 1.762e-003 
2.599e-003 1.210e+008 1.257e+014 1.000e+003 3.416e-003 1.762e-003 
2.600e-003 1.210e+008 1.257e+014 1.000e+003 8.939e-004 1.762e-003 
2.600e-003 1.211e+008 1.258e+014 1.000e+003 3.239e-003 1.762e-003 
2.600e-003 1.212e+008 1.258e+014 1.000e+003 2.459e-003 1.762e-003 
2.601e-003 1.212e+008 1.256e+014 1.000e+003 3.631e-003 1.763e-003 
2.601e-003 1.210e+008 1.251e+014 1.000e+003 1.053e-003 1.765e-003 
2.602e-003 1.206e+008 1.252e+014 1.000e+003 2.079e-003 1.767e-003 
2.602e-003 1.205e+008 1.252e+014 1.000e+003 3.213e-003 1.769e-003 
2.603e-003 1.203e+008 1.253e+014 1.000e+003 1.216e-003 1.771e-003 
2.603e-003 1.201e+008 1.254e+014 1.000e+003 2.461e-003 1.772e-003 
2.604e-003 1.201e+008 1.254e+014 1.000e+003 7.537e-004 1.773e-003 
2.604e-003 1.200e+008 1.254e+014 1.000e+003 2.609e-003 1.774e-003 
2.605e-003 1.200e+008 1.254e+014 1.000e+003 8.604e-004 1.775e-003 
2.605e-003 1.201e+008 1.254e+014 1.000e+003 2.443e-004 1.775e-003 
2.606e-003 1.201e+008 1.254e+014 1.000e+003 4.475e-005 1.775e-003 
2.606e-003 1.202e+008 1.254e+014 1.000e+003 5.663e-004 1.775e-003 
2.607e-003 1.202e+008 1.254e+014 1.000e+003 5.178e-004 1.775e-003 
2.607e-003 1.203e+008 1.254e+014 1.000e+003 2.046e-003 1.775e-003 
2.608e-003 1.204e+008 1.254e+014 1.000e+003 2.818e-003 1.775e-003 
2.608e-003 1.204e+008 1.255e+014 1.000e+003 5.444e-004 1.775e-003 
2.609e-003 1.205e+008 1.255e+014 1.000e+003 1.231e-003 1.775e-003 
2.609e-003 1.205e+008 1.255e+014 1.000e+003 9.443e-004 1.775e-003 
2.610e-003 1.206e+008 1.255e+014 1.000e+003 6.755e-004 1.776e-003 
2.610e-003 1.207e+008 1.255e+014 1.000e+003 2.483e-003 1.776e-003 
2.611e-003 1.207e+008 1.255e+014 1.000e+003 2.611e-003 1.776e-003 
2.611e-003 1.208e+008 1.255e+014 1.000e+003 2.571e-003 1.776e-003 
2.612e-003 1.208e+008 1.255e+014 1.000e+003 2.979e-003 1.776e-003 
2.612e-003 1.209e+008 1.255e+014 1.000e+003 5.464e-005 1.776e-003 
2.613e-003 1.209e+008 1.255e+014 1.000e+003 8.543e-004 1.776e-003 
2.613e-003 1.210e+008 1.255e+014 1.000e+003 1.261e-003 1.776e-003 
2.614e-003 1.210e+008 1.255e+014 1.000e+003 1.787e-003 1.777e-003 
2.614e-003 1.211e+008 1.255e+014 1.000e+003 9.662e-005 1.777e-003 
2.615e-003 1.212e+008 1.255e+014 1.000e+003 1.627e-004 1.777e-003 
2.615e-003 1.212e+008 1.255e+014 1.000e+003 1.379e-003 1.777e-003 
2.616e-003 1.213e+008 1.255e+014 1.000e+003 1.219e-003 1.777e-003 
2.616e-003 1.213e+008 1.255e+014 1.000e+003 1.170e-003 1.777e-003 
2.617e-003 1.214e+008 1.255e+014 1.000e+003 1.592e-003 1.777e-003 
2.617e-003 1.214e+008 1.256e+014 1.000e+003 2.004e-003 1.777e-003 
2.618e-003 1.215e+008 1.256e+014 1.000e+003 6.507e-004 1.777e-003 
2.618e-003 1.215e+008 1.256e+014 1.000e+003 1.379e-003 1.778e-003 
2.619e-003 1.216e+008 1.256e+014 1.000e+003 2.333e-003 1.778e-003 
2.619e-003 1.216e+008 1.256e+014 1.000e+003 2.192e-003 1.778e-003 
2.620e-003 1.217e+008 1.256e+014 1.000e+003 2.753e-003 1.778e-003 
2.620e-003 1.218e+008 1.256e+014 1.000e+003 1.409e-003 1.778e-003 
2.621e-003 1.218e+008 1.256e+014 1.000e+003 8.263e-004 1.778e-003 
2.621e-003 1.219e+008 1.256e+014 1.000e+003 1.281e-003 1.778e-003 
2.622e-003 1.219e+008 1.256e+014 1.000e+003 7.596e-004 1.778e-003 
2.622e-003 1.220e+008 1.256e+014 1.000e+003 3.892e-004 1.778e-003 
2.623e-003 1.221e+008 1.256e+014 1.000e+003 2.969e-003 1.778e-003 
2.623e-003 1.221e+008 1.256e+014 1.000e+003 2.927e-003 1.779e-003 
2.624e-003 1.222e+008 1.256e+014 1.000e+003 2.548e-003 1.779e-003 
2.624e-003 1.222e+008 1.256e+014 1.000e+003 2.605e-003 1.779e-003 
2.625e-003 1.223e+008 1.256e+014 1.000e+003 1.416e-003 1.779e-003 
2.625e-003 1.224e+008 1.256e+014 1.000e+003 1.485e-003 1.779e-003 
2.626e-003 1.224e+008 1.256e+014 1.000e+003 2.598e-003 1.779e-003 
2.626e-003 1.225e+008 1.256e+014 1.000e+003 1.722e-003 1.779e-003 
2.627e-003 1.225e+008 1.256e+014 1.000e+003 1.190e-003 1.779e-003 
2.627e-003 1.226e+008 1.256e+014 1.000e+003 1.148e-003 1.779e-003 
2.628e-003 1.226e+008 1.256e+014 1.000e+003 1.615e-003 1.780e-003 
2.628e-003 1.227e+008 1.256e+014 1.000e+003 3.409e-003 1.780e-003 
2.629e-003 1.227e+008 1.256e+014 1.000e+003 1.844e-003 1.780e-003 
2.629e-003 1.228e+008 1.256e+014 1.000e+003 2.743e-003 1.780e-003 
2.630e-003 1.229e+008 1.257e+014 1.000e+003 3.107e-003 1.780e-003 
2.630e-003 1.229e+008 1.256e+014 1.000e+003 3.442e-003 1.780e-003 
2.631e-003 1.230e+008 1.256e+014 1.000e+003 2.390e-003 1.780e-003 
2.631e-003 1.230e+008 1.257e+014 1.000e+003 2.667e-003 1.780e-003 
2.632e-003 1.231e+008 1.257e+014 1.000e+003 3.018e-003 1.780e-003 
2.632e-003 1.231e+008 1.257e+014 1.000e+003 1.446e-004 1.780e-003 
2.633e-003 1.232e+008 1.257e+014 1.000e+003 2.348e-003 1.780e-003 
2.633e-003 1.233e+008 1.257e+014 1.000e+003 2.701e-003 1.780e-003 
2.634e-003 1.233e+008 1.258e+014 1.000e+003 6.249e-004 1.780e-003 
2.634e-003 1.234e+008 1.258e+014 1.000e+003 8.517e-004 1.781e-003 
2.634e-003 1.234e+008 1.258e+014 1.000e+003 5.714e-006 1.781e-003 
2.635e-003 1.235e+008 1.258e+014 1.000e+003 1.869e-005 1.781e-003 
2.635e-003 1.236e+008 1.258e+014 1.000e+003 1.373e-004 1.781e-003 
2.636e-003 1.236e+008 1.258e+014 1.000e+003 2.208e-004 1.781e-003 
2.636e-003 1.237e+008 1.258e+014 1.000e+003 6.876e-004 1.781e-003 
2.637e-003 1.237e+008 1.258e+014 1.000e+003 4.115e-004 1.781e-003 
2.637e-003 1.238e+008 1.258e+014 1.000e+003 2.304e-003 1.781e-003 
2.638e-003 1.239e+008 1.258e+014 1.000e+003 5.079e-004 1.781e-003 
2.638e-003 1.239e+008 1.258e+014 1.000e+003 3.273e-003 1.781e-003 
2.639e-003 1.239e+008 1.258e+014 1.000e+003 1.616e-003 1.781e-003 
2.639e-003 1.240e+008 1.258e+014 1.000e+003 6.937e-005 1.782e-003 
2.640e-003 1.241e+008 1.258e+014 1.000e+003 2.549e-003 1.782e-003 
2.640e-003 1.241e+008 1.258e+014 1.000e+003 1.063e-003 1.782e-003 
2.641e-003 1.242e+008 1.259e+014 1.000e+003 5.517e-004 1.782e-003 
2.641e-003 1.242e+008 1.259e+014 1.000e+003 2.506e-005 1.782e-003 
2.642e-003 1.243e+008 1.259e+014 1.000e+003 1.743e-003 1.782e-003 
2.642e-003 1.243e+008 1.259e+014 1.000e+003 2.408e-003 1.782e-003 
2.643e-003 1.244e+008 1.259e+014 1.000e+003 6.875e-005 1.782e-003 
2.643e-003 1.245e+008 1.259e+014 1.000e+003 1.335e-003 1.782e-003 
2.644e-003 1.245e+008 1.259e+014 1.000e+003 1.668e-003 1.782e-003 
2.644e-003 1.246e+008 1.259e+014 1.000e+003 9.440e-004 1.782e-003 
2.645e-003 1.246e+008 1.259e+014 1.000e+003 3.225e-004 1.783e-003 
2.645e-003 1.247e+008 1.259e+014 1.000e+003 1.185e-003 1.783e-003 
2.646e-003 1.247e+008 1.259e+014 1.000e+003 2.367e-003 1.783e-003 
2.646e-003 1.248e+008 1.259e+014 1.000e+003 2.850e-003 1.783e-003 
2.647e-003 1.249e+008 1.259e+014 1.000e+003 2.136e-003 1.783e-003 
2.647e-003 1.249e+008 1.259e+014 1.000e+003 3.541e-003 1.783e-003 
2.648e-003 1.250e+008 1.259e+014 1.000e+003 2.540e-003 1.783e-003 
2.648e-003 1.250e+008 1.259e+014 1.000e+003 2.545e-003 1.783e-003 
2.649e-003 1.251e+008 1.259e+014 1.000e+003 3.302e-003 1.784e-003 
2.649e-003 1.251e+008 1.259e+014 1.000e+003 2.830e-003 1.784e-003 
2.650e-003 1.252e+008 1.259e+014 1.000e+003 2.373e-003 1.784e-003 
2.650e-003 1.252e+008 1.259e+014 1.000e+003 2.177e-003 1.784e-003 
2.651e-003 1.253e+008 1.259e+014 1.000e+003 2.404e-003 1.784e-003 
2.651e-003 1.254e+008 1.260e+014 1.000e+003 4.600e-004 1.784e-003 
2.652e-003 1.254e+008 1.260e+014 1.000e+003 1.402e-003 1.784e-003 
2.652e-003 1.255e+008 1.260e+014 1.000e+003 2.006e-003 1.784e-003 
2.653e-003 1.255e+008 1.260e+014 1.000e+003 2.774e-003 1.785e-003 
2.653e-003 1.255e+008 1.260e+014 1.000e+003 2.445e-003 1.785e-003 
2.653e-003 1.255e+008 1.260e+014 1.000e+003 6.557e-005 1.785e-003 
2.653e-003 1.254e+008 1.261e+014 1.000e+003 4.046e-004 1.786e-003 
2.654e-003 1.253e+008 1.261e+014 1.000e+003 5.279e-004 1.787e-003 
2.654e-003 1.252e+008 1.262e+014 1.000e+003 8.974e-004 1.788e-003 
2.654e-003 1.248e+008 1.263e+014 1.000e+003 1.477e-004 1.791e-003 
2.654e-003 1.245e+008 1.265e+014 1.000e+003 4.005e-003 1.793e-003 
2.655e-003 1.244e+008 1.266e+014 1.000e+003 3.636e-003 1.794e-003 
2.655e-003 1.243e+008 1.267e+014 1.000e+003 6.666e-003 1.795e-003 
2.655e-003 1.242e+008 1.267e+014 1.000e+003 4.159e-003 1.796e-003 
2.655e-003 1.240e+008 1.268e+014 1.000e+003 3.563e-003 1.797e-003 
2.655e-003 1.236e+008 1.267e+014 1.000e+003 4.017e-003 1.801e-003 
2.656e-003 1.229e+008 1.263e+014 1.000e+003 3.215e-003 1.806e-003 
2.656e-003 1.219e+008 1.263e+014 1.000e+003 2.867e-003 1.813e-003 
2.656e-003 1.212e+008 1.265e+014 1.000e+003 1.753e-003 1.818e-003 
2.656e-003 1.205e+008 1.265e+014 1.000e+003 2.978e-003 1.823e-003 
2.656e-003 1.200e+008 1.267e+014 1.000e+003 5.687e-003 1.826e-003 
2.657e-003 1.197e+008 1.268e+014 1.000e+003 9.443e-003 1.829e-003 
2.657e-003 1.194e+008 1.266e+014 1.000e+003 4.398e-003 1.831e-003 
2.657e-003 1.189e+008 1.262e+014 1.000e+003 4.542e-003 1.834e-003 
2.657e-003 1.181e+008 1.258e+014 1.000e+003 4.023e-003 1.840e-003 
2.657e-003 1.169e+008 1.258e+014 1.000e+003 2.555e-003 1.849e-003 
2.658e-003 1.155e+008 1.258e+014 1.000e+003 3.188e-004 1.859e-003 
2.658e-003 1.145e+008 1.258e+014 1.000e+003 4.856e-003 1.866e-003 
2.658e-003 1.136e+008 1.259e+014 1.000e+003 3.991e-003 1.872e-003 
2.658e-003 1.127e+008 1.260e+014 1.000e+003 4.931e-003 1.878e-003 
2.658e-003 1.121e+008 1.260e+014 1.000e+003 4.215e-003 1.883e-003 
2.659e-003 1.116e+008 1.261e+014 1.000e+003 5.374e-003 1.887e-003 
2.659e-003 1.110e+008 1.262e+014 1.000e+003 5.882e-003 1.891e-003 
2.659e-003 1.103e+008 1.263e+014 1.000e+003 4.671e-003 1.896e-003 
2.659e-003 1.097e+008 1.264e+014 1.000e+003 2.929e-003 1.901e-003 
2.659e-003 1.091e+008 1.265e+014 1.000e+003 3.428e-003 1.905e-003 
2.660e-003 1.083e+008 1.265e+014 1.000e+003 1.099e-002 1.910e-003 
2.660e-003 1.075e+008 1.266e+014 1.000e+003 8.124e-003 1.916e-003 
2.660e-003 1.059e+008 1.250e+014 1.000e+003 3.373e-003 1.928e-003 
2.661e-003 1.032e+008 1.251e+014 1.000e+003 2.276e-003 1.947e-003 
2.661e-003 1.016e+008 1.252e+014 1.000e+003 1.348e-003 1.958e-003 
2.662e-003 1.003e+008 1.253e+014 1.000e+003 1.357e-003 1.968e-003 
2.662e-003 9.903e+007 1.255e+014 1.000e+003 3.710e-003 1.977e-003 
2.663e-003 9.815e+007 1.257e+014 1.000e+003 5.030e-004 1.984e-003 
2.663e-003 9.797e+007 1.257e+014 1.000e+003 1.250e-003 1.986e-003 
2.664e-003 9.743e+007 1.256e+014 1.000e+003 2.248e-003 1.990e-003 
2.665e-003 9.658e+007 1.256e+014 1.000e+003 1.895e-003 1.996e-003 
2.665e-003 9.603e+007 1.256e+014 1.000e+003 2.461e-003 2.001e-003 
2.666e-003 9.541e+007 1.256e+014 1.000e+003 9.041e-004 2.006e-003 
2.666e-003 9.465e+007 1.257e+014 1.000e+003 1.134e-003 2.012e-003 
2.667e-003 9.329e+007 1.260e+014 1.000e+003 1.482e-003 2.022e-003 
2.668e-003 9.240e+007 1.263e+014 1.000e+003 3.108e-003 2.028e-003 
2.668e-003 9.162e+007 1.267e+014 1.000e+003 3.031e-003 2.034e-003 
2.669e-003 9.098e+007 1.271e+014 1.000e+003 4.763e-004 2.039e-003 
2.669e-003 9.016e+007 1.270e+014 1.000e+003 5.983e-004 2.045e-003 
2.670e-003 8.927e+007 1.273e+014 1.000e+003 3.306e-003 2.052e-003 
2.670e-003 8.857e+007 1.268e+014 1.000e+003 1.292e-003 2.057e-003 
2.671e-003 8.761e+007 1.270e+014 1.000e+003 4.420e-003 2.065e-003 
2.671e-003 8.645e+007 1.273e+014 1.000e+003 4.212e-003 2.073e-003 
2.672e-003 8.536e+007 1.275e+014 1.000e+003 2.163e-005 2.081e-003 
2.672e-003 8.473e+007 1.277e+014 1.000e+003 6.603e-004 2.086e-003 
2.673e-003 8.432e+007 1.278e+014 1.000e+003 4.228e-003 2.089e-003 
2.673e-003 8.399e+007 1.279e+014 1.000e+003 3.509e-003 2.092e-003 
2.674e-003 8.368e+007 1.278e+014 1.000e+003 1.885e-004 2.095e-003 
2.674e-003 8.335e+007 1.278e+014 1.000e+003 3.331e-004 2.097e-003 
2.675e-003 8.305e+007 1.280e+014 1.000e+003 3.714e-004 2.100e-003 
2.675e-003 8.278e+007 1.281e+014 1.000e+003 2.051e-004 2.102e-003 
2.676e-003 8.249e+007 1.282e+014 1.000e+003 4.258e-003 2.105e-003 
2.676e-003 8.227e+007 1.283e+014 1.000e+003 3.012e-003 2.107e-003 
2.677e-003 8.211e+007 1.283e+014 1.000e+003 3.214e-003 2.109e-003 
2.677e-003 8.197e+007 1.284e+014 1.000e+003 3.837e-003 2.110e-003 
2.678e-003 8.188e+007 1.284e+014 1.000e+003 2.849e-003 2.111e-003 
2.678e-003 8.177e+007 1.284e+014 1.000e+003 3.831e-003 2.112e-003 
2.679e-003 8.168e+007 1.285e+014 1.000e+003 4.877e-004 2.114e-003 
2.679e-003 8.160e+007 1.285e+014 1.000e+003 5.462e-004 2.115e-003 
2.680e-003 8.154e+007 1.286e+014 1.000e+003 3.503e-003 2.116e-003 
2.680e-003 8.148e+007 1.286e+014 1.000e+003 3.586e-003 2.117e-003 
2.681e-003 8.143e+007 1.286e+014 1.000e+003 8.131e-004 2.117e-003 
2.681e-003 8.135e+007 1.287e+014 1.000e+003 1.863e-003 2.118e-003 
2.682e-003 8.124e+007 1.287e+014 1.000e+003 1.530e-003 2.120e-003 
2.682e-003 8.004e+007 1.285e+014 1.000e+003 5.801e-003 2.129e-003 
2.683e-003 7.852e+007 1.285e+014 1.000e+003 4.708e-003 2.140e-003 
2.683e-003 7.783e+007 1.284e+014 1.000e+003 1.207e-003 2.145e-003 
2.684e-003 7.783e+007 1.283e+014 1.000e+003 1.110e-003 2.145e-003 
2.684e-003 7.779e+007 1.283e+014 1.000e+003 6.711e-004 2.146e-003 
2.685e-003 7.770e+007 1.283e+014 1.000e+003 1.437e-003 2.147e-003 
2.685e-003 7.790e+007 1.281e+014 1.000e+003 1.452e-003 2.146e-003 
2.686e-003 7.774e+007 1.282e+014 1.000e+003 3.170e-004 2.148e-003 
2.686e-003 7.751e+007 1.282e+014 1.000e+003 4.071e-003 2.150e-003 
2.687e-003 7.727e+007 1.282e+014 1.000e+003 2.709e-005 2.152e-003 
2.687e-003 7.703e+007 1.283e+014 1.000e+003 4.231e-003 2.155e-003 
2.688e-003 7.676e+007 1.284e+014 1.000e+003 9.094e-004 2.157e-003 
2.688e-003 7.644e+007 1.285e+014 1.000e+003 6.614e-004 2.160e-003 
2.689e-003 7.615e+007 1.285e+014 1.000e+003 5.146e-004 2.162e-003 
2.690e-003 7.586e+007 1.286e+014 1.000e+003 6.333e-004 2.165e-003 
2.690e-003 7.554e+007 1.287e+014 1.000e+003 2.234e-003 2.167e-003 
2.691e-003 7.517e+007 1.288e+014 1.000e+003 1.399e-003 2.171e-003 
2.691e-003 7.469e+007 1.290e+014 1.000e+003 5.899e-004 2.174e-003 
2.692e-003 7.422e+007 1.292e+014 1.000e+003 3.708e-003 2.178e-003 
2.692e-003 7.395e+007 1.289e+014 1.000e+003 1.301e-003 2.181e-003 
2.693e-003 7.366e+007 1.288e+014 1.000e+003 1.455e-003 2.183e-003 
2.693e-003 7.313e+007 1.284e+014 1.000e+003 2.366e-003 2.187e-003 
2.694e-003 7.142e+007 1.256e+014 1.000e+003 3.483e-003 2.200e-003 
2.694e-003 6.913e+007 1.238e+014 1.000e+003 7.197e-003 2.216e-003 
2.695e-003 6.685e+007 1.236e+014 1.000e+003 4.721e-004 2.232e-003 
2.695e-003 6.640e+007 1.237e+014 1.000e+003 2.992e-003 2.236e-003 
2.696e-003 6.620e+007 1.235e+014 1.000e+003 1.438e-003 2.238e-003 
2.696e-003 6.545e+007 1.233e+014 1.000e+003 3.885e-003 2.244e-003 
2.697e-003 6.514e+007 1.233e+014 1.000e+003 3.556e-003 2.246e-003 
2.697e-003 6.512e+007 1.233e+014 1.000e+003 3.388e-003 2.247e-003 
2.698e-003 6.497e+007 1.233e+014 1.000e+003 5.156e-005 2.249e-003 
2.699e-003 6.463e+007 1.232e+014 1.000e+003 1.409e-003 2.251e-003 
2.699e-003 6.461e+007 1.229e+014 1.000e+003 2.186e-003 2.252e-003 
2.700e-003 6.485e+007 1.227e+014 1.000e+003 1.292e-003 2.251e-003 
2.700e-003 6.456e+007 1.226e+014 1.000e+003 1.454e-003 2.254e-003 
2.701e-003 6.448e+007 1.225e+014 1.000e+003 1.853e-003 2.255e-003 
2.701e-003 6.443e+007 1.221e+014 1.000e+003 4.358e-003 2.256e-003 
2.702e-003 6.453e+007 1.220e+014 1.000e+003 3.426e-003 2.255e-003 
2.702e-003 6.466e+007 1.219e+014 1.000e+003 3.201e-004 2.255e-003 
2.703e-003 6.477e+007 1.219e+014 1.000e+003 1.410e-003 2.255e-003 
2.703e-003 6.498e+007 1.216e+014 1.000e+003 3.180e-003 2.254e-003 
2.704e-003 6.520e+007 1.216e+014 1.000e+003 1.968e-003 2.253e-003 
2.705e-003 6.515e+007 1.216e+014 1.000e+003 4.343e-004 2.254e-003 
2.705e-003 6.506e+007 1.217e+014 1.000e+003 3.618e-003 2.255e-003 
2.706e-003 6.500e+007 1.217e+014 1.000e+003 3.341e-003 2.256e-003 
2.706e-003 6.499e+007 1.218e+014 1.000e+003 1.344e-004 2.257e-003 
2.707e-003 6.500e+007 1.218e+014 1.000e+003 2.835e-003 2.257e-003 
2.707e-003 6.502e+007 1.219e+014 1.000e+003 1.888e-003 2.258e-003 
2.708e-003 6.502e+007 1.219e+014 1.000e+003 8.423e-004 2.258e-003 
2.708e-003 6.503e+007 1.220e+014 1.000e+003 2.214e-004 2.259e-003 
2.709e-003 6.507e+007 1.220e+014 1.000e+003 1.087e-003 2.259e-003 
2.710e-003 6.510e+007 1.212e+014 1.000e+003 2.375e-003 2.259e-003 
2.710e-003 6.516e+007 1.212e+014 1.000e+003 2.402e-003 2.259e-003 
2.711e-003 6.522e+007 1.212e+014 1.000e+003 2.335e-003 2.259e-003 
2.711e-003 6.527e+007 1.212e+014 1.000e+003 2.615e-003 2.260e-003 
2.712e-003 6.533e+007 1.212e+014 1.000e+003 2.039e-003 2.260e-003 
2.712e-003 6.540e+007 1.212e+014 1.000e+003 2.165e-003 2.260e-003 
2.713e-003 6.546e+007 1.212e+014 1.000e+003 2.148e-003 2.260e-003 
2.713e-003 6.552e+007 1.212e+014 1.000e+003 2.179e-003 2.260e-003 
2.714e-003 6.557e+007 1.212e+014 1.000e+003 2.759e-003 2.260e-003 
2.714e-003 6.564e+007 1.212e+014 1.000e+003 2.043e-003 2.260e-003 
2.715e-003 6.570e+007 1.212e+014 1.000e+003 2.016e-003 2.260e-003 
2.715e-003 6.577e+007 1.212e+014 1.000e+003 2.570e-003 2.260e-003 
2.716e-003 6.583e+007 1.212e+014 1.000e+003 3.473e-003 2.260e-003 
2.716e-003 6.589e+007 1.212e+014 1.000e+003 2.588e-003 2.260e-003 
2.717e-003 6.594e+007 1.212e+014 1.000e+003 3.223e-003 2.260e-003 
2.717e-003 6.601e+007 1.212e+014 1.000e+003 3.463e-003 2.260e-003 
2.718e-003 6.607e+007 1.212e+014 1.000e+003 3.902e-003 2.261e-003 
2.718e-003 6.614e+007 1.213e+014 1.000e+003 3.669e-003 2.261e-003 
2.719e-003 6.620e+007 1.213e+014 1.000e+003 3.363e-003 2.261e-003 
2.719e-003 6.626e+007 1.213e+014 1.000e+003 3.186e-003 2.261e-003 
2.720e-003 6.632e+007 1.213e+014 1.000e+003 2.682e-003 2.261e-003 
2.720e-003 6.638e+007 1.213e+014 1.000e+003 4.171e-003 2.261e-003 
2.721e-003 6.638e+007 1.213e+014 1.000e+003 3.381e-003 2.261e-003 
2.721e-003 6.632e+007 1.213e+014 1.000e+003 2.811e-003 2.262e-003 
2.722e-003 6.635e+007 1.213e+014 1.000e+003 3.524e-003 2.263e-003 
2.722e-003 6.638e+007 1.213e+014 1.000e+003 3.494e-003 2.263e-003 
2.723e-003 6.645e+007 1.213e+014 1.000e+003 1.858e-003 2.263e-003 
2.723e-003 6.652e+007 1.213e+014 1.000e+003 2.712e-003 2.263e-003 
2.724e-003 6.659e+007 1.213e+014 1.000e+003 2.088e-003 2.263e-003 
2.724e-003 6.667e+007 1.213e+014 1.000e+003 9.107e-004 2.263e-003 
2.725e-003 6.674e+007 1.213e+014 1.000e+003 8.525e-004 2.263e-003 
2.725e-003 6.680e+007 1.213e+014 1.000e+003 8.626e-004 2.263e-003 
2.726e-003 6.686e+007 1.213e+014 1.000e+003 1.591e-004 2.263e-003 
2.726e-003 6.693e+007 1.213e+014 1.000e+003 4.634e-003 2.263e-003 
2.727e-003 6.699e+007 1.213e+014 1.000e+003 4.095e-003 2.263e-003 
2.727e-003 6.705e+007 1.214e+014 1.000e+003 4.040e-003 2.263e-003 
2.728e-003 6.712e+007 1.214e+014 1.000e+003 4.234e-003 2.263e-003 
2.728e-003 6.719e+007 1.213e+014 1.000e+003 2.234e-003 2.264e-003 
2.729e-003 6.725e+007 1.213e+014 1.000e+003 3.698e-003 2.264e-003 
2.729e-003 6.732e+007 1.213e+014 1.000e+003 3.388e-003 2.264e-003 
2.730e-003 6.737e+007 1.214e+014 1.000e+003 3.399e-003 2.264e-003 
2.730e-003 6.743e+007 1.214e+014 1.000e+003 3.226e-003 2.264e-003 
2.731e-003 6.749e+007 1.214e+014 1.000e+003 3.323e-003 2.264e-003 
2.731e-003 6.757e+007 1.214e+014 1.000e+003 1.426e-003 2.264e-003 
2.732e-003 6.763e+007 1.214e+014 1.000e+003 1.560e-003 2.264e-003 
2.732e-003 6.769e+007 1.214e+014 1.000e+003 1.362e-003 2.264e-003 
2.733e-003 6.776e+007 1.214e+014 1.000e+003 3.420e-003 2.264e-003 
2.733e-003 6.773e+007 1.214e+014 1.000e+003 3.492e-003 2.265e-003 
2.734e-003 6.738e+007 1.214e+014 1.000e+003 4.405e-003 2.268e-003 
2.734e-003 6.667e+007 1.214e+014 1.000e+003 4.006e-003 2.273e-003 
2.735e-003 6.633e+007 1.215e+014 1.000e+003 2.656e-003 2.276e-003 
2.735e-003 6.612e+007 1.215e+014 1.000e+003 1.675e-003 2.278e-003 
2.736e-003 6.598e+007 1.215e+014 1.000e+003 1.609e-003 2.280e-003 
2.736e-003 6.591e+007 1.215e+014 1.000e+003 3.420e-003 2.281e-003 
2.737e-003 6.592e+007 1.215e+014 1.000e+003 8.637e-004 2.281e-003 
2.738e-003 6.596e+007 1.215e+014 1.000e+003 2.970e-003 2.281e-003 
2.738e-003 6.598e+007 1.215e+014 1.000e+003 4.664e-004 2.282e-003 
2.739e-003 6.604e+007 1.215e+014 1.000e+003 2.305e-003 2.282e-003 
2.739e-003 6.609e+007 1.215e+014 1.000e+003 3.672e-003 2.282e-003 
2.740e-003 6.614e+007 1.215e+014 1.000e+003 1.384e-003 2.282e-003 
2.740e-003 6.619e+007 1.215e+014 1.000e+003 3.321e-003 2.282e-003 
2.741e-003 6.624e+007 1.215e+014 1.000e+003 2.221e-003 2.282e-003 
2.741e-003 6.630e+007 1.215e+014 1.000e+003 1.660e-003 2.282e-003 
2.742e-003 6.636e+007 1.215e+014 1.000e+003 1.443e-003 2.283e-003 
2.742e-003 6.642e+007 1.215e+014 1.000e+003 2.741e-003 2.283e-003 
2.743e-003 6.648e+007 1.216e+014 1.000e+003 2.918e-003 2.283e-003 
2.743e-003 6.653e+007 1.216e+014 1.000e+003 1.563e-003 2.283e-003 
2.744e-003 6.659e+007 1.216e+014 1.000e+003 2.057e-003 2.283e-003 
2.744e-003 6.665e+007 1.216e+014 1.000e+003 1.766e-003 2.283e-003 
2.745e-003 6.672e+007 1.216e+014 1.000e+003 2.077e-003 2.283e-003 
2.745e-003 6.677e+007 1.216e+014 1.000e+003 1.254e-003 2.283e-003 
2.746e-003 6.683e+007 1.216e+014 1.000e+003 9.382e-004 2.283e-003 
2.746e-003 6.690e+007 1.216e+014 1.000e+003 3.546e-003 2.283e-003 
2.747e-003 6.696e+007 1.216e+014 1.000e+003 2.695e-003 2.283e-003 
2.747e-003 6.702e+007 1.216e+014 1.000e+003 2.236e-004 2.284e-003 
2.748e-003 6.707e+007 1.216e+014 1.000e+003 9.761e-004 2.284e-003 
2.748e-003 6.712e+007 1.216e+014 1.000e+003 8.899e-004 2.284e-003 
2.749e-003 6.717e+007 1.216e+014 1.000e+003 1.233e-003 2.284e-003 
2.749e-003 6.724e+007 1.216e+014 1.000e+003 7.813e-004 2.284e-003 
2.750e-003 6.730e+007 1.216e+014 1.000e+003 1.806e-003 2.284e-003 
2.750e-003 6.735e+007 1.216e+014 1.000e+003 2.302e-003 2.284e-003 
2.751e-003 6.742e+007 1.216e+014 1.000e+003 2.353e-003 2.284e-003 
2.751e-003 6.748e+007 1.216e+014 1.000e+003 2.450e-003 2.284e-003 
2.752e-003 6.754e+007 1.216e+014 1.000e+003 2.323e-003 2.284e-003 
2.752e-003 6.761e+007 1.216e+014 1.000e+003 1.906e-003 2.285e-003 
2.753e-003 6.768e+007 1.216e+014 1.000e+003 2.383e-003 2.285e-003 
2.753e-003 6.774e+007 1.216e+014 1.000e+003 2.284e-003 2.285e-003 
2.754e-003 6.780e+007 1.216e+014 1.000e+003 2.264e-003 2.285e-003 
2.754e-003 6.786e+007 1.216e+014 1.000e+003 3.315e-003 2.285e-003 
2.755e-003 6.792e+007 1.216e+014 1.000e+003 1.295e-003 2.285e-003 
2.755e-003 6.798e+007 1.216e+014 1.000e+003 4.093e-003 2.285e-003 
2.756e-003 6.804e+007 1.216e+014 1.000e+003 2.137e-003 2.285e-003 
2.756e-003 6.809e+007 1.216e+014 1.000e+003 2.333e-003 2.285e-003 
2.757e-003 6.815e+007 1.216e+014 1.000e+003 2.284e-003 2.285e-003 
2.757e-003 6.820e+007 1.216e+014 1.000e+003 3.228e-003 2.286e-003 
2.758e-003 6.826e+007 1.216e+014 1.000e+003 1.988e-003 2.286e-003 
2.758e-003 6.833e+007 1.216e+014 1.000e+003 2.862e-003 2.286e-003 
2.759e-003 6.838e+007 1.216e+014 1.000e+003 2.114e-003 2.286e-003 
2.759e-003 6.844e+007 1.216e+014 1.000e+003 2.679e-003 2.286e-003 
2.760e-003 6.850e+007 1.216e+014 1.000e+003 1.125e-003 2.286e-003 
2.760e-003 6.856e+007 1.216e+014 1.000e+003 1.148e-004 2.286e-003 
2.761e-003 6.863e+007 1.216e+014 1.000e+003 1.659e-004 2.286e-003 
2.761e-003 6.869e+007 1.216e+014 1.000e+003 3.391e-003 2.286e-003 
2.762e-003 6.874e+007 1.216e+014 1.000e+003 6.123e-004 2.286e-003 
2.762e-003 6.880e+007 1.216e+014 1.000e+003 1.141e-003 2.286e-003 
2.763e-003 6.887e+007 1.216e+014 1.000e+003 9.989e-005 2.286e-003 
2.763e-003 6.892e+007 1.217e+014 1.000e+003 2.192e-004 2.287e-003 
2.764e-003 6.899e+007 1.216e+014 1.000e+003 8.787e-004 2.287e-003 
2.764e-003 6.905e+007 1.217e+014 1.000e+003 1.416e-003 2.287e-003 
2.765e-003 6.910e+007 1.217e+014 1.000e+003 1.622e-003 2.287e-003 
2.765e-003 6.916e+007 1.217e+014 1.000e+003 6.041e-004 2.287e-003 
2.766e-003 6.922e+007 1.217e+014 1.000e+003 7.875e-004 2.287e-003 
2.766e-003 6.927e+007 1.217e+014 1.000e+003 3.138e-004 2.287e-003 
2.767e-003 6.934e+007 1.217e+014 1.000e+003 1.510e-003 2.287e-003 
2.767e-003 6.940e+007 1.217e+014 1.000e+003 1.548e-004 2.287e-003 
2.768e-003 6.947e+007 1.217e+014 1.000e+003 2.082e-005 2.287e-003 
2.768e-003 6.952e+007 1.217e+014 1.000e+003 3.745e-004 2.287e-003 
2.769e-003 6.959e+007 1.217e+014 1.000e+003 3.205e-004 2.288e-003 
2.769e-003 6.964e+007 1.217e+014 1.000e+003 4.955e-004 2.288e-003 
2.770e-003 6.971e+007 1.217e+014 1.000e+003 1.262e-003 2.288e-003 
2.770e-003 6.976e+007 1.217e+014 1.000e+003 1.197e-003 2.288e-003 
2.771e-003 6.982e+007 1.217e+014 1.000e+003 5.162e-004 2.288e-003 
2.771e-003 6.988e+007 1.217e+014 1.000e+003 1.304e-003 2.288e-003 
2.772e-003 6.994e+007 1.217e+014 1.000e+003 4.990e-004 2.288e-003 
2.772e-003 7.000e+007 1.217e+014 1.000e+003 8.406e-004 2.288e-003 
2.773e-003 7.007e+007 1.217e+014 1.000e+003 4.286e-004 2.288e-003 
2.773e-003 7.013e+007 1.217e+014 1.000e+003 1.504e-004 2.288e-003 
2.774e-003 7.020e+007 1.217e+014 1.000e+003 9.194e-004 2.288e-003 
2.774e-003 7.025e+007 1.217e+014 1.000e+003 2.272e-003 2.289e-003 
2.775e-003 7.031e+007 1.217e+014 1.000e+003 2.232e-003 2.289e-003 
2.776e-003 7.038e+007 1.217e+014 1.000e+003 4.253e-003 2.289e-003 
2.776e-003 7.045e+007 1.217e+014 1.000e+003 3.106e-003 2.289e-003 
2.777e-003 7.050e+007 1.217e+014 1.000e+003 1.387e-003 2.289e-003 
2.777e-003 7.056e+007 1.217e+014 1.000e+003 3.454e-003 2.289e-003 
2.778e-003 7.062e+007 1.217e+014 1.000e+003 3.094e-003 2.289e-003 
2.778e-003 7.068e+007 1.217e+014 1.000e+003 3.432e-003 2.289e-003 
2.779e-003 7.074e+007 1.217e+014 1.000e+003 1.903e-003 2.289e-003 
2.779e-003 7.080e+007 1.217e+014 1.000e+003 3.162e-003 2.289e-003 
2.780e-003 7.086e+007 1.217e+014 1.000e+003 2.542e-003 2.289e-003 
2.780e-003 7.092e+007 1.217e+014 1.000e+003 3.261e-003 2.289e-003 
2.781e-003 7.099e+007 1.217e+014 1.000e+003 1.704e-003 2.289e-003 
2.781e-003 7.105e+007 1.217e+014 1.000e+003 1.204e-003 2.290e-003 
2.782e-003 7.111e+007 1.217e+014 1.000e+003 1.433e-003 2.290e-003 
2.782e-003 7.116e+007 1.217e+014 1.000e+003 3.071e-003 2.290e-003 
2.783e-003 7.121e+007 1.217e+014 1.000e+003 1.259e-003 2.290e-003 
2.783e-003 7.127e+007 1.218e+014 1.000e+003 7.325e-004 2.290e-003 
2.784e-003 7.134e+007 1.217e+014 1.000e+003 1.462e-004 2.290e-003 
2.784e-003 7.141e+007 1.218e+014 1.000e+003 1.120e-003 2.290e-003 
2.785e-003 7.147e+007 1.218e+014 1.000e+003 2.793e-003 2.290e-003 
2.785e-003 7.153e+007 1.218e+014 1.000e+003 3.822e-003 2.290e-003 
2.786e-003 7.159e+007 1.218e+014 1.000e+003 3.482e-004 2.290e-003 
2.786e-003 7.165e+007 1.218e+014 1.000e+003 2.337e-004 2.290e-003 
2.787e-003 7.170e+007 1.218e+014 1.000e+003 2.960e-003 2.291e-003 
2.787e-003 7.177e+007 1.218e+014 1.000e+003 6.164e-004 2.291e-003 
2.788e-003 7.183e+007 1.218e+014 1.000e+003 2.982e-003 2.291e-003 
2.788e-003 7.188e+007 1.218e+014 1.000e+003 7.026e-004 2.291e-003 
2.789e-003 7.194e+007 1.218e+014 1.000e+003 4.118e-003 2.291e-003 
2.789e-003 7.200e+007 1.218e+014 1.000e+003 1.310e-003 2.291e-003 
2.790e-003 7.206e+007 1.218e+014 1.000e+003 1.905e-003 2.291e-003 
2.790e-003 7.212e+007 1.218e+014 1.000e+003 3.312e-004 2.291e-003 
2.791e-003 7.218e+007 1.218e+014 1.000e+003 2.827e-004 2.291e-003 
2.791e-003 7.223e+007 1.218e+014 1.000e+003 3.182e-003 2.291e-003 
2.792e-003 7.229e+007 1.218e+014 1.000e+003 1.093e-003 2.292e-003 
2.792e-003 7.235e+007 1.218e+014 1.000e+003 2.316e-004 2.292e-003 
2.793e-003 7.241e+007 1.218e+014 1.000e+003 3.485e-003 2.292e-003 
2.793e-003 7.247e+007 1.218e+014 1.000e+003 6.070e-005 2.292e-003 
2.794e-003 7.253e+007 1.218e+014 1.000e+003 3.568e-003 2.292e-003 
2.794e-003 7.260e+007 1.218e+014 1.000e+003 6.811e-004 2.292e-003 
2.795e-003 7.265e+007 1.218e+014 1.000e+003 4.371e-004 2.292e-003 
2.795e-003 7.271e+007 1.218e+014 1.000e+003 4.643e-003 2.292e-003 
2.796e-003 7.275e+007 1.218e+014 1.000e+003 3.313e-003 2.292e-003 
2.796e-003 7.281e+007 1.218e+014 1.000e+003 3.495e-003 2.293e-003 
2.797e-003 7.287e+007 1.218e+014 1.000e+003 1.687e-003 2.293e-003 
2.797e-003 7.292e+007 1.218e+014 1.000e+003 3.233e-003 2.293e-003 
2.798e-003 7.297e+007 1.218e+014 1.000e+003 9.342e-004 2.293e-003 
2.798e-003 7.304e+007 1.218e+014 1.000e+003 4.477e-004 2.293e-003 
2.799e-003 7.309e+007 1.218e+014 1.000e+003 2.238e-004 2.293e-003 
2.799e-003 7.315e+007 1.218e+014 1.000e+003 1.209e-003 2.293e-003 
2.800e-003 7.321e+007 1.218e+014 1.000e+003 1.155e-003 2.293e-003 
2.800e-003 7.327e+007 1.218e+014 1.000e+003 2.423e-003 2.293e-003 
2.801e-003 7.333e+007 1.218e+014 1.000e+003 4.182e-003 2.293e-003 
2.801e-003 7.339e+007 1.218e+014 1.000e+003 1.253e-003 2.294e-003 
2.802e-003 7.345e+007 1.218e+014 1.000e+003 6.391e-004 2.294e-003 
2.802e-003 7.350e+007 1.218e+014 1.000e+003 6.717e-004 2.294e-003 
2.803e-003 7.356e+007 1.219e+014 1.000e+003 1.875e-003 2.294e-003 
2.803e-003 7.361e+007 1.219e+014 1.000e+003 4.005e-003 2.294e-003 
2.804e-003 7.367e+007 1.218e+014 1.000e+003 3.817e-003 2.294e-003 
2.804e-003 7.373e+007 1.219e+014 1.000e+003 3.880e-003 2.294e-003 
2.805e-003 7.378e+007 1.219e+014 1.000e+003 1.031e-003 2.294e-003 
2.805e-003 7.384e+007 1.219e+014 1.000e+003 2.420e-003 2.294e-003 
2.806e-003 7.390e+007 1.219e+014 1.000e+003 1.488e-003 2.295e-003 
2.806e-003 7.396e+007 1.219e+014 1.000e+003 9.692e-004 2.295e-003 
2.807e-003 7.403e+007 1.219e+014 1.000e+003 4.091e-003 2.295e-003 
2.807e-003 7.408e+007 1.219e+014 1.000e+003 3.884e-003 2.295e-003 
2.808e-003 7.414e+007 1.219e+014 1.000e+003 8.821e-004 2.295e-003 
2.808e-003 7.420e+007 1.219e+014 1.000e+003 1.917e-003 2.295e-003 
2.809e-003 7.427e+007 1.219e+014 1.000e+003 4.083e-003 2.295e-003 
2.809e-003 7.432e+007 1.219e+014 1.000e+003 3.564e-003 2.295e-003 
2.810e-003 7.438e+007 1.219e+014 1.000e+003 2.861e-003 2.295e-003 
2.810e-003 7.444e+007 1.219e+014 1.000e+003 1.559e-003 2.295e-003 
2.811e-003 7.450e+007 1.219e+014 1.000e+003 4.239e-003 2.295e-003 
2.811e-003 7.455e+007 1.219e+014 1.000e+003 1.088e-003 2.296e-003 
2.812e-003 7.460e+007 1.219e+014 1.000e+003 5.153e-004 2.296e-003 
2.812e-003 7.467e+007 1.219e+014 1.000e+003 2.024e-003 2.296e-003 
2.813e-003 7.474e+007 1.219e+014 1.000e+003 7.505e-004 2.296e-003 
2.813e-003 7.481e+007 1.219e+014 1.000e+003 8.389e-004 2.296e-003 
2.814e-003 7.487e+007 1.219e+014 1.000e+003 1.910e-005 2.296e-003 
2.814e-003 7.492e+007 1.219e+014 1.000e+003 8.853e-004 2.296e-003 
2.815e-003 7.498e+007 1.219e+014 1.000e+003 3.485e-003 2.296e-003 
2.815e-003 7.504e+007 1.219e+014 1.000e+003 1.530e-003 2.296e-003 
2.816e-003 7.510e+007 1.219e+014 1.000e+003 3.012e-003 2.296e-003 
2.816e-003 7.516e+007 1.219e+014 1.000e+003 3.984e-004 2.296e-003 
2.817e-003 7.523e+007 1.219e+014 1.000e+003 7.090e-004 2.297e-003 
2.817e-003 7.529e+007 1.219e+014 1.000e+003 2.493e-003 2.297e-003 
2.818e-003 7.535e+007 1.219e+014 1.000e+003 5.775e-004 2.297e-003 
2.818e-003 7.542e+007 1.219e+014 1.000e+003 2.550e-003 2.297e-003 
2.819e-003 7.547e+007 1.219e+014 1.000e+003 3.787e-003 2.297e-003 
2.819e-003 7.552e+007 1.219e+014 1.000e+003 1.917e-003 2.297e-003 
2.820e-003 7.558e+007 1.219e+014 1.000e+003 1.426e-003 2.297e-003 
2.820e-003 7.564e+007 1.219e+014 1.000e+003 2.663e-004 2.297e-003 
2.821e-003 7.570e+007 1.219e+014 1.000e+003 1.389e-003 2.297e-003 
2.821e-003 7.576e+007 1.219e+014 1.000e+003 2.589e-003 2.297e-003 
2.822e-003 7.582e+007 1.219e+014 1.000e+003 3.462e-005 2.297e-003 
2.823e-003 7.588e+007 1.219e+014 1.000e+003 1.106e-003 2.298e-003 
2.823e-003 7.594e+007 1.219e+014 1.000e+003 3.669e-005 2.298e-003 
2.824e-003 7.600e+007 1.219e+014 1.000e+003 2.950e-003 2.298e-003 
2.824e-003 7.607e+007 1.219e+014 1.000e+003 3.301e-003 2.298e-003 
