# Supplementary material for: Strain rate dependency of dislocation plasticity
Source: Nat Commun. 2021 Mar 23;12:1845. doi: 10.1038/s41467-021-21939-1 (PMC7988163; doi:10.1038/s41467-021-21939-1)
Supplement: Supplementary file 3 — Supplementary Data 1 [file 41467_2021_21939_MOESM3_ESM.zip › Supplementary Data 1/DDDSimulationSet4/StrainRate=1e3s-1/InitialDislocationDensity=1.4e10m-2.dat]

#strain(1), stress(Pa), dislocation density(m-2), strain rate(s-1), mean dislocation velocity(km/s), plastic strain(1)
4.370e-007 6.309e+004 1.368e+010 1.000e+003 1.863e-003 2.751e-010 
8.717e-007 1.259e+005 1.368e+010 1.000e+003 2.147e-003 7.325e-010 
1.302e-006 1.880e+005 1.368e+010 1.000e+003 2.387e-003 1.365e-009 
1.733e-006 2.502e+005 1.368e+010 1.000e+003 2.646e-003 2.179e-009 
2.161e-006 3.119e+005 1.368e+010 1.000e+003 2.897e-003 3.161e-009 
2.588e-006 3.735e+005 1.368e+010 1.000e+003 3.208e-003 4.318e-009 
3.014e-006 4.348e+005 1.368e+010 1.000e+003 3.507e-003 5.640e-009 
3.437e-006 4.959e+005 1.368e+010 1.000e+003 3.814e-003 7.128e-009 
3.860e-006 5.567e+005 1.368e+010 1.000e+003 4.024e-003 8.780e-009 
4.281e-006 6.174e+005 1.368e+010 1.000e+003 4.349e-003 1.060e-008 
4.697e-006 6.772e+005 1.368e+010 1.000e+003 4.638e-003 1.255e-008 
5.096e-006 7.346e+005 1.368e+010 1.000e+003 4.937e-003 1.459e-008 
5.483e-006 7.902e+005 1.368e+010 1.000e+003 5.246e-003 1.671e-008 
5.870e-006 8.459e+005 1.368e+010 1.000e+003 5.578e-003 1.897e-008 
6.257e-006 9.015e+005 1.368e+010 1.000e+003 5.774e-003 2.138e-008 
6.639e-006 9.563e+005 1.368e+010 1.000e+003 6.006e-003 2.388e-008 
7.019e-006 1.011e+006 1.368e+010 1.000e+003 6.234e-003 2.651e-008 
7.398e-006 1.065e+006 1.368e+010 1.000e+003 6.450e-003 2.927e-008 
7.778e-006 1.120e+006 1.368e+010 1.000e+003 6.699e-003 3.217e-008 
8.159e-006 1.174e+006 1.368e+010 1.000e+003 7.000e-003 3.520e-008 
8.538e-006 1.229e+006 1.368e+010 1.000e+003 7.258e-003 3.836e-008 
8.916e-006 1.283e+006 1.367e+010 1.000e+003 7.484e-003 4.164e-008 
9.295e-006 1.337e+006 1.367e+010 1.000e+003 7.692e-003 4.504e-008 
9.674e-006 1.392e+006 1.367e+010 1.000e+003 7.956e-003 4.859e-008 
1.005e-005 1.446e+006 1.367e+010 1.000e+003 8.191e-003 5.224e-008 
1.043e-005 1.500e+006 1.367e+010 1.000e+003 8.485e-003 5.603e-008 
1.081e-005 1.554e+006 1.367e+010 1.000e+003 8.713e-003 5.995e-008 
1.118e-005 1.608e+006 1.367e+010 1.000e+003 9.013e-003 6.399e-008 
1.156e-005 1.662e+006 1.367e+010 1.000e+003 9.244e-003 6.817e-008 
1.194e-005 1.715e+006 1.367e+010 1.000e+003 9.488e-003 7.247e-008 
1.231e-005 1.769e+006 1.367e+010 1.000e+003 9.676e-003 7.689e-008 
1.269e-005 1.823e+006 1.367e+010 1.000e+003 9.886e-003 8.143e-008 
1.307e-005 1.877e+006 1.367e+010 1.000e+003 1.012e-002 8.612e-008 
1.344e-005 1.931e+006 1.367e+010 1.000e+003 1.036e-002 9.092e-008 
1.382e-005 1.984e+006 1.367e+010 1.000e+003 1.065e-002 9.583e-008 
1.419e-005 2.037e+006 1.367e+010 1.000e+003 1.093e-002 1.009e-007 
1.457e-005 2.091e+006 1.367e+010 1.000e+003 1.113e-002 1.060e-007 
1.494e-005 2.145e+006 1.367e+010 1.000e+003 1.136e-002 1.113e-007 
1.532e-005 2.198e+006 1.367e+010 1.000e+003 1.164e-002 1.167e-007 
1.570e-005 2.252e+006 1.367e+010 1.000e+003 1.184e-002 1.223e-007 
1.607e-005 2.305e+006 1.367e+010 1.000e+003 1.213e-002 1.279e-007 
1.644e-005 2.358e+006 1.367e+010 1.000e+003 1.237e-002 1.337e-007 
1.682e-005 2.411e+006 1.367e+010 1.000e+003 1.265e-002 1.396e-007 
1.719e-005 2.465e+006 1.367e+010 1.000e+003 1.279e-002 1.456e-007 
1.757e-005 2.518e+006 1.367e+010 1.000e+003 1.305e-002 1.517e-007 
1.794e-005 2.571e+006 1.367e+010 1.000e+003 1.327e-002 1.580e-007 
1.831e-005 2.624e+006 1.367e+010 1.000e+003 1.350e-002 1.643e-007 
1.869e-005 2.677e+006 1.367e+010 1.000e+003 1.369e-002 1.708e-007 
1.906e-005 2.730e+006 1.367e+010 1.000e+003 1.391e-002 1.774e-007 
1.943e-005 2.783e+006 1.367e+010 1.000e+003 1.416e-002 1.841e-007 
1.980e-005 2.835e+006 1.367e+010 1.000e+003 1.443e-002 1.909e-007 
2.017e-005 2.888e+006 1.368e+010 1.000e+003 1.467e-002 1.979e-007 
2.054e-005 2.941e+006 1.368e+010 1.000e+003 1.489e-002 2.049e-007 
2.092e-005 2.993e+006 1.368e+010 1.000e+003 1.513e-002 2.121e-007 
2.129e-005 3.046e+006 1.368e+010 1.000e+003 1.533e-002 2.194e-007 
2.166e-005 3.098e+006 1.368e+010 1.000e+003 1.559e-002 2.268e-007 
2.203e-005 3.151e+006 1.368e+010 1.000e+003 1.579e-002 2.343e-007 
2.240e-005 3.203e+006 1.368e+010 1.000e+003 1.600e-002 2.419e-007 
2.276e-005 3.255e+006 1.368e+010 1.000e+003 1.622e-002 2.496e-007 
2.313e-005 3.307e+006 1.368e+010 1.000e+003 1.643e-002 2.574e-007 
2.350e-005 3.359e+006 1.368e+010 1.000e+003 1.670e-002 2.653e-007 
2.387e-005 3.411e+006 1.368e+010 1.000e+003 1.691e-002 2.734e-007 
2.423e-005 3.463e+006 1.368e+010 1.000e+003 1.715e-002 2.815e-007 
2.460e-005 3.515e+006 1.368e+010 1.000e+003 1.736e-002 2.897e-007 
2.497e-005 3.567e+006 1.368e+010 1.000e+003 1.756e-002 2.981e-007 
2.534e-005 3.619e+006 1.368e+010 1.000e+003 1.783e-002 3.066e-007 
2.570e-005 3.670e+006 1.368e+010 1.000e+003 1.809e-002 3.152e-007 
2.607e-005 3.722e+006 1.368e+010 1.000e+003 1.832e-002 3.239e-007 
2.643e-005 3.773e+006 1.368e+010 1.000e+003 1.856e-002 3.327e-007 
2.680e-005 3.825e+006 1.368e+010 1.000e+003 1.881e-002 3.416e-007 
2.716e-005 3.876e+006 1.368e+010 1.000e+003 1.906e-002 3.506e-007 
2.752e-005 3.927e+006 1.368e+010 1.000e+003 1.923e-002 3.597e-007 
2.789e-005 3.979e+006 1.368e+010 1.000e+003 1.941e-002 3.689e-007 
2.825e-005 4.030e+006 1.368e+010 1.000e+003 1.963e-002 3.782e-007 
2.861e-005 4.080e+006 1.368e+010 1.000e+003 1.985e-002 3.876e-007 
2.896e-005 4.130e+006 1.368e+010 1.000e+003 2.003e-002 3.968e-007 
2.931e-005 4.179e+006 1.368e+010 1.000e+003 2.029e-002 4.062e-007 
2.966e-005 4.229e+006 1.368e+010 1.000e+003 2.050e-002 4.156e-007 
3.001e-005 4.278e+006 1.368e+010 1.000e+003 2.073e-002 4.251e-007 
3.037e-005 4.327e+006 1.368e+010 1.000e+003 2.093e-002 4.348e-007 
3.072e-005 4.377e+006 1.368e+010 1.000e+003 2.109e-002 4.445e-007 
3.107e-005 4.426e+006 1.368e+010 1.000e+003 2.134e-002 4.543e-007 
3.142e-005 4.475e+006 1.368e+010 1.000e+003 2.161e-002 4.643e-007 
3.177e-005 4.524e+006 1.368e+010 1.000e+003 2.188e-002 4.744e-007 
3.212e-005 4.574e+006 1.368e+010 1.000e+003 2.207e-002 4.846e-007 
3.247e-005 4.623e+006 1.368e+010 1.000e+003 2.235e-002 4.948e-007 
3.282e-005 4.672e+006 1.368e+010 1.000e+003 2.256e-002 5.053e-007 
3.317e-005 4.721e+006 1.368e+010 1.000e+003 2.273e-002 5.158e-007 
3.352e-005 4.770e+006 1.368e+010 1.000e+003 2.286e-002 5.264e-007 
3.387e-005 4.819e+006 1.368e+010 1.000e+003 2.309e-002 5.371e-007 
3.422e-005 4.868e+006 1.368e+010 1.000e+003 2.330e-002 5.479e-007 
3.457e-005 4.917e+006 1.368e+010 1.000e+003 2.348e-002 5.588e-007 
3.492e-005 4.966e+006 1.368e+010 1.000e+003 2.373e-002 5.698e-007 
3.527e-005 5.015e+006 1.368e+010 1.000e+003 2.397e-002 5.809e-007 
3.562e-005 5.064e+006 1.368e+010 1.000e+003 2.424e-002 5.922e-007 
3.597e-005 5.113e+006 1.368e+010 1.000e+003 2.444e-002 6.035e-007 
3.632e-005 5.162e+006 1.368e+010 1.000e+003 2.460e-002 6.150e-007 
3.667e-005 5.211e+006 1.368e+010 1.000e+003 2.489e-002 6.265e-007 
3.702e-005 5.261e+006 1.368e+010 1.000e+003 2.512e-002 6.382e-007 
3.737e-005 5.309e+006 1.368e+010 1.000e+003 2.534e-002 6.500e-007 
3.772e-005 5.359e+006 1.368e+010 1.000e+003 2.558e-002 6.619e-007 
3.808e-005 5.407e+006 1.368e+010 1.000e+003 2.576e-002 6.738e-007 
3.843e-005 5.456e+006 1.368e+010 1.000e+003 2.595e-002 6.859e-007 
3.878e-005 5.505e+006 1.368e+010 1.000e+003 2.616e-002 6.981e-007 
3.913e-005 5.554e+006 1.368e+010 1.000e+003 2.639e-002 7.104e-007 
3.948e-005 5.603e+006 1.368e+010 1.000e+003 2.661e-002 7.228e-007 
3.982e-005 5.651e+006 1.368e+010 1.000e+003 2.685e-002 7.352e-007 
4.017e-005 5.700e+006 1.368e+010 1.000e+003 2.706e-002 7.479e-007 
4.052e-005 5.749e+006 1.368e+010 1.000e+003 2.728e-002 7.606e-007 
4.087e-005 5.798e+006 1.368e+010 1.000e+003 2.747e-002 7.734e-007 
4.122e-005 5.846e+006 1.368e+010 1.000e+003 2.769e-002 7.864e-007 
4.157e-005 5.895e+006 1.368e+010 1.000e+003 2.793e-002 7.994e-007 
4.192e-005 5.944e+006 1.368e+010 1.000e+003 2.814e-002 8.126e-007 
4.227e-005 5.992e+006 1.369e+010 1.000e+003 2.835e-002 8.258e-007 
4.262e-005 6.041e+006 1.369e+010 1.000e+003 2.857e-002 8.392e-007 
4.297e-005 6.090e+006 1.369e+010 1.000e+003 2.884e-002 8.527e-007 
4.332e-005 6.139e+006 1.369e+010 1.000e+003 2.902e-002 8.662e-007 
4.367e-005 6.187e+006 1.369e+010 1.000e+003 2.923e-002 8.799e-007 
4.402e-005 6.236e+006 1.369e+010 1.000e+003 2.942e-002 8.936e-007 
4.437e-005 6.284e+006 1.369e+010 1.000e+003 2.960e-002 9.075e-007 
4.472e-005 6.333e+006 1.369e+010 1.000e+003 2.981e-002 9.215e-007 
4.507e-005 6.381e+006 1.369e+010 1.000e+003 3.000e-002 9.356e-007 
4.542e-005 6.430e+006 1.369e+010 1.000e+003 3.022e-002 9.498e-007 
4.577e-005 6.478e+006 1.369e+010 1.000e+003 3.046e-002 9.641e-007 
4.612e-005 6.527e+006 1.369e+010 1.000e+003 3.066e-002 9.784e-007 
4.647e-005 6.575e+006 1.369e+010 1.000e+003 3.086e-002 9.928e-007 
4.682e-005 6.624e+006 1.369e+010 1.000e+003 3.103e-002 1.007e-006 
4.717e-005 6.672e+006 1.369e+010 1.000e+003 3.124e-002 1.022e-006 
4.752e-005 6.720e+006 1.369e+010 1.000e+003 3.145e-002 1.037e-006 
4.787e-005 6.769e+006 1.369e+010 1.000e+003 3.168e-002 1.052e-006 
4.822e-005 6.817e+006 1.369e+010 1.000e+003 3.187e-002 1.067e-006 
4.857e-005 6.866e+006 1.369e+010 1.000e+003 3.207e-002 1.082e-006 
4.892e-005 6.914e+006 1.369e+010 1.000e+003 3.230e-002 1.097e-006 
4.927e-005 6.962e+006 1.369e+010 1.000e+003 3.253e-002 1.112e-006 
4.962e-005 7.011e+006 1.369e+010 1.000e+003 3.272e-002 1.128e-006 
4.997e-005 7.059e+006 1.369e+010 1.000e+003 3.290e-002 1.143e-006 
5.032e-005 7.107e+006 1.369e+010 1.000e+003 3.313e-002 1.159e-006 
5.067e-005 7.156e+006 1.369e+010 1.000e+003 3.339e-002 1.174e-006 
5.102e-005 7.204e+006 1.370e+010 1.000e+003 3.360e-002 1.190e-006 
5.136e-005 7.252e+006 1.370e+010 1.000e+003 3.376e-002 1.206e-006 
5.171e-005 7.300e+006 1.370e+010 1.000e+003 3.399e-002 1.222e-006 
5.206e-005 7.348e+006 1.370e+010 1.000e+003 3.421e-002 1.238e-006 
5.241e-005 7.396e+006 1.370e+010 1.000e+003 3.446e-002 1.254e-006 
5.276e-005 7.444e+006 1.370e+010 1.000e+003 3.461e-002 1.271e-006 
5.311e-005 7.492e+006 1.370e+010 1.000e+003 3.482e-002 1.287e-006 
5.346e-005 7.540e+006 1.370e+010 1.000e+003 3.506e-002 1.303e-006 
5.381e-005 7.589e+006 1.370e+010 1.000e+003 3.524e-002 1.320e-006 
5.416e-005 7.637e+006 1.370e+010 1.000e+003 3.543e-002 1.337e-006 
5.451e-005 7.685e+006 1.370e+010 1.000e+003 3.560e-002 1.354e-006 
5.485e-005 7.733e+006 1.370e+010 1.000e+003 3.583e-002 1.370e-006 
5.520e-005 7.781e+006 1.370e+010 1.000e+003 3.605e-002 1.387e-006 
5.555e-005 7.829e+006 1.370e+010 1.000e+003 3.626e-002 1.404e-006 
5.590e-005 7.876e+006 1.370e+010 1.000e+003 3.647e-002 1.422e-006 
5.625e-005 7.924e+006 1.370e+010 1.000e+003 3.671e-002 1.439e-006 
5.660e-005 7.972e+006 1.370e+010 1.000e+003 3.689e-002 1.456e-006 
5.695e-005 8.020e+006 1.370e+010 1.000e+003 3.707e-002 1.474e-006 
5.729e-005 8.068e+006 1.370e+010 1.000e+003 3.725e-002 1.491e-006 
5.764e-005 8.116e+006 1.371e+010 1.000e+003 3.746e-002 1.509e-006 
5.799e-005 8.164e+006 1.371e+010 1.000e+003 3.766e-002 1.527e-006 
5.834e-005 8.211e+006 1.371e+010 1.000e+003 3.784e-002 1.545e-006 
5.869e-005 8.259e+006 1.371e+010 1.000e+003 3.803e-002 1.562e-006 
5.904e-005 8.307e+006 1.371e+010 1.000e+003 3.824e-002 1.580e-006 
5.938e-005 8.355e+006 1.371e+010 1.000e+003 3.842e-002 1.599e-006 
5.973e-005 8.402e+006 1.371e+010 1.000e+003 3.865e-002 1.617e-006 
6.008e-005 8.450e+006 1.371e+010 1.000e+003 3.882e-002 1.635e-006 
6.043e-005 8.498e+006 1.371e+010 1.000e+003 3.899e-002 1.654e-006 
6.078e-005 8.545e+006 1.371e+010 1.000e+003 3.921e-002 1.672e-006 
6.112e-005 8.593e+006 1.371e+010 1.000e+003 3.941e-002 1.691e-006 
6.147e-005 8.641e+006 1.371e+010 1.000e+003 3.969e-002 1.710e-006 
6.182e-005 8.688e+006 1.372e+010 1.000e+003 3.985e-002 1.728e-006 
6.217e-005 8.736e+006 1.372e+010 1.000e+003 4.001e-002 1.747e-006 
6.250e-005 8.781e+006 1.372e+010 1.000e+003 4.028e-002 1.765e-006 
6.278e-005 8.819e+006 1.372e+010 1.000e+003 4.047e-002 1.781e-006 
6.304e-005 8.855e+006 1.372e+010 1.000e+003 4.067e-002 1.795e-006 
6.330e-005 8.890e+006 1.372e+010 1.000e+003 4.075e-002 1.809e-006 
6.354e-005 8.923e+006 1.372e+010 1.000e+003 4.086e-002 1.823e-006 
6.388e-005 8.970e+006 1.372e+010 1.000e+003 4.091e-002 1.842e-006 
6.423e-005 9.017e+006 1.372e+010 1.000e+003 4.107e-002 1.861e-006 
6.458e-005 9.065e+006 1.372e+010 1.000e+003 4.131e-002 1.881e-006 
6.492e-005 9.112e+006 1.372e+010 1.000e+003 4.149e-002 1.900e-006 
6.527e-005 9.159e+006 1.372e+010 1.000e+003 4.162e-002 1.920e-006 
6.562e-005 9.207e+006 1.372e+010 1.000e+003 4.176e-002 1.939e-006 
6.597e-005 9.254e+006 1.372e+010 1.000e+003 4.188e-002 1.959e-006 
6.631e-005 9.301e+006 1.372e+010 1.000e+003 4.209e-002 1.979e-006 
6.666e-005 9.349e+006 1.372e+010 1.000e+003 4.226e-002 1.999e-006 
6.701e-005 9.396e+006 1.373e+010 1.000e+003 4.245e-002 2.019e-006 
6.736e-005 9.444e+006 1.373e+010 1.000e+003 4.267e-002 2.040e-006 
6.770e-005 9.491e+006 1.373e+010 1.000e+003 4.292e-002 2.060e-006 
6.805e-005 9.538e+006 1.373e+010 1.000e+003 4.329e-002 2.080e-006 
6.840e-005 9.586e+006 1.373e+010 1.000e+003 4.347e-002 2.101e-006 
6.875e-005 9.633e+006 1.373e+010 1.000e+003 4.365e-002 2.122e-006 
6.910e-005 9.680e+006 1.373e+010 1.000e+003 4.385e-002 2.142e-006 
6.944e-005 9.728e+006 1.373e+010 1.000e+003 4.406e-002 2.163e-006 
6.979e-005 9.775e+006 1.373e+010 1.000e+003 4.424e-002 2.184e-006 
7.014e-005 9.822e+006 1.373e+010 1.000e+003 4.446e-002 2.205e-006 
7.049e-005 9.869e+006 1.373e+010 1.000e+003 4.472e-002 2.227e-006 
7.083e-005 9.916e+006 1.373e+010 1.000e+003 4.490e-002 2.248e-006 
7.118e-005 9.963e+006 1.373e+010 1.000e+003 4.513e-002 2.269e-006 
7.153e-005 1.001e+007 1.374e+010 1.000e+003 4.533e-002 2.291e-006 
7.188e-005 1.006e+007 1.374e+010 1.000e+003 4.552e-002 2.312e-006 
7.223e-005 1.010e+007 1.374e+010 1.000e+003 4.573e-002 2.334e-006 
7.257e-005 1.015e+007 1.374e+010 1.000e+003 4.589e-002 2.356e-006 
7.292e-005 1.020e+007 1.374e+010 1.000e+003 4.607e-002 2.378e-006 
7.327e-005 1.025e+007 1.374e+010 1.000e+003 4.628e-002 2.400e-006 
7.362e-005 1.029e+007 1.374e+010 1.000e+003 4.646e-002 2.422e-006 
7.397e-005 1.034e+007 1.375e+010 1.000e+003 4.671e-002 2.444e-006 
7.431e-005 1.039e+007 1.375e+010 1.000e+003 4.692e-002 2.466e-006 
7.466e-005 1.043e+007 1.375e+010 1.000e+003 4.710e-002 2.489e-006 
7.501e-005 1.048e+007 1.375e+010 1.000e+003 4.731e-002 2.511e-006 
7.536e-005 1.053e+007 1.375e+010 1.000e+003 4.754e-002 2.534e-006 
7.570e-005 1.058e+007 1.375e+010 1.000e+003 4.774e-002 2.557e-006 
7.605e-005 1.062e+007 1.376e+010 1.000e+003 4.814e-002 2.579e-006 
7.640e-005 1.067e+007 1.376e+010 1.000e+003 4.836e-002 2.602e-006 
7.675e-005 1.072e+007 1.376e+010 1.000e+003 4.853e-002 2.626e-006 
7.710e-005 1.076e+007 1.376e+010 1.000e+003 4.883e-002 2.649e-006 
7.744e-005 1.081e+007 1.376e+010 1.000e+003 4.893e-002 2.672e-006 
7.779e-005 1.086e+007 1.376e+010 1.000e+003 4.906e-002 2.695e-006 
7.814e-005 1.090e+007 1.376e+010 1.000e+003 4.926e-002 2.719e-006 
7.849e-005 1.095e+007 1.376e+010 1.000e+003 4.964e-002 2.743e-006 
7.883e-005 1.100e+007 1.377e+010 1.000e+003 4.990e-002 2.766e-006 
7.918e-005 1.104e+007 1.377e+010 1.000e+003 5.006e-002 2.790e-006 
7.953e-005 1.109e+007 1.377e+010 1.000e+003 5.027e-002 2.814e-006 
7.988e-005 1.114e+007 1.377e+010 1.000e+003 5.045e-002 2.838e-006 
8.022e-005 1.118e+007 1.377e+010 1.000e+003 5.064e-002 2.862e-006 
8.057e-005 1.123e+007 1.377e+010 1.000e+003 5.084e-002 2.886e-006 
8.092e-005 1.128e+007 1.377e+010 1.000e+003 5.129e-002 2.911e-006 
8.126e-005 1.132e+007 1.377e+010 1.000e+003 5.153e-002 2.935e-006 
8.161e-005 1.137e+007 1.377e+010 1.000e+003 5.177e-002 2.960e-006 
8.196e-005 1.142e+007 1.377e+010 1.000e+003 5.200e-002 2.985e-006 
8.231e-005 1.147e+007 1.377e+010 1.000e+003 5.219e-002 3.010e-006 
8.266e-005 1.151e+007 1.377e+010 1.000e+003 5.233e-002 3.035e-006 
8.301e-005 1.156e+007 1.377e+010 1.000e+003 5.252e-002 3.060e-006 
8.335e-005 1.161e+007 1.377e+010 1.000e+003 5.267e-002 3.085e-006 
8.370e-005 1.165e+007 1.377e+010 1.000e+003 5.282e-002 3.111e-006 
8.405e-005 1.170e+007 1.378e+010 1.000e+003 5.295e-002 3.136e-006 
8.440e-005 1.175e+007 1.378e+010 1.000e+003 5.307e-002 3.161e-006 
8.474e-005 1.179e+007 1.378e+010 1.000e+003 5.318e-002 3.187e-006 
8.509e-005 1.184e+007 1.378e+010 1.000e+003 5.323e-002 3.212e-006 
8.544e-005 1.188e+007 1.378e+010 1.000e+003 5.336e-002 3.238e-006 
8.579e-005 1.193e+007 1.378e+010 1.000e+003 5.351e-002 3.263e-006 
8.613e-005 1.198e+007 1.378e+010 1.000e+003 5.362e-002 3.289e-006 
8.648e-005 1.202e+007 1.379e+010 1.000e+003 5.373e-002 3.315e-006 
8.683e-005 1.207e+007 1.379e+010 1.000e+003 5.391e-002 3.341e-006 
8.718e-005 1.212e+007 1.379e+010 1.000e+003 5.405e-002 3.366e-006 
8.752e-005 1.216e+007 1.379e+010 1.000e+003 5.426e-002 3.392e-006 
8.787e-005 1.221e+007 1.379e+010 1.000e+003 5.448e-002 3.419e-006 
8.822e-005 1.226e+007 1.379e+010 1.000e+003 5.475e-002 3.445e-006 
8.857e-005 1.230e+007 1.380e+010 1.000e+003 5.498e-002 3.471e-006 
8.892e-005 1.235e+007 1.380e+010 1.000e+003 5.523e-002 3.497e-006 
8.926e-005 1.240e+007 1.380e+010 1.000e+003 5.553e-002 3.524e-006 
8.961e-005 1.244e+007 1.380e+010 1.000e+003 5.576e-002 3.551e-006 
8.997e-005 1.249e+007 1.380e+010 1.000e+003 5.599e-002 3.578e-006 
9.033e-005 1.254e+007 1.381e+010 1.000e+003 5.620e-002 3.606e-006 
9.068e-005 1.259e+007 1.381e+010 1.000e+003 5.628e-002 3.634e-006 
9.104e-005 1.263e+007 1.381e+010 1.000e+003 5.638e-002 3.661e-006 
9.139e-005 1.268e+007 1.381e+010 1.000e+003 5.649e-002 3.689e-006 
9.175e-005 1.273e+007 1.382e+010 1.000e+003 5.647e-002 3.717e-006 
9.210e-005 1.277e+007 1.382e+010 1.000e+003 5.649e-002 3.744e-006 
9.246e-005 1.282e+007 1.382e+010 1.000e+003 5.651e-002 3.772e-006 
9.281e-005 1.287e+007 1.382e+010 1.000e+003 5.659e-002 3.800e-006 
9.316e-005 1.292e+007 1.382e+010 1.000e+003 5.662e-002 3.828e-006 
9.352e-005 1.296e+007 1.383e+010 1.000e+003 5.667e-002 3.855e-006 
9.387e-005 1.301e+007 1.382e+010 1.000e+003 5.711e-002 3.883e-006 
9.415e-005 1.305e+007 1.382e+010 1.000e+003 5.708e-002 3.905e-006 
9.449e-005 1.309e+007 1.382e+010 1.000e+003 5.728e-002 3.932e-006 
9.485e-005 1.314e+007 1.383e+010 1.000e+003 5.733e-002 3.960e-006 
9.520e-005 1.319e+007 1.383e+010 1.000e+003 5.747e-002 3.988e-006 
9.555e-005 1.323e+007 1.383e+010 1.000e+003 5.769e-002 4.017e-006 
9.591e-005 1.328e+007 1.383e+010 1.000e+003 5.789e-002 4.045e-006 
9.626e-005 1.333e+007 1.384e+010 1.000e+003 5.812e-002 4.073e-006 
9.662e-005 1.338e+007 1.384e+010 1.000e+003 5.831e-002 4.102e-006 
9.697e-005 1.342e+007 1.384e+010 1.000e+003 5.859e-002 4.131e-006 
9.732e-005 1.347e+007 1.384e+010 1.000e+003 5.882e-002 4.159e-006 
9.768e-005 1.352e+007 1.385e+010 1.000e+003 5.904e-002 4.188e-006 
9.803e-005 1.356e+007 1.385e+010 1.000e+003 5.922e-002 4.217e-006 
9.838e-005 1.361e+007 1.385e+010 1.000e+003 5.941e-002 4.246e-006 
9.874e-005 1.366e+007 1.386e+010 1.000e+003 5.966e-002 4.276e-006 
9.909e-005 1.370e+007 1.386e+010 1.000e+003 5.978e-002 4.305e-006 
9.944e-005 1.375e+007 1.386e+010 1.000e+003 5.999e-002 4.334e-006 
9.980e-005 1.380e+007 1.386e+010 1.000e+003 6.011e-002 4.364e-006 
1.001e-004 1.384e+007 1.387e+010 1.000e+003 6.012e-002 4.393e-006 
1.005e-004 1.389e+007 1.387e+010 1.000e+003 6.027e-002 4.423e-006 
1.009e-004 1.394e+007 1.387e+010 1.000e+003 6.039e-002 4.452e-006 
1.012e-004 1.398e+007 1.388e+010 1.000e+003 6.060e-002 4.482e-006 
1.016e-004 1.403e+007 1.388e+010 1.000e+003 6.077e-002 4.512e-006 
1.019e-004 1.408e+007 1.389e+010 1.000e+003 6.093e-002 4.542e-006 
1.023e-004 1.412e+007 1.389e+010 1.000e+003 6.111e-002 4.572e-006 
1.026e-004 1.417e+007 1.390e+010 1.000e+003 6.126e-002 4.602e-006 
1.030e-004 1.422e+007 1.390e+010 1.000e+003 6.152e-002 4.632e-006 
1.033e-004 1.426e+007 1.391e+010 1.000e+003 6.173e-002 4.663e-006 
1.037e-004 1.431e+007 1.391e+010 1.000e+003 6.198e-002 4.693e-006 
1.040e-004 1.436e+007 1.392e+010 1.000e+003 6.222e-002 4.724e-006 
1.044e-004 1.440e+007 1.392e+010 1.000e+003 6.241e-002 4.754e-006 
1.047e-004 1.445e+007 1.393e+010 1.000e+003 6.256e-002 4.785e-006 
1.051e-004 1.450e+007 1.393e+010 1.000e+003 6.271e-002 4.816e-006 
1.054e-004 1.454e+007 1.394e+010 1.000e+003 6.293e-002 4.847e-006 
1.058e-004 1.459e+007 1.394e+010 1.000e+003 6.311e-002 4.878e-006 
1.061e-004 1.464e+007 1.395e+010 1.000e+003 6.336e-002 4.909e-006 
1.065e-004 1.468e+007 1.395e+010 1.000e+003 6.355e-002 4.941e-006 
1.069e-004 1.473e+007 1.396e+010 1.000e+003 6.367e-002 4.972e-006 
1.072e-004 1.478e+007 1.397e+010 1.000e+003 6.388e-002 5.004e-006 
1.076e-004 1.482e+007 1.397e+010 1.000e+003 6.412e-002 5.035e-006 
1.079e-004 1.487e+007 1.397e+010 1.000e+003 6.476e-002 5.067e-006 
1.083e-004 1.492e+007 1.398e+010 1.000e+003 6.490e-002 5.099e-006 
1.086e-004 1.496e+007 1.398e+010 1.000e+003 6.512e-002 5.132e-006 
1.090e-004 1.501e+007 1.398e+010 1.000e+003 6.529e-002 5.164e-006 
1.093e-004 1.506e+007 1.399e+010 1.000e+003 6.551e-002 5.196e-006 
1.097e-004 1.510e+007 1.400e+010 1.000e+003 6.565e-002 5.229e-006 
1.100e-004 1.515e+007 1.400e+010 1.000e+003 6.591e-002 5.261e-006 
1.104e-004 1.519e+007 1.401e+010 1.000e+003 6.616e-002 5.294e-006 
1.107e-004 1.524e+007 1.401e+010 1.000e+003 6.639e-002 5.327e-006 
1.111e-004 1.529e+007 1.402e+010 1.000e+003 6.667e-002 5.360e-006 
1.114e-004 1.533e+007 1.402e+010 1.000e+003 6.688e-002 5.393e-006 
1.118e-004 1.538e+007 1.403e+010 1.000e+003 6.709e-002 5.426e-006 
1.121e-004 1.542e+007 1.404e+010 1.000e+003 6.727e-002 5.459e-006 
1.125e-004 1.547e+007 1.404e+010 1.000e+003 6.746e-002 5.493e-006 
1.128e-004 1.552e+007 1.405e+010 1.000e+003 6.768e-002 5.526e-006 
1.132e-004 1.556e+007 1.406e+010 1.000e+003 6.790e-002 5.560e-006 
1.135e-004 1.561e+007 1.406e+010 1.000e+003 6.813e-002 5.594e-006 
1.139e-004 1.565e+007 1.407e+010 1.000e+003 6.837e-002 5.627e-006 
1.142e-004 1.570e+007 1.408e+010 1.000e+003 6.869e-002 5.659e-006 
1.146e-004 1.574e+007 1.408e+010 1.000e+003 6.893e-002 5.691e-006 
1.149e-004 1.578e+007 1.409e+010 1.000e+003 6.920e-002 5.723e-006 
1.152e-004 1.583e+007 1.410e+010 1.000e+003 6.937e-002 5.755e-006 
1.155e-004 1.587e+007 1.410e+010 1.000e+003 6.964e-002 5.788e-006 
1.159e-004 1.591e+007 1.411e+010 1.000e+003 7.004e-002 5.820e-006 
1.162e-004 1.595e+007 1.411e+010 1.000e+003 7.033e-002 5.853e-006 
1.165e-004 1.600e+007 1.412e+010 1.000e+003 7.053e-002 5.885e-006 
1.168e-004 1.604e+007 1.411e+010 1.000e+003 7.099e-002 5.918e-006 
1.172e-004 1.608e+007 1.411e+010 1.000e+003 7.150e-002 5.951e-006 
1.175e-004 1.612e+007 1.411e+010 1.000e+003 7.187e-002 5.984e-006 
1.178e-004 1.616e+007 1.412e+010 1.000e+003 7.216e-002 6.017e-006 
1.181e-004 1.621e+007 1.412e+010 1.000e+003 7.238e-002 6.050e-006 
1.185e-004 1.625e+007 1.412e+010 1.000e+003 7.255e-002 6.084e-006 
1.188e-004 1.629e+007 1.413e+010 1.000e+003 7.278e-002 6.117e-006 
1.191e-004 1.633e+007 1.414e+010 1.000e+003 7.294e-002 6.151e-006 
1.194e-004 1.637e+007 1.414e+010 1.000e+003 7.318e-002 6.185e-006 
1.198e-004 1.642e+007 1.414e+010 1.000e+003 7.361e-002 6.218e-006 
1.201e-004 1.646e+007 1.414e+010 1.000e+003 7.408e-002 6.253e-006 
1.204e-004 1.650e+007 1.414e+010 1.000e+003 7.433e-002 6.287e-006 
1.207e-004 1.654e+007 1.414e+010 1.000e+003 7.459e-002 6.321e-006 
1.211e-004 1.658e+007 1.415e+010 1.000e+003 7.485e-002 6.356e-006 
1.214e-004 1.663e+007 1.415e+010 1.000e+003 7.510e-002 6.391e-006 
1.217e-004 1.667e+007 1.416e+010 1.000e+003 7.526e-002 6.426e-006 
1.220e-004 1.671e+007 1.416e+010 1.000e+003 7.549e-002 6.461e-006 
1.224e-004 1.675e+007 1.416e+010 1.000e+003 7.575e-002 6.496e-006 
1.227e-004 1.680e+007 1.417e+010 1.000e+003 7.601e-002 6.531e-006 
1.230e-004 1.684e+007 1.417e+010 1.000e+003 7.624e-002 6.566e-006 
1.233e-004 1.688e+007 1.417e+010 1.000e+003 7.646e-002 6.602e-006 
1.237e-004 1.692e+007 1.418e+010 1.000e+003 7.670e-002 6.638e-006 
1.240e-004 1.696e+007 1.418e+010 1.000e+003 7.698e-002 6.674e-006 
1.243e-004 1.701e+007 1.419e+010 1.000e+003 7.726e-002 6.710e-006 
1.247e-004 1.705e+007 1.420e+010 1.000e+003 7.750e-002 6.746e-006 
1.250e-004 1.709e+007 1.420e+010 1.000e+003 7.780e-002 6.782e-006 
1.253e-004 1.713e+007 1.421e+010 1.000e+003 7.802e-002 6.819e-006 
1.256e-004 1.717e+007 1.421e+010 1.000e+003 7.829e-002 6.855e-006 
1.260e-004 1.722e+007 1.422e+010 1.000e+003 7.858e-002 6.892e-006 
1.263e-004 1.726e+007 1.422e+010 1.000e+003 7.883e-002 6.929e-006 
1.266e-004 1.730e+007 1.422e+010 1.000e+003 7.935e-002 6.966e-006 
1.270e-004 1.734e+007 1.423e+010 1.000e+003 7.954e-002 7.004e-006 
1.272e-004 1.738e+007 1.423e+010 1.000e+003 7.976e-002 7.036e-006 
1.275e-004 1.741e+007 1.423e+010 1.000e+003 7.992e-002 7.064e-006 
1.277e-004 1.744e+007 1.424e+010 1.000e+003 8.008e-002 7.091e-006 
1.279e-004 1.747e+007 1.424e+010 1.000e+003 8.019e-002 7.117e-006 
1.282e-004 1.750e+007 1.424e+010 1.000e+003 8.044e-002 7.145e-006 
1.284e-004 1.753e+007 1.425e+010 1.000e+003 8.051e-002 7.174e-006 
1.287e-004 1.757e+007 1.425e+010 1.000e+003 8.070e-002 7.204e-006 
1.290e-004 1.760e+007 1.425e+010 1.000e+003 8.088e-002 7.235e-006 
1.293e-004 1.764e+007 1.426e+010 1.000e+003 8.106e-002 7.269e-006 
1.296e-004 1.768e+007 1.426e+010 1.000e+003 8.140e-002 7.304e-006 
1.299e-004 1.772e+007 1.427e+010 1.000e+003 8.167e-002 7.343e-006 
1.302e-004 1.776e+007 1.427e+010 1.000e+003 8.194e-002 7.381e-006 
1.305e-004 1.780e+007 1.427e+010 1.000e+003 8.229e-002 7.420e-006 
1.309e-004 1.784e+007 1.427e+010 1.000e+003 8.254e-002 7.459e-006 
1.312e-004 1.788e+007 1.427e+010 1.000e+003 8.282e-002 7.498e-006 
1.315e-004 1.793e+007 1.428e+010 1.000e+003 8.311e-002 7.538e-006 
1.319e-004 1.797e+007 1.428e+010 1.000e+003 8.341e-002 7.577e-006 
1.322e-004 1.801e+007 1.429e+010 1.000e+003 8.366e-002 7.617e-006 
1.325e-004 1.805e+007 1.429e+010 1.000e+003 8.390e-002 7.657e-006 
1.328e-004 1.809e+007 1.429e+010 1.000e+003 8.416e-002 7.697e-006 
1.332e-004 1.814e+007 1.429e+010 1.000e+003 8.454e-002 7.737e-006 
1.335e-004 1.818e+007 1.429e+010 1.000e+003 8.482e-002 7.777e-006 
1.338e-004 1.822e+007 1.429e+010 1.000e+003 8.517e-002 7.818e-006 
1.342e-004 1.826e+007 1.429e+010 1.000e+003 8.559e-002 7.859e-006 
1.345e-004 1.830e+007 1.429e+010 1.000e+003 8.581e-002 7.900e-006 
1.348e-004 1.835e+007 1.430e+010 1.000e+003 8.612e-002 7.941e-006 
1.352e-004 1.839e+007 1.430e+010 1.000e+003 8.633e-002 7.982e-006 
1.355e-004 1.843e+007 1.430e+010 1.000e+003 8.657e-002 8.024e-006 
1.358e-004 1.847e+007 1.431e+010 1.000e+003 8.684e-002 8.066e-006 
1.362e-004 1.852e+007 1.431e+010 1.000e+003 8.714e-002 8.108e-006 
1.365e-004 1.856e+007 1.432e+010 1.000e+003 8.737e-002 8.150e-006 
1.368e-004 1.860e+007 1.432e+010 1.000e+003 8.754e-002 8.193e-006 
1.372e-004 1.864e+007 1.433e+010 1.000e+003 8.764e-002 8.236e-006 
1.375e-004 1.869e+007 1.433e+010 1.000e+003 8.782e-002 8.278e-006 
1.379e-004 1.873e+007 1.434e+010 1.000e+003 8.795e-002 8.321e-006 
1.382e-004 1.877e+007 1.435e+010 1.000e+003 8.819e-002 8.364e-006 
1.385e-004 1.881e+007 1.435e+010 1.000e+003 8.844e-002 8.408e-006 
1.389e-004 1.886e+007 1.436e+010 1.000e+003 8.865e-002 8.451e-006 
1.392e-004 1.890e+007 1.437e+010 1.000e+003 8.888e-002 8.495e-006 
1.396e-004 1.894e+007 1.437e+010 1.000e+003 8.912e-002 8.540e-006 
1.399e-004 1.899e+007 1.438e+010 1.000e+003 8.953e-002 8.585e-006 
1.403e-004 1.903e+007 1.438e+010 1.000e+003 9.004e-002 8.631e-006 
1.406e-004 1.908e+007 1.438e+010 1.000e+003 9.034e-002 8.678e-006 
1.410e-004 1.912e+007 1.439e+010 1.000e+003 9.066e-002 8.724e-006 
1.413e-004 1.917e+007 1.438e+010 1.000e+003 9.110e-002 8.771e-006 
1.417e-004 1.921e+007 1.439e+010 1.000e+003 9.143e-002 8.818e-006 
1.420e-004 1.925e+007 1.438e+010 1.000e+003 9.174e-002 8.865e-006 
1.424e-004 1.930e+007 1.438e+010 1.000e+003 9.196e-002 8.912e-006 
1.427e-004 1.934e+007 1.438e+010 1.000e+003 9.221e-002 8.959e-006 
1.431e-004 1.939e+007 1.439e+010 1.000e+003 9.240e-002 9.006e-006 
1.434e-004 1.943e+007 1.439e+010 1.000e+003 9.268e-002 9.053e-006 
1.438e-004 1.947e+007 1.439e+010 1.000e+003 9.324e-002 9.100e-006 
1.441e-004 1.952e+007 1.440e+010 1.000e+003 9.346e-002 9.147e-006 
1.445e-004 1.956e+007 1.440e+010 1.000e+003 9.366e-002 9.195e-006 
1.448e-004 1.960e+007 1.440e+010 1.000e+003 9.389e-002 9.242e-006 
1.452e-004 1.965e+007 1.441e+010 1.000e+003 9.411e-002 9.289e-006 
1.455e-004 1.969e+007 1.441e+010 1.000e+003 9.437e-002 9.336e-006 
1.459e-004 1.973e+007 1.442e+010 1.000e+003 9.457e-002 9.384e-006 
1.462e-004 1.978e+007 1.443e+010 1.000e+003 9.475e-002 9.432e-006 
1.466e-004 1.982e+007 1.443e+010 1.000e+003 9.500e-002 9.481e-006 
1.469e-004 1.986e+007 1.444e+010 1.000e+003 9.511e-002 9.529e-006 
1.473e-004 1.991e+007 1.445e+010 1.000e+003 9.533e-002 9.578e-006 
1.476e-004 1.995e+007 1.445e+010 1.000e+003 9.541e-002 9.626e-006 
1.480e-004 1.999e+007 1.446e+010 1.000e+003 9.583e-002 9.675e-006 
1.483e-004 2.004e+007 1.446e+010 1.000e+003 9.603e-002 9.724e-006 
1.487e-004 2.008e+007 1.447e+010 1.000e+003 9.629e-002 9.772e-006 
1.490e-004 2.012e+007 1.447e+010 1.000e+003 9.663e-002 9.822e-006 
1.494e-004 2.017e+007 1.448e+010 1.000e+003 9.688e-002 9.871e-006 
1.497e-004 2.021e+007 1.448e+010 1.000e+003 9.720e-002 9.921e-006 
1.501e-004 2.025e+007 1.448e+010 1.000e+003 9.765e-002 9.971e-006 
1.504e-004 2.030e+007 1.448e+010 1.000e+003 9.781e-002 1.002e-005 
1.508e-004 2.034e+007 1.448e+010 1.000e+003 9.790e-002 1.007e-005 
1.511e-004 2.038e+007 1.449e+010 1.000e+003 9.806e-002 1.012e-005 
1.514e-004 2.043e+007 1.449e+010 1.000e+003 9.824e-002 1.017e-005 
1.518e-004 2.047e+007 1.449e+010 1.000e+003 9.838e-002 1.022e-005 
1.521e-004 2.051e+007 1.450e+010 1.000e+003 9.852e-002 1.027e-005 
1.525e-004 2.055e+007 1.450e+010 1.000e+003 9.867e-002 1.032e-005 
1.528e-004 2.060e+007 1.451e+010 1.000e+003 9.877e-002 1.037e-005 
1.532e-004 2.064e+007 1.451e+010 1.000e+003 9.899e-002 1.042e-005 
1.535e-004 2.068e+007 1.452e+010 1.000e+003 9.917e-002 1.047e-005 
1.539e-004 2.073e+007 1.452e+010 1.000e+003 9.957e-002 1.052e-005 
1.542e-004 2.077e+007 1.452e+010 1.000e+003 1.001e-001 1.057e-005 
1.546e-004 2.081e+007 1.453e+010 1.000e+003 1.004e-001 1.062e-005 
1.549e-004 2.086e+007 1.453e+010 1.000e+003 1.006e-001 1.067e-005 
1.553e-004 2.090e+007 1.454e+010 1.000e+003 1.007e-001 1.073e-005 
1.556e-004 2.094e+007 1.454e+010 1.000e+003 1.008e-001 1.078e-005 
1.560e-004 2.098e+007 1.455e+010 1.000e+003 1.009e-001 1.083e-005 
1.563e-004 2.103e+007 1.456e+010 1.000e+003 1.009e-001 1.088e-005 
1.567e-004 2.107e+007 1.456e+010 1.000e+003 1.010e-001 1.093e-005 
1.570e-004 2.111e+007 1.457e+010 1.000e+003 1.012e-001 1.098e-005 
1.574e-004 2.116e+007 1.458e+010 1.000e+003 1.014e-001 1.104e-005 
1.577e-004 2.120e+007 1.459e+010 1.000e+003 1.016e-001 1.109e-005 
1.581e-004 2.124e+007 1.459e+010 1.000e+003 1.018e-001 1.114e-005 
1.584e-004 2.128e+007 1.460e+010 1.000e+003 1.021e-001 1.119e-005 
1.587e-004 2.133e+007 1.461e+010 1.000e+003 1.024e-001 1.125e-005 
1.591e-004 2.137e+007 1.462e+010 1.000e+003 1.026e-001 1.130e-005 
1.594e-004 2.141e+007 1.463e+010 1.000e+003 1.028e-001 1.135e-005 
1.598e-004 2.145e+007 1.463e+010 1.000e+003 1.034e-001 1.140e-005 
1.601e-004 2.150e+007 1.464e+010 1.000e+003 1.037e-001 1.146e-005 
1.605e-004 2.154e+007 1.465e+010 1.000e+003 1.040e-001 1.151e-005 
1.608e-004 2.158e+007 1.465e+010 1.000e+003 1.043e-001 1.156e-005 
1.612e-004 2.162e+007 1.466e+010 1.000e+003 1.045e-001 1.162e-005 
1.615e-004 2.167e+007 1.467e+010 1.000e+003 1.049e-001 1.167e-005 
1.619e-004 2.171e+007 1.467e+010 1.000e+003 1.052e-001 1.173e-005 
1.622e-004 2.175e+007 1.468e+010 1.000e+003 1.055e-001 1.178e-005 
1.626e-004 2.179e+007 1.469e+010 1.000e+003 1.058e-001 1.184e-005 
1.629e-004 2.184e+007 1.470e+010 1.000e+003 1.061e-001 1.189e-005 
1.633e-004 2.188e+007 1.470e+010 1.000e+003 1.064e-001 1.194e-005 
1.636e-004 2.192e+007 1.471e+010 1.000e+003 1.067e-001 1.200e-005 
1.640e-004 2.196e+007 1.472e+010 1.000e+003 1.071e-001 1.206e-005 
1.643e-004 2.200e+007 1.472e+010 1.000e+003 1.077e-001 1.211e-005 
1.647e-004 2.205e+007 1.471e+010 1.000e+003 1.082e-001 1.217e-005 
1.650e-004 2.209e+007 1.471e+010 1.000e+003 1.085e-001 1.222e-005 
1.653e-004 2.213e+007 1.472e+010 1.000e+003 1.088e-001 1.228e-005 
1.657e-004 2.217e+007 1.472e+010 1.000e+003 1.089e-001 1.234e-005 
1.660e-004 2.222e+007 1.473e+010 1.000e+003 1.090e-001 1.239e-005 
1.664e-004 2.226e+007 1.473e+010 1.000e+003 1.092e-001 1.245e-005 
1.667e-004 2.230e+007 1.474e+010 1.000e+003 1.094e-001 1.250e-005 
1.671e-004 2.234e+007 1.474e+010 1.000e+003 1.097e-001 1.256e-005 
1.674e-004 2.238e+007 1.475e+010 1.000e+003 1.100e-001 1.262e-005 
1.678e-004 2.243e+007 1.476e+010 1.000e+003 1.103e-001 1.268e-005 
1.681e-004 2.247e+007 1.477e+010 1.000e+003 1.106e-001 1.273e-005 
1.685e-004 2.251e+007 1.476e+010 1.000e+003 1.109e-001 1.279e-005 
1.688e-004 2.255e+007 1.477e+010 1.000e+003 1.110e-001 1.285e-005 
1.692e-004 2.259e+007 1.477e+010 1.000e+003 1.116e-001 1.291e-005 
1.695e-004 2.264e+007 1.477e+010 1.000e+003 1.117e-001 1.296e-005 
1.699e-004 2.268e+007 1.477e+010 1.000e+003 1.120e-001 1.302e-005 
1.702e-004 2.272e+007 1.477e+010 1.000e+003 1.123e-001 1.308e-005 
1.706e-004 2.276e+007 1.476e+010 1.000e+003 1.127e-001 1.314e-005 
1.709e-004 2.280e+007 1.476e+010 1.000e+003 1.129e-001 1.320e-005 
1.713e-004 2.284e+007 1.477e+010 1.000e+003 1.131e-001 1.326e-005 
1.716e-004 2.289e+007 1.477e+010 1.000e+003 1.133e-001 1.331e-005 
1.720e-004 2.293e+007 1.477e+010 1.000e+003 1.135e-001 1.337e-005 
1.723e-004 2.297e+007 1.477e+010 1.000e+003 1.138e-001 1.343e-005 
1.726e-004 2.301e+007 1.478e+010 1.000e+003 1.140e-001 1.349e-005 
1.730e-004 2.305e+007 1.478e+010 1.000e+003 1.142e-001 1.355e-005 
1.733e-004 2.309e+007 1.479e+010 1.000e+003 1.143e-001 1.361e-005 
1.737e-004 2.314e+007 1.479e+010 1.000e+003 1.145e-001 1.367e-005 
1.740e-004 2.318e+007 1.480e+010 1.000e+003 1.148e-001 1.373e-005 
1.744e-004 2.322e+007 1.481e+010 1.000e+003 1.149e-001 1.379e-005 
1.747e-004 2.326e+007 1.480e+010 1.000e+003 1.153e-001 1.385e-005 
1.751e-004 2.330e+007 1.480e+010 1.000e+003 1.154e-001 1.391e-005 
1.754e-004 2.334e+007 1.480e+010 1.000e+003 1.157e-001 1.397e-005 
1.758e-004 2.339e+007 1.481e+010 1.000e+003 1.160e-001 1.403e-005 
1.761e-004 2.343e+007 1.481e+010 1.000e+003 1.162e-001 1.409e-005 
1.765e-004 2.347e+007 1.481e+010 1.000e+003 1.166e-001 1.415e-005 
1.768e-004 2.351e+007 1.481e+010 1.000e+003 1.168e-001 1.421e-005 
1.772e-004 2.355e+007 1.481e+010 1.000e+003 1.171e-001 1.427e-005 
1.775e-004 2.359e+007 1.481e+010 1.000e+003 1.173e-001 1.433e-005 
1.779e-004 2.363e+007 1.482e+010 1.000e+003 1.175e-001 1.440e-005 
1.782e-004 2.368e+007 1.482e+010 1.000e+003 1.177e-001 1.446e-005 
1.786e-004 2.372e+007 1.483e+010 1.000e+003 1.180e-001 1.452e-005 
1.789e-004 2.376e+007 1.483e+010 1.000e+003 1.183e-001 1.458e-005 
1.792e-004 2.380e+007 1.484e+010 1.000e+003 1.183e-001 1.464e-005 
1.796e-004 2.384e+007 1.484e+010 1.000e+003 1.187e-001 1.470e-005 
1.799e-004 2.387e+007 1.485e+010 1.000e+003 1.176e-001 1.475e-005 
1.802e-004 2.392e+007 1.480e+010 1.000e+003 1.190e-001 1.482e-005 
1.806e-004 2.396e+007 1.480e+010 1.000e+003 1.193e-001 1.488e-005 
1.810e-004 2.400e+007 1.480e+010 1.000e+003 1.200e-001 1.495e-005 
1.813e-004 2.405e+007 1.480e+010 1.000e+003 1.205e-001 1.502e-005 
1.817e-004 2.409e+007 1.480e+010 1.000e+003 1.207e-001 1.508e-005 
1.821e-004 2.414e+007 1.480e+010 1.000e+003 1.209e-001 1.515e-005 
1.825e-004 2.418e+007 1.480e+010 1.000e+003 1.210e-001 1.522e-005 
1.828e-004 2.422e+007 1.480e+010 1.000e+003 1.213e-001 1.528e-005 
1.832e-004 2.427e+007 1.481e+010 1.000e+003 1.215e-001 1.535e-005 
1.836e-004 2.431e+007 1.481e+010 1.000e+003 1.218e-001 1.542e-005 
1.839e-004 2.435e+007 1.482e+010 1.000e+003 1.221e-001 1.549e-005 
1.843e-004 2.440e+007 1.482e+010 1.000e+003 1.226e-001 1.555e-005 
1.847e-004 2.444e+007 1.481e+010 1.000e+003 1.231e-001 1.562e-005 
1.850e-004 2.448e+007 1.479e+010 1.000e+003 1.236e-001 1.569e-005 
1.854e-004 2.453e+007 1.478e+010 1.000e+003 1.240e-001 1.576e-005 
1.858e-004 2.457e+007 1.477e+010 1.000e+003 1.244e-001 1.583e-005 
1.861e-004 2.462e+007 1.477e+010 1.000e+003 1.246e-001 1.590e-005 
1.865e-004 2.466e+007 1.477e+010 1.000e+003 1.248e-001 1.597e-005 
1.869e-004 2.470e+007 1.477e+010 1.000e+003 1.255e-001 1.603e-005 
1.873e-004 2.475e+007 1.476e+010 1.000e+003 1.258e-001 1.610e-005 
1.876e-004 2.479e+007 1.476e+010 1.000e+003 1.260e-001 1.617e-005 
1.880e-004 2.483e+007 1.476e+010 1.000e+003 1.264e-001 1.624e-005 
1.884e-004 2.488e+007 1.476e+010 1.000e+003 1.267e-001 1.631e-005 
1.887e-004 2.492e+007 1.476e+010 1.000e+003 1.271e-001 1.638e-005 
1.890e-004 2.495e+007 1.476e+010 1.000e+003 1.260e-001 1.644e-005 
1.893e-004 2.498e+007 1.477e+010 1.000e+003 1.247e-001 1.649e-005 
1.895e-004 2.501e+007 1.477e+010 1.000e+003 1.242e-001 1.653e-005 
1.897e-004 2.504e+007 1.477e+010 1.000e+003 1.235e-001 1.657e-005 
1.900e-004 2.506e+007 1.476e+010 1.000e+003 1.232e-001 1.662e-005 
1.903e-004 2.511e+007 1.470e+010 1.000e+003 1.283e-001 1.669e-005 
1.907e-004 2.515e+007 1.469e+010 1.000e+003 1.290e-001 1.676e-005 
1.911e-004 2.519e+007 1.467e+010 1.000e+003 1.293e-001 1.683e-005 
1.915e-004 2.524e+007 1.467e+010 1.000e+003 1.295e-001 1.690e-005 
1.918e-004 2.528e+007 1.466e+010 1.000e+003 1.297e-001 1.697e-005 
1.922e-004 2.532e+007 1.466e+010 1.000e+003 1.299e-001 1.705e-005 
1.926e-004 2.537e+007 1.466e+010 1.000e+003 1.302e-001 1.712e-005 
1.929e-004 2.541e+007 1.466e+010 1.000e+003 1.305e-001 1.719e-005 
1.933e-004 2.545e+007 1.465e+010 1.000e+003 1.307e-001 1.726e-005 
1.937e-004 2.549e+007 1.465e+010 1.000e+003 1.310e-001 1.733e-005 
1.940e-004 2.554e+007 1.464e+010 1.000e+003 1.314e-001 1.740e-005 
1.944e-004 2.558e+007 1.464e+010 1.000e+003 1.316e-001 1.747e-005 
1.948e-004 2.562e+007 1.463e+010 1.000e+003 1.317e-001 1.755e-005 
1.951e-004 2.567e+007 1.463e+010 1.000e+003 1.320e-001 1.762e-005 
1.955e-004 2.571e+007 1.463e+010 1.000e+003 1.322e-001 1.769e-005 
1.959e-004 2.575e+007 1.462e+010 1.000e+003 1.325e-001 1.776e-005 
1.962e-004 2.579e+007 1.462e+010 1.000e+003 1.327e-001 1.783e-005 
1.966e-004 2.584e+007 1.462e+010 1.000e+003 1.328e-001 1.791e-005 
1.970e-004 2.588e+007 1.462e+010 1.000e+003 1.330e-001 1.798e-005 
1.973e-004 2.592e+007 1.462e+010 1.000e+003 1.331e-001 1.805e-005 
1.977e-004 2.597e+007 1.462e+010 1.000e+003 1.332e-001 1.812e-005 
1.981e-004 2.601e+007 1.462e+010 1.000e+003 1.332e-001 1.820e-005 
1.984e-004 2.605e+007 1.462e+010 1.000e+003 1.333e-001 1.827e-005 
1.988e-004 2.609e+007 1.462e+010 1.000e+003 1.335e-001 1.834e-005 
1.992e-004 2.614e+007 1.462e+010 1.000e+003 1.335e-001 1.841e-005 
1.995e-004 2.618e+007 1.462e+010 1.000e+003 1.336e-001 1.849e-005 
1.999e-004 2.622e+007 1.462e+010 1.000e+003 1.339e-001 1.856e-005 
2.003e-004 2.626e+007 1.462e+010 1.000e+003 1.345e-001 1.863e-005 
2.007e-004 2.631e+007 1.462e+010 1.000e+003 1.349e-001 1.871e-005 
2.010e-004 2.635e+007 1.462e+010 1.000e+003 1.351e-001 1.878e-005 
2.014e-004 2.639e+007 1.462e+010 1.000e+003 1.353e-001 1.885e-005 
2.018e-004 2.643e+007 1.462e+010 1.000e+003 1.355e-001 1.893e-005 
2.021e-004 2.648e+007 1.462e+010 1.000e+003 1.357e-001 1.900e-005 
2.025e-004 2.652e+007 1.462e+010 1.000e+003 1.359e-001 1.908e-005 
2.029e-004 2.656e+007 1.462e+010 1.000e+003 1.361e-001 1.915e-005 
2.032e-004 2.660e+007 1.462e+010 1.000e+003 1.363e-001 1.922e-005 
2.036e-004 2.665e+007 1.462e+010 1.000e+003 1.365e-001 1.930e-005 
2.040e-004 2.669e+007 1.463e+010 1.000e+003 1.367e-001 1.937e-005 
2.043e-004 2.673e+007 1.462e+010 1.000e+003 1.371e-001 1.945e-005 
2.047e-004 2.677e+007 1.462e+010 1.000e+003 1.372e-001 1.952e-005 
2.051e-004 2.681e+007 1.462e+010 1.000e+003 1.375e-001 1.960e-005 
2.053e-004 2.684e+007 1.462e+010 1.000e+003 1.379e-001 1.964e-005 
2.055e-004 2.686e+007 1.462e+010 1.000e+003 1.380e-001 1.968e-005 
2.057e-004 2.689e+007 1.462e+010 1.000e+003 1.380e-001 1.973e-005 
2.061e-004 2.693e+007 1.462e+010 1.000e+003 1.382e-001 1.981e-005 
2.065e-004 2.698e+007 1.462e+010 1.000e+003 1.384e-001 1.988e-005 
2.068e-004 2.702e+007 1.463e+010 1.000e+003 1.384e-001 1.996e-005 
2.072e-004 2.706e+007 1.463e+010 1.000e+003 1.385e-001 2.003e-005 
2.076e-004 2.710e+007 1.463e+010 1.000e+003 1.385e-001 2.011e-005 
2.079e-004 2.714e+007 1.463e+010 1.000e+003 1.387e-001 2.018e-005 
2.083e-004 2.719e+007 1.464e+010 1.000e+003 1.389e-001 2.026e-005 
2.087e-004 2.723e+007 1.464e+010 1.000e+003 1.393e-001 2.034e-005 
2.090e-004 2.727e+007 1.464e+010 1.000e+003 1.396e-001 2.041e-005 
2.094e-004 2.731e+007 1.464e+010 1.000e+003 1.398e-001 2.049e-005 
2.098e-004 2.736e+007 1.464e+010 1.000e+003 1.402e-001 2.056e-005 
2.101e-004 2.740e+007 1.465e+010 1.000e+003 1.404e-001 2.064e-005 
2.105e-004 2.744e+007 1.465e+010 1.000e+003 1.407e-001 2.072e-005 
2.109e-004 2.748e+007 1.465e+010 1.000e+003 1.409e-001 2.079e-005 
2.112e-004 2.752e+007 1.465e+010 1.000e+003 1.411e-001 2.087e-005 
2.116e-004 2.756e+007 1.465e+010 1.000e+003 1.414e-001 2.095e-005 
2.120e-004 2.761e+007 1.466e+010 1.000e+003 1.416e-001 2.102e-005 
2.123e-004 2.765e+007 1.466e+010 1.000e+003 1.418e-001 2.110e-005 
2.127e-004 2.769e+007 1.466e+010 1.000e+003 1.420e-001 2.118e-005 
2.131e-004 2.773e+007 1.467e+010 1.000e+003 1.423e-001 2.126e-005 
2.134e-004 2.777e+007 1.467e+010 1.000e+003 1.426e-001 2.133e-005 
2.138e-004 2.782e+007 1.467e+010 1.000e+003 1.430e-001 2.141e-005 
2.142e-004 2.786e+007 1.468e+010 1.000e+003 1.434e-001 2.149e-005 
2.145e-004 2.790e+007 1.467e+010 1.000e+003 1.438e-001 2.157e-005 
2.149e-004 2.794e+007 1.466e+010 1.000e+003 1.443e-001 2.165e-005 
2.153e-004 2.798e+007 1.465e+010 1.000e+003 1.451e-001 2.173e-005 
2.156e-004 2.802e+007 1.465e+010 1.000e+003 1.454e-001 2.181e-005 
2.160e-004 2.807e+007 1.465e+010 1.000e+003 1.456e-001 2.188e-005 
2.164e-004 2.811e+007 1.465e+010 1.000e+003 1.458e-001 2.196e-005 
2.167e-004 2.815e+007 1.465e+010 1.000e+003 1.459e-001 2.204e-005 
2.171e-004 2.819e+007 1.465e+010 1.000e+003 1.462e-001 2.212e-005 
2.175e-004 2.823e+007 1.465e+010 1.000e+003 1.465e-001 2.220e-005 
2.178e-004 2.827e+007 1.465e+010 1.000e+003 1.464e-001 2.228e-005 
2.182e-004 2.831e+007 1.465e+010 1.000e+003 1.462e-001 2.236e-005 
2.186e-004 2.836e+007 1.466e+010 1.000e+003 1.462e-001 2.244e-005 
2.189e-004 2.840e+007 1.466e+010 1.000e+003 1.464e-001 2.252e-005 
2.193e-004 2.844e+007 1.466e+010 1.000e+003 1.464e-001 2.260e-005 
2.197e-004 2.848e+007 1.466e+010 1.000e+003 1.468e-001 2.268e-005 
2.200e-004 2.852e+007 1.467e+010 1.000e+003 1.469e-001 2.276e-005 
2.204e-004 2.856e+007 1.467e+010 1.000e+003 1.469e-001 2.284e-005 
2.208e-004 2.860e+007 1.467e+010 1.000e+003 1.470e-001 2.292e-005 
2.211e-004 2.865e+007 1.460e+010 1.000e+003 1.477e-001 2.300e-005 
2.215e-004 2.869e+007 1.460e+010 1.000e+003 1.479e-001 2.308e-005 
2.219e-004 2.873e+007 1.460e+010 1.000e+003 1.480e-001 2.316e-005 
2.222e-004 2.877e+007 1.460e+010 1.000e+003 1.482e-001 2.324e-005 
2.226e-004 2.881e+007 1.461e+010 1.000e+003 1.483e-001 2.332e-005 
2.230e-004 2.885e+007 1.461e+010 1.000e+003 1.484e-001 2.340e-005 
2.233e-004 2.889e+007 1.461e+010 1.000e+003 1.486e-001 2.348e-005 
2.237e-004 2.894e+007 1.461e+010 1.000e+003 1.486e-001 2.356e-005 
2.241e-004 2.898e+007 1.461e+010 1.000e+003 1.488e-001 2.365e-005 
2.244e-004 2.902e+007 1.462e+010 1.000e+003 1.489e-001 2.373e-005 
2.248e-004 2.906e+007 1.462e+010 1.000e+003 1.489e-001 2.381e-005 
2.252e-004 2.910e+007 1.462e+010 1.000e+003 1.490e-001 2.389e-005 
2.255e-004 2.914e+007 1.463e+010 1.000e+003 1.492e-001 2.397e-005 
2.259e-004 2.918e+007 1.463e+010 1.000e+003 1.494e-001 2.405e-005 
2.263e-004 2.922e+007 1.463e+010 1.000e+003 1.497e-001 2.413e-005 
2.266e-004 2.927e+007 1.463e+010 1.000e+003 1.501e-001 2.421e-005 
2.270e-004 2.931e+007 1.463e+010 1.000e+003 1.504e-001 2.429e-005 
2.274e-004 2.935e+007 1.463e+010 1.000e+003 1.508e-001 2.438e-005 
2.277e-004 2.939e+007 1.463e+010 1.000e+003 1.509e-001 2.446e-005 
2.281e-004 2.943e+007 1.464e+010 1.000e+003 1.510e-001 2.454e-005 
2.285e-004 2.947e+007 1.464e+010 1.000e+003 1.512e-001 2.462e-005 
2.288e-004 2.951e+007 1.464e+010 1.000e+003 1.513e-001 2.470e-005 
2.292e-004 2.955e+007 1.464e+010 1.000e+003 1.518e-001 2.479e-005 
2.296e-004 2.959e+007 1.464e+010 1.000e+003 1.520e-001 2.487e-005 
2.299e-004 2.963e+007 1.463e+010 1.000e+003 1.524e-001 2.495e-005 
2.303e-004 2.967e+007 1.463e+010 1.000e+003 1.524e-001 2.503e-005 
2.306e-004 2.972e+007 1.463e+010 1.000e+003 1.525e-001 2.512e-005 
2.310e-004 2.976e+007 1.463e+010 1.000e+003 1.528e-001 2.520e-005 
2.314e-004 2.980e+007 1.464e+010 1.000e+003 1.530e-001 2.528e-005 
2.317e-004 2.984e+007 1.464e+010 1.000e+003 1.531e-001 2.536e-005 
2.321e-004 2.988e+007 1.464e+010 1.000e+003 1.532e-001 2.545e-005 
2.325e-004 2.992e+007 1.464e+010 1.000e+003 1.536e-001 2.553e-005 
2.328e-004 2.996e+007 1.464e+010 1.000e+003 1.539e-001 2.561e-005 
2.332e-004 3.000e+007 1.465e+010 1.000e+003 1.541e-001 2.570e-005 
2.336e-004 3.004e+007 1.465e+010 1.000e+003 1.541e-001 2.578e-005 
2.339e-004 3.008e+007 1.466e+010 1.000e+003 1.542e-001 2.587e-005 
2.343e-004 3.012e+007 1.466e+010 1.000e+003 1.543e-001 2.595e-005 
2.347e-004 3.016e+007 1.466e+010 1.000e+003 1.544e-001 2.603e-005 
2.350e-004 3.020e+007 1.466e+010 1.000e+003 1.549e-001 2.612e-005 
2.354e-004 3.025e+007 1.465e+010 1.000e+003 1.549e-001 2.620e-005 
2.358e-004 3.029e+007 1.466e+010 1.000e+003 1.551e-001 2.629e-005 
2.361e-004 3.033e+007 1.466e+010 1.000e+003 1.551e-001 2.637e-005 
2.365e-004 3.037e+007 1.464e+010 1.000e+003 1.554e-001 2.645e-005 
2.368e-004 3.041e+007 1.463e+010 1.000e+003 1.555e-001 2.654e-005 
2.372e-004 3.045e+007 1.462e+010 1.000e+003 1.553e-001 2.662e-005 
2.375e-004 3.048e+007 1.462e+010 1.000e+003 1.554e-001 2.670e-005 
2.379e-004 3.052e+007 1.461e+010 1.000e+003 1.562e-001 2.678e-005 
2.382e-004 3.056e+007 1.460e+010 1.000e+003 1.560e-001 2.686e-005 
2.386e-004 3.060e+007 1.460e+010 1.000e+003 1.561e-001 2.694e-005 
2.389e-004 3.064e+007 1.460e+010 1.000e+003 1.561e-001 2.702e-005 
2.393e-004 3.068e+007 1.460e+010 1.000e+003 1.562e-001 2.710e-005 
2.397e-004 3.072e+007 1.460e+010 1.000e+003 1.563e-001 2.719e-005 
2.400e-004 3.076e+007 1.460e+010 1.000e+003 1.566e-001 2.727e-005 
2.404e-004 3.080e+007 1.460e+010 1.000e+003 1.567e-001 2.735e-005 
2.407e-004 3.084e+007 1.460e+010 1.000e+003 1.572e-001 2.743e-005 
2.411e-004 3.087e+007 1.460e+010 1.000e+003 1.572e-001 2.751e-005 
2.414e-004 3.091e+007 1.460e+010 1.000e+003 1.575e-001 2.759e-005 
2.417e-004 3.095e+007 1.460e+010 1.000e+003 1.577e-001 2.767e-005 
2.421e-004 3.099e+007 1.460e+010 1.000e+003 1.580e-001 2.775e-005 
2.425e-004 3.103e+007 1.460e+010 1.000e+003 1.583e-001 2.784e-005 
2.428e-004 3.107e+007 1.459e+010 1.000e+003 1.585e-001 2.793e-005 
2.432e-004 3.111e+007 1.460e+010 1.000e+003 1.587e-001 2.801e-005 
2.436e-004 3.115e+007 1.460e+010 1.000e+003 1.589e-001 2.810e-005 
2.439e-004 3.119e+007 1.460e+010 1.000e+003 1.590e-001 2.818e-005 
2.442e-004 3.123e+007 1.461e+010 1.000e+003 1.591e-001 2.825e-005 
2.445e-004 3.126e+007 1.459e+010 1.000e+003 1.597e-001 2.832e-005 
2.449e-004 3.130e+007 1.459e+010 1.000e+003 1.601e-001 2.840e-005 
2.452e-004 3.133e+007 1.458e+010 1.000e+003 1.606e-001 2.849e-005 
2.456e-004 3.137e+007 1.459e+010 1.000e+003 1.607e-001 2.857e-005 
2.459e-004 3.141e+007 1.459e+010 1.000e+003 1.609e-001 2.866e-005 
2.463e-004 3.145e+007 1.459e+010 1.000e+003 1.611e-001 2.875e-005 
2.467e-004 3.149e+007 1.459e+010 1.000e+003 1.615e-001 2.883e-005 
2.470e-004 3.153e+007 1.459e+010 1.000e+003 1.618e-001 2.892e-005 
2.474e-004 3.157e+007 1.459e+010 1.000e+003 1.618e-001 2.901e-005 
2.477e-004 3.161e+007 1.459e+010 1.000e+003 1.619e-001 2.909e-005 
2.481e-004 3.165e+007 1.459e+010 1.000e+003 1.620e-001 2.918e-005 
2.485e-004 3.169e+007 1.459e+010 1.000e+003 1.623e-001 2.927e-005 
2.488e-004 3.173e+007 1.460e+010 1.000e+003 1.626e-001 2.935e-005 
2.492e-004 3.177e+007 1.460e+010 1.000e+003 1.629e-001 2.944e-005 
2.495e-004 3.181e+007 1.460e+010 1.000e+003 1.634e-001 2.953e-005 
2.499e-004 3.185e+007 1.460e+010 1.000e+003 1.634e-001 2.961e-005 
2.503e-004 3.189e+007 1.461e+010 1.000e+003 1.637e-001 2.970e-005 
2.506e-004 3.193e+007 1.461e+010 1.000e+003 1.640e-001 2.979e-005 
2.510e-004 3.197e+007 1.462e+010 1.000e+003 1.642e-001 2.987e-005 
2.513e-004 3.201e+007 1.462e+010 1.000e+003 1.645e-001 2.996e-005 
2.517e-004 3.205e+007 1.462e+010 1.000e+003 1.648e-001 3.005e-005 
2.521e-004 3.209e+007 1.462e+010 1.000e+003 1.653e-001 3.014e-005 
2.524e-004 3.212e+007 1.462e+010 1.000e+003 1.658e-001 3.023e-005 
2.528e-004 3.216e+007 1.462e+010 1.000e+003 1.663e-001 3.031e-005 
2.531e-004 3.220e+007 1.459e+010 1.000e+003 1.665e-001 3.040e-005 
2.534e-004 3.223e+007 1.459e+010 1.000e+003 1.668e-001 3.047e-005 
2.538e-004 3.227e+007 1.458e+010 1.000e+003 1.673e-001 3.056e-005 
2.541e-004 3.231e+007 1.458e+010 1.000e+003 1.676e-001 3.064e-005 
2.545e-004 3.235e+007 1.457e+010 1.000e+003 1.679e-001 3.073e-005 
2.548e-004 3.239e+007 1.457e+010 1.000e+003 1.681e-001 3.082e-005 
2.552e-004 3.243e+007 1.457e+010 1.000e+003 1.682e-001 3.091e-005 
2.555e-004 3.246e+007 1.457e+010 1.000e+003 1.685e-001 3.100e-005 
2.559e-004 3.250e+007 1.457e+010 1.000e+003 1.686e-001 3.109e-005 
2.563e-004 3.254e+007 1.457e+010 1.000e+003 1.687e-001 3.118e-005 
2.566e-004 3.258e+007 1.456e+010 1.000e+003 1.689e-001 3.127e-005 
2.570e-004 3.262e+007 1.456e+010 1.000e+003 1.691e-001 3.136e-005 
2.573e-004 3.266e+007 1.456e+010 1.000e+003 1.694e-001 3.145e-005 
2.577e-004 3.270e+007 1.456e+010 1.000e+003 1.695e-001 3.154e-005 
2.581e-004 3.274e+007 1.457e+010 1.000e+003 1.696e-001 3.163e-005 
2.584e-004 3.278e+007 1.457e+010 1.000e+003 1.698e-001 3.172e-005 
2.588e-004 3.281e+007 1.457e+010 1.000e+003 1.701e-001 3.180e-005 
2.591e-004 3.285e+007 1.456e+010 1.000e+003 1.704e-001 3.189e-005 
2.595e-004 3.289e+007 1.457e+010 1.000e+003 1.706e-001 3.199e-005 
2.598e-004 3.293e+007 1.457e+010 1.000e+003 1.708e-001 3.208e-005 
2.602e-004 3.297e+007 1.457e+010 1.000e+003 1.709e-001 3.217e-005 
2.606e-004 3.301e+007 1.457e+010 1.000e+003 1.710e-001 3.226e-005 
2.609e-004 3.305e+007 1.457e+010 1.000e+003 1.712e-001 3.235e-005 
2.612e-004 3.308e+007 1.457e+010 1.000e+003 1.714e-001 3.243e-005 
2.615e-004 3.311e+007 1.457e+010 1.000e+003 1.714e-001 3.249e-005 
2.617e-004 3.313e+007 1.457e+010 1.000e+003 1.715e-001 3.255e-005 
2.620e-004 3.317e+007 1.457e+010 1.000e+003 1.716e-001 3.263e-005 
2.624e-004 3.321e+007 1.457e+010 1.000e+003 1.718e-001 3.273e-005 
2.628e-004 3.325e+007 1.458e+010 1.000e+003 1.720e-001 3.282e-005 
2.631e-004 3.328e+007 1.457e+010 1.000e+003 1.725e-001 3.291e-005 
2.635e-004 3.332e+007 1.457e+010 1.000e+003 1.727e-001 3.300e-005 
2.638e-004 3.336e+007 1.458e+010 1.000e+003 1.728e-001 3.309e-005 
2.642e-004 3.340e+007 1.458e+010 1.000e+003 1.728e-001 3.318e-005 
2.646e-004 3.344e+007 1.458e+010 1.000e+003 1.728e-001 3.328e-005 
2.649e-004 3.348e+007 1.458e+010 1.000e+003 1.730e-001 3.337e-005 
2.653e-004 3.352e+007 1.458e+010 1.000e+003 1.736e-001 3.346e-005 
2.656e-004 3.355e+007 1.458e+010 1.000e+003 1.738e-001 3.355e-005 
2.660e-004 3.359e+007 1.458e+010 1.000e+003 1.739e-001 3.364e-005 
2.663e-004 3.363e+007 1.459e+010 1.000e+003 1.740e-001 3.374e-005 
2.667e-004 3.367e+007 1.459e+010 1.000e+003 1.743e-001 3.383e-005 
2.671e-004 3.371e+007 1.459e+010 1.000e+003 1.746e-001 3.392e-005 
2.674e-004 3.375e+007 1.459e+010 1.000e+003 1.747e-001 3.401e-005 
2.678e-004 3.378e+007 1.459e+010 1.000e+003 1.748e-001 3.411e-005 
2.681e-004 3.382e+007 1.459e+010 1.000e+003 1.750e-001 3.420e-005 
2.685e-004 3.386e+007 1.460e+010 1.000e+003 1.752e-001 3.429e-005 
2.689e-004 3.390e+007 1.460e+010 1.000e+003 1.754e-001 3.438e-005 
2.692e-004 3.394e+007 1.460e+010 1.000e+003 1.755e-001 3.448e-005 
2.696e-004 3.398e+007 1.460e+010 1.000e+003 1.758e-001 3.457e-005 
2.699e-004 3.401e+007 1.461e+010 1.000e+003 1.762e-001 3.466e-005 
2.703e-004 3.405e+007 1.461e+010 1.000e+003 1.764e-001 3.476e-005 
2.706e-004 3.409e+007 1.461e+010 1.000e+003 1.768e-001 3.485e-005 
2.710e-004 3.413e+007 1.461e+010 1.000e+003 1.774e-001 3.495e-005 
2.714e-004 3.417e+007 1.461e+010 1.000e+003 1.777e-001 3.504e-005 
2.717e-004 3.421e+007 1.462e+010 1.000e+003 1.780e-001 3.514e-005 
2.721e-004 3.424e+007 1.462e+010 1.000e+003 1.782e-001 3.523e-005 
2.725e-004 3.428e+007 1.462e+010 1.000e+003 1.785e-001 3.533e-005 
2.728e-004 3.432e+007 1.462e+010 1.000e+003 1.787e-001 3.543e-005 
2.732e-004 3.436e+007 1.463e+010 1.000e+003 1.786e-001 3.552e-005 
2.735e-004 3.440e+007 1.463e+010 1.000e+003 1.789e-001 3.562e-005 
2.739e-004 3.444e+007 1.463e+010 1.000e+003 1.791e-001 3.571e-005 
2.743e-004 3.447e+007 1.464e+010 1.000e+003 1.794e-001 3.581e-005 
2.746e-004 3.451e+007 1.464e+010 1.000e+003 1.795e-001 3.590e-005 
2.750e-004 3.455e+007 1.464e+010 1.000e+003 1.797e-001 3.600e-005 
2.753e-004 3.459e+007 1.464e+010 1.000e+003 1.806e-001 3.610e-005 
2.757e-004 3.463e+007 1.460e+010 1.000e+003 1.810e-001 3.619e-005 
2.761e-004 3.467e+007 1.459e+010 1.000e+003 1.810e-001 3.629e-005 
2.764e-004 3.470e+007 1.458e+010 1.000e+003 1.812e-001 3.639e-005 
2.768e-004 3.474e+007 1.456e+010 1.000e+003 1.811e-001 3.648e-005 
2.771e-004 3.478e+007 1.455e+010 1.000e+003 1.810e-001 3.657e-005 
2.774e-004 3.481e+007 1.454e+010 1.000e+003 1.809e-001 3.665e-005 
2.777e-004 3.484e+007 1.454e+010 1.000e+003 1.812e-001 3.674e-005 
2.781e-004 3.488e+007 1.453e+010 1.000e+003 1.812e-001 3.683e-005 
2.784e-004 3.492e+007 1.453e+010 1.000e+003 1.814e-001 3.692e-005 
2.788e-004 3.495e+007 1.452e+010 1.000e+003 1.815e-001 3.702e-005 
2.791e-004 3.499e+007 1.452e+010 1.000e+003 1.815e-001 3.711e-005 
2.795e-004 3.503e+007 1.452e+010 1.000e+003 1.813e-001 3.721e-005 
2.799e-004 3.507e+007 1.451e+010 1.000e+003 1.813e-001 3.731e-005 
2.802e-004 3.511e+007 1.451e+010 1.000e+003 1.818e-001 3.740e-005 
2.806e-004 3.514e+007 1.451e+010 1.000e+003 1.821e-001 3.750e-005 
2.809e-004 3.518e+007 1.451e+010 1.000e+003 1.823e-001 3.760e-005 
2.813e-004 3.522e+007 1.450e+010 1.000e+003 1.821e-001 3.769e-005 
2.817e-004 3.526e+007 1.450e+010 1.000e+003 1.820e-001 3.779e-005 
2.820e-004 3.530e+007 1.450e+010 1.000e+003 1.820e-001 3.789e-005 
2.824e-004 3.533e+007 1.450e+010 1.000e+003 1.821e-001 3.798e-005 
2.827e-004 3.537e+007 1.450e+010 1.000e+003 1.823e-001 3.808e-005 
2.831e-004 3.541e+007 1.450e+010 1.000e+003 1.826e-001 3.817e-005 
2.834e-004 3.545e+007 1.450e+010 1.000e+003 1.830e-001 3.827e-005 
2.838e-004 3.549e+007 1.450e+010 1.000e+003 1.829e-001 3.837e-005 
2.842e-004 3.552e+007 1.450e+010 1.000e+003 1.827e-001 3.847e-005 
2.845e-004 3.556e+007 1.449e+010 1.000e+003 1.829e-001 3.856e-005 
2.849e-004 3.560e+007 1.449e+010 1.000e+003 1.829e-001 3.866e-005 
2.852e-004 3.564e+007 1.449e+010 1.000e+003 1.828e-001 3.876e-005 
2.856e-004 3.568e+007 1.449e+010 1.000e+003 1.830e-001 3.885e-005 
2.860e-004 3.571e+007 1.449e+010 1.000e+003 1.833e-001 3.895e-005 
2.863e-004 3.575e+007 1.449e+010 1.000e+003 1.832e-001 3.905e-005 
2.867e-004 3.579e+007 1.449e+010 1.000e+003 1.832e-001 3.914e-005 
2.870e-004 3.583e+007 1.448e+010 1.000e+003 1.836e-001 3.924e-005 
2.874e-004 3.586e+007 1.448e+010 1.000e+003 1.842e-001 3.934e-005 
2.878e-004 3.590e+007 1.446e+010 1.000e+003 1.845e-001 3.943e-005 
2.881e-004 3.594e+007 1.438e+010 1.000e+003 1.836e-001 3.953e-005 
2.885e-004 3.598e+007 1.435e+010 1.000e+003 1.833e-001 3.964e-005 
2.889e-004 3.603e+007 1.433e+010 1.000e+003 1.831e-001 3.975e-005 
2.893e-004 3.607e+007 1.433e+010 1.000e+003 1.832e-001 3.986e-005 
2.897e-004 3.611e+007 1.433e+010 1.000e+003 1.834e-001 3.996e-005 
2.901e-004 3.615e+007 1.431e+010 1.000e+003 1.840e-001 4.005e-005 
2.904e-004 3.619e+007 1.430e+010 1.000e+003 1.843e-001 4.015e-005 
2.908e-004 3.622e+007 1.430e+010 1.000e+003 1.842e-001 4.025e-005 
2.912e-004 3.626e+007 1.429e+010 1.000e+003 1.842e-001 4.034e-005 
2.915e-004 3.630e+007 1.430e+010 1.000e+003 1.844e-001 4.044e-005 
2.919e-004 3.634e+007 1.430e+010 1.000e+003 1.843e-001 4.053e-005 
2.922e-004 3.638e+007 1.430e+010 1.000e+003 1.844e-001 4.063e-005 
2.926e-004 3.641e+007 1.430e+010 1.000e+003 1.844e-001 4.072e-005 
2.929e-004 3.645e+007 1.430e+010 1.000e+003 1.846e-001 4.082e-005 
2.933e-004 3.649e+007 1.430e+010 1.000e+003 1.853e-001 4.091e-005 
2.936e-004 3.652e+007 1.428e+010 1.000e+003 1.861e-001 4.101e-005 
2.940e-004 3.656e+007 1.427e+010 1.000e+003 1.865e-001 4.110e-005 
2.943e-004 3.660e+007 1.427e+010 1.000e+003 1.869e-001 4.119e-005 
2.947e-004 3.663e+007 1.426e+010 1.000e+003 1.874e-001 4.129e-005 
2.950e-004 3.667e+007 1.425e+010 1.000e+003 1.876e-001 4.138e-005 
2.954e-004 3.671e+007 1.424e+010 1.000e+003 1.876e-001 4.148e-005 
2.957e-004 3.674e+007 1.424e+010 1.000e+003 1.880e-001 4.157e-005 
2.961e-004 3.678e+007 1.423e+010 1.000e+003 1.883e-001 4.166e-005 
2.964e-004 3.682e+007 1.423e+010 1.000e+003 1.884e-001 4.176e-005 
2.968e-004 3.685e+007 1.422e+010 1.000e+003 1.886e-001 4.185e-005 
2.971e-004 3.689e+007 1.422e+010 1.000e+003 1.888e-001 4.195e-005 
2.975e-004 3.693e+007 1.422e+010 1.000e+003 1.889e-001 4.205e-005 
2.978e-004 3.696e+007 1.422e+010 1.000e+003 1.890e-001 4.214e-005 
2.982e-004 3.700e+007 1.422e+010 1.000e+003 1.892e-001 4.224e-005 
2.985e-004 3.704e+007 1.422e+010 1.000e+003 1.894e-001 4.233e-005 
2.989e-004 3.708e+007 1.422e+010 1.000e+003 1.894e-001 4.243e-005 
2.992e-004 3.712e+007 1.422e+010 1.000e+003 1.895e-001 4.253e-005 
2.996e-004 3.715e+007 1.422e+010 1.000e+003 1.895e-001 4.263e-005 
3.000e-004 3.719e+007 1.422e+010 1.000e+003 1.897e-001 4.273e-005 
3.003e-004 3.723e+007 1.423e+010 1.000e+003 1.899e-001 4.283e-005 
3.007e-004 3.727e+007 1.422e+010 1.000e+003 1.903e-001 4.293e-005 
3.011e-004 3.731e+007 1.423e+010 1.000e+003 1.904e-001 4.303e-005 
3.014e-004 3.734e+007 1.423e+010 1.000e+003 1.905e-001 4.313e-005 
3.018e-004 3.738e+007 1.423e+010 1.000e+003 1.905e-001 4.324e-005 
3.022e-004 3.742e+007 1.423e+010 1.000e+003 1.909e-001 4.334e-005 
3.025e-004 3.746e+007 1.423e+010 1.000e+003 1.913e-001 4.344e-005 
3.029e-004 3.750e+007 1.423e+010 1.000e+003 1.916e-001 4.354e-005 
3.033e-004 3.754e+007 1.423e+010 1.000e+003 1.916e-001 4.364e-005 
3.037e-004 3.758e+007 1.423e+010 1.000e+003 1.919e-001 4.375e-005 
3.040e-004 3.762e+007 1.423e+010 1.000e+003 1.925e-001 4.385e-005 
3.044e-004 3.766e+007 1.423e+010 1.000e+003 1.926e-001 4.396e-005 
3.048e-004 3.770e+007 1.423e+010 1.000e+003 1.929e-001 4.406e-005 
3.052e-004 3.773e+007 1.424e+010 1.000e+003 1.931e-001 4.417e-005 
3.055e-004 3.777e+007 1.424e+010 1.000e+003 1.931e-001 4.427e-005 
3.059e-004 3.781e+007 1.424e+010 1.000e+003 1.934e-001 4.438e-005 
3.063e-004 3.785e+007 1.425e+010 1.000e+003 1.935e-001 4.448e-005 
3.067e-004 3.789e+007 1.425e+010 1.000e+003 1.936e-001 4.459e-005 
3.071e-004 3.793e+007 1.424e+010 1.000e+003 1.941e-001 4.470e-005 
3.074e-004 3.797e+007 1.424e+010 1.000e+003 1.942e-001 4.480e-005 
3.078e-004 3.801e+007 1.423e+010 1.000e+003 1.947e-001 4.491e-005 
3.082e-004 3.805e+007 1.422e+010 1.000e+003 1.946e-001 4.501e-005 
3.086e-004 3.809e+007 1.422e+010 1.000e+003 1.946e-001 4.512e-005 
3.089e-004 3.813e+007 1.422e+010 1.000e+003 1.946e-001 4.522e-005 
3.093e-004 3.816e+007 1.423e+010 1.000e+003 1.946e-001 4.533e-005 
3.097e-004 3.820e+007 1.423e+010 1.000e+003 1.947e-001 4.543e-005 
3.100e-004 3.824e+007 1.423e+010 1.000e+003 1.948e-001 4.554e-005 
3.104e-004 3.828e+007 1.423e+010 1.000e+003 1.952e-001 4.564e-005 
3.108e-004 3.832e+007 1.423e+010 1.000e+003 1.954e-001 4.575e-005 
3.111e-004 3.836e+007 1.423e+010 1.000e+003 1.955e-001 4.585e-005 
3.115e-004 3.840e+007 1.423e+010 1.000e+003 1.955e-001 4.595e-005 
3.119e-004 3.843e+007 1.423e+010 1.000e+003 1.954e-001 4.606e-005 
3.123e-004 3.847e+007 1.423e+010 1.000e+003 1.957e-001 4.616e-005 
3.126e-004 3.851e+007 1.423e+010 1.000e+003 1.958e-001 4.627e-005 
3.130e-004 3.855e+007 1.423e+010 1.000e+003 1.959e-001 4.637e-005 
3.134e-004 3.859e+007 1.424e+010 1.000e+003 1.961e-001 4.648e-005 
3.137e-004 3.863e+007 1.424e+010 1.000e+003 1.964e-001 4.658e-005 
3.141e-004 3.866e+007 1.424e+010 1.000e+003 1.967e-001 4.669e-005 
3.145e-004 3.870e+007 1.424e+010 1.000e+003 1.971e-001 4.680e-005 
3.149e-004 3.874e+007 1.424e+010 1.000e+003 1.970e-001 4.690e-005 
3.152e-004 3.878e+007 1.425e+010 1.000e+003 1.973e-001 4.701e-005 
3.156e-004 3.882e+007 1.425e+010 1.000e+003 1.976e-001 4.712e-005 
3.160e-004 3.886e+007 1.425e+010 1.000e+003 1.978e-001 4.723e-005 
3.164e-004 3.890e+007 1.424e+010 1.000e+003 1.985e-001 4.734e-005 
3.168e-004 3.894e+007 1.423e+010 1.000e+003 1.989e-001 4.745e-005 
3.172e-004 3.898e+007 1.423e+010 1.000e+003 1.993e-001 4.757e-005 
3.176e-004 3.902e+007 1.423e+010 1.000e+003 1.996e-001 4.768e-005 
3.180e-004 3.906e+007 1.423e+010 1.000e+003 2.000e-001 4.780e-005 
3.184e-004 3.910e+007 1.423e+010 1.000e+003 2.002e-001 4.791e-005 
3.188e-004 3.915e+007 1.423e+010 1.000e+003 2.000e-001 4.803e-005 
3.192e-004 3.919e+007 1.423e+010 1.000e+003 2.001e-001 4.815e-005 
3.196e-004 3.923e+007 1.423e+010 1.000e+003 2.003e-001 4.826e-005 
3.200e-004 3.927e+007 1.423e+010 1.000e+003 2.004e-001 4.838e-005 
3.204e-004 3.931e+007 1.424e+010 1.000e+003 2.005e-001 4.849e-005 
3.208e-004 3.935e+007 1.424e+010 1.000e+003 2.007e-001 4.861e-005 
3.212e-004 3.939e+007 1.424e+010 1.000e+003 2.008e-001 4.872e-005 
3.216e-004 3.943e+007 1.424e+010 1.000e+003 2.010e-001 4.883e-005 
3.219e-004 3.947e+007 1.425e+010 1.000e+003 2.012e-001 4.895e-005 
3.223e-004 3.951e+007 1.425e+010 1.000e+003 2.016e-001 4.906e-005 
3.227e-004 3.955e+007 1.425e+010 1.000e+003 2.022e-001 4.918e-005 
3.231e-004 3.959e+007 1.425e+010 1.000e+003 2.023e-001 4.929e-005 
3.235e-004 3.963e+007 1.425e+010 1.000e+003 2.030e-001 4.941e-005 
3.239e-004 3.967e+007 1.425e+010 1.000e+003 2.030e-001 4.952e-005 
3.243e-004 3.971e+007 1.425e+010 1.000e+003 2.032e-001 4.964e-005 
3.247e-004 3.975e+007 1.425e+010 1.000e+003 2.033e-001 4.976e-005 
3.251e-004 3.979e+007 1.426e+010 1.000e+003 2.035e-001 4.987e-005 
3.255e-004 3.983e+007 1.426e+010 1.000e+003 2.040e-001 4.999e-005 
3.259e-004 3.987e+007 1.426e+010 1.000e+003 2.042e-001 5.011e-005 
3.263e-004 3.991e+007 1.426e+010 1.000e+003 2.045e-001 5.022e-005 
3.267e-004 3.995e+007 1.426e+010 1.000e+003 2.049e-001 5.034e-005 
3.271e-004 3.999e+007 1.426e+010 1.000e+003 2.051e-001 5.046e-005 
3.275e-004 4.003e+007 1.422e+010 1.000e+003 2.050e-001 5.057e-005 
3.279e-004 4.007e+007 1.421e+010 1.000e+003 2.049e-001 5.069e-005 
3.282e-004 4.011e+007 1.420e+010 1.000e+003 2.048e-001 5.081e-005 
3.286e-004 4.015e+007 1.420e+010 1.000e+003 2.048e-001 5.092e-005 
3.290e-004 4.019e+007 1.420e+010 1.000e+003 2.048e-001 5.103e-005 
3.294e-004 4.023e+007 1.420e+010 1.000e+003 2.051e-001 5.113e-005 
3.297e-004 4.026e+007 1.419e+010 1.000e+003 2.052e-001 5.122e-005 
3.300e-004 4.029e+007 1.420e+010 1.000e+003 2.055e-001 5.131e-005 
3.303e-004 4.032e+007 1.420e+010 1.000e+003 2.056e-001 5.140e-005 
3.306e-004 4.035e+007 1.420e+010 1.000e+003 2.057e-001 5.149e-005 
3.309e-004 4.038e+007 1.420e+010 1.000e+003 2.058e-001 5.159e-005 
3.312e-004 4.041e+007 1.420e+010 1.000e+003 2.058e-001 5.167e-005 
3.315e-004 4.044e+007 1.420e+010 1.000e+003 2.057e-001 5.176e-005 
3.318e-004 4.047e+007 1.420e+010 1.000e+003 2.061e-001 5.185e-005 
3.320e-004 4.049e+007 1.421e+010 1.000e+003 2.062e-001 5.191e-005 
3.322e-004 4.052e+007 1.421e+010 1.000e+003 2.064e-001 5.198e-005 
3.324e-004 4.053e+007 1.421e+010 1.000e+003 2.063e-001 5.203e-005 
3.326e-004 4.055e+007 1.421e+010 1.000e+003 2.065e-001 5.209e-005 
3.328e-004 4.057e+007 1.421e+010 1.000e+003 2.065e-001 5.214e-005 
3.330e-004 4.060e+007 1.421e+010 1.000e+003 2.067e-001 5.221e-005 
3.332e-004 4.062e+007 1.422e+010 1.000e+003 2.067e-001 5.229e-005 
3.335e-004 4.065e+007 1.422e+010 1.000e+003 2.068e-001 5.236e-005 
3.337e-004 4.067e+007 1.422e+010 1.000e+003 2.069e-001 5.243e-005 
3.340e-004 4.070e+007 1.423e+010 1.000e+003 2.070e-001 5.251e-005 
3.342e-004 4.072e+007 1.423e+010 1.000e+003 2.073e-001 5.258e-005 
3.345e-004 4.075e+007 1.423e+010 1.000e+003 2.078e-001 5.266e-005 
3.347e-004 4.077e+007 1.422e+010 1.000e+003 2.085e-001 5.273e-005 
3.350e-004 4.080e+007 1.421e+010 1.000e+003 2.089e-001 5.281e-005 
3.352e-004 4.082e+007 1.420e+010 1.000e+003 2.096e-001 5.288e-005 
3.355e-004 4.085e+007 1.419e+010 1.000e+003 2.098e-001 5.296e-005 
3.357e-004 4.087e+007 1.419e+010 1.000e+003 2.099e-001 5.303e-005 
3.360e-004 4.090e+007 1.419e+010 1.000e+003 2.101e-001 5.311e-005 
3.362e-004 4.092e+007 1.419e+010 1.000e+003 2.102e-001 5.318e-005 
3.365e-004 4.095e+007 1.419e+010 1.000e+003 2.102e-001 5.326e-005 
3.367e-004 4.097e+007 1.419e+010 1.000e+003 2.103e-001 5.333e-005 
3.370e-004 4.100e+007 1.419e+010 1.000e+003 2.103e-001 5.341e-005 
3.372e-004 4.102e+007 1.419e+010 1.000e+003 2.104e-001 5.348e-005 
3.375e-004 4.105e+007 1.419e+010 1.000e+003 2.106e-001 5.356e-005 
3.377e-004 4.107e+007 1.419e+010 1.000e+003 2.108e-001 5.363e-005 
3.380e-004 4.110e+007 1.419e+010 1.000e+003 2.109e-001 5.371e-005 
3.382e-004 4.112e+007 1.419e+010 1.000e+003 2.110e-001 5.378e-005 
3.385e-004 4.115e+007 1.419e+010 1.000e+003 2.111e-001 5.386e-005 
3.387e-004 4.117e+007 1.419e+010 1.000e+003 2.113e-001 5.394e-005 
3.390e-004 4.120e+007 1.419e+010 1.000e+003 2.115e-001 5.401e-005 
3.392e-004 4.122e+007 1.419e+010 1.000e+003 2.117e-001 5.409e-005 
3.395e-004 4.125e+007 1.419e+010 1.000e+003 2.118e-001 5.416e-005 
3.397e-004 4.127e+007 1.419e+010 1.000e+003 2.118e-001 5.424e-005 
3.399e-004 4.130e+007 1.419e+010 1.000e+003 2.104e-001 5.431e-005 
3.402e-004 4.132e+007 1.419e+010 1.000e+003 2.104e-001 5.438e-005 
3.404e-004 4.134e+007 1.419e+010 1.000e+003 2.109e-001 5.445e-005 
3.406e-004 4.137e+007 1.419e+010 1.000e+003 2.108e-001 5.451e-005 
3.408e-004 4.139e+007 1.419e+010 1.000e+003 2.107e-001 5.458e-005 
3.411e-004 4.141e+007 1.419e+010 1.000e+003 2.106e-001 5.465e-005 
3.413e-004 4.143e+007 1.420e+010 1.000e+003 2.110e-001 5.472e-005 
3.415e-004 4.146e+007 1.420e+010 1.000e+003 2.109e-001 5.479e-005 
3.417e-004 4.148e+007 1.420e+010 1.000e+003 2.108e-001 5.486e-005 
3.420e-004 4.150e+007 1.420e+010 1.000e+003 2.111e-001 5.492e-005 
3.422e-004 4.152e+007 1.420e+010 1.000e+003 2.114e-001 5.499e-005 
3.424e-004 4.155e+007 1.420e+010 1.000e+003 2.112e-001 5.506e-005 
3.426e-004 4.157e+007 1.420e+010 1.000e+003 2.113e-001 5.513e-005 
3.429e-004 4.159e+007 1.420e+010 1.000e+003 2.116e-001 5.520e-005 
3.431e-004 4.161e+007 1.420e+010 1.000e+003 2.119e-001 5.527e-005 
3.433e-004 4.164e+007 1.420e+010 1.000e+003 2.116e-001 5.534e-005 
3.435e-004 4.166e+007 1.420e+010 1.000e+003 2.120e-001 5.541e-005 
3.438e-004 4.168e+007 1.420e+010 1.000e+003 2.120e-001 5.548e-005 
3.440e-004 4.170e+007 1.420e+010 1.000e+003 2.122e-001 5.555e-005 
3.442e-004 4.173e+007 1.420e+010 1.000e+003 2.120e-001 5.562e-005 
3.445e-004 4.175e+007 1.421e+010 1.000e+003 2.124e-001 5.569e-005 
3.447e-004 4.177e+007 1.421e+010 1.000e+003 2.124e-001 5.576e-005 
3.449e-004 4.180e+007 1.421e+010 1.000e+003 2.126e-001 5.583e-005 
3.451e-004 4.182e+007 1.421e+010 1.000e+003 2.125e-001 5.590e-005 
3.454e-004 4.184e+007 1.421e+010 1.000e+003 2.129e-001 5.597e-005 
3.456e-004 4.186e+007 1.421e+010 1.000e+003 2.129e-001 5.604e-005 
3.458e-004 4.189e+007 1.421e+010 1.000e+003 2.130e-001 5.611e-005 
3.461e-004 4.191e+007 1.421e+010 1.000e+003 2.127e-001 5.618e-005 
3.463e-004 4.193e+007 1.422e+010 1.000e+003 2.131e-001 5.625e-005 
3.465e-004 4.196e+007 1.422e+010 1.000e+003 2.130e-001 5.632e-005 
3.467e-004 4.198e+007 1.422e+010 1.000e+003 2.135e-001 5.639e-005 
3.470e-004 4.200e+007 1.422e+010 1.000e+003 2.133e-001 5.646e-005 
3.472e-004 4.203e+007 1.422e+010 1.000e+003 2.137e-001 5.654e-005 
3.474e-004 4.205e+007 1.422e+010 1.000e+003 2.136e-001 5.661e-005 
3.477e-004 4.207e+007 1.422e+010 1.000e+003 2.136e-001 5.668e-005 
3.479e-004 4.210e+007 1.422e+010 1.000e+003 2.134e-001 5.675e-005 
3.482e-004 4.212e+007 1.422e+010 1.000e+003 2.139e-001 5.683e-005 
3.484e-004 4.214e+007 1.422e+010 1.000e+003 2.142e-001 5.690e-005 
3.486e-004 4.217e+007 1.422e+010 1.000e+003 2.141e-001 5.698e-005 
3.489e-004 4.219e+007 1.422e+010 1.000e+003 2.143e-001 5.705e-005 
3.491e-004 4.222e+007 1.423e+010 1.000e+003 2.147e-001 5.713e-005 
3.494e-004 4.224e+007 1.423e+010 1.000e+003 2.142e-001 5.720e-005 
3.496e-004 4.227e+007 1.423e+010 1.000e+003 2.149e-001 5.728e-005 
3.499e-004 4.229e+007 1.423e+010 1.000e+003 2.141e-001 5.736e-005 
3.501e-004 4.232e+007 1.423e+010 1.000e+003 2.152e-001 5.744e-005 
3.504e-004 4.234e+007 1.424e+010 1.000e+003 2.148e-001 5.752e-005 
3.506e-004 4.237e+007 1.424e+010 1.000e+003 2.155e-001 5.760e-005 
3.509e-004 4.239e+007 1.424e+010 1.000e+003 2.148e-001 5.768e-005 
3.512e-004 4.242e+007 1.424e+010 1.000e+003 2.156e-001 5.776e-005 
3.514e-004 4.245e+007 1.424e+010 1.000e+003 2.153e-001 5.784e-005 
3.517e-004 4.247e+007 1.425e+010 1.000e+003 2.164e-001 5.792e-005 
3.519e-004 4.250e+007 1.420e+010 1.000e+003 2.153e-001 5.801e-005 
3.522e-004 4.253e+007 1.420e+010 1.000e+003 2.158e-001 5.809e-005 
3.525e-004 4.255e+007 1.420e+010 1.000e+003 2.153e-001 5.817e-005 
3.528e-004 4.258e+007 1.420e+010 1.000e+003 2.156e-001 5.826e-005 
3.530e-004 4.261e+007 1.419e+010 1.000e+003 2.155e-001 5.834e-005 
3.533e-004 4.263e+007 1.418e+010 1.000e+003 2.157e-001 5.843e-005 
3.536e-004 4.266e+007 1.418e+010 1.000e+003 2.163e-001 5.852e-005 
3.539e-004 4.269e+007 1.418e+010 1.000e+003 2.157e-001 5.860e-005 
3.541e-004 4.272e+007 1.418e+010 1.000e+003 2.162e-001 5.869e-005 
3.544e-004 4.275e+007 1.418e+010 1.000e+003 2.159e-001 5.878e-005 
3.547e-004 4.277e+007 1.418e+010 1.000e+003 2.158e-001 5.887e-005 
3.550e-004 4.280e+007 1.418e+010 1.000e+003 2.162e-001 5.896e-005 
3.553e-004 4.283e+007 1.418e+010 1.000e+003 2.162e-001 5.905e-005 
3.556e-004 4.286e+007 1.418e+010 1.000e+003 2.165e-001 5.914e-005 
3.559e-004 4.289e+007 1.418e+010 1.000e+003 2.168e-001 5.923e-005 
3.562e-004 4.292e+007 1.418e+010 1.000e+003 2.171e-001 5.932e-005 
3.565e-004 4.295e+007 1.417e+010 1.000e+003 2.173e-001 5.942e-005 
3.568e-004 4.298e+007 1.417e+010 1.000e+003 2.176e-001 5.951e-005 
3.571e-004 4.301e+007 1.416e+010 1.000e+003 2.179e-001 5.961e-005 
3.574e-004 4.304e+007 1.415e+010 1.000e+003 2.185e-001 5.970e-005 
3.577e-004 4.307e+007 1.415e+010 1.000e+003 2.185e-001 5.980e-005 
3.580e-004 4.310e+007 1.414e+010 1.000e+003 2.179e-001 5.990e-005 
3.583e-004 4.313e+007 1.414e+010 1.000e+003 2.179e-001 6.000e-005 
3.587e-004 4.317e+007 1.414e+010 1.000e+003 2.180e-001 6.010e-005 
3.590e-004 4.320e+007 1.414e+010 1.000e+003 2.181e-001 6.020e-005 
3.593e-004 4.323e+007 1.414e+010 1.000e+003 2.175e-001 6.030e-005 
3.596e-004 4.326e+007 1.414e+010 1.000e+003 2.182e-001 6.040e-005 
3.599e-004 4.329e+007 1.414e+010 1.000e+003 2.183e-001 6.050e-005 
3.603e-004 4.333e+007 1.413e+010 1.000e+003 2.184e-001 6.061e-005 
3.606e-004 4.336e+007 1.413e+010 1.000e+003 2.183e-001 6.071e-005 
3.609e-004 4.339e+007 1.413e+010 1.000e+003 2.185e-001 6.082e-005 
3.613e-004 4.343e+007 1.413e+010 1.000e+003 2.186e-001 6.092e-005 
3.616e-004 4.346e+007 1.413e+010 1.000e+003 2.190e-001 6.103e-005 
3.620e-004 4.349e+007 1.413e+010 1.000e+003 2.191e-001 6.114e-005 
3.623e-004 4.353e+007 1.413e+010 1.000e+003 2.197e-001 6.125e-005 
3.627e-004 4.356e+007 1.413e+010 1.000e+003 2.194e-001 6.136e-005 
3.630e-004 4.360e+007 1.412e+010 1.000e+003 2.200e-001 6.147e-005 
3.634e-004 4.364e+007 1.412e+010 1.000e+003 2.199e-001 6.159e-005 
3.638e-004 4.367e+007 1.412e+010 1.000e+003 2.200e-001 6.170e-005 
3.641e-004 4.371e+007 1.412e+010 1.000e+003 2.209e-001 6.182e-005 
3.645e-004 4.374e+007 1.411e+010 1.000e+003 2.210e-001 6.193e-005 
3.649e-004 4.378e+007 1.411e+010 1.000e+003 2.209e-001 6.205e-005 
3.652e-004 4.382e+007 1.411e+010 1.000e+003 2.207e-001 6.217e-005 
3.656e-004 4.386e+007 1.411e+010 1.000e+003 2.215e-001 6.230e-005 
3.660e-004 4.389e+007 1.411e+010 1.000e+003 2.214e-001 6.241e-005 
3.664e-004 4.393e+007 1.411e+010 1.000e+003 2.218e-001 6.253e-005 
3.667e-004 4.396e+007 1.411e+010 1.000e+003 2.219e-001 6.264e-005 
3.671e-004 4.400e+007 1.411e+010 1.000e+003 2.222e-001 6.276e-005 
3.675e-004 4.404e+007 1.411e+010 1.000e+003 2.221e-001 6.288e-005 
3.678e-004 4.407e+007 1.411e+010 1.000e+003 2.226e-001 6.300e-005 
3.682e-004 4.411e+007 1.410e+010 1.000e+003 2.231e-001 6.312e-005 
3.686e-004 4.415e+007 1.410e+010 1.000e+003 2.232e-001 6.325e-005 
3.690e-004 4.419e+007 1.410e+010 1.000e+003 2.235e-001 6.337e-005 
3.694e-004 4.423e+007 1.410e+010 1.000e+003 2.240e-001 6.349e-005 
3.698e-004 4.426e+007 1.410e+010 1.000e+003 2.242e-001 6.362e-005 
3.702e-004 4.430e+007 1.410e+010 1.000e+003 2.244e-001 6.374e-005 
3.706e-004 4.434e+007 1.410e+010 1.000e+003 2.243e-001 6.387e-005 
3.709e-004 4.438e+007 1.410e+010 1.000e+003 2.247e-001 6.400e-005 
3.713e-004 4.442e+007 1.410e+010 1.000e+003 2.250e-001 6.412e-005 
3.717e-004 4.446e+007 1.410e+010 1.000e+003 2.251e-001 6.425e-005 
3.721e-004 4.450e+007 1.411e+010 1.000e+003 2.254e-001 6.438e-005 
3.725e-004 4.454e+007 1.410e+010 1.000e+003 2.256e-001 6.451e-005 
3.730e-004 4.458e+007 1.409e+010 1.000e+003 2.258e-001 6.464e-005 
3.734e-004 4.462e+007 1.409e+010 1.000e+003 2.264e-001 6.478e-005 
3.738e-004 4.466e+007 1.409e+010 1.000e+003 2.264e-001 6.491e-005 
3.742e-004 4.470e+007 1.408e+010 1.000e+003 2.267e-001 6.505e-005 
3.746e-004 4.474e+007 1.408e+010 1.000e+003 2.270e-001 6.518e-005 
3.750e-004 4.478e+007 1.408e+010 1.000e+003 2.270e-001 6.532e-005 
3.755e-004 4.482e+007 1.408e+010 1.000e+003 2.274e-001 6.546e-005 
3.759e-004 4.486e+007 1.408e+010 1.000e+003 2.274e-001 6.559e-005 
3.763e-004 4.490e+007 1.408e+010 1.000e+003 2.274e-001 6.573e-005 
3.767e-004 4.494e+007 1.408e+010 1.000e+003 2.276e-001 6.587e-005 
3.771e-004 4.498e+007 1.407e+010 1.000e+003 2.277e-001 6.600e-005 
3.776e-004 4.503e+007 1.407e+010 1.000e+003 2.278e-001 6.614e-005 
3.780e-004 4.507e+007 1.407e+010 1.000e+003 2.280e-001 6.628e-005 
3.784e-004 4.511e+007 1.407e+010 1.000e+003 2.282e-001 6.642e-005 
3.788e-004 4.515e+007 1.407e+010 1.000e+003 2.284e-001 6.656e-005 
3.793e-004 4.519e+007 1.407e+010 1.000e+003 2.283e-001 6.669e-005 
3.797e-004 4.523e+007 1.407e+010 1.000e+003 2.283e-001 6.683e-005 
3.801e-004 4.527e+007 1.408e+010 1.000e+003 2.283e-001 6.697e-005 
3.805e-004 4.531e+007 1.408e+010 1.000e+003 2.287e-001 6.711e-005 
3.809e-004 4.535e+007 1.408e+010 1.000e+003 2.289e-001 6.724e-005 
3.814e-004 4.539e+007 1.407e+010 1.000e+003 2.295e-001 6.738e-005 
3.818e-004 4.544e+007 1.406e+010 1.000e+003 2.299e-001 6.752e-005 
3.822e-004 4.548e+007 1.406e+010 1.000e+003 2.300e-001 6.766e-005 
3.826e-004 4.552e+007 1.406e+010 1.000e+003 2.303e-001 6.780e-005 
3.830e-004 4.556e+007 1.406e+010 1.000e+003 2.305e-001 6.794e-005 
3.835e-004 4.560e+007 1.406e+010 1.000e+003 2.307e-001 6.807e-005 
3.839e-004 4.564e+007 1.405e+010 1.000e+003 2.307e-001 6.821e-005 
3.843e-004 4.568e+007 1.405e+010 1.000e+003 2.311e-001 6.835e-005 
3.847e-004 4.572e+007 1.405e+010 1.000e+003 2.315e-001 6.849e-005 
3.851e-004 4.576e+007 1.405e+010 1.000e+003 2.315e-001 6.863e-005 
3.856e-004 4.580e+007 1.405e+010 1.000e+003 2.319e-001 6.877e-005 
3.860e-004 4.584e+007 1.404e+010 1.000e+003 2.319e-001 6.891e-005 
3.864e-004 4.588e+007 1.404e+010 1.000e+003 2.322e-001 6.905e-005 
3.868e-004 4.593e+007 1.404e+010 1.000e+003 2.322e-001 6.919e-005 
3.873e-004 4.597e+007 1.404e+010 1.000e+003 2.323e-001 6.933e-005 
3.877e-004 4.601e+007 1.404e+010 1.000e+003 2.323e-001 6.947e-005 
3.881e-004 4.605e+007 1.404e+010 1.000e+003 2.326e-001 6.961e-005 
3.885e-004 4.609e+007 1.404e+010 1.000e+003 2.326e-001 6.975e-005 
3.889e-004 4.613e+007 1.404e+010 1.000e+003 2.326e-001 6.989e-005 
3.894e-004 4.617e+007 1.405e+010 1.000e+003 2.327e-001 7.003e-005 
3.898e-004 4.621e+007 1.405e+010 1.000e+003 2.329e-001 7.017e-005 
3.902e-004 4.625e+007 1.405e+010 1.000e+003 2.330e-001 7.031e-005 
3.906e-004 4.629e+007 1.405e+010 1.000e+003 2.333e-001 7.045e-005 
3.911e-004 4.633e+007 1.405e+010 1.000e+003 2.338e-001 7.059e-005 
3.915e-004 4.637e+007 1.404e+010 1.000e+003 2.342e-001 7.073e-005 
3.919e-004 4.641e+007 1.404e+010 1.000e+003 2.343e-001 7.087e-005 
3.923e-004 4.645e+007 1.403e+010 1.000e+003 2.341e-001 7.101e-005 
3.927e-004 4.650e+007 1.403e+010 1.000e+003 2.339e-001 7.115e-005 
3.932e-004 4.654e+007 1.403e+010 1.000e+003 2.341e-001 7.129e-005 
3.936e-004 4.658e+007 1.403e+010 1.000e+003 2.343e-001 7.144e-005 
3.940e-004 4.662e+007 1.403e+010 1.000e+003 2.346e-001 7.158e-005 
3.944e-004 4.666e+007 1.403e+010 1.000e+003 2.345e-001 7.172e-005 
3.948e-004 4.670e+007 1.404e+010 1.000e+003 2.345e-001 7.186e-005 
3.953e-004 4.674e+007 1.404e+010 1.000e+003 2.352e-001 7.200e-005 
3.957e-004 4.678e+007 1.404e+010 1.000e+003 2.350e-001 7.214e-005 
3.961e-004 4.682e+007 1.404e+010 1.000e+003 2.348e-001 7.228e-005 
3.965e-004 4.686e+007 1.405e+010 1.000e+003 2.347e-001 7.242e-005 
3.970e-004 4.690e+007 1.405e+010 1.000e+003 2.350e-001 7.257e-005 
3.974e-004 4.694e+007 1.406e+010 1.000e+003 2.353e-001 7.271e-005 
3.978e-004 4.698e+007 1.405e+010 1.000e+003 2.358e-001 7.285e-005 
3.982e-004 4.702e+007 1.404e+010 1.000e+003 2.361e-001 7.299e-005 
3.986e-004 4.706e+007 1.404e+010 1.000e+003 2.364e-001 7.313e-005 
3.991e-004 4.710e+007 1.404e+010 1.000e+003 2.369e-001 7.327e-005 
3.995e-004 4.714e+007 1.403e+010 1.000e+003 2.372e-001 7.341e-005 
3.999e-004 4.718e+007 1.403e+010 1.000e+003 2.375e-001 7.355e-005 
4.003e-004 4.722e+007 1.403e+010 1.000e+003 2.375e-001 7.369e-005 
4.007e-004 4.726e+007 1.403e+010 1.000e+003 2.376e-001 7.384e-005 
4.011e-004 4.730e+007 1.403e+010 1.000e+003 2.376e-001 7.398e-005 
4.016e-004 4.734e+007 1.403e+010 1.000e+003 2.378e-001 7.412e-005 
4.020e-004 4.738e+007 1.403e+010 1.000e+003 2.380e-001 7.426e-005 
4.024e-004 4.742e+007 1.403e+010 1.000e+003 2.386e-001 7.441e-005 
4.028e-004 4.746e+007 1.403e+010 1.000e+003 2.388e-001 7.455e-005 
4.032e-004 4.750e+007 1.403e+010 1.000e+003 2.389e-001 7.469e-005 
4.037e-004 4.754e+007 1.403e+010 1.000e+003 2.391e-001 7.484e-005 
4.041e-004 4.758e+007 1.403e+010 1.000e+003 2.393e-001 7.498e-005 
4.045e-004 4.762e+007 1.404e+010 1.000e+003 2.393e-001 7.513e-005 
4.050e-004 4.767e+007 1.403e+010 1.000e+003 2.402e-001 7.528e-005 
4.054e-004 4.771e+007 1.402e+010 1.000e+003 2.404e-001 7.544e-005 
4.059e-004 4.775e+007 1.402e+010 1.000e+003 2.407e-001 7.560e-005 
4.064e-004 4.780e+007 1.402e+010 1.000e+003 2.412e-001 7.578e-005 
4.069e-004 4.785e+007 1.402e+010 1.000e+003 2.412e-001 7.595e-005 
4.074e-004 4.790e+007 1.402e+010 1.000e+003 2.413e-001 7.613e-005 
4.080e-004 4.795e+007 1.402e+010 1.000e+003 2.416e-001 7.631e-005 
4.085e-004 4.800e+007 1.402e+010 1.000e+003 2.419e-001 7.649e-005 
4.090e-004 4.805e+007 1.402e+010 1.000e+003 2.421e-001 7.667e-005 
4.095e-004 4.810e+007 1.402e+010 1.000e+003 2.423e-001 7.685e-005 
4.101e-004 4.815e+007 1.402e+010 1.000e+003 2.425e-001 7.703e-005 
4.106e-004 4.820e+007 1.402e+010 1.000e+003 2.426e-001 7.721e-005 
4.111e-004 4.825e+007 1.402e+010 1.000e+003 2.427e-001 7.740e-005 
4.116e-004 4.830e+007 1.402e+010 1.000e+003 2.431e-001 7.758e-005 
4.120e-004 4.833e+007 1.402e+010 1.000e+003 2.432e-001 7.771e-005 
4.124e-004 4.837e+007 1.402e+010 1.000e+003 2.432e-001 7.785e-005 
4.130e-004 4.842e+007 1.402e+010 1.000e+003 2.436e-001 7.804e-005 
4.135e-004 4.847e+007 1.402e+010 1.000e+003 2.441e-001 7.822e-005 
4.139e-004 4.852e+007 1.403e+010 1.000e+003 2.441e-001 7.838e-005 
4.145e-004 4.857e+007 1.403e+010 1.000e+003 2.443e-001 7.857e-005 
4.150e-004 4.862e+007 1.402e+010 1.000e+003 2.450e-001 7.876e-005 
4.156e-004 4.867e+007 1.402e+010 1.000e+003 2.453e-001 7.895e-005 
4.161e-004 4.872e+007 1.402e+010 1.000e+003 2.454e-001 7.913e-005 
4.167e-004 4.877e+007 1.401e+010 1.000e+003 2.460e-001 7.933e-005 
4.172e-004 4.882e+007 1.401e+010 1.000e+003 2.461e-001 7.952e-005 
4.177e-004 4.887e+007 1.401e+010 1.000e+003 2.462e-001 7.971e-005 
4.183e-004 4.892e+007 1.401e+010 1.000e+003 2.462e-001 7.990e-005 
4.188e-004 4.898e+007 1.400e+010 1.000e+003 2.463e-001 8.010e-005 
4.194e-004 4.903e+007 1.400e+010 1.000e+003 2.465e-001 8.029e-005 
4.200e-004 4.908e+007 1.400e+010 1.000e+003 2.467e-001 8.049e-005 
4.205e-004 4.913e+007 1.400e+010 1.000e+003 2.469e-001 8.068e-005 
4.211e-004 4.918e+007 1.400e+010 1.000e+003 2.470e-001 8.087e-005 
4.216e-004 4.924e+007 1.400e+010 1.000e+003 2.471e-001 8.108e-005 
4.222e-004 4.929e+007 1.401e+010 1.000e+003 2.473e-001 8.128e-005 
4.228e-004 4.934e+007 1.400e+010 1.000e+003 2.477e-001 8.148e-005 
4.233e-004 4.940e+007 1.400e+010 1.000e+003 2.479e-001 8.168e-005 
4.239e-004 4.945e+007 1.400e+010 1.000e+003 2.484e-001 8.189e-005 
4.245e-004 4.951e+007 1.400e+010 1.000e+003 2.486e-001 8.209e-005 
4.251e-004 4.956e+007 1.400e+010 1.000e+003 2.487e-001 8.230e-005 
4.257e-004 4.962e+007 1.400e+010 1.000e+003 2.487e-001 8.251e-005 
4.263e-004 4.967e+007 1.401e+010 1.000e+003 2.488e-001 8.272e-005 
4.268e-004 4.972e+007 1.400e+010 1.000e+003 2.493e-001 8.292e-005 
4.274e-004 4.978e+007 1.400e+010 1.000e+003 2.497e-001 8.312e-005 
4.280e-004 4.983e+007 1.400e+010 1.000e+003 2.499e-001 8.332e-005 
4.286e-004 4.988e+007 1.400e+010 1.000e+003 2.499e-001 8.353e-005 
4.291e-004 4.994e+007 1.400e+010 1.000e+003 2.502e-001 8.373e-005 
4.297e-004 4.999e+007 1.400e+010 1.000e+003 2.507e-001 8.394e-005 
4.303e-004 5.005e+007 1.399e+010 1.000e+003 2.510e-001 8.415e-005 
4.309e-004 5.010e+007 1.399e+010 1.000e+003 2.513e-001 8.436e-005 
4.315e-004 5.016e+007 1.399e+010 1.000e+003 2.516e-001 8.458e-005 
4.321e-004 5.022e+007 1.399e+010 1.000e+003 2.518e-001 8.480e-005 
4.327e-004 5.027e+007 1.399e+010 1.000e+003 2.520e-001 8.500e-005 
4.333e-004 5.032e+007 1.399e+010 1.000e+003 2.521e-001 8.522e-005 
4.338e-004 5.037e+007 1.399e+010 1.000e+003 2.525e-001 8.541e-005 
4.341e-004 5.040e+007 1.399e+010 1.000e+003 2.526e-001 8.549e-005 
4.346e-004 5.045e+007 1.399e+010 1.000e+003 2.527e-001 8.569e-005 
4.352e-004 5.050e+007 1.399e+010 1.000e+003 2.525e-001 8.589e-005 
4.358e-004 5.056e+007 1.399e+010 1.000e+003 2.527e-001 8.613e-005 
4.365e-004 5.062e+007 1.399e+010 1.000e+003 2.533e-001 8.636e-005 
4.370e-004 5.067e+007 1.400e+010 1.000e+003 2.534e-001 8.655e-005 
4.373e-004 5.069e+007 1.400e+010 1.000e+003 2.534e-001 8.665e-005 
4.379e-004 5.075e+007 1.400e+010 1.000e+003 2.537e-001 8.686e-005 
4.385e-004 5.081e+007 1.400e+010 1.000e+003 2.543e-001 8.711e-005 
4.392e-004 5.087e+007 1.400e+010 1.000e+003 2.544e-001 8.735e-005 
4.399e-004 5.094e+007 1.400e+010 1.000e+003 2.553e-001 8.761e-005 
4.406e-004 5.100e+007 1.399e+010 1.000e+003 2.558e-001 8.786e-005 
4.413e-004 5.107e+007 1.399e+010 1.000e+003 2.561e-001 8.812e-005 
4.420e-004 5.113e+007 1.399e+010 1.000e+003 2.560e-001 8.836e-005 
4.426e-004 5.118e+007 1.399e+010 1.000e+003 2.563e-001 8.859e-005 
4.432e-004 5.124e+007 1.399e+010 1.000e+003 2.563e-001 8.880e-005 
4.436e-004 5.128e+007 1.399e+010 1.000e+003 2.570e-001 8.895e-005 
4.440e-004 5.132e+007 1.399e+010 1.000e+003 2.572e-001 8.911e-005 
4.445e-004 5.136e+007 1.399e+010 1.000e+003 2.567e-001 8.927e-005 
4.448e-004 5.139e+007 1.399e+010 1.000e+003 2.570e-001 8.941e-005 
4.452e-004 5.143e+007 1.399e+010 1.000e+003 2.573e-001 8.955e-005 
4.456e-004 5.146e+007 1.400e+010 1.000e+003 2.573e-001 8.969e-005 
4.459e-004 5.149e+007 1.400e+010 1.000e+003 2.575e-001 8.981e-005 
4.463e-004 5.153e+007 1.400e+010 1.000e+003 2.576e-001 8.995e-005 
4.467e-004 5.156e+007 1.399e+010 1.000e+003 2.582e-001 9.009e-005 
4.471e-004 5.159e+007 1.399e+010 1.000e+003 2.582e-001 9.022e-005 
4.474e-004 5.163e+007 1.399e+010 1.000e+003 2.585e-001 9.036e-005 
4.478e-004 5.166e+007 1.399e+010 1.000e+003 2.583e-001 9.049e-005 
4.482e-004 5.169e+007 1.399e+010 1.000e+003 2.581e-001 9.062e-005 
4.486e-004 5.173e+007 1.399e+010 1.000e+003 2.580e-001 9.077e-005 
4.490e-004 5.177e+007 1.399e+010 1.000e+003 2.579e-001 9.094e-005 
4.494e-004 5.181e+007 1.399e+010 1.000e+003 2.579e-001 9.109e-005 
4.498e-004 5.184e+007 1.400e+010 1.000e+003 2.585e-001 9.122e-005 
4.501e-004 5.187e+007 1.400e+010 1.000e+003 2.585e-001 9.133e-005 
4.504e-004 5.190e+007 1.400e+010 1.000e+003 2.586e-001 9.145e-005 
4.507e-004 5.193e+007 1.400e+010 1.000e+003 2.587e-001 9.156e-005 
4.510e-004 5.196e+007 1.401e+010 1.000e+003 2.589e-001 9.168e-005 
4.514e-004 5.199e+007 1.401e+010 1.000e+003 2.589e-001 9.180e-005 
4.517e-004 5.202e+007 1.402e+010 1.000e+003 2.592e-001 9.193e-005 
4.526e-004 5.210e+007 1.401e+010 1.000e+003 2.600e-001 9.225e-005 
4.535e-004 5.218e+007 1.400e+010 1.000e+003 2.608e-001 9.260e-005 
4.545e-004 5.227e+007 1.400e+010 1.000e+003 2.605e-001 9.296e-005 
4.555e-004 5.236e+007 1.400e+010 1.000e+003 2.605e-001 9.333e-005 
4.565e-004 5.245e+007 1.400e+010 1.000e+003 2.612e-001 9.371e-005 
4.569e-004 5.249e+007 1.400e+010 1.000e+003 2.615e-001 9.387e-005 
4.573e-004 5.253e+007 1.401e+010 1.000e+003 2.617e-001 9.400e-005 
4.577e-004 5.256e+007 1.401e+010 1.000e+003 2.620e-001 9.414e-005 
4.583e-004 5.261e+007 1.401e+010 1.000e+003 2.621e-001 9.436e-005 
4.615e-004 5.291e+007 1.401e+010 1.000e+003 2.632e-001 9.558e-005 
4.630e-004 5.304e+007 1.402e+010 1.000e+003 2.636e-001 9.614e-005 
4.645e-004 5.318e+007 1.400e+010 1.000e+003 2.648e-001 9.669e-005 
4.647e-004 5.320e+007 1.400e+010 1.000e+003 2.648e-001 9.679e-005 
4.650e-004 5.322e+007 1.400e+010 1.000e+003 2.650e-001 9.689e-005 
4.653e-004 5.325e+007 1.400e+010 1.000e+003 2.651e-001 9.699e-005 
4.655e-004 5.327e+007 1.400e+010 1.000e+003 2.651e-001 9.708e-005 
4.658e-004 5.329e+007 1.400e+010 1.000e+003 2.652e-001 9.717e-005 
4.660e-004 5.331e+007 1.400e+010 1.000e+003 2.655e-001 9.726e-005 
4.662e-004 5.333e+007 1.400e+010 1.000e+003 2.656e-001 9.734e-005 
4.664e-004 5.335e+007 1.399e+010 1.000e+003 2.658e-001 9.742e-005 
4.699e-004 5.366e+007 1.399e+010 1.000e+003 2.677e-001 9.873e-005 
4.710e-004 5.376e+007 1.399e+010 1.000e+003 2.678e-001 9.916e-005 
4.714e-004 5.380e+007 1.399e+010 1.000e+003 2.680e-001 9.933e-005 
4.720e-004 5.385e+007 1.399e+010 1.000e+003 2.683e-001 9.956e-005 
4.727e-004 5.391e+007 1.399e+010 1.000e+003 2.686e-001 9.981e-005 
4.730e-004 5.394e+007 1.399e+010 1.000e+003 2.689e-001 9.992e-005 
4.733e-004 5.396e+007 1.399e+010 1.000e+003 2.692e-001 1.000e-004 
4.736e-004 5.399e+007 1.399e+010 1.000e+003 2.690e-001 1.002e-004 
4.784e-004 5.442e+007 1.399e+010 1.000e+003 2.713e-001 1.020e-004 
4.800e-004 5.456e+007 1.400e+010 1.000e+003 2.717e-001 1.026e-004 
4.852e-004 5.502e+007 1.399e+010 1.000e+003 2.750e-001 1.046e-004 
4.945e-004 5.583e+007 1.397e+010 1.000e+003 2.764e-001 1.083e-004 
5.012e-004 5.642e+007 1.397e+010 1.000e+003 2.803e-001 1.109e-004 
5.206e-004 5.810e+007 1.396e+010 1.000e+003 2.871e-001 1.188e-004 
5.396e-004 5.971e+007 1.396e+010 1.000e+003 2.940e-001 1.266e-004 
5.572e-004 6.118e+007 1.396e+010 1.000e+003 3.018e-001 1.341e-004 
5.760e-004 6.272e+007 1.395e+010 1.000e+003 3.082e-001 1.422e-004 
5.938e-004 6.416e+007 1.395e+010 1.000e+003 3.143e-001 1.501e-004 
5.944e-004 6.421e+007 1.395e+010 1.000e+003 3.143e-001 1.504e-004 
5.947e-004 6.423e+007 1.395e+010 1.000e+003 3.144e-001 1.505e-004 
5.950e-004 6.425e+007 1.395e+010 1.000e+003 3.144e-001 1.506e-004 
6.032e-004 6.490e+007 1.394e+010 1.000e+003 3.176e-001 1.543e-004 
6.063e-004 6.515e+007 1.394e+010 1.000e+003 3.190e-001 1.557e-004 
6.067e-004 6.518e+007 1.394e+010 1.000e+003 3.194e-001 1.559e-004 
6.092e-004 6.538e+007 1.394e+010 1.000e+003 3.201e-001 1.570e-004 
6.097e-004 6.542e+007 1.394e+010 1.000e+003 3.202e-001 1.572e-004 
6.100e-004 6.545e+007 1.394e+010 1.000e+003 3.202e-001 1.574e-004 
6.108e-004 6.551e+007 1.394e+010 1.000e+003 3.204e-001 1.577e-004 
6.116e-004 6.557e+007 1.394e+010 1.000e+003 3.209e-001 1.581e-004 
6.118e-004 6.559e+007 1.394e+010 1.000e+003 3.210e-001 1.582e-004 
6.120e-004 6.560e+007 1.394e+010 1.000e+003 3.211e-001 1.583e-004 
6.132e-004 6.569e+007 1.394e+010 1.000e+003 3.209e-001 1.588e-004 
6.139e-004 6.575e+007 1.394e+010 1.000e+003 3.211e-001 1.591e-004 
6.152e-004 6.585e+007 1.394e+010 1.000e+003 3.219e-001 1.597e-004 
6.162e-004 6.593e+007 1.394e+010 1.000e+003 3.221e-001 1.602e-004 
6.166e-004 6.596e+007 1.394e+010 1.000e+003 3.224e-001 1.604e-004 
6.169e-004 6.599e+007 1.394e+010 1.000e+003 3.223e-001 1.605e-004 
6.172e-004 6.601e+007 1.394e+010 1.000e+003 3.223e-001 1.606e-004 
6.174e-004 6.602e+007 1.394e+010 1.000e+003 3.221e-001 1.607e-004 
6.176e-004 6.604e+007 1.394e+010 1.000e+003 3.220e-001 1.608e-004 
6.179e-004 6.607e+007 1.395e+010 1.000e+003 3.223e-001 1.610e-004 
6.185e-004 6.611e+007 1.395e+010 1.000e+003 3.226e-001 1.612e-004 
6.189e-004 6.614e+007 1.395e+010 1.000e+003 3.225e-001 1.614e-004 
6.194e-004 6.618e+007 1.395e+010 1.000e+003 3.226e-001 1.616e-004 
6.201e-004 6.624e+007 1.395e+010 1.000e+003 3.226e-001 1.620e-004 
6.207e-004 6.628e+007 1.395e+010 1.000e+003 3.234e-001 1.622e-004 
6.211e-004 6.631e+007 1.395e+010 1.000e+003 3.236e-001 1.624e-004 
6.216e-004 6.636e+007 1.395e+010 1.000e+003 3.235e-001 1.627e-004 
6.222e-004 6.640e+007 1.395e+010 1.000e+003 3.234e-001 1.629e-004 
6.226e-004 6.643e+007 1.395e+010 1.000e+003 3.238e-001 1.631e-004 
6.231e-004 6.647e+007 1.396e+010 1.000e+003 3.240e-001 1.633e-004 
6.233e-004 6.649e+007 1.396e+010 1.000e+003 3.242e-001 1.635e-004 
6.237e-004 6.651e+007 1.396e+010 1.000e+003 3.244e-001 1.636e-004 
6.241e-004 6.654e+007 1.396e+010 1.000e+003 3.245e-001 1.638e-004 
6.244e-004 6.657e+007 1.396e+010 1.000e+003 3.244e-001 1.639e-004 
6.246e-004 6.659e+007 1.396e+010 1.000e+003 3.245e-001 1.640e-004 
6.248e-004 6.660e+007 1.397e+010 1.000e+003 3.244e-001 1.641e-004 
6.250e-004 6.662e+007 1.397e+010 1.000e+003 3.248e-001 1.643e-004 
6.253e-004 6.664e+007 1.397e+010 1.000e+003 3.251e-001 1.644e-004 
6.390e-004 6.769e+007 1.395e+010 1.000e+003 3.306e-001 1.707e-004 
6.569e-004 6.906e+007 1.395e+010 1.000e+003 3.359e-001 1.792e-004 
6.749e-004 7.041e+007 1.394e+010 1.000e+003 3.413e-001 1.878e-004 
6.917e-004 7.166e+007 1.394e+010 1.000e+003 3.459e-001 1.960e-004 
7.088e-004 7.290e+007 1.394e+010 1.000e+003 3.520e-001 2.045e-004 
7.267e-004 7.419e+007 1.394e+010 1.000e+003 3.574e-001 2.135e-004 
7.317e-004 7.455e+007 1.394e+010 1.000e+003 3.588e-001 2.161e-004 
7.323e-004 7.459e+007 1.394e+010 1.000e+003 3.588e-001 2.164e-004 
7.429e-004 7.534e+007 1.394e+010 1.000e+003 3.622e-001 2.218e-004 
7.449e-004 7.548e+007 1.394e+010 1.000e+003 3.630e-001 2.229e-004 
7.463e-004 7.558e+007 1.394e+010 1.000e+003 3.633e-001 2.236e-004 
7.470e-004 7.563e+007 1.394e+010 1.000e+003 3.636e-001 2.239e-004 
7.476e-004 7.567e+007 1.394e+010 1.000e+003 3.635e-001 2.242e-004 
7.480e-004 7.569e+007 1.394e+010 1.000e+003 3.642e-001 2.244e-004 
7.483e-004 7.572e+007 1.394e+010 1.000e+003 3.644e-001 2.246e-004 
7.509e-004 7.589e+007 1.395e+010 1.000e+003 3.638e-001 2.259e-004 
7.522e-004 7.599e+007 1.396e+010 1.000e+003 3.639e-001 2.266e-004 
7.525e-004 7.601e+007 1.396e+010 1.000e+003 3.641e-001 2.268e-004 
7.533e-004 7.606e+007 1.395e+010 1.000e+003 3.645e-001 2.272e-004 
7.540e-004 7.611e+007 1.395e+010 1.000e+003 3.645e-001 2.275e-004 
7.559e-004 7.624e+007 1.395e+010 1.000e+003 3.649e-001 2.285e-004 
7.729e-004 7.742e+007 1.394e+010 1.000e+003 3.718e-001 2.374e-004 
7.914e-004 7.868e+007 1.394e+010 1.000e+003 3.752e-001 2.472e-004 
8.098e-004 7.991e+007 1.394e+010 1.000e+003 3.808e-001 2.571e-004 
8.278e-004 8.110e+007 1.394e+010 1.000e+003 3.858e-001 2.669e-004 
8.441e-004 8.216e+007 1.394e+010 1.000e+003 3.899e-001 2.758e-004 
8.618e-004 8.329e+007 1.394e+010 1.000e+003 3.942e-001 2.857e-004 
8.651e-004 8.350e+007 1.393e+010 1.000e+003 3.956e-001 2.875e-004 
8.654e-004 8.352e+007 1.394e+010 1.000e+003 3.955e-001 2.877e-004 
8.656e-004 8.354e+007 1.394e+010 1.000e+003 3.957e-001 2.878e-004 
8.658e-004 8.355e+007 1.394e+010 1.000e+003 3.959e-001 2.880e-004 
8.661e-004 8.356e+007 1.394e+010 1.000e+003 3.962e-001 2.881e-004 
8.663e-004 8.358e+007 1.394e+010 1.000e+003 3.962e-001 2.882e-004 
8.671e-004 8.363e+007 1.393e+010 1.000e+003 3.957e-001 2.887e-004 
8.683e-004 8.370e+007 1.393e+010 1.000e+003 3.964e-001 2.893e-004 
8.711e-004 8.388e+007 1.394e+010 1.000e+003 3.969e-001 2.909e-004 
8.740e-004 8.407e+007 1.393e+010 1.000e+003 3.975e-001 2.926e-004 
8.756e-004 8.417e+007 1.394e+010 1.000e+003 3.975e-001 2.935e-004 
8.781e-004 8.433e+007 1.395e+010 1.000e+003 3.981e-001 2.949e-004 
8.803e-004 8.446e+007 1.394e+010 1.000e+003 3.990e-001 2.961e-004 
8.830e-004 8.463e+007 1.394e+010 1.000e+003 3.995e-001 2.977e-004 
8.855e-004 8.478e+007 1.394e+010 1.000e+003 4.001e-001 2.990e-004 
8.881e-004 8.495e+007 1.394e+010 1.000e+003 4.013e-001 3.005e-004 
8.906e-004 8.510e+007 1.394e+010 1.000e+003 4.019e-001 3.020e-004 
8.930e-004 8.525e+007 1.394e+010 1.000e+003 4.031e-001 3.034e-004 
8.954e-004 8.540e+007 1.394e+010 1.000e+003 4.035e-001 3.047e-004 
8.976e-004 8.554e+007 1.394e+010 1.000e+003 4.031e-001 3.060e-004 
8.997e-004 8.567e+007 1.394e+010 1.000e+003 4.037e-001 3.072e-004 
9.017e-004 8.579e+007 1.394e+010 1.000e+003 4.042e-001 3.083e-004 
9.164e-004 8.669e+007 1.394e+010 1.000e+003 4.082e-001 3.168e-004 
9.315e-004 8.761e+007 1.394e+010 1.000e+003 4.114e-001 3.256e-004 
9.475e-004 8.856e+007 1.394e+010 1.000e+003 4.153e-001 3.349e-004 
9.587e-004 8.923e+007 1.393e+010 1.000e+003 4.174e-001 3.416e-004 
9.604e-004 8.933e+007 1.393e+010 1.000e+003 4.179e-001 3.426e-004 
9.624e-004 8.944e+007 1.393e+010 1.000e+003 4.185e-001 3.437e-004 
9.645e-004 8.957e+007 1.393e+010 1.000e+003 4.191e-001 3.450e-004 
9.670e-004 8.972e+007 1.393e+010 1.000e+003 4.202e-001 3.465e-004 
9.782e-004 9.037e+007 1.393e+010 1.000e+003 4.213e-001 3.532e-004 
9.825e-004 9.061e+007 1.393e+010 1.000e+003 4.228e-001 3.557e-004 
9.828e-004 9.064e+007 1.393e+010 1.000e+003 4.229e-001 3.559e-004 
9.832e-004 9.066e+007 1.394e+010 1.000e+003 4.230e-001 3.562e-004 
9.837e-004 9.069e+007 1.394e+010 1.000e+003 4.229e-001 3.565e-004 
9.843e-004 9.072e+007 1.394e+010 1.000e+003 4.230e-001 3.568e-004 
9.847e-004 9.075e+007 1.394e+010 1.000e+003 4.235e-001 3.571e-004 
9.940e-004 9.128e+007 1.394e+010 1.000e+003 4.250e-001 3.627e-004 
1.010e-003 9.217e+007 1.393e+010 1.000e+003 4.291e-001 3.722e-004 
1.026e-003 9.309e+007 1.394e+010 1.000e+003 4.318e-001 3.822e-004 
1.042e-003 9.397e+007 1.393e+010 1.000e+003 4.354e-001 3.919e-004 
1.058e-003 9.485e+007 1.393e+010 1.000e+003 4.388e-001 4.018e-004 
1.073e-003 9.567e+007 1.393e+010 1.000e+003 4.416e-001 4.113e-004 
1.086e-003 9.638e+007 1.393e+010 1.000e+003 4.445e-001 4.196e-004 
1.104e-003 9.730e+007 1.393e+010 1.000e+003 4.472e-001 4.306e-004 
1.123e-003 9.832e+007 1.393e+010 1.000e+003 4.511e-001 4.430e-004 
1.141e-003 9.924e+007 1.393e+010 1.000e+003 4.550e-001 4.545e-004 
1.158e-003 1.001e+008 1.393e+010 1.000e+003 4.579e-001 4.658e-004 
1.177e-003 1.010e+008 1.393e+010 1.000e+003 4.614e-001 4.777e-004 
1.183e-003 1.014e+008 1.393e+010 1.000e+003 4.630e-001 4.821e-004 
1.190e-003 1.017e+008 1.393e+010 1.000e+003 4.636e-001 4.867e-004 
1.197e-003 1.021e+008 1.393e+010 1.000e+003 4.654e-001 4.914e-004 
1.205e-003 1.024e+008 1.393e+010 1.000e+003 4.666e-001 4.961e-004 
1.212e-003 1.028e+008 1.393e+010 1.000e+003 4.677e-001 5.009e-004 
1.219e-003 1.031e+008 1.393e+010 1.000e+003 4.704e-001 5.058e-004 
1.227e-003 1.035e+008 1.393e+010 1.000e+003 4.704e-001 5.108e-004 
1.234e-003 1.039e+008 1.393e+010 1.000e+003 4.716e-001 5.159e-004 
1.242e-003 1.042e+008 1.393e+010 1.000e+003 4.722e-001 5.209e-004 
1.249e-003 1.046e+008 1.393e+010 1.000e+003 4.743e-001 5.258e-004 
1.257e-003 1.049e+008 1.393e+010 1.000e+003 4.747e-001 5.309e-004 
1.263e-003 1.052e+008 1.393e+010 1.000e+003 4.767e-001 5.354e-004 
1.266e-003 1.054e+008 1.394e+010 1.000e+003 4.771e-001 5.374e-004 
1.274e-003 1.057e+008 1.393e+010 1.000e+003 4.781e-001 5.426e-004 
1.281e-003 1.061e+008 1.394e+010 1.000e+003 4.798e-001 5.477e-004 
1.298e-003 1.069e+008 1.393e+010 1.000e+003 4.820e-001 5.592e-004 
1.314e-003 1.076e+008 1.393e+010 1.000e+003 4.854e-001 5.703e-004 
1.326e-003 1.081e+008 1.393e+010 1.000e+003 4.862e-001 5.786e-004 
1.334e-003 1.084e+008 1.393e+010 1.000e+003 4.875e-001 5.836e-004 
1.344e-003 1.089e+008 1.393e+010 1.000e+003 4.894e-001 5.906e-004 
1.360e-003 1.096e+008 1.393e+010 1.000e+003 4.918e-001 6.017e-004 
1.363e-003 1.098e+008 1.393e+010 1.000e+003 4.928e-001 6.043e-004 
1.367e-003 1.099e+008 1.393e+010 1.000e+003 4.931e-001 6.068e-004 
1.368e-003 1.100e+008 1.393e+010 1.000e+003 4.927e-001 6.077e-004 
1.371e-003 1.101e+008 1.393e+010 1.000e+003 4.931e-001 6.096e-004 
1.375e-003 1.102e+008 1.393e+010 1.000e+003 4.938e-001 6.121e-004 
1.375e-003 1.103e+008 1.393e+010 1.000e+003 4.936e-001 6.123e-004 
1.375e-003 1.103e+008 1.393e+010 1.000e+003 4.935e-001 6.126e-004 
1.376e-003 1.103e+008 1.393e+010 1.000e+003 4.938e-001 6.127e-004 
1.376e-003 1.103e+008 1.393e+010 1.000e+003 4.940e-001 6.129e-004 
1.390e-003 1.109e+008 1.393e+010 1.000e+003 4.963e-001 6.227e-004 
1.407e-003 1.116e+008 1.393e+010 1.000e+003 4.985e-001 6.350e-004 
1.423e-003 1.123e+008 1.393e+010 1.000e+003 5.001e-001 6.461e-004 
1.433e-003 1.127e+008 1.393e+010 1.000e+003 5.018e-001 6.537e-004 
1.449e-003 1.134e+008 1.394e+010 1.000e+003 5.039e-001 6.646e-004 
1.455e-003 1.136e+008 1.393e+010 1.000e+003 5.051e-001 6.691e-004 
1.457e-003 1.137e+008 1.393e+010 1.000e+003 5.059e-001 6.708e-004 
1.459e-003 1.138e+008 1.393e+010 1.000e+003 5.056e-001 6.720e-004 
1.463e-003 1.140e+008 1.393e+010 1.000e+003 5.057e-001 6.750e-004 
1.467e-003 1.141e+008 1.393e+010 1.000e+003 5.072e-001 6.780e-004 
1.472e-003 1.143e+008 1.393e+010 1.000e+003 5.079e-001 6.815e-004 
1.476e-003 1.145e+008 1.394e+010 1.000e+003 5.079e-001 6.843e-004 
1.489e-003 1.150e+008 1.393e+010 1.000e+003 5.103e-001 6.939e-004 
1.507e-003 1.157e+008 1.393e+010 1.000e+003 5.132e-001 7.067e-004 
1.519e-003 1.162e+008 1.393e+010 1.000e+003 5.140e-001 7.152e-004 
1.535e-003 1.168e+008 1.393e+010 1.000e+003 5.166e-001 7.274e-004 
1.549e-003 1.173e+008 1.393e+010 1.000e+003 5.177e-001 7.373e-004 
1.551e-003 1.174e+008 1.393e+010 1.000e+003 5.186e-001 7.387e-004 
1.554e-003 1.175e+008 1.393e+010 1.000e+003 5.190e-001 7.408e-004 
1.554e-003 1.175e+008 1.393e+010 1.000e+003 5.190e-001 7.410e-004 
1.558e-003 1.177e+008 1.394e+010 1.000e+003 5.189e-001 7.437e-004 
1.575e-003 1.183e+008 1.393e+010 1.000e+003 5.212e-001 7.566e-004 
1.591e-003 1.189e+008 1.393e+010 1.000e+003 5.232e-001 7.684e-004 
1.608e-003 1.196e+008 1.393e+010 1.000e+003 5.246e-001 7.808e-004 
1.619e-003 1.200e+008 1.393e+010 1.000e+003 5.258e-001 7.891e-004 
1.636e-003 1.206e+008 1.393e+010 1.000e+003 5.282e-001 8.016e-004 
1.650e-003 1.211e+008 1.393e+010 1.000e+003 5.299e-001 8.123e-004 
1.667e-003 1.217e+008 1.393e+010 1.000e+003 5.325e-001 8.256e-004 
1.686e-003 1.224e+008 1.393e+010 1.000e+003 5.348e-001 8.398e-004 
1.697e-003 1.228e+008 1.393e+010 1.000e+003 5.351e-001 8.481e-004 
1.713e-003 1.233e+008 1.393e+010 1.000e+003 5.371e-001 8.599e-004 
1.719e-003 1.235e+008 1.393e+010 1.000e+003 5.376e-001 8.651e-004 
1.720e-003 1.235e+008 1.393e+010 1.000e+003 5.377e-001 8.654e-004 
1.727e-003 1.238e+008 1.393e+010 1.000e+003 5.392e-001 8.706e-004 
1.734e-003 1.240e+008 1.392e+010 1.000e+003 5.390e-001 8.760e-004 
1.746e-003 1.244e+008 1.392e+010 1.000e+003 5.410e-001 8.855e-004 
1.764e-003 1.250e+008 1.393e+010 1.000e+003 5.424e-001 8.991e-004 
1.777e-003 1.254e+008 1.393e+010 1.000e+003 5.458e-001 9.091e-004 
1.783e-003 1.257e+008 1.392e+010 1.000e+003 5.445e-001 9.140e-004 
1.797e-003 1.261e+008 1.392e+010 1.000e+003 5.463e-001 9.249e-004 
1.813e-003 1.266e+008 1.393e+010 1.000e+003 5.476e-001 9.369e-004 
1.828e-003 1.271e+008 1.392e+010 1.000e+003 5.499e-001 9.490e-004 
1.846e-003 1.277e+008 1.392e+010 1.000e+003 5.513e-001 9.625e-004 
1.864e-003 1.282e+008 1.392e+010 1.000e+003 5.536e-001 9.769e-004 
1.880e-003 1.287e+008 1.392e+010 1.000e+003 5.538e-001 9.895e-004 
1.897e-003 1.293e+008 1.392e+010 1.000e+003 5.554e-001 1.003e-003 
1.913e-003 1.298e+008 1.392e+010 1.000e+003 5.576e-001 1.016e-003 
1.931e-003 1.303e+008 1.392e+010 1.000e+003 5.597e-001 1.030e-003 
1.947e-003 1.308e+008 1.392e+010 1.000e+003 5.614e-001 1.043e-003 
1.954e-003 1.310e+008 1.392e+010 1.000e+003 5.612e-001 1.048e-003 
1.969e-003 1.314e+008 1.392e+010 1.000e+003 5.626e-001 1.060e-003 
1.977e-003 1.316e+008 1.392e+010 1.000e+003 5.626e-001 1.066e-003 
1.977e-003 1.316e+008 1.393e+010 1.000e+003 5.627e-001 1.066e-003 
1.979e-003 1.317e+008 1.392e+010 1.000e+003 5.628e-001 1.068e-003 
1.990e-003 1.320e+008 1.392e+010 1.000e+003 5.644e-001 1.077e-003 
2.007e-003 1.325e+008 1.392e+010 1.000e+003 5.654e-001 1.090e-003 
2.024e-003 1.330e+008 1.392e+010 1.000e+003 5.673e-001 1.104e-003 
2.039e-003 1.334e+008 1.392e+010 1.000e+003 5.690e-001 1.116e-003 
2.054e-003 1.338e+008 1.392e+010 1.000e+003 5.698e-001 1.129e-003 
2.068e-003 1.342e+008 1.392e+010 1.000e+003 5.716e-001 1.140e-003 
2.083e-003 1.346e+008 1.392e+010 1.000e+003 5.725e-001 1.152e-003 
2.100e-003 1.351e+008 1.392e+010 1.000e+003 5.737e-001 1.166e-003 
2.118e-003 1.356e+008 1.392e+010 1.000e+003 5.748e-001 1.181e-003 
2.129e-003 1.359e+008 1.392e+010 1.000e+003 5.758e-001 1.190e-003 
2.145e-003 1.363e+008 1.392e+010 1.000e+003 5.765e-001 1.203e-003 
2.159e-003 1.366e+008 1.392e+010 1.000e+003 5.782e-001 1.214e-003 
2.178e-003 1.371e+008 1.392e+010 1.000e+003 5.801e-001 1.229e-003 
2.196e-003 1.376e+008 1.392e+010 1.000e+003 5.819e-001 1.244e-003 
2.210e-003 1.380e+008 1.392e+010 1.000e+003 5.820e-001 1.256e-003 
2.225e-003 1.383e+008 1.392e+010 1.000e+003 5.833e-001 1.268e-003 
2.235e-003 1.386e+008 1.392e+010 1.000e+003 5.842e-001 1.277e-003 
2.236e-003 1.386e+008 1.392e+010 1.000e+003 5.840e-001 1.277e-003 
2.236e-003 1.386e+008 1.392e+010 1.000e+003 5.844e-001 1.278e-003 
2.237e-003 1.386e+008 1.392e+010 1.000e+003 5.841e-001 1.278e-003 
2.237e-003 1.386e+008 1.392e+010 1.000e+003 5.836e-001 1.278e-003 
2.237e-003 1.386e+008 1.392e+010 1.000e+003 5.839e-001 1.278e-003 
2.238e-003 1.386e+008 1.392e+010 1.000e+003 5.843e-001 1.279e-003 
2.238e-003 1.386e+008 1.392e+010 1.000e+003 5.836e-001 1.279e-003 
2.238e-003 1.387e+008 1.392e+010 1.000e+003 5.836e-001 1.279e-003 
2.239e-003 1.387e+008 1.392e+010 1.000e+003 5.837e-001 1.280e-003 
2.239e-003 1.387e+008 1.392e+010 1.000e+003 5.839e-001 1.280e-003 
2.239e-003 1.387e+008 1.392e+010 1.000e+003 5.840e-001 1.280e-003 
2.240e-003 1.387e+008 1.392e+010 1.000e+003 5.840e-001 1.280e-003 
2.240e-003 1.387e+008 1.392e+010 1.000e+003 5.840e-001 1.281e-003 
2.240e-003 1.387e+008 1.392e+010 1.000e+003 5.842e-001 1.281e-003 
2.241e-003 1.387e+008 1.392e+010 1.000e+003 5.844e-001 1.281e-003 
2.241e-003 1.387e+008 1.392e+010 1.000e+003 5.844e-001 1.282e-003 
2.241e-003 1.387e+008 1.392e+010 1.000e+003 5.845e-001 1.282e-003 
2.242e-003 1.387e+008 1.392e+010 1.000e+003 5.845e-001 1.282e-003 
2.242e-003 1.387e+008 1.392e+010 1.000e+003 5.846e-001 1.282e-003 
2.242e-003 1.388e+008 1.392e+010 1.000e+003 5.847e-001 1.283e-003 
2.243e-003 1.388e+008 1.392e+010 1.000e+003 5.845e-001 1.283e-003 
2.243e-003 1.388e+008 1.392e+010 1.000e+003 5.846e-001 1.283e-003 
2.243e-003 1.388e+008 1.392e+010 1.000e+003 5.847e-001 1.283e-003 
2.244e-003 1.388e+008 1.392e+010 1.000e+003 5.846e-001 1.284e-003 
2.244e-003 1.388e+008 1.392e+010 1.000e+003 5.848e-001 1.284e-003 
2.244e-003 1.388e+008 1.392e+010 1.000e+003 5.848e-001 1.284e-003 
2.245e-003 1.388e+008 1.392e+010 1.000e+003 5.847e-001 1.285e-003 
2.245e-003 1.388e+008 1.392e+010 1.000e+003 5.844e-001 1.285e-003 
2.245e-003 1.388e+008 1.392e+010 1.000e+003 5.844e-001 1.285e-003 
2.246e-003 1.388e+008 1.392e+010 1.000e+003 5.844e-001 1.285e-003 
2.246e-003 1.388e+008 1.392e+010 1.000e+003 5.843e-001 1.286e-003 
2.246e-003 1.389e+008 1.392e+010 1.000e+003 5.843e-001 1.286e-003 
2.247e-003 1.389e+008 1.392e+010 1.000e+003 5.843e-001 1.286e-003 
2.247e-003 1.389e+008 1.392e+010 1.000e+003 5.844e-001 1.286e-003 
2.247e-003 1.389e+008 1.392e+010 1.000e+003 5.845e-001 1.287e-003 
2.248e-003 1.389e+008 1.392e+010 1.000e+003 5.843e-001 1.287e-003 
2.248e-003 1.389e+008 1.392e+010 1.000e+003 5.845e-001 1.287e-003 
2.248e-003 1.389e+008 1.392e+010 1.000e+003 5.844e-001 1.288e-003 
2.249e-003 1.389e+008 1.392e+010 1.000e+003 5.846e-001 1.288e-003 
2.249e-003 1.389e+008 1.392e+010 1.000e+003 5.846e-001 1.288e-003 
2.249e-003 1.389e+008 1.392e+010 1.000e+003 5.848e-001 1.288e-003 
2.250e-003 1.389e+008 1.392e+010 1.000e+003 5.852e-001 1.289e-003 
2.250e-003 1.389e+008 1.392e+010 1.000e+003 5.851e-001 1.289e-003 
2.250e-003 1.389e+008 1.392e+010 1.000e+003 5.855e-001 1.289e-003 
2.251e-003 1.390e+008 1.392e+010 1.000e+003 5.858e-001 1.289e-003 
2.251e-003 1.390e+008 1.392e+010 1.000e+003 5.855e-001 1.290e-003 
2.251e-003 1.390e+008 1.392e+010 1.000e+003 5.854e-001 1.290e-003 
2.252e-003 1.390e+008 1.392e+010 1.000e+003 5.852e-001 1.290e-003 
2.252e-003 1.390e+008 1.392e+010 1.000e+003 5.855e-001 1.291e-003 
2.252e-003 1.390e+008 1.392e+010 1.000e+003 5.854e-001 1.291e-003 
2.253e-003 1.390e+008 1.392e+010 1.000e+003 5.855e-001 1.291e-003 
2.253e-003 1.390e+008 1.392e+010 1.000e+003 5.853e-001 1.291e-003 
2.253e-003 1.390e+008 1.392e+010 1.000e+003 5.853e-001 1.292e-003 
2.254e-003 1.390e+008 1.392e+010 1.000e+003 5.854e-001 1.292e-003 
2.254e-003 1.390e+008 1.392e+010 1.000e+003 5.855e-001 1.292e-003 
2.254e-003 1.390e+008 1.392e+010 1.000e+003 5.854e-001 1.292e-003 
2.255e-003 1.391e+008 1.392e+010 1.000e+003 5.855e-001 1.293e-003 
2.255e-003 1.391e+008 1.392e+010 1.000e+003 5.854e-001 1.293e-003 
2.255e-003 1.391e+008 1.392e+010 1.000e+003 5.853e-001 1.293e-003 
2.255e-003 1.391e+008 1.392e+010 1.000e+003 5.855e-001 1.294e-003 
2.256e-003 1.391e+008 1.392e+010 1.000e+003 5.856e-001 1.294e-003 
2.256e-003 1.391e+008 1.392e+010 1.000e+003 5.854e-001 1.294e-003 
2.256e-003 1.391e+008 1.392e+010 1.000e+003 5.857e-001 1.294e-003 
2.257e-003 1.391e+008 1.392e+010 1.000e+003 5.856e-001 1.295e-003 
2.257e-003 1.391e+008 1.392e+010 1.000e+003 5.858e-001 1.295e-003 
2.257e-003 1.391e+008 1.392e+010 1.000e+003 5.856e-001 1.295e-003 
2.258e-003 1.391e+008 1.392e+010 1.000e+003 5.858e-001 1.295e-003 
2.258e-003 1.391e+008 1.392e+010 1.000e+003 5.853e-001 1.296e-003 
2.258e-003 1.391e+008 1.392e+010 1.000e+003 5.853e-001 1.296e-003 
2.259e-003 1.392e+008 1.392e+010 1.000e+003 5.855e-001 1.296e-003 
2.259e-003 1.392e+008 1.392e+010 1.000e+003 5.857e-001 1.296e-003 
2.259e-003 1.392e+008 1.392e+010 1.000e+003 5.859e-001 1.297e-003 
2.260e-003 1.392e+008 1.392e+010 1.000e+003 5.860e-001 1.297e-003 
2.260e-003 1.392e+008 1.392e+010 1.000e+003 5.859e-001 1.297e-003 
2.260e-003 1.392e+008 1.392e+010 1.000e+003 5.858e-001 1.297e-003 
2.260e-003 1.392e+008 1.392e+010 1.000e+003 5.859e-001 1.298e-003 
2.261e-003 1.392e+008 1.392e+010 1.000e+003 5.859e-001 1.298e-003 
2.261e-003 1.392e+008 1.392e+010 1.000e+003 5.858e-001 1.298e-003 
2.261e-003 1.392e+008 1.392e+010 1.000e+003 5.860e-001 1.298e-003 
2.262e-003 1.392e+008 1.392e+010 1.000e+003 5.863e-001 1.299e-003 
2.262e-003 1.392e+008 1.392e+010 1.000e+003 5.860e-001 1.299e-003 
2.262e-003 1.392e+008 1.392e+010 1.000e+003 5.859e-001 1.299e-003 
2.263e-003 1.393e+008 1.393e+010 1.000e+003 5.858e-001 1.299e-003 
2.263e-003 1.393e+008 1.393e+010 1.000e+003 5.859e-001 1.300e-003 
2.263e-003 1.393e+008 1.393e+010 1.000e+003 5.859e-001 1.300e-003 
2.264e-003 1.393e+008 1.393e+010 1.000e+003 5.858e-001 1.300e-003 
2.264e-003 1.393e+008 1.393e+010 1.000e+003 5.860e-001 1.301e-003 
2.264e-003 1.393e+008 1.393e+010 1.000e+003 5.860e-001 1.301e-003 
2.265e-003 1.393e+008 1.393e+010 1.000e+003 5.862e-001 1.301e-003 
2.265e-003 1.393e+008 1.393e+010 1.000e+003 5.863e-001 1.301e-003 
2.265e-003 1.393e+008 1.393e+010 1.000e+003 5.864e-001 1.302e-003 
2.265e-003 1.393e+008 1.393e+010 1.000e+003 5.859e-001 1.302e-003 
2.266e-003 1.393e+008 1.393e+010 1.000e+003 5.857e-001 1.302e-003 
2.266e-003 1.393e+008 1.393e+010 1.000e+003 5.856e-001 1.302e-003 
2.266e-003 1.393e+008 1.393e+010 1.000e+003 5.857e-001 1.303e-003 
2.267e-003 1.394e+008 1.393e+010 1.000e+003 5.859e-001 1.303e-003 
2.267e-003 1.394e+008 1.393e+010 1.000e+003 5.858e-001 1.303e-003 
2.267e-003 1.394e+008 1.393e+010 1.000e+003 5.861e-001 1.303e-003 
2.268e-003 1.394e+008 1.393e+010 1.000e+003 5.862e-001 1.304e-003 
2.268e-003 1.394e+008 1.393e+010 1.000e+003 5.862e-001 1.304e-003 
2.268e-003 1.394e+008 1.392e+010 1.000e+003 5.862e-001 1.304e-003 
2.269e-003 1.394e+008 1.392e+010 1.000e+003 5.862e-001 1.304e-003 
2.269e-003 1.394e+008 1.392e+010 1.000e+003 5.863e-001 1.305e-003 
2.269e-003 1.394e+008 1.392e+010 1.000e+003 5.864e-001 1.305e-003 
2.269e-003 1.394e+008 1.392e+010 1.000e+003 5.863e-001 1.305e-003 
2.270e-003 1.394e+008 1.392e+010 1.000e+003 5.865e-001 1.305e-003 
2.270e-003 1.394e+008 1.392e+010 1.000e+003 5.863e-001 1.306e-003 
2.270e-003 1.394e+008 1.393e+010 1.000e+003 5.862e-001 1.306e-003 
2.271e-003 1.394e+008 1.393e+010 1.000e+003 5.863e-001 1.306e-003 
2.271e-003 1.395e+008 1.393e+010 1.000e+003 5.863e-001 1.306e-003 
2.271e-003 1.395e+008 1.393e+010 1.000e+003 5.863e-001 1.307e-003 
2.272e-003 1.395e+008 1.393e+010 1.000e+003 5.865e-001 1.307e-003 
2.272e-003 1.395e+008 1.393e+010 1.000e+003 5.866e-001 1.307e-003 
2.272e-003 1.395e+008 1.393e+010 1.000e+003 5.869e-001 1.308e-003 
2.273e-003 1.395e+008 1.393e+010 1.000e+003 5.872e-001 1.308e-003 
2.273e-003 1.395e+008 1.393e+010 1.000e+003 5.871e-001 1.308e-003 
2.273e-003 1.395e+008 1.393e+010 1.000e+003 5.867e-001 1.308e-003 
2.274e-003 1.395e+008 1.393e+010 1.000e+003 5.872e-001 1.309e-003 
2.274e-003 1.395e+008 1.393e+010 1.000e+003 5.878e-001 1.309e-003 
2.274e-003 1.395e+008 1.392e+010 1.000e+003 5.874e-001 1.309e-003 
2.274e-003 1.395e+008 1.393e+010 1.000e+003 5.873e-001 1.309e-003 
2.275e-003 1.395e+008 1.393e+010 1.000e+003 5.872e-001 1.310e-003 
2.275e-003 1.396e+008 1.393e+010 1.000e+003 5.873e-001 1.310e-003 
2.275e-003 1.396e+008 1.393e+010 1.000e+003 5.873e-001 1.310e-003 
2.276e-003 1.396e+008 1.393e+010 1.000e+003 5.872e-001 1.310e-003 
2.276e-003 1.396e+008 1.393e+010 1.000e+003 5.874e-001 1.311e-003 
2.276e-003 1.396e+008 1.393e+010 1.000e+003 5.874e-001 1.311e-003 
2.277e-003 1.396e+008 1.393e+010 1.000e+003 5.874e-001 1.311e-003 
2.277e-003 1.396e+008 1.393e+010 1.000e+003 5.875e-001 1.311e-003 
2.277e-003 1.396e+008 1.393e+010 1.000e+003 5.867e-001 1.312e-003 
2.278e-003 1.396e+008 1.393e+010 1.000e+003 5.874e-001 1.312e-003 
2.278e-003 1.396e+008 1.393e+010 1.000e+003 5.872e-001 1.312e-003 
2.278e-003 1.396e+008 1.393e+010 1.000e+003 5.874e-001 1.312e-003 
2.278e-003 1.396e+008 1.393e+010 1.000e+003 5.872e-001 1.313e-003 
2.279e-003 1.396e+008 1.393e+010 1.000e+003 5.870e-001 1.313e-003 
2.279e-003 1.396e+008 1.393e+010 1.000e+003 5.869e-001 1.313e-003 
2.279e-003 1.397e+008 1.393e+010 1.000e+003 5.869e-001 1.313e-003 
2.280e-003 1.397e+008 1.393e+010 1.000e+003 5.868e-001 1.314e-003 
2.280e-003 1.397e+008 1.393e+010 1.000e+003 5.870e-001 1.314e-003 
2.280e-003 1.397e+008 1.393e+010 1.000e+003 5.871e-001 1.314e-003 
2.281e-003 1.397e+008 1.393e+010 1.000e+003 5.871e-001 1.314e-003 
2.281e-003 1.397e+008 1.393e+010 1.000e+003 5.872e-001 1.315e-003 
2.281e-003 1.397e+008 1.393e+010 1.000e+003 5.874e-001 1.315e-003 
2.282e-003 1.397e+008 1.393e+010 1.000e+003 5.873e-001 1.315e-003 
2.282e-003 1.397e+008 1.393e+010 1.000e+003 5.875e-001 1.316e-003 
2.282e-003 1.397e+008 1.393e+010 1.000e+003 5.872e-001 1.316e-003 
2.282e-003 1.397e+008 1.393e+010 1.000e+003 5.871e-001 1.316e-003 
2.283e-003 1.397e+008 1.393e+010 1.000e+003 5.871e-001 1.316e-003 
2.283e-003 1.397e+008 1.393e+010 1.000e+003 5.871e-001 1.317e-003 
2.283e-003 1.398e+008 1.393e+010 1.000e+003 5.867e-001 1.317e-003 
2.284e-003 1.398e+008 1.393e+010 1.000e+003 5.868e-001 1.317e-003 
2.284e-003 1.398e+008 1.393e+010 1.000e+003 5.868e-001 1.317e-003 
2.284e-003 1.398e+008 1.393e+010 1.000e+003 5.866e-001 1.318e-003 
2.285e-003 1.398e+008 1.393e+010 1.000e+003 5.871e-001 1.318e-003 
2.285e-003 1.398e+008 1.393e+010 1.000e+003 5.867e-001 1.318e-003 
2.285e-003 1.398e+008 1.393e+010 1.000e+003 5.867e-001 1.318e-003 
2.286e-003 1.398e+008 1.393e+010 1.000e+003 5.867e-001 1.319e-003 
2.286e-003 1.398e+008 1.393e+010 1.000e+003 5.866e-001 1.319e-003 
2.286e-003 1.398e+008 1.393e+010 1.000e+003 5.866e-001 1.319e-003 
2.286e-003 1.398e+008 1.393e+010 1.000e+003 5.869e-001 1.319e-003 
2.287e-003 1.398e+008 1.393e+010 1.000e+003 5.873e-001 1.320e-003 
2.287e-003 1.398e+008 1.393e+010 1.000e+003 5.875e-001 1.320e-003 
2.287e-003 1.399e+008 1.393e+010 1.000e+003 5.873e-001 1.320e-003 
2.288e-003 1.399e+008 1.393e+010 1.000e+003 5.873e-001 1.320e-003 
2.288e-003 1.399e+008 1.393e+010 1.000e+003 5.874e-001 1.321e-003 
2.288e-003 1.399e+008 1.393e+010 1.000e+003 5.874e-001 1.321e-003 
2.289e-003 1.399e+008 1.393e+010 1.000e+003 5.874e-001 1.321e-003 
2.289e-003 1.399e+008 1.393e+010 1.000e+003 5.876e-001 1.321e-003 
2.289e-003 1.399e+008 1.393e+010 1.000e+003 5.880e-001 1.322e-003 
2.290e-003 1.399e+008 1.393e+010 1.000e+003 5.879e-001 1.322e-003 
2.290e-003 1.399e+008 1.393e+010 1.000e+003 5.878e-001 1.322e-003 
2.290e-003 1.399e+008 1.393e+010 1.000e+003 5.878e-001 1.322e-003 
2.290e-003 1.399e+008 1.393e+010 1.000e+003 5.881e-001 1.323e-003 
2.291e-003 1.399e+008 1.393e+010 1.000e+003 5.882e-001 1.323e-003 
2.291e-003 1.399e+008 1.393e+010 1.000e+003 5.880e-001 1.323e-003 
2.291e-003 1.399e+008 1.393e+010 1.000e+003 5.879e-001 1.323e-003 
2.292e-003 1.400e+008 1.393e+010 1.000e+003 5.873e-001 1.324e-003 
2.292e-003 1.400e+008 1.393e+010 1.000e+003 5.878e-001 1.324e-003 
2.292e-003 1.400e+008 1.393e+010 1.000e+003 5.882e-001 1.324e-003 
2.293e-003 1.400e+008 1.393e+010 1.000e+003 5.881e-001 1.325e-003 
2.293e-003 1.400e+008 1.393e+010 1.000e+003 5.874e-001 1.325e-003 
2.293e-003 1.400e+008 1.393e+010 1.000e+003 5.872e-001 1.325e-003 
2.294e-003 1.400e+008 1.393e+010 1.000e+003 5.875e-001 1.325e-003 
2.294e-003 1.400e+008 1.393e+010 1.000e+003 5.875e-001 1.326e-003 
2.294e-003 1.400e+008 1.393e+010 1.000e+003 5.877e-001 1.326e-003 
2.295e-003 1.400e+008 1.393e+010 1.000e+003 5.880e-001 1.326e-003 
2.295e-003 1.400e+008 1.393e+010 1.000e+003 5.878e-001 1.326e-003 
2.295e-003 1.400e+008 1.393e+010 1.000e+003 5.881e-001 1.327e-003 
2.295e-003 1.400e+008 1.393e+010 1.000e+003 5.882e-001 1.327e-003 
2.296e-003 1.401e+008 1.393e+010 1.000e+003 5.882e-001 1.327e-003 
2.296e-003 1.401e+008 1.393e+010 1.000e+003 5.883e-001 1.327e-003 
2.296e-003 1.401e+008 1.393e+010 1.000e+003 5.882e-001 1.328e-003 
2.297e-003 1.401e+008 1.393e+010 1.000e+003 5.883e-001 1.328e-003 
2.297e-003 1.401e+008 1.393e+010 1.000e+003 5.882e-001 1.328e-003 
2.297e-003 1.401e+008 1.393e+010 1.000e+003 5.883e-001 1.328e-003 
2.298e-003 1.401e+008 1.393e+010 1.000e+003 5.883e-001 1.329e-003 
2.298e-003 1.401e+008 1.393e+010 1.000e+003 5.882e-001 1.329e-003 
2.298e-003 1.401e+008 1.393e+010 1.000e+003 5.882e-001 1.329e-003 
2.299e-003 1.401e+008 1.393e+010 1.000e+003 5.883e-001 1.329e-003 
2.299e-003 1.401e+008 1.393e+010 1.000e+003 5.884e-001 1.330e-003 
2.299e-003 1.401e+008 1.393e+010 1.000e+003 5.885e-001 1.330e-003 
2.300e-003 1.401e+008 1.393e+010 1.000e+003 5.886e-001 1.330e-003 
2.300e-003 1.401e+008 1.393e+010 1.000e+003 5.885e-001 1.330e-003 
2.300e-003 1.402e+008 1.393e+010 1.000e+003 5.887e-001 1.331e-003 
2.300e-003 1.402e+008 1.393e+010 1.000e+003 5.886e-001 1.331e-003 
2.301e-003 1.402e+008 1.393e+010 1.000e+003 5.888e-001 1.331e-003 
2.301e-003 1.402e+008 1.393e+010 1.000e+003 5.887e-001 1.332e-003 
2.301e-003 1.402e+008 1.393e+010 1.000e+003 5.888e-001 1.332e-003 
2.302e-003 1.402e+008 1.393e+010 1.000e+003 5.888e-001 1.332e-003 
2.302e-003 1.402e+008 1.393e+010 1.000e+003 5.887e-001 1.332e-003 
2.302e-003 1.402e+008 1.393e+010 1.000e+003 5.887e-001 1.333e-003 
2.303e-003 1.402e+008 1.393e+010 1.000e+003 5.887e-001 1.333e-003 
2.303e-003 1.402e+008 1.393e+010 1.000e+003 5.887e-001 1.333e-003 
2.303e-003 1.402e+008 1.393e+010 1.000e+003 5.886e-001 1.333e-003 
2.304e-003 1.402e+008 1.393e+010 1.000e+003 5.885e-001 1.334e-003 
2.304e-003 1.402e+008 1.393e+010 1.000e+003 5.885e-001 1.334e-003 
2.304e-003 1.403e+008 1.393e+010 1.000e+003 5.883e-001 1.334e-003 
2.305e-003 1.403e+008 1.393e+010 1.000e+003 5.884e-001 1.334e-003 
2.305e-003 1.403e+008 1.393e+010 1.000e+003 5.888e-001 1.335e-003 
2.305e-003 1.403e+008 1.393e+010 1.000e+003 5.888e-001 1.335e-003 
2.305e-003 1.403e+008 1.393e+010 1.000e+003 5.887e-001 1.335e-003 
2.306e-003 1.403e+008 1.393e+010 1.000e+003 5.887e-001 1.335e-003 
2.306e-003 1.403e+008 1.393e+010 1.000e+003 5.883e-001 1.336e-003 
2.306e-003 1.403e+008 1.393e+010 1.000e+003 5.881e-001 1.336e-003 
2.307e-003 1.403e+008 1.393e+010 1.000e+003 5.882e-001 1.336e-003 
2.307e-003 1.403e+008 1.393e+010 1.000e+003 5.883e-001 1.336e-003 
2.307e-003 1.403e+008 1.393e+010 1.000e+003 5.886e-001 1.337e-003 
2.308e-003 1.403e+008 1.393e+010 1.000e+003 5.887e-001 1.337e-003 
2.308e-003 1.403e+008 1.393e+010 1.000e+003 5.887e-001 1.337e-003 
2.308e-003 1.403e+008 1.393e+010 1.000e+003 5.889e-001 1.338e-003 
2.309e-003 1.404e+008 1.393e+010 1.000e+003 5.890e-001 1.338e-003 
2.309e-003 1.404e+008 1.393e+010 1.000e+003 5.887e-001 1.338e-003 
2.309e-003 1.404e+008 1.393e+010 1.000e+003 5.886e-001 1.338e-003 
2.310e-003 1.404e+008 1.393e+010 1.000e+003 5.888e-001 1.339e-003 
2.310e-003 1.404e+008 1.393e+010 1.000e+003 5.890e-001 1.339e-003 
2.310e-003 1.404e+008 1.392e+010 1.000e+003 5.887e-001 1.339e-003 
2.310e-003 1.404e+008 1.393e+010 1.000e+003 5.886e-001 1.339e-003 
2.311e-003 1.404e+008 1.393e+010 1.000e+003 5.890e-001 1.340e-003 
2.311e-003 1.404e+008 1.393e+010 1.000e+003 5.893e-001 1.340e-003 
2.311e-003 1.404e+008 1.393e+010 1.000e+003 5.896e-001 1.340e-003 
2.312e-003 1.404e+008 1.393e+010 1.000e+003 5.900e-001 1.340e-003 
2.312e-003 1.404e+008 1.393e+010 1.000e+003 5.904e-001 1.341e-003 
2.312e-003 1.404e+008 1.393e+010 1.000e+003 5.905e-001 1.341e-003 
2.313e-003 1.405e+008 1.393e+010 1.000e+003 5.904e-001 1.341e-003 
2.313e-003 1.405e+008 1.393e+010 1.000e+003 5.901e-001 1.341e-003 
2.313e-003 1.405e+008 1.393e+010 1.000e+003 5.900e-001 1.342e-003 
2.314e-003 1.405e+008 1.393e+010 1.000e+003 5.900e-001 1.342e-003 
2.314e-003 1.405e+008 1.393e+010 1.000e+003 5.900e-001 1.342e-003 
2.314e-003 1.405e+008 1.393e+010 1.000e+003 5.900e-001 1.342e-003 
2.314e-003 1.405e+008 1.393e+010 1.000e+003 5.900e-001 1.343e-003 
2.315e-003 1.405e+008 1.393e+010 1.000e+003 5.898e-001 1.343e-003 
2.315e-003 1.405e+008 1.393e+010 1.000e+003 5.898e-001 1.343e-003 
2.315e-003 1.405e+008 1.393e+010 1.000e+003 5.902e-001 1.344e-003 
2.316e-003 1.405e+008 1.393e+010 1.000e+003 5.899e-001 1.344e-003 
2.316e-003 1.405e+008 1.393e+010 1.000e+003 5.902e-001 1.344e-003 
2.316e-003 1.405e+008 1.393e+010 1.000e+003 5.902e-001 1.344e-003 
2.317e-003 1.405e+008 1.393e+010 1.000e+003 5.900e-001 1.345e-003 
2.317e-003 1.406e+008 1.393e+010 1.000e+003 5.899e-001 1.345e-003 
2.317e-003 1.406e+008 1.393e+010 1.000e+003 5.897e-001 1.345e-003 
2.318e-003 1.406e+008 1.393e+010 1.000e+003 5.892e-001 1.345e-003 
2.318e-003 1.406e+008 1.393e+010 1.000e+003 5.903e-001 1.346e-003 
2.318e-003 1.406e+008 1.393e+010 1.000e+003 5.895e-001 1.346e-003 
2.319e-003 1.406e+008 1.393e+010 1.000e+003 5.891e-001 1.346e-003 
2.319e-003 1.406e+008 1.393e+010 1.000e+003 5.891e-001 1.346e-003 
2.319e-003 1.406e+008 1.393e+010 1.000e+003 5.894e-001 1.347e-003 
2.319e-003 1.406e+008 1.392e+010 1.000e+003 5.898e-001 1.347e-003 
2.320e-003 1.406e+008 1.393e+010 1.000e+003 5.899e-001 1.347e-003 
2.320e-003 1.406e+008 1.392e+010 1.000e+003 5.900e-001 1.347e-003 
2.320e-003 1.406e+008 1.393e+010 1.000e+003 5.898e-001 1.348e-003 
2.321e-003 1.406e+008 1.393e+010 1.000e+003 5.900e-001 1.348e-003 
2.321e-003 1.407e+008 1.392e+010 1.000e+003 5.900e-001 1.348e-003 
2.321e-003 1.407e+008 1.392e+010 1.000e+003 5.900e-001 1.348e-003 
2.322e-003 1.407e+008 1.392e+010 1.000e+003 5.903e-001 1.349e-003 
2.322e-003 1.407e+008 1.392e+010 1.000e+003 5.902e-001 1.349e-003 
2.322e-003 1.407e+008 1.392e+010 1.000e+003 5.901e-001 1.349e-003 
2.323e-003 1.407e+008 1.393e+010 1.000e+003 5.900e-001 1.350e-003 
2.323e-003 1.407e+008 1.393e+010 1.000e+003 5.895e-001 1.350e-003 
2.323e-003 1.407e+008 1.393e+010 1.000e+003 5.900e-001 1.350e-003 
2.324e-003 1.407e+008 1.393e+010 1.000e+003 5.900e-001 1.350e-003 
2.324e-003 1.407e+008 1.393e+010 1.000e+003 5.900e-001 1.351e-003 
2.324e-003 1.407e+008 1.393e+010 1.000e+003 5.902e-001 1.351e-003 
2.324e-003 1.407e+008 1.393e+010 1.000e+003 5.903e-001 1.351e-003 
2.325e-003 1.407e+008 1.393e+010 1.000e+003 5.903e-001 1.351e-003 
2.325e-003 1.407e+008 1.393e+010 1.000e+003 5.903e-001 1.352e-003 
2.325e-003 1.408e+008 1.393e+010 1.000e+003 5.904e-001 1.352e-003 
2.326e-003 1.408e+008 1.393e+010 1.000e+003 5.905e-001 1.352e-003 
2.326e-003 1.408e+008 1.393e+010 1.000e+003 5.903e-001 1.352e-003 
2.326e-003 1.408e+008 1.393e+010 1.000e+003 5.905e-001 1.353e-003 
2.327e-003 1.408e+008 1.393e+010 1.000e+003 5.903e-001 1.353e-003 
2.327e-003 1.408e+008 1.393e+010 1.000e+003 5.902e-001 1.353e-003 
2.327e-003 1.408e+008 1.393e+010 1.000e+003 5.903e-001 1.353e-003 
2.328e-003 1.408e+008 1.392e+010 1.000e+003 5.903e-001 1.354e-003 
2.328e-003 1.408e+008 1.393e+010 1.000e+003 5.901e-001 1.354e-003 
2.328e-003 1.408e+008 1.393e+010 1.000e+003 5.903e-001 1.354e-003 
2.328e-003 1.408e+008 1.393e+010 1.000e+003 5.904e-001 1.354e-003 
2.329e-003 1.408e+008 1.393e+010 1.000e+003 5.906e-001 1.355e-003 
2.329e-003 1.408e+008 1.393e+010 1.000e+003 5.907e-001 1.355e-003 
2.329e-003 1.408e+008 1.393e+010 1.000e+003 5.906e-001 1.355e-003 
2.330e-003 1.409e+008 1.393e+010 1.000e+003 5.908e-001 1.355e-003 
2.330e-003 1.409e+008 1.393e+010 1.000e+003 5.908e-001 1.356e-003 
2.330e-003 1.409e+008 1.392e+010 1.000e+003 5.909e-001 1.356e-003 
2.331e-003 1.409e+008 1.392e+010 1.000e+003 5.911e-001 1.356e-003 
2.331e-003 1.409e+008 1.392e+010 1.000e+003 5.914e-001 1.357e-003 
2.331e-003 1.409e+008 1.392e+010 1.000e+003 5.911e-001 1.357e-003 
2.332e-003 1.409e+008 1.393e+010 1.000e+003 5.908e-001 1.357e-003 
2.332e-003 1.409e+008 1.393e+010 1.000e+003 5.906e-001 1.357e-003 
2.332e-003 1.409e+008 1.393e+010 1.000e+003 5.908e-001 1.358e-003 
2.332e-003 1.409e+008 1.393e+010 1.000e+003 5.910e-001 1.358e-003 
2.333e-003 1.409e+008 1.393e+010 1.000e+003 5.909e-001 1.358e-003 
2.333e-003 1.409e+008 1.393e+010 1.000e+003 5.907e-001 1.358e-003 
2.333e-003 1.409e+008 1.393e+010 1.000e+003 5.907e-001 1.359e-003 
2.334e-003 1.409e+008 1.393e+010 1.000e+003 5.906e-001 1.359e-003 
2.334e-003 1.410e+008 1.393e+010 1.000e+003 5.908e-001 1.359e-003 
2.334e-003 1.410e+008 1.393e+010 1.000e+003 5.909e-001 1.359e-003 
2.335e-003 1.410e+008 1.393e+010 1.000e+003 5.910e-001 1.360e-003 
2.335e-003 1.410e+008 1.392e+010 1.000e+003 5.908e-001 1.360e-003 
2.335e-003 1.410e+008 1.392e+010 1.000e+003 5.910e-001 1.360e-003 
2.336e-003 1.410e+008 1.392e+010 1.000e+003 5.910e-001 1.360e-003 
2.336e-003 1.410e+008 1.392e+010 1.000e+003 5.909e-001 1.361e-003 
2.336e-003 1.410e+008 1.392e+010 1.000e+003 5.908e-001 1.361e-003 
2.337e-003 1.410e+008 1.393e+010 1.000e+003 5.908e-001 1.361e-003 
2.337e-003 1.410e+008 1.393e+010 1.000e+003 5.909e-001 1.361e-003 
2.337e-003 1.410e+008 1.393e+010 1.000e+003 5.910e-001 1.362e-003 
2.337e-003 1.410e+008 1.393e+010 1.000e+003 5.912e-001 1.362e-003 
2.338e-003 1.410e+008 1.392e+010 1.000e+003 5.912e-001 1.362e-003 
2.338e-003 1.410e+008 1.393e+010 1.000e+003 5.908e-001 1.362e-003 
2.338e-003 1.411e+008 1.393e+010 1.000e+003 5.907e-001 1.363e-003 
2.339e-003 1.411e+008 1.393e+010 1.000e+003 5.906e-001 1.363e-003 
2.339e-003 1.411e+008 1.393e+010 1.000e+003 5.909e-001 1.363e-003 
2.339e-003 1.411e+008 1.393e+010 1.000e+003 5.909e-001 1.364e-003 
2.340e-003 1.411e+008 1.393e+010 1.000e+003 5.910e-001 1.364e-003 
2.340e-003 1.411e+008 1.393e+010 1.000e+003 5.912e-001 1.364e-003 
2.340e-003 1.411e+008 1.393e+010 1.000e+003 5.912e-001 1.364e-003 
2.341e-003 1.411e+008 1.393e+010 1.000e+003 5.913e-001 1.365e-003 
2.341e-003 1.411e+008 1.393e+010 1.000e+003 5.915e-001 1.365e-003 
2.341e-003 1.411e+008 1.393e+010 1.000e+003 5.913e-001 1.365e-003 
2.342e-003 1.411e+008 1.393e+010 1.000e+003 5.914e-001 1.365e-003 
2.342e-003 1.411e+008 1.393e+010 1.000e+003 5.917e-001 1.366e-003 
2.342e-003 1.411e+008 1.393e+010 1.000e+003 5.916e-001 1.366e-003 
2.342e-003 1.412e+008 1.393e+010 1.000e+003 5.916e-001 1.366e-003 
2.343e-003 1.412e+008 1.393e+010 1.000e+003 5.915e-001 1.366e-003 
2.343e-003 1.412e+008 1.393e+010 1.000e+003 5.914e-001 1.367e-003 
2.343e-003 1.412e+008 1.393e+010 1.000e+003 5.913e-001 1.367e-003 
2.344e-003 1.412e+008 1.393e+010 1.000e+003 5.913e-001 1.367e-003 
2.344e-003 1.412e+008 1.393e+010 1.000e+003 5.910e-001 1.367e-003 
2.344e-003 1.412e+008 1.393e+010 1.000e+003 5.913e-001 1.368e-003 
2.345e-003 1.412e+008 1.393e+010 1.000e+003 5.914e-001 1.368e-003 
2.345e-003 1.412e+008 1.393e+010 1.000e+003 5.918e-001 1.368e-003 
2.345e-003 1.412e+008 1.393e+010 1.000e+003 5.918e-001 1.369e-003 
2.346e-003 1.412e+008 1.393e+010 1.000e+003 5.917e-001 1.369e-003 
2.346e-003 1.412e+008 1.393e+010 1.000e+003 5.914e-001 1.369e-003 
2.346e-003 1.412e+008 1.393e+010 1.000e+003 5.911e-001 1.369e-003 
2.347e-003 1.412e+008 1.393e+010 1.000e+003 5.910e-001 1.370e-003 
2.347e-003 1.413e+008 1.393e+010 1.000e+003 5.912e-001 1.370e-003 
2.347e-003 1.413e+008 1.393e+010 1.000e+003 5.912e-001 1.370e-003 
2.347e-003 1.413e+008 1.393e+010 1.000e+003 5.913e-001 1.370e-003 
2.348e-003 1.413e+008 1.393e+010 1.000e+003 5.912e-001 1.371e-003 
2.348e-003 1.413e+008 1.393e+010 1.000e+003 5.914e-001 1.371e-003 
2.348e-003 1.413e+008 1.393e+010 1.000e+003 5.916e-001 1.371e-003 
2.349e-003 1.413e+008 1.393e+010 1.000e+003 5.917e-001 1.371e-003 
2.349e-003 1.413e+008 1.393e+010 1.000e+003 5.917e-001 1.372e-003 
2.349e-003 1.413e+008 1.393e+010 1.000e+003 5.917e-001 1.372e-003 
2.350e-003 1.413e+008 1.393e+010 1.000e+003 5.918e-001 1.372e-003 
2.350e-003 1.413e+008 1.393e+010 1.000e+003 5.920e-001 1.372e-003 
2.350e-003 1.413e+008 1.393e+010 1.000e+003 5.921e-001 1.373e-003 
2.351e-003 1.413e+008 1.393e+010 1.000e+003 5.923e-001 1.373e-003 
2.351e-003 1.413e+008 1.393e+010 1.000e+003 5.923e-001 1.373e-003 
2.351e-003 1.414e+008 1.393e+010 1.000e+003 5.922e-001 1.373e-003 
2.351e-003 1.414e+008 1.393e+010 1.000e+003 5.925e-001 1.374e-003 
2.352e-003 1.414e+008 1.393e+010 1.000e+003 5.926e-001 1.374e-003 
2.352e-003 1.414e+008 1.393e+010 1.000e+003 5.926e-001 1.374e-003 
2.352e-003 1.414e+008 1.393e+010 1.000e+003 5.927e-001 1.375e-003 
2.353e-003 1.414e+008 1.393e+010 1.000e+003 5.927e-001 1.375e-003 
2.353e-003 1.414e+008 1.393e+010 1.000e+003 5.928e-001 1.375e-003 
2.353e-003 1.414e+008 1.393e+010 1.000e+003 5.928e-001 1.375e-003 
2.354e-003 1.414e+008 1.393e+010 1.000e+003 5.927e-001 1.376e-003 
2.354e-003 1.414e+008 1.393e+010 1.000e+003 5.927e-001 1.376e-003 
2.354e-003 1.414e+008 1.393e+010 1.000e+003 5.928e-001 1.376e-003 
2.355e-003 1.414e+008 1.393e+010 1.000e+003 5.928e-001 1.376e-003 
2.355e-003 1.414e+008 1.393e+010 1.000e+003 5.928e-001 1.377e-003 
2.355e-003 1.414e+008 1.393e+010 1.000e+003 5.927e-001 1.377e-003 
2.356e-003 1.415e+008 1.393e+010 1.000e+003 5.926e-001 1.377e-003 
2.356e-003 1.415e+008 1.393e+010 1.000e+003 5.926e-001 1.377e-003 
2.356e-003 1.415e+008 1.393e+010 1.000e+003 5.929e-001 1.378e-003 
2.357e-003 1.415e+008 1.393e+010 1.000e+003 5.930e-001 1.378e-003 
2.357e-003 1.415e+008 1.393e+010 1.000e+003 5.930e-001 1.378e-003 
2.357e-003 1.415e+008 1.393e+010 1.000e+003 5.929e-001 1.378e-003 
2.357e-003 1.415e+008 1.393e+010 1.000e+003 5.920e-001 1.379e-003 
2.358e-003 1.415e+008 1.393e+010 1.000e+003 5.924e-001 1.379e-003 
2.358e-003 1.415e+008 1.393e+010 1.000e+003 5.928e-001 1.379e-003 
2.358e-003 1.415e+008 1.393e+010 1.000e+003 5.925e-001 1.380e-003 
2.359e-003 1.415e+008 1.393e+010 1.000e+003 5.925e-001 1.380e-003 
2.359e-003 1.415e+008 1.393e+010 1.000e+003 5.925e-001 1.380e-003 
2.359e-003 1.415e+008 1.393e+010 1.000e+003 5.929e-001 1.380e-003 
2.360e-003 1.415e+008 1.393e+010 1.000e+003 5.930e-001 1.381e-003 
2.360e-003 1.416e+008 1.393e+010 1.000e+003 5.927e-001 1.381e-003 
2.360e-003 1.416e+008 1.393e+010 1.000e+003 5.923e-001 1.381e-003 
2.361e-003 1.416e+008 1.393e+010 1.000e+003 5.924e-001 1.381e-003 
2.361e-003 1.416e+008 1.393e+010 1.000e+003 5.926e-001 1.382e-003 
2.361e-003 1.416e+008 1.393e+010 1.000e+003 5.928e-001 1.382e-003 
2.361e-003 1.416e+008 1.393e+010 1.000e+003 5.929e-001 1.382e-003 
2.362e-003 1.416e+008 1.393e+010 1.000e+003 5.928e-001 1.382e-003 
2.362e-003 1.416e+008 1.393e+010 1.000e+003 5.929e-001 1.383e-003 
2.362e-003 1.416e+008 1.393e+010 1.000e+003 5.929e-001 1.383e-003 
2.363e-003 1.416e+008 1.393e+010 1.000e+003 5.926e-001 1.383e-003 
2.363e-003 1.416e+008 1.393e+010 1.000e+003 5.931e-001 1.383e-003 
2.363e-003 1.416e+008 1.393e+010 1.000e+003 5.927e-001 1.384e-003 
2.364e-003 1.416e+008 1.393e+010 1.000e+003 5.927e-001 1.384e-003 
2.364e-003 1.416e+008 1.393e+010 1.000e+003 5.928e-001 1.384e-003 
2.364e-003 1.417e+008 1.393e+010 1.000e+003 5.928e-001 1.384e-003 
2.365e-003 1.417e+008 1.393e+010 1.000e+003 5.926e-001 1.385e-003 
2.365e-003 1.417e+008 1.393e+010 1.000e+003 5.926e-001 1.385e-003 
2.365e-003 1.417e+008 1.393e+010 1.000e+003 5.925e-001 1.385e-003 
2.365e-003 1.417e+008 1.393e+010 1.000e+003 5.924e-001 1.386e-003 
2.366e-003 1.417e+008 1.393e+010 1.000e+003 5.921e-001 1.386e-003 
2.366e-003 1.417e+008 1.393e+010 1.000e+003 5.923e-001 1.386e-003 
2.366e-003 1.417e+008 1.393e+010 1.000e+003 5.928e-001 1.386e-003 
2.367e-003 1.417e+008 1.393e+010 1.000e+003 5.929e-001 1.387e-003 
2.367e-003 1.417e+008 1.393e+010 1.000e+003 5.928e-001 1.387e-003 
2.367e-003 1.417e+008 1.393e+010 1.000e+003 5.929e-001 1.387e-003 
2.368e-003 1.417e+008 1.393e+010 1.000e+003 5.929e-001 1.387e-003 
2.368e-003 1.417e+008 1.393e+010 1.000e+003 5.929e-001 1.388e-003 
2.368e-003 1.417e+008 1.393e+010 1.000e+003 5.929e-001 1.388e-003 
2.369e-003 1.418e+008 1.393e+010 1.000e+003 5.930e-001 1.388e-003 
2.369e-003 1.418e+008 1.393e+010 1.000e+003 5.932e-001 1.388e-003 
2.369e-003 1.418e+008 1.393e+010 1.000e+003 5.934e-001 1.389e-003 
2.369e-003 1.418e+008 1.393e+010 1.000e+003 5.933e-001 1.389e-003 
2.370e-003 1.418e+008 1.393e+010 1.000e+003 5.936e-001 1.389e-003 
2.370e-003 1.418e+008 1.393e+010 1.000e+003 5.934e-001 1.389e-003 
2.370e-003 1.418e+008 1.393e+010 1.000e+003 5.933e-001 1.390e-003 
2.371e-003 1.418e+008 1.393e+010 1.000e+003 5.934e-001 1.390e-003 
2.371e-003 1.418e+008 1.393e+010 1.000e+003 5.931e-001 1.390e-003 
2.371e-003 1.418e+008 1.393e+010 1.000e+003 5.931e-001 1.390e-003 
2.372e-003 1.418e+008 1.393e+010 1.000e+003 5.927e-001 1.391e-003 
2.372e-003 1.418e+008 1.393e+010 1.000e+003 5.928e-001 1.391e-003 
2.372e-003 1.418e+008 1.393e+010 1.000e+003 5.932e-001 1.391e-003 
2.373e-003 1.418e+008 1.393e+010 1.000e+003 5.932e-001 1.392e-003 
2.373e-003 1.419e+008 1.393e+010 1.000e+003 5.930e-001 1.392e-003 
2.373e-003 1.419e+008 1.393e+010 1.000e+003 5.927e-001 1.392e-003 
2.374e-003 1.419e+008 1.393e+010 1.000e+003 5.927e-001 1.392e-003 
2.374e-003 1.419e+008 1.393e+010 1.000e+003 5.929e-001 1.393e-003 
2.374e-003 1.419e+008 1.393e+010 1.000e+003 5.928e-001 1.393e-003 
2.374e-003 1.419e+008 1.393e+010 1.000e+003 5.927e-001 1.393e-003 
2.375e-003 1.419e+008 1.393e+010 1.000e+003 5.930e-001 1.393e-003 
2.375e-003 1.419e+008 1.393e+010 1.000e+003 5.933e-001 1.394e-003 
2.375e-003 1.419e+008 1.393e+010 1.000e+003 5.932e-001 1.394e-003 
2.376e-003 1.419e+008 1.393e+010 1.000e+003 5.934e-001 1.394e-003 
2.376e-003 1.419e+008 1.393e+010 1.000e+003 5.935e-001 1.394e-003 
2.376e-003 1.419e+008 1.393e+010 1.000e+003 5.936e-001 1.395e-003 
2.377e-003 1.419e+008 1.393e+010 1.000e+003 5.936e-001 1.395e-003 
2.377e-003 1.419e+008 1.393e+010 1.000e+003 5.936e-001 1.395e-003 
2.377e-003 1.420e+008 1.393e+010 1.000e+003 5.936e-001 1.395e-003 
2.378e-003 1.420e+008 1.393e+010 1.000e+003 5.935e-001 1.396e-003 
2.378e-003 1.420e+008 1.393e+010 1.000e+003 5.937e-001 1.396e-003 
2.378e-003 1.420e+008 1.393e+010 1.000e+003 5.937e-001 1.396e-003 
2.379e-003 1.420e+008 1.393e+010 1.000e+003 5.934e-001 1.396e-003 
2.379e-003 1.420e+008 1.393e+010 1.000e+003 5.934e-001 1.397e-003 
2.379e-003 1.420e+008 1.393e+010 1.000e+003 5.936e-001 1.397e-003 
2.379e-003 1.420e+008 1.393e+010 1.000e+003 5.936e-001 1.397e-003 
2.380e-003 1.420e+008 1.393e+010 1.000e+003 5.937e-001 1.398e-003 
2.380e-003 1.420e+008 1.393e+010 1.000e+003 5.939e-001 1.398e-003 
2.380e-003 1.420e+008 1.393e+010 1.000e+003 5.939e-001 1.398e-003 
2.381e-003 1.420e+008 1.393e+010 1.000e+003 5.941e-001 1.398e-003 
2.381e-003 1.420e+008 1.393e+010 1.000e+003 5.941e-001 1.399e-003 
2.381e-003 1.420e+008 1.393e+010 1.000e+003 5.942e-001 1.399e-003 
2.382e-003 1.421e+008 1.393e+010 1.000e+003 5.941e-001 1.399e-003 
2.382e-003 1.421e+008 1.393e+010 1.000e+003 5.939e-001 1.399e-003 
2.382e-003 1.421e+008 1.393e+010 1.000e+003 5.938e-001 1.400e-003 
2.383e-003 1.421e+008 1.393e+010 1.000e+003 5.938e-001 1.400e-003 
2.383e-003 1.421e+008 1.393e+010 1.000e+003 5.940e-001 1.400e-003 
2.383e-003 1.421e+008 1.393e+010 1.000e+003 5.939e-001 1.400e-003 
2.383e-003 1.421e+008 1.393e+010 1.000e+003 5.940e-001 1.401e-003 
2.384e-003 1.421e+008 1.393e+010 1.000e+003 5.940e-001 1.401e-003 
2.384e-003 1.421e+008 1.393e+010 1.000e+003 5.938e-001 1.401e-003 
2.384e-003 1.421e+008 1.393e+010 1.000e+003 5.936e-001 1.401e-003 
2.385e-003 1.421e+008 1.393e+010 1.000e+003 5.940e-001 1.402e-003 
2.385e-003 1.421e+008 1.393e+010 1.000e+003 5.940e-001 1.402e-003 
2.385e-003 1.421e+008 1.393e+010 1.000e+003 5.938e-001 1.402e-003 
2.386e-003 1.421e+008 1.393e+010 1.000e+003 5.938e-001 1.402e-003 
2.386e-003 1.422e+008 1.393e+010 1.000e+003 5.936e-001 1.403e-003 
2.386e-003 1.422e+008 1.393e+010 1.000e+003 5.937e-001 1.403e-003 
2.387e-003 1.422e+008 1.393e+010 1.000e+003 5.936e-001 1.403e-003 
2.387e-003 1.422e+008 1.393e+010 1.000e+003 5.932e-001 1.404e-003 
2.387e-003 1.422e+008 1.393e+010 1.000e+003 5.937e-001 1.404e-003 
2.387e-003 1.422e+008 1.393e+010 1.000e+003 5.941e-001 1.404e-003 
2.388e-003 1.422e+008 1.393e+010 1.000e+003 5.942e-001 1.404e-003 
2.388e-003 1.422e+008 1.393e+010 1.000e+003 5.941e-001 1.405e-003 
2.388e-003 1.422e+008 1.393e+010 1.000e+003 5.941e-001 1.405e-003 
2.389e-003 1.422e+008 1.393e+010 1.000e+003 5.945e-001 1.405e-003 
2.389e-003 1.422e+008 1.393e+010 1.000e+003 5.947e-001 1.405e-003 
2.389e-003 1.422e+008 1.393e+010 1.000e+003 5.945e-001 1.406e-003 
2.390e-003 1.422e+008 1.393e+010 1.000e+003 5.945e-001 1.406e-003 
2.390e-003 1.422e+008 1.393e+010 1.000e+003 5.943e-001 1.406e-003 
2.390e-003 1.422e+008 1.393e+010 1.000e+003 5.946e-001 1.406e-003 
2.391e-003 1.423e+008 1.393e+010 1.000e+003 5.947e-001 1.407e-003 
2.391e-003 1.423e+008 1.393e+010 1.000e+003 5.948e-001 1.407e-003 
2.391e-003 1.423e+008 1.393e+010 1.000e+003 5.950e-001 1.407e-003 
2.391e-003 1.423e+008 1.393e+010 1.000e+003 5.953e-001 1.407e-003 
2.392e-003 1.423e+008 1.393e+010 1.000e+003 5.953e-001 1.408e-003 
2.392e-003 1.423e+008 1.393e+010 1.000e+003 5.954e-001 1.408e-003 
2.392e-003 1.423e+008 1.393e+010 1.000e+003 5.953e-001 1.408e-003 
2.393e-003 1.423e+008 1.393e+010 1.000e+003 5.953e-001 1.408e-003 
2.393e-003 1.423e+008 1.393e+010 1.000e+003 5.952e-001 1.409e-003 
2.393e-003 1.423e+008 1.393e+010 1.000e+003 5.948e-001 1.409e-003 
2.394e-003 1.423e+008 1.393e+010 1.000e+003 5.948e-001 1.409e-003 
2.394e-003 1.423e+008 1.393e+010 1.000e+003 5.950e-001 1.410e-003 
2.394e-003 1.423e+008 1.393e+010 1.000e+003 5.951e-001 1.410e-003 
2.395e-003 1.423e+008 1.393e+010 1.000e+003 5.950e-001 1.410e-003 
2.395e-003 1.424e+008 1.393e+010 1.000e+003 5.951e-001 1.410e-003 
2.395e-003 1.424e+008 1.393e+010 1.000e+003 5.952e-001 1.411e-003 
2.395e-003 1.424e+008 1.393e+010 1.000e+003 5.952e-001 1.411e-003 
2.396e-003 1.424e+008 1.393e+010 1.000e+003 5.954e-001 1.411e-003 
2.396e-003 1.424e+008 1.393e+010 1.000e+003 5.953e-001 1.411e-003 
2.396e-003 1.424e+008 1.393e+010 1.000e+003 5.950e-001 1.412e-003 
2.397e-003 1.424e+008 1.393e+010 1.000e+003 5.953e-001 1.412e-003 
2.397e-003 1.424e+008 1.393e+010 1.000e+003 5.947e-001 1.412e-003 
2.397e-003 1.424e+008 1.393e+010 1.000e+003 5.947e-001 1.412e-003 
2.398e-003 1.424e+008 1.393e+010 1.000e+003 5.948e-001 1.413e-003 
2.398e-003 1.424e+008 1.393e+010 1.000e+003 5.945e-001 1.413e-003 
2.398e-003 1.424e+008 1.393e+010 1.000e+003 5.945e-001 1.413e-003 
2.399e-003 1.424e+008 1.393e+010 1.000e+003 5.944e-001 1.413e-003 
2.399e-003 1.424e+008 1.393e+010 1.000e+003 5.943e-001 1.414e-003 
2.399e-003 1.424e+008 1.393e+010 1.000e+003 5.946e-001 1.414e-003 
2.399e-003 1.425e+008 1.393e+010 1.000e+003 5.948e-001 1.414e-003 
2.400e-003 1.425e+008 1.393e+010 1.000e+003 5.948e-001 1.414e-003 
2.400e-003 1.425e+008 1.393e+010 1.000e+003 5.945e-001 1.415e-003 
2.400e-003 1.425e+008 1.393e+010 1.000e+003 5.949e-001 1.415e-003 
2.401e-003 1.425e+008 1.393e+010 1.000e+003 5.950e-001 1.415e-003 
2.401e-003 1.425e+008 1.393e+010 1.000e+003 5.950e-001 1.415e-003 
2.401e-003 1.425e+008 1.393e+010 1.000e+003 5.951e-001 1.416e-003 
2.402e-003 1.425e+008 1.393e+010 1.000e+003 5.953e-001 1.416e-003 
2.402e-003 1.425e+008 1.393e+010 1.000e+003 5.954e-001 1.416e-003 
2.402e-003 1.425e+008 1.393e+010 1.000e+003 5.953e-001 1.417e-003 
2.403e-003 1.425e+008 1.393e+010 1.000e+003 5.954e-001 1.417e-003 
2.403e-003 1.425e+008 1.393e+010 1.000e+003 5.952e-001 1.417e-003 
2.403e-003 1.425e+008 1.393e+010 1.000e+003 5.950e-001 1.417e-003 
2.404e-003 1.425e+008 1.393e+010 1.000e+003 5.953e-001 1.418e-003 
2.404e-003 1.426e+008 1.393e+010 1.000e+003 5.955e-001 1.418e-003 
2.404e-003 1.426e+008 1.393e+010 1.000e+003 5.955e-001 1.418e-003 
2.404e-003 1.426e+008 1.393e+010 1.000e+003 5.955e-001 1.418e-003 
2.405e-003 1.426e+008 1.393e+010 1.000e+003 5.957e-001 1.419e-003 
2.405e-003 1.426e+008 1.393e+010 1.000e+003 5.957e-001 1.419e-003 
2.405e-003 1.426e+008 1.393e+010 1.000e+003 5.957e-001 1.419e-003 
2.406e-003 1.426e+008 1.392e+010 1.000e+003 5.955e-001 1.419e-003 
2.406e-003 1.426e+008 1.393e+010 1.000e+003 5.956e-001 1.420e-003 
2.406e-003 1.426e+008 1.392e+010 1.000e+003 5.956e-001 1.420e-003 
2.407e-003 1.426e+008 1.392e+010 1.000e+003 5.956e-001 1.420e-003 
2.407e-003 1.426e+008 1.392e+010 1.000e+003 5.954e-001 1.420e-003 
2.407e-003 1.426e+008 1.392e+010 1.000e+003 5.955e-001 1.421e-003 
2.408e-003 1.426e+008 1.393e+010 1.000e+003 5.955e-001 1.421e-003 
2.408e-003 1.426e+008 1.392e+010 1.000e+003 5.957e-001 1.421e-003 
2.408e-003 1.427e+008 1.392e+010 1.000e+003 5.957e-001 1.421e-003 
2.408e-003 1.427e+008 1.392e+010 1.000e+003 5.959e-001 1.422e-003 
2.409e-003 1.427e+008 1.392e+010 1.000e+003 5.960e-001 1.422e-003 
2.409e-003 1.427e+008 1.392e+010 1.000e+003 5.960e-001 1.422e-003 
2.409e-003 1.427e+008 1.392e+010 1.000e+003 5.960e-001 1.423e-003 
2.410e-003 1.427e+008 1.392e+010 1.000e+003 5.962e-001 1.423e-003 
2.410e-003 1.427e+008 1.392e+010 1.000e+003 5.961e-001 1.423e-003 
2.410e-003 1.427e+008 1.393e+010 1.000e+003 5.962e-001 1.423e-003 
2.411e-003 1.427e+008 1.392e+010 1.000e+003 5.965e-001 1.424e-003 
2.411e-003 1.427e+008 1.393e+010 1.000e+003 5.961e-001 1.424e-003 
2.411e-003 1.427e+008 1.393e+010 1.000e+003 5.959e-001 1.424e-003 
2.412e-003 1.427e+008 1.393e+010 1.000e+003 5.956e-001 1.424e-003 
2.412e-003 1.427e+008 1.393e+010 1.000e+003 5.959e-001 1.425e-003 
2.412e-003 1.427e+008 1.393e+010 1.000e+003 5.960e-001 1.425e-003 
2.412e-003 1.427e+008 1.393e+010 1.000e+003 5.957e-001 1.425e-003 
2.413e-003 1.428e+008 1.393e+010 1.000e+003 5.957e-001 1.425e-003 
2.413e-003 1.428e+008 1.392e+010 1.000e+003 5.956e-001 1.426e-003 
2.413e-003 1.428e+008 1.392e+010 1.000e+003 5.955e-001 1.426e-003 
2.414e-003 1.428e+008 1.393e+010 1.000e+003 5.956e-001 1.426e-003 
2.414e-003 1.428e+008 1.393e+010 1.000e+003 5.958e-001 1.426e-003 
2.414e-003 1.428e+008 1.393e+010 1.000e+003 5.960e-001 1.427e-003 
2.415e-003 1.428e+008 1.393e+010 1.000e+003 5.962e-001 1.427e-003 
2.415e-003 1.428e+008 1.393e+010 1.000e+003 5.962e-001 1.427e-003 
2.415e-003 1.428e+008 1.393e+010 1.000e+003 5.965e-001 1.428e-003 
2.416e-003 1.428e+008 1.393e+010 1.000e+003 5.964e-001 1.428e-003 
2.416e-003 1.428e+008 1.393e+010 1.000e+003 5.964e-001 1.428e-003 
2.416e-003 1.428e+008 1.393e+010 1.000e+003 5.963e-001 1.428e-003 
2.416e-003 1.428e+008 1.393e+010 1.000e+003 5.964e-001 1.429e-003 
2.417e-003 1.428e+008 1.393e+010 1.000e+003 5.962e-001 1.429e-003 
2.417e-003 1.429e+008 1.393e+010 1.000e+003 5.964e-001 1.429e-003 
2.417e-003 1.429e+008 1.393e+010 1.000e+003 5.964e-001 1.429e-003 
2.418e-003 1.429e+008 1.393e+010 1.000e+003 5.962e-001 1.430e-003 
2.418e-003 1.429e+008 1.393e+010 1.000e+003 5.961e-001 1.430e-003 
2.418e-003 1.429e+008 1.393e+010 1.000e+003 5.961e-001 1.430e-003 
2.419e-003 1.429e+008 1.393e+010 1.000e+003 5.962e-001 1.430e-003 
2.419e-003 1.429e+008 1.393e+010 1.000e+003 5.964e-001 1.431e-003 
2.419e-003 1.429e+008 1.393e+010 1.000e+003 5.963e-001 1.431e-003 
2.420e-003 1.429e+008 1.393e+010 1.000e+003 5.967e-001 1.431e-003 
2.420e-003 1.429e+008 1.393e+010 1.000e+003 5.967e-001 1.431e-003 
2.420e-003 1.429e+008 1.393e+010 1.000e+003 5.969e-001 1.432e-003 
2.421e-003 1.429e+008 1.393e+010 1.000e+003 5.969e-001 1.432e-003 
2.421e-003 1.429e+008 1.393e+010 1.000e+003 5.968e-001 1.432e-003 
2.421e-003 1.429e+008 1.393e+010 1.000e+003 5.968e-001 1.432e-003 
2.421e-003 1.429e+008 1.393e+010 1.000e+003 5.972e-001 1.433e-003 
2.422e-003 1.430e+008 1.393e+010 1.000e+003 5.971e-001 1.433e-003 
2.422e-003 1.430e+008 1.393e+010 1.000e+003 5.968e-001 1.433e-003 
2.422e-003 1.430e+008 1.393e+010 1.000e+003 5.965e-001 1.434e-003 
2.423e-003 1.430e+008 1.393e+010 1.000e+003 5.966e-001 1.434e-003 
2.423e-003 1.430e+008 1.393e+010 1.000e+003 5.964e-001 1.434e-003 
2.423e-003 1.430e+008 1.393e+010 1.000e+003 5.960e-001 1.434e-003 
2.424e-003 1.430e+008 1.393e+010 1.000e+003 5.959e-001 1.435e-003 
2.424e-003 1.430e+008 1.393e+010 1.000e+003 5.956e-001 1.435e-003 
2.424e-003 1.430e+008 1.393e+010 1.000e+003 5.964e-001 1.435e-003 
2.424e-003 1.430e+008 1.393e+010 1.000e+003 5.966e-001 1.435e-003 
2.425e-003 1.430e+008 1.393e+010 1.000e+003 5.966e-001 1.436e-003 
2.425e-003 1.430e+008 1.393e+010 1.000e+003 5.965e-001 1.436e-003 
2.425e-003 1.430e+008 1.393e+010 1.000e+003 5.966e-001 1.436e-003 
2.426e-003 1.430e+008 1.393e+010 1.000e+003 5.964e-001 1.436e-003 
2.426e-003 1.430e+008 1.393e+010 1.000e+003 5.964e-001 1.437e-003 
2.426e-003 1.431e+008 1.393e+010 1.000e+003 5.965e-001 1.437e-003 
2.427e-003 1.431e+008 1.393e+010 1.000e+003 5.963e-001 1.437e-003 
2.427e-003 1.431e+008 1.393e+010 1.000e+003 5.963e-001 1.437e-003 
2.427e-003 1.431e+008 1.393e+010 1.000e+003 5.962e-001 1.438e-003 
2.428e-003 1.431e+008 1.393e+010 1.000e+003 5.963e-001 1.438e-003 
2.428e-003 1.431e+008 1.393e+010 1.000e+003 5.965e-001 1.438e-003 
2.428e-003 1.431e+008 1.393e+010 1.000e+003 5.967e-001 1.438e-003 
2.428e-003 1.431e+008 1.393e+010 1.000e+003 5.968e-001 1.439e-003 
2.429e-003 1.431e+008 1.393e+010 1.000e+003 5.968e-001 1.439e-003 
2.429e-003 1.431e+008 1.393e+010 1.000e+003 5.966e-001 1.439e-003 
2.429e-003 1.431e+008 1.393e+010 1.000e+003 5.969e-001 1.439e-003 
2.430e-003 1.431e+008 1.393e+010 1.000e+003 5.970e-001 1.440e-003 
2.430e-003 1.431e+008 1.393e+010 1.000e+003 5.970e-001 1.440e-003 
2.430e-003 1.431e+008 1.393e+010 1.000e+003 5.968e-001 1.440e-003 
2.431e-003 1.431e+008 1.393e+010 1.000e+003 5.970e-001 1.440e-003 
2.431e-003 1.432e+008 1.393e+010 1.000e+003 5.969e-001 1.441e-003 
2.431e-003 1.432e+008 1.393e+010 1.000e+003 5.972e-001 1.441e-003 
2.431e-003 1.432e+008 1.393e+010 1.000e+003 5.975e-001 1.441e-003 
2.432e-003 1.432e+008 1.393e+010 1.000e+003 5.975e-001 1.441e-003 
2.432e-003 1.432e+008 1.393e+010 1.000e+003 5.972e-001 1.442e-003 
2.432e-003 1.432e+008 1.393e+010 1.000e+003 5.973e-001 1.442e-003 
2.433e-003 1.432e+008 1.393e+010 1.000e+003 5.974e-001 1.442e-003 
2.433e-003 1.432e+008 1.393e+010 1.000e+003 5.976e-001 1.443e-003 
2.433e-003 1.432e+008 1.393e+010 1.000e+003 5.977e-001 1.443e-003 
2.434e-003 1.432e+008 1.393e+010 1.000e+003 5.977e-001 1.443e-003 
2.434e-003 1.432e+008 1.393e+010 1.000e+003 5.977e-001 1.443e-003 
2.434e-003 1.432e+008 1.393e+010 1.000e+003 5.975e-001 1.444e-003 
2.434e-003 1.432e+008 1.393e+010 1.000e+003 5.977e-001 1.444e-003 
2.435e-003 1.432e+008 1.393e+010 1.000e+003 5.977e-001 1.444e-003 
2.435e-003 1.432e+008 1.393e+010 1.000e+003 5.980e-001 1.444e-003 
2.435e-003 1.433e+008 1.393e+010 1.000e+003 5.974e-001 1.445e-003 
2.436e-003 1.433e+008 1.393e+010 1.000e+003 5.974e-001 1.445e-003 
2.436e-003 1.433e+008 1.393e+010 1.000e+003 5.979e-001 1.445e-003 
2.436e-003 1.433e+008 1.393e+010 1.000e+003 5.980e-001 1.445e-003 
2.437e-003 1.433e+008 1.393e+010 1.000e+003 5.979e-001 1.446e-003 
2.437e-003 1.433e+008 1.393e+010 1.000e+003 5.977e-001 1.446e-003 
2.437e-003 1.433e+008 1.393e+010 1.000e+003 5.982e-001 1.446e-003 
2.438e-003 1.433e+008 1.393e+010 1.000e+003 5.982e-001 1.446e-003 
2.438e-003 1.433e+008 1.393e+010 1.000e+003 5.981e-001 1.447e-003 
2.438e-003 1.433e+008 1.393e+010 1.000e+003 5.980e-001 1.447e-003 
2.438e-003 1.433e+008 1.393e+010 1.000e+003 5.979e-001 1.447e-003 
2.439e-003 1.433e+008 1.393e+010 1.000e+003 5.979e-001 1.447e-003 
2.439e-003 1.433e+008 1.393e+010 1.000e+003 5.979e-001 1.448e-003 
2.439e-003 1.433e+008 1.393e+010 1.000e+003 5.978e-001 1.448e-003 
2.440e-003 1.433e+008 1.393e+010 1.000e+003 5.976e-001 1.448e-003 
2.440e-003 1.434e+008 1.393e+010 1.000e+003 5.976e-001 1.448e-003 
2.440e-003 1.434e+008 1.393e+010 1.000e+003 5.978e-001 1.449e-003 
2.441e-003 1.434e+008 1.393e+010 1.000e+003 5.976e-001 1.449e-003 
2.441e-003 1.434e+008 1.393e+010 1.000e+003 5.977e-001 1.449e-003 
2.441e-003 1.434e+008 1.393e+010 1.000e+003 5.980e-001 1.449e-003 
2.441e-003 1.434e+008 1.393e+010 1.000e+003 5.979e-001 1.450e-003 
2.442e-003 1.434e+008 1.393e+010 1.000e+003 5.980e-001 1.450e-003 
2.442e-003 1.434e+008 1.393e+010 1.000e+003 5.980e-001 1.450e-003 
2.442e-003 1.434e+008 1.393e+010 1.000e+003 5.979e-001 1.450e-003 
2.443e-003 1.434e+008 1.393e+010 1.000e+003 5.975e-001 1.451e-003 
2.443e-003 1.434e+008 1.393e+010 1.000e+003 5.975e-001 1.451e-003 
2.443e-003 1.434e+008 1.393e+010 1.000e+003 5.974e-001 1.451e-003 
2.444e-003 1.434e+008 1.393e+010 1.000e+003 5.970e-001 1.452e-003 
2.444e-003 1.434e+008 1.393e+010 1.000e+003 5.969e-001 1.452e-003 
2.444e-003 1.434e+008 1.393e+010 1.000e+003 5.970e-001 1.452e-003 
2.444e-003 1.435e+008 1.393e+010 1.000e+003 5.968e-001 1.452e-003 
2.445e-003 1.435e+008 1.393e+010 1.000e+003 5.969e-001 1.453e-003 
2.445e-003 1.435e+008 1.393e+010 1.000e+003 5.976e-001 1.453e-003 
2.445e-003 1.435e+008 1.393e+010 1.000e+003 5.974e-001 1.453e-003 
2.446e-003 1.435e+008 1.393e+010 1.000e+003 5.974e-001 1.453e-003 
2.446e-003 1.435e+008 1.393e+010 1.000e+003 5.978e-001 1.454e-003 
2.446e-003 1.435e+008 1.393e+010 1.000e+003 5.978e-001 1.454e-003 
2.447e-003 1.435e+008 1.393e+010 1.000e+003 5.979e-001 1.454e-003 
2.447e-003 1.435e+008 1.393e+010 1.000e+003 5.980e-001 1.454e-003 
2.447e-003 1.435e+008 1.393e+010 1.000e+003 5.975e-001 1.455e-003 
2.447e-003 1.435e+008 1.393e+010 1.000e+003 5.977e-001 1.455e-003 
2.448e-003 1.435e+008 1.393e+010 1.000e+003 5.979e-001 1.455e-003 
2.448e-003 1.435e+008 1.393e+010 1.000e+003 5.980e-001 1.455e-003 
2.448e-003 1.435e+008 1.393e+010 1.000e+003 5.984e-001 1.456e-003 
2.449e-003 1.435e+008 1.393e+010 1.000e+003 5.983e-001 1.456e-003 
2.449e-003 1.436e+008 1.393e+010 1.000e+003 5.981e-001 1.456e-003 
2.449e-003 1.436e+008 1.393e+010 1.000e+003 5.982e-001 1.456e-003 
2.450e-003 1.436e+008 1.393e+010 1.000e+003 5.983e-001 1.457e-003 
2.450e-003 1.436e+008 1.393e+010 1.000e+003 5.983e-001 1.457e-003 
2.450e-003 1.436e+008 1.393e+010 1.000e+003 5.983e-001 1.457e-003 
2.451e-003 1.436e+008 1.393e+010 1.000e+003 5.985e-001 1.457e-003 
2.451e-003 1.436e+008 1.393e+010 1.000e+003 5.982e-001 1.458e-003 
2.451e-003 1.436e+008 1.393e+010 1.000e+003 5.978e-001 1.458e-003 
2.451e-003 1.436e+008 1.393e+010 1.000e+003 5.984e-001 1.458e-003 
2.452e-003 1.436e+008 1.393e+010 1.000e+003 5.988e-001 1.458e-003 
2.452e-003 1.436e+008 1.393e+010 1.000e+003 5.981e-001 1.459e-003 
2.452e-003 1.436e+008 1.393e+010 1.000e+003 5.977e-001 1.459e-003 
2.453e-003 1.436e+008 1.393e+010 1.000e+003 5.977e-001 1.459e-003 
2.453e-003 1.436e+008 1.393e+010 1.000e+003 5.979e-001 1.459e-003 
2.453e-003 1.436e+008 1.393e+010 1.000e+003 5.981e-001 1.460e-003 
2.454e-003 1.437e+008 1.393e+010 1.000e+003 5.980e-001 1.460e-003 
2.454e-003 1.437e+008 1.393e+010 1.000e+003 5.980e-001 1.460e-003 
2.454e-003 1.437e+008 1.393e+010 1.000e+003 5.982e-001 1.460e-003 
2.454e-003 1.437e+008 1.393e+010 1.000e+003 5.981e-001 1.461e-003 
2.455e-003 1.437e+008 1.393e+010 1.000e+003 5.982e-001 1.461e-003 
2.455e-003 1.437e+008 1.393e+010 1.000e+003 5.983e-001 1.461e-003 
2.455e-003 1.437e+008 1.393e+010 1.000e+003 5.983e-001 1.462e-003 
2.456e-003 1.437e+008 1.393e+010 1.000e+003 5.984e-001 1.462e-003 
2.456e-003 1.437e+008 1.393e+010 1.000e+003 5.984e-001 1.462e-003 
2.456e-003 1.437e+008 1.393e+010 1.000e+003 5.983e-001 1.462e-003 
2.457e-003 1.437e+008 1.393e+010 1.000e+003 5.984e-001 1.463e-003 
2.457e-003 1.437e+008 1.393e+010 1.000e+003 5.983e-001 1.463e-003 
2.457e-003 1.437e+008 1.393e+010 1.000e+003 5.984e-001 1.463e-003 
2.457e-003 1.437e+008 1.393e+010 1.000e+003 5.984e-001 1.463e-003 
2.458e-003 1.437e+008 1.393e+010 1.000e+003 5.985e-001 1.464e-003 
2.458e-003 1.438e+008 1.393e+010 1.000e+003 5.984e-001 1.464e-003 
2.458e-003 1.438e+008 1.393e+010 1.000e+003 5.984e-001 1.464e-003 
2.459e-003 1.438e+008 1.393e+010 1.000e+003 5.984e-001 1.464e-003 
2.459e-003 1.438e+008 1.393e+010 1.000e+003 5.984e-001 1.465e-003 
2.459e-003 1.438e+008 1.393e+010 1.000e+003 5.988e-001 1.465e-003 
2.460e-003 1.438e+008 1.393e+010 1.000e+003 5.992e-001 1.465e-003 
2.460e-003 1.438e+008 1.393e+010 1.000e+003 5.990e-001 1.465e-003 
2.460e-003 1.438e+008 1.393e+010 1.000e+003 5.990e-001 1.466e-003 
2.461e-003 1.438e+008 1.393e+010 1.000e+003 5.990e-001 1.466e-003 
2.461e-003 1.438e+008 1.393e+010 1.000e+003 5.990e-001 1.466e-003 
2.461e-003 1.438e+008 1.393e+010 1.000e+003 5.992e-001 1.466e-003 
2.461e-003 1.438e+008 1.393e+010 1.000e+003 5.991e-001 1.467e-003 
2.462e-003 1.438e+008 1.393e+010 1.000e+003 5.993e-001 1.467e-003 
2.462e-003 1.438e+008 1.393e+010 1.000e+003 5.992e-001 1.467e-003 
2.462e-003 1.438e+008 1.393e+010 1.000e+003 5.991e-001 1.467e-003 
2.463e-003 1.439e+008 1.393e+010 1.000e+003 5.988e-001 1.468e-003 
2.463e-003 1.439e+008 1.393e+010 1.000e+003 5.991e-001 1.468e-003 
2.463e-003 1.439e+008 1.393e+010 1.000e+003 5.988e-001 1.468e-003 
2.464e-003 1.439e+008 1.393e+010 1.000e+003 5.988e-001 1.468e-003 
2.464e-003 1.439e+008 1.393e+010 1.000e+003 5.990e-001 1.469e-003 
2.464e-003 1.439e+008 1.393e+010 1.000e+003 5.994e-001 1.469e-003 
2.464e-003 1.439e+008 1.393e+010 1.000e+003 5.993e-001 1.469e-003 
2.465e-003 1.439e+008 1.393e+010 1.000e+003 5.991e-001 1.469e-003 
2.465e-003 1.439e+008 1.393e+010 1.000e+003 5.988e-001 1.470e-003 
2.465e-003 1.439e+008 1.393e+010 1.000e+003 5.988e-001 1.470e-003 
2.466e-003 1.439e+008 1.393e+010 1.000e+003 5.989e-001 1.470e-003 
2.466e-003 1.439e+008 1.393e+010 1.000e+003 5.988e-001 1.471e-003 
2.466e-003 1.439e+008 1.393e+010 1.000e+003 5.991e-001 1.471e-003 
2.467e-003 1.439e+008 1.393e+010 1.000e+003 5.989e-001 1.471e-003 
2.467e-003 1.439e+008 1.393e+010 1.000e+003 5.986e-001 1.471e-003 
2.467e-003 1.439e+008 1.393e+010 1.000e+003 5.990e-001 1.472e-003 
2.467e-003 1.440e+008 1.393e+010 1.000e+003 5.989e-001 1.472e-003 
2.468e-003 1.440e+008 1.393e+010 1.000e+003 5.991e-001 1.472e-003 
2.468e-003 1.440e+008 1.393e+010 1.000e+003 5.994e-001 1.472e-003 
2.468e-003 1.440e+008 1.393e+010 1.000e+003 5.994e-001 1.473e-003 
2.469e-003 1.440e+008 1.393e+010 1.000e+003 5.993e-001 1.473e-003 
2.469e-003 1.440e+008 1.393e+010 1.000e+003 5.990e-001 1.473e-003 
2.469e-003 1.440e+008 1.393e+010 1.000e+003 5.994e-001 1.473e-003 
2.470e-003 1.440e+008 1.393e+010 1.000e+003 5.993e-001 1.474e-003 
2.470e-003 1.440e+008 1.393e+010 1.000e+003 5.993e-001 1.474e-003 
2.470e-003 1.440e+008 1.393e+010 1.000e+003 5.997e-001 1.474e-003 
2.471e-003 1.440e+008 1.393e+010 1.000e+003 5.999e-001 1.474e-003 
2.471e-003 1.440e+008 1.393e+010 1.000e+003 5.999e-001 1.475e-003 
2.471e-003 1.440e+008 1.393e+010 1.000e+003 6.000e-001 1.475e-003 
2.471e-003 1.440e+008 1.393e+010 1.000e+003 6.000e-001 1.475e-003 
2.472e-003 1.440e+008 1.393e+010 1.000e+003 6.003e-001 1.475e-003 
2.472e-003 1.441e+008 1.393e+010 1.000e+003 6.001e-001 1.476e-003 
2.472e-003 1.441e+008 1.393e+010 1.000e+003 5.999e-001 1.476e-003 
2.473e-003 1.441e+008 1.393e+010 1.000e+003 6.001e-001 1.476e-003 
2.473e-003 1.441e+008 1.393e+010 1.000e+003 6.000e-001 1.476e-003 
2.473e-003 1.441e+008 1.393e+010 1.000e+003 6.001e-001 1.477e-003 
2.474e-003 1.441e+008 1.393e+010 1.000e+003 5.999e-001 1.477e-003 
2.474e-003 1.441e+008 1.393e+010 1.000e+003 6.000e-001 1.477e-003 
2.474e-003 1.441e+008 1.393e+010 1.000e+003 6.000e-001 1.477e-003 
2.474e-003 1.441e+008 1.393e+010 1.000e+003 5.999e-001 1.478e-003 
2.475e-003 1.441e+008 1.393e+010 1.000e+003 6.001e-001 1.478e-003 
2.475e-003 1.441e+008 1.393e+010 1.000e+003 6.004e-001 1.478e-003 
2.475e-003 1.441e+008 1.393e+010 1.000e+003 6.003e-001 1.479e-003 
2.476e-003 1.441e+008 1.393e+010 1.000e+003 6.006e-001 1.479e-003 
2.476e-003 1.441e+008 1.393e+010 1.000e+003 6.001e-001 1.479e-003 
2.476e-003 1.441e+008 1.393e+010 1.000e+003 5.995e-001 1.479e-003 
2.477e-003 1.442e+008 1.393e+010 1.000e+003 5.997e-001 1.480e-003 
2.477e-003 1.442e+008 1.393e+010 1.000e+003 6.004e-001 1.480e-003 
2.477e-003 1.442e+008 1.393e+010 1.000e+003 5.998e-001 1.480e-003 
2.477e-003 1.442e+008 1.393e+010 1.000e+003 5.994e-001 1.480e-003 
2.478e-003 1.442e+008 1.393e+010 1.000e+003 5.996e-001 1.481e-003 
2.478e-003 1.442e+008 1.393e+010 1.000e+003 5.997e-001 1.481e-003 
2.478e-003 1.442e+008 1.393e+010 1.000e+003 5.998e-001 1.481e-003 
2.479e-003 1.442e+008 1.393e+010 1.000e+003 6.000e-001 1.481e-003 
2.479e-003 1.442e+008 1.393e+010 1.000e+003 6.002e-001 1.482e-003 
2.479e-003 1.442e+008 1.393e+010 1.000e+003 6.000e-001 1.482e-003 
2.480e-003 1.442e+008 1.393e+010 1.000e+003 5.998e-001 1.482e-003 
2.480e-003 1.442e+008 1.393e+010 1.000e+003 5.997e-001 1.482e-003 
2.480e-003 1.442e+008 1.393e+010 1.000e+003 5.997e-001 1.483e-003 
2.481e-003 1.442e+008 1.393e+010 1.000e+003 5.998e-001 1.483e-003 
2.481e-003 1.442e+008 1.393e+010 1.000e+003 6.000e-001 1.483e-003 
2.481e-003 1.442e+008 1.393e+010 1.000e+003 6.001e-001 1.483e-003 
2.481e-003 1.443e+008 1.393e+010 1.000e+003 6.000e-001 1.484e-003 
2.482e-003 1.443e+008 1.393e+010 1.000e+003 5.999e-001 1.484e-003 
2.482e-003 1.443e+008 1.393e+010 1.000e+003 5.997e-001 1.484e-003 
2.482e-003 1.443e+008 1.393e+010 1.000e+003 5.997e-001 1.484e-003 
2.483e-003 1.443e+008 1.393e+010 1.000e+003 6.000e-001 1.485e-003 
2.483e-003 1.443e+008 1.393e+010 1.000e+003 6.001e-001 1.485e-003 
2.483e-003 1.443e+008 1.393e+010 1.000e+003 6.001e-001 1.485e-003 
2.484e-003 1.443e+008 1.393e+010 1.000e+003 6.003e-001 1.485e-003 
2.484e-003 1.443e+008 1.393e+010 1.000e+003 6.002e-001 1.486e-003 
2.484e-003 1.443e+008 1.393e+010 1.000e+003 6.003e-001 1.486e-003 
2.484e-003 1.443e+008 1.393e+010 1.000e+003 6.003e-001 1.486e-003 
2.485e-003 1.443e+008 1.393e+010 1.000e+003 6.002e-001 1.487e-003 
2.485e-003 1.443e+008 1.393e+010 1.000e+003 6.004e-001 1.487e-003 
2.485e-003 1.443e+008 1.393e+010 1.000e+003 6.003e-001 1.487e-003 
2.486e-003 1.443e+008 1.393e+010 1.000e+003 6.002e-001 1.487e-003 
2.486e-003 1.444e+008 1.393e+010 1.000e+003 6.000e-001 1.488e-003 
2.486e-003 1.444e+008 1.393e+010 1.000e+003 6.001e-001 1.488e-003 
2.487e-003 1.444e+008 1.393e+010 1.000e+003 6.000e-001 1.488e-003 
2.487e-003 1.444e+008 1.393e+010 1.000e+003 6.002e-001 1.488e-003 
2.487e-003 1.444e+008 1.393e+010 1.000e+003 6.002e-001 1.489e-003 
2.487e-003 1.444e+008 1.393e+010 1.000e+003 6.006e-001 1.489e-003 
2.488e-003 1.444e+008 1.393e+010 1.000e+003 6.008e-001 1.489e-003 
2.488e-003 1.444e+008 1.393e+010 1.000e+003 6.009e-001 1.489e-003 
2.488e-003 1.444e+008 1.393e+010 1.000e+003 6.009e-001 1.490e-003 
2.489e-003 1.444e+008 1.393e+010 1.000e+003 6.010e-001 1.490e-003 
2.489e-003 1.444e+008 1.393e+010 1.000e+003 6.009e-001 1.490e-003 
2.489e-003 1.444e+008 1.393e+010 1.000e+003 6.009e-001 1.490e-003 
2.490e-003 1.444e+008 1.393e+010 1.000e+003 6.011e-001 1.491e-003 
2.490e-003 1.444e+008 1.393e+010 1.000e+003 6.009e-001 1.491e-003 
2.490e-003 1.444e+008 1.393e+010 1.000e+003 6.005e-001 1.491e-003 
2.491e-003 1.444e+008 1.393e+010 1.000e+003 6.004e-001 1.491e-003 
2.491e-003 1.445e+008 1.393e+010 1.000e+003 6.005e-001 1.492e-003 
2.491e-003 1.445e+008 1.393e+010 1.000e+003 6.008e-001 1.492e-003 
2.491e-003 1.445e+008 1.393e+010 1.000e+003 6.004e-001 1.492e-003 
2.492e-003 1.445e+008 1.393e+010 1.000e+003 5.999e-001 1.492e-003 
2.492e-003 1.445e+008 1.393e+010 1.000e+003 6.000e-001 1.493e-003 
2.492e-003 1.445e+008 1.393e+010 1.000e+003 6.000e-001 1.493e-003 
2.493e-003 1.445e+008 1.393e+010 1.000e+003 6.002e-001 1.493e-003 
2.493e-003 1.445e+008 1.393e+010 1.000e+003 6.004e-001 1.493e-003 
2.493e-003 1.445e+008 1.393e+010 1.000e+003 6.006e-001 1.494e-003 
2.494e-003 1.445e+008 1.393e+010 1.000e+003 6.008e-001 1.494e-003 
2.494e-003 1.445e+008 1.393e+010 1.000e+003 6.009e-001 1.494e-003 
2.494e-003 1.445e+008 1.393e+010 1.000e+003 6.009e-001 1.495e-003 
2.494e-003 1.445e+008 1.393e+010 1.000e+003 6.009e-001 1.495e-003 
2.495e-003 1.445e+008 1.393e+010 1.000e+003 6.009e-001 1.495e-003 
2.495e-003 1.445e+008 1.393e+010 1.000e+003 6.007e-001 1.495e-003 
2.495e-003 1.446e+008 1.393e+010 1.000e+003 6.008e-001 1.496e-003 
2.496e-003 1.446e+008 1.393e+010 1.000e+003 6.009e-001 1.496e-003 
2.496e-003 1.446e+008 1.393e+010 1.000e+003 6.009e-001 1.496e-003 
2.496e-003 1.446e+008 1.393e+010 1.000e+003 6.009e-001 1.496e-003 
2.497e-003 1.446e+008 1.393e+010 1.000e+003 6.011e-001 1.497e-003 
2.497e-003 1.446e+008 1.393e+010 1.000e+003 6.011e-001 1.497e-003 
2.497e-003 1.446e+008 1.393e+010 1.000e+003 6.012e-001 1.497e-003 
2.497e-003 1.446e+008 1.393e+010 1.000e+003 6.013e-001 1.497e-003 
2.498e-003 1.446e+008 1.393e+010 1.000e+003 6.013e-001 1.498e-003 
2.498e-003 1.446e+008 1.393e+010 1.000e+003 6.014e-001 1.498e-003 
2.498e-003 1.446e+008 1.393e+010 1.000e+003 6.015e-001 1.498e-003 
2.499e-003 1.446e+008 1.393e+010 1.000e+003 6.014e-001 1.498e-003 
2.499e-003 1.446e+008 1.393e+010 1.000e+003 6.016e-001 1.499e-003 
2.499e-003 1.446e+008 1.393e+010 1.000e+003 6.014e-001 1.499e-003 
2.500e-003 1.446e+008 1.393e+010 1.000e+003 6.014e-001 1.499e-003 
2.500e-003 1.447e+008 1.393e+010 1.000e+003 6.018e-001 1.499e-003 
2.500e-003 1.447e+008 1.393e+010 1.000e+003 6.016e-001 1.500e-003 
2.501e-003 1.447e+008 1.393e+010 1.000e+003 6.018e-001 1.500e-003 
2.501e-003 1.447e+008 1.393e+010 1.000e+003 6.017e-001 1.500e-003 
2.501e-003 1.447e+008 1.393e+010 1.000e+003 6.017e-001 1.500e-003 
2.501e-003 1.447e+008 1.393e+010 1.000e+003 6.015e-001 1.501e-003 
2.502e-003 1.447e+008 1.393e+010 1.000e+003 6.013e-001 1.501e-003 
2.502e-003 1.447e+008 1.393e+010 1.000e+003 6.012e-001 1.501e-003 
2.502e-003 1.447e+008 1.393e+010 1.000e+003 6.010e-001 1.501e-003 
2.503e-003 1.447e+008 1.393e+010 1.000e+003 6.011e-001 1.502e-003 
2.503e-003 1.447e+008 1.394e+010 1.000e+003 6.011e-001 1.502e-003 
2.503e-003 1.447e+008 1.393e+010 1.000e+003 6.017e-001 1.502e-003 
2.504e-003 1.447e+008 1.393e+010 1.000e+003 6.018e-001 1.503e-003 
2.504e-003 1.447e+008 1.393e+010 1.000e+003 6.015e-001 1.503e-003 
2.504e-003 1.447e+008 1.393e+010 1.000e+003 6.013e-001 1.503e-003 
2.504e-003 1.447e+008 1.393e+010 1.000e+003 6.011e-001 1.503e-003 
2.505e-003 1.448e+008 1.393e+010 1.000e+003 6.011e-001 1.504e-003 
2.505e-003 1.448e+008 1.393e+010 1.000e+003 6.012e-001 1.504e-003 
2.505e-003 1.448e+008 1.393e+010 1.000e+003 6.012e-001 1.504e-003 
2.506e-003 1.448e+008 1.393e+010 1.000e+003 6.014e-001 1.504e-003 
2.506e-003 1.448e+008 1.393e+010 1.000e+003 6.014e-001 1.505e-003 
2.506e-003 1.448e+008 1.393e+010 1.000e+003 6.017e-001 1.505e-003 
2.507e-003 1.448e+008 1.393e+010 1.000e+003 6.016e-001 1.505e-003 
2.507e-003 1.448e+008 1.393e+010 1.000e+003 6.016e-001 1.505e-003 
2.507e-003 1.448e+008 1.393e+010 1.000e+003 6.017e-001 1.506e-003 
2.507e-003 1.448e+008 1.393e+010 1.000e+003 6.019e-001 1.506e-003 
2.508e-003 1.448e+008 1.393e+010 1.000e+003 6.019e-001 1.506e-003 
2.508e-003 1.448e+008 1.393e+010 1.000e+003 6.019e-001 1.506e-003 
2.508e-003 1.448e+008 1.393e+010 1.000e+003 6.019e-001 1.507e-003 
2.509e-003 1.448e+008 1.393e+010 1.000e+003 6.021e-001 1.507e-003 
2.509e-003 1.448e+008 1.393e+010 1.000e+003 6.021e-001 1.507e-003 
2.509e-003 1.448e+008 1.393e+010 1.000e+003 6.021e-001 1.507e-003 
2.510e-003 1.449e+008 1.393e+010 1.000e+003 6.022e-001 1.508e-003 
2.510e-003 1.449e+008 1.393e+010 1.000e+003 6.022e-001 1.508e-003 
2.510e-003 1.449e+008 1.393e+010 1.000e+003 6.021e-001 1.508e-003 
2.510e-003 1.449e+008 1.393e+010 1.000e+003 6.023e-001 1.508e-003 
2.511e-003 1.449e+008 1.393e+010 1.000e+003 6.020e-001 1.509e-003 
2.511e-003 1.449e+008 1.393e+010 1.000e+003 6.024e-001 1.509e-003 
2.511e-003 1.449e+008 1.393e+010 1.000e+003 6.025e-001 1.509e-003 
2.512e-003 1.449e+008 1.393e+010 1.000e+003 6.025e-001 1.509e-003 
2.512e-003 1.449e+008 1.393e+010 1.000e+003 6.023e-001 1.510e-003 
2.512e-003 1.449e+008 1.393e+010 1.000e+003 6.022e-001 1.510e-003 
2.513e-003 1.449e+008 1.393e+010 1.000e+003 6.022e-001 1.510e-003 
2.513e-003 1.449e+008 1.393e+010 1.000e+003 6.022e-001 1.511e-003 
2.513e-003 1.449e+008 1.393e+010 1.000e+003 6.024e-001 1.511e-003 
2.513e-003 1.449e+008 1.393e+010 1.000e+003 6.023e-001 1.511e-003 
2.514e-003 1.449e+008 1.393e+010 1.000e+003 6.027e-001 1.511e-003 
2.514e-003 1.449e+008 1.393e+010 1.000e+003 6.023e-001 1.512e-003 
2.514e-003 1.450e+008 1.393e+010 1.000e+003 6.022e-001 1.512e-003 
2.515e-003 1.450e+008 1.393e+010 1.000e+003 6.022e-001 1.512e-003 
2.515e-003 1.450e+008 1.393e+010 1.000e+003 6.026e-001 1.512e-003 
2.515e-003 1.450e+008 1.393e+010 1.000e+003 6.024e-001 1.513e-003 
2.516e-003 1.450e+008 1.393e+010 1.000e+003 6.018e-001 1.513e-003 
2.516e-003 1.450e+008 1.393e+010 1.000e+003 6.024e-001 1.513e-003 
2.516e-003 1.450e+008 1.393e+010 1.000e+003 6.028e-001 1.513e-003 
2.517e-003 1.450e+008 1.393e+010 1.000e+003 6.026e-001 1.514e-003 
2.517e-003 1.450e+008 1.393e+010 1.000e+003 6.025e-001 1.514e-003 
2.517e-003 1.450e+008 1.393e+010 1.000e+003 6.025e-001 1.514e-003 
2.517e-003 1.450e+008 1.393e+010 1.000e+003 6.022e-001 1.514e-003 
2.518e-003 1.450e+008 1.393e+010 1.000e+003 6.023e-001 1.515e-003 
2.518e-003 1.450e+008 1.393e+010 1.000e+003 6.024e-001 1.515e-003 
2.518e-003 1.450e+008 1.393e+010 1.000e+003 6.024e-001 1.515e-003 
2.519e-003 1.450e+008 1.393e+010 1.000e+003 6.024e-001 1.515e-003 
2.519e-003 1.451e+008 1.393e+010 1.000e+003 6.025e-001 1.516e-003 
2.519e-003 1.451e+008 1.393e+010 1.000e+003 6.022e-001 1.516e-003 
2.520e-003 1.451e+008 1.393e+010 1.000e+003 6.022e-001 1.516e-003 
2.520e-003 1.451e+008 1.393e+010 1.000e+003 6.023e-001 1.516e-003 
2.520e-003 1.451e+008 1.393e+010 1.000e+003 6.023e-001 1.517e-003 
2.520e-003 1.451e+008 1.393e+010 1.000e+003 6.024e-001 1.517e-003 
2.521e-003 1.451e+008 1.393e+010 1.000e+003 6.024e-001 1.517e-003 
2.521e-003 1.451e+008 1.393e+010 1.000e+003 6.020e-001 1.517e-003 
2.521e-003 1.451e+008 1.393e+010 1.000e+003 6.020e-001 1.518e-003 
2.522e-003 1.451e+008 1.393e+010 1.000e+003 6.023e-001 1.518e-003 
2.522e-003 1.451e+008 1.393e+010 1.000e+003 6.022e-001 1.518e-003 
2.522e-003 1.451e+008 1.393e+010 1.000e+003 6.021e-001 1.519e-003 
2.523e-003 1.451e+008 1.393e+010 1.000e+003 6.022e-001 1.519e-003 
2.523e-003 1.451e+008 1.393e+010 1.000e+003 6.025e-001 1.519e-003 
2.523e-003 1.451e+008 1.393e+010 1.000e+003 6.027e-001 1.519e-003 
2.523e-003 1.451e+008 1.393e+010 1.000e+003 6.024e-001 1.520e-003 
2.524e-003 1.452e+008 1.393e+010 1.000e+003 6.026e-001 1.520e-003 
2.524e-003 1.452e+008 1.393e+010 1.000e+003 6.024e-001 1.520e-003 
2.524e-003 1.452e+008 1.393e+010 1.000e+003 6.022e-001 1.520e-003 
2.525e-003 1.452e+008 1.393e+010 1.000e+003 6.026e-001 1.521e-003 
2.525e-003 1.452e+008 1.393e+010 1.000e+003 6.027e-001 1.521e-003 
2.525e-003 1.452e+008 1.393e+010 1.000e+003 6.026e-001 1.521e-003 
2.526e-003 1.452e+008 1.393e+010 1.000e+003 6.026e-001 1.521e-003 
2.526e-003 1.452e+008 1.393e+010 1.000e+003 6.027e-001 1.522e-003 
2.526e-003 1.452e+008 1.393e+010 1.000e+003 6.027e-001 1.522e-003 
2.526e-003 1.452e+008 1.393e+010 1.000e+003 6.025e-001 1.522e-003 
2.527e-003 1.452e+008 1.393e+010 1.000e+003 6.023e-001 1.522e-003 
2.527e-003 1.452e+008 1.393e+010 1.000e+003 6.025e-001 1.523e-003 
2.527e-003 1.452e+008 1.393e+010 1.000e+003 6.029e-001 1.523e-003 
2.528e-003 1.452e+008 1.393e+010 1.000e+003 6.032e-001 1.523e-003 
2.528e-003 1.452e+008 1.393e+010 1.000e+003 6.033e-001 1.523e-003 
2.528e-003 1.452e+008 1.393e+010 1.000e+003 6.030e-001 1.524e-003 
2.529e-003 1.453e+008 1.393e+010 1.000e+003 6.029e-001 1.524e-003 
2.529e-003 1.453e+008 1.393e+010 1.000e+003 6.031e-001 1.524e-003 
2.529e-003 1.453e+008 1.393e+010 1.000e+003 6.030e-001 1.524e-003 
2.529e-003 1.453e+008 1.393e+010 1.000e+003 6.028e-001 1.525e-003 
2.530e-003 1.453e+008 1.393e+010 1.000e+003 6.027e-001 1.525e-003 
2.530e-003 1.453e+008 1.393e+010 1.000e+003 6.031e-001 1.525e-003 
2.530e-003 1.453e+008 1.393e+010 1.000e+003 6.032e-001 1.525e-003 
2.531e-003 1.453e+008 1.393e+010 1.000e+003 6.030e-001 1.526e-003 
2.531e-003 1.453e+008 1.393e+010 1.000e+003 6.029e-001 1.526e-003 
2.531e-003 1.453e+008 1.393e+010 1.000e+003 6.027e-001 1.526e-003 
2.532e-003 1.453e+008 1.393e+010 1.000e+003 6.027e-001 1.526e-003 
2.532e-003 1.453e+008 1.393e+010 1.000e+003 6.029e-001 1.527e-003 
2.532e-003 1.453e+008 1.393e+010 1.000e+003 6.028e-001 1.527e-003 
2.532e-003 1.453e+008 1.393e+010 1.000e+003 6.027e-001 1.527e-003 
2.533e-003 1.453e+008 1.393e+010 1.000e+003 6.026e-001 1.527e-003 
2.533e-003 1.453e+008 1.393e+010 1.000e+003 6.029e-001 1.528e-003 
2.533e-003 1.454e+008 1.393e+010 1.000e+003 6.029e-001 1.528e-003 
2.534e-003 1.454e+008 1.393e+010 1.000e+003 6.032e-001 1.528e-003 
2.534e-003 1.454e+008 1.393e+010 1.000e+003 6.029e-001 1.529e-003 
2.534e-003 1.454e+008 1.393e+010 1.000e+003 6.029e-001 1.529e-003 
2.535e-003 1.454e+008 1.393e+010 1.000e+003 6.029e-001 1.529e-003 
2.535e-003 1.454e+008 1.393e+010 1.000e+003 6.028e-001 1.529e-003 
2.535e-003 1.454e+008 1.393e+010 1.000e+003 6.028e-001 1.530e-003 
2.535e-003 1.454e+008 1.393e+010 1.000e+003 6.028e-001 1.530e-003 
2.536e-003 1.454e+008 1.393e+010 1.000e+003 6.029e-001 1.530e-003 
2.536e-003 1.454e+008 1.393e+010 1.000e+003 6.030e-001 1.530e-003 
2.536e-003 1.454e+008 1.393e+010 1.000e+003 6.030e-001 1.531e-003 
2.537e-003 1.454e+008 1.393e+010 1.000e+003 6.028e-001 1.531e-003 
2.537e-003 1.454e+008 1.393e+010 1.000e+003 6.027e-001 1.531e-003 
2.537e-003 1.454e+008 1.393e+010 1.000e+003 6.027e-001 1.531e-003 
2.538e-003 1.454e+008 1.393e+010 1.000e+003 6.030e-001 1.532e-003 
2.538e-003 1.454e+008 1.393e+010 1.000e+003 6.035e-001 1.532e-003 
2.538e-003 1.455e+008 1.393e+010 1.000e+003 6.039e-001 1.532e-003 
2.538e-003 1.455e+008 1.393e+010 1.000e+003 6.039e-001 1.532e-003 
2.539e-003 1.455e+008 1.393e+010 1.000e+003 6.039e-001 1.533e-003 
2.539e-003 1.455e+008 1.393e+010 1.000e+003 6.038e-001 1.533e-003 
2.539e-003 1.455e+008 1.393e+010 1.000e+003 6.038e-001 1.533e-003 
2.540e-003 1.455e+008 1.393e+010 1.000e+003 6.038e-001 1.533e-003 
2.540e-003 1.455e+008 1.393e+010 1.000e+003 6.038e-001 1.534e-003 
2.540e-003 1.455e+008 1.393e+010 1.000e+003 6.037e-001 1.534e-003 
2.541e-003 1.455e+008 1.393e+010 1.000e+003 6.036e-001 1.534e-003 
2.541e-003 1.455e+008 1.393e+010 1.000e+003 6.035e-001 1.534e-003 
2.541e-003 1.455e+008 1.393e+010 1.000e+003 6.033e-001 1.535e-003 
2.541e-003 1.455e+008 1.393e+010 1.000e+003 6.032e-001 1.535e-003 
2.542e-003 1.455e+008 1.393e+010 1.000e+003 6.031e-001 1.535e-003 
2.542e-003 1.455e+008 1.393e+010 1.000e+003 6.033e-001 1.535e-003 
2.542e-003 1.455e+008 1.393e+010 1.000e+003 6.036e-001 1.536e-003 
2.543e-003 1.455e+008 1.393e+010 1.000e+003 6.037e-001 1.536e-003 
2.543e-003 1.456e+008 1.393e+010 1.000e+003 6.038e-001 1.536e-003 
2.543e-003 1.456e+008 1.393e+010 1.000e+003 6.036e-001 1.536e-003 
2.544e-003 1.456e+008 1.393e+010 1.000e+003 6.038e-001 1.537e-003 
2.544e-003 1.456e+008 1.393e+010 1.000e+003 6.037e-001 1.537e-003 
2.544e-003 1.456e+008 1.393e+010 1.000e+003 6.036e-001 1.537e-003 
2.544e-003 1.456e+008 1.393e+010 1.000e+003 6.034e-001 1.537e-003 
2.545e-003 1.456e+008 1.393e+010 1.000e+003 6.035e-001 1.538e-003 
2.545e-003 1.456e+008 1.393e+010 1.000e+003 6.037e-001 1.538e-003 
2.545e-003 1.456e+008 1.393e+010 1.000e+003 6.036e-001 1.538e-003 
2.546e-003 1.456e+008 1.393e+010 1.000e+003 6.038e-001 1.539e-003 
2.546e-003 1.456e+008 1.393e+010 1.000e+003 6.038e-001 1.539e-003 
2.546e-003 1.456e+008 1.393e+010 1.000e+003 6.039e-001 1.539e-003 
2.547e-003 1.456e+008 1.393e+010 1.000e+003 6.039e-001 1.539e-003 
2.547e-003 1.456e+008 1.393e+010 1.000e+003 6.041e-001 1.540e-003 
2.547e-003 1.456e+008 1.393e+010 1.000e+003 6.039e-001 1.540e-003 
2.547e-003 1.456e+008 1.393e+010 1.000e+003 6.037e-001 1.540e-003 
2.548e-003 1.457e+008 1.393e+010 1.000e+003 6.036e-001 1.540e-003 
2.548e-003 1.457e+008 1.393e+010 1.000e+003 6.038e-001 1.541e-003 
2.548e-003 1.457e+008 1.393e+010 1.000e+003 6.041e-001 1.541e-003 
2.549e-003 1.457e+008 1.393e+010 1.000e+003 6.043e-001 1.541e-003 
2.549e-003 1.457e+008 1.393e+010 1.000e+003 6.044e-001 1.541e-003 
2.549e-003 1.457e+008 1.393e+010 1.000e+003 6.045e-001 1.542e-003 
2.550e-003 1.457e+008 1.393e+010 1.000e+003 6.043e-001 1.542e-003 
2.550e-003 1.457e+008 1.393e+010 1.000e+003 6.042e-001 1.542e-003 
2.550e-003 1.457e+008 1.393e+010 1.000e+003 6.045e-001 1.542e-003 
2.550e-003 1.457e+008 1.393e+010 1.000e+003 6.045e-001 1.543e-003 
2.551e-003 1.457e+008 1.393e+010 1.000e+003 6.048e-001 1.543e-003 
2.551e-003 1.457e+008 1.393e+010 1.000e+003 6.048e-001 1.543e-003 
2.551e-003 1.457e+008 1.393e+010 1.000e+003 6.046e-001 1.543e-003 
2.552e-003 1.457e+008 1.393e+010 1.000e+003 6.047e-001 1.544e-003 
2.552e-003 1.457e+008 1.393e+010 1.000e+003 6.045e-001 1.544e-003 
2.552e-003 1.457e+008 1.393e+010 1.000e+003 6.043e-001 1.544e-003 
2.553e-003 1.457e+008 1.393e+010 1.000e+003 6.044e-001 1.544e-003 
2.553e-003 1.458e+008 1.393e+010 1.000e+003 6.047e-001 1.545e-003 
2.553e-003 1.458e+008 1.393e+010 1.000e+003 6.046e-001 1.545e-003 
2.553e-003 1.458e+008 1.393e+010 1.000e+003 6.047e-001 1.545e-003 
2.554e-003 1.458e+008 1.393e+010 1.000e+003 6.049e-001 1.545e-003 
2.554e-003 1.458e+008 1.393e+010 1.000e+003 6.051e-001 1.546e-003 
2.554e-003 1.458e+008 1.393e+010 1.000e+003 6.047e-001 1.546e-003 
2.555e-003 1.458e+008 1.393e+010 1.000e+003 6.043e-001 1.546e-003 
2.555e-003 1.458e+008 1.393e+010 1.000e+003 6.044e-001 1.547e-003 
2.555e-003 1.458e+008 1.393e+010 1.000e+003 6.049e-001 1.547e-003 
2.556e-003 1.458e+008 1.393e+010 1.000e+003 6.045e-001 1.547e-003 
2.556e-003 1.458e+008 1.393e+010 1.000e+003 6.041e-001 1.547e-003 
2.556e-003 1.458e+008 1.393e+010 1.000e+003 6.040e-001 1.548e-003 
2.556e-003 1.458e+008 1.393e+010 1.000e+003 6.041e-001 1.548e-003 
2.557e-003 1.458e+008 1.393e+010 1.000e+003 6.041e-001 1.548e-003 
2.557e-003 1.458e+008 1.393e+010 1.000e+003 6.044e-001 1.548e-003 
2.557e-003 1.458e+008 1.393e+010 1.000e+003 6.046e-001 1.549e-003 
2.558e-003 1.459e+008 1.393e+010 1.000e+003 6.049e-001 1.549e-003 
2.558e-003 1.459e+008 1.393e+010 1.000e+003 6.048e-001 1.549e-003 
2.558e-003 1.459e+008 1.393e+010 1.000e+003 6.050e-001 1.549e-003 
2.559e-003 1.459e+008 1.393e+010 1.000e+003 6.048e-001 1.550e-003 
2.559e-003 1.459e+008 1.393e+010 1.000e+003 6.049e-001 1.550e-003 
2.559e-003 1.459e+008 1.393e+010 1.000e+003 6.051e-001 1.550e-003 
2.559e-003 1.459e+008 1.393e+010 1.000e+003 6.049e-001 1.550e-003 
2.560e-003 1.459e+008 1.393e+010 1.000e+003 6.049e-001 1.551e-003 
2.560e-003 1.459e+008 1.393e+010 1.000e+003 6.050e-001 1.551e-003 
2.560e-003 1.459e+008 1.393e+010 1.000e+003 6.049e-001 1.551e-003 
2.561e-003 1.459e+008 1.393e+010 1.000e+003 6.047e-001 1.551e-003 
2.561e-003 1.459e+008 1.393e+010 1.000e+003 6.048e-001 1.552e-003 
2.561e-003 1.459e+008 1.393e+010 1.000e+003 6.050e-001 1.552e-003 
2.562e-003 1.459e+008 1.393e+010 1.000e+003 6.050e-001 1.552e-003 
2.562e-003 1.459e+008 1.393e+010 1.000e+003 6.048e-001 1.552e-003 
2.562e-003 1.459e+008 1.393e+010 1.000e+003 6.049e-001 1.553e-003 
2.562e-003 1.460e+008 1.393e+010 1.000e+003 6.050e-001 1.553e-003 
2.563e-003 1.460e+008 1.393e+010 1.000e+003 6.051e-001 1.553e-003 
2.563e-003 1.460e+008 1.393e+010 1.000e+003 6.051e-001 1.553e-003 
2.563e-003 1.460e+008 1.393e+010 1.000e+003 6.049e-001 1.554e-003 
2.564e-003 1.460e+008 1.393e+010 1.000e+003 6.048e-001 1.554e-003 
2.564e-003 1.460e+008 1.393e+010 1.000e+003 6.048e-001 1.554e-003 
2.564e-003 1.460e+008 1.393e+010 1.000e+003 6.046e-001 1.554e-003 
2.565e-003 1.460e+008 1.393e+010 1.000e+003 6.049e-001 1.555e-003 
2.565e-003 1.460e+008 1.393e+010 1.000e+003 6.050e-001 1.555e-003 
2.565e-003 1.460e+008 1.393e+010 1.000e+003 6.049e-001 1.555e-003 
2.565e-003 1.460e+008 1.393e+010 1.000e+003 6.047e-001 1.556e-003 
2.566e-003 1.460e+008 1.393e+010 1.000e+003 6.046e-001 1.556e-003 
2.566e-003 1.460e+008 1.393e+010 1.000e+003 6.049e-001 1.556e-003 
2.566e-003 1.460e+008 1.393e+010 1.000e+003 6.050e-001 1.556e-003 
2.567e-003 1.460e+008 1.393e+010 1.000e+003 6.053e-001 1.557e-003 
2.567e-003 1.460e+008 1.393e+010 1.000e+003 6.054e-001 1.557e-003 
2.567e-003 1.461e+008 1.393e+010 1.000e+003 6.055e-001 1.557e-003 
2.568e-003 1.461e+008 1.393e+010 1.000e+003 6.056e-001 1.557e-003 
2.568e-003 1.461e+008 1.393e+010 1.000e+003 6.057e-001 1.558e-003 
2.568e-003 1.461e+008 1.393e+010 1.000e+003 6.057e-001 1.558e-003 
2.568e-003 1.461e+008 1.393e+010 1.000e+003 6.054e-001 1.558e-003 
2.569e-003 1.461e+008 1.393e+010 1.000e+003 6.051e-001 1.558e-003 
2.569e-003 1.461e+008 1.393e+010 1.000e+003 6.051e-001 1.559e-003 
2.569e-003 1.461e+008 1.393e+010 1.000e+003 6.054e-001 1.559e-003 
2.570e-003 1.461e+008 1.393e+010 1.000e+003 6.052e-001 1.559e-003 
2.570e-003 1.461e+008 1.393e+010 1.000e+003 6.045e-001 1.559e-003 
2.570e-003 1.461e+008 1.393e+010 1.000e+003 6.047e-001 1.560e-003 
2.571e-003 1.461e+008 1.393e+010 1.000e+003 6.047e-001 1.560e-003 
2.571e-003 1.461e+008 1.393e+010 1.000e+003 6.051e-001 1.560e-003 
2.571e-003 1.461e+008 1.393e+010 1.000e+003 6.052e-001 1.560e-003 
2.571e-003 1.461e+008 1.393e+010 1.000e+003 6.053e-001 1.561e-003 
2.572e-003 1.461e+008 1.393e+010 1.000e+003 6.053e-001 1.561e-003 
2.572e-003 1.461e+008 1.393e+010 1.000e+003 6.055e-001 1.561e-003 
2.572e-003 1.462e+008 1.393e+010 1.000e+003 6.055e-001 1.561e-003 
2.573e-003 1.462e+008 1.393e+010 1.000e+003 6.054e-001 1.562e-003 
2.573e-003 1.462e+008 1.393e+010 1.000e+003 6.053e-001 1.562e-003 
2.573e-003 1.462e+008 1.393e+010 1.000e+003 6.058e-001 1.562e-003 
2.574e-003 1.462e+008 1.393e+010 1.000e+003 6.058e-001 1.562e-003 
2.574e-003 1.462e+008 1.393e+010 1.000e+003 6.059e-001 1.563e-003 
2.574e-003 1.462e+008 1.393e+010 1.000e+003 6.060e-001 1.563e-003 
2.574e-003 1.462e+008 1.393e+010 1.000e+003 6.061e-001 1.563e-003 
2.575e-003 1.462e+008 1.393e+010 1.000e+003 6.060e-001 1.564e-003 
2.575e-003 1.462e+008 1.393e+010 1.000e+003 6.057e-001 1.564e-003 
2.575e-003 1.462e+008 1.393e+010 1.000e+003 6.056e-001 1.564e-003 
2.576e-003 1.462e+008 1.393e+010 1.000e+003 6.057e-001 1.564e-003 
2.576e-003 1.462e+008 1.393e+010 1.000e+003 6.058e-001 1.565e-003 
2.576e-003 1.462e+008 1.393e+010 1.000e+003 6.060e-001 1.565e-003 
2.577e-003 1.462e+008 1.393e+010 1.000e+003 6.060e-001 1.565e-003 
2.577e-003 1.462e+008 1.393e+010 1.000e+003 6.061e-001 1.565e-003 
2.577e-003 1.463e+008 1.393e+010 1.000e+003 6.065e-001 1.566e-003 
2.577e-003 1.463e+008 1.393e+010 1.000e+003 6.065e-001 1.566e-003 
2.578e-003 1.463e+008 1.393e+010 1.000e+003 6.066e-001 1.566e-003 
2.578e-003 1.463e+008 1.393e+010 1.000e+003 6.064e-001 1.566e-003 
2.578e-003 1.463e+008 1.393e+010 1.000e+003 6.064e-001 1.567e-003 
2.579e-003 1.463e+008 1.393e+010 1.000e+003 6.063e-001 1.567e-003 
2.579e-003 1.463e+008 1.393e+010 1.000e+003 6.064e-001 1.567e-003 
2.579e-003 1.463e+008 1.393e+010 1.000e+003 6.064e-001 1.567e-003 
2.580e-003 1.463e+008 1.393e+010 1.000e+003 6.063e-001 1.568e-003 
2.580e-003 1.463e+008 1.393e+010 1.000e+003 6.060e-001 1.568e-003 
2.580e-003 1.463e+008 1.393e+010 1.000e+003 6.061e-001 1.568e-003 
2.580e-003 1.463e+008 1.393e+010 1.000e+003 6.060e-001 1.568e-003 
2.581e-003 1.463e+008 1.393e+010 1.000e+003 6.056e-001 1.569e-003 
2.581e-003 1.463e+008 1.393e+010 1.000e+003 6.057e-001 1.569e-003 
2.581e-003 1.463e+008 1.393e+010 1.000e+003 6.060e-001 1.569e-003 
2.582e-003 1.463e+008 1.393e+010 1.000e+003 6.062e-001 1.569e-003 
2.582e-003 1.463e+008 1.393e+010 1.000e+003 6.061e-001 1.570e-003 
2.582e-003 1.464e+008 1.393e+010 1.000e+003 6.057e-001 1.570e-003 
2.583e-003 1.464e+008 1.393e+010 1.000e+003 6.058e-001 1.570e-003 
2.583e-003 1.464e+008 1.393e+010 1.000e+003 6.055e-001 1.570e-003 
2.583e-003 1.464e+008 1.393e+010 1.000e+003 6.056e-001 1.571e-003 
2.583e-003 1.464e+008 1.393e+010 1.000e+003 6.057e-001 1.571e-003 
2.584e-003 1.464e+008 1.393e+010 1.000e+003 6.053e-001 1.571e-003 
2.584e-003 1.464e+008 1.393e+010 1.000e+003 6.053e-001 1.572e-003 
2.584e-003 1.464e+008 1.393e+010 1.000e+003 6.060e-001 1.572e-003 
2.585e-003 1.464e+008 1.393e+010 1.000e+003 6.059e-001 1.572e-003 
2.585e-003 1.464e+008 1.393e+010 1.000e+003 6.062e-001 1.572e-003 
2.585e-003 1.464e+008 1.393e+010 1.000e+003 6.064e-001 1.573e-003 
2.586e-003 1.464e+008 1.393e+010 1.000e+003 6.064e-001 1.573e-003 
2.586e-003 1.464e+008 1.393e+010 1.000e+003 6.065e-001 1.573e-003 
2.586e-003 1.464e+008 1.393e+010 1.000e+003 6.065e-001 1.573e-003 
2.586e-003 1.464e+008 1.393e+010 1.000e+003 6.067e-001 1.574e-003 
2.587e-003 1.464e+008 1.393e+010 1.000e+003 6.066e-001 1.574e-003 
2.587e-003 1.465e+008 1.393e+010 1.000e+003 6.067e-001 1.574e-003 
2.587e-003 1.465e+008 1.393e+010 1.000e+003 6.071e-001 1.574e-003 
2.588e-003 1.465e+008 1.393e+010 1.000e+003 6.069e-001 1.575e-003 
2.588e-003 1.465e+008 1.393e+010 1.000e+003 6.071e-001 1.575e-003 
2.588e-003 1.465e+008 1.393e+010 1.000e+003 6.069e-001 1.575e-003 
2.589e-003 1.465e+008 1.393e+010 1.000e+003 6.067e-001 1.575e-003 
2.589e-003 1.465e+008 1.393e+010 1.000e+003 6.068e-001 1.576e-003 
2.589e-003 1.465e+008 1.393e+010 1.000e+003 6.069e-001 1.576e-003 
2.589e-003 1.465e+008 1.393e+010 1.000e+003 6.068e-001 1.576e-003 
2.590e-003 1.465e+008 1.393e+010 1.000e+003 6.068e-001 1.576e-003 
2.590e-003 1.465e+008 1.393e+010 1.000e+003 6.068e-001 1.577e-003 
2.590e-003 1.465e+008 1.393e+010 1.000e+003 6.066e-001 1.577e-003 
2.591e-003 1.465e+008 1.393e+010 1.000e+003 6.068e-001 1.577e-003 
2.591e-003 1.465e+008 1.393e+010 1.000e+003 6.068e-001 1.577e-003 
2.591e-003 1.465e+008 1.393e+010 1.000e+003 6.068e-001 1.578e-003 
2.592e-003 1.465e+008 1.393e+010 1.000e+003 6.068e-001 1.578e-003 
2.592e-003 1.465e+008 1.393e+010 1.000e+003 6.067e-001 1.578e-003 
2.592e-003 1.466e+008 1.393e+010 1.000e+003 6.070e-001 1.578e-003 
2.592e-003 1.466e+008 1.393e+010 1.000e+003 6.068e-001 1.579e-003 
2.593e-003 1.466e+008 1.393e+010 1.000e+003 6.069e-001 1.579e-003 
2.593e-003 1.466e+008 1.393e+010 1.000e+003 6.069e-001 1.579e-003 
2.593e-003 1.466e+008 1.393e+010 1.000e+003 6.067e-001 1.579e-003 
2.594e-003 1.466e+008 1.393e+010 1.000e+003 6.064e-001 1.580e-003 
2.594e-003 1.466e+008 1.393e+010 1.000e+003 6.064e-001 1.580e-003 
2.594e-003 1.466e+008 1.393e+010 1.000e+003 6.069e-001 1.580e-003 
2.595e-003 1.466e+008 1.393e+010 1.000e+003 6.068e-001 1.581e-003 
2.595e-003 1.466e+008 1.393e+010 1.000e+003 6.063e-001 1.581e-003 
2.595e-003 1.466e+008 1.393e+010 1.000e+003 6.065e-001 1.581e-003 
2.595e-003 1.466e+008 1.393e+010 1.000e+003 6.068e-001 1.581e-003 
2.596e-003 1.466e+008 1.393e+010 1.000e+003 6.068e-001 1.582e-003 
2.596e-003 1.466e+008 1.393e+010 1.000e+003 6.068e-001 1.582e-003 
2.596e-003 1.466e+008 1.393e+010 1.000e+003 6.066e-001 1.582e-003 
2.597e-003 1.466e+008 1.393e+010 1.000e+003 6.066e-001 1.582e-003 
2.597e-003 1.467e+008 1.393e+010 1.000e+003 6.065e-001 1.583e-003 
2.597e-003 1.467e+008 1.393e+010 1.000e+003 6.065e-001 1.583e-003 
2.598e-003 1.467e+008 1.393e+010 1.000e+003 6.064e-001 1.583e-003 
2.598e-003 1.467e+008 1.393e+010 1.000e+003 6.067e-001 1.583e-003 
2.598e-003 1.467e+008 1.393e+010 1.000e+003 6.070e-001 1.584e-003 
2.598e-003 1.467e+008 1.393e+010 1.000e+003 6.068e-001 1.584e-003 
2.599e-003 1.467e+008 1.393e+010 1.000e+003 6.068e-001 1.584e-003 
2.599e-003 1.467e+008 1.393e+010 1.000e+003 6.069e-001 1.584e-003 
2.599e-003 1.467e+008 1.393e+010 1.000e+003 6.066e-001 1.585e-003 
2.600e-003 1.467e+008 1.393e+010 1.000e+003 6.068e-001 1.585e-003 
2.600e-003 1.467e+008 1.393e+010 1.000e+003 6.070e-001 1.585e-003 
2.600e-003 1.467e+008 1.393e+010 1.000e+003 6.072e-001 1.585e-003 
2.601e-003 1.467e+008 1.393e+010 1.000e+003 6.069e-001 1.586e-003 
2.601e-003 1.467e+008 1.393e+010 1.000e+003 6.069e-001 1.586e-003 
2.601e-003 1.467e+008 1.393e+010 1.000e+003 6.066e-001 1.586e-003 
2.601e-003 1.467e+008 1.393e+010 1.000e+003 6.068e-001 1.586e-003 
2.602e-003 1.467e+008 1.393e+010 1.000e+003 6.066e-001 1.587e-003 
2.602e-003 1.468e+008 1.393e+010 1.000e+003 6.066e-001 1.587e-003 
2.602e-003 1.468e+008 1.393e+010 1.000e+003 6.067e-001 1.587e-003 
2.603e-003 1.468e+008 1.393e+010 1.000e+003 6.068e-001 1.587e-003 
2.603e-003 1.468e+008 1.393e+010 1.000e+003 6.071e-001 1.588e-003 
2.603e-003 1.468e+008 1.393e+010 1.000e+003 6.071e-001 1.588e-003 
2.603e-003 1.468e+008 1.393e+010 1.000e+003 6.069e-001 1.588e-003 
2.604e-003 1.468e+008 1.393e+010 1.000e+003 6.068e-001 1.589e-003 
2.604e-003 1.468e+008 1.393e+010 1.000e+003 6.075e-001 1.589e-003 
2.604e-003 1.468e+008 1.393e+010 1.000e+003 6.076e-001 1.589e-003 
2.605e-003 1.468e+008 1.393e+010 1.000e+003 6.075e-001 1.589e-003 
2.605e-003 1.468e+008 1.393e+010 1.000e+003 6.075e-001 1.590e-003 
2.605e-003 1.468e+008 1.393e+010 1.000e+003 6.075e-001 1.590e-003 
2.606e-003 1.468e+008 1.393e+010 1.000e+003 6.074e-001 1.590e-003 
2.606e-003 1.468e+008 1.393e+010 1.000e+003 6.073e-001 1.590e-003 
2.606e-003 1.468e+008 1.393e+010 1.000e+003 6.075e-001 1.591e-003 
2.607e-003 1.468e+008 1.393e+010 1.000e+003 6.076e-001 1.591e-003 
2.607e-003 1.468e+008 1.393e+010 1.000e+003 6.078e-001 1.591e-003 
2.607e-003 1.469e+008 1.393e+010 1.000e+003 6.076e-001 1.591e-003 
2.607e-003 1.469e+008 1.393e+010 1.000e+003 6.073e-001 1.592e-003 
2.608e-003 1.469e+008 1.393e+010 1.000e+003 6.070e-001 1.592e-003 
2.608e-003 1.469e+008 1.393e+010 1.000e+003 6.069e-001 1.592e-003 
2.608e-003 1.469e+008 1.393e+010 1.000e+003 6.073e-001 1.592e-003 
2.609e-003 1.469e+008 1.393e+010 1.000e+003 6.071e-001 1.593e-003 
2.609e-003 1.469e+008 1.393e+010 1.000e+003 6.069e-001 1.593e-003 
2.609e-003 1.469e+008 1.393e+010 1.000e+003 6.067e-001 1.593e-003 
2.610e-003 1.469e+008 1.393e+010 1.000e+003 6.067e-001 1.593e-003 
2.610e-003 1.469e+008 1.393e+010 1.000e+003 6.068e-001 1.594e-003 
2.610e-003 1.469e+008 1.393e+010 1.000e+003 6.071e-001 1.594e-003 
2.610e-003 1.469e+008 1.393e+010 1.000e+003 6.073e-001 1.594e-003 
2.611e-003 1.469e+008 1.393e+010 1.000e+003 6.074e-001 1.595e-003 
2.611e-003 1.469e+008 1.393e+010 1.000e+003 6.076e-001 1.595e-003 
2.611e-003 1.469e+008 1.393e+010 1.000e+003 6.076e-001 1.595e-003 
2.612e-003 1.469e+008 1.393e+010 1.000e+003 6.075e-001 1.595e-003 
2.612e-003 1.470e+008 1.393e+010 1.000e+003 6.075e-001 1.596e-003 
2.612e-003 1.470e+008 1.393e+010 1.000e+003 6.076e-001 1.596e-003 
2.613e-003 1.470e+008 1.393e+010 1.000e+003 6.075e-001 1.596e-003 
2.613e-003 1.470e+008 1.393e+010 1.000e+003 6.076e-001 1.596e-003 
2.613e-003 1.470e+008 1.393e+010 1.000e+003 6.075e-001 1.597e-003 
2.613e-003 1.470e+008 1.393e+010 1.000e+003 6.073e-001 1.597e-003 
2.614e-003 1.470e+008 1.393e+010 1.000e+003 6.074e-001 1.597e-003 
2.614e-003 1.470e+008 1.393e+010 1.000e+003 6.074e-001 1.597e-003 
2.614e-003 1.470e+008 1.393e+010 1.000e+003 6.075e-001 1.598e-003 
2.615e-003 1.470e+008 1.393e+010 1.000e+003 6.073e-001 1.598e-003 
2.615e-003 1.470e+008 1.393e+010 1.000e+003 6.075e-001 1.598e-003 
2.615e-003 1.470e+008 1.393e+010 1.000e+003 6.077e-001 1.598e-003 
2.616e-003 1.470e+008 1.393e+010 1.000e+003 6.078e-001 1.599e-003 
2.616e-003 1.470e+008 1.393e+010 1.000e+003 6.077e-001 1.599e-003 
2.616e-003 1.470e+008 1.393e+010 1.000e+003 6.078e-001 1.599e-003 
2.616e-003 1.470e+008 1.393e+010 1.000e+003 6.077e-001 1.599e-003 
2.617e-003 1.470e+008 1.393e+010 1.000e+003 6.081e-001 1.600e-003 
2.617e-003 1.471e+008 1.393e+010 1.000e+003 6.082e-001 1.600e-003 
2.617e-003 1.471e+008 1.393e+010 1.000e+003 6.080e-001 1.600e-003 
2.618e-003 1.471e+008 1.393e+010 1.000e+003 6.081e-001 1.600e-003 
2.618e-003 1.471e+008 1.393e+010 1.000e+003 6.080e-001 1.601e-003 
2.618e-003 1.471e+008 1.393e+010 1.000e+003 6.082e-001 1.601e-003 
2.619e-003 1.471e+008 1.393e+010 1.000e+003 6.081e-001 1.601e-003 
2.619e-003 1.471e+008 1.393e+010 1.000e+003 6.080e-001 1.602e-003 
2.619e-003 1.471e+008 1.393e+010 1.000e+003 6.081e-001 1.602e-003 
2.619e-003 1.471e+008 1.393e+010 1.000e+003 6.080e-001 1.602e-003 
2.620e-003 1.471e+008 1.393e+010 1.000e+003 6.083e-001 1.602e-003 
2.620e-003 1.471e+008 1.393e+010 1.000e+003 6.080e-001 1.603e-003 
2.620e-003 1.471e+008 1.393e+010 1.000e+003 6.081e-001 1.603e-003 
2.621e-003 1.471e+008 1.393e+010 1.000e+003 6.085e-001 1.603e-003 
2.621e-003 1.471e+008 1.393e+010 1.000e+003 6.084e-001 1.603e-003 
2.621e-003 1.471e+008 1.393e+010 1.000e+003 6.082e-001 1.604e-003 
2.622e-003 1.471e+008 1.393e+010 1.000e+003 6.078e-001 1.604e-003 
2.622e-003 1.471e+008 1.393e+010 1.000e+003 6.079e-001 1.604e-003 
2.622e-003 1.472e+008 1.393e+010 1.000e+003 6.078e-001 1.604e-003 
2.623e-003 1.472e+008 1.393e+010 1.000e+003 6.078e-001 1.605e-003 
2.623e-003 1.472e+008 1.393e+010 1.000e+003 6.078e-001 1.605e-003 
2.623e-003 1.472e+008 1.393e+010 1.000e+003 6.079e-001 1.605e-003 
2.623e-003 1.472e+008 1.393e+010 1.000e+003 6.079e-001 1.605e-003 
2.624e-003 1.472e+008 1.393e+010 1.000e+003 6.081e-001 1.606e-003 
2.624e-003 1.472e+008 1.393e+010 1.000e+003 6.080e-001 1.606e-003 
2.624e-003 1.472e+008 1.393e+010 1.000e+003 6.082e-001 1.606e-003 
2.625e-003 1.472e+008 1.393e+010 1.000e+003 6.084e-001 1.606e-003 
2.625e-003 1.472e+008 1.393e+010 1.000e+003 6.083e-001 1.607e-003 
2.625e-003 1.472e+008 1.393e+010 1.000e+003 6.083e-001 1.607e-003 
2.626e-003 1.472e+008 1.393e+010 1.000e+003 6.082e-001 1.607e-003 
2.626e-003 1.472e+008 1.393e+010 1.000e+003 6.084e-001 1.608e-003 
2.626e-003 1.472e+008 1.393e+010 1.000e+003 6.085e-001 1.608e-003 
2.626e-003 1.472e+008 1.393e+010 1.000e+003 6.087e-001 1.608e-003 
2.627e-003 1.472e+008 1.393e+010 1.000e+003 6.091e-001 1.608e-003 
2.627e-003 1.473e+008 1.393e+010 1.000e+003 6.090e-001 1.609e-003 
2.627e-003 1.473e+008 1.393e+010 1.000e+003 6.091e-001 1.609e-003 
2.628e-003 1.473e+008 1.393e+010 1.000e+003 6.095e-001 1.609e-003 
2.628e-003 1.473e+008 1.393e+010 1.000e+003 6.092e-001 1.609e-003 
2.628e-003 1.473e+008 1.393e+010 1.000e+003 6.092e-001 1.610e-003 
2.629e-003 1.473e+008 1.393e+010 1.000e+003 6.092e-001 1.610e-003 
2.629e-003 1.473e+008 1.393e+010 1.000e+003 6.090e-001 1.610e-003 
2.629e-003 1.473e+008 1.393e+010 1.000e+003 6.090e-001 1.610e-003 
2.629e-003 1.473e+008 1.393e+010 1.000e+003 6.090e-001 1.611e-003 
2.630e-003 1.473e+008 1.393e+010 1.000e+003 6.086e-001 1.611e-003 
2.630e-003 1.473e+008 1.393e+010 1.000e+003 6.088e-001 1.611e-003 
2.630e-003 1.473e+008 1.393e+010 1.000e+003 6.087e-001 1.611e-003 
2.631e-003 1.473e+008 1.393e+010 1.000e+003 6.087e-001 1.612e-003 
2.631e-003 1.473e+008 1.393e+010 1.000e+003 6.090e-001 1.612e-003 
2.631e-003 1.473e+008 1.393e+010 1.000e+003 6.090e-001 1.612e-003 
2.632e-003 1.473e+008 1.393e+010 1.000e+003 6.089e-001 1.612e-003 
2.632e-003 1.473e+008 1.393e+010 1.000e+003 6.088e-001 1.613e-003 
2.632e-003 1.474e+008 1.393e+010 1.000e+003 6.088e-001 1.613e-003 
2.632e-003 1.474e+008 1.393e+010 1.000e+003 6.082e-001 1.613e-003 
2.633e-003 1.474e+008 1.393e+010 1.000e+003 6.079e-001 1.614e-003 
2.633e-003 1.474e+008 1.393e+010 1.000e+003 6.089e-001 1.614e-003 
2.633e-003 1.474e+008 1.393e+010 1.000e+003 6.083e-001 1.614e-003 
2.634e-003 1.474e+008 1.393e+010 1.000e+003 6.078e-001 1.614e-003 
2.634e-003 1.474e+008 1.393e+010 1.000e+003 6.080e-001 1.615e-003 
2.634e-003 1.474e+008 1.393e+010 1.000e+003 6.082e-001 1.615e-003 
2.635e-003 1.474e+008 1.393e+010 1.000e+003 6.083e-001 1.615e-003 
2.635e-003 1.474e+008 1.393e+010 1.000e+003 6.086e-001 1.615e-003 
2.635e-003 1.474e+008 1.393e+010 1.000e+003 6.086e-001 1.616e-003 
2.636e-003 1.474e+008 1.393e+010 1.000e+003 6.087e-001 1.616e-003 
2.636e-003 1.474e+008 1.393e+010 1.000e+003 6.087e-001 1.616e-003 
2.636e-003 1.474e+008 1.393e+010 1.000e+003 6.087e-001 1.616e-003 
2.636e-003 1.474e+008 1.393e+010 1.000e+003 6.090e-001 1.617e-003 
2.637e-003 1.474e+008 1.393e+010 1.000e+003 6.092e-001 1.617e-003 
2.637e-003 1.474e+008 1.393e+010 1.000e+003 6.093e-001 1.617e-003 
2.637e-003 1.475e+008 1.393e+010 1.000e+003 6.095e-001 1.617e-003 
2.638e-003 1.475e+008 1.392e+010 1.000e+003 6.096e-001 1.618e-003 
2.638e-003 1.475e+008 1.393e+010 1.000e+003 6.093e-001 1.618e-003 
2.638e-003 1.475e+008 1.393e+010 1.000e+003 6.096e-001 1.618e-003 
2.639e-003 1.475e+008 1.392e+010 1.000e+003 6.092e-001 1.618e-003 
2.639e-003 1.475e+008 1.392e+010 1.000e+003 6.092e-001 1.619e-003 
2.639e-003 1.475e+008 1.392e+010 1.000e+003 6.092e-001 1.619e-003 
2.639e-003 1.475e+008 1.392e+010 1.000e+003 6.094e-001 1.619e-003 
2.640e-003 1.475e+008 1.392e+010 1.000e+003 6.093e-001 1.620e-003 
2.640e-003 1.475e+008 1.392e+010 1.000e+003 6.092e-001 1.620e-003 
2.640e-003 1.475e+008 1.392e+010 1.000e+003 6.093e-001 1.620e-003 
2.641e-003 1.475e+008 1.392e+010 1.000e+003 6.093e-001 1.620e-003 
2.641e-003 1.475e+008 1.392e+010 1.000e+003 6.089e-001 1.621e-003 
2.641e-003 1.475e+008 1.392e+010 1.000e+003 6.091e-001 1.621e-003 
2.642e-003 1.475e+008 1.392e+010 1.000e+003 6.094e-001 1.621e-003 
2.642e-003 1.475e+008 1.392e+010 1.000e+003 6.096e-001 1.621e-003 
2.642e-003 1.475e+008 1.392e+010 1.000e+003 6.096e-001 1.622e-003 
2.642e-003 1.476e+008 1.392e+010 1.000e+003 6.093e-001 1.622e-003 
2.643e-003 1.476e+008 1.392e+010 1.000e+003 6.091e-001 1.622e-003 
2.643e-003 1.476e+008 1.392e+010 1.000e+003 6.096e-001 1.622e-003 
2.643e-003 1.476e+008 1.392e+010 1.000e+003 6.096e-001 1.623e-003 
2.644e-003 1.476e+008 1.392e+010 1.000e+003 6.094e-001 1.623e-003 
2.644e-003 1.476e+008 1.392e+010 1.000e+003 6.096e-001 1.623e-003 
2.644e-003 1.476e+008 1.392e+010 1.000e+003 6.095e-001 1.623e-003 
2.645e-003 1.476e+008 1.392e+010 1.000e+003 6.094e-001 1.624e-003 
2.645e-003 1.476e+008 1.392e+010 1.000e+003 6.101e-001 1.624e-003 
2.645e-003 1.476e+008 1.392e+010 1.000e+003 6.103e-001 1.624e-003 
2.645e-003 1.476e+008 1.392e+010 1.000e+003 6.103e-001 1.625e-003 
2.646e-003 1.476e+008 1.392e+010 1.000e+003 6.104e-001 1.625e-003 
2.646e-003 1.476e+008 1.392e+010 1.000e+003 6.099e-001 1.625e-003 
2.646e-003 1.476e+008 1.392e+010 1.000e+003 6.098e-001 1.625e-003 
2.647e-003 1.476e+008 1.392e+010 1.000e+003 6.097e-001 1.626e-003 
2.647e-003 1.476e+008 1.392e+010 1.000e+003 6.097e-001 1.626e-003 
2.647e-003 1.476e+008 1.392e+010 1.000e+003 6.099e-001 1.626e-003 
2.648e-003 1.477e+008 1.392e+010 1.000e+003 6.095e-001 1.626e-003 
2.648e-003 1.477e+008 1.392e+010 1.000e+003 6.092e-001 1.627e-003 
2.648e-003 1.477e+008 1.393e+010 1.000e+003 6.091e-001 1.627e-003 
2.649e-003 1.477e+008 1.393e+010 1.000e+003 6.093e-001 1.627e-003 
2.649e-003 1.477e+008 1.392e+010 1.000e+003 6.096e-001 1.627e-003 
2.649e-003 1.477e+008 1.392e+010 1.000e+003 6.096e-001 1.628e-003 
2.649e-003 1.477e+008 1.392e+010 1.000e+003 6.099e-001 1.628e-003 
2.650e-003 1.477e+008 1.392e+010 1.000e+003 6.102e-001 1.628e-003 
2.650e-003 1.477e+008 1.392e+010 1.000e+003 6.102e-001 1.628e-003 
2.650e-003 1.477e+008 1.392e+010 1.000e+003 6.101e-001 1.629e-003 
2.651e-003 1.477e+008 1.392e+010 1.000e+003 6.100e-001 1.629e-003 
2.651e-003 1.477e+008 1.392e+010 1.000e+003 6.100e-001 1.629e-003 
2.651e-003 1.477e+008 1.392e+010 1.000e+003 6.101e-001 1.629e-003 
2.652e-003 1.477e+008 1.392e+010 1.000e+003 6.100e-001 1.630e-003 
2.652e-003 1.477e+008 1.392e+010 1.000e+003 6.099e-001 1.630e-003 
2.652e-003 1.477e+008 1.392e+010 1.000e+003 6.101e-001 1.630e-003 
2.652e-003 1.477e+008 1.392e+010 1.000e+003 6.100e-001 1.631e-003 
2.653e-003 1.478e+008 1.392e+010 1.000e+003 6.099e-001 1.631e-003 
2.653e-003 1.478e+008 1.392e+010 1.000e+003 6.098e-001 1.631e-003 
2.653e-003 1.478e+008 1.392e+010 1.000e+003 6.098e-001 1.631e-003 
2.654e-003 1.478e+008 1.392e+010 1.000e+003 6.098e-001 1.632e-003 
2.654e-003 1.478e+008 1.392e+010 1.000e+003 6.099e-001 1.632e-003 
2.654e-003 1.478e+008 1.392e+010 1.000e+003 6.103e-001 1.632e-003 
2.655e-003 1.478e+008 1.392e+010 1.000e+003 6.102e-001 1.632e-003 
2.655e-003 1.478e+008 1.392e+010 1.000e+003 6.101e-001 1.633e-003 
2.655e-003 1.478e+008 1.392e+010 1.000e+003 6.101e-001 1.633e-003 
2.655e-003 1.478e+008 1.392e+010 1.000e+003 6.102e-001 1.633e-003 
2.656e-003 1.478e+008 1.392e+010 1.000e+003 6.101e-001 1.633e-003 
2.656e-003 1.478e+008 1.393e+010 1.000e+003 6.103e-001 1.634e-003 
2.656e-003 1.478e+008 1.393e+010 1.000e+003 6.102e-001 1.634e-003 
2.657e-003 1.478e+008 1.393e+010 1.000e+003 6.104e-001 1.634e-003 
2.657e-003 1.478e+008 1.393e+010 1.000e+003 6.104e-001 1.634e-003 
2.657e-003 1.478e+008 1.393e+010 1.000e+003 6.107e-001 1.635e-003 
2.658e-003 1.478e+008 1.393e+010 1.000e+003 6.103e-001 1.635e-003 
2.658e-003 1.479e+008 1.393e+010 1.000e+003 6.105e-001 1.635e-003 
2.658e-003 1.479e+008 1.393e+010 1.000e+003 6.102e-001 1.636e-003 
2.658e-003 1.479e+008 1.393e+010 1.000e+003 6.104e-001 1.636e-003 
2.659e-003 1.479e+008 1.393e+010 1.000e+003 6.100e-001 1.636e-003 
2.659e-003 1.479e+008 1.393e+010 1.000e+003 6.099e-001 1.636e-003 
2.659e-003 1.479e+008 1.393e+010 1.000e+003 6.105e-001 1.637e-003 
2.660e-003 1.479e+008 1.393e+010 1.000e+003 6.104e-001 1.637e-003 
2.660e-003 1.479e+008 1.393e+010 1.000e+003 6.100e-001 1.637e-003 
2.660e-003 1.479e+008 1.393e+010 1.000e+003 6.098e-001 1.637e-003 
2.661e-003 1.479e+008 1.393e+010 1.000e+003 6.099e-001 1.638e-003 
2.661e-003 1.479e+008 1.393e+010 1.000e+003 6.099e-001 1.638e-003 
2.661e-003 1.479e+008 1.393e+010 1.000e+003 6.101e-001 1.638e-003 
2.662e-003 1.479e+008 1.393e+010 1.000e+003 6.104e-001 1.638e-003 
2.662e-003 1.479e+008 1.392e+010 1.000e+003 6.106e-001 1.639e-003 
2.662e-003 1.479e+008 1.392e+010 1.000e+003 6.104e-001 1.639e-003 
2.662e-003 1.479e+008 1.392e+010 1.000e+003 6.103e-001 1.639e-003 
2.663e-003 1.479e+008 1.393e+010 1.000e+003 6.102e-001 1.640e-003 
2.663e-003 1.480e+008 1.393e+010 1.000e+003 6.103e-001 1.640e-003 
2.663e-003 1.480e+008 1.393e+010 1.000e+003 6.106e-001 1.640e-003 
2.664e-003 1.480e+008 1.393e+010 1.000e+003 6.105e-001 1.640e-003 
2.664e-003 1.480e+008 1.393e+010 1.000e+003 6.104e-001 1.641e-003 
2.664e-003 1.480e+008 1.393e+010 1.000e+003 6.100e-001 1.641e-003 
2.665e-003 1.480e+008 1.393e+010 1.000e+003 6.104e-001 1.641e-003 
2.665e-003 1.480e+008 1.393e+010 1.000e+003 6.105e-001 1.641e-003 
2.665e-003 1.480e+008 1.393e+010 1.000e+003 6.109e-001 1.642e-003 
2.666e-003 1.480e+008 1.393e+010 1.000e+003 6.110e-001 1.642e-003 
2.666e-003 1.480e+008 1.393e+010 1.000e+003 6.110e-001 1.642e-003 
2.666e-003 1.480e+008 1.393e+010 1.000e+003 6.113e-001 1.642e-003 
2.667e-003 1.480e+008 1.393e+010 1.000e+003 6.114e-001 1.643e-003 
2.667e-003 1.480e+008 1.393e+010 1.000e+003 6.111e-001 1.643e-003 
2.667e-003 1.480e+008 1.393e+010 1.000e+003 6.112e-001 1.643e-003 
2.667e-003 1.480e+008 1.393e+010 1.000e+003 6.110e-001 1.644e-003 
2.668e-003 1.480e+008 1.393e+010 1.000e+003 6.109e-001 1.644e-003 
2.668e-003 1.481e+008 1.393e+010 1.000e+003 6.109e-001 1.644e-003 
2.668e-003 1.481e+008 1.393e+010 1.000e+003 6.110e-001 1.644e-003 
2.669e-003 1.481e+008 1.393e+010 1.000e+003 6.110e-001 1.645e-003 
2.669e-003 1.481e+008 1.393e+010 1.000e+003 6.110e-001 1.645e-003 
2.669e-003 1.481e+008 1.393e+010 1.000e+003 6.112e-001 1.645e-003 
2.670e-003 1.481e+008 1.393e+010 1.000e+003 6.113e-001 1.645e-003 
2.670e-003 1.481e+008 1.393e+010 1.000e+003 6.113e-001 1.646e-003 
2.670e-003 1.481e+008 1.393e+010 1.000e+003 6.113e-001 1.646e-003 
2.671e-003 1.481e+008 1.393e+010 1.000e+003 6.111e-001 1.646e-003 
2.671e-003 1.481e+008 1.393e+010 1.000e+003 6.112e-001 1.646e-003 
2.671e-003 1.481e+008 1.393e+010 1.000e+003 6.110e-001 1.647e-003 
2.671e-003 1.481e+008 1.393e+010 1.000e+003 6.108e-001 1.647e-003 
2.672e-003 1.481e+008 1.393e+010 1.000e+003 6.117e-001 1.647e-003 
2.672e-003 1.481e+008 1.392e+010 1.000e+003 6.117e-001 1.648e-003 
2.672e-003 1.481e+008 1.392e+010 1.000e+003 6.110e-001 1.648e-003 
2.673e-003 1.481e+008 1.392e+010 1.000e+003 6.114e-001 1.648e-003 
2.673e-003 1.481e+008 1.392e+010 1.000e+003 6.114e-001 1.648e-003 
2.673e-003 1.482e+008 1.392e+010 1.000e+003 6.114e-001 1.649e-003 
2.674e-003 1.482e+008 1.392e+010 1.000e+003 6.114e-001 1.649e-003 
2.674e-003 1.482e+008 1.392e+010 1.000e+003 6.114e-001 1.649e-003 
2.674e-003 1.482e+008 1.392e+010 1.000e+003 6.111e-001 1.649e-003 
2.675e-003 1.482e+008 1.392e+010 1.000e+003 6.109e-001 1.650e-003 
2.675e-003 1.482e+008 1.392e+010 1.000e+003 6.109e-001 1.650e-003 
2.675e-003 1.482e+008 1.392e+010 1.000e+003 6.106e-001 1.650e-003 
2.675e-003 1.482e+008 1.393e+010 1.000e+003 6.109e-001 1.650e-003 
2.676e-003 1.482e+008 1.393e+010 1.000e+003 6.108e-001 1.651e-003 
2.676e-003 1.482e+008 1.393e+010 1.000e+003 6.109e-001 1.651e-003 
2.676e-003 1.482e+008 1.393e+010 1.000e+003 6.112e-001 1.651e-003 
2.677e-003 1.482e+008 1.393e+010 1.000e+003 6.112e-001 1.652e-003 
2.677e-003 1.482e+008 1.393e+010 1.000e+003 6.107e-001 1.652e-003 
2.677e-003 1.482e+008 1.393e+010 1.000e+003 6.111e-001 1.652e-003 
2.678e-003 1.482e+008 1.393e+010 1.000e+003 6.109e-001 1.652e-003 
2.678e-003 1.482e+008 1.393e+010 1.000e+003 6.111e-001 1.653e-003 
2.678e-003 1.482e+008 1.393e+010 1.000e+003 6.109e-001 1.653e-003 
2.679e-003 1.483e+008 1.393e+010 1.000e+003 6.109e-001 1.653e-003 
2.679e-003 1.483e+008 1.393e+010 1.000e+003 6.111e-001 1.653e-003 
2.679e-003 1.483e+008 1.393e+010 1.000e+003 6.108e-001 1.654e-003 
2.679e-003 1.483e+008 1.393e+010 1.000e+003 6.109e-001 1.654e-003 
2.680e-003 1.483e+008 1.393e+010 1.000e+003 6.111e-001 1.654e-003 
2.680e-003 1.483e+008 1.393e+010 1.000e+003 6.107e-001 1.654e-003 
2.680e-003 1.483e+008 1.393e+010 1.000e+003 6.110e-001 1.655e-003 
2.681e-003 1.483e+008 1.393e+010 1.000e+003 6.116e-001 1.655e-003 
2.681e-003 1.483e+008 1.393e+010 1.000e+003 6.113e-001 1.655e-003 
2.681e-003 1.483e+008 1.393e+010 1.000e+003 6.116e-001 1.656e-003 
2.682e-003 1.483e+008 1.393e+010 1.000e+003 6.113e-001 1.656e-003 
2.682e-003 1.483e+008 1.393e+010 1.000e+003 6.115e-001 1.656e-003 
2.682e-003 1.483e+008 1.393e+010 1.000e+003 6.116e-001 1.656e-003 
2.683e-003 1.483e+008 1.393e+010 1.000e+003 6.117e-001 1.657e-003 
2.683e-003 1.483e+008 1.393e+010 1.000e+003 6.118e-001 1.657e-003 
2.683e-003 1.483e+008 1.393e+010 1.000e+003 6.119e-001 1.657e-003 
2.683e-003 1.483e+008 1.393e+010 1.000e+003 6.118e-001 1.657e-003 
2.684e-003 1.484e+008 1.392e+010 1.000e+003 6.116e-001 1.658e-003 
2.684e-003 1.484e+008 1.392e+010 1.000e+003 6.121e-001 1.658e-003 
2.684e-003 1.484e+008 1.392e+010 1.000e+003 6.122e-001 1.658e-003 
2.685e-003 1.484e+008 1.392e+010 1.000e+003 6.117e-001 1.658e-003 
2.685e-003 1.484e+008 1.393e+010 1.000e+003 6.115e-001 1.659e-003 
2.685e-003 1.484e+008 1.393e+010 1.000e+003 6.113e-001 1.659e-003 
2.686e-003 1.484e+008 1.393e+010 1.000e+003 6.113e-001 1.659e-003 
2.686e-003 1.484e+008 1.393e+010 1.000e+003 6.120e-001 1.660e-003 
2.686e-003 1.484e+008 1.393e+010 1.000e+003 6.118e-001 1.660e-003 
2.686e-003 1.484e+008 1.393e+010 1.000e+003 6.112e-001 1.660e-003 
2.687e-003 1.484e+008 1.393e+010 1.000e+003 6.111e-001 1.660e-003 
2.687e-003 1.484e+008 1.393e+010 1.000e+003 6.112e-001 1.661e-003 
2.687e-003 1.484e+008 1.393e+010 1.000e+003 6.114e-001 1.661e-003 
2.688e-003 1.484e+008 1.393e+010 1.000e+003 6.113e-001 1.661e-003 
2.688e-003 1.484e+008 1.393e+010 1.000e+003 6.113e-001 1.661e-003 
2.688e-003 1.484e+008 1.393e+010 1.000e+003 6.116e-001 1.662e-003 
2.689e-003 1.484e+008 1.393e+010 1.000e+003 6.116e-001 1.662e-003 
2.689e-003 1.485e+008 1.393e+010 1.000e+003 6.116e-001 1.662e-003 
2.689e-003 1.485e+008 1.393e+010 1.000e+003 6.118e-001 1.662e-003 
2.690e-003 1.485e+008 1.393e+010 1.000e+003 6.117e-001 1.663e-003 
2.690e-003 1.485e+008 1.393e+010 1.000e+003 6.120e-001 1.663e-003 
2.690e-003 1.485e+008 1.392e+010 1.000e+003 6.120e-001 1.663e-003 
2.690e-003 1.485e+008 1.392e+010 1.000e+003 6.119e-001 1.664e-003 
2.691e-003 1.485e+008 1.393e+010 1.000e+003 6.119e-001 1.664e-003 
2.691e-003 1.485e+008 1.393e+010 1.000e+003 6.117e-001 1.664e-003 
2.691e-003 1.485e+008 1.393e+010 1.000e+003 6.118e-001 1.664e-003 
2.692e-003 1.485e+008 1.393e+010 1.000e+003 6.117e-001 1.665e-003 
2.692e-003 1.485e+008 1.393e+010 1.000e+003 6.117e-001 1.665e-003 
2.692e-003 1.485e+008 1.393e+010 1.000e+003 6.118e-001 1.665e-003 
2.693e-003 1.485e+008 1.393e+010 1.000e+003 6.120e-001 1.665e-003 
2.693e-003 1.485e+008 1.393e+010 1.000e+003 6.121e-001 1.666e-003 
2.693e-003 1.485e+008 1.393e+010 1.000e+003 6.122e-001 1.666e-003 
2.694e-003 1.485e+008 1.392e+010 1.000e+003 6.123e-001 1.666e-003 
2.694e-003 1.485e+008 1.392e+010 1.000e+003 6.122e-001 1.666e-003 
2.694e-003 1.486e+008 1.393e+010 1.000e+003 6.123e-001 1.667e-003 
2.694e-003 1.486e+008 1.393e+010 1.000e+003 6.123e-001 1.667e-003 
2.695e-003 1.486e+008 1.393e+010 1.000e+003 6.119e-001 1.667e-003 
2.695e-003 1.486e+008 1.393e+010 1.000e+003 6.120e-001 1.668e-003 
2.695e-003 1.486e+008 1.393e+010 1.000e+003 6.122e-001 1.668e-003 
2.696e-003 1.486e+008 1.393e+010 1.000e+003 6.125e-001 1.668e-003 
2.696e-003 1.486e+008 1.393e+010 1.000e+003 6.123e-001 1.668e-003 
2.696e-003 1.486e+008 1.393e+010 1.000e+003 6.124e-001 1.669e-003 
2.697e-003 1.486e+008 1.393e+010 1.000e+003 6.127e-001 1.669e-003 
2.697e-003 1.486e+008 1.393e+010 1.000e+003 6.123e-001 1.669e-003 
2.697e-003 1.486e+008 1.393e+010 1.000e+003 6.122e-001 1.669e-003 
2.698e-003 1.486e+008 1.393e+010 1.000e+003 6.120e-001 1.670e-003 
2.698e-003 1.486e+008 1.393e+010 1.000e+003 6.122e-001 1.670e-003 
2.698e-003 1.486e+008 1.393e+010 1.000e+003 6.124e-001 1.670e-003 
2.698e-003 1.486e+008 1.393e+010 1.000e+003 6.123e-001 1.670e-003 
2.699e-003 1.486e+008 1.393e+010 1.000e+003 6.122e-001 1.671e-003 
2.699e-003 1.486e+008 1.392e+010 1.000e+003 6.122e-001 1.671e-003 
2.699e-003 1.486e+008 1.392e+010 1.000e+003 6.118e-001 1.671e-003 
2.700e-003 1.487e+008 1.392e+010 1.000e+003 6.120e-001 1.672e-003 
2.700e-003 1.487e+008 1.392e+010 1.000e+003 6.118e-001 1.672e-003 
2.700e-003 1.487e+008 1.393e+010 1.000e+003 6.118e-001 1.672e-003 
2.701e-003 1.487e+008 1.393e+010 1.000e+003 6.118e-001 1.672e-003 
2.701e-003 1.487e+008 1.393e+010 1.000e+003 6.118e-001 1.673e-003 
2.701e-003 1.487e+008 1.393e+010 1.000e+003 6.118e-001 1.673e-003 
2.702e-003 1.487e+008 1.393e+010 1.000e+003 6.121e-001 1.673e-003 
2.702e-003 1.487e+008 1.393e+010 1.000e+003 6.122e-001 1.673e-003 
2.702e-003 1.487e+008 1.393e+010 1.000e+003 6.124e-001 1.674e-003 
2.702e-003 1.487e+008 1.392e+010 1.000e+003 6.125e-001 1.674e-003 
2.703e-003 1.487e+008 1.392e+010 1.000e+003 6.123e-001 1.674e-003 
2.703e-003 1.487e+008 1.393e+010 1.000e+003 6.123e-001 1.674e-003 
2.703e-003 1.487e+008 1.393e+010 1.000e+003 6.126e-001 1.675e-003 
2.704e-003 1.487e+008 1.393e+010 1.000e+003 6.130e-001 1.675e-003 
2.704e-003 1.487e+008 1.393e+010 1.000e+003 6.132e-001 1.675e-003 
2.704e-003 1.487e+008 1.392e+010 1.000e+003 6.135e-001 1.676e-003 
2.705e-003 1.487e+008 1.393e+010 1.000e+003 6.132e-001 1.676e-003 
2.705e-003 1.488e+008 1.393e+010 1.000e+003 6.135e-001 1.676e-003 
2.705e-003 1.488e+008 1.392e+010 1.000e+003 6.135e-001 1.676e-003 
2.706e-003 1.488e+008 1.392e+010 1.000e+003 6.136e-001 1.677e-003 
2.706e-003 1.488e+008 1.392e+010 1.000e+003 6.134e-001 1.677e-003 
2.706e-003 1.488e+008 1.392e+010 1.000e+003 6.134e-001 1.677e-003 
2.706e-003 1.488e+008 1.392e+010 1.000e+003 6.133e-001 1.677e-003 
2.707e-003 1.488e+008 1.392e+010 1.000e+003 6.134e-001 1.678e-003 
2.707e-003 1.488e+008 1.392e+010 1.000e+003 6.134e-001 1.678e-003 
2.707e-003 1.488e+008 1.392e+010 1.000e+003 6.131e-001 1.678e-003 
2.708e-003 1.488e+008 1.392e+010 1.000e+003 6.131e-001 1.678e-003 
2.708e-003 1.488e+008 1.392e+010 1.000e+003 6.132e-001 1.679e-003 
2.708e-003 1.488e+008 1.393e+010 1.000e+003 6.132e-001 1.679e-003 
2.709e-003 1.488e+008 1.392e+010 1.000e+003 6.134e-001 1.679e-003 
2.709e-003 1.488e+008 1.392e+010 1.000e+003 6.133e-001 1.679e-003 
2.709e-003 1.488e+008 1.392e+010 1.000e+003 6.135e-001 1.680e-003 
2.709e-003 1.488e+008 1.392e+010 1.000e+003 6.133e-001 1.680e-003 
2.710e-003 1.488e+008 1.392e+010 1.000e+003 6.128e-001 1.680e-003 
2.710e-003 1.489e+008 1.392e+010 1.000e+003 6.124e-001 1.681e-003 
2.710e-003 1.489e+008 1.393e+010 1.000e+003 6.132e-001 1.681e-003 
2.711e-003 1.489e+008 1.393e+010 1.000e+003 6.129e-001 1.681e-003 
2.711e-003 1.489e+008 1.392e+010 1.000e+003 6.125e-001 1.681e-003 
2.711e-003 1.489e+008 1.392e+010 1.000e+003 6.125e-001 1.682e-003 
2.712e-003 1.489e+008 1.393e+010 1.000e+003 6.126e-001 1.682e-003 
2.712e-003 1.489e+008 1.393e+010 1.000e+003 6.127e-001 1.682e-003 
2.712e-003 1.489e+008 1.393e+010 1.000e+003 6.129e-001 1.682e-003 
2.713e-003 1.489e+008 1.393e+010 1.000e+003 6.130e-001 1.683e-003 
2.713e-003 1.489e+008 1.393e+010 1.000e+003 6.130e-001 1.683e-003 
2.713e-003 1.489e+008 1.392e+010 1.000e+003 6.132e-001 1.683e-003 
2.713e-003 1.489e+008 1.392e+010 1.000e+003 6.133e-001 1.683e-003 
2.714e-003 1.489e+008 1.392e+010 1.000e+003 6.133e-001 1.684e-003 
2.714e-003 1.489e+008 1.392e+010 1.000e+003 6.134e-001 1.684e-003 
2.714e-003 1.489e+008 1.392e+010 1.000e+003 6.136e-001 1.684e-003 
2.715e-003 1.489e+008 1.392e+010 1.000e+003 6.140e-001 1.684e-003 
2.715e-003 1.489e+008 1.392e+010 1.000e+003 6.141e-001 1.685e-003 
2.715e-003 1.489e+008 1.392e+010 1.000e+003 6.140e-001 1.685e-003 
2.716e-003 1.490e+008 1.392e+010 1.000e+003 6.138e-001 1.685e-003 
2.716e-003 1.490e+008 1.392e+010 1.000e+003 6.137e-001 1.686e-003 
2.716e-003 1.490e+008 1.392e+010 1.000e+003 6.136e-001 1.686e-003 
2.716e-003 1.490e+008 1.392e+010 1.000e+003 6.138e-001 1.686e-003 
2.717e-003 1.490e+008 1.392e+010 1.000e+003 6.136e-001 1.686e-003 
2.717e-003 1.490e+008 1.392e+010 1.000e+003 6.135e-001 1.687e-003 
2.717e-003 1.490e+008 1.392e+010 1.000e+003 6.132e-001 1.687e-003 
2.718e-003 1.490e+008 1.392e+010 1.000e+003 6.133e-001 1.687e-003 
2.718e-003 1.490e+008 1.392e+010 1.000e+003 6.135e-001 1.687e-003 
2.718e-003 1.490e+008 1.392e+010 1.000e+003 6.135e-001 1.688e-003 
2.719e-003 1.490e+008 1.392e+010 1.000e+003 6.134e-001 1.688e-003 
2.719e-003 1.490e+008 1.392e+010 1.000e+003 6.134e-001 1.688e-003 
2.719e-003 1.490e+008 1.392e+010 1.000e+003 6.137e-001 1.688e-003 
2.719e-003 1.490e+008 1.392e+010 1.000e+003 6.136e-001 1.689e-003 
2.720e-003 1.490e+008 1.392e+010 1.000e+003 6.134e-001 1.689e-003 
2.720e-003 1.490e+008 1.392e+010 1.000e+003 6.135e-001 1.689e-003 
2.720e-003 1.490e+008 1.392e+010 1.000e+003 6.138e-001 1.689e-003 
2.721e-003 1.490e+008 1.392e+010 1.000e+003 6.135e-001 1.690e-003 
2.721e-003 1.491e+008 1.392e+010 1.000e+003 6.135e-001 1.690e-003 
2.721e-003 1.491e+008 1.392e+010 1.000e+003 6.135e-001 1.690e-003 
2.722e-003 1.491e+008 1.392e+010 1.000e+003 6.135e-001 1.691e-003 
2.722e-003 1.491e+008 1.392e+010 1.000e+003 6.136e-001 1.691e-003 
2.722e-003 1.491e+008 1.392e+010 1.000e+003 6.137e-001 1.691e-003 
2.722e-003 1.491e+008 1.392e+010 1.000e+003 6.139e-001 1.691e-003 
2.723e-003 1.491e+008 1.392e+010 1.000e+003 6.140e-001 1.692e-003 
2.723e-003 1.491e+008 1.392e+010 1.000e+003 6.139e-001 1.692e-003 
2.723e-003 1.491e+008 1.392e+010 1.000e+003 6.140e-001 1.692e-003 
2.724e-003 1.491e+008 1.392e+010 1.000e+003 6.134e-001 1.692e-003 
2.724e-003 1.491e+008 1.392e+010 1.000e+003 6.133e-001 1.693e-003 
2.724e-003 1.491e+008 1.392e+010 1.000e+003 6.138e-001 1.693e-003 
2.725e-003 1.491e+008 1.392e+010 1.000e+003 6.139e-001 1.693e-003 
2.725e-003 1.491e+008 1.392e+010 1.000e+003 6.137e-001 1.693e-003 
2.725e-003 1.491e+008 1.392e+010 1.000e+003 6.134e-001 1.694e-003 
2.726e-003 1.491e+008 1.392e+010 1.000e+003 6.134e-001 1.694e-003 
2.726e-003 1.491e+008 1.392e+010 1.000e+003 6.135e-001 1.694e-003 
2.726e-003 1.492e+008 1.392e+010 1.000e+003 6.138e-001 1.695e-003 
2.726e-003 1.492e+008 1.392e+010 1.000e+003 6.140e-001 1.695e-003 
2.727e-003 1.492e+008 1.392e+010 1.000e+003 6.139e-001 1.695e-003 
2.727e-003 1.492e+008 1.392e+010 1.000e+003 6.140e-001 1.695e-003 
2.727e-003 1.492e+008 1.392e+010 1.000e+003 6.142e-001 1.696e-003 
2.728e-003 1.492e+008 1.392e+010 1.000e+003 6.144e-001 1.696e-003 
2.728e-003 1.492e+008 1.392e+010 1.000e+003 6.144e-001 1.696e-003 
2.728e-003 1.492e+008 1.392e+010 1.000e+003 6.145e-001 1.696e-003 
2.729e-003 1.492e+008 1.392e+010 1.000e+003 6.145e-001 1.697e-003 
2.729e-003 1.492e+008 1.392e+010 1.000e+003 6.144e-001 1.697e-003 
2.729e-003 1.492e+008 1.392e+010 1.000e+003 6.145e-001 1.697e-003 
2.729e-003 1.492e+008 1.392e+010 1.000e+003 6.146e-001 1.697e-003 
2.730e-003 1.492e+008 1.392e+010 1.000e+003 6.144e-001 1.698e-003 
2.730e-003 1.492e+008 1.392e+010 1.000e+003 6.142e-001 1.698e-003 
2.730e-003 1.492e+008 1.392e+010 1.000e+003 6.142e-001 1.698e-003 
2.731e-003 1.492e+008 1.392e+010 1.000e+003 6.139e-001 1.698e-003 
2.731e-003 1.492e+008 1.392e+010 1.000e+003 6.142e-001 1.699e-003 
2.731e-003 1.492e+008 1.392e+010 1.000e+003 6.141e-001 1.699e-003 
2.732e-003 1.493e+008 1.392e+010 1.000e+003 6.143e-001 1.699e-003 
2.732e-003 1.493e+008 1.392e+010 1.000e+003 6.144e-001 1.700e-003 
2.732e-003 1.493e+008 1.392e+010 1.000e+003 6.146e-001 1.700e-003 
2.732e-003 1.493e+008 1.392e+010 1.000e+003 6.143e-001 1.700e-003 
2.733e-003 1.493e+008 1.392e+010 1.000e+003 6.144e-001 1.700e-003 
2.733e-003 1.493e+008 1.392e+010 1.000e+003 6.140e-001 1.701e-003 
2.733e-003 1.493e+008 1.392e+010 1.000e+003 6.143e-001 1.701e-003 
2.734e-003 1.493e+008 1.392e+010 1.000e+003 6.143e-001 1.701e-003 
2.734e-003 1.493e+008 1.392e+010 1.000e+003 6.144e-001 1.701e-003 
2.734e-003 1.493e+008 1.392e+010 1.000e+003 6.143e-001 1.702e-003 
2.735e-003 1.493e+008 1.392e+010 1.000e+003 6.144e-001 1.702e-003 
2.735e-003 1.493e+008 1.392e+010 1.000e+003 6.144e-001 1.702e-003 
2.735e-003 1.493e+008 1.392e+010 1.000e+003 6.144e-001 1.702e-003 
2.735e-003 1.493e+008 1.393e+010 1.000e+003 6.143e-001 1.703e-003 
2.736e-003 1.493e+008 1.393e+010 1.000e+003 6.137e-001 1.703e-003 
2.736e-003 1.493e+008 1.393e+010 1.000e+003 6.135e-001 1.703e-003 
2.736e-003 1.493e+008 1.393e+010 1.000e+003 6.136e-001 1.703e-003 
2.737e-003 1.493e+008 1.393e+010 1.000e+003 6.143e-001 1.704e-003 
2.737e-003 1.494e+008 1.393e+010 1.000e+003 6.143e-001 1.704e-003 
2.737e-003 1.494e+008 1.393e+010 1.000e+003 6.141e-001 1.704e-003 
2.738e-003 1.494e+008 1.393e+010 1.000e+003 6.141e-001 1.705e-003 
2.738e-003 1.494e+008 1.393e+010 1.000e+003 6.138e-001 1.705e-003 
2.738e-003 1.494e+008 1.392e+010 1.000e+003 6.139e-001 1.705e-003 
2.739e-003 1.494e+008 1.393e+010 1.000e+003 6.136e-001 1.705e-003 
2.739e-003 1.494e+008 1.393e+010 1.000e+003 6.138e-001 1.706e-003 
2.739e-003 1.494e+008 1.393e+010 1.000e+003 6.139e-001 1.706e-003 
2.739e-003 1.494e+008 1.393e+010 1.000e+003 6.140e-001 1.706e-003 
2.740e-003 1.494e+008 1.393e+010 1.000e+003 6.141e-001 1.706e-003 
2.740e-003 1.494e+008 1.393e+010 1.000e+003 6.144e-001 1.707e-003 
2.740e-003 1.494e+008 1.393e+010 1.000e+003 6.145e-001 1.707e-003 
2.741e-003 1.494e+008 1.393e+010 1.000e+003 6.146e-001 1.707e-003 
2.741e-003 1.494e+008 1.393e+010 1.000e+003 6.147e-001 1.707e-003 
2.741e-003 1.494e+008 1.393e+010 1.000e+003 6.150e-001 1.708e-003 
2.742e-003 1.494e+008 1.393e+010 1.000e+003 6.148e-001 1.708e-003 
2.742e-003 1.494e+008 1.393e+010 1.000e+003 6.149e-001 1.708e-003 
2.742e-003 1.494e+008 1.393e+010 1.000e+003 6.151e-001 1.708e-003 
2.742e-003 1.495e+008 1.393e+010 1.000e+003 6.152e-001 1.709e-003 
2.743e-003 1.495e+008 1.393e+010 1.000e+003 6.154e-001 1.709e-003 
2.743e-003 1.495e+008 1.393e+010 1.000e+003 6.154e-001 1.709e-003 
2.743e-003 1.495e+008 1.393e+010 1.000e+003 6.155e-001 1.710e-003 
2.744e-003 1.495e+008 1.393e+010 1.000e+003 6.154e-001 1.710e-003 
2.744e-003 1.495e+008 1.393e+010 1.000e+003 6.153e-001 1.710e-003 
2.744e-003 1.495e+008 1.393e+010 1.000e+003 6.155e-001 1.710e-003 
2.745e-003 1.495e+008 1.392e+010 1.000e+003 6.155e-001 1.711e-003 
2.745e-003 1.495e+008 1.393e+010 1.000e+003 6.152e-001 1.711e-003 
2.745e-003 1.495e+008 1.393e+010 1.000e+003 6.153e-001 1.711e-003 
2.745e-003 1.495e+008 1.393e+010 1.000e+003 6.153e-001 1.711e-003 
2.746e-003 1.495e+008 1.393e+010 1.000e+003 6.155e-001 1.712e-003 
2.746e-003 1.495e+008 1.392e+010 1.000e+003 6.156e-001 1.712e-003 
2.746e-003 1.495e+008 1.392e+010 1.000e+003 6.155e-001 1.712e-003 
2.747e-003 1.495e+008 1.393e+010 1.000e+003 6.153e-001 1.712e-003 
2.747e-003 1.495e+008 1.393e+010 1.000e+003 6.156e-001 1.713e-003 
2.747e-003 1.495e+008 1.393e+010 1.000e+003 6.156e-001 1.713e-003 
2.748e-003 1.495e+008 1.392e+010 1.000e+003 6.160e-001 1.713e-003 
2.748e-003 1.496e+008 1.392e+010 1.000e+003 6.159e-001 1.713e-003 
2.748e-003 1.496e+008 1.392e+010 1.000e+003 6.155e-001 1.714e-003 
2.748e-003 1.496e+008 1.392e+010 1.000e+003 6.151e-001 1.714e-003 
2.749e-003 1.496e+008 1.392e+010 1.000e+003 6.156e-001 1.714e-003 
2.749e-003 1.496e+008 1.392e+010 1.000e+003 6.157e-001 1.715e-003 
2.749e-003 1.496e+008 1.392e+010 1.000e+003 6.151e-001 1.715e-003 
2.750e-003 1.496e+008 1.392e+010 1.000e+003 6.153e-001 1.715e-003 
2.750e-003 1.496e+008 1.392e+010 1.000e+003 6.153e-001 1.715e-003 
2.750e-003 1.496e+008 1.392e+010 1.000e+003 6.152e-001 1.716e-003 
2.751e-003 1.496e+008 1.393e+010 1.000e+003 6.152e-001 1.716e-003 
2.751e-003 1.496e+008 1.393e+010 1.000e+003 6.150e-001 1.716e-003 
2.751e-003 1.496e+008 1.393e+010 1.000e+003 6.147e-001 1.716e-003 
2.752e-003 1.496e+008 1.393e+010 1.000e+003 6.146e-001 1.717e-003 
2.752e-003 1.496e+008 1.393e+010 1.000e+003 6.148e-001 1.717e-003 
2.752e-003 1.496e+008 1.393e+010 1.000e+003 6.146e-001 1.717e-003 
2.752e-003 1.496e+008 1.393e+010 1.000e+003 6.147e-001 1.717e-003 
2.753e-003 1.496e+008 1.393e+010 1.000e+003 6.148e-001 1.718e-003 
2.753e-003 1.496e+008 1.393e+010 1.000e+003 6.148e-001 1.718e-003 
2.753e-003 1.497e+008 1.393e+010 1.000e+003 6.150e-001 1.718e-003 
2.754e-003 1.497e+008 1.393e+010 1.000e+003 6.151e-001 1.718e-003 
2.754e-003 1.497e+008 1.393e+010 1.000e+003 6.150e-001 1.719e-003 
2.754e-003 1.497e+008 1.393e+010 1.000e+003 6.152e-001 1.719e-003 
2.755e-003 1.497e+008 1.393e+010 1.000e+003 6.151e-001 1.719e-003 
2.755e-003 1.497e+008 1.393e+010 1.000e+003 6.152e-001 1.720e-003 
2.755e-003 1.497e+008 1.393e+010 1.000e+003 6.150e-001 1.720e-003 
2.755e-003 1.497e+008 1.393e+010 1.000e+003 6.150e-001 1.720e-003 
2.756e-003 1.497e+008 1.393e+010 1.000e+003 6.152e-001 1.720e-003 
2.756e-003 1.497e+008 1.393e+010 1.000e+003 6.149e-001 1.721e-003 
2.756e-003 1.497e+008 1.393e+010 1.000e+003 6.146e-001 1.721e-003 
2.757e-003 1.497e+008 1.393e+010 1.000e+003 6.143e-001 1.721e-003 
2.757e-003 1.497e+008 1.393e+010 1.000e+003 6.149e-001 1.721e-003 
2.757e-003 1.497e+008 1.393e+010 1.000e+003 6.152e-001 1.722e-003 
2.758e-003 1.497e+008 1.393e+010 1.000e+003 6.154e-001 1.722e-003 
2.758e-003 1.497e+008 1.393e+010 1.000e+003 6.151e-001 1.722e-003 
2.758e-003 1.497e+008 1.393e+010 1.000e+003 6.151e-001 1.722e-003 
2.758e-003 1.497e+008 1.393e+010 1.000e+003 6.150e-001 1.723e-003 
2.759e-003 1.498e+008 1.393e+010 1.000e+003 6.150e-001 1.723e-003 
2.759e-003 1.498e+008 1.393e+010 1.000e+003 6.150e-001 1.723e-003 
2.759e-003 1.498e+008 1.393e+010 1.000e+003 6.150e-001 1.723e-003 
2.760e-003 1.498e+008 1.393e+010 1.000e+003 6.153e-001 1.724e-003 
2.760e-003 1.498e+008 1.393e+010 1.000e+003 6.150e-001 1.724e-003 
2.760e-003 1.498e+008 1.393e+010 1.000e+003 6.149e-001 1.724e-003 
2.761e-003 1.498e+008 1.393e+010 1.000e+003 6.150e-001 1.725e-003 
2.761e-003 1.498e+008 1.393e+010 1.000e+003 6.154e-001 1.725e-003 
2.761e-003 1.498e+008 1.393e+010 1.000e+003 6.156e-001 1.725e-003 
2.761e-003 1.498e+008 1.393e+010 1.000e+003 6.157e-001 1.725e-003 
2.762e-003 1.498e+008 1.393e+010 1.000e+003 6.156e-001 1.726e-003 
2.762e-003 1.498e+008 1.393e+010 1.000e+003 6.155e-001 1.726e-003 
2.762e-003 1.498e+008 1.393e+010 1.000e+003 6.150e-001 1.726e-003 
2.763e-003 1.498e+008 1.393e+010 1.000e+003 6.150e-001 1.726e-003 
2.763e-003 1.498e+008 1.393e+010 1.000e+003 6.153e-001 1.727e-003 
2.763e-003 1.498e+008 1.393e+010 1.000e+003 6.152e-001 1.727e-003 
2.764e-003 1.498e+008 1.393e+010 1.000e+003 6.150e-001 1.727e-003 
2.764e-003 1.498e+008 1.394e+010 1.000e+003 6.150e-001 1.727e-003 
2.764e-003 1.499e+008 1.393e+010 1.000e+003 6.158e-001 1.728e-003 
2.764e-003 1.499e+008 1.393e+010 1.000e+003 6.157e-001 1.728e-003 
2.765e-003 1.499e+008 1.393e+010 1.000e+003 6.157e-001 1.728e-003 
2.765e-003 1.499e+008 1.393e+010 1.000e+003 6.158e-001 1.728e-003 
2.765e-003 1.499e+008 1.393e+010 1.000e+003 6.159e-001 1.729e-003 
2.766e-003 1.499e+008 1.393e+010 1.000e+003 6.159e-001 1.729e-003 
2.766e-003 1.499e+008 1.393e+010 1.000e+003 6.158e-001 1.729e-003 
2.766e-003 1.499e+008 1.393e+010 1.000e+003 6.159e-001 1.730e-003 
2.767e-003 1.499e+008 1.393e+010 1.000e+003 6.161e-001 1.730e-003 
2.767e-003 1.499e+008 1.393e+010 1.000e+003 6.162e-001 1.730e-003 
2.767e-003 1.499e+008 1.393e+010 1.000e+003 6.161e-001 1.730e-003 
2.767e-003 1.499e+008 1.392e+010 1.000e+003 6.162e-001 1.731e-003 
2.768e-003 1.499e+008 1.392e+010 1.000e+003 6.161e-001 1.731e-003 
2.768e-003 1.499e+008 1.392e+010 1.000e+003 6.158e-001 1.731e-003 
2.768e-003 1.499e+008 1.392e+010 1.000e+003 6.157e-001 1.731e-003 
2.769e-003 1.499e+008 1.392e+010 1.000e+003 6.156e-001 1.732e-003 
2.769e-003 1.499e+008 1.392e+010 1.000e+003 6.159e-001 1.732e-003 
2.769e-003 1.499e+008 1.392e+010 1.000e+003 6.158e-001 1.732e-003 
2.770e-003 1.500e+008 1.392e+010 1.000e+003 6.160e-001 1.732e-003 
2.770e-003 1.500e+008 1.392e+010 1.000e+003 6.160e-001 1.733e-003 
2.770e-003 1.500e+008 1.392e+010 1.000e+003 6.161e-001 1.733e-003 
2.770e-003 1.500e+008 1.392e+010 1.000e+003 6.161e-001 1.733e-003 
2.771e-003 1.500e+008 1.392e+010 1.000e+003 6.162e-001 1.733e-003 
2.771e-003 1.500e+008 1.392e+010 1.000e+003 6.162e-001 1.734e-003 
2.771e-003 1.500e+008 1.393e+010 1.000e+003 6.160e-001 1.734e-003 
2.772e-003 1.500e+008 1.393e+010 1.000e+003 6.162e-001 1.734e-003 
2.772e-003 1.500e+008 1.393e+010 1.000e+003 6.164e-001 1.735e-003 
2.772e-003 1.500e+008 1.393e+010 1.000e+003 6.161e-001 1.735e-003 
2.773e-003 1.500e+008 1.393e+010 1.000e+003 6.162e-001 1.735e-003 
2.773e-003 1.500e+008 1.392e+010 1.000e+003 6.161e-001 1.735e-003 
2.773e-003 1.500e+008 1.393e+010 1.000e+003 6.160e-001 1.736e-003 
2.774e-003 1.500e+008 1.393e+010 1.000e+003 6.160e-001 1.736e-003 
2.774e-003 1.500e+008 1.393e+010 1.000e+003 6.161e-001 1.736e-003 
2.774e-003 1.500e+008 1.393e+010 1.000e+003 6.160e-001 1.736e-003 
2.774e-003 1.500e+008 1.393e+010 1.000e+003 6.155e-001 1.737e-003 
2.775e-003 1.500e+008 1.393e+010 1.000e+003 6.156e-001 1.737e-003 
2.775e-003 1.501e+008 1.393e+010 1.000e+003 6.160e-001 1.737e-003 
2.775e-003 1.501e+008 1.393e+010 1.000e+003 6.160e-001 1.737e-003 
2.776e-003 1.501e+008 1.393e+010 1.000e+003 6.160e-001 1.738e-003 
2.776e-003 1.501e+008 1.393e+010 1.000e+003 6.158e-001 1.738e-003 
2.776e-003 1.501e+008 1.393e+010 1.000e+003 6.156e-001 1.738e-003 
2.777e-003 1.501e+008 1.393e+010 1.000e+003 6.158e-001 1.739e-003 
2.777e-003 1.501e+008 1.393e+010 1.000e+003 6.159e-001 1.739e-003 
2.777e-003 1.501e+008 1.392e+010 1.000e+003 6.160e-001 1.739e-003 
2.777e-003 1.501e+008 1.392e+010 1.000e+003 6.160e-001 1.739e-003 
2.778e-003 1.501e+008 1.392e+010 1.000e+003 6.160e-001 1.740e-003 
2.778e-003 1.501e+008 1.392e+010 1.000e+003 6.160e-001 1.740e-003 
2.778e-003 1.501e+008 1.392e+010 1.000e+003 6.163e-001 1.740e-003 
2.779e-003 1.501e+008 1.392e+010 1.000e+003 6.163e-001 1.740e-003 
2.779e-003 1.501e+008 1.393e+010 1.000e+003 6.161e-001 1.741e-003 
2.779e-003 1.501e+008 1.393e+010 1.000e+003 6.161e-001 1.741e-003 
2.780e-003 1.501e+008 1.393e+010 1.000e+003 6.164e-001 1.741e-003 
2.780e-003 1.501e+008 1.393e+010 1.000e+003 6.165e-001 1.741e-003 
2.780e-003 1.501e+008 1.393e+010 1.000e+003 6.166e-001 1.742e-003 
2.780e-003 1.501e+008 1.393e+010 1.000e+003 6.167e-001 1.742e-003 
2.781e-003 1.502e+008 1.393e+010 1.000e+003 6.171e-001 1.742e-003 
2.781e-003 1.502e+008 1.393e+010 1.000e+003 6.172e-001 1.742e-003 
2.781e-003 1.502e+008 1.393e+010 1.000e+003 6.174e-001 1.743e-003 
2.782e-003 1.502e+008 1.393e+010 1.000e+003 6.170e-001 1.743e-003 
2.782e-003 1.502e+008 1.393e+010 1.000e+003 6.170e-001 1.743e-003 
2.782e-003 1.502e+008 1.393e+010 1.000e+003 6.170e-001 1.744e-003 
2.783e-003 1.502e+008 1.393e+010 1.000e+003 6.171e-001 1.744e-003 
2.783e-003 1.502e+008 1.393e+010 1.000e+003 6.169e-001 1.744e-003 
2.783e-003 1.502e+008 1.393e+010 1.000e+003 6.173e-001 1.744e-003 
2.783e-003 1.502e+008 1.392e+010 1.000e+003 6.172e-001 1.745e-003 
2.784e-003 1.502e+008 1.392e+010 1.000e+003 6.170e-001 1.745e-003 
2.784e-003 1.502e+008 1.392e+010 1.000e+003 6.169e-001 1.745e-003 
2.784e-003 1.502e+008 1.392e+010 1.000e+003 6.169e-001 1.745e-003 
2.785e-003 1.502e+008 1.392e+010 1.000e+003 6.170e-001 1.746e-003 
2.785e-003 1.502e+008 1.392e+010 1.000e+003 6.169e-001 1.746e-003 
2.785e-003 1.502e+008 1.392e+010 1.000e+003 6.170e-001 1.746e-003 
2.786e-003 1.502e+008 1.392e+010 1.000e+003 6.173e-001 1.746e-003 
2.786e-003 1.502e+008 1.392e+010 1.000e+003 6.173e-001 1.747e-003 
2.786e-003 1.503e+008 1.392e+010 1.000e+003 6.172e-001 1.747e-003 
2.787e-003 1.503e+008 1.392e+010 1.000e+003 6.171e-001 1.747e-003 
2.787e-003 1.503e+008 1.392e+010 1.000e+003 6.163e-001 1.748e-003 
2.787e-003 1.503e+008 1.392e+010 1.000e+003 6.173e-001 1.748e-003 
2.787e-003 1.503e+008 1.392e+010 1.000e+003 6.167e-001 1.748e-003 
2.788e-003 1.503e+008 1.392e+010 1.000e+003 6.159e-001 1.748e-003 
2.788e-003 1.503e+008 1.392e+010 1.000e+003 6.161e-001 1.749e-003 
2.788e-003 1.503e+008 1.392e+010 1.000e+003 6.162e-001 1.749e-003 
2.789e-003 1.503e+008 1.393e+010 1.000e+003 6.164e-001 1.749e-003 
2.789e-003 1.503e+008 1.393e+010 1.000e+003 6.166e-001 1.749e-003 
2.789e-003 1.503e+008 1.393e+010 1.000e+003 6.170e-001 1.750e-003 
2.790e-003 1.503e+008 1.392e+010 1.000e+003 6.171e-001 1.750e-003 
2.790e-003 1.503e+008 1.392e+010 1.000e+003 6.171e-001 1.750e-003 
2.790e-003 1.503e+008 1.392e+010 1.000e+003 6.172e-001 1.750e-003 
2.790e-003 1.503e+008 1.392e+010 1.000e+003 6.176e-001 1.751e-003 
2.791e-003 1.503e+008 1.392e+010 1.000e+003 6.177e-001 1.751e-003 
2.791e-003 1.503e+008 1.392e+010 1.000e+003 6.175e-001 1.751e-003 
2.791e-003 1.503e+008 1.392e+010 1.000e+003 6.177e-001 1.751e-003 
2.792e-003 1.504e+008 1.392e+010 1.000e+003 6.176e-001 1.752e-003 
2.792e-003 1.504e+008 1.392e+010 1.000e+003 6.175e-001 1.752e-003 
2.792e-003 1.504e+008 1.392e+010 1.000e+003 6.176e-001 1.752e-003 
2.793e-003 1.504e+008 1.392e+010 1.000e+003 6.175e-001 1.753e-003 
2.793e-003 1.504e+008 1.392e+010 1.000e+003 6.174e-001 1.753e-003 
2.793e-003 1.504e+008 1.392e+010 1.000e+003 6.172e-001 1.753e-003 
2.793e-003 1.504e+008 1.392e+010 1.000e+003 6.175e-001 1.753e-003 
2.794e-003 1.504e+008 1.392e+010 1.000e+003 6.175e-001 1.754e-003 
2.794e-003 1.504e+008 1.392e+010 1.000e+003 6.173e-001 1.754e-003 
2.794e-003 1.504e+008 1.392e+010 1.000e+003 6.174e-001 1.754e-003 
2.795e-003 1.504e+008 1.392e+010 1.000e+003 6.175e-001 1.754e-003 
2.795e-003 1.504e+008 1.392e+010 1.000e+003 6.173e-001 1.755e-003 
2.795e-003 1.504e+008 1.392e+010 1.000e+003 6.174e-001 1.755e-003 
2.796e-003 1.504e+008 1.392e+010 1.000e+003 6.173e-001 1.755e-003 
2.796e-003 1.504e+008 1.392e+010 1.000e+003 6.173e-001 1.755e-003 
2.796e-003 1.504e+008 1.392e+010 1.000e+003 6.172e-001 1.756e-003 
2.796e-003 1.504e+008 1.392e+010 1.000e+003 6.170e-001 1.756e-003 
2.797e-003 1.504e+008 1.392e+010 1.000e+003 6.170e-001 1.756e-003 
2.797e-003 1.504e+008 1.392e+010 1.000e+003 6.168e-001 1.756e-003 
2.797e-003 1.505e+008 1.392e+010 1.000e+003 6.168e-001 1.757e-003 
2.798e-003 1.505e+008 1.392e+010 1.000e+003 6.169e-001 1.757e-003 
2.798e-003 1.505e+008 1.392e+010 1.000e+003 6.168e-001 1.757e-003 
2.798e-003 1.505e+008 1.392e+010 1.000e+003 6.171e-001 1.758e-003 
2.799e-003 1.505e+008 1.392e+010 1.000e+003 6.176e-001 1.758e-003 
2.799e-003 1.505e+008 1.392e+010 1.000e+003 6.178e-001 1.758e-003 
2.799e-003 1.505e+008 1.392e+010 1.000e+003 6.178e-001 1.758e-003 
2.799e-003 1.505e+008 1.392e+010 1.000e+003 6.180e-001 1.759e-003 
2.800e-003 1.505e+008 1.392e+010 1.000e+003 6.181e-001 1.759e-003 
2.800e-003 1.505e+008 1.392e+010 1.000e+003 6.181e-001 1.759e-003 
2.800e-003 1.505e+008 1.392e+010 1.000e+003 6.180e-001 1.759e-003 
2.801e-003 1.505e+008 1.392e+010 1.000e+003 6.174e-001 1.760e-003 
2.801e-003 1.505e+008 1.392e+010 1.000e+003 6.175e-001 1.760e-003 
2.801e-003 1.505e+008 1.392e+010 1.000e+003 6.180e-001 1.760e-003 
2.802e-003 1.505e+008 1.392e+010 1.000e+003 6.178e-001 1.760e-003 
2.802e-003 1.505e+008 1.392e+010 1.000e+003 6.174e-001 1.761e-003 
2.802e-003 1.505e+008 1.392e+010 1.000e+003 6.170e-001 1.761e-003 
2.803e-003 1.505e+008 1.392e+010 1.000e+003 6.174e-001 1.761e-003 
2.803e-003 1.506e+008 1.392e+010 1.000e+003 6.174e-001 1.762e-003 
2.803e-003 1.506e+008 1.392e+010 1.000e+003 6.178e-001 1.762e-003 
2.803e-003 1.506e+008 1.392e+010 1.000e+003 6.177e-001 1.762e-003 
2.804e-003 1.506e+008 1.392e+010 1.000e+003 6.178e-001 1.762e-003 
2.804e-003 1.506e+008 1.392e+010 1.000e+003 6.178e-001 1.763e-003 
2.804e-003 1.506e+008 1.392e+010 1.000e+003 6.178e-001 1.763e-003 
2.805e-003 1.506e+008 1.392e+010 1.000e+003 6.177e-001 1.763e-003 
2.805e-003 1.506e+008 1.392e+010 1.000e+003 6.180e-001 1.763e-003 
2.805e-003 1.506e+008 1.392e+010 1.000e+003 6.180e-001 1.764e-003 
2.806e-003 1.506e+008 1.392e+010 1.000e+003 6.178e-001 1.764e-003 
2.806e-003 1.506e+008 1.392e+010 1.000e+003 6.180e-001 1.764e-003 
2.806e-003 1.506e+008 1.392e+010 1.000e+003 6.184e-001 1.764e-003 
2.806e-003 1.506e+008 1.392e+010 1.000e+003 6.184e-001 1.765e-003 
2.807e-003 1.506e+008 1.392e+010 1.000e+003 6.183e-001 1.765e-003 
2.807e-003 1.506e+008 1.392e+010 1.000e+003 6.181e-001 1.765e-003 
2.807e-003 1.506e+008 1.392e+010 1.000e+003 6.182e-001 1.766e-003 
2.808e-003 1.506e+008 1.392e+010 1.000e+003 6.183e-001 1.766e-003 
2.808e-003 1.506e+008 1.392e+010 1.000e+003 6.181e-001 1.766e-003 
2.808e-003 1.506e+008 1.392e+010 1.000e+003 6.183e-001 1.766e-003 
2.809e-003 1.507e+008 1.392e+010 1.000e+003 6.182e-001 1.767e-003 
2.809e-003 1.507e+008 1.393e+010 1.000e+003 6.183e-001 1.767e-003 
2.809e-003 1.507e+008 1.392e+010 1.000e+003 6.187e-001 1.767e-003 
2.809e-003 1.507e+008 1.392e+010 1.000e+003 6.188e-001 1.767e-003 
2.810e-003 1.507e+008 1.392e+010 1.000e+003 6.187e-001 1.768e-003 
2.810e-003 1.507e+008 1.392e+010 1.000e+003 6.188e-001 1.768e-003 
2.810e-003 1.507e+008 1.392e+010 1.000e+003 6.189e-001 1.768e-003 
2.811e-003 1.507e+008 1.392e+010 1.000e+003 6.188e-001 1.768e-003 
2.811e-003 1.507e+008 1.392e+010 1.000e+003 6.187e-001 1.769e-003 
2.811e-003 1.507e+008 1.392e+010 1.000e+003 6.186e-001 1.769e-003 
2.812e-003 1.507e+008 1.392e+010 1.000e+003 6.185e-001 1.769e-003 
2.812e-003 1.507e+008 1.392e+010 1.000e+003 6.182e-001 1.769e-003 
2.812e-003 1.507e+008 1.392e+010 1.000e+003 6.179e-001 1.770e-003 
2.813e-003 1.507e+008 1.393e+010 1.000e+003 6.176e-001 1.770e-003 
2.813e-003 1.507e+008 1.393e+010 1.000e+003 6.175e-001 1.770e-003 
2.813e-003 1.507e+008 1.393e+010 1.000e+003 6.174e-001 1.771e-003 
2.813e-003 1.507e+008 1.393e+010 1.000e+003 6.178e-001 1.771e-003 
2.814e-003 1.507e+008 1.393e+010 1.000e+003 6.177e-001 1.771e-003 
2.814e-003 1.507e+008 1.393e+010 1.000e+003 6.175e-001 1.771e-003 
2.814e-003 1.508e+008 1.393e+010 1.000e+003 6.173e-001 1.772e-003 
2.815e-003 1.508e+008 1.393e+010 1.000e+003 6.175e-001 1.772e-003 
2.815e-003 1.508e+008 1.393e+010 1.000e+003 6.174e-001 1.772e-003 
2.815e-003 1.508e+008 1.393e+010 1.000e+003 6.174e-001 1.772e-003 
2.816e-003 1.508e+008 1.393e+010 1.000e+003 6.174e-001 1.773e-003 
2.816e-003 1.508e+008 1.393e+010 1.000e+003 6.177e-001 1.773e-003 
2.816e-003 1.508e+008 1.393e+010 1.000e+003 6.181e-001 1.773e-003 
2.816e-003 1.508e+008 1.393e+010 1.000e+003 6.181e-001 1.773e-003 
2.817e-003 1.508e+008 1.392e+010 1.000e+003 6.182e-001 1.774e-003 
2.817e-003 1.508e+008 1.393e+010 1.000e+003 6.183e-001 1.774e-003 
2.817e-003 1.508e+008 1.392e+010 1.000e+003 6.184e-001 1.774e-003 
2.818e-003 1.508e+008 1.393e+010 1.000e+003 6.183e-001 1.775e-003 
2.818e-003 1.508e+008 1.393e+010 1.000e+003 6.183e-001 1.775e-003 
2.818e-003 1.508e+008 1.393e+010 1.000e+003 6.184e-001 1.775e-003 
2.819e-003 1.508e+008 1.393e+010 1.000e+003 6.187e-001 1.775e-003 
2.819e-003 1.508e+008 1.393e+010 1.000e+003 6.188e-001 1.776e-003 
2.819e-003 1.508e+008 1.393e+010 1.000e+003 6.191e-001 1.776e-003 
2.819e-003 1.508e+008 1.393e+010 1.000e+003 6.192e-001 1.776e-003 
2.820e-003 1.509e+008 1.393e+010 1.000e+003 6.192e-001 1.776e-003 
2.820e-003 1.509e+008 1.393e+010 1.000e+003 6.190e-001 1.777e-003 
2.820e-003 1.509e+008 1.393e+010 1.000e+003 6.188e-001 1.777e-003 
2.821e-003 1.509e+008 1.393e+010 1.000e+003 6.191e-001 1.777e-003 
2.821e-003 1.509e+008 1.393e+010 1.000e+003 6.190e-001 1.777e-003 
2.821e-003 1.509e+008 1.393e+010 1.000e+003 6.193e-001 1.778e-003 
2.822e-003 1.509e+008 1.392e+010 1.000e+003 6.191e-001 1.778e-003 
2.822e-003 1.509e+008 1.392e+010 1.000e+003 6.189e-001 1.778e-003 
2.822e-003 1.509e+008 1.392e+010 1.000e+003 6.190e-001 1.779e-003 
2.822e-003 1.509e+008 1.392e+010 1.000e+003 6.188e-001 1.779e-003 
2.823e-003 1.509e+008 1.393e+010 1.000e+003 6.186e-001 1.779e-003 
2.823e-003 1.509e+008 1.393e+010 1.000e+003 6.190e-001 1.779e-003 
2.823e-003 1.509e+008 1.393e+010 1.000e+003 6.193e-001 1.780e-003 
2.824e-003 1.509e+008 1.392e+010 1.000e+003 6.193e-001 1.780e-003 
2.824e-003 1.509e+008 1.392e+010 1.000e+003 6.194e-001 1.780e-003 
2.824e-003 1.509e+008 1.392e+010 1.000e+003 6.192e-001 1.780e-003 
2.825e-003 1.509e+008 1.392e+010 1.000e+003 6.193e-001 1.781e-003 
2.825e-003 1.509e+008 1.392e+010 1.000e+003 6.186e-001 1.781e-003 
2.825e-003 1.509e+008 1.392e+010 1.000e+003 6.187e-001 1.781e-003 
2.825e-003 1.510e+008 1.392e+010 1.000e+003 6.197e-001 1.781e-003 
2.826e-003 1.510e+008 1.392e+010 1.000e+003 6.192e-001 1.782e-003 
2.826e-003 1.510e+008 1.392e+010 1.000e+003 6.188e-001 1.782e-003 
2.826e-003 1.510e+008 1.392e+010 1.000e+003 6.190e-001 1.782e-003 
2.827e-003 1.510e+008 1.392e+010 1.000e+003 6.192e-001 1.782e-003 
2.827e-003 1.510e+008 1.392e+010 1.000e+003 6.192e-001 1.783e-003 
2.827e-003 1.510e+008 1.392e+010 1.000e+003 6.191e-001 1.783e-003 
2.828e-003 1.510e+008 1.392e+010 1.000e+003 6.190e-001 1.783e-003 
2.828e-003 1.510e+008 1.392e+010 1.000e+003 6.191e-001 1.784e-003 
2.828e-003 1.510e+008 1.392e+010 1.000e+003 6.193e-001 1.784e-003 
2.829e-003 1.510e+008 1.392e+010 1.000e+003 6.190e-001 1.784e-003 
2.829e-003 1.510e+008 1.392e+010 1.000e+003 6.188e-001 1.784e-003 
2.829e-003 1.510e+008 1.393e+010 1.000e+003 6.188e-001 1.785e-003 
2.829e-003 1.510e+008 1.393e+010 1.000e+003 6.190e-001 1.785e-003 
2.830e-003 1.510e+008 1.393e+010 1.000e+003 6.191e-001 1.785e-003 
2.830e-003 1.510e+008 1.393e+010 1.000e+003 6.194e-001 1.785e-003 
2.830e-003 1.510e+008 1.392e+010 1.000e+003 6.193e-001 1.786e-003 
2.831e-003 1.510e+008 1.392e+010 1.000e+003 6.191e-001 1.786e-003 
2.831e-003 1.510e+008 1.392e+010 1.000e+003 6.187e-001 1.786e-003 
2.831e-003 1.511e+008 1.392e+010 1.000e+003 6.188e-001 1.786e-003 
2.832e-003 1.511e+008 1.392e+010 1.000e+003 6.185e-001 1.787e-003 
2.832e-003 1.511e+008 1.392e+010 1.000e+003 6.187e-001 1.787e-003 
2.832e-003 1.511e+008 1.392e+010 1.000e+003 6.185e-001 1.787e-003 
2.832e-003 1.511e+008 1.392e+010 1.000e+003 6.186e-001 1.788e-003 
2.833e-003 1.511e+008 1.392e+010 1.000e+003 6.184e-001 1.788e-003 
2.833e-003 1.511e+008 1.393e+010 1.000e+003 6.189e-001 1.788e-003 
2.833e-003 1.511e+008 1.392e+010 1.000e+003 6.190e-001 1.788e-003 
2.834e-003 1.511e+008 1.393e+010 1.000e+003 6.184e-001 1.789e-003 
2.834e-003 1.511e+008 1.393e+010 1.000e+003 6.189e-001 1.789e-003 
2.834e-003 1.511e+008 1.393e+010 1.000e+003 6.187e-001 1.789e-003 
2.835e-003 1.511e+008 1.393e+010 1.000e+003 6.188e-001 1.789e-003 
2.835e-003 1.511e+008 1.393e+010 1.000e+003 6.184e-001 1.790e-003 
2.835e-003 1.511e+008 1.393e+010 1.000e+003 6.187e-001 1.790e-003 
2.835e-003 1.511e+008 1.393e+010 1.000e+003 6.189e-001 1.790e-003 
2.836e-003 1.511e+008 1.393e+010 1.000e+003 6.189e-001 1.790e-003 
2.836e-003 1.511e+008 1.393e+010 1.000e+003 6.192e-001 1.791e-003 
2.836e-003 1.511e+008 1.393e+010 1.000e+003 6.193e-001 1.791e-003 
2.837e-003 1.511e+008 1.392e+010 1.000e+003 6.193e-001 1.791e-003 
2.837e-003 1.512e+008 1.392e+010 1.000e+003 6.193e-001 1.791e-003 
2.837e-003 1.512e+008 1.393e+010 1.000e+003 6.194e-001 1.792e-003 
2.838e-003 1.512e+008 1.393e+010 1.000e+003 6.193e-001 1.792e-003 
2.838e-003 1.512e+008 1.393e+010 1.000e+003 6.193e-001 1.792e-003 
2.838e-003 1.512e+008 1.393e+010 1.000e+003 6.193e-001 1.793e-003 
2.838e-003 1.512e+008 1.392e+010 1.000e+003 6.194e-001 1.793e-003 
2.839e-003 1.512e+008 1.393e+010 1.000e+003 6.192e-001 1.793e-003 
2.839e-003 1.512e+008 1.393e+010 1.000e+003 6.189e-001 1.793e-003 
2.839e-003 1.512e+008 1.393e+010 1.000e+003 6.192e-001 1.794e-003 
2.840e-003 1.512e+008 1.393e+010 1.000e+003 6.191e-001 1.794e-003 
2.840e-003 1.512e+008 1.393e+010 1.000e+003 6.185e-001 1.794e-003 
2.840e-003 1.512e+008 1.393e+010 1.000e+003 6.184e-001 1.794e-003 
2.841e-003 1.512e+008 1.394e+010 1.000e+003 6.186e-001 1.795e-003 
2.841e-003 1.512e+008 1.394e+010 1.000e+003 6.187e-001 1.795e-003 
2.841e-003 1.512e+008 1.395e+010 1.000e+003 6.186e-001 1.795e-003 
