# Supplementary material for: Strain rate dependency of dislocation plasticity
Source: Nat Commun. 2021 Mar 23;12:1845. doi: 10.1038/s41467-021-21939-1 (PMC7988163; doi:10.1038/s41467-021-21939-1)
Supplement: Supplementary file 3 — Supplementary Data 1 [file 41467_2021_21939_MOESM3_ESM.zip › Supplementary Data 1/DDDSimulationSet4/StrainRate=1e3s-1/InitialDislocationDensity=2.0e9m-2 (2).dat]

#strain(1), stress(Pa), dislocation density(m-2), strain rate(s-1), mean dislocation velocity(km/s), plastic strain(1)
9.990e-006 1.441e+006 2.016e+009 1.000e+003 1.057e-002 1.035e-008 
1.999e-005 2.883e+006 2.016e+009 1.000e+003 1.961e-002 3.949e-008 
2.999e-005 4.322e+006 2.016e+009 1.000e+003 2.874e-002 8.736e-008 
3.999e-005 5.758e+006 2.017e+009 1.000e+003 3.761e-002 1.538e-007 
4.999e-005 7.192e+006 2.017e+009 1.000e+003 4.649e-002 2.387e-007 
5.925e-005 8.517e+006 2.017e+009 1.000e+003 5.393e-002 3.331e-007 
5.978e-005 8.593e+006 2.017e+009 1.000e+003 5.345e-002 3.390e-007 
6.018e-005 8.651e+006 2.017e+009 1.000e+003 5.367e-002 3.435e-007 
6.058e-005 8.709e+006 2.017e+009 1.000e+003 5.484e-002 3.479e-007 
6.099e-005 8.766e+006 2.017e+009 1.000e+003 5.521e-002 3.525e-007 
6.139e-005 8.824e+006 2.017e+009 1.000e+003 5.556e-002 3.570e-007 
6.179e-005 8.882e+006 2.017e+009 1.000e+003 5.592e-002 3.616e-007 
6.219e-005 8.939e+006 2.017e+009 1.000e+003 5.630e-002 3.662e-007 
6.260e-005 8.997e+006 2.018e+009 1.000e+003 5.667e-002 3.708e-007 
6.300e-005 9.054e+006 2.018e+009 1.000e+003 5.701e-002 3.755e-007 
6.340e-005 9.112e+006 2.018e+009 1.000e+003 5.733e-002 3.802e-007 
6.381e-005 9.170e+006 2.018e+009 1.000e+003 5.767e-002 3.849e-007 
6.421e-005 9.227e+006 2.018e+009 1.000e+003 5.814e-002 3.896e-007 
6.461e-005 9.285e+006 2.018e+009 1.000e+003 5.885e-002 3.944e-007 
6.502e-005 9.342e+006 2.018e+009 1.000e+003 5.911e-002 3.992e-007 
6.542e-005 9.400e+006 2.018e+009 1.000e+003 5.953e-002 4.040e-007 
6.582e-005 9.458e+006 2.018e+009 1.000e+003 6.004e-002 4.089e-007 
6.623e-005 9.515e+006 2.018e+009 1.000e+003 6.042e-002 4.137e-007 
6.663e-005 9.573e+006 2.018e+009 1.000e+003 6.086e-002 4.186e-007 
6.703e-005 9.630e+006 2.018e+009 1.000e+003 6.116e-002 4.236e-007 
6.744e-005 9.688e+006 2.016e+009 1.000e+003 5.952e-002 4.285e-007 
6.784e-005 9.745e+006 2.016e+009 1.000e+003 5.983e-002 4.335e-007 
6.824e-005 9.803e+006 2.016e+009 1.000e+003 6.002e-002 4.385e-007 
6.864e-005 9.861e+006 2.016e+009 1.000e+003 6.027e-002 4.435e-007 
6.905e-005 9.918e+006 2.016e+009 1.000e+003 6.047e-002 4.486e-007 
6.945e-005 9.976e+006 2.016e+009 1.000e+003 6.107e-002 4.537e-007 
6.985e-005 1.003e+007 2.016e+009 1.000e+003 6.166e-002 4.588e-007 
7.026e-005 1.009e+007 2.016e+009 1.000e+003 6.195e-002 4.639e-007 
7.066e-005 1.015e+007 2.016e+009 1.000e+003 6.241e-002 4.691e-007 
7.106e-005 1.021e+007 2.016e+009 1.000e+003 6.287e-002 4.743e-007 
7.147e-005 1.026e+007 2.016e+009 1.000e+003 6.307e-002 4.795e-007 
7.187e-005 1.032e+007 2.016e+009 1.000e+003 6.356e-002 4.847e-007 
7.227e-005 1.038e+007 2.016e+009 1.000e+003 6.388e-002 4.900e-007 
7.268e-005 1.044e+007 2.016e+009 1.000e+003 6.427e-002 4.953e-007 
7.471e-005 1.072e+007 2.015e+009 1.000e+003 6.599e-002 5.221e-007 
8.450e-005 1.212e+007 2.019e+009 1.000e+003 7.377e-002 6.615e-007 
9.450e-005 1.354e+007 2.018e+009 1.000e+003 8.292e-002 8.218e-007 
1.045e-004 1.496e+007 2.021e+009 1.000e+003 9.113e-002 9.992e-007 
1.145e-004 1.638e+007 2.028e+009 1.000e+003 9.942e-002 1.194e-006 
1.244e-004 1.778e+007 2.022e+009 1.000e+003 1.088e-001 1.406e-006 
1.344e-004 1.919e+007 2.019e+009 1.000e+003 1.166e-001 1.636e-006 
1.444e-004 2.060e+007 2.019e+009 1.000e+003 1.245e-001 1.883e-006 
1.543e-004 2.200e+007 2.018e+009 1.000e+003 1.329e-001 2.145e-006 
1.643e-004 2.341e+007 2.017e+009 1.000e+003 1.410e-001 2.425e-006 
1.743e-004 2.481e+007 2.016e+009 1.000e+003 1.489e-001 2.722e-006 
1.843e-004 2.621e+007 2.016e+009 1.000e+003 1.566e-001 3.035e-006 
1.943e-004 2.761e+007 2.016e+009 1.000e+003 1.642e-001 3.363e-006 
2.043e-004 2.900e+007 2.016e+009 1.000e+003 1.723e-001 3.708e-006 
2.143e-004 3.039e+007 2.016e+009 1.000e+003 1.796e-001 4.068e-006 
2.243e-004 3.179e+007 2.016e+009 1.000e+003 1.877e-001 4.444e-006 
2.343e-004 3.317e+007 2.015e+009 1.000e+003 1.959e-001 4.837e-006 
2.443e-004 3.456e+007 2.015e+009 1.000e+003 2.034e-001 5.245e-006 
2.543e-004 3.595e+007 2.015e+009 1.000e+003 2.110e-001 5.670e-006 
2.643e-004 3.733e+007 2.015e+009 1.000e+003 2.186e-001 6.110e-006 
2.743e-004 3.870e+007 2.015e+009 1.000e+003 2.262e-001 6.565e-006 
2.843e-004 4.008e+007 2.015e+009 1.000e+003 2.340e-001 7.037e-006 
2.942e-004 4.145e+007 2.015e+009 1.000e+003 2.412e-001 7.523e-006 
3.042e-004 4.282e+007 2.015e+009 1.000e+003 2.480e-001 8.024e-006 
3.142e-004 4.419e+007 2.015e+009 1.000e+003 2.560e-001 8.540e-006 
3.242e-004 4.556e+007 2.015e+009 1.000e+003 2.625e-001 9.072e-006 
3.342e-004 4.693e+007 2.015e+009 1.000e+003 2.706e-001 9.619e-006 
3.442e-004 4.830e+007 2.015e+009 1.000e+003 2.771e-001 1.018e-005 
3.542e-004 4.966e+007 2.015e+009 1.000e+003 2.844e-001 1.076e-005 
3.642e-004 5.102e+007 2.015e+009 1.000e+003 2.916e-001 1.135e-005 
3.742e-004 5.238e+007 2.015e+009 1.000e+003 2.985e-001 1.195e-005 
3.842e-004 5.373e+007 2.015e+009 1.000e+003 3.057e-001 1.257e-005 
3.942e-004 5.509e+007 2.015e+009 1.000e+003 3.125e-001 1.320e-005 
4.042e-004 5.644e+007 2.015e+009 1.000e+003 3.196e-001 1.385e-005 
4.142e-004 5.779e+007 2.014e+009 1.000e+003 3.261e-001 1.451e-005 
4.242e-004 5.913e+007 2.014e+009 1.000e+003 3.325e-001 1.519e-005 
4.342e-004 6.048e+007 2.015e+009 1.000e+003 3.389e-001 1.588e-005 
4.442e-004 6.182e+007 2.015e+009 1.000e+003 3.453e-001 1.658e-005 
4.541e-004 6.316e+007 2.014e+009 1.000e+003 3.515e-001 1.729e-005 
4.641e-004 6.450e+007 2.014e+009 1.000e+003 3.584e-001 1.802e-005 
4.741e-004 6.584e+007 2.014e+009 1.000e+003 3.642e-001 1.876e-005 
4.841e-004 6.717e+007 2.014e+009 1.000e+003 3.709e-001 1.951e-005 
4.941e-004 6.851e+007 2.014e+009 1.000e+003 3.769e-001 2.028e-005 
5.041e-004 6.984e+007 2.014e+009 1.000e+003 3.837e-001 2.106e-005 
5.141e-004 7.117e+007 2.014e+009 1.000e+003 3.898e-001 2.185e-005 
5.241e-004 7.250e+007 2.014e+009 1.000e+003 3.953e-001 2.266e-005 
5.341e-004 7.382e+007 2.014e+009 1.000e+003 4.013e-001 2.347e-005 
5.441e-004 7.515e+007 2.014e+009 1.000e+003 4.074e-001 2.430e-005 
5.538e-004 7.643e+007 2.014e+009 1.000e+003 4.128e-001 2.512e-005 
5.638e-004 7.776e+007 2.014e+009 1.000e+003 4.188e-001 2.597e-005 
5.738e-004 7.908e+007 2.014e+009 1.000e+003 4.252e-001 2.684e-005 
5.838e-004 8.040e+007 2.014e+009 1.000e+003 4.308e-001 2.772e-005 
5.938e-004 8.171e+007 2.014e+009 1.000e+003 4.362e-001 2.861e-005 
6.038e-004 8.303e+007 2.014e+009 1.000e+003 4.417e-001 2.951e-005 
6.138e-004 8.434e+007 2.014e+009 1.000e+003 4.472e-001 3.042e-005 
6.238e-004 8.565e+007 2.014e+009 1.000e+003 4.531e-001 3.134e-005 
6.338e-004 8.696e+007 2.014e+009 1.000e+003 4.586e-001 3.228e-005 
6.438e-004 8.827e+007 2.014e+009 1.000e+003 4.641e-001 3.322e-005 
6.538e-004 8.958e+007 2.014e+009 1.000e+003 4.697e-001 3.418e-005 
6.638e-004 9.088e+007 2.014e+009 1.000e+003 4.755e-001 3.515e-005 
6.738e-004 9.219e+007 2.014e+009 1.000e+003 4.804e-001 3.613e-005 
6.838e-004 9.349e+007 2.014e+009 1.000e+003 4.853e-001 3.712e-005 
6.938e-004 9.479e+007 2.014e+009 1.000e+003 4.906e-001 3.813e-005 
7.038e-004 9.609e+007 2.014e+009 1.000e+003 4.956e-001 3.914e-005 
7.138e-004 9.739e+007 2.014e+009 1.000e+003 5.003e-001 4.016e-005 
7.238e-004 9.869e+007 2.014e+009 1.000e+003 5.067e-001 4.119e-005 
7.338e-004 9.998e+007 2.014e+009 1.000e+003 5.113e-001 4.224e-005 
7.438e-004 1.013e+008 2.014e+009 1.000e+003 5.163e-001 4.329e-005 
7.538e-004 1.026e+008 2.014e+009 1.000e+003 5.212e-001 4.436e-005 
7.638e-004 1.039e+008 2.014e+009 1.000e+003 5.260e-001 4.543e-005 
7.738e-004 1.051e+008 2.013e+009 1.000e+003 5.307e-001 4.651e-005 
7.838e-004 1.064e+008 2.014e+009 1.000e+003 5.353e-001 4.761e-005 
7.938e-004 1.077e+008 2.014e+009 1.000e+003 5.409e-001 4.871e-005 
8.038e-004 1.090e+008 2.014e+009 1.000e+003 5.456e-001 4.983e-005 
8.138e-004 1.103e+008 2.013e+009 1.000e+003 5.497e-001 5.095e-005 
8.238e-004 1.116e+008 2.014e+009 1.000e+003 5.544e-001 5.209e-005 
8.338e-004 1.128e+008 2.014e+009 1.000e+003 5.593e-001 5.323e-005 
8.438e-004 1.141e+008 2.013e+009 1.000e+003 5.638e-001 5.438e-005 
8.538e-004 1.154e+008 2.013e+009 1.000e+003 5.688e-001 5.554e-005 
8.638e-004 1.167e+008 2.013e+009 1.000e+003 5.732e-001 5.671e-005 
8.738e-004 1.180e+008 2.014e+009 1.000e+003 5.771e-001 5.790e-005 
8.838e-004 1.192e+008 2.013e+009 1.000e+003 5.820e-001 5.908e-005 
8.938e-004 1.205e+008 2.014e+009 1.000e+003 5.864e-001 6.028e-005 
9.038e-004 1.218e+008 2.014e+009 1.000e+003 5.902e-001 6.149e-005 
9.138e-004 1.230e+008 2.014e+009 1.000e+003 5.949e-001 6.271e-005 
9.238e-004 1.243e+008 2.013e+009 1.000e+003 5.998e-001 6.393e-005 
9.338e-004 1.256e+008 2.013e+009 1.000e+003 6.032e-001 6.517e-005 
9.438e-004 1.268e+008 2.013e+009 1.000e+003 6.077e-001 6.641e-005 
9.538e-004 1.281e+008 2.013e+009 1.000e+003 6.114e-001 6.766e-005 
9.638e-004 1.294e+008 2.013e+009 1.000e+003 6.161e-001 6.892e-005 
9.738e-004 1.306e+008 2.013e+009 1.000e+003 6.205e-001 7.019e-005 
9.838e-004 1.319e+008 2.013e+009 1.000e+003 6.246e-001 7.147e-005 
9.938e-004 1.332e+008 2.013e+009 1.000e+003 6.279e-001 7.275e-005 
1.004e-003 1.344e+008 2.013e+009 1.000e+003 6.314e-001 7.405e-005 
1.014e-003 1.357e+008 2.013e+009 1.000e+003 6.358e-001 7.535e-005 
1.024e-003 1.369e+008 2.013e+009 1.000e+003 6.401e-001 7.666e-005 
1.034e-003 1.382e+008 2.013e+009 1.000e+003 6.447e-001 7.797e-005 
1.044e-003 1.394e+008 2.013e+009 1.000e+003 6.479e-001 7.929e-005 
1.054e-003 1.407e+008 2.013e+009 1.000e+003 6.518e-001 8.063e-005 
1.064e-003 1.419e+008 2.013e+009 1.000e+003 6.556e-001 8.197e-005 
1.074e-003 1.432e+008 2.013e+009 1.000e+003 6.597e-001 8.332e-005 
1.084e-003 1.444e+008 2.013e+009 1.000e+003 6.635e-001 8.468e-005 
1.094e-003 1.457e+008 2.013e+009 1.000e+003 6.663e-001 8.604e-005 
1.104e-003 1.469e+008 2.013e+009 1.000e+003 6.707e-001 8.741e-005 
1.114e-003 1.482e+008 2.013e+009 1.000e+003 6.740e-001 8.879e-005 
1.124e-003 1.494e+008 2.013e+009 1.000e+003 6.780e-001 9.018e-005 
1.134e-003 1.507e+008 2.013e+009 1.000e+003 6.810e-001 9.157e-005 
1.144e-003 1.519e+008 2.013e+009 1.000e+003 6.849e-001 9.298e-005 
1.154e-003 1.532e+008 2.013e+009 1.000e+003 6.887e-001 9.439e-005 
1.164e-003 1.544e+008 2.013e+009 1.000e+003 6.922e-001 9.580e-005 
1.174e-003 1.556e+008 2.013e+009 1.000e+003 6.956e-001 9.723e-005 
1.184e-003 1.569e+008 2.013e+009 1.000e+003 6.992e-001 9.866e-005 
1.194e-003 1.581e+008 2.013e+009 1.000e+003 7.023e-001 1.001e-004 
1.204e-003 1.594e+008 2.013e+009 1.000e+003 7.056e-001 1.015e-004 
1.214e-003 1.606e+008 2.013e+009 1.000e+003 7.092e-001 1.030e-004 
1.224e-003 1.618e+008 2.013e+009 1.000e+003 7.126e-001 1.045e-004 
1.234e-003 1.631e+008 2.013e+009 1.000e+003 7.160e-001 1.059e-004 
1.244e-003 1.643e+008 2.013e+009 1.000e+003 7.192e-001 1.074e-004 
1.254e-003 1.655e+008 2.013e+009 1.000e+003 7.223e-001 1.089e-004 
1.264e-003 1.668e+008 2.013e+009 1.000e+003 7.254e-001 1.104e-004 
1.274e-003 1.680e+008 2.013e+009 1.000e+003 7.285e-001 1.118e-004 
1.284e-003 1.692e+008 2.013e+009 1.000e+003 7.321e-001 1.133e-004 
1.294e-003 1.704e+008 2.013e+009 1.000e+003 7.354e-001 1.149e-004 
1.304e-003 1.717e+008 2.013e+009 1.000e+003 7.382e-001 1.164e-004 
1.314e-003 1.729e+008 2.013e+009 1.000e+003 7.412e-001 1.179e-004 
1.324e-003 1.741e+008 2.013e+009 1.000e+003 7.451e-001 1.194e-004 
1.334e-003 1.753e+008 2.013e+009 1.000e+003 7.478e-001 1.209e-004 
1.344e-003 1.766e+008 2.013e+009 1.000e+003 7.506e-001 1.225e-004 
1.354e-003 1.778e+008 2.013e+009 1.000e+003 7.534e-001 1.240e-004 
1.364e-003 1.790e+008 2.013e+009 1.000e+003 7.566e-001 1.256e-004 
1.374e-003 1.802e+008 2.013e+009 1.000e+003 7.599e-001 1.271e-004 
1.384e-003 1.815e+008 2.013e+009 1.000e+003 7.622e-001 1.287e-004 
1.394e-003 1.827e+008 2.013e+009 1.000e+003 7.653e-001 1.303e-004 
1.404e-003 1.839e+008 2.013e+009 1.000e+003 7.684e-001 1.318e-004 
1.414e-003 1.851e+008 2.013e+009 1.000e+003 7.712e-001 1.334e-004 
1.424e-003 1.863e+008 2.013e+009 1.000e+003 7.740e-001 1.350e-004 
1.434e-003 1.875e+008 2.013e+009 1.000e+003 7.766e-001 1.366e-004 
1.444e-003 1.888e+008 2.013e+009 1.000e+003 7.794e-001 1.382e-004 
1.454e-003 1.900e+008 2.013e+009 1.000e+003 7.824e-001 1.398e-004 
1.464e-003 1.912e+008 2.013e+009 1.000e+003 7.857e-001 1.414e-004 
1.474e-003 1.924e+008 2.013e+009 1.000e+003 7.877e-001 1.430e-004 
1.484e-003 1.936e+008 2.013e+009 1.000e+003 7.903e-001 1.446e-004 
1.494e-003 1.948e+008 2.013e+009 1.000e+003 7.932e-001 1.462e-004 
1.504e-003 1.960e+008 2.013e+009 1.000e+003 7.961e-001 1.479e-004 
1.514e-003 1.972e+008 2.013e+009 1.000e+003 7.987e-001 1.495e-004 
1.524e-003 1.984e+008 2.013e+009 1.000e+003 8.013e-001 1.512e-004 
1.534e-003 1.997e+008 2.013e+009 1.000e+003 8.034e-001 1.528e-004 
1.544e-003 2.009e+008 2.013e+009 1.000e+003 8.065e-001 1.545e-004 
1.554e-003 2.021e+008 2.013e+009 1.000e+003 8.094e-001 1.561e-004 
1.564e-003 2.033e+008 2.013e+009 1.000e+003 8.115e-001 1.578e-004 
1.574e-003 2.045e+008 2.013e+009 1.000e+003 8.137e-001 1.594e-004 
1.584e-003 2.057e+008 2.013e+009 1.000e+003 8.165e-001 1.611e-004 
1.594e-003 2.069e+008 2.013e+009 1.000e+003 8.194e-001 1.628e-004 
1.604e-003 2.081e+008 2.013e+009 1.000e+003 8.219e-001 1.645e-004 
1.614e-003 2.093e+008 2.013e+009 1.000e+003 8.236e-001 1.662e-004 
1.624e-003 2.105e+008 2.013e+009 1.000e+003 8.265e-001 1.679e-004 
1.634e-003 2.117e+008 2.013e+009 1.000e+003 8.292e-001 1.696e-004 
1.644e-003 2.129e+008 2.013e+009 1.000e+003 8.316e-001 1.713e-004 
1.654e-003 2.141e+008 2.013e+009 1.000e+003 8.332e-001 1.730e-004 
1.664e-003 2.153e+008 2.013e+009 1.000e+003 8.359e-001 1.747e-004 
1.674e-003 2.165e+008 2.012e+009 1.000e+003 8.387e-001 1.764e-004 
1.684e-003 2.177e+008 2.012e+009 1.000e+003 8.411e-001 1.781e-004 
1.694e-003 2.189e+008 2.013e+009 1.000e+003 8.428e-001 1.798e-004 
1.704e-003 2.201e+008 2.013e+009 1.000e+003 8.451e-001 1.816e-004 
1.714e-003 2.213e+008 2.013e+009 1.000e+003 8.477e-001 1.833e-004 
1.724e-003 2.225e+008 2.013e+009 1.000e+003 8.497e-001 1.851e-004 
1.734e-003 2.236e+008 2.013e+009 1.000e+003 8.518e-001 1.868e-004 
1.744e-003 2.248e+008 2.013e+009 1.000e+003 8.539e-001 1.886e-004 
1.754e-003 2.260e+008 2.012e+009 1.000e+003 8.563e-001 1.903e-004 
1.764e-003 2.272e+008 2.013e+009 1.000e+003 8.583e-001 1.921e-004 
1.774e-003 2.284e+008 2.013e+009 1.000e+003 8.610e-001 1.938e-004 
1.784e-003 2.296e+008 2.012e+009 1.000e+003 8.627e-001 1.956e-004 
1.794e-003 2.308e+008 2.012e+009 1.000e+003 8.655e-001 1.974e-004 
1.804e-003 2.320e+008 2.012e+009 1.000e+003 8.673e-001 1.992e-004 
1.814e-003 2.332e+008 2.012e+009 1.000e+003 8.692e-001 2.009e-004 
1.824e-003 2.344e+008 2.012e+009 1.000e+003 8.715e-001 2.027e-004 
1.834e-003 2.355e+008 2.012e+009 1.000e+003 8.737e-001 2.045e-004 
1.844e-003 2.367e+008 2.012e+009 1.000e+003 8.757e-001 2.063e-004 
1.854e-003 2.379e+008 2.012e+009 1.000e+003 8.774e-001 2.081e-004 
1.864e-003 2.391e+008 2.012e+009 1.000e+003 8.793e-001 2.099e-004 
1.874e-003 2.403e+008 2.012e+009 1.000e+003 8.819e-001 2.117e-004 
1.884e-003 2.415e+008 2.012e+009 1.000e+003 8.837e-001 2.135e-004 
1.894e-003 2.427e+008 2.012e+009 1.000e+003 8.855e-001 2.153e-004 
1.904e-003 2.438e+008 2.012e+009 1.000e+003 8.878e-001 2.172e-004 
1.914e-003 2.450e+008 2.012e+009 1.000e+003 8.896e-001 2.190e-004 
1.924e-003 2.462e+008 2.012e+009 1.000e+003 8.915e-001 2.208e-004 
1.934e-003 2.474e+008 2.012e+009 1.000e+003 8.930e-001 2.226e-004 
1.944e-003 2.486e+008 2.012e+009 1.000e+003 8.952e-001 2.245e-004 
1.954e-003 2.497e+008 2.012e+009 1.000e+003 8.975e-001 2.263e-004 
1.964e-003 2.509e+008 2.012e+009 1.000e+003 8.990e-001 2.282e-004 
1.974e-003 2.521e+008 2.012e+009 1.000e+003 9.008e-001 2.300e-004 
1.984e-003 2.533e+008 2.012e+009 1.000e+003 9.025e-001 2.319e-004 
1.994e-003 2.545e+008 2.012e+009 1.000e+003 9.047e-001 2.337e-004 
2.004e-003 2.556e+008 2.012e+009 1.000e+003 9.062e-001 2.356e-004 
2.014e-003 2.568e+008 2.012e+009 1.000e+003 9.081e-001 2.374e-004 
2.024e-003 2.580e+008 2.012e+009 1.000e+003 9.104e-001 2.393e-004 
2.034e-003 2.592e+008 2.012e+009 1.000e+003 9.121e-001 2.412e-004 
2.044e-003 2.603e+008 2.012e+009 1.000e+003 9.136e-001 2.430e-004 
2.054e-003 2.615e+008 2.012e+009 1.000e+003 9.154e-001 2.449e-004 
2.064e-003 2.627e+008 2.012e+009 1.000e+003 9.168e-001 2.468e-004 
2.074e-003 2.639e+008 2.012e+009 1.000e+003 9.188e-001 2.487e-004 
2.084e-003 2.650e+008 2.012e+009 1.000e+003 9.205e-001 2.506e-004 
2.094e-003 2.662e+008 2.012e+009 1.000e+003 9.223e-001 2.525e-004 
2.104e-003 2.674e+008 2.012e+009 1.000e+003 9.242e-001 2.544e-004 
2.114e-003 2.685e+008 2.012e+009 1.000e+003 9.260e-001 2.563e-004 
2.124e-003 2.697e+008 2.012e+009 1.000e+003 9.273e-001 2.582e-004 
2.134e-003 2.709e+008 2.012e+009 1.000e+003 9.291e-001 2.601e-004 
2.144e-003 2.721e+008 2.012e+009 1.000e+003 9.309e-001 2.620e-004 
2.154e-003 2.732e+008 2.012e+009 1.000e+003 9.325e-001 2.639e-004 
2.164e-003 2.744e+008 2.012e+009 1.000e+003 9.337e-001 2.658e-004 
2.174e-003 2.756e+008 2.012e+009 1.000e+003 9.356e-001 2.677e-004 
2.184e-003 2.767e+008 2.012e+009 1.000e+003 9.373e-001 2.696e-004 
2.194e-003 2.779e+008 2.012e+009 1.000e+003 9.387e-001 2.716e-004 
2.204e-003 2.791e+008 2.012e+009 1.000e+003 9.401e-001 2.735e-004 
2.214e-003 2.802e+008 2.012e+009 1.000e+003 9.422e-001 2.754e-004 
2.224e-003 2.814e+008 2.012e+009 1.000e+003 9.432e-001 2.773e-004 
2.234e-003 2.826e+008 2.012e+009 1.000e+003 9.448e-001 2.793e-004 
2.244e-003 2.837e+008 2.012e+009 1.000e+003 9.465e-001 2.812e-004 
2.254e-003 2.849e+008 2.012e+009 1.000e+003 9.480e-001 2.832e-004 
2.264e-003 2.861e+008 2.012e+009 1.000e+003 9.490e-001 2.851e-004 
2.274e-003 2.872e+008 2.012e+009 1.000e+003 9.508e-001 2.871e-004 
2.284e-003 2.884e+008 2.012e+009 1.000e+003 9.527e-001 2.890e-004 
2.294e-003 2.896e+008 2.012e+009 1.000e+003 9.539e-001 2.910e-004 
2.304e-003 2.907e+008 2.012e+009 1.000e+003 9.554e-001 2.929e-004 
2.314e-003 2.919e+008 2.012e+009 1.000e+003 9.569e-001 2.949e-004 
2.324e-003 2.930e+008 2.012e+009 1.000e+003 9.586e-001 2.969e-004 
2.334e-003 2.942e+008 2.012e+009 1.000e+003 9.598e-001 2.988e-004 
2.344e-003 2.954e+008 2.012e+009 1.000e+003 9.611e-001 3.008e-004 
2.354e-003 2.965e+008 2.012e+009 1.000e+003 9.625e-001 3.028e-004 
2.364e-003 2.977e+008 2.012e+009 1.000e+003 9.640e-001 3.048e-004 
2.374e-003 2.988e+008 2.012e+009 1.000e+003 9.655e-001 3.067e-004 
2.384e-003 3.000e+008 2.012e+009 1.000e+003 9.668e-001 3.087e-004 
2.394e-003 3.012e+008 2.012e+009 1.000e+003 9.681e-001 3.107e-004 
2.404e-003 3.023e+008 2.012e+009 1.000e+003 9.695e-001 3.127e-004 
2.414e-003 3.035e+008 2.012e+009 1.000e+003 9.705e-001 3.147e-004 
2.424e-003 3.046e+008 2.012e+009 1.000e+003 9.721e-001 3.167e-004 
2.434e-003 3.058e+008 2.012e+009 1.000e+003 9.736e-001 3.187e-004 
2.444e-003 3.069e+008 2.012e+009 1.000e+003 9.744e-001 3.207e-004 
2.454e-003 3.081e+008 2.012e+009 1.000e+003 9.762e-001 3.227e-004 
2.464e-003 3.093e+008 2.012e+009 1.000e+003 9.775e-001 3.247e-004 
2.474e-003 3.104e+008 2.012e+009 1.000e+003 9.787e-001 3.267e-004 
2.484e-003 3.116e+008 2.012e+009 1.000e+003 9.800e-001 3.287e-004 
2.494e-003 3.127e+008 2.012e+009 1.000e+003 9.811e-001 3.307e-004 
2.504e-003 3.139e+008 2.012e+009 1.000e+003 9.828e-001 3.327e-004 
2.514e-003 3.150e+008 2.012e+009 1.000e+003 9.836e-001 3.347e-004 
2.524e-003 3.162e+008 2.012e+009 1.000e+003 9.851e-001 3.368e-004 
2.534e-003 3.173e+008 2.012e+009 1.000e+003 9.865e-001 3.388e-004 
2.544e-003 3.185e+008 2.012e+009 1.000e+003 9.875e-001 3.408e-004 
2.554e-003 3.196e+008 2.012e+009 1.000e+003 9.889e-001 3.428e-004 
2.564e-003 3.208e+008 2.012e+009 1.000e+003 9.900e-001 3.449e-004 
2.574e-003 3.220e+008 2.012e+009 1.000e+003 9.912e-001 3.469e-004 
2.584e-003 3.231e+008 2.012e+009 1.000e+003 9.925e-001 3.489e-004 
2.594e-003 3.243e+008 2.012e+009 1.000e+003 9.935e-001 3.510e-004 
2.604e-003 3.254e+008 2.012e+009 1.000e+003 9.946e-001 3.530e-004 
2.614e-003 3.266e+008 2.012e+009 1.000e+003 9.958e-001 3.550e-004 
2.624e-003 3.277e+008 2.012e+009 1.000e+003 9.970e-001 3.571e-004 
2.634e-003 3.289e+008 2.012e+009 1.000e+003 9.980e-001 3.591e-004 
2.644e-003 3.300e+008 2.012e+009 1.000e+003 9.996e-001 3.612e-004 
2.654e-003 3.312e+008 2.012e+009 1.000e+003 1.000e+000 3.632e-004 
2.664e-003 3.323e+008 2.012e+009 1.000e+003 1.002e+000 3.653e-004 
2.674e-003 3.335e+008 2.012e+009 1.000e+003 1.003e+000 3.674e-004 
2.684e-003 3.346e+008 2.012e+009 1.000e+003 1.004e+000 3.694e-004 
2.694e-003 3.357e+008 2.012e+009 1.000e+003 1.005e+000 3.715e-004 
2.704e-003 3.369e+008 2.012e+009 1.000e+003 1.006e+000 3.735e-004 
2.714e-003 3.380e+008 2.012e+009 1.000e+003 1.007e+000 3.756e-004 
2.724e-003 3.392e+008 2.012e+009 1.000e+003 1.008e+000 3.777e-004 
2.734e-003 3.403e+008 2.012e+009 1.000e+003 1.009e+000 3.797e-004 
2.744e-003 3.415e+008 2.012e+009 1.000e+003 1.010e+000 3.818e-004 
2.754e-003 3.426e+008 2.012e+009 1.000e+003 1.011e+000 3.839e-004 
2.764e-003 3.438e+008 2.012e+009 1.000e+003 1.012e+000 3.860e-004 
2.774e-003 3.449e+008 2.012e+009 1.000e+003 1.014e+000 3.880e-004 
2.784e-003 3.461e+008 2.012e+009 1.000e+003 1.015e+000 3.901e-004 
2.794e-003 3.472e+008 2.012e+009 1.000e+003 1.016e+000 3.922e-004 
2.804e-003 3.484e+008 2.012e+009 1.000e+003 1.017e+000 3.943e-004 
2.814e-003 3.495e+008 2.012e+009 1.000e+003 1.018e+000 3.964e-004 
2.824e-003 3.506e+008 2.012e+009 1.000e+003 1.019e+000 3.985e-004 
2.834e-003 3.518e+008 2.012e+009 1.000e+003 1.020e+000 4.006e-004 
2.844e-003 3.529e+008 2.012e+009 1.000e+003 1.021e+000 4.027e-004 
2.854e-003 3.541e+008 2.012e+009 1.000e+003 1.022e+000 4.047e-004 
2.864e-003 3.552e+008 2.012e+009 1.000e+003 1.023e+000 4.068e-004 
2.874e-003 3.564e+008 2.012e+009 1.000e+003 1.024e+000 4.089e-004 
2.884e-003 3.575e+008 2.012e+009 1.000e+003 1.025e+000 4.110e-004 
2.894e-003 3.586e+008 2.012e+009 1.000e+003 1.026e+000 4.132e-004 
2.904e-003 3.598e+008 2.012e+009 1.000e+003 1.027e+000 4.153e-004 
2.914e-003 3.609e+008 2.012e+009 1.000e+003 1.028e+000 4.174e-004 
2.924e-003 3.621e+008 2.012e+009 1.000e+003 1.029e+000 4.195e-004 
2.934e-003 3.632e+008 2.012e+009 1.000e+003 1.030e+000 4.216e-004 
2.944e-003 3.643e+008 2.012e+009 1.000e+003 1.030e+000 4.237e-004 
2.954e-003 3.655e+008 2.012e+009 1.000e+003 1.031e+000 4.258e-004 
2.964e-003 3.666e+008 2.012e+009 1.000e+003 1.032e+000 4.279e-004 
2.974e-003 3.678e+008 2.012e+009 1.000e+003 1.033e+000 4.300e-004 
2.984e-003 3.689e+008 2.012e+009 1.000e+003 1.034e+000 4.322e-004 
2.994e-003 3.700e+008 2.012e+009 1.000e+003 1.035e+000 4.343e-004 
3.004e-003 3.712e+008 2.012e+009 1.000e+003 1.036e+000 4.364e-004 
3.014e-003 3.723e+008 2.012e+009 1.000e+003 1.037e+000 4.385e-004 
3.024e-003 3.735e+008 2.012e+009 1.000e+003 1.037e+000 4.407e-004 
3.034e-003 3.746e+008 2.012e+009 1.000e+003 1.039e+000 4.428e-004 
3.044e-003 3.757e+008 2.012e+009 1.000e+003 1.039e+000 4.449e-004 
3.054e-003 3.769e+008 2.012e+009 1.000e+003 1.040e+000 4.471e-004 
3.064e-003 3.780e+008 2.012e+009 1.000e+003 1.041e+000 4.492e-004 
3.074e-003 3.791e+008 2.012e+009 1.000e+003 1.042e+000 4.513e-004 
3.084e-003 3.803e+008 2.012e+009 1.000e+003 1.043e+000 4.535e-004 
3.094e-003 3.814e+008 2.012e+009 1.000e+003 1.044e+000 4.556e-004 
3.104e-003 3.825e+008 2.012e+009 1.000e+003 1.045e+000 4.578e-004 
3.114e-003 3.837e+008 2.012e+009 1.000e+003 1.045e+000 4.599e-004 
3.124e-003 3.848e+008 2.012e+009 1.000e+003 1.046e+000 4.620e-004 
3.134e-003 3.860e+008 2.012e+009 1.000e+003 1.047e+000 4.642e-004 
3.144e-003 3.871e+008 2.012e+009 1.000e+003 1.048e+000 4.663e-004 
3.154e-003 3.882e+008 2.012e+009 1.000e+003 1.048e+000 4.685e-004 
3.164e-003 3.894e+008 2.012e+009 1.000e+003 1.049e+000 4.706e-004 
3.174e-003 3.905e+008 2.012e+009 1.000e+003 1.050e+000 4.728e-004 
3.184e-003 3.916e+008 2.012e+009 1.000e+003 1.050e+000 4.750e-004 
3.194e-003 3.928e+008 2.012e+009 1.000e+003 1.051e+000 4.771e-004 
3.204e-003 3.939e+008 2.012e+009 1.000e+003 1.053e+000 4.793e-004 
3.214e-003 3.950e+008 2.012e+009 1.000e+003 1.053e+000 4.814e-004 
3.224e-003 3.962e+008 2.012e+009 1.000e+003 1.054e+000 4.836e-004 
3.234e-003 3.973e+008 2.012e+009 1.000e+003 1.054e+000 4.858e-004 
3.244e-003 3.984e+008 2.012e+009 1.000e+003 1.055e+000 4.879e-004 
3.254e-003 3.996e+008 2.012e+009 1.000e+003 1.056e+000 4.901e-004 
3.264e-003 4.007e+008 2.012e+009 1.000e+003 1.057e+000 4.923e-004 
3.274e-003 4.018e+008 2.012e+009 1.000e+003 1.058e+000 4.944e-004 
3.284e-003 4.030e+008 2.012e+009 1.000e+003 1.059e+000 4.966e-004 
3.294e-003 4.041e+008 2.012e+009 1.000e+003 1.059e+000 4.988e-004 
3.304e-003 4.052e+008 2.012e+009 1.000e+003 1.060e+000 5.009e-004 
3.314e-003 4.064e+008 2.012e+009 1.000e+003 1.060e+000 5.031e-004 
3.324e-003 4.075e+008 2.012e+009 1.000e+003 1.061e+000 5.053e-004 
3.334e-003 4.086e+008 2.012e+009 1.000e+003 1.062e+000 5.075e-004 
3.344e-003 4.097e+008 2.012e+009 1.000e+003 1.063e+000 5.097e-004 
3.354e-003 4.109e+008 2.012e+009 1.000e+003 1.063e+000 5.118e-004 
3.364e-003 4.120e+008 2.012e+009 1.000e+003 1.064e+000 5.140e-004 
3.374e-003 4.131e+008 2.012e+009 1.000e+003 1.065e+000 5.162e-004 
3.384e-003 4.143e+008 2.012e+009 1.000e+003 1.065e+000 5.184e-004 
3.394e-003 4.154e+008 2.012e+009 1.000e+003 1.066e+000 5.206e-004 
3.404e-003 4.165e+008 2.012e+009 1.000e+003 1.067e+000 5.228e-004 
3.414e-003 4.177e+008 2.012e+009 1.000e+003 1.068e+000 5.250e-004 
3.424e-003 4.188e+008 2.012e+009 1.000e+003 1.068e+000 5.271e-004 
3.434e-003 4.199e+008 2.012e+009 1.000e+003 1.069e+000 5.293e-004 
3.444e-003 4.210e+008 2.012e+009 1.000e+003 1.069e+000 5.315e-004 
3.454e-003 4.222e+008 2.012e+009 1.000e+003 1.070e+000 5.337e-004 
3.464e-003 4.233e+008 2.012e+009 1.000e+003 1.071e+000 5.359e-004 
3.474e-003 4.244e+008 2.012e+009 1.000e+003 1.072e+000 5.381e-004 
3.484e-003 4.256e+008 2.012e+009 1.000e+003 1.072e+000 5.403e-004 
3.494e-003 4.267e+008 2.012e+009 1.000e+003 1.073e+000 5.425e-004 
3.504e-003 4.278e+008 2.012e+009 1.000e+003 1.073e+000 5.447e-004 
3.514e-003 4.289e+008 2.012e+009 1.000e+003 1.073e+000 5.469e-004 
3.524e-003 4.301e+008 2.012e+009 1.000e+003 1.074e+000 5.491e-004 
3.534e-003 4.312e+008 2.012e+009 1.000e+003 1.075e+000 5.513e-004 
3.544e-003 4.323e+008 2.012e+009 1.000e+003 1.076e+000 5.535e-004 
3.554e-003 4.334e+008 2.012e+009 1.000e+003 1.077e+000 5.557e-004 
3.564e-003 4.346e+008 2.012e+009 1.000e+003 1.077e+000 5.580e-004 
3.574e-003 4.357e+008 2.012e+009 1.000e+003 1.078e+000 5.602e-004 
3.584e-003 4.368e+008 2.012e+009 1.000e+003 1.078e+000 5.624e-004 
3.594e-003 4.379e+008 2.012e+009 1.000e+003 1.078e+000 5.646e-004 
3.604e-003 4.391e+008 2.012e+009 1.000e+003 1.079e+000 5.668e-004 
3.614e-003 4.402e+008 2.012e+009 1.000e+003 1.080e+000 5.690e-004 
3.624e-003 4.413e+008 2.012e+009 1.000e+003 1.081e+000 5.712e-004 
3.634e-003 4.424e+008 2.012e+009 1.000e+003 1.082e+000 5.735e-004 
3.644e-003 4.436e+008 2.012e+009 1.000e+003 1.082e+000 5.757e-004 
3.654e-003 4.447e+008 2.012e+009 1.000e+003 1.082e+000 5.779e-004 
3.664e-003 4.458e+008 2.012e+009 1.000e+003 1.083e+000 5.801e-004 
3.674e-003 4.469e+008 2.012e+009 1.000e+003 1.083e+000 5.823e-004 
3.684e-003 4.481e+008 2.012e+009 1.000e+003 1.083e+000 5.846e-004 
3.694e-003 4.492e+008 2.012e+009 1.000e+003 1.084e+000 5.868e-004 
3.704e-003 4.503e+008 2.012e+009 1.000e+003 1.085e+000 5.890e-004 
3.714e-003 4.514e+008 2.012e+009 1.000e+003 1.086e+000 5.912e-004 
3.724e-003 4.526e+008 2.012e+009 1.000e+003 1.087e+000 5.935e-004 
3.734e-003 4.537e+008 2.012e+009 1.000e+003 1.087e+000 5.957e-004 
3.744e-003 4.548e+008 2.012e+009 1.000e+003 1.087e+000 5.979e-004 
3.754e-003 4.559e+008 2.012e+009 1.000e+003 1.087e+000 6.002e-004 
3.764e-003 4.571e+008 2.012e+009 1.000e+003 1.088e+000 6.024e-004 
3.774e-003 4.582e+008 2.012e+009 1.000e+003 1.089e+000 6.046e-004 
3.784e-003 4.593e+008 2.012e+009 1.000e+003 1.089e+000 6.069e-004 
3.794e-003 4.604e+008 2.012e+009 1.000e+003 1.090e+000 6.091e-004 
3.804e-003 4.616e+008 2.012e+009 1.000e+003 1.091e+000 6.113e-004 
3.814e-003 4.627e+008 2.012e+009 1.000e+003 1.091e+000 6.136e-004 
3.824e-003 4.638e+008 2.012e+009 1.000e+003 1.092e+000 6.158e-004 
3.834e-003 4.649e+008 2.012e+009 1.000e+003 1.092e+000 6.180e-004 
3.844e-003 4.660e+008 2.012e+009 1.000e+003 1.092e+000 6.203e-004 
3.854e-003 4.672e+008 2.012e+009 1.000e+003 1.092e+000 6.225e-004 
3.864e-003 4.683e+008 2.012e+009 1.000e+003 1.093e+000 6.248e-004 
3.874e-003 4.694e+008 2.012e+009 1.000e+003 1.094e+000 6.270e-004 
3.884e-003 4.705e+008 2.012e+009 1.000e+003 1.094e+000 6.293e-004 
3.894e-003 4.716e+008 2.012e+009 1.000e+003 1.095e+000 6.315e-004 
3.904e-003 4.728e+008 2.012e+009 1.000e+003 1.096e+000 6.338e-004 
3.914e-003 4.739e+008 2.012e+009 1.000e+003 1.096e+000 6.360e-004 
3.924e-003 4.750e+008 2.012e+009 1.000e+003 1.096e+000 6.383e-004 
3.934e-003 4.761e+008 2.012e+009 1.000e+003 1.097e+000 6.405e-004 
3.944e-003 4.773e+008 2.012e+009 1.000e+003 1.097e+000 6.428e-004 
3.954e-003 4.784e+008 2.012e+009 1.000e+003 1.097e+000 6.450e-004 
3.964e-003 4.795e+008 2.012e+009 1.000e+003 1.098e+000 6.473e-004 
3.974e-003 4.806e+008 2.012e+009 1.000e+003 1.099e+000 6.495e-004 
3.984e-003 4.817e+008 2.012e+009 1.000e+003 1.099e+000 6.518e-004 
3.994e-003 4.829e+008 2.012e+009 1.000e+003 1.100e+000 6.540e-004 
4.004e-003 4.840e+008 2.012e+009 1.000e+003 1.100e+000 6.563e-004 
4.014e-003 4.851e+008 2.012e+009 1.000e+003 1.101e+000 6.585e-004 
4.024e-003 4.862e+008 2.012e+009 1.000e+003 1.101e+000 6.608e-004 
4.034e-003 4.873e+008 2.012e+009 1.000e+003 1.101e+000 6.631e-004 
4.044e-003 4.884e+008 2.012e+009 1.000e+003 1.101e+000 6.653e-004 
4.054e-003 4.896e+008 2.012e+009 1.000e+003 1.102e+000 6.676e-004 
4.064e-003 4.907e+008 2.012e+009 1.000e+003 1.102e+000 6.698e-004 
4.074e-003 4.918e+008 2.012e+009 1.000e+003 1.103e+000 6.721e-004 
4.084e-003 4.929e+008 2.012e+009 1.000e+003 1.103e+000 6.744e-004 
4.094e-003 4.940e+008 2.012e+009 1.000e+003 1.104e+000 6.766e-004 
4.104e-003 4.952e+008 2.012e+009 1.000e+003 1.105e+000 6.789e-004 
4.114e-003 4.963e+008 2.012e+009 1.000e+003 1.105e+000 6.812e-004 
4.124e-003 4.974e+008 2.012e+009 1.000e+003 1.105e+000 6.834e-004 
4.134e-003 4.985e+008 2.012e+009 1.000e+003 1.106e+000 6.857e-004 
4.144e-003 4.996e+008 2.012e+009 1.000e+003 1.106e+000 6.880e-004 
4.154e-003 5.007e+008 2.012e+009 1.000e+003 1.106e+000 6.902e-004 
4.164e-003 5.019e+008 2.012e+009 1.000e+003 1.106e+000 6.925e-004 
4.174e-003 5.030e+008 2.012e+009 1.000e+003 1.107e+000 6.948e-004 
4.184e-003 5.041e+008 2.012e+009 1.000e+003 1.107e+000 6.970e-004 
4.194e-003 5.052e+008 2.012e+009 1.000e+003 1.108e+000 6.993e-004 
4.204e-003 5.063e+008 2.012e+009 1.000e+003 1.109e+000 7.016e-004 
4.214e-003 5.075e+008 2.012e+009 1.000e+003 1.109e+000 7.039e-004 
4.224e-003 5.086e+008 2.012e+009 1.000e+003 1.110e+000 7.061e-004 
4.234e-003 5.097e+008 2.012e+009 1.000e+003 1.110e+000 7.084e-004 
4.244e-003 5.108e+008 2.012e+009 1.000e+003 1.110e+000 7.107e-004 
4.254e-003 5.119e+008 2.012e+009 1.000e+003 1.110e+000 7.130e-004 
4.264e-003 5.130e+008 2.012e+009 1.000e+003 1.111e+000 7.153e-004 
4.274e-003 5.142e+008 2.012e+009 1.000e+003 1.111e+000 7.175e-004 
4.284e-003 5.153e+008 2.012e+009 1.000e+003 1.111e+000 7.198e-004 
4.294e-003 5.164e+008 2.012e+009 1.000e+003 1.111e+000 7.221e-004 
4.304e-003 5.175e+008 2.012e+009 1.000e+003 1.112e+000 7.244e-004 
4.314e-003 5.186e+008 2.012e+009 1.000e+003 1.112e+000 7.267e-004 
4.324e-003 5.197e+008 2.012e+009 1.000e+003 1.113e+000 7.289e-004 
4.334e-003 5.208e+008 2.012e+009 1.000e+003 1.114e+000 7.312e-004 
4.344e-003 5.220e+008 2.012e+009 1.000e+003 1.114e+000 7.335e-004 
4.354e-003 5.231e+008 2.012e+009 1.000e+003 1.115e+000 7.358e-004 
4.364e-003 5.242e+008 2.012e+009 1.000e+003 1.115e+000 7.381e-004 
4.374e-003 5.253e+008 2.012e+009 1.000e+003 1.115e+000 7.404e-004 
4.384e-003 5.264e+008 2.012e+009 1.000e+003 1.115e+000 7.427e-004 
4.394e-003 5.275e+008 2.012e+009 1.000e+003 1.115e+000 7.449e-004 
4.404e-003 5.287e+008 2.012e+009 1.000e+003 1.115e+000 7.472e-004 
4.414e-003 5.298e+008 2.012e+009 1.000e+003 1.115e+000 7.495e-004 
4.424e-003 5.309e+008 2.012e+009 1.000e+003 1.116e+000 7.518e-004 
4.434e-003 5.320e+008 2.012e+009 1.000e+003 1.116e+000 7.541e-004 
4.444e-003 5.331e+008 2.012e+009 1.000e+003 1.117e+000 7.564e-004 
4.454e-003 5.342e+008 2.012e+009 1.000e+003 1.118e+000 7.587e-004 
4.464e-003 5.353e+008 2.012e+009 1.000e+003 1.118e+000 7.610e-004 
4.474e-003 5.365e+008 2.012e+009 1.000e+003 1.119e+000 7.633e-004 
4.484e-003 5.376e+008 2.012e+009 1.000e+003 1.119e+000 7.656e-004 
4.494e-003 5.387e+008 2.012e+009 1.000e+003 1.120e+000 7.679e-004 
4.504e-003 5.398e+008 2.012e+009 1.000e+003 1.120e+000 7.702e-004 
4.514e-003 5.409e+008 2.012e+009 1.000e+003 1.120e+000 7.725e-004 
4.524e-003 5.420e+008 2.012e+009 1.000e+003 1.120e+000 7.747e-004 
4.534e-003 5.431e+008 2.012e+009 1.000e+003 1.120e+000 7.770e-004 
4.544e-003 5.442e+008 2.012e+009 1.000e+003 1.120e+000 7.793e-004 
4.554e-003 5.454e+008 2.012e+009 1.000e+003 1.120e+000 7.816e-004 
4.564e-003 5.465e+008 2.012e+009 1.000e+003 1.120e+000 7.839e-004 
4.574e-003 5.476e+008 2.012e+009 1.000e+003 1.121e+000 7.862e-004 
4.584e-003 5.487e+008 2.012e+009 1.000e+003 1.121e+000 7.885e-004 
4.594e-003 5.498e+008 2.012e+009 1.000e+003 1.122e+000 7.908e-004 
4.604e-003 5.509e+008 2.012e+009 1.000e+003 1.122e+000 7.931e-004 
4.614e-003 5.520e+008 2.012e+009 1.000e+003 1.123e+000 7.955e-004 
4.624e-003 5.532e+008 2.012e+009 1.000e+003 1.123e+000 7.978e-004 
4.634e-003 5.543e+008 2.012e+009 1.000e+003 1.124e+000 8.001e-004 
4.644e-003 5.554e+008 2.012e+009 1.000e+003 1.124e+000 8.024e-004 
4.654e-003 5.565e+008 2.012e+009 1.000e+003 1.124e+000 8.047e-004 
4.664e-003 5.576e+008 2.012e+009 1.000e+003 1.124e+000 8.070e-004 
4.674e-003 5.587e+008 2.012e+009 1.000e+003 1.125e+000 8.093e-004 
4.684e-003 5.598e+008 2.012e+009 1.000e+003 1.124e+000 8.116e-004 
4.694e-003 5.609e+008 2.012e+009 1.000e+003 1.125e+000 8.139e-004 
4.704e-003 5.621e+008 2.012e+009 1.000e+003 1.125e+000 8.162e-004 
4.714e-003 5.632e+008 2.012e+009 1.000e+003 1.125e+000 8.185e-004 
4.724e-003 5.643e+008 2.012e+009 1.000e+003 1.125e+000 8.208e-004 
4.734e-003 5.654e+008 2.012e+009 1.000e+003 1.125e+000 8.231e-004 
4.744e-003 5.665e+008 2.012e+009 1.000e+003 1.126e+000 8.254e-004 
4.754e-003 5.676e+008 2.012e+009 1.000e+003 1.126e+000 8.278e-004 
4.764e-003 5.687e+008 2.012e+009 1.000e+003 1.126e+000 8.301e-004 
4.774e-003 5.698e+008 2.012e+009 1.000e+003 1.127e+000 8.324e-004 
4.784e-003 5.709e+008 2.012e+009 1.000e+003 1.128e+000 8.347e-004 
4.794e-003 5.721e+008 2.012e+009 1.000e+003 1.128e+000 8.370e-004 
4.804e-003 5.732e+008 2.012e+009 1.000e+003 1.129e+000 8.393e-004 
4.814e-003 5.743e+008 2.012e+009 1.000e+003 1.129e+000 8.416e-004 
4.824e-003 5.754e+008 2.012e+009 1.000e+003 1.129e+000 8.439e-004 
4.834e-003 5.765e+008 2.012e+009 1.000e+003 1.129e+000 8.463e-004 
4.844e-003 5.776e+008 2.012e+009 1.000e+003 1.129e+000 8.486e-004 
4.854e-003 5.787e+008 2.012e+009 1.000e+003 1.129e+000 8.509e-004 
4.864e-003 5.798e+008 2.012e+009 1.000e+003 1.129e+000 8.532e-004 
4.874e-003 5.809e+008 2.012e+009 1.000e+003 1.129e+000 8.555e-004 
4.884e-003 5.821e+008 2.012e+009 1.000e+003 1.129e+000 8.578e-004 
4.894e-003 5.832e+008 2.012e+009 1.000e+003 1.129e+000 8.602e-004 
4.904e-003 5.843e+008 2.012e+009 1.000e+003 1.129e+000 8.625e-004 
4.914e-003 5.854e+008 2.012e+009 1.000e+003 1.130e+000 8.648e-004 
4.924e-003 5.865e+008 2.012e+009 1.000e+003 1.130e+000 8.671e-004 
4.934e-003 5.876e+008 2.012e+009 1.000e+003 1.131e+000 8.694e-004 
4.944e-003 5.887e+008 2.012e+009 1.000e+003 1.131e+000 8.718e-004 
4.954e-003 5.898e+008 2.012e+009 1.000e+003 1.131e+000 8.741e-004 
4.964e-003 5.909e+008 2.012e+009 1.000e+003 1.132e+000 8.764e-004 
4.974e-003 5.921e+008 2.012e+009 1.000e+003 1.133e+000 8.787e-004 
4.984e-003 5.932e+008 2.012e+009 1.000e+003 1.133e+000 8.810e-004 
4.994e-003 5.943e+008 2.012e+009 1.000e+003 1.133e+000 8.834e-004 
5.004e-003 5.954e+008 2.012e+009 1.000e+003 1.133e+000 8.857e-004 
5.014e-003 5.965e+008 2.012e+009 1.000e+003 1.134e+000 8.880e-004 
5.024e-003 5.976e+008 2.012e+009 1.000e+003 1.134e+000 8.903e-004 
5.034e-003 5.987e+008 2.012e+009 1.000e+003 1.134e+000 8.927e-004 
5.044e-003 5.998e+008 2.012e+009 1.000e+003 1.134e+000 8.950e-004 
5.054e-003 6.009e+008 2.012e+009 1.000e+003 1.134e+000 8.973e-004 
5.064e-003 6.020e+008 2.012e+009 1.000e+003 1.134e+000 8.996e-004 
5.074e-003 6.031e+008 2.012e+009 1.000e+003 1.134e+000 9.020e-004 
5.084e-003 6.043e+008 2.012e+009 1.000e+003 1.134e+000 9.043e-004 
5.094e-003 6.054e+008 2.012e+009 1.000e+003 1.134e+000 9.066e-004 
5.104e-003 6.065e+008 2.012e+009 1.000e+003 1.134e+000 9.090e-004 
5.114e-003 6.076e+008 2.012e+009 1.000e+003 1.134e+000 9.113e-004 
5.124e-003 6.087e+008 2.012e+009 1.000e+003 1.134e+000 9.136e-004 
5.134e-003 6.098e+008 2.012e+009 1.000e+003 1.135e+000 9.159e-004 
5.144e-003 6.109e+008 2.012e+009 1.000e+003 1.135e+000 9.183e-004 
5.154e-003 6.120e+008 2.012e+009 1.000e+003 1.136e+000 9.206e-004 
5.164e-003 6.131e+008 2.012e+009 1.000e+003 1.136e+000 9.229e-004 
5.174e-003 6.142e+008 2.012e+009 1.000e+003 1.137e+000 9.253e-004 
5.184e-003 6.153e+008 2.012e+009 1.000e+003 1.137e+000 9.276e-004 
5.194e-003 6.165e+008 2.012e+009 1.000e+003 1.137e+000 9.299e-004 
5.204e-003 6.176e+008 2.012e+009 1.000e+003 1.138e+000 9.323e-004 
5.214e-003 6.187e+008 2.012e+009 1.000e+003 1.138e+000 9.346e-004 
5.224e-003 6.198e+008 2.012e+009 1.000e+003 1.138e+000 9.369e-004 
5.234e-003 6.209e+008 2.012e+009 1.000e+003 1.138e+000 9.393e-004 
5.244e-003 6.220e+008 2.012e+009 1.000e+003 1.138e+000 9.416e-004 
5.254e-003 6.231e+008 2.012e+009 1.000e+003 1.139e+000 9.439e-004 
5.264e-003 6.242e+008 2.012e+009 1.000e+003 1.139e+000 9.463e-004 
5.274e-003 6.253e+008 2.012e+009 1.000e+003 1.139e+000 9.486e-004 
5.284e-003 6.264e+008 2.012e+009 1.000e+003 1.139e+000 9.509e-004 
5.294e-003 6.275e+008 2.012e+009 1.000e+003 1.139e+000 9.533e-004 
5.304e-003 6.286e+008 2.012e+009 1.000e+003 1.139e+000 9.556e-004 
5.314e-003 6.298e+008 2.012e+009 1.000e+003 1.139e+000 9.579e-004 
5.324e-003 6.309e+008 2.012e+009 1.000e+003 1.139e+000 9.603e-004 
5.334e-003 6.320e+008 2.012e+009 1.000e+003 1.139e+000 9.626e-004 
5.344e-003 6.331e+008 2.012e+009 1.000e+003 1.139e+000 9.650e-004 
5.354e-003 6.342e+008 2.012e+009 1.000e+003 1.139e+000 9.673e-004 
5.364e-003 6.353e+008 2.012e+009 1.000e+003 1.139e+000 9.696e-004 
5.374e-003 6.364e+008 2.012e+009 1.000e+003 1.139e+000 9.720e-004 
5.384e-003 6.375e+008 2.012e+009 1.000e+003 1.140e+000 9.743e-004 
5.394e-003 6.386e+008 2.012e+009 1.000e+003 1.140e+000 9.767e-004 
5.404e-003 6.397e+008 2.012e+009 1.000e+003 1.140e+000 9.790e-004 
5.414e-003 6.408e+008 2.012e+009 1.000e+003 1.141e+000 9.813e-004 
5.424e-003 6.419e+008 2.012e+009 1.000e+003 1.142e+000 9.837e-004 
5.434e-003 6.430e+008 2.012e+009 1.000e+003 1.142e+000 9.860e-004 
5.444e-003 6.442e+008 2.012e+009 1.000e+003 1.142e+000 9.884e-004 
5.454e-003 6.453e+008 2.012e+009 1.000e+003 1.142e+000 9.907e-004 
5.464e-003 6.464e+008 2.012e+009 1.000e+003 1.143e+000 9.931e-004 
5.474e-003 6.475e+008 2.012e+009 1.000e+003 1.143e+000 9.954e-004 
5.484e-003 6.486e+008 2.012e+009 1.000e+003 1.143e+000 9.977e-004 
5.494e-003 6.497e+008 2.012e+009 1.000e+003 1.143e+000 1.000e-003 
5.504e-003 6.508e+008 2.012e+009 1.000e+003 1.143e+000 1.002e-003 
5.514e-003 6.519e+008 2.012e+009 1.000e+003 1.143e+000 1.005e-003 
5.524e-003 6.530e+008 2.012e+009 1.000e+003 1.143e+000 1.007e-003 
5.534e-003 6.541e+008 2.012e+009 1.000e+003 1.143e+000 1.009e-003 
5.544e-003 6.552e+008 2.012e+009 1.000e+003 1.143e+000 1.012e-003 
5.554e-003 6.563e+008 2.012e+009 1.000e+003 1.143e+000 1.014e-003 
5.564e-003 6.574e+008 2.012e+009 1.000e+003 1.143e+000 1.016e-003 
5.574e-003 6.585e+008 2.012e+009 1.000e+003 1.143e+000 1.019e-003 
5.584e-003 6.596e+008 2.012e+009 1.000e+003 1.143e+000 1.021e-003 
5.594e-003 6.608e+008 2.012e+009 1.000e+003 1.143e+000 1.024e-003 
5.604e-003 6.619e+008 2.012e+009 1.000e+003 1.143e+000 1.026e-003 
5.614e-003 6.630e+008 2.012e+009 1.000e+003 1.143e+000 1.028e-003 
5.624e-003 6.641e+008 2.012e+009 1.000e+003 1.143e+000 1.031e-003 
5.634e-003 6.652e+008 2.012e+009 1.000e+003 1.144e+000 1.033e-003 
5.644e-003 6.663e+008 2.012e+009 1.000e+003 1.144e+000 1.035e-003 
5.654e-003 6.674e+008 2.012e+009 1.000e+003 1.144e+000 1.038e-003 
5.664e-003 6.685e+008 2.012e+009 1.000e+003 1.144e+000 1.040e-003 
5.674e-003 6.696e+008 2.012e+009 1.000e+003 1.145e+000 1.042e-003 
5.684e-003 6.707e+008 2.012e+009 1.000e+003 1.145e+000 1.045e-003 
5.694e-003 6.718e+008 2.012e+009 1.000e+003 1.145e+000 1.047e-003 
5.704e-003 6.729e+008 2.012e+009 1.000e+003 1.146e+000 1.049e-003 
5.714e-003 6.740e+008 2.012e+009 1.000e+003 1.146e+000 1.052e-003 
5.724e-003 6.751e+008 2.012e+009 1.000e+003 1.146e+000 1.054e-003 
5.734e-003 6.762e+008 2.012e+009 1.000e+003 1.147e+000 1.056e-003 
5.744e-003 6.773e+008 2.012e+009 1.000e+003 1.147e+000 1.059e-003 
5.754e-003 6.785e+008 2.012e+009 1.000e+003 1.148e+000 1.061e-003 
5.764e-003 6.796e+008 2.012e+009 1.000e+003 1.147e+000 1.063e-003 
5.774e-003 6.807e+008 2.012e+009 1.000e+003 1.148e+000 1.066e-003 
5.784e-003 6.818e+008 2.012e+009 1.000e+003 1.148e+000 1.068e-003 
5.794e-003 6.829e+008 2.012e+009 1.000e+003 1.148e+000 1.071e-003 
5.804e-003 6.840e+008 2.012e+009 1.000e+003 1.148e+000 1.073e-003 
5.814e-003 6.851e+008 2.012e+009 1.000e+003 1.148e+000 1.075e-003 
5.824e-003 6.862e+008 2.012e+009 1.000e+003 1.148e+000 1.078e-003 
5.834e-003 6.873e+008 2.012e+009 1.000e+003 1.148e+000 1.080e-003 
5.844e-003 6.884e+008 2.012e+009 1.000e+003 1.148e+000 1.082e-003 
5.854e-003 6.895e+008 2.012e+009 1.000e+003 1.148e+000 1.085e-003 
5.864e-003 6.906e+008 2.012e+009 1.000e+003 1.148e+000 1.087e-003 
5.874e-003 6.917e+008 2.012e+009 1.000e+003 1.148e+000 1.089e-003 
5.884e-003 6.928e+008 2.012e+009 1.000e+003 1.148e+000 1.092e-003 
5.894e-003 6.939e+008 2.012e+009 1.000e+003 1.148e+000 1.094e-003 
5.904e-003 6.950e+008 2.012e+009 1.000e+003 1.148e+000 1.096e-003 
5.914e-003 6.961e+008 2.012e+009 1.000e+003 1.148e+000 1.099e-003 
5.924e-003 6.972e+008 2.012e+009 1.000e+003 1.148e+000 1.101e-003 
5.934e-003 6.983e+008 2.012e+009 1.000e+003 1.148e+000 1.104e-003 
5.944e-003 6.995e+008 2.012e+009 1.000e+003 1.148e+000 1.106e-003 
5.954e-003 7.006e+008 2.012e+009 1.000e+003 1.148e+000 1.108e-003 
5.964e-003 7.017e+008 2.012e+009 1.000e+003 1.148e+000 1.111e-003 
5.974e-003 7.028e+008 2.012e+009 1.000e+003 1.148e+000 1.113e-003 
5.984e-003 7.039e+008 2.012e+009 1.000e+003 1.148e+000 1.115e-003 
5.994e-003 7.050e+008 2.012e+009 1.000e+003 1.148e+000 1.118e-003 
6.004e-003 7.061e+008 2.012e+009 1.000e+003 1.149e+000 1.120e-003 
6.014e-003 7.072e+008 2.012e+009 1.000e+003 1.149e+000 1.122e-003 
6.024e-003 7.083e+008 2.012e+009 1.000e+003 1.149e+000 1.125e-003 
6.034e-003 7.094e+008 2.012e+009 1.000e+003 1.149e+000 1.127e-003 
6.044e-003 7.105e+008 2.012e+009 1.000e+003 1.150e+000 1.129e-003 
6.054e-003 7.116e+008 2.012e+009 1.000e+003 1.150e+000 1.132e-003 
6.064e-003 7.127e+008 2.012e+009 1.000e+003 1.151e+000 1.134e-003 
6.074e-003 7.138e+008 2.012e+009 1.000e+003 1.151e+000 1.137e-003 
6.084e-003 7.149e+008 2.012e+009 1.000e+003 1.151e+000 1.139e-003 
6.094e-003 7.160e+008 2.012e+009 1.000e+003 1.151e+000 1.141e-003 
6.104e-003 7.171e+008 2.012e+009 1.000e+003 1.152e+000 1.144e-003 
6.114e-003 7.182e+008 2.012e+009 1.000e+003 1.152e+000 1.146e-003 
6.124e-003 7.193e+008 2.012e+009 1.000e+003 1.152e+000 1.148e-003 
6.134e-003 7.204e+008 2.012e+009 1.000e+003 1.152e+000 1.151e-003 
6.144e-003 7.215e+008 2.012e+009 1.000e+003 1.152e+000 1.153e-003 
6.154e-003 7.227e+008 2.012e+009 1.000e+003 1.152e+000 1.155e-003 
6.164e-003 7.238e+008 2.012e+009 1.000e+003 1.153e+000 1.158e-003 
6.174e-003 7.249e+008 2.012e+009 1.000e+003 1.153e+000 1.160e-003 
6.184e-003 7.260e+008 2.012e+009 1.000e+003 1.153e+000 1.163e-003 
6.194e-003 7.271e+008 2.012e+009 1.000e+003 1.153e+000 1.165e-003 
6.204e-003 7.282e+008 2.012e+009 1.000e+003 1.153e+000 1.167e-003 
6.214e-003 7.293e+008 2.012e+009 1.000e+003 1.153e+000 1.170e-003 
6.224e-003 7.304e+008 2.012e+009 1.000e+003 1.153e+000 1.172e-003 
6.234e-003 7.315e+008 2.012e+009 1.000e+003 1.153e+000 1.174e-003 
6.244e-003 7.326e+008 2.012e+009 1.000e+003 1.153e+000 1.177e-003 
6.254e-003 7.337e+008 2.012e+009 1.000e+003 1.153e+000 1.179e-003 
6.264e-003 7.348e+008 2.012e+009 1.000e+003 1.153e+000 1.181e-003 
6.274e-003 7.359e+008 2.012e+009 1.000e+003 1.153e+000 1.184e-003 
6.284e-003 7.370e+008 2.012e+009 1.000e+003 1.153e+000 1.186e-003 
6.294e-003 7.381e+008 2.012e+009 1.000e+003 1.153e+000 1.189e-003 
6.304e-003 7.392e+008 2.012e+009 1.000e+003 1.153e+000 1.191e-003 
6.314e-003 7.403e+008 2.012e+009 1.000e+003 1.153e+000 1.193e-003 
6.324e-003 7.414e+008 2.012e+009 1.000e+003 1.153e+000 1.196e-003 
6.334e-003 7.425e+008 2.012e+009 1.000e+003 1.153e+000 1.198e-003 
6.344e-003 7.436e+008 2.012e+009 1.000e+003 1.153e+000 1.200e-003 
6.354e-003 7.447e+008 2.012e+009 1.000e+003 1.153e+000 1.203e-003 
6.364e-003 7.458e+008 2.012e+009 1.000e+003 1.153e+000 1.205e-003 
6.374e-003 7.469e+008 2.012e+009 1.000e+003 1.153e+000 1.207e-003 
6.384e-003 7.480e+008 2.012e+009 1.000e+003 1.153e+000 1.210e-003 
6.394e-003 7.491e+008 2.012e+009 1.000e+003 1.153e+000 1.212e-003 
6.404e-003 7.502e+008 2.012e+009 1.000e+003 1.153e+000 1.215e-003 
6.414e-003 7.514e+008 2.012e+009 1.000e+003 1.153e+000 1.217e-003 
6.424e-003 7.525e+008 2.012e+009 1.000e+003 1.153e+000 1.219e-003 
6.434e-003 7.536e+008 2.012e+009 1.000e+003 1.153e+000 1.222e-003 
6.444e-003 7.547e+008 2.012e+009 1.000e+003 1.153e+000 1.224e-003 
6.454e-003 7.558e+008 2.012e+009 1.000e+003 1.153e+000 1.226e-003 
6.464e-003 7.569e+008 2.012e+009 1.000e+003 1.153e+000 1.229e-003 
6.474e-003 7.580e+008 2.012e+009 1.000e+003 1.153e+000 1.231e-003 
6.484e-003 7.591e+008 2.012e+009 1.000e+003 1.153e+000 1.233e-003 
6.494e-003 7.602e+008 2.012e+009 1.000e+003 1.154e+000 1.236e-003 
6.504e-003 7.613e+008 2.012e+009 1.000e+003 1.154e+000 1.238e-003 
6.514e-003 7.624e+008 2.012e+009 1.000e+003 1.154e+000 1.241e-003 
6.524e-003 7.635e+008 2.012e+009 1.000e+003 1.155e+000 1.243e-003 
6.534e-003 7.646e+008 2.012e+009 1.000e+003 1.155e+000 1.245e-003 
6.544e-003 7.657e+008 2.012e+009 1.000e+003 1.155e+000 1.248e-003 
6.554e-003 7.668e+008 2.012e+009 1.000e+003 1.156e+000 1.250e-003 
6.564e-003 7.679e+008 2.012e+009 1.000e+003 1.156e+000 1.252e-003 
6.574e-003 7.690e+008 2.012e+009 1.000e+003 1.156e+000 1.255e-003 
6.584e-003 7.701e+008 2.012e+009 1.000e+003 1.156e+000 1.257e-003 
6.594e-003 7.712e+008 2.012e+009 1.000e+003 1.156e+000 1.260e-003 
6.604e-003 7.723e+008 2.012e+009 1.000e+003 1.157e+000 1.262e-003 
6.614e-003 7.734e+008 2.012e+009 1.000e+003 1.157e+000 1.264e-003 
6.624e-003 7.745e+008 2.012e+009 1.000e+003 1.157e+000 1.267e-003 
6.634e-003 7.756e+008 2.012e+009 1.000e+003 1.157e+000 1.269e-003 
6.644e-003 7.767e+008 2.012e+009 1.000e+003 1.157e+000 1.271e-003 
6.654e-003 7.778e+008 2.012e+009 1.000e+003 1.157e+000 1.274e-003 
6.664e-003 7.789e+008 2.012e+009 1.000e+003 1.157e+000 1.276e-003 
6.674e-003 7.800e+008 2.012e+009 1.000e+003 1.157e+000 1.279e-003 
6.684e-003 7.811e+008 2.012e+009 1.000e+003 1.157e+000 1.281e-003 
6.694e-003 7.822e+008 2.012e+009 1.000e+003 1.157e+000 1.283e-003 
6.704e-003 7.833e+008 2.012e+009 1.000e+003 1.157e+000 1.286e-003 
6.714e-003 7.844e+008 2.012e+009 1.000e+003 1.157e+000 1.288e-003 
6.724e-003 7.855e+008 2.012e+009 1.000e+003 1.157e+000 1.290e-003 
6.734e-003 7.866e+008 2.012e+009 1.000e+003 1.157e+000 1.293e-003 
6.744e-003 7.878e+008 2.012e+009 1.000e+003 1.157e+000 1.295e-003 
6.754e-003 7.889e+008 2.012e+009 1.000e+003 1.157e+000 1.298e-003 
6.764e-003 7.900e+008 2.012e+009 1.000e+003 1.157e+000 1.300e-003 
6.774e-003 7.911e+008 2.012e+009 1.000e+003 1.157e+000 1.302e-003 
6.784e-003 7.922e+008 2.012e+009 1.000e+003 1.157e+000 1.305e-003 
6.794e-003 7.933e+008 2.012e+009 1.000e+003 1.157e+000 1.307e-003 
6.804e-003 7.944e+008 2.012e+009 1.000e+003 1.157e+000 1.309e-003 
6.814e-003 7.955e+008 2.012e+009 1.000e+003 1.157e+000 1.312e-003 
6.824e-003 7.966e+008 2.012e+009 1.000e+003 1.157e+000 1.314e-003 
6.834e-003 7.977e+008 2.012e+009 1.000e+003 1.157e+000 1.316e-003 
6.844e-003 7.988e+008 2.012e+009 1.000e+003 1.157e+000 1.319e-003 
6.684e-003 7.811e+008 2.012e+009 1.000e+003 1.157e+000 1.281e-003 
6.694e-003 7.822e+008 2.012e+009 1.000e+003 1.157e+000 1.283e-003 
6.704e-003 7.833e+008 2.012e+009 1.000e+003 1.157e+000 1.286e-003 
6.714e-003 7.844e+008 2.012e+009 1.000e+003 1.157e+000 1.288e-003 
6.724e-003 7.855e+008 2.012e+009 1.000e+003 1.157e+000 1.290e-003 
6.734e-003 7.866e+008 2.012e+009 1.000e+003 1.157e+000 1.293e-003 
6.744e-003 7.878e+008 2.012e+009 1.000e+003 1.157e+000 1.295e-003 
6.754e-003 7.889e+008 2.012e+009 1.000e+003 1.157e+000 1.298e-003 
6.764e-003 7.900e+008 2.012e+009 1.000e+003 1.157e+000 1.300e-003 
6.774e-003 7.911e+008 2.012e+009 1.000e+003 1.157e+000 1.302e-003 
6.784e-003 7.922e+008 2.012e+009 1.000e+003 1.157e+000 1.305e-003 
6.794e-003 7.933e+008 2.012e+009 1.000e+003 1.157e+000 1.307e-003 
6.804e-003 7.944e+008 2.012e+009 1.000e+003 1.157e+000 1.309e-003 
6.814e-003 7.955e+008 2.012e+009 1.000e+003 1.157e+000 1.312e-003 
6.824e-003 7.966e+008 2.012e+009 1.000e+003 1.157e+000 1.314e-003 
6.834e-003 7.977e+008 2.012e+009 1.000e+003 1.157e+000 1.316e-003 
6.844e-003 7.988e+008 2.012e+009 1.000e+003 1.157e+000 1.319e-003 
6.854e-003 7.999e+008 2.012e+009 1.000e+003 1.157e+000 1.321e-003 
6.864e-003 8.010e+008 2.012e+009 1.000e+003 1.157e+000 1.324e-003 
6.874e-003 8.021e+008 2.012e+009 1.000e+003 1.157e+000 1.326e-003 
6.884e-003 8.032e+008 2.012e+009 1.000e+003 1.157e+000 1.328e-003 
6.894e-003 8.043e+008 2.012e+009 1.000e+003 1.157e+000 1.331e-003 
6.904e-003 8.054e+008 2.012e+009 1.000e+003 1.157e+000 1.333e-003 
6.914e-003 8.065e+008 2.012e+009 1.000e+003 1.157e+000 1.335e-003 
6.924e-003 8.076e+008 2.012e+009 1.000e+003 1.157e+000 1.338e-003 
6.934e-003 8.087e+008 2.012e+009 1.000e+003 1.157e+000 1.340e-003 
6.944e-003 8.098e+008 2.012e+009 1.000e+003 1.157e+000 1.343e-003 
6.954e-003 8.109e+008 2.012e+009 1.000e+003 1.157e+000 1.345e-003 
6.964e-003 8.120e+008 2.012e+009 1.000e+003 1.157e+000 1.347e-003 
6.974e-003 8.131e+008 2.012e+009 1.000e+003 1.157e+000 1.350e-003 
6.984e-003 8.142e+008 2.012e+009 1.000e+003 1.157e+000 1.352e-003 
6.994e-003 8.153e+008 2.012e+009 1.000e+003 1.157e+000 1.355e-003 
7.004e-003 8.164e+008 2.012e+009 1.000e+003 1.157e+000 1.357e-003 
7.014e-003 8.175e+008 2.012e+009 1.000e+003 1.157e+000 1.359e-003 
7.024e-003 8.186e+008 2.012e+009 1.000e+003 1.157e+000 1.362e-003 
7.034e-003 8.197e+008 2.012e+009 1.000e+003 1.157e+000 1.364e-003 
7.044e-003 8.208e+008 2.012e+009 1.000e+003 1.157e+000 1.366e-003 
7.054e-003 8.219e+008 2.012e+009 1.000e+003 1.157e+000 1.369e-003 
7.064e-003 8.230e+008 2.012e+009 1.000e+003 1.157e+000 1.371e-003 
7.074e-003 8.241e+008 2.012e+009 1.000e+003 1.157e+000 1.374e-003 
7.084e-003 8.252e+008 2.012e+009 1.000e+003 1.157e+000 1.376e-003 
7.094e-003 8.263e+008 2.012e+009 1.000e+003 1.158e+000 1.378e-003 
7.104e-003 8.274e+008 2.012e+009 1.000e+003 1.158e+000 1.381e-003 
7.114e-003 8.285e+008 2.012e+009 1.000e+003 1.158e+000 1.383e-003 
7.124e-003 8.296e+008 2.012e+009 1.000e+003 1.158e+000 1.385e-003 
7.134e-003 8.307e+008 2.012e+009 1.000e+003 1.158e+000 1.388e-003 
7.144e-003 8.318e+008 2.012e+009 1.000e+003 1.158e+000 1.390e-003 
7.154e-003 8.329e+008 2.012e+009 1.000e+003 1.158e+000 1.393e-003 
7.164e-003 8.340e+008 2.012e+009 1.000e+003 1.159e+000 1.395e-003 
7.174e-003 8.351e+008 2.012e+009 1.000e+003 1.159e+000 1.397e-003 
7.184e-003 8.363e+008 2.012e+009 1.000e+003 1.159e+000 1.400e-003 
7.194e-003 8.374e+008 2.012e+009 1.000e+003 1.159e+000 1.402e-003 
7.204e-003 8.385e+008 2.012e+009 1.000e+003 1.159e+000 1.404e-003 
7.214e-003 8.396e+008 2.012e+009 1.000e+003 1.160e+000 1.407e-003 
7.224e-003 8.407e+008 2.012e+009 1.000e+003 1.160e+000 1.409e-003 
7.234e-003 8.418e+008 2.012e+009 1.000e+003 1.160e+000 1.412e-003 
7.244e-003 8.429e+008 2.012e+009 1.000e+003 1.160e+000 1.414e-003 
7.254e-003 8.440e+008 2.012e+009 1.000e+003 1.161e+000 1.416e-003 
7.264e-003 8.451e+008 2.012e+009 1.000e+003 1.161e+000 1.419e-003 
7.274e-003 8.462e+008 2.012e+009 1.000e+003 1.161e+000 1.421e-003 
7.284e-003 8.473e+008 2.012e+009 1.000e+003 1.161e+000 1.423e-003 
7.294e-003 8.484e+008 2.012e+009 1.000e+003 1.161e+000 1.426e-003 
7.304e-003 8.495e+008 2.012e+009 1.000e+003 1.161e+000 1.428e-003 
7.314e-003 8.506e+008 2.012e+009 1.000e+003 1.161e+000 1.431e-003 
7.324e-003 8.517e+008 2.012e+009 1.000e+003 1.161e+000 1.433e-003 
7.334e-003 8.528e+008 2.012e+009 1.000e+003 1.162e+000 1.435e-003 
7.344e-003 8.539e+008 2.012e+009 1.000e+003 1.162e+000 1.438e-003 
7.354e-003 8.550e+008 2.012e+009 1.000e+003 1.162e+000 1.440e-003 
7.364e-003 8.561e+008 2.012e+009 1.000e+003 1.162e+000 1.443e-003 
7.374e-003 8.572e+008 2.012e+009 1.000e+003 1.162e+000 1.445e-003 
7.384e-003 8.583e+008 2.012e+009 1.000e+003 1.162e+000 1.447e-003 
7.394e-003 8.594e+008 2.012e+009 1.000e+003 1.162e+000 1.450e-003 
7.404e-003 8.605e+008 2.012e+009 1.000e+003 1.162e+000 1.452e-003 
7.414e-003 8.616e+008 2.012e+009 1.000e+003 1.162e+000 1.454e-003 
7.424e-003 8.627e+008 2.012e+009 1.000e+003 1.162e+000 1.457e-003 
7.434e-003 8.638e+008 2.012e+009 1.000e+003 1.162e+000 1.459e-003 
7.444e-003 8.649e+008 2.012e+009 1.000e+003 1.162e+000 1.462e-003 
7.454e-003 8.660e+008 2.012e+009 1.000e+003 1.162e+000 1.464e-003 
7.464e-003 8.671e+008 2.012e+009 1.000e+003 1.162e+000 1.466e-003 
7.474e-003 8.682e+008 2.012e+009 1.000e+003 1.162e+000 1.469e-003 
7.484e-003 8.693e+008 2.012e+009 1.000e+003 1.162e+000 1.471e-003 
7.494e-003 8.704e+008 2.012e+009 1.000e+003 1.162e+000 1.473e-003 
7.504e-003 8.715e+008 2.012e+009 1.000e+003 1.162e+000 1.476e-003 
7.514e-003 8.726e+008 2.012e+009 1.000e+003 1.162e+000 1.478e-003 
7.524e-003 8.737e+008 2.012e+009 1.000e+003 1.162e+000 1.481e-003 
7.534e-003 8.748e+008 2.012e+009 1.000e+003 1.162e+000 1.483e-003 
7.544e-003 8.759e+008 2.012e+009 1.000e+003 1.162e+000 1.485e-003 
7.554e-003 8.770e+008 2.012e+009 1.000e+003 1.162e+000 1.488e-003 
7.564e-003 8.781e+008 2.012e+009 1.000e+003 1.162e+000 1.490e-003 
7.574e-003 8.792e+008 2.012e+009 1.000e+003 1.162e+000 1.493e-003 
7.584e-003 8.803e+008 2.012e+009 1.000e+003 1.162e+000 1.495e-003 
7.594e-003 8.814e+008 2.012e+009 1.000e+003 1.162e+000 1.497e-003 
7.604e-003 8.825e+008 2.012e+009 1.000e+003 1.162e+000 1.500e-003 
7.614e-003 8.836e+008 2.012e+009 1.000e+003 1.162e+000 1.502e-003 
7.624e-003 8.847e+008 2.012e+009 1.000e+003 1.162e+000 1.504e-003 
7.634e-003 8.858e+008 2.012e+009 1.000e+003 1.162e+000 1.507e-003 
7.644e-003 8.869e+008 2.012e+009 1.000e+003 1.162e+000 1.509e-003 
7.654e-003 8.880e+008 2.012e+009 1.000e+003 1.162e+000 1.512e-003 
7.664e-003 8.891e+008 2.012e+009 1.000e+003 1.162e+000 1.514e-003 
7.674e-003 8.902e+008 2.012e+009 1.000e+003 1.162e+000 1.516e-003 
7.684e-003 8.913e+008 2.012e+009 1.000e+003 1.162e+000 1.519e-003 
7.694e-003 8.924e+008 2.012e+009 1.000e+003 1.162e+000 1.521e-003 
7.704e-003 8.935e+008 2.012e+009 1.000e+003 1.162e+000 1.524e-003 
7.714e-003 8.946e+008 2.012e+009 1.000e+003 1.162e+000 1.526e-003 
7.724e-003 8.957e+008 2.012e+009 1.000e+003 1.162e+000 1.528e-003 
7.734e-003 8.968e+008 2.012e+009 1.000e+003 1.162e+000 1.531e-003 
7.744e-003 8.979e+008 2.012e+009 1.000e+003 1.162e+000 1.533e-003 
7.754e-003 8.990e+008 2.012e+009 1.000e+003 1.162e+000 1.535e-003 
7.764e-003 9.001e+008 2.012e+009 1.000e+003 1.162e+000 1.538e-003 
7.774e-003 9.012e+008 2.012e+009 1.000e+003 1.162e+000 1.540e-003 
7.784e-003 9.023e+008 2.012e+009 1.000e+003 1.162e+000 1.543e-003 
7.794e-003 9.034e+008 2.012e+009 1.000e+003 1.162e+000 1.545e-003 
7.804e-003 9.045e+008 2.012e+009 1.000e+003 1.162e+000 1.547e-003 
7.814e-003 9.056e+008 2.012e+009 1.000e+003 1.162e+000 1.550e-003 
7.824e-003 9.067e+008 2.012e+009 1.000e+003 1.162e+000 1.552e-003 
7.834e-003 9.078e+008 2.012e+009 1.000e+003 1.162e+000 1.555e-003 
7.844e-003 9.089e+008 2.012e+009 1.000e+003 1.162e+000 1.557e-003 
7.854e-003 9.100e+008 2.012e+009 1.000e+003 1.162e+000 1.559e-003 
7.864e-003 9.111e+008 2.012e+009 1.000e+003 1.162e+000 1.562e-003 
7.874e-003 9.122e+008 2.012e+009 1.000e+003 1.162e+000 1.564e-003 
7.884e-003 9.133e+008 2.012e+009 1.000e+003 1.162e+000 1.566e-003 
7.894e-003 9.144e+008 2.012e+009 1.000e+003 1.162e+000 1.569e-003 
7.904e-003 9.155e+008 2.012e+009 1.000e+003 1.162e+000 1.571e-003 
7.914e-003 9.166e+008 2.012e+009 1.000e+003 1.162e+000 1.574e-003 
7.924e-003 9.177e+008 2.012e+009 1.000e+003 1.162e+000 1.576e-003 
7.934e-003 9.188e+008 2.012e+009 1.000e+003 1.162e+000 1.578e-003 
7.944e-003 9.199e+008 2.012e+009 1.000e+003 1.162e+000 1.581e-003 
7.954e-003 9.211e+008 2.012e+009 1.000e+003 1.162e+000 1.583e-003 
7.964e-003 9.222e+008 2.012e+009 1.000e+003 1.162e+000 1.586e-003 
7.974e-003 9.233e+008 2.012e+009 1.000e+003 1.162e+000 1.588e-003 
7.984e-003 9.244e+008 2.012e+009 1.000e+003 1.162e+000 1.590e-003 
7.994e-003 9.255e+008 2.012e+009 1.000e+003 1.162e+000 1.593e-003 
8.004e-003 9.266e+008 2.012e+009 1.000e+003 1.162e+000 1.595e-003 
8.014e-003 9.277e+008 2.012e+009 1.000e+003 1.162e+000 1.597e-003 
8.024e-003 9.288e+008 2.012e+009 1.000e+003 1.162e+000 1.600e-003 
8.034e-003 9.299e+008 2.012e+009 1.000e+003 1.162e+000 1.602e-003 
8.044e-003 9.310e+008 2.012e+009 1.000e+003 1.162e+000 1.605e-003 
8.054e-003 9.321e+008 2.012e+009 1.000e+003 1.162e+000 1.607e-003 
8.064e-003 9.332e+008 2.012e+009 1.000e+003 1.162e+000 1.609e-003 
8.074e-003 9.343e+008 2.012e+009 1.000e+003 1.162e+000 1.612e-003 
8.084e-003 9.354e+008 2.012e+009 1.000e+003 1.162e+000 1.614e-003 
8.094e-003 9.365e+008 2.012e+009 1.000e+003 1.162e+000 1.617e-003 
8.104e-003 9.376e+008 2.012e+009 1.000e+003 1.162e+000 1.619e-003 
8.114e-003 9.387e+008 2.012e+009 1.000e+003 1.162e+000 1.621e-003 
8.124e-003 9.398e+008 2.012e+009 1.000e+003 1.162e+000 1.624e-003 
8.134e-003 9.409e+008 2.012e+009 1.000e+003 1.162e+000 1.626e-003 
8.144e-003 9.420e+008 2.012e+009 1.000e+003 1.162e+000 1.628e-003 
8.154e-003 9.431e+008 2.012e+009 1.000e+003 1.162e+000 1.631e-003 
8.164e-003 9.442e+008 2.012e+009 1.000e+003 1.162e+000 1.633e-003 
8.174e-003 9.453e+008 2.012e+009 1.000e+003 1.162e+000 1.636e-003 
8.184e-003 9.464e+008 2.012e+009 1.000e+003 1.162e+000 1.638e-003 
8.194e-003 9.475e+008 2.012e+009 1.000e+003 1.162e+000 1.640e-003 
8.204e-003 9.486e+008 2.012e+009 1.000e+003 1.162e+000 1.643e-003 
8.214e-003 9.497e+008 2.012e+009 1.000e+003 1.162e+000 1.645e-003 
8.224e-003 9.508e+008 2.012e+009 1.000e+003 1.162e+000 1.648e-003 
8.234e-003 9.519e+008 2.012e+009 1.000e+003 1.162e+000 1.650e-003 
8.244e-003 9.530e+008 2.012e+009 1.000e+003 1.162e+000 1.652e-003 
8.254e-003 9.541e+008 2.012e+009 1.000e+003 1.162e+000 1.655e-003 
8.264e-003 9.552e+008 2.012e+009 1.000e+003 1.162e+000 1.657e-003 
8.274e-003 9.563e+008 2.012e+009 1.000e+003 1.163e+000 1.660e-003 
8.284e-003 9.574e+008 2.012e+009 1.000e+003 1.163e+000 1.662e-003 
8.294e-003 9.585e+008 2.012e+009 1.000e+003 1.163e+000 1.664e-003 
8.304e-003 9.596e+008 2.012e+009 1.000e+003 1.163e+000 1.667e-003 
8.314e-003 9.607e+008 2.012e+009 1.000e+003 1.163e+000 1.669e-003 
8.324e-003 9.618e+008 2.012e+009 1.000e+003 1.163e+000 1.671e-003 
8.334e-003 9.629e+008 2.012e+009 1.000e+003 1.163e+000 1.674e-003 
8.344e-003 9.640e+008 2.012e+009 1.000e+003 1.163e+000 1.676e-003 
8.354e-003 9.651e+008 2.012e+009 1.000e+003 1.164e+000 1.679e-003 
8.364e-003 9.662e+008 2.012e+009 1.000e+003 1.164e+000 1.681e-003 
8.374e-003 9.673e+008 2.012e+009 1.000e+003 1.164e+000 1.683e-003 
8.384e-003 9.684e+008 2.012e+009 1.000e+003 1.164e+000 1.686e-003 
8.394e-003 9.695e+008 2.012e+009 1.000e+003 1.164e+000 1.688e-003 
8.404e-003 9.706e+008 2.012e+009 1.000e+003 1.164e+000 1.691e-003 
8.414e-003 9.717e+008 2.012e+009 1.000e+003 1.164e+000 1.693e-003 
8.424e-003 9.728e+008 2.012e+009 1.000e+003 1.164e+000 1.695e-003 
8.434e-003 9.739e+008 2.012e+009 1.000e+003 1.164e+000 1.698e-003 
8.444e-003 9.750e+008 2.012e+009 1.000e+003 1.165e+000 1.700e-003 
8.454e-003 9.761e+008 2.012e+009 1.000e+003 1.165e+000 1.703e-003 
8.464e-003 9.772e+008 2.012e+009 1.000e+003 1.165e+000 1.705e-003 
8.474e-003 9.783e+008 2.012e+009 1.000e+003 1.165e+000 1.707e-003 
8.484e-003 9.794e+008 2.012e+009 1.000e+003 1.165e+000 1.710e-003 
8.494e-003 9.805e+008 2.012e+009 1.000e+003 1.165e+000 1.712e-003 
8.504e-003 9.816e+008 2.012e+009 1.000e+003 1.166e+000 1.714e-003 
8.514e-003 9.827e+008 2.012e+009 1.000e+003 1.166e+000 1.717e-003 
8.524e-003 9.838e+008 2.012e+009 1.000e+003 1.166e+000 1.719e-003 
8.534e-003 9.849e+008 2.012e+009 1.000e+003 1.166e+000 1.722e-003 
8.544e-003 9.860e+008 2.012e+009 1.000e+003 1.166e+000 1.724e-003 
8.554e-003 9.871e+008 2.012e+009 1.000e+003 1.166e+000 1.726e-003 
8.564e-003 9.882e+008 2.012e+009 1.000e+003 1.166e+000 1.729e-003 
8.574e-003 9.893e+008 2.012e+009 1.000e+003 1.166e+000 1.731e-003 
8.584e-003 9.904e+008 2.012e+009 1.000e+003 1.166e+000 1.734e-003 
8.594e-003 9.915e+008 2.012e+009 1.000e+003 1.166e+000 1.736e-003 
8.604e-003 9.926e+008 2.012e+009 1.000e+003 1.166e+000 1.738e-003 
8.614e-003 9.937e+008 2.012e+009 1.000e+003 1.166e+000 1.741e-003 
8.624e-003 9.948e+008 2.012e+009 1.000e+003 1.166e+000 1.743e-003 
8.634e-003 9.959e+008 2.012e+009 1.000e+003 1.166e+000 1.746e-003 
8.644e-003 9.970e+008 2.012e+009 1.000e+003 1.166e+000 1.748e-003 
8.654e-003 9.981e+008 2.012e+009 1.000e+003 1.166e+000 1.750e-003 
8.664e-003 9.992e+008 2.012e+009 1.000e+003 1.166e+000 1.753e-003 
8.674e-003 1.000e+009 2.012e+009 1.000e+003 1.166e+000 1.755e-003 
8.684e-003 1.001e+009 2.012e+009 1.000e+003 1.166e+000 1.757e-003 
8.694e-003 1.002e+009 2.012e+009 1.000e+003 1.167e+000 1.760e-003 
8.704e-003 1.004e+009 2.012e+009 1.000e+003 1.167e+000 1.762e-003 
8.714e-003 1.005e+009 2.012e+009 1.000e+003 1.167e+000 1.765e-003 
8.724e-003 1.006e+009 2.012e+009 1.000e+003 1.167e+000 1.767e-003 
8.734e-003 1.007e+009 2.012e+009 1.000e+003 1.167e+000 1.769e-003 
8.744e-003 1.008e+009 2.012e+009 1.000e+003 1.167e+000 1.772e-003 
8.754e-003 1.009e+009 2.012e+009 1.000e+003 1.167e+000 1.774e-003 
8.764e-003 1.010e+009 2.012e+009 1.000e+003 1.167e+000 1.777e-003 
8.774e-003 1.011e+009 2.012e+009 1.000e+003 1.167e+000 1.779e-003 
8.784e-003 1.012e+009 2.012e+009 1.000e+003 1.167e+000 1.781e-003 
8.794e-003 1.013e+009 2.012e+009 1.000e+003 1.167e+000 1.784e-003 
8.804e-003 1.015e+009 2.012e+009 1.000e+003 1.167e+000 1.786e-003 
8.814e-003 1.016e+009 2.012e+009 1.000e+003 1.167e+000 1.789e-003 
8.824e-003 1.017e+009 2.012e+009 1.000e+003 1.167e+000 1.791e-003 
8.834e-003 1.018e+009 2.012e+009 1.000e+003 1.167e+000 1.793e-003 
8.844e-003 1.019e+009 2.012e+009 1.000e+003 1.167e+000 1.796e-003 
8.854e-003 1.020e+009 2.012e+009 1.000e+003 1.167e+000 1.798e-003 
8.864e-003 1.021e+009 2.012e+009 1.000e+003 1.167e+000 1.801e-003 
8.874e-003 1.022e+009 2.012e+009 1.000e+003 1.167e+000 1.803e-003 
8.884e-003 1.023e+009 2.012e+009 1.000e+003 1.167e+000 1.805e-003 
8.894e-003 1.024e+009 2.012e+009 1.000e+003 1.167e+000 1.808e-003 
8.904e-003 1.026e+009 2.012e+009 1.000e+003 1.167e+000 1.810e-003 
8.914e-003 1.027e+009 2.012e+009 1.000e+003 1.167e+000 1.812e-003 
8.924e-003 1.028e+009 2.012e+009 1.000e+003 1.167e+000 1.815e-003 
8.934e-003 1.029e+009 2.012e+009 1.000e+003 1.167e+000 1.817e-003 
8.944e-003 1.030e+009 2.012e+009 1.000e+003 1.167e+000 1.820e-003 
8.954e-003 1.031e+009 2.012e+009 1.000e+003 1.167e+000 1.822e-003 
8.964e-003 1.032e+009 2.012e+009 1.000e+003 1.167e+000 1.824e-003 
8.974e-003 1.033e+009 2.012e+009 1.000e+003 1.167e+000 1.827e-003 
8.984e-003 1.034e+009 2.012e+009 1.000e+003 1.167e+000 1.829e-003 
8.994e-003 1.035e+009 2.012e+009 1.000e+003 1.167e+000 1.832e-003 
9.004e-003 1.037e+009 2.012e+009 1.000e+003 1.167e+000 1.834e-003 
9.014e-003 1.038e+009 2.012e+009 1.000e+003 1.167e+000 1.836e-003 
9.024e-003 1.039e+009 2.012e+009 1.000e+003 1.167e+000 1.839e-003 
9.034e-003 1.040e+009 2.012e+009 1.000e+003 1.167e+000 1.841e-003 
9.044e-003 1.041e+009 2.012e+009 1.000e+003 1.167e+000 1.844e-003 
9.054e-003 1.042e+009 2.012e+009 1.000e+003 1.167e+000 1.846e-003 
9.064e-003 1.043e+009 2.012e+009 1.000e+003 1.167e+000 1.848e-003 
9.074e-003 1.044e+009 2.012e+009 1.000e+003 1.167e+000 1.851e-003 
9.084e-003 1.045e+009 2.012e+009 1.000e+003 1.167e+000 1.853e-003 
9.094e-003 1.046e+009 2.012e+009 1.000e+003 1.167e+000 1.856e-003 
9.104e-003 1.048e+009 2.012e+009 1.000e+003 1.167e+000 1.858e-003 
9.114e-003 1.049e+009 2.012e+009 1.000e+003 1.167e+000 1.860e-003 
9.124e-003 1.050e+009 2.012e+009 1.000e+003 1.167e+000 1.863e-003 
9.134e-003 1.051e+009 2.012e+009 1.000e+003 1.167e+000 1.865e-003 
9.144e-003 1.052e+009 2.012e+009 1.000e+003 1.167e+000 1.867e-003 
9.154e-003 1.053e+009 2.012e+009 1.000e+003 1.167e+000 1.870e-003 
9.164e-003 1.054e+009 2.012e+009 1.000e+003 1.167e+000 1.872e-003 
9.174e-003 1.055e+009 2.012e+009 1.000e+003 1.167e+000 1.875e-003 
9.184e-003 1.056e+009 2.012e+009 1.000e+003 1.167e+000 1.877e-003 
9.194e-003 1.057e+009 2.012e+009 1.000e+003 1.167e+000 1.879e-003 
9.204e-003 1.059e+009 2.012e+009 1.000e+003 1.167e+000 1.882e-003 
9.214e-003 1.060e+009 2.012e+009 1.000e+003 1.167e+000 1.884e-003 
9.224e-003 1.061e+009 2.012e+009 1.000e+003 1.167e+000 1.887e-003 
9.234e-003 1.062e+009 2.012e+009 1.000e+003 1.167e+000 1.889e-003 
9.244e-003 1.063e+009 2.012e+009 1.000e+003 1.167e+000 1.891e-003 
9.254e-003 1.064e+009 2.012e+009 1.000e+003 1.167e+000 1.894e-003 
9.264e-003 1.065e+009 2.012e+009 1.000e+003 1.167e+000 1.896e-003 
9.274e-003 1.066e+009 2.012e+009 1.000e+003 1.167e+000 1.899e-003 
9.284e-003 1.067e+009 2.012e+009 1.000e+003 1.167e+000 1.901e-003 
9.294e-003 1.068e+009 2.012e+009 1.000e+003 1.167e+000 1.903e-003 
9.304e-003 1.070e+009 2.012e+009 1.000e+003 1.167e+000 1.906e-003 
9.314e-003 1.071e+009 2.012e+009 1.000e+003 1.167e+000 1.908e-003 
9.324e-003 1.072e+009 2.012e+009 1.000e+003 1.167e+000 1.911e-003 
9.334e-003 1.073e+009 2.012e+009 1.000e+003 1.167e+000 1.913e-003 
9.344e-003 1.074e+009 2.012e+009 1.000e+003 1.167e+000 1.915e-003 
9.354e-003 1.075e+009 2.012e+009 1.000e+003 1.167e+000 1.918e-003 
9.364e-003 1.076e+009 2.012e+009 1.000e+003 1.167e+000 1.920e-003 
9.374e-003 1.077e+009 2.012e+009 1.000e+003 1.167e+000 1.922e-003 
9.384e-003 1.078e+009 2.012e+009 1.000e+003 1.167e+000 1.925e-003 
9.394e-003 1.079e+009 2.012e+009 1.000e+003 1.167e+000 1.927e-003 
9.404e-003 1.081e+009 2.012e+009 1.000e+003 1.167e+000 1.930e-003 
9.414e-003 1.082e+009 2.012e+009 1.000e+003 1.167e+000 1.932e-003 
9.424e-003 1.083e+009 2.012e+009 1.000e+003 1.167e+000 1.934e-003 
9.434e-003 1.084e+009 2.012e+009 1.000e+003 1.167e+000 1.937e-003 
9.444e-003 1.085e+009 2.012e+009 1.000e+003 1.167e+000 1.939e-003 
9.454e-003 1.086e+009 2.012e+009 1.000e+003 1.167e+000 1.942e-003 
9.464e-003 1.087e+009 2.012e+009 1.000e+003 1.167e+000 1.944e-003 
9.474e-003 1.088e+009 2.012e+009 1.000e+003 1.167e+000 1.946e-003 
9.484e-003 1.089e+009 2.012e+009 1.000e+003 1.167e+000 1.949e-003 
9.494e-003 1.090e+009 2.012e+009 1.000e+003 1.167e+000 1.951e-003 
9.504e-003 1.092e+009 2.012e+009 1.000e+003 1.167e+000 1.954e-003 
9.514e-003 1.093e+009 2.012e+009 1.000e+003 1.167e+000 1.956e-003 
9.524e-003 1.094e+009 2.012e+009 1.000e+003 1.167e+000 1.958e-003 
9.534e-003 1.095e+009 2.012e+009 1.000e+003 1.167e+000 1.961e-003 
9.544e-003 1.096e+009 2.012e+009 1.000e+003 1.167e+000 1.963e-003 
9.554e-003 1.097e+009 2.012e+009 1.000e+003 1.167e+000 1.966e-003 
9.564e-003 1.098e+009 2.012e+009 1.000e+003 1.167e+000 1.968e-003 
9.574e-003 1.099e+009 2.012e+009 1.000e+003 1.167e+000 1.970e-003 
9.584e-003 1.100e+009 2.012e+009 1.000e+003 1.167e+000 1.973e-003 
9.594e-003 1.101e+009 2.012e+009 1.000e+003 1.167e+000 1.975e-003 
9.604e-003 1.103e+009 2.012e+009 1.000e+003 1.167e+000 1.978e-003 
9.614e-003 1.104e+009 2.012e+009 1.000e+003 1.167e+000 1.980e-003 
9.624e-003 1.105e+009 2.012e+009 1.000e+003 1.167e+000 1.982e-003 
9.634e-003 1.106e+009 2.012e+009 1.000e+003 1.167e+000 1.985e-003 
9.644e-003 1.107e+009 2.012e+009 1.000e+003 1.167e+000 1.987e-003 
9.654e-003 1.108e+009 2.012e+009 1.000e+003 1.167e+000 1.989e-003 
9.664e-003 1.109e+009 2.012e+009 1.000e+003 1.167e+000 1.992e-003 
9.674e-003 1.110e+009 2.012e+009 1.000e+003 1.167e+000 1.994e-003 
9.684e-003 1.111e+009 2.012e+009 1.000e+003 1.167e+000 1.997e-003 
9.694e-003 1.112e+009 2.012e+009 1.000e+003 1.167e+000 1.999e-003 
9.704e-003 1.114e+009 2.012e+009 1.000e+003 1.167e+000 2.001e-003 
9.714e-003 1.115e+009 2.012e+009 1.000e+003 1.167e+000 2.004e-003 
9.724e-003 1.116e+009 2.012e+009 1.000e+003 1.167e+000 2.006e-003 
9.734e-003 1.117e+009 2.012e+009 1.000e+003 1.167e+000 2.009e-003 
9.744e-003 1.118e+009 2.012e+009 1.000e+003 1.167e+000 2.011e-003 
9.754e-003 1.119e+009 2.012e+009 1.000e+003 1.167e+000 2.013e-003 
9.764e-003 1.120e+009 2.012e+009 1.000e+003 1.167e+000 2.016e-003 
9.774e-003 1.121e+009 2.012e+009 1.000e+003 1.167e+000 2.018e-003 
9.784e-003 1.122e+009 2.012e+009 1.000e+003 1.167e+000 2.021e-003 
9.794e-003 1.123e+009 2.012e+009 1.000e+003 1.167e+000 2.023e-003 
9.804e-003 1.125e+009 2.012e+009 1.000e+003 1.167e+000 2.025e-003 
9.814e-003 1.126e+009 2.012e+009 1.000e+003 1.167e+000 2.028e-003 
9.824e-003 1.127e+009 2.012e+009 1.000e+003 1.167e+000 2.030e-003 
9.834e-003 1.128e+009 2.012e+009 1.000e+003 1.167e+000 2.033e-003 
9.844e-003 1.129e+009 2.012e+009 1.000e+003 1.167e+000 2.035e-003 
9.854e-003 1.130e+009 2.012e+009 1.000e+003 1.167e+000 2.037e-003 
9.864e-003 1.131e+009 2.012e+009 1.000e+003 1.167e+000 2.040e-003 
9.874e-003 1.132e+009 2.012e+009 1.000e+003 1.167e+000 2.042e-003 
9.884e-003 1.133e+009 2.012e+009 1.000e+003 1.167e+000 2.045e-003 
9.894e-003 1.134e+009 2.012e+009 1.000e+003 1.167e+000 2.047e-003 
9.904e-003 1.136e+009 2.012e+009 1.000e+003 1.167e+000 2.049e-003 
9.914e-003 1.137e+009 2.012e+009 1.000e+003 1.167e+000 2.052e-003 
9.924e-003 1.138e+009 2.012e+009 1.000e+003 1.167e+000 2.054e-003 
9.934e-003 1.139e+009 2.012e+009 1.000e+003 1.167e+000 2.057e-003 
9.944e-003 1.140e+009 2.012e+009 1.000e+003 1.167e+000 2.059e-003 
9.954e-003 1.141e+009 2.012e+009 1.000e+003 1.167e+000 2.061e-003 
9.964e-003 1.142e+009 2.012e+009 1.000e+003 1.167e+000 2.064e-003 
9.974e-003 1.143e+009 2.012e+009 1.000e+003 1.167e+000 2.066e-003 
9.984e-003 1.144e+009 2.012e+009 1.000e+003 1.167e+000 2.068e-003 
9.994e-003 1.145e+009 2.012e+009 1.000e+003 1.167e+000 2.071e-003 
1.000e-002 1.147e+009 2.012e+009 1.000e+003 1.167e+000 2.073e-003 
1.001e-002 1.148e+009 2.012e+009 1.000e+003 1.167e+000 2.076e-003 
1.002e-002 1.149e+009 2.012e+009 1.000e+003 1.167e+000 2.078e-003 
1.003e-002 1.150e+009 2.012e+009 1.000e+003 1.167e+000 2.080e-003 
1.004e-002 1.151e+009 2.012e+009 1.000e+003 1.167e+000 2.083e-003 
1.005e-002 1.152e+009 2.012e+009 1.000e+003 1.167e+000 2.085e-003 
1.006e-002 1.153e+009 2.012e+009 1.000e+003 1.167e+000 2.088e-003 
1.007e-002 1.154e+009 2.012e+009 1.000e+003 1.167e+000 2.090e-003 
1.008e-002 1.155e+009 2.012e+009 1.000e+003 1.167e+000 2.092e-003 
1.009e-002 1.156e+009 2.012e+009 1.000e+003 1.167e+000 2.095e-003 
1.010e-002 1.158e+009 2.012e+009 1.000e+003 1.167e+000 2.097e-003 
1.011e-002 1.159e+009 2.012e+009 1.000e+003 1.167e+000 2.100e-003 
1.012e-002 1.160e+009 2.012e+009 1.000e+003 1.167e+000 2.102e-003 
1.013e-002 1.161e+009 2.012e+009 1.000e+003 1.167e+000 2.104e-003 
1.014e-002 1.162e+009 2.012e+009 1.000e+003 1.167e+000 2.107e-003 
1.015e-002 1.163e+009 2.012e+009 1.000e+003 1.167e+000 2.109e-003 
1.016e-002 1.164e+009 2.012e+009 1.000e+003 1.167e+000 2.112e-003 
1.017e-002 1.165e+009 2.012e+009 1.000e+003 1.167e+000 2.114e-003 
1.018e-002 1.166e+009 2.012e+009 1.000e+003 1.167e+000 2.116e-003 
1.019e-002 1.167e+009 2.012e+009 1.000e+003 1.166e+000 2.118e-003 
1.019e-002 1.168e+009 2.012e+009 1.000e+003 1.167e+000 2.119e-003 
1.020e-002 1.169e+009 2.012e+009 1.000e+003 1.167e+000 2.121e-003 
1.021e-002 1.170e+009 2.012e+009 1.000e+003 1.167e+000 2.124e-003 
1.022e-002 1.171e+009 2.012e+009 1.000e+003 1.167e+000 2.126e-003 
1.023e-002 1.172e+009 2.012e+009 1.000e+003 1.167e+000 2.129e-003 
1.024e-002 1.173e+009 2.012e+009 1.000e+003 1.167e+000 2.130e-003 
1.025e-002 1.174e+009 2.012e+009 1.000e+003 1.167e+000 2.132e-003 
1.026e-002 1.175e+009 2.012e+009 1.000e+003 1.167e+000 2.134e-003 
1.027e-002 1.176e+009 2.012e+009 1.000e+003 1.167e+000 2.137e-003 
1.028e-002 1.177e+009 2.012e+009 1.000e+003 1.167e+000 2.139e-003 
1.029e-002 1.178e+009 2.012e+009 1.000e+003 1.167e+000 2.142e-003 
1.030e-002 1.179e+009 2.012e+009 1.000e+003 1.166e+000 2.144e-003 
1.031e-002 1.180e+009 2.012e+009 1.000e+003 1.167e+000 2.146e-003 
1.032e-002 1.181e+009 2.012e+009 1.000e+003 1.167e+000 2.148e-003 
1.033e-002 1.182e+009 2.012e+009 1.000e+003 1.167e+000 2.150e-003 
1.034e-002 1.183e+009 2.012e+009 1.000e+003 1.167e+000 2.153e-003 
1.035e-002 1.184e+009 2.012e+009 1.000e+003 1.167e+000 2.155e-003 
1.035e-002 1.185e+009 2.012e+009 1.000e+003 1.167e+000 2.157e-003 
1.036e-002 1.186e+009 2.012e+009 1.000e+003 1.167e+000 2.159e-003 
1.037e-002 1.187e+009 2.012e+009 1.000e+003 1.167e+000 2.161e-003 
1.038e-002 1.188e+009 2.012e+009 1.000e+003 1.166e+000 2.164e-003 
1.039e-002 1.189e+009 2.171e+009 1.000e+003 1.194e+000 2.166e-003 
1.040e-002 1.190e+009 2.859e+009 1.000e+003 1.280e+000 2.168e-003 
