# Supplementary material for: Strain rate dependency of dislocation plasticity
Source: Nat Commun. 2021 Mar 23;12:1845. doi: 10.1038/s41467-021-21939-1 (PMC7988163; doi:10.1038/s41467-021-21939-1)
Supplement: Supplementary file 3 — Supplementary Data 1 [file 41467_2021_21939_MOESM3_ESM.zip › Supplementary Data 1/DDDSimulationSet4/StrainRate=1e3s-1/InitialDislocationDensity=2.0e9m-2.dat]

#strain(1), stress(Pa), dislocation density(m-2), strain rate(s-1), mean dislocation velocity(km/s), plastic strain(1)
9.990e-006 1.442e+006 1.990e+009 1.000e+003 8.996e-003 8.376e-009 
1.999e-005 2.884e+006 1.990e+009 1.000e+003 1.735e-002 3.399e-008 
2.999e-005 4.323e+006 1.990e+009 1.000e+003 2.562e-002 7.663e-008 
3.999e-005 5.761e+006 1.990e+009 1.000e+003 3.401e-002 1.361e-007 
4.999e-005 7.195e+006 1.990e+009 1.000e+003 4.201e-002 2.120e-007 
5.971e-005 8.588e+006 1.991e+009 1.000e+003 4.997e-002 3.013e-007 
6.971e-005 1.002e+007 1.992e+009 1.000e+003 5.808e-002 4.092e-007 
7.928e-005 1.139e+007 1.995e+009 1.000e+003 6.570e-002 5.278e-007 
8.912e-005 1.279e+007 1.997e+009 1.000e+003 7.330e-002 6.653e-007 
9.908e-005 1.421e+007 2.005e+009 1.000e+003 8.071e-002 8.199e-007 
1.089e-004 1.560e+007 2.008e+009 1.000e+003 8.934e-002 9.898e-007 
1.189e-004 1.702e+007 2.017e+009 1.000e+003 9.737e-002 1.178e-006 
1.288e-004 1.842e+007 2.025e+009 1.000e+003 1.062e-001 1.385e-006 
1.386e-004 1.981e+007 2.037e+009 1.000e+003 1.148e-001 1.608e-006 
1.484e-004 2.119e+007 2.050e+009 1.000e+003 1.235e-001 1.849e-006 
1.582e-004 2.257e+007 2.066e+009 1.000e+003 1.323e-001 2.113e-006 
1.681e-004 2.395e+007 2.082e+009 1.000e+003 1.412e-001 2.395e-006 
1.780e-004 2.535e+007 2.100e+009 1.000e+003 1.506e-001 2.704e-006 
1.879e-004 2.673e+007 2.119e+009 1.000e+003 1.600e-001 3.032e-006 
1.975e-004 2.807e+007 2.117e+009 1.000e+003 1.697e-001 3.374e-006 
2.075e-004 2.946e+007 2.090e+009 1.000e+003 1.774e-001 3.744e-006 
2.175e-004 3.085e+007 2.074e+009 1.000e+003 1.851e-001 4.128e-006 
2.275e-004 3.224e+007 2.063e+009 1.000e+003 1.929e-001 4.525e-006 
2.375e-004 3.362e+007 2.056e+009 1.000e+003 2.007e-001 4.937e-006 
2.474e-004 3.500e+007 2.049e+009 1.000e+003 2.082e-001 5.362e-006 
2.562e-004 3.621e+007 2.045e+009 1.000e+003 2.144e-001 5.748e-006 
2.662e-004 3.759e+007 2.042e+009 1.000e+003 2.219e-001 6.202e-006 
2.762e-004 3.897e+007 2.039e+009 1.000e+003 2.288e-001 6.669e-006 
2.862e-004 4.035e+007 2.036e+009 1.000e+003 2.360e-001 7.149e-006 
2.962e-004 4.172e+007 2.033e+009 1.000e+003 2.437e-001 7.646e-006 
3.062e-004 4.309e+007 2.032e+009 1.000e+003 2.503e-001 8.157e-006 
3.162e-004 4.446e+007 2.030e+009 1.000e+003 2.580e-001 8.682e-006 
3.262e-004 4.583e+007 2.029e+009 1.000e+003 2.655e-001 9.222e-006 
3.362e-004 4.719e+007 2.028e+009 1.000e+003 2.725e-001 9.778e-006 
3.462e-004 4.856e+007 2.027e+009 1.000e+003 2.792e-001 1.035e-005 
3.562e-004 4.992e+007 2.026e+009 1.000e+003 2.866e-001 1.093e-005 
3.662e-004 5.128e+007 2.025e+009 1.000e+003 2.940e-001 1.153e-005 
3.762e-004 5.264e+007 2.025e+009 1.000e+003 3.005e-001 1.214e-005 
3.861e-004 5.398e+007 2.024e+009 1.000e+003 3.074e-001 1.276e-005 
3.961e-004 5.533e+007 2.023e+009 1.000e+003 3.144e-001 1.340e-005 
4.061e-004 5.668e+007 2.023e+009 1.000e+003 3.206e-001 1.406e-005 
4.161e-004 5.803e+007 2.022e+009 1.000e+003 3.274e-001 1.472e-005 
4.261e-004 5.938e+007 2.022e+009 1.000e+003 3.344e-001 1.540e-005 
4.361e-004 6.072e+007 2.021e+009 1.000e+003 3.410e-001 1.610e-005 
4.461e-004 6.206e+007 2.020e+009 1.000e+003 3.475e-001 1.681e-005 
4.561e-004 6.341e+007 2.020e+009 1.000e+003 3.529e-001 1.753e-005 
4.661e-004 6.475e+007 2.020e+009 1.000e+003 3.600e-001 1.826e-005 
4.761e-004 6.608e+007 2.019e+009 1.000e+003 3.670e-001 1.901e-005 
4.861e-004 6.742e+007 2.019e+009 1.000e+003 3.727e-001 1.977e-005 
4.961e-004 6.875e+007 2.019e+009 1.000e+003 3.788e-001 2.054e-005 
5.061e-004 7.008e+007 2.018e+009 1.000e+003 3.850e-001 2.132e-005 
5.161e-004 7.141e+007 2.018e+009 1.000e+003 3.910e-001 2.212e-005 
5.260e-004 7.274e+007 2.018e+009 1.000e+003 3.964e-001 2.293e-005 
5.360e-004 7.407e+007 2.018e+009 1.000e+003 4.031e-001 2.375e-005 
5.460e-004 7.539e+007 2.017e+009 1.000e+003 4.084e-001 2.458e-005 
5.560e-004 7.671e+007 2.017e+009 1.000e+003 4.156e-001 2.543e-005 
5.660e-004 7.804e+007 2.017e+009 1.000e+003 4.209e-001 2.629e-005 
5.760e-004 7.936e+007 2.017e+009 1.000e+003 4.267e-001 2.716e-005 
5.860e-004 8.067e+007 2.016e+009 1.000e+003 4.323e-001 2.804e-005 
5.960e-004 8.199e+007 2.016e+009 1.000e+003 4.377e-001 2.894e-005 
6.060e-004 8.331e+007 2.016e+009 1.000e+003 4.432e-001 2.984e-005 
6.160e-004 8.462e+007 2.016e+009 1.000e+003 4.492e-001 3.076e-005 
6.260e-004 8.593e+007 2.016e+009 1.000e+003 4.545e-001 3.169e-005 
6.360e-004 8.724e+007 2.016e+009 1.000e+003 4.605e-001 3.263e-005 
6.460e-004 8.855e+007 2.016e+009 1.000e+003 4.659e-001 3.358e-005 
6.560e-004 8.986e+007 2.016e+009 1.000e+003 4.707e-001 3.454e-005 
6.660e-004 9.116e+007 2.015e+009 1.000e+003 4.762e-001 3.551e-005 
6.760e-004 9.246e+007 2.015e+009 1.000e+003 4.816e-001 3.650e-005 
6.860e-004 9.377e+007 2.015e+009 1.000e+003 4.866e-001 3.749e-005 
6.960e-004 9.507e+007 2.015e+009 1.000e+003 4.916e-001 3.850e-005 
7.060e-004 9.637e+007 2.015e+009 1.000e+003 4.974e-001 3.951e-005 
7.160e-004 9.766e+007 2.015e+009 1.000e+003 5.028e-001 4.054e-005 
7.260e-004 9.896e+007 2.015e+009 1.000e+003 5.076e-001 4.157e-005 
7.360e-004 1.003e+008 2.015e+009 1.000e+003 5.126e-001 4.262e-005 
7.460e-004 1.015e+008 2.014e+009 1.000e+003 5.176e-001 4.368e-005 
7.560e-004 1.028e+008 2.014e+009 1.000e+003 5.219e-001 4.475e-005 
7.660e-004 1.041e+008 2.014e+009 1.000e+003 5.272e-001 4.582e-005 
7.760e-004 1.054e+008 2.014e+009 1.000e+003 5.323e-001 4.691e-005 
7.860e-004 1.067e+008 2.014e+009 1.000e+003 5.375e-001 4.801e-005 
7.960e-004 1.080e+008 2.014e+009 1.000e+003 5.418e-001 4.912e-005 
8.060e-004 1.093e+008 2.014e+009 1.000e+003 5.465e-001 5.023e-005 
8.160e-004 1.106e+008 2.014e+009 1.000e+003 5.511e-001 5.136e-005 
8.260e-004 1.118e+008 2.014e+009 1.000e+003 5.559e-001 5.250e-005 
8.360e-004 1.131e+008 2.014e+009 1.000e+003 5.603e-001 5.363e-005 
8.460e-004 1.144e+008 2.014e+009 1.000e+003 5.655e-001 5.479e-005 
8.560e-004 1.157e+008 2.014e+009 1.000e+003 5.696e-001 5.595e-005 
8.660e-004 1.169e+008 2.014e+009 1.000e+003 5.734e-001 5.712e-005 
8.760e-004 1.182e+008 2.014e+009 1.000e+003 5.790e-001 5.831e-005 
8.860e-004 1.195e+008 2.014e+009 1.000e+003 5.833e-001 5.950e-005 
8.960e-004 1.208e+008 2.014e+009 1.000e+003 5.873e-001 6.070e-005 
9.060e-004 1.220e+008 2.014e+009 1.000e+003 5.918e-001 6.191e-005 
9.160e-004 1.233e+008 2.014e+009 1.000e+003 5.962e-001 6.313e-005 
9.260e-004 1.246e+008 2.014e+009 1.000e+003 6.004e-001 6.436e-005 
9.360e-004 1.258e+008 2.014e+009 1.000e+003 6.045e-001 6.559e-005 
9.460e-004 1.271e+008 2.014e+009 1.000e+003 6.082e-001 6.684e-005 
9.560e-004 1.284e+008 2.014e+009 1.000e+003 6.131e-001 6.809e-005 
9.660e-004 1.296e+008 2.014e+009 1.000e+003 6.169e-001 6.935e-005 
9.760e-004 1.309e+008 2.013e+009 1.000e+003 6.209e-001 7.062e-005 
9.860e-004 1.322e+008 2.013e+009 1.000e+003 6.248e-001 7.190e-005 
9.960e-004 1.334e+008 2.013e+009 1.000e+003 6.296e-001 7.319e-005 
1.006e-003 1.347e+008 2.013e+009 1.000e+003 6.333e-001 7.449e-005 
1.016e-003 1.359e+008 2.013e+009 1.000e+003 6.375e-001 7.579e-005 
1.026e-003 1.372e+008 2.013e+009 1.000e+003 6.417e-001 7.710e-005 
1.036e-003 1.384e+008 2.013e+009 1.000e+003 6.449e-001 7.842e-005 
1.046e-003 1.397e+008 2.013e+009 1.000e+003 6.488e-001 7.975e-005 
1.056e-003 1.409e+008 2.013e+009 1.000e+003 6.523e-001 8.109e-005 
1.066e-003 1.422e+008 2.013e+009 1.000e+003 6.568e-001 8.243e-005 
1.076e-003 1.434e+008 2.013e+009 1.000e+003 6.606e-001 8.378e-005 
1.086e-003 1.447e+008 2.013e+009 1.000e+003 6.641e-001 8.514e-005 
1.096e-003 1.459e+008 2.013e+009 1.000e+003 6.675e-001 8.651e-005 
1.106e-003 1.472e+008 2.013e+009 1.000e+003 6.719e-001 8.788e-005 
1.116e-003 1.484e+008 2.013e+009 1.000e+003 6.753e-001 8.926e-005 
1.126e-003 1.497e+008 2.013e+009 1.000e+003 6.782e-001 9.065e-005 
1.136e-003 1.509e+008 2.013e+009 1.000e+003 6.822e-001 9.205e-005 
1.146e-003 1.522e+008 2.013e+009 1.000e+003 6.856e-001 9.345e-005 
1.156e-003 1.534e+008 2.013e+009 1.000e+003 6.896e-001 9.486e-005 
1.166e-003 1.547e+008 2.013e+009 1.000e+003 6.934e-001 9.628e-005 
1.176e-003 1.559e+008 2.013e+009 1.000e+003 6.964e-001 9.771e-005 
1.186e-003 1.571e+008 2.013e+009 1.000e+003 6.994e-001 9.914e-005 
1.196e-003 1.584e+008 2.013e+009 1.000e+003 7.035e-001 1.006e-004 
1.206e-003 1.596e+008 2.013e+009 1.000e+003 7.065e-001 1.020e-004 
1.216e-003 1.608e+008 2.013e+009 1.000e+003 7.102e-001 1.035e-004 
1.226e-003 1.621e+008 2.013e+009 1.000e+003 7.132e-001 1.049e-004 
1.236e-003 1.633e+008 2.013e+009 1.000e+003 7.167e-001 1.064e-004 
1.246e-003 1.645e+008 2.013e+009 1.000e+003 7.197e-001 1.079e-004 
1.256e-003 1.658e+008 2.013e+009 1.000e+003 7.227e-001 1.094e-004 
1.266e-003 1.670e+008 2.013e+009 1.000e+003 7.265e-001 1.108e-004 
1.276e-003 1.682e+008 2.013e+009 1.000e+003 7.293e-001 1.123e-004 
1.286e-003 1.695e+008 2.013e+009 1.000e+003 7.327e-001 1.138e-004 
1.296e-003 1.707e+008 2.013e+009 1.000e+003 7.357e-001 1.153e-004 
1.306e-003 1.719e+008 2.013e+009 1.000e+003 7.390e-001 1.169e-004 
1.316e-003 1.731e+008 2.013e+009 1.000e+003 7.422e-001 1.184e-004 
1.325e-003 1.743e+008 2.013e+009 1.000e+003 7.446e-001 1.198e-004 
1.334e-003 1.754e+008 2.013e+009 1.000e+003 7.480e-001 1.212e-004 
1.344e-003 1.766e+008 2.013e+009 1.000e+003 7.506e-001 1.227e-004 
1.354e-003 1.779e+008 2.013e+009 1.000e+003 7.539e-001 1.243e-004 
1.364e-003 1.791e+008 2.013e+009 1.000e+003 7.567e-001 1.258e-004 
1.374e-003 1.803e+008 2.013e+009 1.000e+003 7.599e-001 1.274e-004 
1.384e-003 1.815e+008 2.013e+009 1.000e+003 7.624e-001 1.289e-004 
1.394e-003 1.827e+008 2.013e+009 1.000e+003 7.654e-001 1.305e-004 
1.404e-003 1.839e+008 2.013e+009 1.000e+003 7.689e-001 1.321e-004 
1.414e-003 1.851e+008 2.013e+009 1.000e+003 7.712e-001 1.336e-004 
1.423e-003 1.863e+008 2.013e+009 1.000e+003 7.739e-001 1.351e-004 
1.433e-003 1.875e+008 2.013e+009 1.000e+003 7.768e-001 1.367e-004 
1.443e-003 1.887e+008 2.013e+009 1.000e+003 7.796e-001 1.383e-004 
1.453e-003 1.899e+008 2.013e+009 1.000e+003 7.822e-001 1.399e-004 
1.463e-003 1.911e+008 2.013e+009 1.000e+003 7.854e-001 1.415e-004 
1.473e-003 1.923e+008 2.013e+009 1.000e+003 7.877e-001 1.431e-004 
1.483e-003 1.935e+008 2.013e+009 1.000e+003 7.904e-001 1.447e-004 
1.493e-003 1.948e+008 2.013e+009 1.000e+003 7.934e-001 1.464e-004 
1.503e-003 1.960e+008 2.013e+009 1.000e+003 7.959e-001 1.480e-004 
1.512e-003 1.970e+008 2.013e+009 1.000e+003 7.983e-001 1.494e-004 
1.522e-003 1.983e+008 2.013e+009 1.000e+003 8.009e-001 1.511e-004 
1.532e-003 1.995e+008 2.013e+009 1.000e+003 8.032e-001 1.527e-004 
1.542e-003 2.007e+008 2.013e+009 1.000e+003 8.057e-001 1.544e-004 
1.552e-003 2.019e+008 2.013e+009 1.000e+003 8.083e-001 1.560e-004 
1.562e-003 2.031e+008 2.013e+009 1.000e+003 8.109e-001 1.577e-004 
1.572e-003 2.043e+008 2.013e+009 1.000e+003 8.136e-001 1.593e-004 
1.582e-003 2.055e+008 2.013e+009 1.000e+003 8.165e-001 1.610e-004 
1.592e-003 2.067e+008 2.013e+009 1.000e+003 8.188e-001 1.627e-004 
1.602e-003 2.078e+008 2.013e+009 1.000e+003 8.210e-001 1.643e-004 
1.612e-003 2.090e+008 2.013e+009 1.000e+003 8.234e-001 1.660e-004 
1.622e-003 2.102e+008 2.013e+009 1.000e+003 8.261e-001 1.677e-004 
1.632e-003 2.114e+008 2.013e+009 1.000e+003 8.284e-001 1.694e-004 
1.642e-003 2.126e+008 2.013e+009 1.000e+003 8.305e-001 1.711e-004 
1.652e-003 2.138e+008 2.013e+009 1.000e+003 8.333e-001 1.728e-004 
1.662e-003 2.150e+008 2.013e+009 1.000e+003 8.351e-001 1.745e-004 
1.672e-003 2.162e+008 2.013e+009 1.000e+003 8.379e-001 1.762e-004 
1.681e-003 2.174e+008 2.013e+009 1.000e+003 8.399e-001 1.779e-004 
1.691e-003 2.186e+008 2.013e+009 1.000e+003 8.426e-001 1.796e-004 
1.701e-003 2.198e+008 2.013e+009 1.000e+003 8.451e-001 1.813e-004 
1.711e-003 2.210e+008 2.013e+009 1.000e+003 8.470e-001 1.831e-004 
1.721e-003 2.222e+008 2.012e+009 1.000e+003 8.491e-001 1.848e-004 
1.731e-003 2.233e+008 2.013e+009 1.000e+003 8.511e-001 1.866e-004 
1.741e-003 2.245e+008 2.013e+009 1.000e+003 8.537e-001 1.883e-004 
1.751e-003 2.257e+008 2.013e+009 1.000e+003 8.559e-001 1.900e-004 
1.761e-003 2.268e+008 2.013e+009 1.000e+003 8.581e-001 1.917e-004 
1.771e-003 2.280e+008 2.012e+009 1.000e+003 8.602e-001 1.935e-004 
1.781e-003 2.292e+008 2.013e+009 1.000e+003 8.625e-001 1.952e-004 
1.791e-003 2.304e+008 2.012e+009 1.000e+003 8.642e-001 1.970e-004 
1.801e-003 2.316e+008 2.013e+009 1.000e+003 8.666e-001 1.988e-004 
1.811e-003 2.328e+008 2.013e+009 1.000e+003 8.685e-001 2.005e-004 
1.821e-003 2.340e+008 2.012e+009 1.000e+003 8.708e-001 2.023e-004 
1.831e-003 2.352e+008 2.012e+009 1.000e+003 8.728e-001 2.041e-004 
1.840e-003 2.363e+008 2.013e+009 1.000e+003 8.746e-001 2.058e-004 
1.850e-003 2.375e+008 2.012e+009 1.000e+003 8.770e-001 2.076e-004 
1.860e-003 2.386e+008 2.013e+009 1.000e+003 8.784e-001 2.094e-004 
1.870e-003 2.398e+008 2.013e+009 1.000e+003 8.809e-001 2.112e-004 
1.880e-003 2.410e+008 2.013e+009 1.000e+003 8.828e-001 2.130e-004 
1.890e-003 2.422e+008 2.012e+009 1.000e+003 8.849e-001 2.148e-004 
1.900e-003 2.434e+008 2.013e+009 1.000e+003 8.866e-001 2.166e-004 
1.910e-003 2.445e+008 2.013e+009 1.000e+003 8.888e-001 2.184e-004 
1.920e-003 2.457e+008 2.013e+009 1.000e+003 8.905e-001 2.202e-004 
1.930e-003 2.469e+008 2.012e+009 1.000e+003 8.927e-001 2.220e-004 
1.940e-003 2.481e+008 2.012e+009 1.000e+003 8.946e-001 2.239e-004 
1.950e-003 2.492e+008 2.013e+009 1.000e+003 8.963e-001 2.257e-004 
1.959e-003 2.504e+008 2.013e+009 1.000e+003 8.985e-001 2.275e-004 
1.969e-003 2.516e+008 2.012e+009 1.000e+003 9.000e-001 2.294e-004 
1.979e-003 2.528e+008 2.013e+009 1.000e+003 9.016e-001 2.312e-004 
1.989e-003 2.539e+008 2.012e+009 1.000e+003 9.038e-001 2.331e-004 
1.999e-003 2.551e+008 2.012e+009 1.000e+003 9.054e-001 2.349e-004 
2.009e-003 2.563e+008 2.012e+009 1.000e+003 9.076e-001 2.368e-004 
2.019e-003 2.574e+008 2.012e+009 1.000e+003 9.092e-001 2.386e-004 
2.029e-003 2.586e+008 2.012e+009 1.000e+003 9.113e-001 2.405e-004 
2.039e-003 2.598e+008 2.012e+009 1.000e+003 9.128e-001 2.424e-004 
2.049e-003 2.610e+008 2.012e+009 1.000e+003 9.144e-001 2.442e-004 
2.059e-003 2.621e+008 2.012e+009 1.000e+003 9.159e-001 2.461e-004 
2.069e-003 2.633e+008 2.012e+009 1.000e+003 9.181e-001 2.480e-004 
2.079e-003 2.645e+008 2.012e+009 1.000e+003 9.197e-001 2.499e-004 
2.089e-003 2.656e+008 2.012e+009 1.000e+003 9.216e-001 2.518e-004 
2.099e-003 2.668e+008 2.012e+009 1.000e+003 9.230e-001 2.536e-004 
2.109e-003 2.680e+008 2.012e+009 1.000e+003 9.249e-001 2.555e-004 
2.119e-003 2.691e+008 2.012e+009 1.000e+003 9.265e-001 2.574e-004 
2.129e-003 2.703e+008 2.012e+009 1.000e+003 9.284e-001 2.593e-004 
2.139e-003 2.715e+008 2.012e+009 1.000e+003 9.300e-001 2.612e-004 
2.149e-003 2.726e+008 2.012e+009 1.000e+003 9.314e-001 2.631e-004 
2.159e-003 2.738e+008 2.012e+009 1.000e+003 9.332e-001 2.650e-004 
2.169e-003 2.750e+008 2.012e+009 1.000e+003 9.345e-001 2.669e-004 
2.179e-003 2.761e+008 2.012e+009 1.000e+003 9.365e-001 2.689e-004 
2.189e-003 2.773e+008 2.012e+009 1.000e+003 9.377e-001 2.708e-004 
2.199e-003 2.785e+008 2.012e+009 1.000e+003 9.392e-001 2.727e-004 
2.209e-003 2.796e+008 2.012e+009 1.000e+003 9.408e-001 2.746e-004 
2.219e-003 2.808e+008 2.012e+009 1.000e+003 9.425e-001 2.765e-004 
2.229e-003 2.820e+008 2.012e+009 1.000e+003 9.439e-001 2.785e-004 
2.239e-003 2.831e+008 2.012e+009 1.000e+003 9.456e-001 2.804e-004 
2.249e-003 2.843e+008 2.012e+009 1.000e+003 9.473e-001 2.823e-004 
2.259e-003 2.854e+008 2.012e+009 1.000e+003 9.484e-001 2.843e-004 
2.269e-003 2.866e+008 2.012e+009 1.000e+003 9.497e-001 2.862e-004 
2.279e-003 2.878e+008 2.012e+009 1.000e+003 9.519e-001 2.882e-004 
2.289e-003 2.889e+008 2.012e+009 1.000e+003 9.534e-001 2.901e-004 
2.299e-003 2.901e+008 2.012e+009 1.000e+003 9.545e-001 2.921e-004 
2.309e-003 2.913e+008 2.012e+009 1.000e+003 9.560e-001 2.940e-004 
2.319e-003 2.924e+008 2.012e+009 1.000e+003 9.575e-001 2.960e-004 
2.329e-003 2.936e+008 2.012e+009 1.000e+003 9.590e-001 2.980e-004 
2.339e-003 2.947e+008 2.012e+009 1.000e+003 9.604e-001 2.999e-004 
2.349e-003 2.959e+008 2.012e+009 1.000e+003 9.616e-001 3.019e-004 
2.358e-003 2.971e+008 2.012e+009 1.000e+003 9.631e-001 3.039e-004 
2.368e-003 2.982e+008 2.012e+009 1.000e+003 9.647e-001 3.058e-004 
2.378e-003 2.994e+008 2.012e+009 1.000e+003 9.659e-001 3.078e-004 
2.388e-003 3.005e+008 2.012e+009 1.000e+003 9.676e-001 3.098e-004 
2.398e-003 3.017e+008 2.012e+009 1.000e+003 9.684e-001 3.118e-004 
2.408e-003 3.028e+008 2.012e+009 1.000e+003 9.698e-001 3.138e-004 
2.418e-003 3.040e+008 2.012e+009 1.000e+003 9.718e-001 3.158e-004 
2.428e-003 3.051e+008 2.012e+009 1.000e+003 9.728e-001 3.177e-004 
2.438e-003 3.063e+008 2.012e+009 1.000e+003 9.740e-001 3.197e-004 
2.448e-003 3.074e+008 2.012e+009 1.000e+003 9.752e-001 3.217e-004 
2.458e-003 3.086e+008 2.012e+009 1.000e+003 9.770e-001 3.237e-004 
2.468e-003 3.098e+008 2.012e+009 1.000e+003 9.778e-001 3.257e-004 
2.478e-003 3.109e+008 2.012e+009 1.000e+003 9.792e-001 3.277e-004 
2.488e-003 3.121e+008 2.012e+009 1.000e+003 9.804e-001 3.297e-004 
2.498e-003 3.132e+008 2.012e+009 1.000e+003 9.818e-001 3.317e-004 
2.508e-003 3.144e+008 2.012e+009 1.000e+003 9.831e-001 3.337e-004 
2.518e-003 3.155e+008 2.012e+009 1.000e+003 9.840e-001 3.358e-004 
2.528e-003 3.167e+008 2.012e+009 1.000e+003 9.857e-001 3.378e-004 
2.538e-003 3.178e+008 2.012e+009 1.000e+003 9.869e-001 3.398e-004 
2.548e-003 3.190e+008 2.012e+009 1.000e+003 9.880e-001 3.418e-004 
2.558e-003 3.201e+008 2.012e+009 1.000e+003 9.893e-001 3.439e-004 
2.568e-003 3.213e+008 2.012e+009 1.000e+003 9.904e-001 3.459e-004 
2.578e-003 3.224e+008 2.012e+009 1.000e+003 9.916e-001 3.479e-004 
2.588e-003 3.236e+008 2.012e+009 1.000e+003 9.927e-001 3.499e-004 
2.598e-003 3.247e+008 2.012e+009 1.000e+003 9.941e-001 3.520e-004 
2.608e-003 3.259e+008 2.012e+009 1.000e+003 9.953e-001 3.540e-004 
2.618e-003 3.270e+008 2.012e+009 1.000e+003 9.963e-001 3.561e-004 
2.628e-003 3.282e+008 2.012e+009 1.000e+003 9.975e-001 3.581e-004 
2.638e-003 3.293e+008 2.012e+009 1.000e+003 9.987e-001 3.601e-004 
2.648e-003 3.305e+008 2.012e+009 1.000e+003 9.997e-001 3.622e-004 
2.658e-003 3.316e+008 2.012e+009 1.000e+003 1.001e+000 3.642e-004 
2.668e-003 3.327e+008 2.012e+009 1.000e+003 1.002e+000 3.663e-004 
2.678e-003 3.339e+008 2.012e+009 1.000e+003 1.003e+000 3.683e-004 
2.688e-003 3.350e+008 2.012e+009 1.000e+003 1.004e+000 3.704e-004 
2.698e-003 3.362e+008 2.012e+009 1.000e+003 1.005e+000 3.725e-004 
2.708e-003 3.373e+008 2.012e+009 1.000e+003 1.006e+000 3.745e-004 
2.718e-003 3.385e+008 2.012e+009 1.000e+003 1.007e+000 3.766e-004 
2.728e-003 3.396e+008 2.012e+009 1.000e+003 1.009e+000 3.786e-004 
2.738e-003 3.408e+008 2.012e+009 1.000e+003 1.010e+000 3.807e-004 
2.748e-003 3.419e+008 2.012e+009 1.000e+003 1.011e+000 3.828e-004 
2.758e-003 3.430e+008 2.012e+009 1.000e+003 1.012e+000 3.848e-004 
2.768e-003 3.442e+008 2.012e+009 1.000e+003 1.013e+000 3.869e-004 
2.778e-003 3.453e+008 2.012e+009 1.000e+003 1.014e+000 3.890e-004 
2.788e-003 3.465e+008 2.012e+009 1.000e+003 1.015e+000 3.911e-004 
2.798e-003 3.476e+008 2.012e+009 1.000e+003 1.016e+000 3.932e-004 
2.808e-003 3.488e+008 2.012e+009 1.000e+003 1.017e+000 3.952e-004 
2.818e-003 3.499e+008 2.012e+009 1.000e+003 1.018e+000 3.973e-004 
2.828e-003 3.511e+008 2.012e+009 1.000e+003 1.019e+000 3.994e-004 
2.838e-003 3.522e+008 2.012e+009 1.000e+003 1.020e+000 4.015e-004 
2.848e-003 3.533e+008 2.012e+009 1.000e+003 1.021e+000 4.036e-004 
2.857e-003 3.545e+008 2.012e+009 1.000e+003 1.022e+000 4.057e-004 
2.867e-003 3.556e+008 2.012e+009 1.000e+003 1.023e+000 4.078e-004 
2.877e-003 3.568e+008 2.012e+009 1.000e+003 1.024e+000 4.099e-004 
2.887e-003 3.579e+008 2.012e+009 1.000e+003 1.025e+000 4.120e-004 
2.897e-003 3.590e+008 2.012e+009 1.000e+003 1.026e+000 4.141e-004 
2.907e-003 3.602e+008 2.012e+009 1.000e+003 1.027e+000 4.162e-004 
2.917e-003 3.613e+008 2.012e+009 1.000e+003 1.027e+000 4.183e-004 
2.927e-003 3.625e+008 2.012e+009 1.000e+003 1.029e+000 4.204e-004 
2.937e-003 3.636e+008 2.012e+009 1.000e+003 1.030e+000 4.225e-004 
2.947e-003 3.647e+008 2.012e+009 1.000e+003 1.031e+000 4.246e-004 
2.957e-003 3.659e+008 2.012e+009 1.000e+003 1.031e+000 4.268e-004 
2.967e-003 3.670e+008 2.012e+009 1.000e+003 1.032e+000 4.289e-004 
2.977e-003 3.682e+008 2.012e+009 1.000e+003 1.033e+000 4.310e-004 
2.987e-003 3.693e+008 2.012e+009 1.000e+003 1.035e+000 4.331e-004 
2.997e-003 3.704e+008 2.012e+009 1.000e+003 1.035e+000 4.352e-004 
3.007e-003 3.716e+008 2.012e+009 1.000e+003 1.036e+000 4.373e-004 
3.017e-003 3.727e+008 2.012e+009 1.000e+003 1.036e+000 4.395e-004 
3.027e-003 3.738e+008 2.012e+009 1.000e+003 1.038e+000 4.416e-004 
3.037e-003 3.750e+008 2.012e+009 1.000e+003 1.039e+000 4.437e-004 
3.047e-003 3.761e+008 2.012e+009 1.000e+003 1.040e+000 4.459e-004 
3.057e-003 3.772e+008 2.012e+009 1.000e+003 1.040e+000 4.480e-004 
3.067e-003 3.784e+008 2.012e+009 1.000e+003 1.041e+000 4.501e-004 
3.077e-003 3.795e+008 2.012e+009 1.000e+003 1.042e+000 4.522e-004 
3.087e-003 3.807e+008 2.012e+009 1.000e+003 1.043e+000 4.544e-004 
3.097e-003 3.818e+008 2.012e+009 1.000e+003 1.044e+000 4.565e-004 
3.107e-003 3.829e+008 2.012e+009 1.000e+003 1.045e+000 4.587e-004 
3.117e-003 3.841e+008 2.012e+009 1.000e+003 1.045e+000 4.608e-004 
3.127e-003 3.852e+008 2.012e+009 1.000e+003 1.046e+000 4.630e-004 
3.137e-003 3.863e+008 2.012e+009 1.000e+003 1.047e+000 4.651e-004 
3.147e-003 3.874e+008 2.012e+009 1.000e+003 1.048e+000 4.672e-004 
3.157e-003 3.886e+008 2.012e+009 1.000e+003 1.049e+000 4.694e-004 
3.167e-003 3.897e+008 2.012e+009 1.000e+003 1.050e+000 4.715e-004 
3.177e-003 3.908e+008 2.012e+009 1.000e+003 1.050e+000 4.737e-004 
3.187e-003 3.920e+008 2.012e+009 1.000e+003 1.051e+000 4.758e-004 
3.197e-003 3.931e+008 2.012e+009 1.000e+003 1.052e+000 4.779e-004 
3.207e-003 3.942e+008 2.012e+009 1.000e+003 1.053e+000 4.801e-004 
3.217e-003 3.954e+008 2.012e+009 1.000e+003 1.054e+000 4.823e-004 
3.227e-003 3.965e+008 2.012e+009 1.000e+003 1.054e+000 4.844e-004 
3.237e-003 3.976e+008 2.012e+009 1.000e+003 1.054e+000 4.866e-004 
3.247e-003 3.988e+008 2.012e+009 1.000e+003 1.055e+000 4.888e-004 
3.257e-003 3.999e+008 2.012e+009 1.000e+003 1.056e+000 4.909e-004 
3.267e-003 4.010e+008 2.012e+009 1.000e+003 1.057e+000 4.930e-004 
3.277e-003 4.021e+008 2.012e+009 1.000e+003 1.058e+000 4.952e-004 
3.287e-003 4.033e+008 2.012e+009 1.000e+003 1.059e+000 4.974e-004 
3.297e-003 4.044e+008 2.012e+009 1.000e+003 1.059e+000 4.995e-004 
3.307e-003 4.055e+008 2.012e+009 1.000e+003 1.060e+000 5.017e-004 
3.317e-003 4.067e+008 2.012e+009 1.000e+003 1.060e+000 5.039e-004 
3.326e-003 4.078e+008 2.012e+009 1.000e+003 1.062e+000 5.061e-004 
3.336e-003 4.089e+008 2.012e+009 1.000e+003 1.063e+000 5.082e-004 
3.346e-003 4.100e+008 2.012e+009 1.000e+003 1.063e+000 5.104e-004 
3.356e-003 4.112e+008 2.012e+009 1.000e+003 1.063e+000 5.126e-004 
3.366e-003 4.123e+008 2.012e+009 1.000e+003 1.064e+000 5.148e-004 
3.376e-003 4.134e+008 2.012e+009 1.000e+003 1.064e+000 5.170e-004 
3.386e-003 4.146e+008 2.012e+009 1.000e+003 1.066e+000 5.191e-004 
3.396e-003 4.157e+008 2.012e+009 1.000e+003 1.066e+000 5.213e-004 
3.406e-003 4.168e+008 2.012e+009 1.000e+003 1.067e+000 5.235e-004 
3.416e-003 4.179e+008 2.012e+009 1.000e+003 1.068e+000 5.257e-004 
3.426e-003 4.190e+008 2.012e+009 1.000e+003 1.068e+000 5.278e-004 
3.436e-003 4.202e+008 2.012e+009 1.000e+003 1.069e+000 5.300e-004 
3.446e-003 4.213e+008 2.012e+009 1.000e+003 1.069e+000 5.322e-004 
3.456e-003 4.224e+008 2.012e+009 1.000e+003 1.070e+000 5.344e-004 
3.466e-003 4.236e+008 2.012e+009 1.000e+003 1.071e+000 5.366e-004 
3.476e-003 4.247e+008 2.012e+009 1.000e+003 1.072e+000 5.388e-004 
3.486e-003 4.258e+008 2.012e+009 1.000e+003 1.073e+000 5.410e-004 
3.496e-003 4.269e+008 2.012e+009 1.000e+003 1.073e+000 5.432e-004 
3.506e-003 4.281e+008 2.012e+009 1.000e+003 1.073e+000 5.454e-004 
3.516e-003 4.292e+008 2.012e+009 1.000e+003 1.074e+000 5.476e-004 
3.526e-003 4.303e+008 2.012e+009 1.000e+003 1.074e+000 5.498e-004 
3.536e-003 4.315e+008 2.012e+009 1.000e+003 1.075e+000 5.520e-004 
3.546e-003 4.326e+008 2.012e+009 1.000e+003 1.076e+000 5.542e-004 
3.556e-003 4.337e+008 2.012e+009 1.000e+003 1.077e+000 5.564e-004 
3.566e-003 4.348e+008 2.012e+009 1.000e+003 1.077e+000 5.586e-004 
3.576e-003 4.359e+008 2.012e+009 1.000e+003 1.078e+000 5.609e-004 
3.586e-003 4.371e+008 2.012e+009 1.000e+003 1.078e+000 5.631e-004 
3.596e-003 4.382e+008 2.012e+009 1.000e+003 1.079e+000 5.653e-004 
3.606e-003 4.393e+008 2.012e+009 1.000e+003 1.079e+000 5.675e-004 
3.616e-003 4.404e+008 2.012e+009 1.000e+003 1.080e+000 5.697e-004 
3.626e-003 4.415e+008 2.012e+009 1.000e+003 1.081e+000 5.719e-004 
3.636e-003 4.427e+008 2.012e+009 1.000e+003 1.082e+000 5.741e-004 
3.646e-003 4.438e+008 2.012e+009 1.000e+003 1.082e+000 5.763e-004 
3.656e-003 4.449e+008 2.012e+009 1.000e+003 1.082e+000 5.785e-004 
3.666e-003 4.460e+008 2.012e+009 1.000e+003 1.083e+000 5.808e-004 
3.676e-003 4.472e+008 2.012e+009 1.000e+003 1.083e+000 5.830e-004 
3.686e-003 4.483e+008 2.012e+009 1.000e+003 1.084e+000 5.852e-004 
3.696e-003 4.494e+008 2.012e+009 1.000e+003 1.084e+000 5.874e-004 
3.706e-003 4.505e+008 2.012e+009 1.000e+003 1.085e+000 5.896e-004 
3.716e-003 4.517e+008 2.012e+009 1.000e+003 1.086e+000 5.918e-004 
3.726e-003 4.528e+008 2.012e+009 1.000e+003 1.086e+000 5.941e-004 
3.736e-003 4.539e+008 2.012e+009 1.000e+003 1.087e+000 5.963e-004 
3.746e-003 4.550e+008 2.012e+009 1.000e+003 1.087e+000 5.985e-004 
3.756e-003 4.561e+008 2.012e+009 1.000e+003 1.088e+000 6.007e-004 
3.766e-003 4.572e+008 2.012e+009 1.000e+003 1.088e+000 6.030e-004 
3.776e-003 4.584e+008 2.012e+009 1.000e+003 1.089e+000 6.052e-004 
3.786e-003 4.595e+008 2.012e+009 1.000e+003 1.089e+000 6.074e-004 
3.796e-003 4.606e+008 2.012e+009 1.000e+003 1.090e+000 6.097e-004 
3.805e-003 4.617e+008 2.012e+009 1.000e+003 1.091e+000 6.119e-004 
3.815e-003 4.628e+008 2.012e+009 1.000e+003 1.091e+000 6.141e-004 
3.825e-003 4.640e+008 2.012e+009 1.000e+003 1.092e+000 6.163e-004 
3.835e-003 4.651e+008 2.012e+009 1.000e+003 1.092e+000 6.186e-004 
3.845e-003 4.662e+008 2.012e+009 1.000e+003 1.092e+000 6.208e-004 
3.855e-003 4.673e+008 2.012e+009 1.000e+003 1.092e+000 6.230e-004 
3.865e-003 4.684e+008 2.012e+009 1.000e+003 1.093e+000 6.253e-004 
3.875e-003 4.695e+008 2.012e+009 1.000e+003 1.094e+000 6.274e-004 
3.885e-003 4.706e+008 2.012e+009 1.000e+003 1.095e+000 6.297e-004 
3.895e-003 4.718e+008 2.012e+009 1.000e+003 1.095e+000 6.319e-004 
3.905e-003 4.729e+008 2.012e+009 1.000e+003 1.096e+000 6.342e-004 
3.915e-003 4.740e+008 2.012e+009 1.000e+003 1.096e+000 6.364e-004 
3.925e-003 4.751e+008 2.012e+009 1.000e+003 1.096e+000 6.387e-004 
3.935e-003 4.762e+008 2.012e+009 1.000e+003 1.097e+000 6.409e-004 
3.945e-003 4.773e+008 2.012e+009 1.000e+003 1.097e+000 6.431e-004 
3.955e-003 4.785e+008 2.012e+009 1.000e+003 1.097e+000 6.454e-004 
3.965e-003 4.796e+008 2.012e+009 1.000e+003 1.098e+000 6.476e-004 
3.975e-003 4.807e+008 2.012e+009 1.000e+003 1.098e+000 6.499e-004 
3.985e-003 4.818e+008 2.012e+009 1.000e+003 1.100e+000 6.521e-004 
3.995e-003 4.829e+008 2.012e+009 1.000e+003 1.100e+000 6.544e-004 
4.005e-003 4.841e+008 2.012e+009 1.000e+003 1.101e+000 6.566e-004 
4.015e-003 4.852e+008 2.012e+009 1.000e+003 1.101e+000 6.589e-004 
4.025e-003 4.863e+008 2.012e+009 1.000e+003 1.101e+000 6.612e-004 
4.035e-003 4.874e+008 2.012e+009 1.000e+003 1.101e+000 6.634e-004 
4.045e-003 4.885e+008 2.012e+009 1.000e+003 1.101e+000 6.657e-004 
4.055e-003 4.896e+008 2.012e+009 1.000e+003 1.102e+000 6.679e-004 
4.065e-003 4.908e+008 2.012e+009 1.000e+003 1.102e+000 6.702e-004 
4.075e-003 4.919e+008 2.012e+009 1.000e+003 1.103e+000 6.725e-004 
4.085e-003 4.930e+008 2.012e+009 1.000e+003 1.103e+000 6.747e-004 
4.095e-003 4.941e+008 2.012e+009 1.000e+003 1.104e+000 6.770e-004 
4.105e-003 4.952e+008 2.012e+009 1.000e+003 1.105e+000 6.792e-004 
4.115e-003 4.964e+008 2.012e+009 1.000e+003 1.105e+000 6.815e-004 
4.125e-003 4.975e+008 2.012e+009 1.000e+003 1.105e+000 6.838e-004 
4.135e-003 4.986e+008 2.012e+009 1.000e+003 1.106e+000 6.860e-004 
4.145e-003 4.997e+008 2.012e+009 1.000e+003 1.106e+000 6.883e-004 
4.155e-003 5.008e+008 2.012e+009 1.000e+003 1.106e+000 6.906e-004 
4.165e-003 5.019e+008 2.012e+009 1.000e+003 1.106e+000 6.929e-004 
4.175e-003 5.031e+008 2.012e+009 1.000e+003 1.107e+000 6.951e-004 
4.185e-003 5.042e+008 2.012e+009 1.000e+003 1.107e+000 6.974e-004 
4.195e-003 5.053e+008 2.012e+009 1.000e+003 1.108e+000 6.997e-004 
4.205e-003 5.064e+008 2.012e+009 1.000e+003 1.109e+000 7.019e-004 
4.215e-003 5.075e+008 2.012e+009 1.000e+003 1.109e+000 7.042e-004 
4.225e-003 5.086e+008 2.012e+009 1.000e+003 1.110e+000 7.065e-004 
4.235e-003 5.098e+008 2.012e+009 1.000e+003 1.110e+000 7.088e-004 
4.245e-003 5.109e+008 2.012e+009 1.000e+003 1.110e+000 7.110e-004 
4.255e-003 5.120e+008 2.012e+009 1.000e+003 1.110e+000 7.133e-004 
4.265e-003 5.131e+008 2.012e+009 1.000e+003 1.111e+000 7.156e-004 
4.275e-003 5.142e+008 2.012e+009 1.000e+003 1.111e+000 7.179e-004 
4.285e-003 5.153e+008 2.012e+009 1.000e+003 1.111e+000 7.202e-004 
4.294e-003 5.165e+008 2.012e+009 1.000e+003 1.111e+000 7.224e-004 
4.304e-003 5.176e+008 2.012e+009 1.000e+003 1.111e+000 7.247e-004 
4.314e-003 5.187e+008 2.012e+009 1.000e+003 1.112e+000 7.270e-004 
4.324e-003 5.198e+008 2.012e+009 1.000e+003 1.113e+000 7.293e-004 
4.334e-003 5.209e+008 2.012e+009 1.000e+003 1.114e+000 7.316e-004 
4.344e-003 5.220e+008 2.012e+009 1.000e+003 1.114e+000 7.338e-004 
4.354e-003 5.231e+008 2.012e+009 1.000e+003 1.114e+000 7.361e-004 
4.364e-003 5.243e+008 2.012e+009 1.000e+003 1.115e+000 7.384e-004 
4.374e-003 5.254e+008 2.012e+009 1.000e+003 1.115e+000 7.407e-004 
4.384e-003 5.265e+008 2.012e+009 1.000e+003 1.115e+000 7.430e-004 
4.394e-003 5.276e+008 2.012e+009 1.000e+003 1.115e+000 7.453e-004 
4.404e-003 5.287e+008 2.012e+009 1.000e+003 1.115e+000 7.476e-004 
4.414e-003 5.298e+008 2.012e+009 1.000e+003 1.115e+000 7.498e-004 
4.424e-003 5.309e+008 2.012e+009 1.000e+003 1.116e+000 7.521e-004 
4.434e-003 5.321e+008 2.012e+009 1.000e+003 1.116e+000 7.544e-004 
4.444e-003 5.332e+008 2.012e+009 1.000e+003 1.117e+000 7.567e-004 
4.454e-003 5.343e+008 2.012e+009 1.000e+003 1.117e+000 7.590e-004 
4.464e-003 5.354e+008 2.012e+009 1.000e+003 1.118e+000 7.613e-004 
4.474e-003 5.365e+008 2.012e+009 1.000e+003 1.119e+000 7.636e-004 
4.484e-003 5.376e+008 2.012e+009 1.000e+003 1.119e+000 7.659e-004 
4.494e-003 5.387e+008 2.012e+009 1.000e+003 1.119e+000 7.682e-004 
4.504e-003 5.399e+008 2.012e+009 1.000e+003 1.120e+000 7.705e-004 
4.514e-003 5.410e+008 2.012e+009 1.000e+003 1.120e+000 7.728e-004 
4.524e-003 5.421e+008 2.012e+009 1.000e+003 1.120e+000 7.751e-004 
4.534e-003 5.432e+008 2.012e+009 1.000e+003 1.120e+000 7.774e-004 
4.544e-003 5.443e+008 2.012e+009 1.000e+003 1.120e+000 7.797e-004 
4.554e-003 5.454e+008 2.012e+009 1.000e+003 1.120e+000 7.820e-004 
4.564e-003 5.465e+008 2.012e+009 1.000e+003 1.120e+000 7.843e-004 
4.574e-003 5.476e+008 2.012e+009 1.000e+003 1.120e+000 7.866e-004 
4.584e-003 5.488e+008 2.012e+009 1.000e+003 1.121e+000 7.889e-004 
4.594e-003 5.499e+008 2.012e+009 1.000e+003 1.121e+000 7.912e-004 
4.604e-003 5.510e+008 2.012e+009 1.000e+003 1.122e+000 7.935e-004 
4.614e-003 5.521e+008 2.012e+009 1.000e+003 1.123e+000 7.958e-004 
4.624e-003 5.532e+008 2.012e+009 1.000e+003 1.123e+000 7.981e-004 
4.634e-003 5.543e+008 2.012e+009 1.000e+003 1.124e+000 8.004e-004 
4.644e-003 5.554e+008 2.012e+009 1.000e+003 1.124e+000 8.027e-004 
4.654e-003 5.565e+008 2.012e+009 1.000e+003 1.124e+000 8.050e-004 
4.664e-003 5.577e+008 2.012e+009 1.000e+003 1.124e+000 8.073e-004 
4.674e-003 5.588e+008 2.012e+009 1.000e+003 1.124e+000 8.096e-004 
4.684e-003 5.599e+008 2.012e+009 1.000e+003 1.125e+000 8.119e-004 
4.694e-003 5.610e+008 2.012e+009 1.000e+003 1.125e+000 8.142e-004 
4.704e-003 5.621e+008 2.012e+009 1.000e+003 1.125e+000 8.165e-004 
4.714e-003 5.632e+008 2.012e+009 1.000e+003 1.125e+000 8.188e-004 
4.724e-003 5.643e+008 2.012e+009 1.000e+003 1.125e+000 8.211e-004 
4.734e-003 5.654e+008 2.012e+009 1.000e+003 1.125e+000 8.234e-004 
4.744e-003 5.665e+008 2.012e+009 1.000e+003 1.125e+000 8.257e-004 
4.754e-003 5.677e+008 2.012e+009 1.000e+003 1.126e+000 8.280e-004 
4.764e-003 5.688e+008 2.012e+009 1.000e+003 1.127e+000 8.303e-004 
4.774e-003 5.699e+008 2.012e+009 1.000e+003 1.127e+000 8.326e-004 
4.784e-003 5.710e+008 2.012e+009 1.000e+003 1.128e+000 8.350e-004 
4.794e-003 5.721e+008 2.012e+009 1.000e+003 1.128e+000 8.373e-004 
4.804e-003 5.732e+008 2.012e+009 1.000e+003 1.129e+000 8.396e-004 
4.814e-003 5.743e+008 2.012e+009 1.000e+003 1.129e+000 8.419e-004 
4.824e-003 5.754e+008 2.012e+009 1.000e+003 1.129e+000 8.442e-004 
4.834e-003 5.765e+008 2.012e+009 1.000e+003 1.129e+000 8.465e-004 
4.844e-003 5.776e+008 2.012e+009 1.000e+003 1.129e+000 8.488e-004 
4.854e-003 5.787e+008 2.012e+009 1.000e+003 1.129e+000 8.511e-004 
4.864e-003 5.798e+008 2.012e+009 1.000e+003 1.129e+000 8.534e-004 
4.874e-003 5.810e+008 2.012e+009 1.000e+003 1.129e+000 8.557e-004 
4.884e-003 5.821e+008 2.012e+009 1.000e+003 1.129e+000 8.581e-004 
4.894e-003 5.832e+008 2.012e+009 1.000e+003 1.129e+000 8.604e-004 
4.904e-003 5.843e+008 2.012e+009 1.000e+003 1.129e+000 8.627e-004 
4.914e-003 5.854e+008 2.012e+009 1.000e+003 1.130e+000 8.650e-004 
4.924e-003 5.865e+008 2.012e+009 1.000e+003 1.130e+000 8.673e-004 
4.934e-003 5.876e+008 2.012e+009 1.000e+003 1.130e+000 8.696e-004 
4.944e-003 5.887e+008 2.012e+009 1.000e+003 1.131e+000 8.719e-004 
4.954e-003 5.898e+008 2.012e+009 1.000e+003 1.132e+000 8.742e-004 
4.964e-003 5.909e+008 2.012e+009 1.000e+003 1.132e+000 8.766e-004 
4.974e-003 5.920e+008 2.012e+009 1.000e+003 1.132e+000 8.789e-004 
4.984e-003 5.931e+008 2.012e+009 1.000e+003 1.133e+000 8.812e-004 
4.994e-003 5.943e+008 2.012e+009 1.000e+003 1.133e+000 8.835e-004 
5.004e-003 5.954e+008 2.012e+009 1.000e+003 1.133e+000 8.858e-004 
5.014e-003 5.965e+008 2.012e+009 1.000e+003 1.134e+000 8.882e-004 
5.024e-003 5.976e+008 2.012e+009 1.000e+003 1.134e+000 8.905e-004 
5.034e-003 5.987e+008 2.012e+009 1.000e+003 1.134e+000 8.928e-004 
5.044e-003 5.998e+008 2.012e+009 1.000e+003 1.134e+000 8.951e-004 
5.054e-003 6.009e+008 2.012e+009 1.000e+003 1.134e+000 8.975e-004 
5.064e-003 6.020e+008 2.012e+009 1.000e+003 1.134e+000 8.998e-004 
5.073e-003 6.031e+008 2.012e+009 1.000e+003 1.134e+000 9.021e-004 
5.083e-003 6.042e+008 2.012e+009 1.000e+003 1.134e+000 9.044e-004 
5.093e-003 6.053e+008 2.012e+009 1.000e+003 1.134e+000 9.067e-004 
5.103e-003 6.064e+008 2.012e+009 1.000e+003 1.134e+000 9.090e-004 
5.113e-003 6.075e+008 2.012e+009 1.000e+003 1.134e+000 9.114e-004 
5.123e-003 6.086e+008 2.012e+009 1.000e+003 1.134e+000 9.137e-004 
5.133e-003 6.097e+008 2.012e+009 1.000e+003 1.135e+000 9.160e-004 
5.143e-003 6.108e+008 2.012e+009 1.000e+003 1.135e+000 9.183e-004 
5.153e-003 6.120e+008 2.012e+009 1.000e+003 1.136e+000 9.207e-004 
5.163e-003 6.131e+008 2.012e+009 1.000e+003 1.136e+000 9.230e-004 
5.173e-003 6.142e+008 2.012e+009 1.000e+003 1.137e+000 9.253e-004 
5.183e-003 6.153e+008 2.012e+009 1.000e+003 1.137e+000 9.276e-004 
5.193e-003 6.164e+008 2.012e+009 1.000e+003 1.137e+000 9.300e-004 
5.203e-003 6.175e+008 2.012e+009 1.000e+003 1.138e+000 9.323e-004 
5.213e-003 6.186e+008 2.012e+009 1.000e+003 1.138e+000 9.346e-004 
5.223e-003 6.197e+008 2.012e+009 1.000e+003 1.138e+000 9.369e-004 
5.233e-003 6.208e+008 2.012e+009 1.000e+003 1.138e+000 9.393e-004 
5.243e-003 6.219e+008 2.012e+009 1.000e+003 1.138e+000 9.416e-004 
5.253e-003 6.230e+008 2.012e+009 1.000e+003 1.139e+000 9.439e-004 
5.263e-003 6.241e+008 2.012e+009 1.000e+003 1.139e+000 9.462e-004 
5.273e-003 6.252e+008 2.012e+009 1.000e+003 1.139e+000 9.486e-004 
5.283e-003 6.263e+008 2.012e+009 1.000e+003 1.139e+000 9.509e-004 
5.293e-003 6.274e+008 2.012e+009 1.000e+003 1.139e+000 9.533e-004 
5.303e-003 6.285e+008 2.012e+009 1.000e+003 1.139e+000 9.556e-004 
5.313e-003 6.296e+008 2.012e+009 1.000e+003 1.139e+000 9.579e-004 
5.323e-003 6.307e+008 2.012e+009 1.000e+003 1.139e+000 9.602e-004 
5.333e-003 6.319e+008 2.012e+009 1.000e+003 1.139e+000 9.626e-004 
5.343e-003 6.330e+008 2.012e+009 1.000e+003 1.139e+000 9.649e-004 
5.353e-003 6.341e+008 2.012e+009 1.000e+003 1.139e+000 9.673e-004 
5.363e-003 6.352e+008 2.012e+009 1.000e+003 1.139e+000 9.696e-004 
5.373e-003 6.363e+008 2.012e+009 1.000e+003 1.139e+000 9.719e-004 
5.383e-003 6.374e+008 2.012e+009 1.000e+003 1.140e+000 9.742e-004 
5.393e-003 6.385e+008 2.012e+009 1.000e+003 1.140e+000 9.765e-004 
5.403e-003 6.396e+008 2.012e+009 1.000e+003 1.140e+000 9.789e-004 
5.413e-003 6.407e+008 2.012e+009 1.000e+003 1.141e+000 9.812e-004 
5.423e-003 6.418e+008 2.012e+009 1.000e+003 1.141e+000 9.836e-004 
5.433e-003 6.429e+008 2.012e+009 1.000e+003 1.142e+000 9.859e-004 
5.442e-003 6.440e+008 2.012e+009 1.000e+003 1.142e+000 9.882e-004 
5.452e-003 6.451e+008 2.012e+009 1.000e+003 1.142e+000 9.905e-004 
5.462e-003 6.462e+008 2.012e+009 1.000e+003 1.143e+000 9.929e-004 
5.472e-003 6.473e+008 2.012e+009 1.000e+003 1.143e+000 9.952e-004 
5.482e-003 6.484e+008 2.012e+009 1.000e+003 1.143e+000 9.976e-004 
5.492e-003 6.495e+008 2.012e+009 1.000e+003 1.143e+000 9.999e-004 
5.502e-003 6.506e+008 2.012e+009 1.000e+003 1.143e+000 1.002e-003 
5.512e-003 6.517e+008 2.012e+009 1.000e+003 1.143e+000 1.005e-003 
5.522e-003 6.528e+008 2.012e+009 1.000e+003 1.143e+000 1.007e-003 
5.532e-003 6.539e+008 2.012e+009 1.000e+003 1.143e+000 1.009e-003 
5.542e-003 6.550e+008 2.012e+009 1.000e+003 1.143e+000 1.012e-003 
5.552e-003 6.561e+008 2.012e+009 1.000e+003 1.143e+000 1.014e-003 
5.562e-003 6.572e+008 2.012e+009 1.000e+003 1.143e+000 1.016e-003 
5.572e-003 6.583e+008 2.012e+009 1.000e+003 1.143e+000 1.019e-003 
5.582e-003 6.594e+008 2.012e+009 1.000e+003 1.143e+000 1.021e-003 
5.592e-003 6.605e+008 2.012e+009 1.000e+003 1.143e+000 1.023e-003 
5.602e-003 6.616e+008 2.012e+009 1.000e+003 1.143e+000 1.026e-003 
5.612e-003 6.627e+008 2.012e+009 1.000e+003 1.143e+000 1.028e-003 
5.622e-003 6.638e+008 2.012e+009 1.000e+003 1.143e+000 1.030e-003 
5.632e-003 6.649e+008 2.012e+009 1.000e+003 1.143e+000 1.033e-003 
5.642e-003 6.660e+008 2.012e+009 1.000e+003 1.144e+000 1.035e-003 
5.652e-003 6.672e+008 2.012e+009 1.000e+003 1.144e+000 1.037e-003 
5.662e-003 6.683e+008 2.012e+009 1.000e+003 1.144e+000 1.040e-003 
5.672e-003 6.694e+008 2.012e+009 1.000e+003 1.144e+000 1.042e-003 
5.681e-003 6.704e+008 2.012e+009 1.000e+003 1.145e+000 1.044e-003 
5.691e-003 6.715e+008 2.012e+009 1.000e+003 1.145e+000 1.047e-003 
5.701e-003 6.727e+008 2.012e+009 1.000e+003 1.146e+000 1.049e-003 
5.711e-003 6.738e+008 2.012e+009 1.000e+003 1.146e+000 1.051e-003 
5.721e-003 6.749e+008 2.012e+009 1.000e+003 1.146e+000 1.054e-003 
5.731e-003 6.760e+008 2.012e+009 1.000e+003 1.147e+000 1.056e-003 
5.741e-003 6.770e+008 2.012e+009 1.000e+003 1.147e+000 1.058e-003 
5.751e-003 6.781e+008 2.012e+009 1.000e+003 1.147e+000 1.061e-003 
5.761e-003 6.792e+008 2.012e+009 1.000e+003 1.147e+000 1.063e-003 
5.771e-003 6.803e+008 2.012e+009 1.000e+003 1.148e+000 1.065e-003 
5.781e-003 6.814e+008 2.012e+009 1.000e+003 1.148e+000 1.068e-003 
5.791e-003 6.825e+008 2.012e+009 1.000e+003 1.148e+000 1.070e-003 
5.801e-003 6.836e+008 2.012e+009 1.000e+003 1.148e+000 1.072e-003 
5.811e-003 6.847e+008 2.012e+009 1.000e+003 1.148e+000 1.075e-003 
5.821e-003 6.858e+008 2.012e+009 1.000e+003 1.148e+000 1.077e-003 
5.831e-003 6.869e+008 2.012e+009 1.000e+003 1.148e+000 1.079e-003 
5.841e-003 6.880e+008 2.012e+009 1.000e+003 1.148e+000 1.082e-003 
5.851e-003 6.891e+008 2.012e+009 1.000e+003 1.148e+000 1.084e-003 
5.860e-003 6.902e+008 2.012e+009 1.000e+003 1.148e+000 1.086e-003 
5.870e-003 6.913e+008 2.012e+009 1.000e+003 1.148e+000 1.089e-003 
5.880e-003 6.924e+008 2.012e+009 1.000e+003 1.148e+000 1.091e-003 
5.890e-003 6.935e+008 2.012e+009 1.000e+003 1.148e+000 1.093e-003 
5.900e-003 6.946e+008 2.012e+009 1.000e+003 1.148e+000 1.096e-003 
5.910e-003 6.957e+008 2.012e+009 1.000e+003 1.148e+000 1.098e-003 
5.920e-003 6.968e+008 2.012e+009 1.000e+003 1.148e+000 1.100e-003 
5.930e-003 6.979e+008 2.012e+009 1.000e+003 1.148e+000 1.103e-003 
5.940e-003 6.990e+008 2.012e+009 1.000e+003 1.148e+000 1.105e-003 
5.950e-003 7.001e+008 2.012e+009 1.000e+003 1.148e+000 1.108e-003 
5.960e-003 7.012e+008 2.012e+009 1.000e+003 1.148e+000 1.110e-003 
5.970e-003 7.023e+008 2.012e+009 1.000e+003 1.148e+000 1.112e-003 
5.980e-003 7.034e+008 2.012e+009 1.000e+003 1.148e+000 1.115e-003 
5.990e-003 7.045e+008 2.012e+009 1.000e+003 1.148e+000 1.117e-003 
6.000e-003 7.057e+008 2.012e+009 1.000e+003 1.148e+000 1.119e-003 
6.010e-003 7.068e+008 2.012e+009 1.000e+003 1.149e+000 1.122e-003 
6.020e-003 7.079e+008 2.012e+009 1.000e+003 1.149e+000 1.124e-003 
6.030e-003 7.090e+008 2.012e+009 1.000e+003 1.149e+000 1.126e-003 
6.040e-003 7.101e+008 2.012e+009 1.000e+003 1.149e+000 1.129e-003 
6.050e-003 7.112e+008 2.012e+009 1.000e+003 1.150e+000 1.131e-003 
6.060e-003 7.123e+008 2.012e+009 1.000e+003 1.150e+000 1.133e-003 
6.070e-003 7.134e+008 2.012e+009 1.000e+003 1.150e+000 1.136e-003 
6.080e-003 7.145e+008 2.012e+009 1.000e+003 1.151e+000 1.138e-003 
6.090e-003 7.156e+008 2.012e+009 1.000e+003 1.151e+000 1.140e-003 
6.100e-003 7.167e+008 2.012e+009 1.000e+003 1.151e+000 1.143e-003 
6.110e-003 7.178e+008 2.012e+009 1.000e+003 1.152e+000 1.145e-003 
6.120e-003 7.189e+008 2.012e+009 1.000e+003 1.152e+000 1.148e-003 
6.130e-003 7.200e+008 2.012e+009 1.000e+003 1.152e+000 1.150e-003 
6.140e-003 7.211e+008 2.012e+009 1.000e+003 1.152e+000 1.152e-003 
6.149e-003 7.221e+008 2.012e+009 1.000e+003 1.152e+000 1.155e-003 
6.159e-003 7.232e+008 2.012e+009 1.000e+003 1.152e+000 1.157e-003 
6.169e-003 7.243e+008 2.012e+009 1.000e+003 1.152e+000 1.159e-003 
6.179e-003 7.254e+008 2.012e+009 1.000e+003 1.153e+000 1.162e-003 
6.189e-003 7.266e+008 2.012e+009 1.000e+003 1.153e+000 1.164e-003 
6.199e-003 7.277e+008 2.012e+009 1.000e+003 1.153e+000 1.166e-003 
6.209e-003 7.287e+008 2.012e+009 1.000e+003 1.153e+000 1.169e-003 
6.219e-003 7.298e+008 2.012e+009 1.000e+003 1.152e+000 1.171e-003 
6.229e-003 7.309e+008 2.012e+009 1.000e+003 1.153e+000 1.173e-003 
6.239e-003 7.320e+008 2.012e+009 1.000e+003 1.153e+000 1.176e-003 
6.249e-003 7.331e+008 2.012e+009 1.000e+003 1.153e+000 1.178e-003 
6.259e-003 7.342e+008 2.012e+009 1.000e+003 1.153e+000 1.180e-003 
6.269e-003 7.353e+008 2.012e+009 1.000e+003 1.153e+000 1.183e-003 
6.279e-003 7.364e+008 2.012e+009 1.000e+003 1.153e+000 1.185e-003 
6.289e-003 7.375e+008 2.012e+009 1.000e+003 1.153e+000 1.187e-003 
6.299e-003 7.386e+008 2.012e+009 1.000e+003 1.153e+000 1.190e-003 
6.309e-003 7.397e+008 2.012e+009 1.000e+003 1.153e+000 1.192e-003 
6.319e-003 7.408e+008 2.012e+009 1.000e+003 1.153e+000 1.195e-003 
6.328e-003 7.419e+008 2.012e+009 1.000e+003 1.153e+000 1.197e-003 
6.338e-003 7.430e+008 2.012e+009 1.000e+003 1.153e+000 1.199e-003 
6.348e-003 7.441e+008 2.012e+009 1.000e+003 1.153e+000 1.202e-003 
6.358e-003 7.452e+008 2.012e+009 1.000e+003 1.153e+000 1.204e-003 
6.368e-003 7.463e+008 2.012e+009 1.000e+003 1.153e+000 1.206e-003 
6.378e-003 7.474e+008 2.012e+009 1.000e+003 1.153e+000 1.209e-003 
6.388e-003 7.485e+008 2.012e+009 1.000e+003 1.153e+000 1.211e-003 
6.398e-003 7.496e+008 2.012e+009 1.000e+003 1.153e+000 1.213e-003 
6.408e-003 7.507e+008 2.012e+009 1.000e+003 1.153e+000 1.216e-003 
6.418e-003 7.518e+008 2.012e+009 1.000e+003 1.153e+000 1.218e-003 
6.428e-003 7.529e+008 2.012e+009 1.000e+003 1.153e+000 1.220e-003 
6.438e-003 7.540e+008 2.012e+009 1.000e+003 1.153e+000 1.223e-003 
6.448e-003 7.551e+008 2.012e+009 1.000e+003 1.153e+000 1.225e-003 
6.458e-003 7.562e+008 2.012e+009 1.000e+003 1.153e+000 1.227e-003 
6.468e-003 7.573e+008 2.012e+009 1.000e+003 1.153e+000 1.230e-003 
6.477e-003 7.584e+008 2.012e+009 1.000e+003 1.153e+000 1.232e-003 
6.487e-003 7.595e+008 2.012e+009 1.000e+003 1.154e+000 1.235e-003 
6.497e-003 7.606e+008 2.012e+009 1.000e+003 1.154e+000 1.237e-003 
6.507e-003 7.617e+008 2.012e+009 1.000e+003 1.154e+000 1.239e-003 
6.517e-003 7.627e+008 2.012e+009 1.000e+003 1.155e+000 1.242e-003 
6.527e-003 7.638e+008 2.012e+009 1.000e+003 1.155e+000 1.244e-003 
6.537e-003 7.649e+008 2.012e+009 1.000e+003 1.155e+000 1.246e-003 
6.547e-003 7.660e+008 2.012e+009 1.000e+003 1.156e+000 1.249e-003 
6.557e-003 7.671e+008 2.012e+009 1.000e+003 1.156e+000 1.251e-003 
6.567e-003 7.682e+008 2.012e+009 1.000e+003 1.156e+000 1.253e-003 
6.577e-003 7.693e+008 2.012e+009 1.000e+003 1.156e+000 1.256e-003 
6.587e-003 7.704e+008 2.012e+009 1.000e+003 1.156e+000 1.258e-003 
6.597e-003 7.715e+008 2.012e+009 1.000e+003 1.157e+000 1.260e-003 
6.607e-003 7.726e+008 2.012e+009 1.000e+003 1.157e+000 1.263e-003 
6.617e-003 7.737e+008 2.012e+009 1.000e+003 1.157e+000 1.265e-003 
6.627e-003 7.748e+008 2.012e+009 1.000e+003 1.157e+000 1.267e-003 
6.637e-003 7.759e+008 2.012e+009 1.000e+003 1.157e+000 1.270e-003 
6.647e-003 7.770e+008 2.012e+009 1.000e+003 1.157e+000 1.272e-003 
6.657e-003 7.781e+008 2.012e+009 1.000e+003 1.157e+000 1.275e-003 
6.667e-003 7.792e+008 2.012e+009 1.000e+003 1.157e+000 1.277e-003 
6.677e-003 7.803e+008 2.012e+009 1.000e+003 1.157e+000 1.279e-003 
6.686e-003 7.814e+008 2.012e+009 1.000e+003 1.157e+000 1.282e-003 
6.696e-003 7.825e+008 2.012e+009 1.000e+003 1.157e+000 1.284e-003 
6.706e-003 7.836e+008 2.012e+009 1.000e+003 1.157e+000 1.286e-003 
6.716e-003 7.847e+008 2.012e+009 1.000e+003 1.157e+000 1.289e-003 
6.726e-003 7.858e+008 2.012e+009 1.000e+003 1.157e+000 1.291e-003 
6.736e-003 7.869e+008 2.012e+009 1.000e+003 1.157e+000 1.294e-003 
6.746e-003 7.880e+008 2.012e+009 1.000e+003 1.157e+000 1.296e-003 
6.756e-003 7.891e+008 2.012e+009 1.000e+003 1.157e+000 1.298e-003 
6.766e-003 7.902e+008 2.012e+009 1.000e+003 1.157e+000 1.301e-003 
6.776e-003 7.913e+008 2.012e+009 1.000e+003 1.157e+000 1.303e-003 
6.786e-003 7.924e+008 2.012e+009 1.000e+003 1.157e+000 1.305e-003 
6.796e-003 7.935e+008 2.012e+009 1.000e+003 1.157e+000 1.308e-003 
6.806e-003 7.946e+008 2.012e+009 1.000e+003 1.157e+000 1.310e-003 
6.816e-003 7.957e+008 2.012e+009 1.000e+003 1.157e+000 1.312e-003 
6.826e-003 7.968e+008 2.012e+009 1.000e+003 1.157e+000 1.315e-003 
6.836e-003 7.979e+008 2.012e+009 1.000e+003 1.157e+000 1.317e-003 
6.846e-003 7.990e+008 2.012e+009 1.000e+003 1.157e+000 1.320e-003 
6.856e-003 8.001e+008 2.012e+009 1.000e+003 1.157e+000 1.322e-003 
6.866e-003 8.012e+008 2.012e+009 1.000e+003 1.157e+000 1.324e-003 
6.876e-003 8.023e+008 2.012e+009 1.000e+003 1.157e+000 1.327e-003 
6.886e-003 8.034e+008 2.012e+009 1.000e+003 1.157e+000 1.329e-003 
6.896e-003 8.045e+008 2.012e+009 1.000e+003 1.157e+000 1.331e-003 
6.906e-003 8.056e+008 2.012e+009 1.000e+003 1.157e+000 1.334e-003 
6.916e-003 8.067e+008 2.012e+009 1.000e+003 1.157e+000 1.336e-003 
6.926e-003 8.078e+008 2.012e+009 1.000e+003 1.157e+000 1.339e-003 
6.936e-003 8.089e+008 2.012e+009 1.000e+003 1.157e+000 1.341e-003 
6.946e-003 8.100e+008 2.012e+009 1.000e+003 1.157e+000 1.343e-003 
6.956e-003 8.111e+008 2.012e+009 1.000e+003 1.157e+000 1.346e-003 
6.966e-003 8.122e+008 2.012e+009 1.000e+003 1.157e+000 1.348e-003 
6.976e-003 8.133e+008 2.012e+009 1.000e+003 1.157e+000 1.350e-003 
6.986e-003 8.144e+008 2.012e+009 1.000e+003 1.157e+000 1.353e-003 
6.996e-003 8.155e+008 2.012e+009 1.000e+003 1.157e+000 1.355e-003 
7.006e-003 8.166e+008 2.012e+009 1.000e+003 1.157e+000 1.357e-003 
7.016e-003 8.177e+008 2.012e+009 1.000e+003 1.157e+000 1.360e-003 
7.026e-003 8.188e+008 2.012e+009 1.000e+003 1.157e+000 1.362e-003 
7.036e-003 8.199e+008 2.012e+009 1.000e+003 1.157e+000 1.365e-003 
7.046e-003 8.210e+008 2.012e+009 1.000e+003 1.157e+000 1.367e-003 
7.056e-003 8.221e+008 2.012e+009 1.000e+003 1.157e+000 1.369e-003 
7.066e-003 8.232e+008 2.012e+009 1.000e+003 1.157e+000 1.372e-003 
7.076e-003 8.243e+008 2.012e+009 1.000e+003 1.157e+000 1.374e-003 
7.086e-003 8.254e+008 2.012e+009 1.000e+003 1.158e+000 1.376e-003 
7.096e-003 8.265e+008 2.012e+009 1.000e+003 1.158e+000 1.379e-003 
7.106e-003 8.276e+008 2.012e+009 1.000e+003 1.158e+000 1.381e-003 
7.115e-003 8.287e+008 2.012e+009 1.000e+003 1.158e+000 1.384e-003 
7.125e-003 8.298e+008 2.012e+009 1.000e+003 1.158e+000 1.386e-003 
7.135e-003 8.309e+008 2.012e+009 1.000e+003 1.158e+000 1.388e-003 
7.145e-003 8.320e+008 2.012e+009 1.000e+003 1.158e+000 1.391e-003 
7.155e-003 8.331e+008 2.012e+009 1.000e+003 1.158e+000 1.393e-003 
7.165e-003 8.342e+008 2.012e+009 1.000e+003 1.159e+000 1.395e-003 
7.175e-003 8.353e+008 2.012e+009 1.000e+003 1.159e+000 1.398e-003 
7.185e-003 8.364e+008 2.012e+009 1.000e+003 1.159e+000 1.400e-003 
7.195e-003 8.375e+008 2.012e+009 1.000e+003 1.160e+000 1.403e-003 
7.205e-003 8.386e+008 2.012e+009 1.000e+003 1.159e+000 1.405e-003 
7.215e-003 8.397e+008 2.012e+009 1.000e+003 1.160e+000 1.407e-003 
7.225e-003 8.408e+008 2.012e+009 1.000e+003 1.160e+000 1.410e-003 
7.235e-003 8.419e+008 2.012e+009 1.000e+003 1.160e+000 1.412e-003 
7.245e-003 8.430e+008 2.012e+009 1.000e+003 1.161e+000 1.414e-003 
7.255e-003 8.441e+008 2.012e+009 1.000e+003 1.161e+000 1.417e-003 
7.265e-003 8.452e+008 2.012e+009 1.000e+003 1.161e+000 1.419e-003 
7.275e-003 8.463e+008 2.012e+009 1.000e+003 1.161e+000 1.422e-003 
7.285e-003 8.474e+008 2.012e+009 1.000e+003 1.161e+000 1.424e-003 
7.295e-003 8.485e+008 2.012e+009 1.000e+003 1.161e+000 1.426e-003 
7.305e-003 8.496e+008 2.012e+009 1.000e+003 1.161e+000 1.429e-003 
7.315e-003 8.507e+008 2.012e+009 1.000e+003 1.162e+000 1.431e-003 
7.325e-003 8.518e+008 2.012e+009 1.000e+003 1.162e+000 1.433e-003 
7.335e-003 8.529e+008 2.012e+009 1.000e+003 1.162e+000 1.436e-003 
7.345e-003 8.540e+008 2.012e+009 1.000e+003 1.162e+000 1.438e-003 
7.355e-003 8.551e+008 2.012e+009 1.000e+003 1.162e+000 1.441e-003 
7.365e-003 8.562e+008 2.012e+009 1.000e+003 1.162e+000 1.443e-003 
7.375e-003 8.573e+008 2.012e+009 1.000e+003 1.162e+000 1.445e-003 
7.385e-003 8.584e+008 2.012e+009 1.000e+003 1.162e+000 1.448e-003 
7.395e-003 8.595e+008 2.012e+009 1.000e+003 1.162e+000 1.450e-003 
7.405e-003 8.606e+008 2.012e+009 1.000e+003 1.162e+000 1.453e-003 
7.415e-003 8.617e+008 2.012e+009 1.000e+003 1.162e+000 1.455e-003 
7.425e-003 8.628e+008 2.012e+009 1.000e+003 1.162e+000 1.457e-003 
7.435e-003 8.639e+008 2.012e+009 1.000e+003 1.162e+000 1.460e-003 
7.445e-003 8.650e+008 2.012e+009 1.000e+003 1.162e+000 1.462e-003 
7.455e-003 8.661e+008 2.012e+009 1.000e+003 1.162e+000 1.464e-003 
7.465e-003 8.672e+008 2.012e+009 1.000e+003 1.162e+000 1.467e-003 
7.475e-003 8.683e+008 2.012e+009 1.000e+003 1.162e+000 1.469e-003 
7.485e-003 8.694e+008 2.012e+009 1.000e+003 1.162e+000 1.472e-003 
7.495e-003 8.705e+008 2.012e+009 1.000e+003 1.162e+000 1.474e-003 
7.505e-003 8.716e+008 2.012e+009 1.000e+003 1.162e+000 1.476e-003 
7.515e-003 8.727e+008 2.012e+009 1.000e+003 1.162e+000 1.479e-003 
7.525e-003 8.738e+008 2.012e+009 1.000e+003 1.162e+000 1.481e-003 
7.535e-003 8.749e+008 2.012e+009 1.000e+003 1.162e+000 1.483e-003 
7.545e-003 8.760e+008 2.012e+009 1.000e+003 1.162e+000 1.486e-003 
7.555e-003 8.771e+008 2.012e+009 1.000e+003 1.162e+000 1.488e-003 
7.565e-003 8.782e+008 2.012e+009 1.000e+003 1.162e+000 1.491e-003 
7.575e-003 8.793e+008 2.012e+009 1.000e+003 1.162e+000 1.493e-003 
7.585e-003 8.804e+008 2.012e+009 1.000e+003 1.162e+000 1.495e-003 
7.595e-003 8.815e+008 2.012e+009 1.000e+003 1.162e+000 1.498e-003 
7.605e-003 8.826e+008 2.012e+009 1.000e+003 1.162e+000 1.500e-003 
7.615e-003 8.837e+008 2.012e+009 1.000e+003 1.162e+000 1.502e-003 
7.625e-003 8.848e+008 2.012e+009 1.000e+003 1.162e+000 1.505e-003 
7.635e-003 8.859e+008 2.012e+009 1.000e+003 1.162e+000 1.507e-003 
7.645e-003 8.870e+008 2.012e+009 1.000e+003 1.162e+000 1.510e-003 
7.655e-003 8.881e+008 2.012e+009 1.000e+003 1.162e+000 1.512e-003 
7.665e-003 8.892e+008 2.012e+009 1.000e+003 1.162e+000 1.514e-003 
7.675e-003 8.903e+008 2.012e+009 1.000e+003 1.162e+000 1.517e-003 
7.685e-003 8.914e+008 2.012e+009 1.000e+003 1.162e+000 1.519e-003 
7.695e-003 8.925e+008 2.012e+009 1.000e+003 1.162e+000 1.522e-003 
7.705e-003 8.936e+008 2.012e+009 1.000e+003 1.162e+000 1.524e-003 
7.715e-003 8.947e+008 2.012e+009 1.000e+003 1.162e+000 1.526e-003 
7.725e-003 8.958e+008 2.012e+009 1.000e+003 1.162e+000 1.529e-003 
7.735e-003 8.969e+008 2.012e+009 1.000e+003 1.162e+000 1.531e-003 
7.745e-003 8.980e+008 2.012e+009 1.000e+003 1.162e+000 1.533e-003 
7.755e-003 8.991e+008 2.012e+009 1.000e+003 1.162e+000 1.536e-003 
7.765e-003 9.002e+008 2.012e+009 1.000e+003 1.162e+000 1.538e-003 
7.775e-003 9.013e+008 2.012e+009 1.000e+003 1.162e+000 1.541e-003 
7.785e-003 9.024e+008 2.012e+009 1.000e+003 1.162e+000 1.543e-003 
7.795e-003 9.035e+008 2.012e+009 1.000e+003 1.162e+000 1.545e-003 
7.805e-003 9.046e+008 2.012e+009 1.000e+003 1.162e+000 1.548e-003 
7.815e-003 9.057e+008 2.012e+009 1.000e+003 1.162e+000 1.550e-003 
7.825e-003 9.068e+008 2.012e+009 1.000e+003 1.162e+000 1.552e-003 
7.835e-003 9.079e+008 2.012e+009 1.000e+003 1.162e+000 1.555e-003 
7.845e-003 9.090e+008 2.012e+009 1.000e+003 1.162e+000 1.557e-003 
7.855e-003 9.101e+008 2.012e+009 1.000e+003 1.162e+000 1.560e-003 
7.865e-003 9.112e+008 2.012e+009 1.000e+003 1.162e+000 1.562e-003 
7.875e-003 9.123e+008 2.012e+009 1.000e+003 1.162e+000 1.564e-003 
7.885e-003 9.134e+008 2.012e+009 1.000e+003 1.162e+000 1.567e-003 
7.895e-003 9.145e+008 2.012e+009 1.000e+003 1.162e+000 1.569e-003 
7.904e-003 9.156e+008 2.012e+009 1.000e+003 1.162e+000 1.572e-003 
7.914e-003 9.167e+008 2.012e+009 1.000e+003 1.162e+000 1.574e-003 
7.924e-003 9.178e+008 2.012e+009 1.000e+003 1.162e+000 1.576e-003 
7.934e-003 9.189e+008 2.012e+009 1.000e+003 1.162e+000 1.579e-003 
7.944e-003 9.200e+008 2.012e+009 1.000e+003 1.162e+000 1.581e-003 
7.954e-003 9.211e+008 2.012e+009 1.000e+003 1.162e+000 1.583e-003 
7.964e-003 9.222e+008 2.012e+009 1.000e+003 1.162e+000 1.586e-003 
7.974e-003 9.233e+008 2.012e+009 1.000e+003 1.162e+000 1.588e-003 
7.984e-003 9.244e+008 2.012e+009 1.000e+003 1.162e+000 1.591e-003 
7.994e-003 9.255e+008 2.012e+009 1.000e+003 1.162e+000 1.593e-003 
8.004e-003 9.266e+008 2.012e+009 1.000e+003 1.162e+000 1.595e-003 
8.014e-003 9.277e+008 2.012e+009 1.000e+003 1.162e+000 1.598e-003 
8.024e-003 9.288e+008 2.012e+009 1.000e+003 1.162e+000 1.600e-003 
8.034e-003 9.299e+008 2.012e+009 1.000e+003 1.162e+000 1.603e-003 
8.044e-003 9.310e+008 2.012e+009 1.000e+003 1.162e+000 1.605e-003 
8.054e-003 9.321e+008 2.012e+009 1.000e+003 1.162e+000 1.607e-003 
8.064e-003 9.332e+008 2.012e+009 1.000e+003 1.162e+000 1.610e-003 
8.074e-003 9.343e+008 2.012e+009 1.000e+003 1.162e+000 1.612e-003 
8.084e-003 9.354e+008 2.012e+009 1.000e+003 1.162e+000 1.614e-003 
8.094e-003 9.365e+008 2.012e+009 1.000e+003 1.162e+000 1.617e-003 
8.104e-003 9.376e+008 2.012e+009 1.000e+003 1.162e+000 1.619e-003 
8.114e-003 9.387e+008 2.012e+009 1.000e+003 1.162e+000 1.622e-003 
8.124e-003 9.398e+008 2.012e+009 1.000e+003 1.162e+000 1.624e-003 
8.134e-003 9.409e+008 2.012e+009 1.000e+003 1.162e+000 1.626e-003 
8.144e-003 9.420e+008 2.012e+009 1.000e+003 1.162e+000 1.629e-003 
8.154e-003 9.431e+008 2.012e+009 1.000e+003 1.162e+000 1.631e-003 
8.164e-003 9.442e+008 2.012e+009 1.000e+003 1.162e+000 1.634e-003 
8.174e-003 9.453e+008 2.012e+009 1.000e+003 1.162e+000 1.636e-003 
8.184e-003 9.464e+008 2.012e+009 1.000e+003 1.162e+000 1.638e-003 
8.194e-003 9.475e+008 2.012e+009 1.000e+003 1.162e+000 1.641e-003 
8.204e-003 9.486e+008 2.012e+009 1.000e+003 1.162e+000 1.643e-003 
8.214e-003 9.497e+008 2.012e+009 1.000e+003 1.162e+000 1.645e-003 
8.224e-003 9.508e+008 2.012e+009 1.000e+003 1.162e+000 1.648e-003 
8.234e-003 9.519e+008 2.012e+009 1.000e+003 1.162e+000 1.650e-003 
8.244e-003 9.530e+008 2.012e+009 1.000e+003 1.162e+000 1.653e-003 
8.254e-003 9.541e+008 2.012e+009 1.000e+003 1.162e+000 1.655e-003 
8.264e-003 9.552e+008 2.012e+009 1.000e+003 1.162e+000 1.657e-003 
8.274e-003 9.563e+008 2.012e+009 1.000e+003 1.163e+000 1.660e-003 
8.284e-003 9.574e+008 2.012e+009 1.000e+003 1.163e+000 1.662e-003 
8.294e-003 9.585e+008 2.012e+009 1.000e+003 1.163e+000 1.665e-003 
8.304e-003 9.596e+008 2.012e+009 1.000e+003 1.163e+000 1.667e-003 
8.314e-003 9.607e+008 2.012e+009 1.000e+003 1.163e+000 1.669e-003 
8.324e-003 9.618e+008 2.012e+009 1.000e+003 1.163e+000 1.672e-003 
8.334e-003 9.629e+008 2.012e+009 1.000e+003 1.163e+000 1.674e-003 
8.344e-003 9.640e+008 2.012e+009 1.000e+003 1.163e+000 1.676e-003 
8.354e-003 9.651e+008 2.012e+009 1.000e+003 1.164e+000 1.679e-003 
8.364e-003 9.662e+008 2.012e+009 1.000e+003 1.164e+000 1.681e-003 
8.374e-003 9.673e+008 2.012e+009 1.000e+003 1.164e+000 1.684e-003 
8.384e-003 9.684e+008 2.012e+009 1.000e+003 1.164e+000 1.686e-003 
8.394e-003 9.695e+008 2.012e+009 1.000e+003 1.164e+000 1.688e-003 
8.404e-003 9.706e+008 2.012e+009 1.000e+003 1.164e+000 1.691e-003 
8.414e-003 9.717e+008 2.012e+009 1.000e+003 1.164e+000 1.693e-003 
8.424e-003 9.728e+008 2.012e+009 1.000e+003 1.165e+000 1.696e-003 
8.434e-003 9.739e+008 2.012e+009 1.000e+003 1.164e+000 1.698e-003 
8.444e-003 9.750e+008 2.012e+009 1.000e+003 1.165e+000 1.700e-003 
8.454e-003 9.761e+008 2.012e+009 1.000e+003 1.165e+000 1.703e-003 
8.464e-003 9.772e+008 2.012e+009 1.000e+003 1.165e+000 1.705e-003 
8.474e-003 9.783e+008 2.012e+009 1.000e+003 1.165e+000 1.708e-003 
8.484e-003 9.794e+008 2.012e+009 1.000e+003 1.165e+000 1.710e-003 
8.494e-003 9.805e+008 2.012e+009 1.000e+003 1.165e+000 1.712e-003 
8.504e-003 9.816e+008 2.012e+009 1.000e+003 1.166e+000 1.715e-003 
8.514e-003 9.827e+008 2.012e+009 1.000e+003 1.166e+000 1.717e-003 
8.524e-003 9.838e+008 2.012e+009 1.000e+003 1.166e+000 1.719e-003 
8.534e-003 9.849e+008 2.012e+009 1.000e+003 1.166e+000 1.722e-003 
8.544e-003 9.860e+008 2.012e+009 1.000e+003 1.166e+000 1.724e-003 
8.554e-003 9.871e+008 2.012e+009 1.000e+003 1.166e+000 1.727e-003 
8.564e-003 9.882e+008 2.012e+009 1.000e+003 1.166e+000 1.729e-003 
8.574e-003 9.893e+008 2.012e+009 1.000e+003 1.166e+000 1.731e-003 
8.584e-003 9.904e+008 2.012e+009 1.000e+003 1.166e+000 1.734e-003 
8.594e-003 9.915e+008 2.012e+009 1.000e+003 1.166e+000 1.736e-003 
8.604e-003 9.926e+008 2.012e+009 1.000e+003 1.166e+000 1.739e-003 
8.614e-003 9.937e+008 2.012e+009 1.000e+003 1.166e+000 1.741e-003 
8.624e-003 9.948e+008 2.012e+009 1.000e+003 1.166e+000 1.743e-003 
8.634e-003 9.959e+008 2.012e+009 1.000e+003 1.166e+000 1.746e-003 
8.644e-003 9.970e+008 2.012e+009 1.000e+003 1.166e+000 1.748e-003 
8.654e-003 9.981e+008 2.012e+009 1.000e+003 1.166e+000 1.751e-003 
8.664e-003 9.992e+008 2.012e+009 1.000e+003 1.166e+000 1.753e-003 
8.674e-003 1.000e+009 2.012e+009 1.000e+003 1.167e+000 1.755e-003 
8.684e-003 1.001e+009 2.012e+009 1.000e+003 1.166e+000 1.758e-003 
8.694e-003 1.003e+009 2.012e+009 1.000e+003 1.166e+000 1.760e-003 
8.704e-003 1.004e+009 2.012e+009 1.000e+003 1.166e+000 1.762e-003 
8.714e-003 1.005e+009 2.012e+009 1.000e+003 1.166e+000 1.765e-003 
8.724e-003 1.006e+009 2.012e+009 1.000e+003 1.166e+000 1.767e-003 
8.734e-003 1.007e+009 2.012e+009 1.000e+003 1.167e+000 1.770e-003 
8.744e-003 1.008e+009 2.012e+009 1.000e+003 1.167e+000 1.772e-003 
8.754e-003 1.009e+009 2.012e+009 1.000e+003 1.167e+000 1.774e-003 
8.764e-003 1.010e+009 2.012e+009 1.000e+003 1.167e+000 1.777e-003 
8.774e-003 1.011e+009 2.012e+009 1.000e+003 1.166e+000 1.779e-003 
8.784e-003 1.012e+009 2.012e+009 1.000e+003 1.167e+000 1.782e-003 
8.794e-003 1.014e+009 2.012e+009 1.000e+003 1.167e+000 1.784e-003 
8.804e-003 1.015e+009 2.012e+009 1.000e+003 1.167e+000 1.786e-003 
8.814e-003 1.016e+009 2.012e+009 1.000e+003 1.167e+000 1.789e-003 
8.824e-003 1.017e+009 2.012e+009 1.000e+003 1.167e+000 1.791e-003 
8.834e-003 1.018e+009 2.012e+009 1.000e+003 1.167e+000 1.793e-003 
8.844e-003 1.019e+009 2.012e+009 1.000e+003 1.167e+000 1.796e-003 
8.854e-003 1.020e+009 2.012e+009 1.000e+003 1.167e+000 1.798e-003 
8.864e-003 1.021e+009 2.012e+009 1.000e+003 1.167e+000 1.801e-003 
8.874e-003 1.022e+009 2.012e+009 1.000e+003 1.167e+000 1.803e-003 
8.884e-003 1.023e+009 2.012e+009 1.000e+003 1.167e+000 1.805e-003 
8.894e-003 1.024e+009 2.012e+009 1.000e+003 1.167e+000 1.808e-003 
8.903e-003 1.026e+009 2.012e+009 1.000e+003 1.167e+000 1.810e-003 
8.913e-003 1.027e+009 2.012e+009 1.000e+003 1.167e+000 1.812e-003 
8.923e-003 1.028e+009 2.012e+009 1.000e+003 1.167e+000 1.815e-003 
8.933e-003 1.029e+009 2.012e+009 1.000e+003 1.167e+000 1.817e-003 
8.943e-003 1.030e+009 2.012e+009 1.000e+003 1.167e+000 1.820e-003 
8.953e-003 1.031e+009 2.012e+009 1.000e+003 1.167e+000 1.822e-003 
8.963e-003 1.032e+009 2.012e+009 1.000e+003 1.167e+000 1.824e-003 
8.973e-003 1.033e+009 2.012e+009 1.000e+003 1.167e+000 1.827e-003 
8.983e-003 1.034e+009 2.012e+009 1.000e+003 1.167e+000 1.829e-003 
8.993e-003 1.035e+009 2.012e+009 1.000e+003 1.167e+000 1.831e-003 
9.003e-003 1.036e+009 2.012e+009 1.000e+003 1.167e+000 1.834e-003 
9.013e-003 1.038e+009 2.012e+009 1.000e+003 1.167e+000 1.836e-003 
9.022e-003 1.039e+009 2.012e+009 1.000e+003 1.167e+000 1.839e-003 
9.032e-003 1.040e+009 2.012e+009 1.000e+003 1.167e+000 1.841e-003 
9.042e-003 1.041e+009 2.012e+009 1.000e+003 1.167e+000 1.843e-003 
9.052e-003 1.042e+009 2.012e+009 1.000e+003 1.167e+000 1.846e-003 
9.062e-003 1.043e+009 2.012e+009 1.000e+003 1.167e+000 1.848e-003 
9.072e-003 1.044e+009 2.012e+009 1.000e+003 1.167e+000 1.850e-003 
9.081e-003 1.045e+009 2.012e+009 1.000e+003 1.167e+000 1.853e-003 
9.091e-003 1.046e+009 2.012e+009 1.000e+003 1.167e+000 1.855e-003 
9.101e-003 1.047e+009 2.012e+009 1.000e+003 1.167e+000 1.857e-003 
9.111e-003 1.048e+009 2.012e+009 1.000e+003 1.167e+000 1.860e-003 
9.121e-003 1.049e+009 2.012e+009 1.000e+003 1.167e+000 1.862e-003 
9.131e-003 1.051e+009 2.012e+009 1.000e+003 1.167e+000 1.865e-003 
9.141e-003 1.052e+009 2.012e+009 1.000e+003 1.167e+000 1.867e-003 
9.151e-003 1.053e+009 2.012e+009 1.000e+003 1.167e+000 1.869e-003 
9.161e-003 1.054e+009 2.012e+009 1.000e+003 1.167e+000 1.872e-003 
9.171e-003 1.055e+009 2.012e+009 1.000e+003 1.167e+000 1.874e-003 
9.180e-003 1.056e+009 2.012e+009 1.000e+003 1.167e+000 1.876e-003 
9.190e-003 1.057e+009 2.012e+009 1.000e+003 1.167e+000 1.879e-003 
9.200e-003 1.058e+009 2.012e+009 1.000e+003 1.167e+000 1.881e-003 
9.210e-003 1.059e+009 2.012e+009 1.000e+003 1.167e+000 1.883e-003 
9.220e-003 1.060e+009 2.012e+009 1.000e+003 1.167e+000 1.886e-003 
9.230e-003 1.061e+009 2.012e+009 1.000e+003 1.167e+000 1.888e-003 
9.239e-003 1.063e+009 2.012e+009 1.000e+003 1.167e+000 1.891e-003 
9.249e-003 1.064e+009 2.012e+009 1.000e+003 1.167e+000 1.893e-003 
9.259e-003 1.065e+009 2.012e+009 1.000e+003 1.167e+000 1.895e-003 
9.269e-003 1.066e+009 2.012e+009 1.000e+003 1.167e+000 1.897e-003 
9.278e-003 1.067e+009 2.012e+009 1.000e+003 1.167e+000 1.900e-003 
9.288e-003 1.068e+009 2.012e+009 1.000e+003 1.167e+000 1.902e-003 
9.298e-003 1.069e+009 2.012e+009 1.000e+003 1.167e+000 1.905e-003 
9.308e-003 1.070e+009 2.012e+009 1.000e+003 1.167e+000 1.907e-003 
9.318e-003 1.071e+009 2.012e+009 1.000e+003 1.167e+000 1.909e-003 
9.328e-003 1.072e+009 2.012e+009 1.000e+003 1.167e+000 1.912e-003 
9.338e-003 1.073e+009 2.012e+009 1.000e+003 1.167e+000 1.914e-003 
9.348e-003 1.074e+009 2.012e+009 1.000e+003 1.167e+000 1.916e-003 
9.358e-003 1.075e+009 2.012e+009 1.000e+003 1.167e+000 1.919e-003 
9.367e-003 1.077e+009 2.012e+009 1.000e+003 1.167e+000 1.921e-003 
9.375e-003 1.077e+009 2.012e+009 1.000e+003 1.167e+000 1.923e-003 
9.385e-003 1.078e+009 2.012e+009 1.000e+003 1.167e+000 1.925e-003 
9.395e-003 1.080e+009 2.012e+009 1.000e+003 1.167e+000 1.928e-003 
9.405e-003 1.081e+009 2.012e+009 1.000e+003 1.167e+000 1.930e-003 
9.414e-003 1.082e+009 2.012e+009 1.000e+003 1.167e+000 1.932e-003 
9.422e-003 1.083e+009 2.012e+009 1.000e+003 1.167e+000 1.934e-003 
9.430e-003 1.084e+009 2.012e+009 1.000e+003 1.167e+000 1.936e-003 
9.440e-003 1.085e+009 2.012e+009 1.000e+003 1.167e+000 1.939e-003 
9.450e-003 1.086e+009 2.012e+009 1.000e+003 1.167e+000 1.941e-003 
9.460e-003 1.087e+009 2.012e+009 1.000e+003 1.167e+000 1.943e-003 
9.469e-003 1.088e+009 2.012e+009 1.000e+003 1.167e+000 1.946e-003 
9.479e-003 1.089e+009 2.012e+009 1.000e+003 1.167e+000 1.948e-003 
9.489e-003 1.090e+009 2.012e+009 1.000e+003 1.167e+000 1.950e-003 
9.499e-003 1.091e+009 2.012e+009 1.000e+003 1.167e+000 1.953e-003 
9.508e-003 1.092e+009 2.012e+009 1.000e+003 1.167e+000 1.955e-003 
9.518e-003 1.093e+009 2.012e+009 1.000e+003 1.167e+000 1.957e-003 
9.528e-003 1.094e+009 2.012e+009 1.000e+003 1.167e+000 1.960e-003 
9.537e-003 1.095e+009 2.012e+009 1.000e+003 1.167e+000 1.962e-003 
9.545e-003 1.096e+009 2.012e+009 1.000e+003 1.167e+000 1.964e-003 
9.554e-003 1.097e+009 2.012e+009 1.000e+003 1.167e+000 1.966e-003 
9.563e-003 1.098e+009 2.012e+009 1.000e+003 1.167e+000 1.968e-003 
9.573e-003 1.099e+009 2.012e+009 1.000e+003 1.167e+000 1.970e-003 
9.582e-003 1.100e+009 2.012e+009 1.000e+003 1.167e+000 1.972e-003 
9.591e-003 1.101e+009 2.012e+009 1.000e+003 1.167e+000 1.975e-003 
9.600e-003 1.102e+009 2.012e+009 1.000e+003 1.167e+000 1.977e-003 
9.609e-003 1.103e+009 2.012e+009 1.000e+003 1.167e+000 1.979e-003 
9.616e-003 1.104e+009 2.012e+009 1.000e+003 1.167e+000 1.981e-003 
9.626e-003 1.105e+009 2.012e+009 1.000e+003 1.167e+000 1.983e-003 
9.636e-003 1.106e+009 2.012e+009 1.000e+003 1.167e+000 1.985e-003 
9.646e-003 1.107e+009 2.012e+009 1.000e+003 1.167e+000 1.988e-003 
9.655e-003 1.108e+009 2.012e+009 1.000e+003 1.167e+000 1.990e-003 
9.665e-003 1.109e+009 2.012e+009 1.000e+003 1.167e+000 1.992e-003 
9.673e-003 1.110e+009 2.012e+009 1.000e+003 1.167e+000 1.994e-003 
9.682e-003 1.111e+009 2.012e+009 1.000e+003 1.167e+000 1.996e-003 
9.692e-003 1.112e+009 2.012e+009 1.000e+003 1.167e+000 1.999e-003 
9.702e-003 1.113e+009 2.012e+009 1.000e+003 1.167e+000 2.001e-003 
9.712e-003 1.114e+009 2.012e+009 1.000e+003 1.167e+000 2.004e-003 
9.722e-003 1.116e+009 2.012e+009 1.000e+003 1.167e+000 2.006e-003 
9.732e-003 1.117e+009 2.012e+009 1.000e+003 1.167e+000 2.008e-003 
9.742e-003 1.118e+009 2.012e+009 1.000e+003 1.167e+000 2.011e-003 
9.752e-003 1.119e+009 2.012e+009 1.000e+003 1.167e+000 2.013e-003 
9.762e-003 1.120e+009 2.012e+009 1.000e+003 1.167e+000 2.016e-003 
9.772e-003 1.121e+009 2.012e+009 1.000e+003 1.167e+000 2.018e-003 
9.782e-003 1.122e+009 2.012e+009 1.000e+003 1.167e+000 2.020e-003 
9.792e-003 1.123e+009 2.012e+009 1.000e+003 1.167e+000 2.023e-003 
9.802e-003 1.124e+009 2.012e+009 1.000e+003 1.167e+000 2.025e-003 
9.812e-003 1.125e+009 2.012e+009 1.000e+003 1.167e+000 2.028e-003 
9.822e-003 1.127e+009 2.012e+009 1.000e+003 1.167e+000 2.030e-003 
9.832e-003 1.128e+009 2.012e+009 1.000e+003 1.167e+000 2.032e-003 
9.842e-003 1.129e+009 2.012e+009 1.000e+003 1.167e+000 2.035e-003 
9.852e-003 1.130e+009 2.012e+009 1.000e+003 1.167e+000 2.037e-003 
9.862e-003 1.131e+009 2.012e+009 1.000e+003 1.167e+000 2.039e-003 
9.872e-003 1.132e+009 2.012e+009 1.000e+003 1.167e+000 2.042e-003 
9.882e-003 1.133e+009 2.012e+009 1.000e+003 1.167e+000 2.044e-003 
9.892e-003 1.134e+009 2.012e+009 1.000e+003 1.167e+000 2.047e-003 
9.902e-003 1.135e+009 2.012e+009 1.000e+003 1.167e+000 2.049e-003 
9.912e-003 1.136e+009 2.012e+009 1.000e+003 1.167e+000 2.051e-003 
9.922e-003 1.138e+009 2.012e+009 1.000e+003 1.167e+000 2.054e-003 
9.932e-003 1.139e+009 2.012e+009 1.000e+003 1.167e+000 2.056e-003 
9.942e-003 1.140e+009 2.012e+009 1.000e+003 1.167e+000 2.059e-003 
9.952e-003 1.141e+009 2.012e+009 1.000e+003 1.167e+000 2.061e-003 
9.962e-003 1.142e+009 2.012e+009 1.000e+003 1.167e+000 2.063e-003 
9.972e-003 1.143e+009 2.012e+009 1.000e+003 1.167e+000 2.066e-003 
9.982e-003 1.144e+009 2.012e+009 1.000e+003 1.167e+000 2.068e-003 
9.992e-003 1.145e+009 2.012e+009 1.000e+003 1.166e+000 2.071e-003 
1.000e-002 1.146e+009 2.012e+009 1.000e+003 1.166e+000 2.073e-003 
1.001e-002 1.147e+009 2.012e+009 1.000e+003 1.166e+000 2.075e-003 
1.002e-002 1.149e+009 2.012e+009 1.000e+003 1.167e+000 2.078e-003 
1.003e-002 1.150e+009 2.012e+009 1.000e+003 1.166e+000 2.080e-003 
1.004e-002 1.151e+009 2.012e+009 1.000e+003 1.166e+000 2.083e-003 
1.005e-002 1.152e+009 2.012e+009 1.000e+003 1.166e+000 2.085e-003 
1.006e-002 1.153e+009 2.012e+009 1.000e+003 1.166e+000 2.087e-003 
1.007e-002 1.154e+009 2.012e+009 1.000e+003 1.166e+000 2.090e-003 
1.008e-002 1.155e+009 2.012e+009 1.000e+003 1.166e+000 2.092e-003 
1.009e-002 1.156e+009 2.012e+009 1.000e+003 1.166e+000 2.095e-003 
1.010e-002 1.157e+009 2.012e+009 1.000e+003 1.166e+000 2.097e-003 
1.011e-002 1.158e+009 2.012e+009 1.000e+003 1.166e+000 2.099e-003 
1.012e-002 1.160e+009 2.012e+009 1.000e+003 1.166e+000 2.102e-003 
1.013e-002 1.161e+009 2.012e+009 1.000e+003 1.166e+000 2.104e-003 
1.014e-002 1.162e+009 2.012e+009 1.000e+003 1.166e+000 2.107e-003 
1.015e-002 1.163e+009 2.012e+009 1.000e+003 1.166e+000 2.109e-003 
1.016e-002 1.164e+009 2.012e+009 1.000e+003 1.166e+000 2.111e-003 
1.017e-002 1.165e+009 2.012e+009 1.000e+003 1.166e+000 2.114e-003 
1.018e-002 1.166e+009 2.012e+009 1.000e+003 1.166e+000 2.116e-003 
1.019e-002 1.167e+009 2.012e+009 1.000e+003 1.166e+000 2.118e-003 
1.020e-002 1.168e+009 2.012e+009 1.000e+003 1.166e+000 2.121e-003 
1.021e-002 1.169e+009 2.012e+009 1.000e+003 1.166e+000 2.123e-003 
1.022e-002 1.171e+009 2.012e+009 1.000e+003 1.166e+000 2.126e-003 
1.023e-002 1.172e+009 2.012e+009 1.000e+003 1.166e+000 2.128e-003 
1.024e-002 1.173e+009 2.012e+009 1.000e+003 1.166e+000 2.130e-003 
1.025e-002 1.174e+009 2.012e+009 1.000e+003 1.166e+000 2.133e-003 
1.026e-002 1.175e+009 2.012e+009 1.000e+003 1.166e+000 2.135e-003 
1.027e-002 1.176e+009 2.012e+009 1.000e+003 1.166e+000 2.138e-003 
1.028e-002 1.177e+009 2.012e+009 1.000e+003 1.166e+000 2.140e-003 
1.029e-002 1.178e+009 2.012e+009 1.000e+003 1.166e+000 2.142e-003 
1.030e-002 1.179e+009 2.012e+009 1.000e+003 1.166e+000 2.145e-003 
1.031e-002 1.180e+009 2.012e+009 1.000e+003 1.166e+000 2.147e-003 
1.032e-002 1.182e+009 2.012e+009 1.000e+003 1.166e+000 2.150e-003 
1.033e-002 1.183e+009 2.012e+009 1.000e+003 1.166e+000 2.152e-003 
1.034e-002 1.184e+009 2.012e+009 1.000e+003 1.166e+000 2.154e-003 
1.035e-002 1.185e+009 2.012e+009 1.000e+003 1.166e+000 2.157e-003 
1.036e-002 1.186e+009 2.012e+009 1.000e+003 1.166e+000 2.159e-003 
1.037e-002 1.187e+009 2.012e+009 1.000e+003 1.166e+000 2.162e-003 
1.038e-002 1.188e+009 2.012e+009 1.000e+003 1.166e+000 2.164e-003 
1.039e-002 1.189e+009 2.012e+009 1.000e+003 1.166e+000 2.166e-003 
1.040e-002 1.190e+009 2.012e+009 1.000e+003 1.166e+000 2.169e-003 
1.041e-002 1.191e+009 2.012e+009 1.000e+003 1.166e+000 2.171e-003 
1.042e-002 1.193e+009 2.012e+009 1.000e+003 1.166e+000 2.174e-003 
1.043e-002 1.194e+009 2.012e+009 1.000e+003 1.166e+000 2.176e-003 
1.044e-002 1.195e+009 2.012e+009 1.000e+003 1.166e+000 2.178e-003 
1.045e-002 1.196e+009 2.012e+009 1.000e+003 1.166e+000 2.181e-003 
1.046e-002 1.197e+009 2.012e+009 1.000e+003 1.166e+000 2.183e-003 
1.047e-002 1.198e+009 2.012e+009 1.000e+003 1.166e+000 2.186e-003 
1.048e-002 1.199e+009 2.012e+009 1.000e+003 1.166e+000 2.188e-003 
1.049e-002 1.200e+009 2.012e+009 1.000e+003 1.166e+000 2.190e-003 
1.050e-002 1.201e+009 2.012e+009 1.000e+003 1.166e+000 2.193e-003 
1.051e-002 1.202e+009 2.012e+009 1.000e+003 1.166e+000 2.195e-003 
1.052e-002 1.204e+009 2.012e+009 1.000e+003 1.166e+000 2.198e-003 
1.053e-002 1.205e+009 2.012e+009 1.000e+003 1.166e+000 2.200e-003 
1.054e-002 1.206e+009 2.012e+009 1.000e+003 1.166e+000 2.202e-003 
1.055e-002 1.207e+009 2.012e+009 1.000e+003 1.166e+000 2.205e-003 
1.056e-002 1.208e+009 2.012e+009 1.000e+003 1.166e+000 2.207e-003 
1.057e-002 1.209e+009 2.012e+009 1.000e+003 1.166e+000 2.209e-003 
1.058e-002 1.210e+009 2.012e+009 1.000e+003 1.166e+000 2.212e-003 
1.059e-002 1.211e+009 2.012e+009 1.000e+003 1.166e+000 2.214e-003 
1.060e-002 1.212e+009 2.012e+009 1.000e+003 1.166e+000 2.217e-003 
1.061e-002 1.213e+009 2.012e+009 1.000e+003 1.166e+000 2.219e-003 
1.062e-002 1.215e+009 2.012e+009 1.000e+003 1.166e+000 2.221e-003 
1.063e-002 1.216e+009 2.012e+009 1.000e+003 1.166e+000 2.224e-003 
1.064e-002 1.217e+009 2.012e+009 1.000e+003 1.166e+000 2.226e-003 
1.065e-002 1.218e+009 2.013e+009 1.000e+003 1.166e+000 2.229e-003 
1.066e-002 1.219e+009 2.013e+009 1.000e+003 1.166e+000 2.231e-003 
1.067e-002 1.220e+009 2.012e+009 1.000e+003 1.166e+000 2.233e-003 
1.068e-002 1.221e+009 2.013e+009 1.000e+003 1.166e+000 2.236e-003 
1.069e-002 1.222e+009 2.013e+009 1.000e+003 1.166e+000 2.238e-003 
1.070e-002 1.223e+009 2.013e+009 1.000e+003 1.166e+000 2.241e-003 
1.071e-002 1.224e+009 2.013e+009 1.000e+003 1.166e+000 2.243e-003 
