# Supplementary material for: Strain rate dependency of dislocation plasticity
Source: Nat Commun. 2021 Mar 23;12:1845. doi: 10.1038/s41467-021-21939-1 (PMC7988163; doi:10.1038/s41467-021-21939-1)
Supplement: Supplementary file 3 — Supplementary Data 1 [file 41467_2021_21939_MOESM3_ESM.zip › Supplementary Data 1/DDDSimulationSet4/StrainRate=1e3s-1/InitialDislocationDensity=2.5e13m-2.dat]

#strain(1), stress(Pa), dislocation density(m-2), strain rate(s-1), mean dislocation velocity(km/s), plastic strain(1)
8.310e-007 1.072e+005 2.430e+013 1.000e+003 2.098e-003 8.899e-008 
1.662e-006 2.101e+005 2.430e+013 1.000e+003 2.142e-003 2.080e-007 
2.491e-006 3.133e+005 2.430e+013 1.000e+003 2.610e-003 3.232e-007 
3.320e-006 4.141e+005 2.430e+013 1.000e+003 2.555e-003 4.544e-007 
4.147e-006 5.147e+005 2.430e+013 1.000e+003 2.543e-003 5.857e-007 
4.986e-006 6.152e+005 2.430e+013 1.000e+003 2.588e-003 7.299e-007 
5.823e-006 7.140e+005 2.430e+013 1.000e+003 2.336e-003 8.838e-007 
6.656e-006 8.121e+005 2.430e+013 1.000e+003 2.475e-003 1.038e-006 
7.489e-006 9.110e+005 2.430e+013 1.000e+003 2.459e-003 1.188e-006 
8.319e-006 1.012e+006 2.430e+013 1.000e+003 2.644e-003 1.318e-006 
9.148e-006 1.112e+006 2.430e+013 1.000e+003 2.540e-003 1.454e-006 
9.972e-006 1.209e+006 2.430e+013 1.000e+003 2.324e-003 1.609e-006 
1.080e-005 1.309e+006 2.430e+013 1.000e+003 2.476e-003 1.749e-006 
1.163e-005 1.410e+006 2.430e+013 1.000e+003 2.544e-003 1.879e-006 
1.245e-005 1.506e+006 2.430e+013 1.000e+003 2.543e-003 2.035e-006 
1.327e-005 1.601e+006 2.430e+013 1.000e+003 2.234e-003 2.195e-006 
1.409e-005 1.705e+006 2.430e+013 1.000e+003 2.092e-003 2.295e-006 
1.491e-005 1.806e+006 2.430e+013 1.000e+003 2.422e-003 2.423e-006 
1.573e-005 1.903e+006 2.430e+013 1.000e+003 2.207e-003 2.561e-006 
1.653e-005 2.000e+006 2.430e+013 1.000e+003 2.557e-003 2.703e-006 
1.735e-005 2.095e+006 2.430e+013 1.000e+003 2.283e-003 2.860e-006 
1.817e-005 2.192e+006 2.430e+013 1.000e+003 2.020e-003 3.007e-006 
1.898e-005 2.286e+006 2.429e+013 1.000e+003 2.256e-003 3.167e-006 
1.978e-005 2.384e+006 2.429e+013 1.000e+003 2.122e-003 3.293e-006 
2.058e-005 2.486e+006 2.429e+013 1.000e+003 2.370e-003 3.383e-006 
2.138e-005 2.579e+006 2.429e+013 1.000e+003 2.375e-003 3.540e-006 
2.219e-005 2.672e+006 2.429e+013 1.000e+003 2.240e-003 3.706e-006 
2.299e-005 2.766e+006 2.429e+013 1.000e+003 1.335e-003 3.854e-006 
2.380e-005 2.859e+006 2.429e+013 1.000e+003 2.467e-003 4.021e-006 
2.459e-005 2.948e+006 2.430e+013 1.000e+003 2.304e-003 4.200e-006 
2.538e-005 3.040e+006 2.429e+013 1.000e+003 2.222e-003 4.351e-006 
2.618e-005 3.136e+006 2.429e+013 1.000e+003 2.155e-003 4.489e-006 
2.698e-005 3.221e+006 2.429e+013 1.000e+003 2.720e-003 4.697e-006 
2.776e-005 3.306e+006 2.429e+013 1.000e+003 2.004e-003 4.896e-006 
2.855e-005 3.397e+006 2.429e+013 1.000e+003 1.956e-003 5.053e-006 
2.934e-005 3.492e+006 2.429e+013 1.000e+003 2.161e-003 5.188e-006 
3.013e-005 3.587e+006 2.429e+013 1.000e+003 2.461e-003 5.316e-006 
3.091e-005 3.679e+006 2.429e+013 1.000e+003 2.350e-003 5.466e-006 
3.169e-005 3.771e+006 2.429e+013 1.000e+003 2.166e-003 5.604e-006 
3.247e-005 3.862e+006 2.429e+013 1.000e+003 2.401e-003 5.757e-006 
3.325e-005 3.953e+006 2.429e+013 1.000e+003 2.229e-003 5.902e-006 
3.403e-005 4.049e+006 2.429e+013 1.000e+003 2.052e-003 6.021e-006 
3.481e-005 4.144e+006 2.429e+013 1.000e+003 2.305e-003 6.151e-006 
3.559e-005 4.238e+006 2.429e+013 1.000e+003 2.450e-003 6.281e-006 
3.637e-005 4.332e+006 2.429e+013 1.000e+003 2.478e-003 6.410e-006 
3.715e-005 4.424e+006 2.429e+013 1.000e+003 2.254e-003 6.547e-006 
3.792e-005 4.511e+006 2.429e+013 1.000e+003 2.110e-003 6.720e-006 
3.870e-005 4.603e+006 2.429e+013 1.000e+003 2.390e-003 6.862e-006 
3.947e-005 4.695e+006 2.429e+013 1.000e+003 2.607e-003 6.994e-006 
4.024e-005 4.784e+006 2.429e+013 1.000e+003 2.252e-003 7.146e-006 
4.101e-005 4.875e+006 2.429e+013 1.000e+003 2.394e-003 7.289e-006 
4.178e-005 4.963e+006 2.429e+013 1.000e+003 2.357e-003 7.447e-006 
4.255e-005 5.050e+006 2.429e+013 1.000e+003 2.601e-003 7.614e-006 
4.331e-005 5.139e+006 2.429e+013 1.000e+003 1.902e-003 7.769e-006 
4.408e-005 5.228e+006 2.429e+013 1.000e+003 2.447e-003 7.914e-006 
4.485e-005 5.320e+006 2.429e+013 1.000e+003 2.341e-003 8.050e-006 
4.561e-005 5.411e+006 2.429e+013 1.000e+003 2.299e-003 8.187e-006 
4.638e-005 5.501e+006 2.429e+013 1.000e+003 2.469e-003 8.331e-006 
4.714e-005 5.586e+006 2.429e+013 1.000e+003 2.532e-003 8.504e-006 
4.789e-005 5.671e+006 2.429e+013 1.000e+003 2.516e-003 8.669e-006 
4.865e-005 5.758e+006 2.429e+013 1.000e+003 2.434e-003 8.825e-006 
4.941e-005 5.844e+006 2.429e+013 1.000e+003 2.304e-003 8.985e-006 
5.016e-005 5.933e+006 2.429e+013 1.000e+003 2.574e-003 9.124e-006 
5.091e-005 6.024e+006 2.429e+013 1.000e+003 2.335e-003 9.249e-006 
5.167e-005 6.114e+006 2.429e+013 1.000e+003 2.249e-003 9.378e-006 
5.242e-005 6.204e+006 2.429e+013 1.000e+003 2.434e-003 9.510e-006 
5.318e-005 6.290e+006 2.429e+013 1.000e+003 2.254e-003 9.670e-006 
5.393e-005 6.378e+006 2.429e+013 1.000e+003 2.294e-003 9.815e-006 
5.468e-005 6.465e+006 2.429e+013 1.000e+003 2.505e-003 9.961e-006 
5.543e-005 6.553e+006 2.429e+013 1.000e+003 2.130e-003 1.011e-005 
5.618e-005 6.642e+006 2.429e+013 1.000e+003 2.285e-003 1.024e-005 
5.692e-005 6.733e+006 2.429e+013 1.000e+003 2.180e-003 1.035e-005 
5.767e-005 6.823e+006 2.429e+013 1.000e+003 2.524e-003 1.048e-005 
5.842e-005 6.911e+006 2.429e+013 1.000e+003 2.543e-003 1.063e-005 
5.918e-005 6.998e+006 2.429e+013 1.000e+003 2.598e-003 1.077e-005 
5.993e-005 7.086e+006 2.429e+013 1.000e+003 2.343e-003 1.091e-005 
6.067e-005 7.175e+006 2.429e+013 1.000e+003 2.283e-003 1.104e-005 
6.141e-005 7.263e+006 2.429e+013 1.000e+003 2.310e-003 1.118e-005 
6.215e-005 7.351e+006 2.429e+013 1.000e+003 2.505e-003 1.131e-005 
6.289e-005 7.437e+006 2.429e+013 1.000e+003 2.610e-003 1.145e-005 
6.364e-005 7.526e+006 2.429e+013 1.000e+003 2.288e-003 1.158e-005 
6.437e-005 7.613e+006 2.429e+013 1.000e+003 2.393e-003 1.172e-005 
6.511e-005 7.701e+006 2.429e+013 1.000e+003 2.131e-003 1.185e-005 
6.585e-005 7.787e+006 2.429e+013 1.000e+003 2.135e-003 1.199e-005 
6.659e-005 7.873e+006 2.429e+013 1.000e+003 2.264e-003 1.213e-005 
6.733e-005 7.960e+006 2.429e+013 1.000e+003 2.237e-003 1.227e-005 
6.806e-005 8.047e+006 2.429e+013 1.000e+003 2.173e-003 1.240e-005 
6.879e-005 8.133e+006 2.429e+013 1.000e+003 1.990e-003 1.253e-005 
6.952e-005 8.220e+006 2.429e+013 1.000e+003 2.353e-003 1.267e-005 
7.025e-005 8.307e+006 2.429e+013 1.000e+003 2.447e-003 1.279e-005 
7.098e-005 8.393e+006 2.429e+013 1.000e+003 2.405e-003 1.292e-005 
7.170e-005 8.477e+006 2.429e+013 1.000e+003 2.369e-003 1.307e-005 
7.242e-005 8.560e+006 2.429e+013 1.000e+003 2.460e-003 1.322e-005 
7.315e-005 8.642e+006 2.429e+013 1.000e+003 2.495e-003 1.337e-005 
7.387e-005 8.724e+006 2.429e+013 1.000e+003 2.347e-003 1.353e-005 
7.459e-005 8.808e+006 2.429e+013 1.000e+003 2.548e-003 1.368e-005 
7.532e-005 8.892e+006 2.429e+013 1.000e+003 2.408e-003 1.381e-005 
7.604e-005 8.973e+006 2.429e+013 1.000e+003 2.565e-003 1.398e-005 
7.676e-005 9.055e+006 2.429e+013 1.000e+003 2.006e-003 1.413e-005 
7.749e-005 9.144e+006 2.429e+013 1.000e+003 2.232e-003 1.424e-005 
7.820e-005 9.231e+006 2.429e+013 1.000e+003 2.089e-003 1.436e-005 
7.892e-005 9.315e+006 2.429e+013 1.000e+003 2.219e-003 1.449e-005 
7.963e-005 9.398e+006 2.429e+013 1.000e+003 2.486e-003 1.463e-005 
8.035e-005 9.481e+006 2.429e+013 1.000e+003 2.289e-003 1.477e-005 
8.107e-005 9.565e+006 2.429e+013 1.000e+003 2.365e-003 1.491e-005 
8.178e-005 9.647e+006 2.429e+013 1.000e+003 2.093e-003 1.506e-005 
8.249e-005 9.731e+006 2.429e+013 1.000e+003 1.961e-003 1.519e-005 
8.321e-005 9.815e+006 2.429e+013 1.000e+003 2.313e-003 1.533e-005 
8.393e-005 9.899e+006 2.429e+013 1.000e+003 1.962e-003 1.546e-005 
8.464e-005 9.982e+006 2.429e+013 1.000e+003 2.368e-003 1.559e-005 
8.534e-005 1.006e+007 2.429e+013 1.000e+003 2.124e-003 1.574e-005 
8.606e-005 1.015e+007 2.429e+013 1.000e+003 2.135e-003 1.589e-005 
8.677e-005 1.023e+007 2.429e+013 1.000e+003 2.538e-003 1.603e-005 
8.748e-005 1.031e+007 2.430e+013 1.000e+003 2.288e-003 1.617e-005 
8.819e-005 1.039e+007 2.429e+013 1.000e+003 2.426e-003 1.630e-005 
8.890e-005 1.048e+007 2.429e+013 1.000e+003 2.120e-003 1.644e-005 
8.961e-005 1.056e+007 2.430e+013 1.000e+003 2.753e-003 1.658e-005 
9.031e-005 1.064e+007 2.429e+013 1.000e+003 2.539e-003 1.674e-005 
9.101e-005 1.072e+007 2.429e+013 1.000e+003 2.413e-003 1.689e-005 
9.172e-005 1.080e+007 2.429e+013 1.000e+003 2.477e-003 1.703e-005 
9.243e-005 1.088e+007 2.430e+013 1.000e+003 2.317e-003 1.715e-005 
9.313e-005 1.097e+007 2.430e+013 1.000e+003 2.501e-003 1.728e-005 
9.383e-005 1.105e+007 2.430e+013 1.000e+003 2.244e-003 1.741e-005 
9.453e-005 1.113e+007 2.430e+013 1.000e+003 2.357e-003 1.752e-005 
9.523e-005 1.122e+007 2.430e+013 1.000e+003 2.554e-003 1.765e-005 
9.593e-005 1.130e+007 2.430e+013 1.000e+003 2.286e-003 1.780e-005 
9.662e-005 1.138e+007 2.430e+013 1.000e+003 2.155e-003 1.795e-005 
9.732e-005 1.145e+007 2.430e+013 1.000e+003 2.458e-003 1.809e-005 
9.801e-005 1.153e+007 2.430e+013 1.000e+003 2.134e-003 1.823e-005 
9.871e-005 1.161e+007 2.430e+013 1.000e+003 2.335e-003 1.837e-005 
9.940e-005 1.170e+007 2.430e+013 1.000e+003 2.243e-003 1.850e-005 
1.001e-004 1.178e+007 2.430e+013 1.000e+003 2.436e-003 1.863e-005 
1.008e-004 1.186e+007 2.430e+013 1.000e+003 2.271e-003 1.877e-005 
1.015e-004 1.194e+007 2.430e+013 1.000e+003 2.226e-003 1.892e-005 
1.022e-004 1.202e+007 2.430e+013 1.000e+003 2.377e-003 1.906e-005 
1.029e-004 1.210e+007 2.430e+013 1.000e+003 2.115e-003 1.921e-005 
1.036e-004 1.217e+007 2.430e+013 1.000e+003 2.501e-003 1.936e-005 
1.043e-004 1.225e+007 2.430e+013 1.000e+003 2.420e-003 1.953e-005 
1.049e-004 1.233e+007 2.430e+013 1.000e+003 1.939e-003 1.966e-005 
1.056e-004 1.241e+007 2.430e+013 1.000e+003 1.861e-003 1.978e-005 
1.063e-004 1.250e+007 2.430e+013 1.000e+003 1.972e-003 1.989e-005 
1.070e-004 1.258e+007 2.430e+013 1.000e+003 2.197e-003 2.002e-005 
1.077e-004 1.266e+007 2.430e+013 1.000e+003 2.483e-003 2.016e-005 
1.084e-004 1.273e+007 2.430e+013 1.000e+003 2.110e-003 2.032e-005 
1.091e-004 1.281e+007 2.430e+013 1.000e+003 2.095e-003 2.049e-005 
1.097e-004 1.288e+007 2.430e+013 1.000e+003 2.281e-003 2.065e-005 
1.104e-004 1.296e+007 2.430e+013 1.000e+003 2.141e-003 2.078e-005 
1.111e-004 1.304e+007 2.430e+013 1.000e+003 1.954e-003 2.090e-005 
1.118e-004 1.312e+007 2.430e+013 1.000e+003 2.505e-003 2.105e-005 
1.125e-004 1.320e+007 2.430e+013 1.000e+003 2.536e-003 2.120e-005 
1.132e-004 1.327e+007 2.430e+013 1.000e+003 2.382e-003 2.136e-005 
1.138e-004 1.335e+007 2.430e+013 1.000e+003 2.559e-003 2.152e-005 
1.145e-004 1.343e+007 2.430e+013 1.000e+003 2.579e-003 2.167e-005 
1.152e-004 1.350e+007 2.430e+013 1.000e+003 2.563e-003 2.180e-005 
1.159e-004 1.358e+007 2.430e+013 1.000e+003 2.372e-003 2.196e-005 
1.166e-004 1.366e+007 2.430e+013 1.000e+003 2.617e-003 2.211e-005 
1.172e-004 1.373e+007 2.430e+013 1.000e+003 2.385e-003 2.227e-005 
1.179e-004 1.381e+007 2.430e+013 1.000e+003 2.452e-003 2.242e-005 
1.186e-004 1.388e+007 2.430e+013 1.000e+003 2.258e-003 2.256e-005 
1.193e-004 1.396e+007 2.430e+013 1.000e+003 2.169e-003 2.270e-005 
1.199e-004 1.404e+007 2.430e+013 1.000e+003 2.189e-003 2.283e-005 
1.206e-004 1.412e+007 2.430e+013 1.000e+003 2.360e-003 2.296e-005 
1.213e-004 1.420e+007 2.430e+013 1.000e+003 2.462e-003 2.310e-005 
1.220e-004 1.428e+007 2.430e+013 1.000e+003 2.482e-003 2.323e-005 
1.226e-004 1.435e+007 2.430e+013 1.000e+003 2.268e-003 2.338e-005 
1.233e-004 1.443e+007 2.430e+013 1.000e+003 2.186e-003 2.353e-005 
1.240e-004 1.450e+007 2.431e+013 1.000e+003 2.112e-003 2.370e-005 
1.247e-004 1.458e+007 2.431e+013 1.000e+003 2.343e-003 2.382e-005 
1.253e-004 1.466e+007 2.431e+013 1.000e+003 2.366e-003 2.392e-005 
1.260e-004 1.474e+007 2.431e+013 1.000e+003 2.523e-003 2.407e-005 
1.267e-004 1.482e+007 2.431e+013 1.000e+003 2.759e-003 2.420e-005 
1.274e-004 1.489e+007 2.431e+013 1.000e+003 2.533e-003 2.437e-005 
1.280e-004 1.496e+007 2.431e+013 1.000e+003 2.139e-003 2.453e-005 
1.287e-004 1.504e+007 2.431e+013 1.000e+003 2.152e-003 2.468e-005 
1.294e-004 1.512e+007 2.431e+013 1.000e+003 2.573e-003 2.483e-005 
1.300e-004 1.519e+007 2.431e+013 1.000e+003 2.095e-003 2.499e-005 
1.307e-004 1.526e+007 2.431e+013 1.000e+003 2.486e-003 2.514e-005 
1.314e-004 1.534e+007 2.431e+013 1.000e+003 2.307e-003 2.529e-005 
1.321e-004 1.542e+007 2.431e+013 1.000e+003 1.970e-003 2.543e-005 
1.327e-004 1.549e+007 2.431e+013 1.000e+003 2.134e-003 2.556e-005 
1.334e-004 1.557e+007 2.431e+013 1.000e+003 2.087e-003 2.570e-005 
1.341e-004 1.564e+007 2.431e+013 1.000e+003 2.191e-003 2.586e-005 
1.347e-004 1.572e+007 2.431e+013 1.000e+003 2.444e-003 2.601e-005 
1.354e-004 1.579e+007 2.431e+013 1.000e+003 2.200e-003 2.617e-005 
1.361e-004 1.587e+007 2.431e+013 1.000e+003 2.138e-003 2.632e-005 
1.367e-004 1.594e+007 2.431e+013 1.000e+003 2.266e-003 2.647e-005 
1.374e-004 1.602e+007 2.431e+013 1.000e+003 2.070e-003 2.660e-005 
1.381e-004 1.610e+007 2.431e+013 1.000e+003 2.033e-003 2.673e-005 
1.387e-004 1.617e+007 2.431e+013 1.000e+003 2.581e-003 2.688e-005 
1.394e-004 1.624e+007 2.431e+013 1.000e+003 2.242e-003 2.704e-005 
1.401e-004 1.632e+007 2.431e+013 1.000e+003 2.624e-003 2.721e-005 
1.407e-004 1.639e+007 2.431e+013 1.000e+003 2.063e-003 2.739e-005 
1.414e-004 1.646e+007 2.431e+013 1.000e+003 2.367e-003 2.756e-005 
1.420e-004 1.653e+007 2.432e+013 1.000e+003 2.206e-003 2.771e-005 
1.427e-004 1.660e+007 2.432e+013 1.000e+003 2.439e-003 2.787e-005 
1.434e-004 1.667e+007 2.432e+013 1.000e+003 2.306e-003 2.805e-005 
1.440e-004 1.674e+007 2.432e+013 1.000e+003 1.952e-003 2.820e-005 
1.447e-004 1.682e+007 2.432e+013 1.000e+003 2.290e-003 2.834e-005 
1.453e-004 1.690e+007 2.432e+013 1.000e+003 2.263e-003 2.848e-005 
1.460e-004 1.697e+007 2.432e+013 1.000e+003 2.416e-003 2.860e-005 
1.466e-004 1.705e+007 2.432e+013 1.000e+003 2.156e-003 2.875e-005 
1.473e-004 1.712e+007 2.432e+013 1.000e+003 2.418e-003 2.887e-005 
1.480e-004 1.720e+007 2.432e+013 1.000e+003 2.226e-003 2.901e-005 
1.486e-004 1.727e+007 2.432e+013 1.000e+003 2.547e-003 2.917e-005 
1.493e-004 1.734e+007 2.432e+013 1.000e+003 2.430e-003 2.930e-005 
1.499e-004 1.742e+007 2.432e+013 1.000e+003 2.134e-003 2.944e-005 
1.506e-004 1.749e+007 2.432e+013 1.000e+003 2.489e-003 2.959e-005 
1.512e-004 1.756e+007 2.432e+013 1.000e+003 2.663e-003 2.973e-005 
1.519e-004 1.763e+007 2.432e+013 1.000e+003 2.630e-003 2.989e-005 
1.525e-004 1.770e+007 2.432e+013 1.000e+003 2.109e-003 3.005e-005 
1.532e-004 1.778e+007 2.432e+013 1.000e+003 2.639e-003 3.020e-005 
1.538e-004 1.785e+007 2.432e+013 1.000e+003 2.391e-003 3.035e-005 
1.545e-004 1.792e+007 2.433e+013 1.000e+003 2.219e-003 3.050e-005 
1.551e-004 1.800e+007 2.433e+013 1.000e+003 2.058e-003 3.064e-005 
1.557e-004 1.807e+007 2.433e+013 1.000e+003 2.296e-003 3.079e-005 
1.564e-004 1.814e+007 2.433e+013 1.000e+003 2.045e-003 3.095e-005 
1.570e-004 1.821e+007 2.433e+013 1.000e+003 1.972e-003 3.110e-005 
1.577e-004 1.828e+007 2.433e+013 1.000e+003 2.197e-003 3.126e-005 
1.583e-004 1.835e+007 2.433e+013 1.000e+003 2.316e-003 3.141e-005 
1.590e-004 1.842e+007 2.433e+013 1.000e+003 2.625e-003 3.157e-005 
1.596e-004 1.849e+007 2.433e+013 1.000e+003 2.238e-003 3.173e-005 
1.603e-004 1.856e+007 2.433e+013 1.000e+003 2.291e-003 3.188e-005 
1.609e-004 1.864e+007 2.433e+013 1.000e+003 2.481e-003 3.201e-005 
1.615e-004 1.871e+007 2.433e+013 1.000e+003 2.518e-003 3.216e-005 
1.622e-004 1.878e+007 2.433e+013 1.000e+003 2.407e-003 3.233e-005 
1.628e-004 1.885e+007 2.433e+013 1.000e+003 2.153e-003 3.248e-005 
1.635e-004 1.892e+007 2.433e+013 1.000e+003 2.503e-003 3.264e-005 
1.641e-004 1.899e+007 2.433e+013 1.000e+003 2.367e-003 3.279e-005 
1.648e-004 1.905e+007 2.433e+013 1.000e+003 2.552e-003 3.297e-005 
1.654e-004 1.912e+007 2.433e+013 1.000e+003 2.283e-003 3.313e-005 
1.660e-004 1.919e+007 2.433e+013 1.000e+003 2.289e-003 3.328e-005 
1.667e-004 1.927e+007 2.434e+013 1.000e+003 2.417e-003 3.342e-005 
1.673e-004 1.934e+007 2.434e+013 1.000e+003 2.039e-003 3.356e-005 
1.680e-004 1.941e+007 2.434e+013 1.000e+003 1.966e-003 3.371e-005 
1.686e-004 1.948e+007 2.434e+013 1.000e+003 2.152e-003 3.385e-005 
1.692e-004 1.955e+007 2.434e+013 1.000e+003 2.367e-003 3.398e-005 
1.699e-004 1.963e+007 2.434e+013 1.000e+003 2.207e-003 3.412e-005 
1.705e-004 1.970e+007 2.434e+013 1.000e+003 2.290e-003 3.426e-005 
1.711e-004 1.977e+007 2.434e+013 1.000e+003 1.903e-003 3.439e-005 
1.718e-004 1.984e+007 2.434e+013 1.000e+003 2.192e-003 3.458e-005 
1.724e-004 1.990e+007 2.434e+013 1.000e+003 2.445e-003 3.477e-005 
1.730e-004 1.996e+007 2.434e+013 1.000e+003 2.322e-003 3.496e-005 
1.737e-004 2.003e+007 2.435e+013 1.000e+003 2.270e-003 3.514e-005 
1.743e-004 2.010e+007 2.435e+013 1.000e+003 2.501e-003 3.530e-005 
1.749e-004 2.016e+007 2.435e+013 1.000e+003 2.074e-003 3.549e-005 
1.756e-004 2.023e+007 2.435e+013 1.000e+003 1.971e-003 3.567e-005 
1.762e-004 2.029e+007 2.435e+013 1.000e+003 2.110e-003 3.587e-005 
1.768e-004 2.035e+007 2.435e+013 1.000e+003 2.451e-003 3.605e-005 
1.774e-004 2.042e+007 2.435e+013 1.000e+003 2.231e-003 3.619e-005 
1.781e-004 2.050e+007 2.435e+013 1.000e+003 2.355e-003 3.632e-005 
1.787e-004 2.057e+007 2.435e+013 1.000e+003 2.054e-003 3.643e-005 
1.793e-004 2.064e+007 2.435e+013 1.000e+003 2.033e-003 3.658e-005 
1.800e-004 2.071e+007 2.435e+013 1.000e+003 2.414e-003 3.673e-005 
1.806e-004 2.077e+007 2.435e+013 1.000e+003 2.279e-003 3.689e-005 
1.812e-004 2.084e+007 2.435e+013 1.000e+003 2.377e-003 3.704e-005 
1.818e-004 2.091e+007 2.436e+013 1.000e+003 2.487e-003 3.718e-005 
1.825e-004 2.098e+007 2.436e+013 1.000e+003 2.317e-003 3.732e-005 
1.831e-004 2.105e+007 2.436e+013 1.000e+003 2.568e-003 3.746e-005 
1.837e-004 2.112e+007 2.436e+013 1.000e+003 2.235e-003 3.763e-005 
1.843e-004 2.119e+007 2.436e+013 1.000e+003 2.493e-003 3.778e-005 
1.849e-004 2.125e+007 2.436e+013 1.000e+003 2.355e-003 3.794e-005 
1.856e-004 2.132e+007 2.436e+013 1.000e+003 2.233e-003 3.812e-005 
1.862e-004 2.138e+007 2.436e+013 1.000e+003 2.505e-003 3.829e-005 
1.868e-004 2.145e+007 2.436e+013 1.000e+003 2.420e-003 3.847e-005 
1.874e-004 2.151e+007 2.436e+013 1.000e+003 2.145e-003 3.866e-005 
1.880e-004 2.157e+007 2.436e+013 1.000e+003 1.935e-003 3.884e-005 
1.887e-004 2.163e+007 2.436e+013 1.000e+003 2.152e-003 3.903e-005 
1.893e-004 2.170e+007 2.436e+013 1.000e+003 2.420e-003 3.920e-005 
1.899e-004 2.176e+007 2.436e+013 1.000e+003 2.026e-003 3.939e-005 
1.905e-004 2.183e+007 2.437e+013 1.000e+003 2.325e-003 3.956e-005 
1.911e-004 2.189e+007 2.437e+013 1.000e+003 2.429e-003 3.976e-005 
1.918e-004 2.195e+007 2.437e+013 1.000e+003 1.845e-003 3.995e-005 
1.924e-004 2.201e+007 2.437e+013 1.000e+003 2.388e-003 4.014e-005 
1.930e-004 2.207e+007 2.437e+013 1.000e+003 2.190e-003 4.034e-005 
1.936e-004 2.213e+007 2.437e+013 1.000e+003 2.303e-003 4.053e-005 
1.942e-004 2.220e+007 2.437e+013 1.000e+003 2.260e-003 4.069e-005 
1.948e-004 2.226e+007 2.438e+013 1.000e+003 2.310e-003 4.087e-005 
1.955e-004 2.233e+007 2.438e+013 1.000e+003 2.336e-003 4.104e-005 
1.961e-004 2.239e+007 2.438e+013 1.000e+003 2.174e-003 4.123e-005 
1.967e-004 2.245e+007 2.438e+013 1.000e+003 2.409e-003 4.143e-005 
1.973e-004 2.251e+007 2.438e+013 1.000e+003 2.303e-003 4.161e-005 
1.979e-004 2.258e+007 2.438e+013 1.000e+003 2.102e-003 4.177e-005 
1.986e-004 2.264e+007 2.438e+013 1.000e+003 2.332e-003 4.193e-005 
1.992e-004 2.266e+007 2.438e+013 1.000e+003 2.477e-003 4.243e-005 
1.998e-004 2.266e+007 2.439e+013 1.000e+003 2.371e-003 4.302e-005 
2.004e-004 2.267e+007 2.439e+013 1.000e+003 1.987e-003 4.357e-005 
2.010e-004 2.268e+007 2.440e+013 1.000e+003 1.997e-003 4.415e-005 
2.016e-004 2.270e+007 2.440e+013 1.000e+003 2.295e-003 4.466e-005 
2.023e-004 2.271e+007 2.440e+013 1.000e+003 2.272e-003 4.517e-005 
2.029e-004 2.273e+007 2.441e+013 1.000e+003 2.447e-003 4.564e-005 
2.035e-004 2.275e+007 2.441e+013 1.000e+003 2.523e-003 4.612e-005 
2.041e-004 2.278e+007 2.441e+013 1.000e+003 2.317e-003 4.658e-005 
2.047e-004 2.279e+007 2.442e+013 1.000e+003 2.312e-003 4.706e-005 
2.053e-004 2.279e+007 2.442e+013 1.000e+003 2.509e-003 4.767e-005 
2.059e-004 2.282e+007 2.443e+013 1.000e+003 2.321e-003 4.808e-005 
2.065e-004 2.286e+007 2.442e+013 1.000e+003 1.985e-003 4.840e-005 
2.071e-004 2.291e+007 2.442e+013 1.000e+003 2.012e-003 4.872e-005 
2.078e-004 2.294e+007 2.442e+013 1.000e+003 2.325e-003 4.907e-005 
2.084e-004 2.298e+007 2.442e+013 1.000e+003 2.297e-003 4.938e-005 
2.089e-004 2.303e+007 2.442e+013 1.000e+003 2.286e-003 4.964e-005 
2.095e-004 2.308e+007 2.442e+013 1.000e+003 1.766e-003 4.990e-005 
2.101e-004 2.313e+007 2.442e+013 1.000e+003 1.800e-003 5.013e-005 
2.107e-004 2.318e+007 2.443e+013 1.000e+003 2.120e-003 5.038e-005 
2.113e-004 2.324e+007 2.443e+013 1.000e+003 1.994e-003 5.060e-005 
2.119e-004 2.330e+007 2.443e+013 1.000e+003 2.058e-003 5.077e-005 
2.125e-004 2.336e+007 2.443e+013 1.000e+003 2.369e-003 5.093e-005 
2.131e-004 2.342e+007 2.443e+013 1.000e+003 2.392e-003 5.108e-005 
2.137e-004 2.349e+007 2.443e+013 1.000e+003 2.404e-003 5.123e-005 
2.143e-004 2.355e+007 2.443e+013 1.000e+003 2.683e-003 5.137e-005 
2.148e-004 2.362e+007 2.443e+013 1.000e+003 2.178e-003 5.149e-005 
2.154e-004 2.370e+007 2.442e+013 1.000e+003 2.241e-003 5.154e-005 
2.160e-004 2.378e+007 2.442e+013 1.000e+003 2.210e-003 5.156e-005 
2.166e-004 2.385e+007 2.442e+013 1.000e+003 2.195e-003 5.162e-005 
2.172e-004 2.393e+007 2.442e+013 1.000e+003 1.787e-003 5.172e-005 
2.178e-004 2.399e+007 2.442e+013 1.000e+003 2.295e-003 5.187e-005 
2.184e-004 2.405e+007 2.442e+013 1.000e+003 1.879e-003 5.207e-005 
2.190e-004 2.410e+007 2.442e+013 1.000e+003 1.780e-003 5.229e-005 
2.195e-004 2.415e+007 2.442e+013 1.000e+003 2.104e-003 5.252e-005 
2.201e-004 2.420e+007 2.442e+013 1.000e+003 2.335e-003 5.276e-005 
2.207e-004 2.424e+007 2.442e+013 1.000e+003 1.731e-003 5.302e-005 
2.213e-004 2.429e+007 2.442e+013 1.000e+003 1.975e-003 5.329e-005 
2.219e-004 2.433e+007 2.443e+013 1.000e+003 2.013e-003 5.362e-005 
2.225e-004 2.436e+007 2.443e+013 1.000e+003 2.066e-003 5.399e-005 
2.230e-004 2.437e+007 2.444e+013 1.000e+003 2.197e-003 5.446e-005 
2.236e-004 2.437e+007 2.444e+013 1.000e+003 2.331e-003 5.507e-005 
2.242e-004 2.431e+007 2.445e+013 1.000e+003 2.527e-003 5.603e-005 
2.248e-004 2.423e+007 2.447e+013 1.000e+003 2.353e-003 5.717e-005 
2.254e-004 2.411e+007 2.448e+013 1.000e+003 3.049e-003 5.861e-005 
2.259e-004 2.387e+007 2.450e+013 1.000e+003 3.513e-003 6.088e-005 
2.265e-004 2.352e+007 2.453e+013 1.000e+003 3.756e-003 6.388e-005 
2.271e-004 2.313e+007 2.456e+013 1.000e+003 3.876e-003 6.712e-005 
2.277e-004 2.278e+007 2.459e+013 1.000e+003 3.550e-003 7.015e-005 
2.282e-004 2.248e+007 2.462e+013 1.000e+003 3.279e-003 7.273e-005 
2.288e-004 2.225e+007 2.464e+013 1.000e+003 2.972e-003 7.492e-005 
2.294e-004 2.206e+007 2.465e+013 1.000e+003 2.766e-003 7.678e-005 
2.299e-004 2.191e+007 2.466e+013 1.000e+003 2.241e-003 7.839e-005 
2.305e-004 2.179e+007 2.467e+013 1.000e+003 2.241e-003 7.982e-005 
2.311e-004 2.168e+007 2.467e+013 1.000e+003 2.154e-003 8.113e-005 
2.319e-004 2.156e+007 2.468e+013 1.000e+003 2.326e-003 8.277e-005 
2.331e-004 2.142e+007 2.469e+013 1.000e+003 2.158e-003 8.495e-005 
2.343e-004 2.128e+007 2.470e+013 1.000e+003 2.478e-003 8.708e-005 
2.355e-004 2.104e+007 2.473e+013 1.000e+003 2.238e-003 8.992e-005 
2.367e-004 2.077e+007 2.476e+013 1.000e+003 2.328e-003 9.299e-005 
2.379e-004 2.045e+007 2.481e+013 1.000e+003 2.112e-003 9.643e-005 
2.391e-004 2.015e+007 2.485e+013 1.000e+003 1.891e-003 9.971e-005 
2.404e-004 2.004e+007 2.486e+013 1.000e+003 1.721e-003 1.018e-004 
2.416e-004 1.998e+007 2.487e+013 1.000e+003 1.614e-003 1.035e-004 
2.429e-004 1.995e+007 2.487e+013 1.000e+003 1.935e-003 1.048e-004 
2.441e-004 1.984e+007 2.486e+013 1.000e+003 2.068e-003 1.069e-004 
2.454e-004 1.981e+007 2.486e+013 1.000e+003 1.682e-003 1.084e-004 
2.466e-004 1.981e+007 2.486e+013 1.000e+003 1.685e-003 1.096e-004 
2.479e-004 1.984e+007 2.486e+013 1.000e+003 1.685e-003 1.107e-004 
2.491e-004 1.988e+007 2.486e+013 1.000e+003 1.810e-003 1.117e-004 
2.504e-004 1.993e+007 2.486e+013 1.000e+003 1.654e-003 1.125e-004 
2.516e-004 1.998e+007 2.486e+013 1.000e+003 1.743e-003 1.134e-004 
2.528e-004 2.003e+007 2.486e+013 1.000e+003 1.943e-003 1.143e-004 
2.541e-004 2.008e+007 2.486e+013 1.000e+003 1.681e-003 1.152e-004 
2.553e-004 2.012e+007 2.486e+013 1.000e+003 1.711e-003 1.162e-004 
2.566e-004 2.016e+007 2.486e+013 1.000e+003 1.783e-003 1.171e-004 
2.578e-004 2.020e+007 2.485e+013 1.000e+003 1.721e-003 1.181e-004 
2.590e-004 2.024e+007 2.485e+013 1.000e+003 1.592e-003 1.190e-004 
2.603e-004 2.026e+007 2.485e+013 1.000e+003 1.958e-003 1.201e-004 
2.615e-004 2.024e+007 2.486e+013 1.000e+003 1.774e-003 1.215e-004 
2.628e-004 2.027e+007 2.486e+013 1.000e+003 1.397e-003 1.226e-004 
2.641e-004 2.036e+007 2.486e+013 1.000e+003 1.492e-003 1.233e-004 
2.654e-004 2.046e+007 2.486e+013 1.000e+003 1.682e-003 1.239e-004 
2.667e-004 2.057e+007 2.486e+013 1.000e+003 1.911e-003 1.244e-004 
2.679e-004 2.040e+007 2.485e+013 1.000e+003 2.458e-003 1.268e-004 
2.692e-004 2.010e+007 2.485e+013 1.000e+003 2.383e-003 1.302e-004 
2.705e-004 1.973e+007 2.486e+013 1.000e+003 2.805e-003 1.341e-004 
2.719e-004 1.943e+007 2.485e+013 1.000e+003 2.052e-003 1.375e-004 
2.736e-004 1.908e+007 2.486e+013 1.000e+003 2.699e-003 1.417e-004 
2.749e-004 1.875e+007 2.486e+013 1.000e+003 2.234e-003 1.452e-004 
2.763e-004 1.870e+007 2.486e+013 1.000e+003 1.771e-003 1.470e-004 
2.776e-004 1.870e+007 2.487e+013 1.000e+003 2.006e-003 1.483e-004 
2.790e-004 1.873e+007 2.489e+013 1.000e+003 1.736e-003 1.494e-004 
2.803e-004 1.878e+007 2.490e+013 1.000e+003 1.765e-003 1.504e-004 
2.815e-004 1.881e+007 2.493e+013 1.000e+003 1.590e-003 1.515e-004 
2.832e-004 1.890e+007 2.493e+013 1.000e+003 2.231e-003 1.525e-004 
2.845e-004 1.876e+007 2.493e+013 1.000e+003 2.107e-003 1.548e-004 
2.859e-004 1.865e+007 2.494e+013 1.000e+003 1.934e-003 1.569e-004 
2.872e-004 1.853e+007 2.495e+013 1.000e+003 2.005e-003 1.591e-004 
2.886e-004 1.849e+007 2.496e+013 1.000e+003 1.672e-003 1.607e-004 
2.899e-004 1.848e+007 2.496e+013 1.000e+003 1.900e-003 1.621e-004 
2.915e-004 1.851e+007 2.497e+013 1.000e+003 1.998e-003 1.634e-004 
2.928e-004 1.851e+007 2.498e+013 1.000e+003 1.684e-003 1.647e-004 
2.940e-004 1.835e+007 2.476e+013 1.000e+003 2.727e-003 1.671e-004 
2.953e-004 1.791e+007 2.457e+013 1.000e+003 2.820e-003 1.714e-004 
2.966e-004 1.746e+007 2.449e+013 1.000e+003 2.155e-003 1.759e-004 
2.992e-004 1.709e+007 2.445e+013 1.000e+003 1.762e-003 1.810e-004 
3.007e-004 1.680e+007 2.429e+013 1.000e+003 1.812e-003 1.845e-004 
3.037e-004 1.679e+007 2.423e+013 1.000e+003 1.324e-003 1.876e-004 
3.053e-004 1.701e+007 2.423e+013 1.000e+003 1.484e-003 1.877e-004 
3.076e-004 1.727e+007 2.423e+013 1.000e+003 1.440e-003 1.881e-004 
3.088e-004 1.742e+007 2.423e+013 1.000e+003 1.450e-003 1.883e-004 
3.103e-004 1.758e+007 2.423e+013 1.000e+003 1.770e-003 1.887e-004 
3.129e-004 1.784e+007 2.423e+013 1.000e+003 2.027e-003 1.895e-004 
3.155e-004 1.807e+007 2.423e+013 1.000e+003 1.282e-003 1.905e-004 
3.176e-004 1.828e+007 2.423e+013 1.000e+003 1.543e-003 1.911e-004 
3.199e-004 1.852e+007 2.423e+013 1.000e+003 1.699e-003 1.918e-004 
3.231e-004 1.884e+007 2.423e+013 1.000e+003 1.492e-003 1.928e-004 
3.250e-004 1.903e+007 2.423e+013 1.000e+003 1.825e-003 1.933e-004 
3.268e-004 1.922e+007 2.423e+013 1.000e+003 1.729e-003 1.939e-004 
3.296e-004 1.947e+007 2.424e+013 1.000e+003 1.836e-003 1.949e-004 
3.325e-004 1.974e+007 2.424e+013 1.000e+003 1.662e-003 1.960e-004 
3.337e-004 1.987e+007 2.424e+013 1.000e+003 1.431e-003 1.963e-004 
3.348e-004 1.998e+007 2.425e+013 1.000e+003 1.432e-003 1.966e-004 
3.358e-004 2.009e+007 2.425e+013 1.000e+003 1.640e-003 1.968e-004 
3.384e-004 2.040e+007 2.424e+013 1.000e+003 2.015e-003 1.973e-004 
3.413e-004 2.075e+007 2.425e+013 1.000e+003 2.278e-003 1.977e-004 
3.441e-004 2.109e+007 2.425e+013 1.000e+003 1.975e-003 1.982e-004 
3.469e-004 2.142e+007 2.425e+013 1.000e+003 2.498e-003 1.988e-004 
3.497e-004 2.174e+007 2.425e+013 1.000e+003 2.369e-003 1.993e-004 
3.523e-004 2.205e+007 2.425e+013 1.000e+003 2.389e-003 1.998e-004 
3.550e-004 2.234e+007 2.426e+013 1.000e+003 2.043e-003 2.004e-004 
3.575e-004 2.263e+007 2.426e+013 1.000e+003 2.255e-003 2.009e-004 
3.598e-004 2.290e+007 2.426e+013 1.000e+003 2.353e-003 2.015e-004 
3.623e-004 2.317e+007 2.426e+013 1.000e+003 2.349e-003 2.020e-004 
3.647e-004 2.345e+007 2.427e+013 1.000e+003 2.417e-003 2.025e-004 
3.668e-004 2.368e+007 2.427e+013 1.000e+003 2.287e-003 2.030e-004 
3.686e-004 2.388e+007 2.427e+013 1.000e+003 2.188e-003 2.034e-004 
3.704e-004 2.406e+007 2.427e+013 1.000e+003 2.357e-003 2.040e-004 
3.722e-004 2.425e+007 2.428e+013 1.000e+003 2.273e-003 2.044e-004 
3.739e-004 2.444e+007 2.428e+013 1.000e+003 2.265e-003 2.049e-004 
3.757e-004 2.464e+007 2.428e+013 1.000e+003 2.269e-003 2.053e-004 
3.775e-004 2.484e+007 2.429e+013 1.000e+003 1.685e-003 2.057e-004 
3.793e-004 2.502e+007 2.429e+013 1.000e+003 1.936e-003 2.062e-004 
3.811e-004 2.522e+007 2.429e+013 1.000e+003 2.289e-003 2.066e-004 
3.829e-004 2.527e+007 2.424e+013 1.000e+003 2.414e-003 2.081e-004 
3.846e-004 2.528e+007 2.424e+013 1.000e+003 1.547e-003 2.098e-004 
3.864e-004 2.545e+007 2.424e+013 1.000e+003 1.864e-003 2.103e-004 
3.882e-004 2.565e+007 2.424e+013 1.000e+003 1.975e-003 2.108e-004 
3.900e-004 2.586e+007 2.425e+013 1.000e+003 1.704e-003 2.111e-004 
3.917e-004 2.606e+007 2.425e+013 1.000e+003 2.139e-003 2.114e-004 
3.935e-004 2.626e+007 2.425e+013 1.000e+003 2.301e-003 2.118e-004 
3.953e-004 2.648e+007 2.425e+013 1.000e+003 2.057e-003 2.122e-004 
3.971e-004 2.668e+007 2.425e+013 1.000e+003 2.132e-003 2.125e-004 
3.988e-004 2.689e+007 2.425e+013 1.000e+003 2.312e-003 2.128e-004 
4.006e-004 2.709e+007 2.426e+013 1.000e+003 2.050e-003 2.132e-004 
4.023e-004 2.730e+007 2.426e+013 1.000e+003 2.247e-003 2.135e-004 
4.041e-004 2.741e+007 2.426e+013 1.000e+003 2.425e-003 2.145e-004 
4.058e-004 2.755e+007 2.426e+013 1.000e+003 2.409e-003 2.153e-004 
4.076e-004 2.772e+007 2.426e+013 1.000e+003 2.451e-003 2.158e-004 
4.094e-004 2.791e+007 2.426e+013 1.000e+003 2.272e-003 2.164e-004 
4.112e-004 2.809e+007 2.426e+013 1.000e+003 2.483e-003 2.169e-004 
4.130e-004 2.826e+007 2.427e+013 1.000e+003 2.430e-003 2.175e-004 
4.147e-004 2.845e+007 2.427e+013 1.000e+003 2.400e-003 2.179e-004 
4.166e-004 2.865e+007 2.427e+013 1.000e+003 2.314e-003 2.184e-004 
4.188e-004 2.886e+007 2.428e+013 1.000e+003 2.143e-003 2.192e-004 
4.210e-004 2.908e+007 2.428e+013 1.000e+003 2.250e-003 2.198e-004 
4.232e-004 2.932e+007 2.428e+013 1.000e+003 2.281e-003 2.204e-004 
4.254e-004 2.955e+007 2.428e+013 1.000e+003 2.361e-003 2.210e-004 
4.276e-004 2.978e+007 2.429e+013 1.000e+003 2.298e-003 2.216e-004 
4.299e-004 3.000e+007 2.429e+013 1.000e+003 2.107e-003 2.223e-004 
4.321e-004 3.023e+007 2.429e+013 1.000e+003 2.051e-003 2.230e-004 
4.343e-004 3.046e+007 2.430e+013 1.000e+003 2.281e-003 2.236e-004 
4.365e-004 3.067e+007 2.430e+013 1.000e+003 2.098e-003 2.243e-004 
4.387e-004 3.088e+007 2.431e+013 1.000e+003 1.909e-003 2.251e-004 
4.401e-004 3.103e+007 2.431e+013 1.000e+003 2.275e-003 2.255e-004 
4.413e-004 3.115e+007 2.431e+013 1.000e+003 2.434e-003 2.258e-004 
4.424e-004 3.127e+007 2.431e+013 1.000e+003 2.374e-003 2.261e-004 
4.434e-004 3.137e+007 2.431e+013 1.000e+003 2.325e-003 2.264e-004 
4.444e-004 3.147e+007 2.432e+013 1.000e+003 2.204e-003 2.268e-004 
4.454e-004 3.156e+007 2.432e+013 1.000e+003 2.176e-003 2.271e-004 
4.463e-004 3.165e+007 2.432e+013 1.000e+003 2.372e-003 2.274e-004 
4.472e-004 3.174e+007 2.432e+013 1.000e+003 2.043e-003 2.277e-004 
4.481e-004 3.181e+007 2.432e+013 1.000e+003 2.056e-003 2.281e-004 
4.489e-004 3.176e+007 2.431e+013 1.000e+003 2.223e-003 2.293e-004 
4.497e-004 3.169e+007 2.430e+013 1.000e+003 2.570e-003 2.305e-004 
4.522e-004 3.143e+007 2.431e+013 1.000e+003 1.920e-003 2.349e-004 
4.554e-004 3.162e+007 2.431e+013 1.000e+003 1.788e-003 2.367e-004 
4.587e-004 3.193e+007 2.431e+013 1.000e+003 2.192e-003 2.379e-004 
4.610e-004 3.216e+007 2.431e+013 1.000e+003 2.161e-003 2.386e-004 
4.631e-004 3.238e+007 2.432e+013 1.000e+003 2.201e-003 2.392e-004 
4.653e-004 3.261e+007 2.431e+013 1.000e+003 2.145e-003 2.397e-004 
4.678e-004 3.287e+007 2.431e+013 1.000e+003 2.459e-003 2.405e-004 
4.703e-004 3.312e+007 2.432e+013 1.000e+003 2.341e-003 2.412e-004 
4.725e-004 3.335e+007 2.432e+013 1.000e+003 2.435e-003 2.419e-004 
4.751e-004 3.361e+007 2.433e+013 1.000e+003 2.265e-003 2.426e-004 
4.774e-004 3.386e+007 2.433e+013 1.000e+003 1.981e-003 2.433e-004 
4.799e-004 3.412e+007 2.433e+013 1.000e+003 2.160e-003 2.439e-004 
4.821e-004 3.437e+007 2.434e+013 1.000e+003 2.218e-003 2.444e-004 
4.843e-004 3.462e+007 2.434e+013 1.000e+003 1.975e-003 2.449e-004 
4.866e-004 3.488e+007 2.434e+013 1.000e+003 1.974e-003 2.454e-004 
4.895e-004 3.519e+007 2.435e+013 1.000e+003 2.163e-003 2.461e-004 
4.922e-004 3.548e+007 2.435e+013 1.000e+003 2.203e-003 2.468e-004 
4.954e-004 3.581e+007 2.436e+013 1.000e+003 2.527e-003 2.477e-004 
4.980e-004 3.608e+007 2.436e+013 1.000e+003 2.031e-003 2.485e-004 
5.000e-004 3.629e+007 2.437e+013 1.000e+003 2.353e-003 2.491e-004 
5.022e-004 3.561e+007 2.435e+013 1.000e+003 3.779e-003 2.559e-004 
5.049e-004 3.420e+007 2.437e+013 1.000e+003 3.092e-003 2.684e-004 
5.063e-004 3.381e+007 2.438e+013 1.000e+003 2.793e-003 2.724e-004 
5.070e-004 3.363e+007 2.438e+013 1.000e+003 2.201e-003 2.744e-004 
5.077e-004 3.347e+007 2.438e+013 1.000e+003 2.544e-003 2.762e-004 
5.084e-004 3.334e+007 2.438e+013 1.000e+003 2.333e-003 2.779e-004 
5.092e-004 3.322e+007 2.440e+013 1.000e+003 1.921e-003 2.794e-004 
5.099e-004 3.296e+007 2.436e+013 1.000e+003 2.645e-003 2.819e-004 
5.106e-004 3.269e+007 2.436e+013 1.000e+003 2.933e-003 2.844e-004 
5.111e-004 3.237e+007 2.433e+013 1.000e+003 4.218e-003 2.872e-004 
5.117e-004 3.199e+007 2.434e+013 1.000e+003 3.647e-003 2.904e-004 
5.122e-004 3.166e+007 2.435e+013 1.000e+003 3.100e-003 2.933e-004 
5.128e-004 3.125e+007 2.424e+013 1.000e+003 4.553e-003 2.966e-004 
5.133e-004 3.073e+007 2.422e+013 1.000e+003 4.262e-003 3.007e-004 
5.138e-004 3.032e+007 2.421e+013 1.000e+003 3.204e-003 3.041e-004 
5.143e-004 3.005e+007 2.421e+013 1.000e+003 3.024e-003 3.065e-004 
5.149e-004 2.985e+007 2.421e+013 1.000e+003 2.445e-003 3.084e-004 
5.155e-004 2.969e+007 2.421e+013 1.000e+003 2.231e-003 3.101e-004 
5.160e-004 2.955e+007 2.422e+013 1.000e+003 2.631e-003 3.117e-004 
5.166e-004 2.943e+007 2.422e+013 1.000e+003 2.386e-003 3.131e-004 
5.171e-004 2.931e+007 2.421e+013 1.000e+003 3.264e-003 3.144e-004 
5.177e-004 2.903e+007 2.421e+013 1.000e+003 2.812e-003 3.169e-004 
5.183e-004 2.880e+007 2.422e+013 1.000e+003 3.269e-003 3.190e-004 
5.188e-004 2.859e+007 2.423e+013 1.000e+003 2.432e-003 3.211e-004 
5.194e-004 2.850e+007 2.423e+013 1.000e+003 2.348e-003 3.222e-004 
5.199e-004 2.846e+007 2.424e+013 1.000e+003 2.092e-003 3.231e-004 
5.205e-004 2.845e+007 2.424e+013 1.000e+003 1.988e-003 3.237e-004 
5.210e-004 2.844e+007 2.425e+013 1.000e+003 1.960e-003 3.243e-004 
5.216e-004 2.843e+007 2.424e+013 1.000e+003 2.323e-003 3.249e-004 
5.221e-004 2.842e+007 2.425e+013 1.000e+003 2.236e-003 3.255e-004 
5.227e-004 2.844e+007 2.426e+013 1.000e+003 1.883e-003 3.260e-004 
5.232e-004 2.846e+007 2.426e+013 1.000e+003 2.457e-003 3.264e-004 
5.238e-004 2.849e+007 2.426e+013 1.000e+003 2.038e-003 3.267e-004 
5.243e-004 2.853e+007 2.426e+013 1.000e+003 1.980e-003 3.270e-004 
5.249e-004 2.856e+007 2.427e+013 1.000e+003 2.204e-003 3.273e-004 
5.255e-004 2.860e+007 2.427e+013 1.000e+003 2.243e-003 3.276e-004 
5.260e-004 2.865e+007 2.427e+013 1.000e+003 1.836e-003 3.279e-004 
5.265e-004 2.869e+007 2.427e+013 1.000e+003 1.745e-003 3.281e-004 
5.271e-004 2.873e+007 2.427e+013 1.000e+003 1.991e-003 3.284e-004 
5.276e-004 2.877e+007 2.427e+013 1.000e+003 1.918e-003 3.286e-004 
5.281e-004 2.881e+007 2.428e+013 1.000e+003 2.215e-003 3.289e-004 
5.287e-004 2.885e+007 2.428e+013 1.000e+003 1.870e-003 3.291e-004 
5.292e-004 2.889e+007 2.428e+013 1.000e+003 2.310e-003 3.294e-004 
5.297e-004 2.893e+007 2.428e+013 1.000e+003 2.180e-003 3.296e-004 
5.302e-004 2.898e+007 2.428e+013 1.000e+003 1.761e-003 3.298e-004 
5.308e-004 2.902e+007 2.429e+013 1.000e+003 2.103e-003 3.300e-004 
5.325e-004 2.914e+007 2.428e+013 1.000e+003 1.770e-003 3.309e-004 
5.343e-004 2.929e+007 2.429e+013 1.000e+003 2.689e-003 3.317e-004 
5.360e-004 2.943e+007 2.429e+013 1.000e+003 2.730e-003 3.325e-004 
5.379e-004 2.958e+007 2.430e+013 1.000e+003 1.900e-003 3.333e-004 
5.397e-004 2.974e+007 2.431e+013 1.000e+003 2.611e-003 3.340e-004 
5.415e-004 2.989e+007 2.431e+013 1.000e+003 1.583e-003 3.347e-004 
5.433e-004 3.004e+007 2.432e+013 1.000e+003 2.699e-003 3.355e-004 
5.451e-004 3.019e+007 2.432e+013 1.000e+003 1.833e-003 3.363e-004 
5.469e-004 3.032e+007 2.433e+013 1.000e+003 1.649e-003 3.371e-004 
5.487e-004 3.044e+007 2.434e+013 1.000e+003 2.150e-003 3.382e-004 
5.505e-004 3.043e+007 2.436e+013 1.000e+003 2.588e-003 3.400e-004 
5.523e-004 3.046e+007 2.438e+013 1.000e+003 1.410e-003 3.417e-004 
5.542e-004 3.060e+007 2.438e+013 1.000e+003 1.720e-003 3.425e-004 
5.560e-004 3.077e+007 2.439e+013 1.000e+003 2.517e-003 3.432e-004 
5.578e-004 3.096e+007 2.439e+013 1.000e+003 2.851e-003 3.437e-004 
5.596e-004 3.116e+007 2.440e+013 1.000e+003 1.681e-003 3.441e-004 
5.614e-004 3.137e+007 2.440e+013 1.000e+003 2.502e-003 3.444e-004 
5.633e-004 3.159e+007 2.440e+013 1.000e+003 1.576e-003 3.448e-004 
5.651e-004 3.179e+007 2.441e+013 1.000e+003 2.808e-003 3.452e-004 
5.669e-004 3.202e+007 2.441e+013 1.000e+003 2.280e-003 3.455e-004 
5.687e-004 3.224e+007 2.441e+013 1.000e+003 2.999e-003 3.457e-004 
5.705e-004 3.246e+007 2.441e+013 1.000e+003 2.061e-003 3.460e-004 
5.723e-004 3.266e+007 2.442e+013 1.000e+003 1.684e-003 3.464e-004 
5.741e-004 3.287e+007 2.442e+013 1.000e+003 2.112e-003 3.467e-004 
5.758e-004 3.308e+007 2.443e+013 1.000e+003 2.782e-003 3.470e-004 
5.775e-004 3.328e+007 2.443e+013 1.000e+003 2.076e-003 3.473e-004 
5.793e-004 3.349e+007 2.443e+013 1.000e+003 2.484e-003 3.476e-004 
5.810e-004 3.369e+007 2.444e+013 1.000e+003 1.714e-003 3.480e-004 
5.827e-004 3.389e+007 2.444e+013 1.000e+003 2.766e-003 3.483e-004 
5.843e-004 3.409e+007 2.444e+013 1.000e+003 3.417e-003 3.486e-004 
5.861e-004 3.430e+007 2.445e+013 1.000e+003 1.690e-003 3.489e-004 
5.878e-004 3.448e+007 2.445e+013 1.000e+003 1.927e-003 3.494e-004 
5.894e-004 3.466e+007 2.446e+013 1.000e+003 2.810e-003 3.497e-004 
5.911e-004 3.485e+007 2.446e+013 1.000e+003 2.423e-003 3.501e-004 
5.930e-004 3.506e+007 2.447e+013 1.000e+003 2.873e-003 3.505e-004 
5.948e-004 3.528e+007 2.447e+013 1.000e+003 1.720e-003 3.508e-004 
5.967e-004 3.550e+007 2.448e+013 1.000e+003 1.938e-003 3.511e-004 
5.986e-004 3.572e+007 2.448e+013 1.000e+003 1.823e-003 3.515e-004 
6.005e-004 3.595e+007 2.449e+013 1.000e+003 2.485e-003 3.518e-004 
6.023e-004 3.617e+007 2.449e+013 1.000e+003 2.967e-003 3.522e-004 
6.043e-004 3.640e+007 2.449e+013 1.000e+003 1.575e-003 3.525e-004 
6.061e-004 3.661e+007 2.450e+013 1.000e+003 2.143e-003 3.528e-004 
6.079e-004 3.679e+007 2.450e+013 1.000e+003 2.689e-003 3.534e-004 
6.099e-004 3.672e+007 2.450e+013 1.000e+003 1.537e-003 3.559e-004 
6.117e-004 3.647e+007 2.450e+013 1.000e+003 3.024e-003 3.595e-004 
6.136e-004 3.615e+007 2.452e+013 1.000e+003 1.669e-003 3.636e-004 
6.155e-004 3.593e+007 2.454e+013 1.000e+003 1.429e-003 3.670e-004 
6.173e-004 3.588e+007 2.456e+013 1.000e+003 2.791e-003 3.691e-004 
6.191e-004 3.592e+007 2.457e+013 1.000e+003 2.641e-003 3.707e-004 
6.209e-004 3.604e+007 2.459e+013 1.000e+003 2.641e-003 3.716e-004 
6.227e-004 3.619e+007 2.459e+013 1.000e+003 2.274e-003 3.724e-004 
6.246e-004 3.636e+007 2.460e+013 1.000e+003 1.763e-003 3.731e-004 
6.264e-004 3.652e+007 2.462e+013 1.000e+003 1.830e-003 3.738e-004 
6.282e-004 3.669e+007 2.463e+013 1.000e+003 1.628e-003 3.744e-004 
6.300e-004 3.686e+007 2.464e+013 1.000e+003 1.161e-003 3.751e-004 
6.318e-004 3.702e+007 2.465e+013 1.000e+003 2.210e-003 3.758e-004 
6.338e-004 3.717e+007 2.466e+013 1.000e+003 2.364e-003 3.767e-004 
6.357e-004 3.729e+007 2.468e+013 1.000e+003 1.716e-003 3.778e-004 
6.375e-004 3.743e+007 2.469e+013 1.000e+003 1.976e-003 3.786e-004 
6.392e-004 3.757e+007 2.470e+013 1.000e+003 2.065e-003 3.794e-004 
6.407e-004 3.770e+007 2.471e+013 1.000e+003 2.092e-003 3.800e-004 
6.424e-004 3.784e+007 2.473e+013 1.000e+003 1.896e-003 3.807e-004 
6.442e-004 3.799e+007 2.474e+013 1.000e+003 1.289e-003 3.815e-004 
6.460e-004 3.813e+007 2.475e+013 1.000e+003 1.395e-003 3.823e-004 
6.478e-004 3.826e+007 2.476e+013 1.000e+003 2.789e-003 3.832e-004 
6.496e-004 3.838e+007 2.478e+013 1.000e+003 2.319e-003 3.842e-004 
6.514e-004 3.849e+007 2.479e+013 1.000e+003 1.674e-003 3.852e-004 
6.531e-004 3.859e+007 2.481e+013 1.000e+003 1.386e-003 3.862e-004 
6.548e-004 3.867e+007 2.483e+013 1.000e+003 1.569e-003 3.873e-004 
6.565e-004 3.875e+007 2.485e+013 1.000e+003 1.962e-003 3.885e-004 
6.581e-004 3.882e+007 2.487e+013 1.000e+003 2.120e-003 3.896e-004 
6.596e-004 3.887e+007 2.489e+013 1.000e+003 1.798e-003 3.908e-004 
6.612e-004 3.891e+007 2.491e+013 1.000e+003 2.522e-003 3.920e-004 
6.627e-004 3.895e+007 2.493e+013 1.000e+003 2.588e-003 3.933e-004 
6.642e-004 3.897e+007 2.495e+013 1.000e+003 2.632e-003 3.947e-004 
6.658e-004 3.896e+007 2.498e+013 1.000e+003 2.233e-003 3.963e-004 
6.673e-004 3.895e+007 2.501e+013 1.000e+003 2.360e-003 3.980e-004 
6.690e-004 3.885e+007 2.504e+013 1.000e+003 1.908e-003 4.003e-004 
6.707e-004 3.877e+007 2.507e+013 1.000e+003 2.310e-003 4.025e-004 
6.723e-004 3.861e+007 2.511e+013 1.000e+003 1.587e-003 4.053e-004 
6.740e-004 3.774e+007 2.500e+013 1.000e+003 3.615e-003 4.130e-004 
6.756e-004 3.684e+007 2.508e+013 1.000e+003 3.281e-003 4.208e-004 
6.771e-004 3.600e+007 2.512e+013 1.000e+003 3.410e-003 4.281e-004 
6.788e-004 3.539e+007 2.520e+013 1.000e+003 2.533e-003 4.340e-004 
6.805e-004 3.504e+007 2.526e+013 1.000e+003 3.185e-003 4.381e-004 
6.821e-004 3.440e+007 2.526e+013 1.000e+003 2.175e-003 4.442e-004 
6.838e-004 3.395e+007 2.535e+013 1.000e+003 2.667e-003 4.490e-004 
6.855e-004 3.350e+007 2.543e+013 1.000e+003 2.745e-003 4.538e-004 
6.872e-004 3.307e+007 2.551e+013 1.000e+003 2.047e-003 4.585e-004 
6.889e-004 3.275e+007 2.555e+013 1.000e+003 1.828e-003 4.623e-004 
6.907e-004 3.255e+007 2.560e+013 1.000e+003 2.318e-003 4.655e-004 
6.924e-004 3.251e+007 2.563e+013 1.000e+003 1.717e-003 4.676e-004 
6.942e-004 3.260e+007 2.565e+013 1.000e+003 2.146e-003 4.688e-004 
6.960e-004 3.272e+007 2.567e+013 1.000e+003 8.682e-004 4.697e-004 
6.977e-004 3.286e+007 2.568e+013 1.000e+003 1.373e-003 4.704e-004 
6.994e-004 3.299e+007 2.570e+013 1.000e+003 1.058e-003 4.712e-004 
7.012e-004 3.314e+007 2.571e+013 1.000e+003 1.906e-003 4.720e-004 
7.029e-004 3.330e+007 2.572e+013 1.000e+003 1.319e-003 4.726e-004 
7.046e-004 3.356e+007 2.572e+013 1.000e+003 1.586e-003 4.724e-004 
7.063e-004 3.375e+007 2.573e+013 1.000e+003 1.534e-003 4.728e-004 
7.081e-004 3.392e+007 2.574e+013 1.000e+003 1.543e-003 4.734e-004 
7.098e-004 3.409e+007 2.575e+013 1.000e+003 2.113e-003 4.740e-004 
7.115e-004 3.425e+007 2.576e+013 1.000e+003 2.264e-003 4.746e-004 
7.132e-004 3.441e+007 2.576e+013 1.000e+003 1.926e-003 4.752e-004 
7.149e-004 3.458e+007 2.577e+013 1.000e+003 2.164e-003 4.758e-004 
7.167e-004 3.475e+007 2.578e+013 1.000e+003 2.451e-003 4.764e-004 
7.185e-004 3.492e+007 2.579e+013 1.000e+003 2.472e-003 4.769e-004 
7.202e-004 3.510e+007 2.580e+013 1.000e+003 1.712e-003 4.775e-004 
7.219e-004 3.527e+007 2.580e+013 1.000e+003 1.769e-003 4.780e-004 
7.236e-004 3.544e+007 2.581e+013 1.000e+003 1.833e-003 4.785e-004 
7.254e-004 3.562e+007 2.582e+013 1.000e+003 1.959e-003 4.790e-004 
7.271e-004 3.579e+007 2.583e+013 1.000e+003 2.100e-003 4.796e-004 
7.289e-004 3.595e+007 2.584e+013 1.000e+003 1.892e-003 4.802e-004 
7.306e-004 3.610e+007 2.584e+013 1.000e+003 2.182e-003 4.809e-004 
7.323e-004 3.608e+007 2.585e+013 1.000e+003 1.909e-003 4.828e-004 
7.339e-004 3.597e+007 2.586e+013 1.000e+003 2.381e-003 4.851e-004 
7.356e-004 3.590e+007 2.588e+013 1.000e+003 1.742e-003 4.873e-004 
7.374e-004 3.587e+007 2.590e+013 1.000e+003 2.532e-003 4.893e-004 
7.391e-004 3.583e+007 2.592e+013 1.000e+003 2.562e-003 4.913e-004 
7.408e-004 3.589e+007 2.593e+013 1.000e+003 2.223e-003 4.925e-004 
7.427e-004 3.601e+007 2.594e+013 1.000e+003 2.690e-003 4.936e-004 
7.445e-004 3.626e+007 2.592e+013 1.000e+003 1.535e-003 4.937e-004 
7.463e-004 3.646e+007 2.592e+013 1.000e+003 2.087e-003 4.942e-004 
7.478e-004 3.658e+007 2.593e+013 1.000e+003 2.127e-003 4.948e-004 
7.491e-004 3.671e+007 2.593e+013 1.000e+003 2.093e-003 4.952e-004 
7.503e-004 3.684e+007 2.594e+013 1.000e+003 1.965e-003 4.955e-004 
7.515e-004 3.697e+007 2.594e+013 1.000e+003 1.896e-003 4.958e-004 
7.526e-004 3.707e+007 2.595e+013 1.000e+003 1.902e-003 4.962e-004 
7.538e-004 3.719e+007 2.595e+013 1.000e+003 1.970e-003 4.966e-004 
7.550e-004 3.732e+007 2.596e+013 1.000e+003 2.368e-003 4.969e-004 
7.563e-004 3.748e+007 2.596e+013 1.000e+003 2.229e-003 4.971e-004 
7.577e-004 3.765e+007 2.597e+013 1.000e+003 1.781e-003 4.973e-004 
7.591e-004 3.755e+007 2.601e+013 1.000e+003 2.281e-003 4.995e-004 
7.606e-004 3.754e+007 2.602e+013 1.000e+003 1.716e-003 5.010e-004 
7.620e-004 3.767e+007 2.602e+013 1.000e+003 1.486e-003 5.015e-004 
7.635e-004 3.781e+007 2.603e+013 1.000e+003 1.495e-003 5.020e-004 
7.650e-004 3.792e+007 2.603e+013 1.000e+003 2.089e-003 5.027e-004 
7.665e-004 3.801e+007 2.605e+013 1.000e+003 2.097e-003 5.036e-004 
7.680e-004 3.809e+007 2.606e+013 1.000e+003 2.288e-003 5.046e-004 
7.695e-004 3.818e+007 2.607e+013 1.000e+003 2.031e-003 5.054e-004 
7.711e-004 3.829e+007 2.608e+013 1.000e+003 1.830e-003 5.062e-004 
7.726e-004 3.842e+007 2.609e+013 1.000e+003 2.184e-003 5.069e-004 
7.742e-004 3.854e+007 2.610e+013 1.000e+003 2.004e-003 5.076e-004 
7.757e-004 3.865e+007 2.611e+013 1.000e+003 1.951e-003 5.084e-004 
7.773e-004 3.877e+007 2.612e+013 1.000e+003 2.142e-003 5.092e-004 
7.789e-004 3.884e+007 2.614e+013 1.000e+003 2.319e-003 5.103e-004 
7.806e-004 3.887e+007 2.617e+013 1.000e+003 2.370e-003 5.117e-004 
7.823e-004 3.882e+007 2.621e+013 1.000e+003 1.767e-003 5.138e-004 
7.837e-004 3.887e+007 2.623e+013 1.000e+003 2.089e-003 5.148e-004 
7.847e-004 3.892e+007 2.624e+013 1.000e+003 1.747e-003 5.155e-004 
7.858e-004 3.899e+007 2.624e+013 1.000e+003 1.951e-003 5.161e-004 
7.869e-004 3.901e+007 2.625e+013 1.000e+003 2.043e-003 5.171e-004 
7.879e-004 3.904e+007 2.626e+013 1.000e+003 2.289e-003 5.179e-004 
7.892e-004 3.908e+007 2.627e+013 1.000e+003 1.909e-003 5.189e-004 
7.904e-004 3.916e+007 2.628e+013 1.000e+003 2.012e-003 5.196e-004 
7.915e-004 3.921e+007 2.628e+013 1.000e+003 2.539e-003 5.204e-004 
7.932e-004 3.924e+007 2.628e+013 1.000e+003 2.478e-003 5.218e-004 
7.944e-004 3.931e+007 2.629e+013 1.000e+003 2.044e-003 5.225e-004 
7.954e-004 3.939e+007 2.629e+013 1.000e+003 1.981e-003 5.230e-004 
7.964e-004 3.949e+007 2.630e+013 1.000e+003 1.876e-003 5.233e-004 
7.974e-004 3.958e+007 2.630e+013 1.000e+003 2.215e-003 5.237e-004 
7.986e-004 3.970e+007 2.631e+013 1.000e+003 2.096e-003 5.240e-004 
8.003e-004 3.988e+007 2.631e+013 1.000e+003 1.675e-003 5.245e-004 
8.021e-004 4.007e+007 2.632e+013 1.000e+003 2.289e-003 5.249e-004 
8.039e-004 4.026e+007 2.633e+013 1.000e+003 1.887e-003 5.254e-004 
8.058e-004 4.047e+007 2.633e+013 1.000e+003 2.170e-003 5.259e-004 
8.074e-004 4.065e+007 2.634e+013 1.000e+003 2.057e-003 5.262e-004 
8.088e-004 4.082e+007 2.634e+013 1.000e+003 2.142e-003 5.265e-004 
8.098e-004 4.093e+007 2.635e+013 1.000e+003 2.203e-003 5.268e-004 
8.109e-004 4.103e+007 2.635e+013 1.000e+003 2.189e-003 5.271e-004 
8.120e-004 4.115e+007 2.635e+013 1.000e+003 2.410e-003 5.274e-004 
8.130e-004 4.126e+007 2.636e+013 1.000e+003 2.322e-003 5.277e-004 
8.140e-004 4.135e+007 2.636e+013 1.000e+003 1.907e-003 5.280e-004 
8.150e-004 4.147e+007 2.637e+013 1.000e+003 2.253e-003 5.283e-004 
8.160e-004 4.157e+007 2.637e+013 1.000e+003 2.157e-003 5.285e-004 
8.171e-004 4.168e+007 2.638e+013 1.000e+003 1.959e-003 5.288e-004 
8.181e-004 4.178e+007 2.638e+013 1.000e+003 2.291e-003 5.292e-004 
8.191e-004 4.185e+007 2.640e+013 1.000e+003 2.062e-003 5.297e-004 
8.202e-004 4.193e+007 2.641e+013 1.000e+003 1.907e-003 5.302e-004 
8.210e-004 4.201e+007 2.641e+013 1.000e+003 1.946e-003 5.304e-004 
8.218e-004 4.209e+007 2.641e+013 1.000e+003 2.110e-003 5.307e-004 
8.226e-004 4.217e+007 2.642e+013 1.000e+003 2.175e-003 5.309e-004 
8.234e-004 4.225e+007 2.642e+013 1.000e+003 2.224e-003 5.311e-004 
8.242e-004 4.232e+007 2.642e+013 1.000e+003 2.248e-003 5.314e-004 
8.249e-004 4.235e+007 2.643e+013 1.000e+003 2.096e-003 5.320e-004 
8.256e-004 4.238e+007 2.644e+013 1.000e+003 2.106e-003 5.325e-004 
8.264e-004 4.241e+007 2.645e+013 1.000e+003 1.903e-003 5.330e-004 
8.271e-004 4.242e+007 2.646e+013 1.000e+003 1.762e-003 5.338e-004 
8.279e-004 4.245e+007 2.647e+013 1.000e+003 1.592e-003 5.343e-004 
8.286e-004 4.248e+007 2.648e+013 1.000e+003 1.940e-003 5.348e-004 
8.293e-004 4.250e+007 2.649e+013 1.000e+003 1.908e-003 5.353e-004 
8.300e-004 4.253e+007 2.650e+013 1.000e+003 1.668e-003 5.358e-004 
8.307e-004 4.255e+007 2.651e+013 1.000e+003 1.847e-003 5.364e-004 
8.313e-004 4.256e+007 2.652e+013 1.000e+003 1.811e-003 5.370e-004 
8.320e-004 4.258e+007 2.654e+013 1.000e+003 1.766e-003 5.375e-004 
8.327e-004 4.256e+007 2.655e+013 1.000e+003 2.139e-003 5.383e-004 
8.333e-004 4.239e+007 2.613e+013 1.000e+003 2.796e-003 5.402e-004 
8.340e-004 4.215e+007 2.601e+013 1.000e+003 2.691e-003 5.425e-004 
8.347e-004 4.197e+007 2.597e+013 1.000e+003 2.259e-003 5.445e-004 
8.354e-004 4.183e+007 2.597e+013 1.000e+003 2.233e-003 5.460e-004 
8.360e-004 4.172e+007 2.598e+013 1.000e+003 1.824e-003 5.475e-004 
8.367e-004 4.165e+007 2.600e+013 1.000e+003 1.792e-003 5.487e-004 
8.373e-004 4.157e+007 2.602e+013 1.000e+003 1.819e-003 5.498e-004 
8.380e-004 4.146e+007 2.599e+013 1.000e+003 1.938e-003 5.512e-004 
8.386e-004 4.139e+007 2.598e+013 1.000e+003 1.910e-003 5.524e-004 
8.393e-004 4.133e+007 2.599e+013 1.000e+003 1.938e-003 5.534e-004 
8.399e-004 4.127e+007 2.599e+013 1.000e+003 1.933e-003 5.544e-004 
8.405e-004 4.122e+007 2.599e+013 1.000e+003 1.935e-003 5.554e-004 
8.411e-004 4.117e+007 2.600e+013 1.000e+003 1.879e-003 5.564e-004 
8.417e-004 4.112e+007 2.601e+013 1.000e+003 1.799e-003 5.573e-004 
8.423e-004 4.107e+007 2.601e+013 1.000e+003 1.702e-003 5.583e-004 
8.429e-004 4.102e+007 2.602e+013 1.000e+003 1.837e-003 5.592e-004 
8.435e-004 4.097e+007 2.603e+013 1.000e+003 1.723e-003 5.602e-004 
8.441e-004 4.093e+007 2.604e+013 1.000e+003 1.620e-003 5.611e-004 
8.447e-004 4.089e+007 2.604e+013 1.000e+003 2.050e-003 5.619e-004 
8.454e-004 4.086e+007 2.605e+013 1.000e+003 1.534e-003 5.628e-004 
8.467e-004 4.068e+007 2.600e+013 1.000e+003 1.805e-003 5.653e-004 
8.479e-004 4.060e+007 2.601e+013 1.000e+003 2.021e-003 5.672e-004 
8.489e-004 4.052e+007 2.601e+013 1.000e+003 2.032e-003 5.687e-004 
8.504e-004 4.039e+007 2.605e+013 1.000e+003 2.351e-003 5.710e-004 
8.518e-004 4.027e+007 2.608e+013 1.000e+003 2.144e-003 5.732e-004 
8.531e-004 4.020e+007 2.611e+013 1.000e+003 1.835e-003 5.750e-004 
8.544e-004 3.968e+007 2.596e+013 1.000e+003 2.650e-003 5.800e-004 
8.556e-004 3.942e+007 2.596e+013 1.000e+003 1.453e-003 5.829e-004 
8.567e-004 3.911e+007 2.594e+013 1.000e+003 1.792e-003 5.862e-004 
8.577e-004 3.884e+007 2.598e+013 1.000e+003 1.979e-003 5.891e-004 
8.588e-004 3.867e+007 2.604e+013 1.000e+003 1.409e-003 5.914e-004 
8.599e-004 3.865e+007 2.609e+013 1.000e+003 1.586e-003 5.926e-004 
8.610e-004 3.857e+007 2.612e+013 1.000e+003 1.941e-003 5.942e-004 
8.621e-004 3.832e+007 2.606e+013 1.000e+003 2.337e-003 5.971e-004 
8.631e-004 3.818e+007 2.607e+013 1.000e+003 1.701e-003 5.990e-004 
8.642e-004 3.820e+007 2.608e+013 1.000e+003 1.366e-003 6.000e-004 
8.652e-004 3.808e+007 2.611e+013 1.000e+003 1.977e-003 6.018e-004 
8.663e-004 3.813e+007 2.612e+013 1.000e+003 1.585e-003 6.025e-004 
8.673e-004 3.816e+007 2.611e+013 1.000e+003 1.636e-003 6.034e-004 
8.683e-004 3.819e+007 2.608e+013 1.000e+003 1.794e-003 6.042e-004 
8.695e-004 3.814e+007 2.605e+013 1.000e+003 1.874e-003 6.057e-004 
8.705e-004 3.808e+007 2.604e+013 1.000e+003 3.481e-003 6.071e-004 
8.717e-004 3.731e+007 2.601e+013 1.000e+003 3.595e-003 6.137e-004 
8.729e-004 3.672e+007 2.603e+013 1.000e+003 2.394e-003 6.190e-004 
8.740e-004 3.647e+007 2.604e+013 1.000e+003 1.999e-003 6.218e-004 
8.751e-004 3.622e+007 2.606e+013 1.000e+003 1.968e-003 6.246e-004 
8.762e-004 3.614e+007 2.607e+013 1.000e+003 2.011e-003 6.263e-004 
8.773e-004 3.611e+007 2.606e+013 1.000e+003 1.766e-003 6.276e-004 
8.784e-004 3.609e+007 2.605e+013 1.000e+003 1.908e-003 6.288e-004 
8.795e-004 3.602e+007 2.602e+013 1.000e+003 1.892e-003 6.304e-004 
8.806e-004 3.604e+007 2.600e+013 1.000e+003 1.486e-003 6.313e-004 
8.817e-004 3.616e+007 2.600e+013 1.000e+003 1.447e-003 6.316e-004 
8.828e-004 3.628e+007 2.600e+013 1.000e+003 1.480e-003 6.318e-004 
8.839e-004 3.643e+007 2.600e+013 1.000e+003 1.742e-003 6.320e-004 
8.851e-004 3.655e+007 2.600e+013 1.000e+003 1.610e-003 6.323e-004 
8.862e-004 3.668e+007 2.600e+013 1.000e+003 1.781e-003 6.325e-004 
8.874e-004 3.680e+007 2.600e+013 1.000e+003 2.133e-003 6.329e-004 
8.885e-004 3.686e+007 2.602e+013 1.000e+003 1.733e-003 6.336e-004 
8.898e-004 3.691e+007 2.604e+013 1.000e+003 1.717e-003 6.345e-004 
8.912e-004 3.700e+007 2.605e+013 1.000e+003 1.790e-003 6.353e-004 
8.927e-004 3.710e+007 2.606e+013 1.000e+003 1.796e-003 6.361e-004 
8.941e-004 3.719e+007 2.608e+013 1.000e+003 1.872e-003 6.369e-004 
8.956e-004 3.728e+007 2.610e+013 1.000e+003 1.834e-003 6.378e-004 
8.971e-004 3.738e+007 2.611e+013 1.000e+003 2.205e-003 6.386e-004 
8.986e-004 3.749e+007 2.612e+013 1.000e+003 1.541e-003 6.393e-004 
9.002e-004 3.761e+007 2.613e+013 1.000e+003 2.139e-003 6.401e-004 
9.017e-004 3.774e+007 2.614e+013 1.000e+003 1.969e-003 6.407e-004 
9.032e-004 3.787e+007 2.615e+013 1.000e+003 2.238e-003 6.412e-004 
9.047e-004 3.797e+007 2.617e+013 1.000e+003 2.104e-003 6.421e-004 
9.060e-004 3.775e+007 2.621e+013 1.000e+003 2.780e-003 6.449e-004 
9.076e-004 3.760e+007 2.626e+013 1.000e+003 2.755e-003 6.476e-004 
9.092e-004 3.745e+007 2.623e+013 1.000e+003 2.074e-003 6.503e-004 
9.105e-004 3.740e+007 2.612e+013 1.000e+003 2.230e-003 6.519e-004 
9.122e-004 3.734e+007 2.577e+013 1.000e+003 1.534e-003 6.539e-004 
9.127e-004 3.734e+007 2.576e+013 1.000e+003 1.553e-003 6.545e-004 
9.144e-004 3.734e+007 2.578e+013 1.000e+003 2.204e-003 6.561e-004 
9.160e-004 3.727e+007 2.580e+013 1.000e+003 2.593e-003 6.582e-004 
9.176e-004 3.708e+007 2.585e+013 1.000e+003 1.334e-003 6.612e-004 
9.192e-004 3.693e+007 2.587e+013 1.000e+003 1.927e-003 6.639e-004 
9.209e-004 3.678e+007 2.556e+013 1.000e+003 3.757e-003 6.665e-004 
9.223e-004 3.619e+007 2.552e+013 1.000e+003 2.732e-003 6.720e-004 
9.239e-004 3.523e+007 2.548e+013 1.000e+003 2.305e-003 6.803e-004 
9.256e-004 3.475e+007 2.549e+013 1.000e+003 2.612e-003 6.852e-004 
9.272e-004 3.452e+007 2.550e+013 1.000e+003 2.069e-003 6.884e-004 
9.288e-004 3.444e+007 2.547e+013 1.000e+003 2.046e-003 6.906e-004 
9.303e-004 3.440e+007 2.546e+013 1.000e+003 1.165e-003 6.924e-004 
9.319e-004 3.443e+007 2.546e+013 1.000e+003 1.703e-003 6.938e-004 
9.335e-004 3.451e+007 2.546e+013 1.000e+003 1.555e-003 6.948e-004 
9.350e-004 3.470e+007 2.527e+013 1.000e+003 1.890e-003 6.950e-004 
9.364e-004 3.474e+007 2.527e+013 1.000e+003 2.201e-003 6.961e-004 
9.378e-004 3.482e+007 2.527e+013 1.000e+003 2.771e-003 6.970e-004 
9.392e-004 3.491e+007 2.528e+013 1.000e+003 2.073e-003 6.978e-004 
9.405e-004 3.502e+007 2.528e+013 1.000e+003 2.084e-003 6.984e-004 
9.419e-004 3.515e+007 2.528e+013 1.000e+003 2.195e-003 6.989e-004 
9.433e-004 3.528e+007 2.529e+013 1.000e+003 2.115e-003 6.993e-004 
9.445e-004 3.540e+007 2.529e+013 1.000e+003 2.396e-003 6.997e-004 
9.459e-004 3.553e+007 2.529e+013 1.000e+003 2.359e-003 7.002e-004 
9.473e-004 3.566e+007 2.530e+013 1.000e+003 2.207e-003 7.007e-004 
9.487e-004 3.580e+007 2.530e+013 1.000e+003 2.344e-003 7.011e-004 
9.501e-004 3.594e+007 2.530e+013 1.000e+003 2.098e-003 7.015e-004 
9.514e-004 3.608e+007 2.531e+013 1.000e+003 2.105e-003 7.019e-004 
9.527e-004 3.621e+007 2.531e+013 1.000e+003 2.219e-003 7.023e-004 
9.539e-004 3.632e+007 2.531e+013 1.000e+003 2.113e-003 7.027e-004 
9.551e-004 3.644e+007 2.532e+013 1.000e+003 2.156e-003 7.031e-004 
9.563e-004 3.655e+007 2.532e+013 1.000e+003 2.320e-003 7.035e-004 
9.576e-004 3.666e+007 2.532e+013 1.000e+003 1.949e-003 7.040e-004 
9.588e-004 3.678e+007 2.533e+013 1.000e+003 1.871e-003 7.045e-004 
9.600e-004 3.688e+007 2.533e+013 1.000e+003 2.019e-003 7.049e-004 
9.612e-004 3.699e+007 2.533e+013 1.000e+003 1.893e-003 7.054e-004 
9.625e-004 3.709e+007 2.534e+013 1.000e+003 1.917e-003 7.060e-004 
9.638e-004 3.716e+007 2.535e+013 1.000e+003 2.184e-003 7.068e-004 
9.651e-004 3.723e+007 2.536e+013 1.000e+003 2.540e-003 7.077e-004 
9.668e-004 3.729e+007 2.538e+013 1.000e+003 1.219e-003 7.090e-004 
9.685e-004 3.713e+007 2.538e+013 1.000e+003 1.339e-003 7.118e-004 
9.702e-004 3.702e+007 2.541e+013 1.000e+003 1.150e-003 7.142e-004 
9.719e-004 3.702e+007 2.543e+013 1.000e+003 2.467e-003 7.159e-004 
9.736e-004 3.705e+007 2.545e+013 1.000e+003 2.213e-003 7.174e-004 
9.753e-004 3.702e+007 2.548e+013 1.000e+003 2.466e-003 7.193e-004 
9.770e-004 3.664e+007 2.554e+013 1.000e+003 2.792e-003 7.236e-004 
9.787e-004 3.629e+007 2.561e+013 1.000e+003 2.515e-003 7.278e-004 
9.803e-004 3.559e+007 2.521e+013 1.000e+003 3.644e-003 7.342e-004 
9.811e-004 3.517e+007 2.513e+013 1.000e+003 2.317e-003 7.379e-004 
9.817e-004 3.486e+007 2.507e+013 1.000e+003 2.838e-003 7.407e-004 
9.823e-004 3.451e+007 2.504e+013 1.000e+003 3.497e-003 7.436e-004 
9.828e-004 3.419e+007 2.499e+013 1.000e+003 3.350e-003 7.464e-004 
9.834e-004 3.375e+007 2.490e+013 1.000e+003 4.303e-003 7.500e-004 
9.839e-004 3.332e+007 2.488e+013 1.000e+003 3.720e-003 7.535e-004 
9.844e-004 3.303e+007 2.486e+013 1.000e+003 3.539e-003 7.560e-004 
9.850e-004 3.285e+007 2.485e+013 1.000e+003 2.240e-003 7.578e-004 
9.856e-004 3.276e+007 2.484e+013 1.000e+003 1.803e-003 7.590e-004 
9.867e-004 3.271e+007 2.481e+013 1.000e+003 1.471e-003 7.605e-004 
9.885e-004 3.284e+007 2.479e+013 1.000e+003 6.007e-004 7.614e-004 
9.903e-004 3.307e+007 2.477e+013 1.000e+003 3.200e-004 7.616e-004 
9.920e-004 3.319e+007 2.476e+013 1.000e+003 6.236e-004 7.624e-004 
9.937e-004 3.315e+007 2.476e+013 1.000e+003 5.242e-004 7.645e-004 
9.954e-004 3.320e+007 2.477e+013 1.000e+003 7.516e-004 7.658e-004 
9.972e-004 3.326e+007 2.477e+013 1.000e+003 6.152e-004 7.671e-004 
9.989e-004 3.331e+007 2.478e+013 1.000e+003 2.898e-003 7.685e-004 
1.001e-003 3.336e+007 2.479e+013 1.000e+003 1.331e-003 7.699e-004 
1.002e-003 3.339e+007 2.480e+013 1.000e+003 1.103e-003 7.714e-004 
1.004e-003 3.341e+007 2.482e+013 1.000e+003 1.250e-003 7.729e-004 
1.006e-003 3.343e+007 2.483e+013 1.000e+003 2.597e-003 7.745e-004 
1.007e-003 3.342e+007 2.485e+013 1.000e+003 3.041e-003 7.763e-004 
1.009e-003 3.337e+007 2.488e+013 1.000e+003 3.315e-003 7.784e-004 
1.011e-003 3.340e+007 2.489e+013 1.000e+003 2.244e-003 7.799e-004 
1.013e-003 3.347e+007 2.491e+013 1.000e+003 1.583e-006 7.811e-004 
1.014e-003 3.363e+007 2.492e+013 1.000e+003 3.023e-003 7.818e-004 
1.016e-003 3.375e+007 2.493e+013 1.000e+003 9.875e-004 7.827e-004 
1.018e-003 3.387e+007 2.494e+013 1.000e+003 2.825e-003 7.836e-004 
1.020e-003 3.404e+007 2.494e+013 1.000e+003 1.810e-003 7.842e-004 
1.021e-003 3.423e+007 2.494e+013 1.000e+003 1.658e-003 7.846e-004 
1.023e-003 3.443e+007 2.495e+013 1.000e+003 3.457e-003 7.850e-004 
1.025e-003 3.464e+007 2.495e+013 1.000e+003 4.906e-004 7.854e-004 
1.027e-003 3.485e+007 2.495e+013 1.000e+003 3.069e-003 7.856e-004 
1.028e-003 3.505e+007 2.495e+013 1.000e+003 1.780e-003 7.860e-004 
1.030e-003 3.526e+007 2.495e+013 1.000e+003 2.087e-003 7.863e-004 
1.032e-003 3.547e+007 2.495e+013 1.000e+003 6.487e-004 7.866e-004 
1.034e-003 3.540e+007 2.495e+013 1.000e+003 1.397e-003 7.889e-004 
1.035e-003 3.544e+007 2.495e+013 1.000e+003 2.753e-003 7.903e-004 
1.037e-003 3.551e+007 2.496e+013 1.000e+003 1.055e-003 7.916e-004 
1.039e-003 3.563e+007 2.496e+013 1.000e+003 1.918e-003 7.925e-004 
1.041e-003 3.578e+007 2.496e+013 1.000e+003 2.647e-003 7.932e-004 
1.042e-003 3.595e+007 2.497e+013 1.000e+003 4.144e-004 7.939e-004 
1.044e-003 3.612e+007 2.497e+013 1.000e+003 1.970e-003 7.945e-004 
1.046e-003 3.627e+007 2.497e+013 1.000e+003 2.008e-003 7.951e-004 
1.048e-003 3.643e+007 2.498e+013 1.000e+003 1.847e-003 7.957e-004 
1.049e-003 3.660e+007 2.498e+013 1.000e+003 2.546e-003 7.963e-004 
1.051e-003 3.677e+007 2.499e+013 1.000e+003 3.732e-003 7.968e-004 
1.053e-003 3.694e+007 2.499e+013 1.000e+003 1.833e-003 7.973e-004 
1.054e-003 3.711e+007 2.500e+013 1.000e+003 2.759e-003 7.978e-004 
1.056e-003 3.729e+007 2.500e+013 1.000e+003 2.377e-003 7.983e-004 
1.058e-003 3.747e+007 2.500e+013 1.000e+003 4.088e-003 7.988e-004 
1.060e-003 3.763e+007 2.501e+013 1.000e+003 2.126e-003 7.994e-004 
1.061e-003 3.779e+007 2.502e+013 1.000e+003 3.517e-003 8.000e-004 
1.063e-003 3.793e+007 2.502e+013 1.000e+003 3.165e-003 8.008e-004 
1.065e-003 3.806e+007 2.503e+013 1.000e+003 2.904e-003 8.017e-004 
1.067e-003 3.822e+007 2.504e+013 1.000e+003 3.563e-003 8.023e-004 
1.068e-003 3.840e+007 2.504e+013 1.000e+003 2.313e-003 8.028e-004 
1.070e-003 3.859e+007 2.505e+013 1.000e+003 4.208e-003 8.032e-004 
1.072e-003 3.879e+007 2.505e+013 1.000e+003 2.127e-003 8.036e-004 
1.074e-003 3.900e+007 2.505e+013 1.000e+003 1.762e-003 8.038e-004 
1.075e-003 3.914e+007 2.505e+013 1.000e+003 2.246e-003 8.041e-004 
1.076e-003 3.925e+007 2.506e+013 1.000e+003 2.231e-003 8.043e-004 
1.077e-003 3.937e+007 2.506e+013 1.000e+003 2.234e-003 8.046e-004 
1.078e-003 3.949e+007 2.506e+013 1.000e+003 2.265e-003 8.048e-004 
1.079e-003 3.960e+007 2.506e+013 1.000e+003 2.149e-003 8.051e-004 
1.080e-003 3.972e+007 2.506e+013 1.000e+003 2.274e-003 8.053e-004 
1.081e-003 3.984e+007 2.507e+013 1.000e+003 2.186e-003 8.056e-004 
1.082e-003 3.995e+007 2.507e+013 1.000e+003 2.350e-003 8.059e-004 
1.083e-003 4.002e+007 2.507e+013 1.000e+003 2.122e-003 8.065e-004 
1.084e-003 4.012e+007 2.507e+013 1.000e+003 1.866e-003 8.068e-004 
1.085e-003 4.023e+007 2.508e+013 1.000e+003 2.024e-003 8.072e-004 
1.086e-003 4.034e+007 2.508e+013 1.000e+003 2.193e-003 8.075e-004 
1.088e-003 4.045e+007 2.508e+013 1.000e+003 2.259e-003 8.078e-004 
1.089e-003 4.057e+007 2.509e+013 1.000e+003 2.009e-003 8.081e-004 
1.090e-003 4.069e+007 2.509e+013 1.000e+003 1.977e-003 8.083e-004 
1.091e-003 4.080e+007 2.510e+013 1.000e+003 2.314e-003 8.086e-004 
1.092e-003 4.089e+007 2.510e+013 1.000e+003 2.397e-003 8.090e-004 
1.093e-003 4.095e+007 2.511e+013 1.000e+003 2.442e-003 8.097e-004 
1.094e-003 4.104e+007 2.511e+013 1.000e+003 2.462e-003 8.101e-004 
1.095e-003 4.115e+007 2.512e+013 1.000e+003 1.803e-003 8.105e-004 
1.096e-003 4.099e+007 2.505e+013 1.000e+003 2.743e-003 8.127e-004 
1.097e-003 4.092e+007 2.505e+013 1.000e+003 1.670e-003 8.142e-004 
1.098e-003 4.101e+007 2.501e+013 1.000e+003 1.629e-003 8.147e-004 
1.099e-003 4.113e+007 2.501e+013 1.000e+003 1.636e-003 8.150e-004 
1.101e-003 4.125e+007 2.501e+013 1.000e+003 1.785e-003 8.153e-004 
1.102e-003 4.137e+007 2.502e+013 1.000e+003 1.779e-003 8.156e-004 
1.103e-003 4.150e+007 2.502e+013 1.000e+003 1.797e-003 8.158e-004 
1.104e-003 4.162e+007 2.503e+013 1.000e+003 1.953e-003 8.161e-004 
1.105e-003 4.174e+007 2.503e+013 1.000e+003 2.017e-003 8.164e-004 
1.106e-003 4.187e+007 2.503e+013 1.000e+003 2.334e-003 8.167e-004 
1.107e-003 4.199e+007 2.504e+013 1.000e+003 2.031e-003 8.170e-004 
1.109e-003 4.212e+007 2.504e+013 1.000e+003 2.150e-003 8.173e-004 
1.110e-003 4.225e+007 2.504e+013 1.000e+003 2.282e-003 8.176e-004 
1.111e-003 4.239e+007 2.505e+013 1.000e+003 2.301e-003 8.177e-004 
1.112e-003 4.253e+007 2.505e+013 1.000e+003 2.346e-003 8.180e-004 
1.113e-003 4.266e+007 2.505e+013 1.000e+003 2.299e-003 8.182e-004 
1.114e-003 4.279e+007 2.505e+013 1.000e+003 2.371e-003 8.184e-004 
1.116e-003 4.292e+007 2.506e+013 1.000e+003 2.168e-003 8.187e-004 
1.117e-003 4.306e+007 2.506e+013 1.000e+003 2.322e-003 8.188e-004 
1.118e-003 4.320e+007 2.506e+013 1.000e+003 2.336e-003 8.190e-004 
1.119e-003 4.334e+007 2.506e+013 1.000e+003 2.249e-003 8.192e-004 
1.120e-003 4.348e+007 2.506e+013 1.000e+003 2.250e-003 8.194e-004 
1.121e-003 4.362e+007 2.507e+013 1.000e+003 2.466e-003 8.196e-004 
1.122e-003 4.375e+007 2.507e+013 1.000e+003 2.270e-003 8.198e-004 
1.124e-003 4.389e+007 2.507e+013 1.000e+003 2.299e-003 8.200e-004 
1.125e-003 4.402e+007 2.508e+013 1.000e+003 2.414e-003 8.202e-004 
1.126e-003 4.416e+007 2.508e+013 1.000e+003 2.097e-003 8.205e-004 
1.127e-003 4.429e+007 2.508e+013 1.000e+003 2.334e-003 8.206e-004 
1.128e-003 4.443e+007 2.508e+013 1.000e+003 2.291e-003 8.208e-004 
1.129e-003 4.457e+007 2.508e+013 1.000e+003 2.367e-003 8.210e-004 
1.130e-003 4.469e+007 2.509e+013 1.000e+003 2.334e-003 8.213e-004 
1.131e-003 4.483e+007 2.509e+013 1.000e+003 2.079e-003 8.215e-004 
1.133e-003 4.496e+007 2.509e+013 1.000e+003 2.441e-003 8.217e-004 
1.134e-003 4.509e+007 2.509e+013 1.000e+003 2.345e-003 8.219e-004 
1.135e-003 4.523e+007 2.510e+013 1.000e+003 2.331e-003 8.220e-004 
1.136e-003 4.534e+007 2.510e+013 1.000e+003 1.885e-003 8.223e-004 
1.137e-003 4.544e+007 2.511e+013 1.000e+003 2.150e-003 8.226e-004 
1.138e-003 4.558e+007 2.511e+013 1.000e+003 1.864e-003 8.228e-004 
1.139e-003 4.571e+007 2.511e+013 1.000e+003 2.316e-003 8.229e-004 
1.140e-003 4.586e+007 2.512e+013 1.000e+003 1.986e-003 8.231e-004 
1.141e-003 4.601e+007 2.512e+013 1.000e+003 2.413e-003 8.232e-004 
1.142e-003 4.615e+007 2.512e+013 1.000e+003 1.829e-003 8.233e-004 
1.144e-003 4.629e+007 2.512e+013 1.000e+003 2.395e-003 8.234e-004 
1.145e-003 4.643e+007 2.512e+013 1.000e+003 2.323e-003 8.236e-004 
1.146e-003 4.657e+007 2.512e+013 1.000e+003 2.369e-003 8.237e-004 
1.147e-003 4.670e+007 2.513e+013 1.000e+003 2.476e-003 8.239e-004 
1.148e-003 4.684e+007 2.513e+013 1.000e+003 2.380e-003 8.240e-004 
1.149e-003 4.698e+007 2.513e+013 1.000e+003 2.228e-003 8.242e-004 
1.150e-003 4.712e+007 2.513e+013 1.000e+003 2.150e-003 8.244e-004 
1.151e-003 4.725e+007 2.514e+013 1.000e+003 2.449e-003 8.246e-004 
1.152e-003 4.739e+007 2.514e+013 1.000e+003 2.211e-003 8.248e-004 
1.154e-003 4.753e+007 2.514e+013 1.000e+003 2.142e-003 8.249e-004 
1.155e-003 4.767e+007 2.514e+013 1.000e+003 2.191e-003 8.251e-004 
1.156e-003 4.777e+007 2.514e+013 1.000e+003 2.145e-003 8.254e-004 
1.157e-003 4.776e+007 2.516e+013 1.000e+003 1.970e-003 8.265e-004 
1.158e-003 4.779e+007 2.518e+013 1.000e+003 1.746e-003 8.274e-004 
1.159e-003 4.784e+007 2.520e+013 1.000e+003 2.152e-003 8.282e-004 
1.160e-003 4.791e+007 2.522e+013 1.000e+003 2.235e-003 8.289e-004 
1.161e-003 4.800e+007 2.523e+013 1.000e+003 2.053e-003 8.294e-004 
1.163e-003 4.810e+007 2.524e+013 1.000e+003 2.036e-003 8.299e-004 
1.164e-003 4.822e+007 2.525e+013 1.000e+003 2.033e-003 8.303e-004 
1.165e-003 4.835e+007 2.526e+013 1.000e+003 2.306e-003 8.307e-004 
1.166e-003 4.848e+007 2.526e+013 1.000e+003 2.307e-003 8.310e-004 
1.168e-003 4.862e+007 2.527e+013 1.000e+003 2.109e-003 8.313e-004 
1.169e-003 4.876e+007 2.528e+013 1.000e+003 2.256e-003 8.316e-004 
1.170e-003 4.889e+007 2.528e+013 1.000e+003 2.202e-003 8.319e-004 
1.171e-003 4.903e+007 2.529e+013 1.000e+003 2.073e-003 8.321e-004 
1.172e-003 4.917e+007 2.529e+013 1.000e+003 2.424e-003 8.324e-004 
1.174e-003 4.931e+007 2.529e+013 1.000e+003 2.190e-003 8.326e-004 
1.175e-003 4.946e+007 2.530e+013 1.000e+003 2.008e-003 8.329e-004 
1.176e-003 4.960e+007 2.530e+013 1.000e+003 2.250e-003 8.331e-004 
1.177e-003 4.974e+007 2.531e+013 1.000e+003 2.093e-003 8.334e-004 
1.179e-003 4.986e+007 2.532e+013 1.000e+003 2.064e-003 8.337e-004 
1.180e-003 5.000e+007 2.532e+013 1.000e+003 2.271e-003 8.340e-004 
1.181e-003 5.013e+007 2.533e+013 1.000e+003 2.141e-003 8.344e-004 
1.182e-003 5.026e+007 2.533e+013 1.000e+003 1.984e-003 8.346e-004 
1.184e-003 5.040e+007 2.534e+013 1.000e+003 2.241e-003 8.349e-004 
1.185e-003 5.054e+007 2.535e+013 1.000e+003 1.993e-003 8.352e-004 
1.186e-003 5.068e+007 2.535e+013 1.000e+003 2.016e-003 8.355e-004 
1.187e-003 5.082e+007 2.536e+013 1.000e+003 2.110e-003 8.358e-004 
1.189e-003 5.096e+007 2.536e+013 1.000e+003 1.964e-003 8.361e-004 
1.190e-003 5.110e+007 2.537e+013 1.000e+003 2.400e-003 8.363e-004 
1.191e-003 5.125e+007 2.537e+013 1.000e+003 2.174e-003 8.366e-004 
1.192e-003 5.139e+007 2.538e+013 1.000e+003 2.408e-003 8.368e-004 
1.193e-003 5.152e+007 2.538e+013 1.000e+003 2.071e-003 8.371e-004 
1.195e-003 5.166e+007 2.538e+013 1.000e+003 2.067e-003 8.373e-004 
1.196e-003 5.180e+007 2.539e+013 1.000e+003 2.168e-003 8.376e-004 
1.197e-003 5.193e+007 2.539e+013 1.000e+003 2.283e-003 8.378e-004 
1.198e-003 5.207e+007 2.540e+013 1.000e+003 2.360e-003 8.381e-004 
1.199e-003 5.220e+007 2.540e+013 1.000e+003 2.321e-003 8.383e-004 
1.201e-003 5.234e+007 2.541e+013 1.000e+003 2.258e-003 8.385e-004 
1.202e-003 5.248e+007 2.541e+013 1.000e+003 2.146e-003 8.387e-004 
1.203e-003 5.262e+007 2.541e+013 1.000e+003 2.189e-003 8.389e-004 
1.204e-003 5.276e+007 2.542e+013 1.000e+003 2.336e-003 8.392e-004 
1.205e-003 5.290e+007 2.542e+013 1.000e+003 2.375e-003 8.394e-004 
1.207e-003 5.305e+007 2.543e+013 1.000e+003 2.143e-003 8.396e-004 
1.208e-003 5.320e+007 2.543e+013 1.000e+003 2.476e-003 8.398e-004 
1.209e-003 5.333e+007 2.544e+013 1.000e+003 1.874e-003 8.401e-004 
1.210e-003 5.347e+007 2.544e+013 1.000e+003 2.256e-003 8.403e-004 
1.211e-003 5.361e+007 2.545e+013 1.000e+003 2.219e-003 8.405e-004 
1.212e-003 5.374e+007 2.545e+013 1.000e+003 2.264e-003 8.408e-004 
1.214e-003 5.388e+007 2.545e+013 1.000e+003 1.787e-003 8.410e-004 
1.215e-003 5.401e+007 2.546e+013 1.000e+003 2.227e-003 8.413e-004 
1.216e-003 5.415e+007 2.547e+013 1.000e+003 2.200e-003 8.416e-004 
1.217e-003 5.429e+007 2.547e+013 1.000e+003 2.171e-003 8.418e-004 
1.219e-003 5.443e+007 2.548e+013 1.000e+003 2.234e-003 8.421e-004 
1.220e-003 5.456e+007 2.548e+013 1.000e+003 2.245e-003 8.424e-004 
1.221e-003 5.470e+007 2.549e+013 1.000e+003 2.125e-003 8.427e-004 
1.222e-003 5.481e+007 2.550e+013 1.000e+003 1.877e-003 8.431e-004 
1.223e-003 5.492e+007 2.551e+013 1.000e+003 1.758e-003 8.435e-004 
1.225e-003 5.505e+007 2.551e+013 1.000e+003 2.386e-003 8.438e-004 
1.226e-003 5.518e+007 2.552e+013 1.000e+003 2.271e-003 8.441e-004 
1.227e-003 5.530e+007 2.553e+013 1.000e+003 2.129e-003 8.444e-004 
1.228e-003 5.543e+007 2.553e+013 1.000e+003 2.381e-003 8.447e-004 
1.229e-003 5.555e+007 2.554e+013 1.000e+003 2.207e-003 8.449e-004 
1.230e-003 5.570e+007 2.554e+013 1.000e+003 2.293e-003 8.452e-004 
1.232e-003 5.584e+007 2.555e+013 1.000e+003 2.307e-003 8.455e-004 
1.233e-003 5.597e+007 2.555e+013 1.000e+003 2.156e-003 8.458e-004 
1.234e-003 5.610e+007 2.556e+013 1.000e+003 1.886e-003 8.460e-004 
1.235e-003 5.623e+007 2.556e+013 1.000e+003 2.199e-003 8.463e-004 
1.236e-003 5.635e+007 2.557e+013 1.000e+003 2.201e-003 8.466e-004 
1.237e-003 5.647e+007 2.558e+013 1.000e+003 1.841e-003 8.469e-004 
1.239e-003 5.661e+007 2.558e+013 1.000e+003 1.973e-003 8.472e-004 
1.240e-003 5.674e+007 2.559e+013 1.000e+003 2.246e-003 8.475e-004 
1.241e-003 5.687e+007 2.559e+013 1.000e+003 2.155e-003 8.478e-004 
1.242e-003 5.700e+007 2.560e+013 1.000e+003 1.936e-003 8.482e-004 
1.244e-003 5.712e+007 2.561e+013 1.000e+003 2.245e-003 8.485e-004 
1.245e-003 5.724e+007 2.562e+013 1.000e+003 2.045e-003 8.489e-004 
1.246e-003 5.735e+007 2.562e+013 1.000e+003 1.891e-003 8.492e-004 
1.247e-003 5.748e+007 2.563e+013 1.000e+003 1.971e-003 8.496e-004 
1.248e-003 5.760e+007 2.564e+013 1.000e+003 2.125e-003 8.499e-004 
1.250e-003 5.773e+007 2.565e+013 1.000e+003 2.122e-003 8.503e-004 
1.251e-003 5.784e+007 2.565e+013 1.000e+003 2.065e-003 8.507e-004 
1.252e-003 5.796e+007 2.566e+013 1.000e+003 1.757e-003 8.511e-004 
1.253e-003 5.807e+007 2.567e+013 1.000e+003 2.008e-003 8.514e-004 
1.254e-003 5.818e+007 2.568e+013 1.000e+003 2.132e-003 8.519e-004 
1.255e-003 5.830e+007 2.569e+013 1.000e+003 2.059e-003 8.522e-004 
1.257e-003 5.842e+007 2.570e+013 1.000e+003 1.712e-003 8.526e-004 
1.258e-003 5.854e+007 2.571e+013 1.000e+003 1.959e-003 8.529e-004 
1.259e-003 5.866e+007 2.572e+013 1.000e+003 1.867e-003 8.533e-004 
1.260e-003 5.877e+007 2.573e+013 1.000e+003 1.680e-003 8.537e-004 
1.261e-003 5.889e+007 2.574e+013 1.000e+003 2.089e-003 8.541e-004 
1.262e-003 5.898e+007 2.576e+013 1.000e+003 2.030e-003 8.546e-004 
1.264e-003 5.903e+007 2.579e+013 1.000e+003 2.448e-003 8.555e-004 
1.265e-003 5.912e+007 2.581e+013 1.000e+003 1.998e-003 8.559e-004 
1.266e-003 5.915e+007 2.577e+013 1.000e+003 2.604e-003 8.569e-004 
1.267e-003 5.882e+007 2.579e+013 1.000e+003 3.315e-003 8.603e-004 
1.268e-003 5.847e+007 2.583e+013 1.000e+003 2.537e-003 8.639e-004 
1.269e-003 5.837e+007 2.585e+013 1.000e+003 2.331e-003 8.653e-004 
1.270e-003 5.833e+007 2.587e+013 1.000e+003 2.009e-003 8.663e-004 
1.271e-003 5.830e+007 2.589e+013 1.000e+003 1.806e-003 8.673e-004 
1.271e-003 5.827e+007 2.591e+013 1.000e+003 1.933e-003 8.682e-004 
1.272e-003 5.828e+007 2.592e+013 1.000e+003 2.502e-003 8.687e-004 
1.272e-003 5.828e+007 2.590e+013 1.000e+003 1.790e-003 8.692e-004 
1.273e-003 5.828e+007 2.591e+013 1.000e+003 1.760e-003 8.703e-004 
1.274e-003 5.825e+007 2.594e+013 1.000e+003 1.792e-003 8.716e-004 
1.276e-003 5.821e+007 2.597e+013 1.000e+003 2.031e-003 8.730e-004 
1.277e-003 5.808e+007 2.599e+013 1.000e+003 3.455e-003 8.749e-004 
1.278e-003 5.760e+007 2.605e+013 1.000e+003 2.603e-003 8.792e-004 
1.279e-003 5.727e+007 2.613e+013 1.000e+003 2.615e-003 8.825e-004 
1.280e-003 5.698e+007 2.621e+013 1.000e+003 2.292e-003 8.856e-004 
1.281e-003 5.690e+007 2.625e+013 1.000e+003 2.238e-003 8.872e-004 
1.282e-003 5.689e+007 2.628e+013 1.000e+003 2.319e-003 8.883e-004 
1.283e-003 5.690e+007 2.631e+013 1.000e+003 1.979e-003 8.892e-004 
1.284e-003 5.695e+007 2.633e+013 1.000e+003 1.896e-003 8.900e-004 
1.285e-003 5.700e+007 2.634e+013 1.000e+003 1.923e-003 8.906e-004 
1.286e-003 5.707e+007 2.636e+013 1.000e+003 1.871e-003 8.912e-004 
1.287e-003 5.714e+007 2.637e+013 1.000e+003 1.888e-003 8.918e-004 
1.288e-003 5.720e+007 2.640e+013 1.000e+003 1.912e-003 8.924e-004 
1.289e-003 5.728e+007 2.641e+013 1.000e+003 1.790e-003 8.929e-004 
1.290e-003 5.737e+007 2.642e+013 1.000e+003 1.728e-003 8.934e-004 
1.291e-003 5.746e+007 2.644e+013 1.000e+003 1.947e-003 8.938e-004 
1.292e-003 5.754e+007 2.645e+013 1.000e+003 2.064e-003 8.943e-004 
1.293e-003 5.763e+007 2.646e+013 1.000e+003 1.974e-003 8.948e-004 
1.294e-003 5.771e+007 2.647e+013 1.000e+003 2.001e-003 8.953e-004 
1.295e-003 5.777e+007 2.649e+013 1.000e+003 1.873e-003 8.959e-004 
1.297e-003 5.783e+007 2.650e+013 1.000e+003 2.015e-003 8.966e-004 
1.298e-003 5.790e+007 2.652e+013 1.000e+003 2.006e-003 8.972e-004 
1.299e-003 5.796e+007 2.654e+013 1.000e+003 2.189e-003 8.979e-004 
1.300e-003 5.802e+007 2.655e+013 1.000e+003 2.031e-003 8.985e-004 
1.301e-003 5.808e+007 2.657e+013 1.000e+003 2.139e-003 8.992e-004 
1.302e-003 5.815e+007 2.658e+013 1.000e+003 1.892e-003 8.998e-004 
1.303e-003 5.821e+007 2.660e+013 1.000e+003 2.067e-003 9.005e-004 
1.304e-003 5.827e+007 2.662e+013 1.000e+003 1.918e-003 9.011e-004 
1.305e-003 5.827e+007 2.664e+013 1.000e+003 2.338e-003 9.022e-004 
1.306e-003 5.824e+007 2.668e+013 1.000e+003 2.091e-003 9.036e-004 
1.307e-003 5.818e+007 2.672e+013 1.000e+003 1.966e-003 9.050e-004 
1.309e-003 5.810e+007 2.677e+013 1.000e+003 2.386e-003 9.067e-004 
1.310e-003 5.798e+007 2.682e+013 1.000e+003 1.952e-003 9.086e-004 
1.311e-003 5.785e+007 2.688e+013 1.000e+003 2.071e-003 9.106e-004 
1.312e-003 5.773e+007 2.693e+013 1.000e+003 2.222e-003 9.125e-004 
1.313e-003 5.764e+007 2.699e+013 1.000e+003 2.083e-003 9.142e-004 
1.314e-003 5.746e+007 2.691e+013 1.000e+003 2.510e-003 9.166e-004 
1.315e-003 5.712e+007 2.692e+013 1.000e+003 2.359e-003 9.201e-004 
1.316e-003 5.697e+007 2.696e+013 1.000e+003 2.224e-003 9.221e-004 
1.317e-003 5.692e+007 2.699e+013 1.000e+003 1.892e-003 9.236e-004 
1.318e-003 5.690e+007 2.703e+013 1.000e+003 2.110e-003 9.248e-004 
1.319e-003 5.661e+007 2.714e+013 1.000e+003 2.534e-003 9.279e-004 
1.321e-003 5.646e+007 2.722e+013 1.000e+003 1.834e-003 9.301e-004 
1.322e-003 5.643e+007 2.727e+013 1.000e+003 1.931e-003 9.314e-004 
1.323e-003 5.645e+007 2.729e+013 1.000e+003 1.904e-003 9.324e-004 
1.324e-003 5.650e+007 2.731e+013 1.000e+003 1.814e-003 9.330e-004 
1.325e-003 5.659e+007 2.732e+013 1.000e+003 2.075e-003 9.335e-004 
1.326e-003 5.670e+007 2.733e+013 1.000e+003 2.136e-003 9.338e-004 
1.327e-003 5.682e+007 2.734e+013 1.000e+003 1.818e-003 9.341e-004 
1.328e-003 5.694e+007 2.734e+013 1.000e+003 2.163e-003 9.344e-004 
1.329e-003 5.705e+007 2.735e+013 1.000e+003 2.512e-003 9.347e-004 
1.330e-003 5.714e+007 2.735e+013 1.000e+003 2.233e-003 9.351e-004 
1.331e-003 5.717e+007 2.737e+013 1.000e+003 2.211e-003 9.360e-004 
1.332e-003 5.714e+007 2.733e+013 1.000e+003 3.724e-003 9.373e-004 
1.334e-003 5.662e+007 2.719e+013 1.000e+003 2.667e-003 9.419e-004 
1.335e-003 5.626e+007 2.720e+013 1.000e+003 2.647e-003 9.455e-004 
1.336e-003 5.598e+007 2.722e+013 1.000e+003 2.651e-003 9.485e-004 
1.337e-003 5.548e+007 2.712e+013 1.000e+003 3.633e-003 9.530e-004 
1.338e-003 5.493e+007 2.723e+013 1.000e+003 2.949e-003 9.580e-004 
1.339e-003 5.449e+007 2.730e+013 1.000e+003 2.509e-003 9.621e-004 
1.340e-003 5.437e+007 2.734e+013 1.000e+003 1.961e-003 9.640e-004 
1.341e-003 5.436e+007 2.735e+013 1.000e+003 1.522e-003 9.651e-004 
1.342e-003 5.461e+007 2.728e+013 1.000e+003 1.265e-003 9.645e-004 
1.343e-003 5.485e+007 2.721e+013 1.000e+003 8.966e-004 9.639e-004 
1.344e-003 5.508e+007 2.716e+013 1.000e+003 1.424e-003 9.634e-004 
1.345e-003 5.518e+007 2.713e+013 1.000e+003 2.046e-003 9.637e-004 
1.346e-003 5.519e+007 2.712e+013 1.000e+003 2.254e-003 9.647e-004 
1.347e-003 5.477e+007 2.711e+013 1.000e+003 3.576e-003 9.687e-004 
1.349e-003 5.410e+007 2.715e+013 1.000e+003 3.333e-003 9.744e-004 
1.350e-003 5.357e+007 2.716e+013 1.000e+003 3.315e-003 9.791e-004 
1.351e-003 5.310e+007 2.723e+013 1.000e+003 3.281e-003 9.833e-004 
1.351e-003 5.295e+007 2.727e+013 1.000e+003 1.892e-003 9.848e-004 
1.351e-003 5.284e+007 2.730e+013 1.000e+003 6.006e-003 9.858e-004 
1.352e-003 5.273e+007 2.733e+013 1.000e+003 1.418e-003 9.869e-004 
1.352e-003 5.263e+007 2.735e+013 1.000e+003 5.191e-003 9.879e-004 
1.352e-003 5.256e+007 2.737e+013 1.000e+003 5.694e-003 9.886e-004 
1.352e-003 5.251e+007 2.739e+013 1.000e+003 6.304e-003 9.892e-004 
1.353e-003 5.248e+007 2.740e+013 1.000e+003 2.394e-004 9.897e-004 
1.353e-003 5.245e+007 2.742e+013 1.000e+003 1.887e-003 9.901e-004 
1.353e-003 5.242e+007 2.743e+013 1.000e+003 7.307e-003 9.906e-004 
1.353e-003 5.241e+007 2.743e+013 1.000e+003 4.685e-003 9.909e-004 
1.354e-003 5.239e+007 2.744e+013 1.000e+003 7.451e-003 9.912e-004 
1.354e-003 5.237e+007 2.745e+013 1.000e+003 7.399e-003 9.916e-004 
1.354e-003 5.236e+007 2.746e+013 1.000e+003 3.469e-004 9.919e-004 
1.354e-003 5.235e+007 2.747e+013 1.000e+003 4.436e-003 9.922e-004 
1.354e-003 5.235e+007 2.748e+013 1.000e+003 6.710e-003 9.925e-004 
1.355e-003 5.234e+007 2.749e+013 1.000e+003 5.083e-003 9.927e-004 
1.355e-003 5.233e+007 2.750e+013 1.000e+003 5.471e-003 9.930e-004 
1.355e-003 5.233e+007 2.750e+013 1.000e+003 5.769e-003 9.932e-004 
1.355e-003 5.232e+007 2.751e+013 1.000e+003 6.008e-003 9.935e-004 
1.356e-003 5.232e+007 2.752e+013 1.000e+003 3.089e-003 9.937e-004 
1.356e-003 5.231e+007 2.753e+013 1.000e+003 5.322e-003 9.940e-004 
1.356e-003 5.231e+007 2.754e+013 1.000e+003 1.562e-003 9.942e-004 
1.356e-003 5.231e+007 2.755e+013 1.000e+003 1.140e-003 9.945e-004 
1.356e-003 5.231e+007 2.756e+013 1.000e+003 5.958e-003 9.947e-004 
1.357e-003 5.231e+007 2.756e+013 1.000e+003 8.673e-003 9.949e-004 
1.357e-003 5.231e+007 2.757e+013 1.000e+003 8.878e-003 9.951e-004 
1.357e-003 5.231e+007 2.758e+013 1.000e+003 8.645e-003 9.953e-004 
1.357e-003 5.231e+007 2.759e+013 1.000e+003 8.894e-003 9.955e-004 
1.357e-003 5.231e+007 2.759e+013 1.000e+003 3.465e-003 9.957e-004 
1.358e-003 5.231e+007 2.760e+013 1.000e+003 4.052e-003 9.958e-004 
1.358e-003 5.232e+007 2.761e+013 1.000e+003 9.610e-004 9.960e-004 
1.358e-003 5.232e+007 2.762e+013 1.000e+003 1.812e-003 9.962e-004 
1.358e-003 5.232e+007 2.762e+013 1.000e+003 1.611e-003 9.964e-004 
1.358e-003 5.232e+007 2.763e+013 1.000e+003 1.796e-003 9.966e-004 
1.359e-003 5.233e+007 2.764e+013 1.000e+003 1.842e-003 9.967e-004 
1.359e-003 5.234e+007 2.764e+013 1.000e+003 1.139e-002 9.969e-004 
1.359e-003 5.234e+007 2.765e+013 1.000e+003 1.110e-002 9.970e-004 
1.359e-003 5.235e+007 2.765e+013 1.000e+003 1.361e-002 9.971e-004 
1.359e-003 5.236e+007 2.766e+013 1.000e+003 8.619e-003 9.973e-004 
1.360e-003 5.237e+007 2.767e+013 1.000e+003 1.394e-002 9.974e-004 
1.360e-003 5.238e+007 2.767e+013 1.000e+003 1.299e-002 9.975e-004 
1.360e-003 5.239e+007 2.767e+013 1.000e+003 1.617e-002 9.976e-004 
1.360e-003 5.240e+007 2.768e+013 1.000e+003 1.002e-002 9.978e-004 
1.360e-003 5.241e+007 2.768e+013 1.000e+003 1.055e-002 9.979e-004 
1.360e-003 5.242e+007 2.769e+013 1.000e+003 1.269e-002 9.980e-004 
1.361e-003 5.243e+007 2.769e+013 1.000e+003 1.289e-002 9.981e-004 
1.361e-003 5.243e+007 2.769e+013 1.000e+003 1.255e-002 9.983e-004 
1.361e-003 5.243e+007 2.770e+013 1.000e+003 3.662e-003 9.985e-004 
1.361e-003 5.243e+007 2.770e+013 1.000e+003 1.412e-002 9.987e-004 
1.361e-003 5.243e+007 2.770e+013 1.000e+003 7.700e-003 9.989e-004 
1.362e-003 5.243e+007 2.771e+013 1.000e+003 1.162e-002 9.991e-004 
1.362e-003 5.243e+007 2.771e+013 1.000e+003 5.382e-003 9.993e-004 
1.362e-003 5.243e+007 2.771e+013 1.000e+003 1.528e-003 9.994e-004 
1.362e-003 5.243e+007 2.772e+013 1.000e+003 3.512e-003 9.996e-004 
1.362e-003 5.244e+007 2.772e+013 1.000e+003 6.025e-003 9.998e-004 
1.363e-003 5.244e+007 2.772e+013 1.000e+003 1.541e-002 1.000e-003 
1.364e-003 5.201e+007 2.715e+013 1.000e+003 2.852e-003 1.004e-003 
1.365e-003 5.159e+007 2.717e+013 1.000e+003 2.706e-003 1.008e-003 
1.366e-003 5.121e+007 2.720e+013 1.000e+003 2.830e-003 1.011e-003 
1.367e-003 5.090e+007 2.719e+013 1.000e+003 2.619e-003 1.015e-003 
1.368e-003 5.045e+007 2.720e+013 1.000e+003 2.925e-003 1.019e-003 
1.369e-003 5.001e+007 2.722e+013 1.000e+003 3.006e-003 1.023e-003 
1.369e-003 4.980e+007 2.723e+013 1.000e+003 2.440e-003 1.025e-003 
1.370e-003 4.967e+007 2.724e+013 1.000e+003 2.485e-003 1.026e-003 
1.370e-003 4.954e+007 2.725e+013 1.000e+003 2.374e-003 1.027e-003 
1.370e-003 4.941e+007 2.726e+013 1.000e+003 2.142e-003 1.028e-003 
1.370e-003 4.927e+007 2.727e+013 1.000e+003 3.754e-003 1.030e-003 
1.371e-003 4.915e+007 2.728e+013 1.000e+003 2.844e-003 1.031e-003 
1.371e-003 4.902e+007 2.728e+013 1.000e+003 3.522e-003 1.032e-003 
1.371e-003 4.890e+007 2.729e+013 1.000e+003 3.476e-003 1.033e-003 
1.371e-003 4.878e+007 2.730e+013 1.000e+003 1.960e-003 1.034e-003 
1.372e-003 4.866e+007 2.731e+013 1.000e+003 3.221e-003 1.035e-003 
1.372e-003 4.854e+007 2.731e+013 1.000e+003 2.554e-003 1.036e-003 
1.372e-003 4.842e+007 2.732e+013 1.000e+003 3.591e-003 1.037e-003 
1.372e-003 4.830e+007 2.733e+013 1.000e+003 3.889e-003 1.038e-003 
1.373e-003 4.818e+007 2.734e+013 1.000e+003 3.829e-003 1.040e-003 
1.373e-003 4.805e+007 2.735e+013 1.000e+003 3.356e-003 1.041e-003 
1.373e-003 4.793e+007 2.735e+013 1.000e+003 2.198e-003 1.042e-003 
1.373e-003 4.779e+007 2.736e+013 1.000e+003 3.826e-003 1.043e-003 
1.374e-003 4.765e+007 2.737e+013 1.000e+003 2.603e-003 1.044e-003 
1.374e-003 4.751e+007 2.739e+013 1.000e+003 3.403e-003 1.045e-003 
1.374e-003 4.737e+007 2.739e+013 1.000e+003 2.430e-003 1.047e-003 
1.375e-003 4.726e+007 2.740e+013 1.000e+003 3.139e-003 1.048e-003 
1.375e-003 4.717e+007 2.741e+013 1.000e+003 1.884e-003 1.049e-003 
1.375e-003 4.708e+007 2.741e+013 1.000e+003 1.848e-003 1.049e-003 
1.375e-003 4.700e+007 2.742e+013 1.000e+003 2.099e-003 1.050e-003 
1.376e-003 4.693e+007 2.742e+013 1.000e+003 1.702e-003 1.051e-003 
1.376e-003 4.686e+007 2.743e+013 1.000e+003 2.718e-003 1.052e-003 
1.376e-003 4.679e+007 2.743e+013 1.000e+003 2.387e-003 1.052e-003 
1.376e-003 4.674e+007 2.744e+013 1.000e+003 2.965e-003 1.053e-003 
1.377e-003 4.669e+007 2.744e+013 1.000e+003 2.958e-003 1.054e-003 
1.377e-003 4.664e+007 2.744e+013 1.000e+003 2.468e-003 1.054e-003 
1.377e-003 4.659e+007 2.745e+013 1.000e+003 2.624e-003 1.055e-003 
1.377e-003 4.655e+007 2.745e+013 1.000e+003 2.502e-003 1.055e-003 
1.378e-003 4.651e+007 2.745e+013 1.000e+003 2.605e-003 1.056e-003 
1.378e-003 4.647e+007 2.746e+013 1.000e+003 2.616e-003 1.057e-003 
1.378e-003 4.644e+007 2.746e+013 1.000e+003 2.896e-003 1.057e-003 
1.378e-003 4.641e+007 2.746e+013 1.000e+003 1.365e-003 1.057e-003 
1.379e-003 4.638e+007 2.747e+013 1.000e+003 2.811e-003 1.058e-003 
1.379e-003 4.635e+007 2.747e+013 1.000e+003 2.832e-003 1.058e-003 
1.379e-003 4.633e+007 2.747e+013 1.000e+003 2.701e-003 1.059e-003 
1.379e-003 4.630e+007 2.748e+013 1.000e+003 1.574e-003 1.059e-003 
1.380e-003 4.628e+007 2.748e+013 1.000e+003 2.507e-003 1.060e-003 
1.380e-003 4.625e+007 2.748e+013 1.000e+003 1.470e-003 1.060e-003 
1.380e-003 4.623e+007 2.749e+013 1.000e+003 1.494e-003 1.061e-003 
1.381e-003 4.620e+007 2.749e+013 1.000e+003 2.486e-003 1.061e-003 
1.381e-003 4.617e+007 2.750e+013 1.000e+003 2.765e-003 1.062e-003 
1.381e-003 4.612e+007 2.750e+013 1.000e+003 1.780e-003 1.062e-003 
1.381e-003 4.607e+007 2.751e+013 1.000e+003 2.980e-003 1.063e-003 
1.382e-003 4.602e+007 2.751e+013 1.000e+003 3.123e-003 1.063e-003 
1.382e-003 4.596e+007 2.752e+013 1.000e+003 1.724e-003 1.064e-003 
1.382e-003 4.590e+007 2.753e+013 1.000e+003 2.697e-003 1.065e-003 
1.382e-003 4.584e+007 2.752e+013 1.000e+003 2.685e-003 1.065e-003 
1.383e-003 4.577e+007 2.751e+013 1.000e+003 2.665e-003 1.066e-003 
1.383e-003 4.570e+007 2.752e+013 1.000e+003 2.849e-003 1.067e-003 
1.383e-003 4.564e+007 2.753e+013 1.000e+003 1.758e-003 1.068e-003 
1.383e-003 4.558e+007 2.754e+013 1.000e+003 2.892e-003 1.068e-003 
1.384e-003 4.550e+007 2.754e+013 1.000e+003 1.763e-003 1.069e-003 
1.384e-003 4.542e+007 2.755e+013 1.000e+003 3.040e-003 1.070e-003 
1.384e-003 4.534e+007 2.755e+013 1.000e+003 2.786e-003 1.071e-003 
1.385e-003 4.527e+007 2.755e+013 1.000e+003 2.143e-003 1.071e-003 
1.385e-003 4.521e+007 2.755e+013 1.000e+003 3.032e-003 1.072e-003 
1.385e-003 4.514e+007 2.756e+013 1.000e+003 1.994e-003 1.073e-003 
1.385e-003 4.506e+007 2.756e+013 1.000e+003 2.417e-003 1.074e-003 
1.386e-003 4.497e+007 2.756e+013 1.000e+003 1.694e-003 1.075e-003 
1.386e-003 4.486e+007 2.757e+013 1.000e+003 2.907e-003 1.076e-003 
1.386e-003 4.471e+007 2.757e+013 1.000e+003 2.981e-003 1.077e-003 
1.387e-003 4.417e+007 2.760e+013 1.000e+003 7.603e-004 1.082e-003 
1.387e-003 4.403e+007 2.758e+013 1.000e+003 2.851e-003 1.083e-003 
1.388e-003 4.393e+007 2.759e+013 1.000e+003 3.691e-003 1.084e-003 
1.388e-003 4.387e+007 2.761e+013 1.000e+003 1.696e-003 1.085e-003 
1.389e-003 4.384e+007 2.762e+013 1.000e+003 1.959e-003 1.085e-003 
1.389e-003 4.382e+007 2.763e+013 1.000e+003 1.888e-003 1.086e-003 
1.389e-003 4.382e+007 2.764e+013 1.000e+003 2.752e-003 1.086e-003 
1.390e-003 4.382e+007 2.765e+013 1.000e+003 1.036e-003 1.087e-003 
1.390e-003 4.384e+007 2.766e+013 1.000e+003 2.483e-003 1.087e-003 
1.390e-003 4.386e+007 2.766e+013 1.000e+003 2.682e-003 1.087e-003 
1.391e-003 4.389e+007 2.767e+013 1.000e+003 2.451e-003 1.087e-003 
1.391e-003 4.393e+007 2.767e+013 1.000e+003 2.450e-003 1.087e-003 
1.391e-003 4.397e+007 2.768e+013 1.000e+003 2.785e-003 1.087e-003 
1.392e-003 4.401e+007 2.768e+013 1.000e+003 2.781e-003 1.087e-003 
1.392e-003 4.406e+007 2.769e+013 1.000e+003 1.912e-003 1.087e-003 
1.392e-003 4.411e+007 2.769e+013 1.000e+003 8.615e-004 1.087e-003 
1.393e-003 4.416e+007 2.769e+013 1.000e+003 2.912e-003 1.087e-003 
1.393e-003 4.421e+007 2.769e+013 1.000e+003 1.343e-003 1.087e-003 
1.393e-003 4.426e+007 2.770e+013 1.000e+003 3.149e-003 1.087e-003 
1.394e-003 4.432e+007 2.770e+013 1.000e+003 1.891e-003 1.087e-003 
1.394e-003 4.437e+007 2.770e+013 1.000e+003 2.417e-003 1.087e-003 
1.395e-003 4.442e+007 2.771e+013 1.000e+003 1.470e-003 1.087e-003 
1.395e-003 4.448e+007 2.771e+013 1.000e+003 3.073e-003 1.087e-003 
1.395e-003 4.453e+007 2.771e+013 1.000e+003 1.879e-003 1.087e-003 
1.396e-003 4.458e+007 2.771e+013 1.000e+003 2.494e-003 1.087e-003 
1.396e-003 4.464e+007 2.772e+013 1.000e+003 1.644e-003 1.087e-003 
1.396e-003 4.469e+007 2.772e+013 1.000e+003 2.095e-003 1.087e-003 
1.397e-003 4.475e+007 2.772e+013 1.000e+003 1.920e-003 1.087e-003 
1.397e-003 4.481e+007 2.772e+013 1.000e+003 2.531e-003 1.087e-003 
1.397e-003 4.487e+007 2.773e+013 1.000e+003 2.472e-003 1.087e-003 
1.398e-003 4.493e+007 2.773e+013 1.000e+003 2.224e-003 1.087e-003 
1.398e-003 4.499e+007 2.773e+013 1.000e+003 2.239e-003 1.087e-003 
1.399e-003 4.500e+007 2.758e+013 1.000e+003 2.099e-003 1.088e-003 
1.400e-003 4.504e+007 2.757e+013 1.000e+003 1.780e-003 1.088e-003 
1.401e-003 4.448e+007 2.741e+013 1.000e+003 3.479e-003 1.093e-003 
1.402e-003 4.401e+007 2.743e+013 1.000e+003 3.004e-003 1.097e-003 
1.403e-003 4.362e+007 2.745e+013 1.000e+003 2.848e-003 1.101e-003 
1.404e-003 4.325e+007 2.747e+013 1.000e+003 2.744e-003 1.105e-003 
1.405e-003 4.292e+007 2.555e+013 1.000e+003 2.224e-003 1.108e-003 
1.406e-003 4.275e+007 2.557e+013 1.000e+003 1.956e-003 1.111e-003 
1.407e-003 4.270e+007 2.559e+013 1.000e+003 1.901e-003 1.112e-003 
1.408e-003 4.270e+007 2.561e+013 1.000e+003 2.005e-003 1.113e-003 
1.410e-003 4.271e+007 2.562e+013 1.000e+003 2.093e-003 1.114e-003 
1.411e-003 4.271e+007 2.564e+013 1.000e+003 2.338e-003 1.115e-003 
1.412e-003 4.272e+007 2.566e+013 1.000e+003 1.997e-003 1.116e-003 
1.413e-003 4.273e+007 2.568e+013 1.000e+003 1.987e-003 1.117e-003 
1.414e-003 4.266e+007 2.569e+013 1.000e+003 2.504e-003 1.119e-003 
1.415e-003 4.254e+007 2.570e+013 1.000e+003 2.179e-003 1.121e-003 
1.416e-003 4.246e+007 2.572e+013 1.000e+003 2.232e-003 1.122e-003 
1.417e-003 4.240e+007 2.574e+013 1.000e+003 1.936e-003 1.124e-003 
1.418e-003 4.237e+007 2.575e+013 1.000e+003 2.080e-003 1.125e-003 
1.419e-003 4.210e+007 2.571e+013 1.000e+003 3.606e-003 1.128e-003 
1.420e-003 4.145e+007 2.573e+013 1.000e+003 2.940e-003 1.134e-003 
1.421e-003 4.094e+007 2.576e+013 1.000e+003 2.554e-003 1.138e-003 
1.422e-003 4.055e+007 2.579e+013 1.000e+003 2.013e-003 1.142e-003 
1.423e-003 4.029e+007 2.583e+013 1.000e+003 1.997e-003 1.145e-003 
1.425e-003 4.005e+007 2.588e+013 1.000e+003 1.856e-003 1.148e-003 
1.425e-003 3.990e+007 2.592e+013 1.000e+003 1.918e-003 1.150e-003 
1.426e-003 3.990e+007 2.593e+013 1.000e+003 1.577e-003 1.150e-003 
1.427e-003 3.986e+007 2.572e+013 1.000e+003 2.233e-003 1.152e-003 
1.428e-003 3.964e+007 2.555e+013 1.000e+003 2.002e-003 1.154e-003 
1.430e-003 3.921e+007 2.554e+013 1.000e+003 2.851e-003 1.158e-003 
1.431e-003 3.893e+007 2.550e+013 1.000e+003 2.613e-003 1.161e-003 
1.432e-003 3.870e+007 2.548e+013 1.000e+003 1.840e-003 1.164e-003 
1.432e-003 3.872e+007 2.546e+013 1.000e+003 9.703e-004 1.165e-003 
1.433e-003 3.884e+007 2.542e+013 1.000e+003 6.539e-004 1.165e-003 
1.434e-003 3.911e+007 2.529e+013 1.000e+003 1.198e-003 1.164e-003 
1.435e-003 3.913e+007 2.523e+013 1.000e+003 2.110e-003 1.165e-003 
1.436e-003 3.894e+007 2.522e+013 1.000e+003 2.155e-003 1.167e-003 
1.437e-003 3.844e+007 2.517e+013 1.000e+003 3.920e-003 1.171e-003 
1.438e-003 3.787e+007 2.512e+013 1.000e+003 4.004e-003 1.176e-003 
1.439e-003 3.745e+007 2.511e+013 1.000e+003 3.433e-003 1.180e-003 
1.439e-003 3.728e+007 2.513e+013 1.000e+003 2.000e-003 1.181e-003 
1.440e-003 3.722e+007 2.513e+013 1.000e+003 2.660e-003 1.182e-003 
1.440e-003 3.718e+007 2.514e+013 1.000e+003 2.167e-003 1.183e-003 
1.441e-003 3.717e+007 2.513e+013 1.000e+003 1.655e-003 1.184e-003 
1.441e-003 3.717e+007 2.515e+013 1.000e+003 2.451e-003 1.184e-003 
1.442e-003 3.720e+007 2.515e+013 1.000e+003 1.830e-003 1.185e-003 
1.443e-003 3.727e+007 2.516e+013 1.000e+003 1.723e-003 1.185e-003 
1.444e-003 3.738e+007 2.517e+013 1.000e+003 1.371e-003 1.186e-003 
1.445e-003 3.751e+007 2.518e+013 1.000e+003 1.070e-003 1.185e-003 
1.446e-003 3.765e+007 2.518e+013 1.000e+003 1.736e-003 1.185e-003 
1.446e-003 3.776e+007 2.518e+013 1.000e+003 1.581e-003 1.185e-003 
1.447e-003 3.788e+007 2.518e+013 1.000e+003 1.430e-003 1.185e-003 
1.448e-003 3.800e+007 2.518e+013 1.000e+003 1.552e-003 1.185e-003 
1.449e-003 3.811e+007 2.518e+013 1.000e+003 2.106e-003 1.185e-003 
1.450e-003 3.822e+007 2.518e+013 1.000e+003 1.493e-003 1.185e-003 
1.450e-003 3.833e+007 2.518e+013 1.000e+003 1.885e-003 1.185e-003 
1.451e-003 3.844e+007 2.518e+013 1.000e+003 2.155e-003 1.185e-003 
1.452e-003 3.854e+007 2.518e+013 1.000e+003 2.140e-003 1.186e-003 
1.453e-003 3.864e+007 2.518e+013 1.000e+003 2.095e-003 1.186e-003 
1.454e-003 3.875e+007 2.519e+013 1.000e+003 1.825e-003 1.186e-003 
1.454e-003 3.885e+007 2.519e+013 1.000e+003 2.323e-003 1.186e-003 
1.455e-003 3.895e+007 2.519e+013 1.000e+003 1.798e-003 1.186e-003 
1.456e-003 3.904e+007 2.519e+013 1.000e+003 1.727e-003 1.186e-003 
1.457e-003 3.913e+007 2.520e+013 1.000e+003 2.520e-003 1.186e-003 
1.458e-003 3.921e+007 2.520e+013 1.000e+003 2.185e-003 1.186e-003 
1.458e-003 3.929e+007 2.517e+013 1.000e+003 2.258e-003 1.187e-003 
1.459e-003 3.915e+007 2.515e+013 1.000e+003 2.370e-003 1.188e-003 
1.460e-003 3.905e+007 2.514e+013 1.000e+003 2.421e-003 1.190e-003 
1.460e-003 3.901e+007 2.514e+013 1.000e+003 1.846e-003 1.191e-003 
1.461e-003 3.901e+007 2.514e+013 1.000e+003 1.834e-003 1.191e-003 
1.462e-003 3.903e+007 2.514e+013 1.000e+003 2.402e-003 1.192e-003 
1.463e-003 3.907e+007 2.514e+013 1.000e+003 1.996e-003 1.193e-003 
1.463e-003 3.912e+007 2.514e+013 1.000e+003 2.041e-003 1.193e-003 
1.464e-003 3.918e+007 2.514e+013 1.000e+003 2.213e-003 1.193e-003 
1.465e-003 3.924e+007 2.514e+013 1.000e+003 1.958e-003 1.194e-003 
1.466e-003 3.931e+007 2.514e+013 1.000e+003 1.875e-003 1.194e-003 
1.466e-003 3.939e+007 2.514e+013 1.000e+003 1.591e-003 1.194e-003 
1.467e-003 3.946e+007 2.515e+013 1.000e+003 1.583e-003 1.194e-003 
1.468e-003 3.954e+007 2.515e+013 1.000e+003 2.143e-003 1.194e-003 
1.468e-003 3.961e+007 2.515e+013 1.000e+003 2.416e-003 1.194e-003 
1.469e-003 3.970e+007 2.515e+013 1.000e+003 1.597e-003 1.195e-003 
1.470e-003 3.977e+007 2.515e+013 1.000e+003 2.178e-003 1.195e-003 
1.470e-003 3.985e+007 2.515e+013 1.000e+003 2.053e-003 1.195e-003 
1.471e-003 3.992e+007 2.515e+013 1.000e+003 2.056e-003 1.195e-003 
1.472e-003 3.998e+007 2.515e+013 1.000e+003 2.270e-003 1.195e-003 
1.472e-003 4.004e+007 2.514e+013 1.000e+003 1.712e-003 1.196e-003 
1.473e-003 4.009e+007 2.514e+013 1.000e+003 1.722e-003 1.196e-003 
1.474e-003 4.010e+007 2.512e+013 1.000e+003 1.795e-003 1.197e-003 
1.475e-003 4.012e+007 2.512e+013 1.000e+003 1.796e-003 1.198e-003 
1.476e-003 4.018e+007 2.511e+013 1.000e+003 1.623e-003 1.198e-003 
1.477e-003 4.025e+007 2.511e+013 1.000e+003 1.941e-003 1.199e-003 
1.478e-003 4.032e+007 2.511e+013 1.000e+003 1.787e-003 1.199e-003 
1.479e-003 4.040e+007 2.511e+013 1.000e+003 1.839e-003 1.200e-003 
1.480e-003 4.048e+007 2.511e+013 1.000e+003 1.896e-003 1.200e-003 
1.481e-003 4.057e+007 2.511e+013 1.000e+003 1.979e-003 1.201e-003 
1.482e-003 4.066e+007 2.511e+013 1.000e+003 1.755e-003 1.201e-003 
1.483e-003 4.075e+007 2.511e+013 1.000e+003 1.887e-003 1.201e-003 
1.484e-003 4.084e+007 2.511e+013 1.000e+003 2.128e-003 1.202e-003 
1.485e-003 4.094e+007 2.511e+013 1.000e+003 1.829e-003 1.202e-003 
1.486e-003 4.104e+007 2.511e+013 1.000e+003 1.792e-003 1.202e-003 
1.487e-003 4.114e+007 2.511e+013 1.000e+003 2.065e-003 1.203e-003 
1.488e-003 4.124e+007 2.511e+013 1.000e+003 2.022e-003 1.203e-003 
1.489e-003 4.134e+007 2.511e+013 1.000e+003 1.968e-003 1.203e-003 
1.490e-003 4.145e+007 2.511e+013 1.000e+003 2.088e-003 1.204e-003 
1.491e-003 4.156e+007 2.511e+013 1.000e+003 1.946e-003 1.204e-003 
1.492e-003 4.166e+007 2.511e+013 1.000e+003 2.115e-003 1.204e-003 
1.493e-003 4.177e+007 2.511e+013 1.000e+003 1.992e-003 1.205e-003 
1.494e-003 4.189e+007 2.511e+013 1.000e+003 1.820e-003 1.205e-003 
1.496e-003 4.201e+007 2.511e+013 1.000e+003 2.185e-003 1.205e-003 
1.497e-003 4.212e+007 2.512e+013 1.000e+003 2.244e-003 1.205e-003 
1.498e-003 4.223e+007 2.512e+013 1.000e+003 2.059e-003 1.206e-003 
1.499e-003 4.235e+007 2.512e+013 1.000e+003 2.171e-003 1.206e-003 
1.500e-003 4.247e+007 2.512e+013 1.000e+003 2.095e-003 1.206e-003 
1.501e-003 4.259e+007 2.512e+013 1.000e+003 2.056e-003 1.206e-003 
1.502e-003 4.271e+007 2.512e+013 1.000e+003 2.088e-003 1.206e-003 
1.503e-003 4.283e+007 2.512e+013 1.000e+003 2.096e-003 1.207e-003 
1.504e-003 4.295e+007 2.512e+013 1.000e+003 2.067e-003 1.207e-003 
1.505e-003 4.307e+007 2.512e+013 1.000e+003 2.173e-003 1.207e-003 
1.506e-003 4.318e+007 2.513e+013 1.000e+003 2.133e-003 1.207e-003 
1.507e-003 4.330e+007 2.513e+013 1.000e+003 2.003e-003 1.207e-003 
1.508e-003 4.342e+007 2.513e+013 1.000e+003 2.175e-003 1.208e-003 
1.509e-003 4.354e+007 2.513e+013 1.000e+003 2.138e-003 1.208e-003 
1.510e-003 4.366e+007 2.513e+013 1.000e+003 2.153e-003 1.208e-003 
1.511e-003 4.377e+007 2.513e+013 1.000e+003 2.010e-003 1.208e-003 
1.512e-003 4.389e+007 2.513e+013 1.000e+003 1.914e-003 1.208e-003 
1.513e-003 4.401e+007 2.513e+013 1.000e+003 2.305e-003 1.208e-003 
1.514e-003 4.413e+007 2.514e+013 1.000e+003 2.217e-003 1.209e-003 
1.515e-003 4.424e+007 2.514e+013 1.000e+003 2.014e-003 1.209e-003 
1.516e-003 4.435e+007 2.514e+013 1.000e+003 1.903e-003 1.209e-003 
1.517e-003 4.447e+007 2.514e+013 1.000e+003 2.104e-003 1.209e-003 
1.518e-003 4.458e+007 2.514e+013 1.000e+003 2.043e-003 1.209e-003 
1.519e-003 4.469e+007 2.514e+013 1.000e+003 2.086e-003 1.210e-003 
1.520e-003 4.480e+007 2.515e+013 1.000e+003 2.026e-003 1.210e-003 
1.521e-003 4.491e+007 2.515e+013 1.000e+003 2.088e-003 1.210e-003 
1.522e-003 4.502e+007 2.515e+013 1.000e+003 1.951e-003 1.210e-003 
1.523e-003 4.513e+007 2.515e+013 1.000e+003 2.170e-003 1.211e-003 
1.524e-003 4.524e+007 2.515e+013 1.000e+003 2.185e-003 1.211e-003 
1.525e-003 4.534e+007 2.515e+013 1.000e+003 2.035e-003 1.211e-003 
1.525e-003 4.544e+007 2.516e+013 1.000e+003 1.786e-003 1.211e-003 
1.526e-003 4.555e+007 2.516e+013 1.000e+003 1.844e-003 1.211e-003 
1.527e-003 4.565e+007 2.516e+013 1.000e+003 1.954e-003 1.212e-003 
1.528e-003 4.575e+007 2.516e+013 1.000e+003 2.086e-003 1.212e-003 
1.529e-003 4.584e+007 2.517e+013 1.000e+003 2.007e-003 1.212e-003 
1.530e-003 4.592e+007 2.517e+013 1.000e+003 2.114e-003 1.213e-003 
1.531e-003 4.599e+007 2.518e+013 1.000e+003 2.099e-003 1.213e-003 
1.532e-003 4.609e+007 2.518e+013 1.000e+003 2.184e-003 1.213e-003 
1.533e-003 4.618e+007 2.519e+013 1.000e+003 1.836e-003 1.214e-003 
1.534e-003 4.628e+007 2.519e+013 1.000e+003 2.161e-003 1.214e-003 
1.535e-003 4.638e+007 2.519e+013 1.000e+003 2.186e-003 1.214e-003 
1.536e-003 4.648e+007 2.519e+013 1.000e+003 2.138e-003 1.214e-003 
1.537e-003 4.659e+007 2.519e+013 1.000e+003 1.857e-003 1.215e-003 
1.538e-003 4.669e+007 2.519e+013 1.000e+003 1.948e-003 1.215e-003 
1.539e-003 4.679e+007 2.520e+013 1.000e+003 1.925e-003 1.215e-003 
1.540e-003 4.690e+007 2.520e+013 1.000e+003 2.126e-003 1.215e-003 
1.541e-003 4.701e+007 2.520e+013 1.000e+003 2.150e-003 1.215e-003 
1.541e-003 4.712e+007 2.520e+013 1.000e+003 2.004e-003 1.216e-003 
1.542e-003 4.723e+007 2.520e+013 1.000e+003 2.174e-003 1.216e-003 
1.543e-003 4.733e+007 2.520e+013 1.000e+003 1.643e-003 1.216e-003 
1.544e-003 4.743e+007 2.520e+013 1.000e+003 2.226e-003 1.216e-003 
1.545e-003 4.748e+007 2.521e+013 1.000e+003 2.091e-003 1.217e-003 
1.546e-003 4.753e+007 2.521e+013 1.000e+003 2.019e-003 1.217e-003 
1.547e-003 4.758e+007 2.521e+013 1.000e+003 1.683e-003 1.218e-003 
1.548e-003 4.763e+007 2.522e+013 1.000e+003 2.079e-003 1.219e-003 
1.549e-003 4.768e+007 2.522e+013 1.000e+003 2.040e-003 1.219e-003 
1.550e-003 4.774e+007 2.523e+013 1.000e+003 2.044e-003 1.220e-003 
1.551e-003 4.780e+007 2.523e+013 1.000e+003 1.981e-003 1.220e-003 
1.552e-003 4.787e+007 2.524e+013 1.000e+003 1.918e-003 1.221e-003 
1.553e-003 4.796e+007 2.524e+013 1.000e+003 2.125e-003 1.221e-003 
1.554e-003 4.806e+007 2.525e+013 1.000e+003 1.496e-003 1.221e-003 
1.555e-003 4.816e+007 2.525e+013 1.000e+003 2.166e-003 1.222e-003 
1.556e-003 4.827e+007 2.525e+013 1.000e+003 1.925e-003 1.222e-003 
1.557e-003 4.839e+007 2.525e+013 1.000e+003 1.737e-003 1.222e-003 
1.558e-003 4.851e+007 2.526e+013 1.000e+003 1.653e-003 1.222e-003 
1.559e-003 4.863e+007 2.526e+013 1.000e+003 1.785e-003 1.222e-003 
1.560e-003 4.875e+007 2.526e+013 1.000e+003 2.056e-003 1.222e-003 
1.561e-003 4.887e+007 2.526e+013 1.000e+003 2.110e-003 1.223e-003 
1.562e-003 4.899e+007 2.526e+013 1.000e+003 2.047e-003 1.223e-003 
1.562e-003 4.911e+007 2.527e+013 1.000e+003 2.150e-003 1.223e-003 
1.563e-003 4.924e+007 2.527e+013 1.000e+003 2.026e-003 1.223e-003 
1.564e-003 4.936e+007 2.527e+013 1.000e+003 1.961e-003 1.223e-003 
1.565e-003 4.948e+007 2.527e+013 1.000e+003 2.125e-003 1.223e-003 
1.566e-003 4.961e+007 2.527e+013 1.000e+003 2.130e-003 1.223e-003 
1.567e-003 4.973e+007 2.527e+013 1.000e+003 1.892e-003 1.223e-003 
1.568e-003 4.985e+007 2.528e+013 1.000e+003 1.915e-003 1.224e-003 
1.569e-003 4.997e+007 2.528e+013 1.000e+003 1.980e-003 1.224e-003 
1.570e-003 5.008e+007 2.528e+013 1.000e+003 2.016e-003 1.224e-003 
1.571e-003 5.020e+007 2.528e+013 1.000e+003 2.119e-003 1.224e-003 
1.572e-003 5.031e+007 2.528e+013 1.000e+003 1.733e-003 1.224e-003 
1.573e-003 5.043e+007 2.529e+013 1.000e+003 1.877e-003 1.224e-003 
1.574e-003 5.055e+007 2.529e+013 1.000e+003 2.171e-003 1.224e-003 
1.575e-003 5.038e+007 2.527e+013 1.000e+003 2.353e-003 1.226e-003 
1.576e-003 5.027e+007 2.529e+013 1.000e+003 2.039e-003 1.228e-003 
1.577e-003 5.023e+007 2.530e+013 1.000e+003 1.911e-003 1.229e-003 
1.578e-003 5.024e+007 2.531e+013 1.000e+003 1.759e-003 1.230e-003 
1.579e-003 5.029e+007 2.531e+013 1.000e+003 1.822e-003 1.231e-003 
1.580e-003 5.034e+007 2.532e+013 1.000e+003 2.000e-003 1.231e-003 
1.580e-003 5.041e+007 2.533e+013 1.000e+003 1.759e-003 1.232e-003 
1.581e-003 5.050e+007 2.533e+013 1.000e+003 1.730e-003 1.232e-003 
1.582e-003 5.059e+007 2.534e+013 1.000e+003 1.986e-003 1.232e-003 
1.583e-003 5.069e+007 2.534e+013 1.000e+003 1.872e-003 1.233e-003 
1.584e-003 5.080e+007 2.534e+013 1.000e+003 2.138e-003 1.233e-003 
1.585e-003 5.090e+007 2.534e+013 1.000e+003 1.784e-003 1.233e-003 
1.586e-003 5.101e+007 2.535e+013 1.000e+003 2.049e-003 1.233e-003 
1.587e-003 5.112e+007 2.535e+013 1.000e+003 1.970e-003 1.233e-003 
1.588e-003 5.122e+007 2.535e+013 1.000e+003 2.073e-003 1.234e-003 
1.589e-003 5.134e+007 2.535e+013 1.000e+003 2.041e-003 1.234e-003 
1.590e-003 5.145e+007 2.536e+013 1.000e+003 2.128e-003 1.234e-003 
1.591e-003 5.157e+007 2.536e+013 1.000e+003 1.894e-003 1.234e-003 
1.592e-003 5.168e+007 2.536e+013 1.000e+003 2.185e-003 1.234e-003 
1.593e-003 5.180e+007 2.536e+013 1.000e+003 2.081e-003 1.234e-003 
1.594e-003 5.191e+007 2.537e+013 1.000e+003 2.209e-003 1.235e-003 
1.594e-003 5.203e+007 2.537e+013 1.000e+003 2.001e-003 1.235e-003 
1.595e-003 5.214e+007 2.537e+013 1.000e+003 2.155e-003 1.235e-003 
1.596e-003 5.226e+007 2.537e+013 1.000e+003 2.277e-003 1.235e-003 
1.597e-003 5.237e+007 2.538e+013 1.000e+003 2.139e-003 1.235e-003 
1.598e-003 5.248e+007 2.538e+013 1.000e+003 2.198e-003 1.235e-003 
1.599e-003 5.259e+007 2.538e+013 1.000e+003 2.128e-003 1.235e-003 
1.600e-003 5.271e+007 2.538e+013 1.000e+003 1.908e-003 1.236e-003 
1.601e-003 5.282e+007 2.538e+013 1.000e+003 2.220e-003 1.236e-003 
1.602e-003 5.293e+007 2.539e+013 1.000e+003 1.880e-003 1.236e-003 
1.603e-003 5.305e+007 2.539e+013 1.000e+003 2.146e-003 1.236e-003 
1.604e-003 5.316e+007 2.539e+013 1.000e+003 2.150e-003 1.236e-003 
1.605e-003 5.328e+007 2.539e+013 1.000e+003 2.073e-003 1.236e-003 
1.606e-003 5.339e+007 2.540e+013 1.000e+003 2.126e-003 1.236e-003 
1.607e-003 5.350e+007 2.540e+013 1.000e+003 2.116e-003 1.237e-003 
1.607e-003 5.361e+007 2.540e+013 1.000e+003 1.936e-003 1.237e-003 
1.608e-003 5.372e+007 2.540e+013 1.000e+003 1.947e-003 1.237e-003 
1.609e-003 5.382e+007 2.541e+013 1.000e+003 1.954e-003 1.237e-003 
1.610e-003 5.393e+007 2.541e+013 1.000e+003 2.190e-003 1.237e-003 
1.611e-003 5.404e+007 2.541e+013 1.000e+003 2.051e-003 1.237e-003 
1.612e-003 5.415e+007 2.542e+013 1.000e+003 2.231e-003 1.238e-003 
1.613e-003 5.425e+007 2.542e+013 1.000e+003 1.607e-003 1.238e-003 
1.614e-003 5.436e+007 2.542e+013 1.000e+003 1.992e-003 1.238e-003 
1.615e-003 5.446e+007 2.542e+013 1.000e+003 1.994e-003 1.238e-003 
1.616e-003 5.457e+007 2.543e+013 1.000e+003 2.274e-003 1.238e-003 
1.617e-003 5.467e+007 2.543e+013 1.000e+003 1.639e-003 1.238e-003 
1.617e-003 5.477e+007 2.543e+013 1.000e+003 2.297e-003 1.239e-003 
1.618e-003 5.486e+007 2.544e+013 1.000e+003 1.738e-003 1.239e-003 
1.619e-003 5.494e+007 2.545e+013 1.000e+003 1.989e-003 1.239e-003 
1.620e-003 5.499e+007 2.546e+013 1.000e+003 1.940e-003 1.240e-003 
1.621e-003 5.506e+007 2.547e+013 1.000e+003 1.828e-003 1.240e-003 
1.622e-003 5.514e+007 2.548e+013 1.000e+003 1.922e-003 1.241e-003 
1.623e-003 5.522e+007 2.548e+013 1.000e+003 1.911e-003 1.241e-003 
1.624e-003 5.532e+007 2.549e+013 1.000e+003 1.924e-003 1.241e-003 
1.625e-003 5.540e+007 2.549e+013 1.000e+003 1.911e-003 1.242e-003 
1.626e-003 5.550e+007 2.550e+013 1.000e+003 2.071e-003 1.242e-003 
1.627e-003 5.559e+007 2.550e+013 1.000e+003 1.887e-003 1.242e-003 
1.627e-003 5.569e+007 2.551e+013 1.000e+003 2.183e-003 1.242e-003 
1.628e-003 5.579e+007 2.551e+013 1.000e+003 1.962e-003 1.242e-003 
1.629e-003 5.589e+007 2.552e+013 1.000e+003 1.958e-003 1.243e-003 
1.630e-003 5.600e+007 2.552e+013 1.000e+003 1.781e-003 1.243e-003 
1.631e-003 5.610e+007 2.553e+013 1.000e+003 1.908e-003 1.243e-003 
1.632e-003 5.621e+007 2.553e+013 1.000e+003 1.977e-003 1.243e-003 
1.633e-003 5.631e+007 2.553e+013 1.000e+003 1.751e-003 1.243e-003 
1.634e-003 5.642e+007 2.554e+013 1.000e+003 1.919e-003 1.243e-003 
1.635e-003 5.652e+007 2.554e+013 1.000e+003 2.082e-003 1.244e-003 
1.635e-003 5.663e+007 2.554e+013 1.000e+003 1.901e-003 1.244e-003 
1.636e-003 5.673e+007 2.555e+013 1.000e+003 2.182e-003 1.244e-003 
1.637e-003 5.682e+007 2.555e+013 1.000e+003 2.155e-003 1.244e-003 
1.638e-003 5.692e+007 2.556e+013 1.000e+003 1.876e-003 1.244e-003 
1.639e-003 5.702e+007 2.556e+013 1.000e+003 1.770e-003 1.245e-003 
1.640e-003 5.711e+007 2.557e+013 1.000e+003 2.016e-003 1.245e-003 
1.641e-003 5.723e+007 2.557e+013 1.000e+003 2.059e-003 1.245e-003 
1.642e-003 5.733e+007 2.558e+013 1.000e+003 2.192e-003 1.245e-003 
1.642e-003 5.743e+007 2.558e+013 1.000e+003 2.041e-003 1.245e-003 
1.643e-003 5.752e+007 2.559e+013 1.000e+003 2.098e-003 1.246e-003 
1.644e-003 5.762e+007 2.560e+013 1.000e+003 1.712e-003 1.246e-003 
1.645e-003 5.773e+007 2.560e+013 1.000e+003 1.756e-003 1.246e-003 
1.646e-003 5.783e+007 2.561e+013 1.000e+003 1.340e-003 1.246e-003 
1.647e-003 5.791e+007 2.562e+013 1.000e+003 1.742e-003 1.246e-003 
1.648e-003 5.798e+007 2.563e+013 1.000e+003 1.899e-003 1.247e-003 
1.649e-003 5.804e+007 2.564e+013 1.000e+003 1.641e-003 1.247e-003 
1.650e-003 5.809e+007 2.566e+013 1.000e+003 1.627e-003 1.248e-003 
1.650e-003 5.810e+007 2.569e+013 1.000e+003 1.746e-003 1.249e-003 
1.651e-003 5.810e+007 2.572e+013 1.000e+003 1.744e-003 1.250e-003 
1.652e-003 5.809e+007 2.575e+013 1.000e+003 1.912e-003 1.251e-003 
1.653e-003 5.805e+007 2.579e+013 1.000e+003 1.977e-003 1.252e-003 
1.654e-003 5.792e+007 2.584e+013 1.000e+003 2.152e-003 1.254e-003 
1.655e-003 5.777e+007 2.591e+013 1.000e+003 2.239e-003 1.256e-003 
1.656e-003 5.749e+007 2.587e+013 1.000e+003 4.504e-003 1.259e-003 
1.657e-003 5.709e+007 2.578e+013 1.000e+003 2.144e-003 1.262e-003 
1.658e-003 5.706e+007 2.581e+013 1.000e+003 2.068e-003 1.264e-003 
1.660e-003 5.712e+007 2.583e+013 1.000e+003 1.793e-003 1.265e-003 
1.661e-003 5.722e+007 2.584e+013 1.000e+003 1.807e-003 1.265e-003 
1.662e-003 5.735e+007 2.585e+013 1.000e+003 2.086e-003 1.265e-003 
1.663e-003 5.745e+007 2.586e+013 1.000e+003 1.783e-003 1.266e-003 
1.664e-003 5.683e+007 2.575e+013 1.000e+003 3.236e-003 1.271e-003 
1.665e-003 5.634e+007 2.579e+013 1.000e+003 2.933e-003 1.276e-003 
1.667e-003 5.584e+007 2.584e+013 1.000e+003 2.702e-003 1.280e-003 
1.668e-003 5.554e+007 2.588e+013 1.000e+003 1.572e-003 1.284e-003 
1.669e-003 5.539e+007 2.591e+013 1.000e+003 1.565e-003 1.286e-003 
1.670e-003 5.521e+007 2.593e+013 1.000e+003 1.983e-003 1.288e-003 
1.671e-003 5.498e+007 2.596e+013 1.000e+003 1.967e-003 1.291e-003 
1.672e-003 5.452e+007 2.601e+013 1.000e+003 3.007e-003 1.295e-003 
1.674e-003 5.382e+007 2.609e+013 1.000e+003 3.176e-003 1.301e-003 
1.675e-003 5.298e+007 2.619e+013 1.000e+003 3.138e-003 1.308e-003 
1.676e-003 5.227e+007 2.628e+013 1.000e+003 2.535e-003 1.314e-003 
1.677e-003 5.154e+007 2.605e+013 1.000e+003 2.989e-003 1.321e-003 
1.678e-003 5.081e+007 2.574e+013 1.000e+003 3.235e-003 1.327e-003 
1.679e-003 5.023e+007 2.561e+013 1.000e+003 2.668e-003 1.332e-003 
1.680e-003 4.974e+007 2.558e+013 1.000e+003 1.922e-003 1.337e-003 
1.682e-003 4.988e+007 2.555e+013 1.000e+003 7.418e-004 1.337e-003 
1.683e-003 5.041e+007 2.537e+013 1.000e+003 3.188e-004 1.334e-003 
1.684e-003 5.064e+007 2.528e+013 1.000e+003 2.090e-003 1.334e-003 
1.685e-003 5.010e+007 2.518e+013 1.000e+003 3.319e-003 1.339e-003 
1.686e-003 4.978e+007 2.517e+013 1.000e+003 2.044e-003 1.342e-003 
1.687e-003 4.984e+007 2.520e+013 1.000e+003 1.910e-003 1.343e-003 
1.688e-003 4.990e+007 2.522e+013 1.000e+003 1.988e-003 1.343e-003 
1.689e-003 4.999e+007 2.522e+013 1.000e+003 1.869e-003 1.344e-003 
1.690e-003 5.011e+007 2.522e+013 1.000e+003 1.541e-003 1.344e-003 
1.691e-003 5.022e+007 2.522e+013 1.000e+003 2.093e-003 1.344e-003 
1.692e-003 5.033e+007 2.523e+013 1.000e+003 1.953e-003 1.344e-003 
1.693e-003 5.044e+007 2.523e+013 1.000e+003 2.328e-003 1.344e-003 
1.694e-003 5.055e+007 2.523e+013 1.000e+003 1.816e-003 1.344e-003 
1.694e-003 5.065e+007 2.523e+013 1.000e+003 2.331e-003 1.344e-003 
1.695e-003 5.075e+007 2.523e+013 1.000e+003 2.266e-003 1.344e-003 
1.696e-003 5.085e+007 2.523e+013 1.000e+003 1.974e-003 1.344e-003 
1.697e-003 5.095e+007 2.523e+013 1.000e+003 1.857e-003 1.344e-003 
1.697e-003 5.106e+007 2.523e+013 1.000e+003 2.535e-003 1.344e-003 
1.698e-003 5.117e+007 2.523e+013 1.000e+003 1.842e-003 1.344e-003 
1.699e-003 5.127e+007 2.523e+013 1.000e+003 2.006e-003 1.344e-003 
1.700e-003 5.137e+007 2.523e+013 1.000e+003 1.643e-003 1.344e-003 
1.700e-003 5.147e+007 2.523e+013 1.000e+003 2.118e-003 1.344e-003 
1.701e-003 5.157e+007 2.523e+013 1.000e+003 2.185e-003 1.345e-003 
1.702e-003 5.167e+007 2.524e+013 1.000e+003 1.860e-003 1.345e-003 
1.703e-003 5.177e+007 2.524e+013 1.000e+003 2.534e-003 1.345e-003 
1.703e-003 5.187e+007 2.524e+013 1.000e+003 2.036e-003 1.345e-003 
1.704e-003 5.196e+007 2.524e+013 1.000e+003 2.134e-003 1.345e-003 
1.705e-003 5.206e+007 2.524e+013 1.000e+003 1.678e-003 1.345e-003 
1.706e-003 5.216e+007 2.524e+013 1.000e+003 2.467e-003 1.345e-003 
1.706e-003 5.226e+007 2.524e+013 1.000e+003 2.376e-003 1.345e-003 
1.707e-003 5.235e+007 2.524e+013 1.000e+003 1.648e-003 1.345e-003 
1.708e-003 5.245e+007 2.524e+013 1.000e+003 2.248e-003 1.345e-003 
1.708e-003 5.254e+007 2.524e+013 1.000e+003 2.455e-003 1.345e-003 
1.709e-003 5.263e+007 2.524e+013 1.000e+003 1.957e-003 1.345e-003 
1.710e-003 5.272e+007 2.524e+013 1.000e+003 1.526e-003 1.345e-003 
1.710e-003 5.282e+007 2.525e+013 1.000e+003 1.815e-003 1.345e-003 
1.711e-003 5.291e+007 2.525e+013 1.000e+003 2.460e-003 1.345e-003 
1.712e-003 5.300e+007 2.525e+013 1.000e+003 2.372e-003 1.345e-003 
1.713e-003 5.309e+007 2.525e+013 1.000e+003 2.431e-003 1.345e-003 
1.713e-003 5.318e+007 2.525e+013 1.000e+003 1.838e-003 1.345e-003 
1.714e-003 5.327e+007 2.525e+013 1.000e+003 1.575e-003 1.345e-003 
1.714e-003 5.336e+007 2.525e+013 1.000e+003 2.014e-003 1.345e-003 
1.715e-003 5.344e+007 2.525e+013 1.000e+003 2.017e-003 1.346e-003 
1.716e-003 5.353e+007 2.525e+013 1.000e+003 2.211e-003 1.346e-003 
1.716e-003 5.362e+007 2.525e+013 1.000e+003 1.859e-003 1.346e-003 
1.717e-003 5.371e+007 2.525e+013 1.000e+003 2.196e-003 1.346e-003 
1.718e-003 5.380e+007 2.525e+013 1.000e+003 1.753e-003 1.346e-003 
1.718e-003 5.389e+007 2.525e+013 1.000e+003 1.925e-003 1.346e-003 
1.719e-003 5.397e+007 2.525e+013 1.000e+003 2.411e-003 1.346e-003 
1.720e-003 5.405e+007 2.526e+013 1.000e+003 2.386e-003 1.346e-003 
1.720e-003 5.414e+007 2.526e+013 1.000e+003 1.991e-003 1.346e-003 
1.721e-003 5.422e+007 2.526e+013 1.000e+003 2.294e-003 1.346e-003 
1.722e-003 5.431e+007 2.526e+013 1.000e+003 1.888e-003 1.346e-003 
1.722e-003 5.439e+007 2.526e+013 1.000e+003 2.575e-003 1.346e-003 
1.723e-003 5.448e+007 2.526e+013 1.000e+003 1.467e-003 1.346e-003 
1.723e-003 5.456e+007 2.526e+013 1.000e+003 2.081e-003 1.346e-003 
1.724e-003 5.464e+007 2.526e+013 1.000e+003 2.532e-003 1.346e-003 
1.725e-003 5.472e+007 2.526e+013 1.000e+003 1.974e-003 1.346e-003 
1.725e-003 5.480e+007 2.526e+013 1.000e+003 2.093e-003 1.346e-003 
1.726e-003 5.488e+007 2.526e+013 1.000e+003 2.781e-003 1.346e-003 
1.726e-003 5.496e+007 2.526e+013 1.000e+003 1.481e-003 1.346e-003 
1.727e-003 5.503e+007 2.526e+013 1.000e+003 1.394e-003 1.346e-003 
1.728e-003 5.512e+007 2.526e+013 1.000e+003 2.440e-003 1.346e-003 
1.728e-003 5.520e+007 2.527e+013 1.000e+003 2.294e-003 1.346e-003 
1.729e-003 5.528e+007 2.527e+013 1.000e+003 1.801e-003 1.347e-003 
1.729e-003 5.535e+007 2.527e+013 1.000e+003 1.439e-003 1.347e-003 
1.730e-003 5.543e+007 2.527e+013 1.000e+003 2.036e-003 1.347e-003 
1.731e-003 5.551e+007 2.527e+013 1.000e+003 1.593e-003 1.347e-003 
1.731e-003 5.559e+007 2.527e+013 1.000e+003 2.552e-003 1.347e-003 
1.732e-003 5.567e+007 2.527e+013 1.000e+003 1.745e-003 1.347e-003 
1.732e-003 5.574e+007 2.527e+013 1.000e+003 2.590e-003 1.347e-003 
1.733e-003 5.582e+007 2.527e+013 1.000e+003 2.288e-003 1.347e-003 
1.733e-003 5.590e+007 2.527e+013 1.000e+003 2.621e-003 1.347e-003 
1.734e-003 5.598e+007 2.527e+013 1.000e+003 1.750e-003 1.347e-003 
1.735e-003 5.605e+007 2.527e+013 1.000e+003 1.776e-003 1.347e-003 
1.735e-003 5.613e+007 2.527e+013 1.000e+003 2.514e-003 1.347e-003 
1.736e-003 5.621e+007 2.527e+013 1.000e+003 1.502e-003 1.347e-003 
1.736e-003 5.628e+007 2.528e+013 1.000e+003 1.610e-003 1.347e-003 
1.737e-003 5.636e+007 2.528e+013 1.000e+003 2.001e-003 1.347e-003 
1.737e-003 5.643e+007 2.528e+013 1.000e+003 2.559e-003 1.347e-003 
1.738e-003 5.650e+007 2.528e+013 1.000e+003 1.635e-003 1.347e-003 
1.738e-003 5.657e+007 2.528e+013 1.000e+003 1.802e-003 1.347e-003 
1.739e-003 5.664e+007 2.528e+013 1.000e+003 1.738e-003 1.347e-003 
1.740e-003 5.671e+007 2.528e+013 1.000e+003 1.706e-003 1.347e-003 
1.740e-003 5.678e+007 2.528e+013 1.000e+003 2.606e-003 1.347e-003 
1.741e-003 5.685e+007 2.528e+013 1.000e+003 2.702e-003 1.347e-003 
1.741e-003 5.692e+007 2.528e+013 1.000e+003 1.766e-003 1.347e-003 
1.742e-003 5.699e+007 2.528e+013 1.000e+003 1.502e-003 1.347e-003 
1.742e-003 5.706e+007 2.528e+013 1.000e+003 1.771e-003 1.348e-003 
1.743e-003 5.713e+007 2.528e+013 1.000e+003 2.379e-003 1.348e-003 
1.743e-003 5.720e+007 2.528e+013 1.000e+003 2.640e-003 1.348e-003 
1.744e-003 5.727e+007 2.528e+013 1.000e+003 2.516e-003 1.348e-003 
1.744e-003 5.735e+007 2.528e+013 1.000e+003 2.043e-003 1.348e-003 
1.745e-003 5.743e+007 2.528e+013 1.000e+003 1.699e-003 1.348e-003 
1.746e-003 5.750e+007 2.529e+013 1.000e+003 1.678e-003 1.348e-003 
1.746e-003 5.757e+007 2.529e+013 1.000e+003 1.472e-003 1.348e-003 
1.747e-003 5.764e+007 2.529e+013 1.000e+003 2.553e-003 1.348e-003 
1.747e-003 5.770e+007 2.529e+013 1.000e+003 1.626e-003 1.348e-003 
1.748e-003 5.777e+007 2.529e+013 1.000e+003 1.520e-003 1.348e-003 
1.748e-003 5.783e+007 2.529e+013 1.000e+003 1.364e-003 1.348e-003 
1.749e-003 5.790e+007 2.529e+013 1.000e+003 1.928e-003 1.348e-003 
1.749e-003 5.797e+007 2.529e+013 1.000e+003 2.582e-003 1.348e-003 
1.750e-003 5.804e+007 2.529e+013 1.000e+003 2.553e-003 1.348e-003 
1.750e-003 5.812e+007 2.528e+013 1.000e+003 2.101e-003 1.348e-003 
1.751e-003 5.823e+007 2.528e+013 1.000e+003 1.471e-003 1.348e-003 
1.752e-003 5.833e+007 2.529e+013 1.000e+003 1.532e-003 1.349e-003 
1.753e-003 5.844e+007 2.529e+013 1.000e+003 1.451e-003 1.349e-003 
1.754e-003 5.854e+007 2.529e+013 1.000e+003 1.734e-003 1.349e-003 
1.754e-003 5.864e+007 2.529e+013 1.000e+003 1.671e-003 1.349e-003 
1.755e-003 5.875e+007 2.529e+013 1.000e+003 1.561e-003 1.349e-003 
1.756e-003 5.886e+007 2.529e+013 1.000e+003 1.747e-003 1.349e-003 
1.757e-003 5.896e+007 2.530e+013 1.000e+003 1.741e-003 1.349e-003 
1.757e-003 5.906e+007 2.530e+013 1.000e+003 1.920e-003 1.349e-003 
1.758e-003 5.916e+007 2.530e+013 1.000e+003 2.157e-003 1.349e-003 
1.759e-003 5.926e+007 2.530e+013 1.000e+003 2.441e-003 1.349e-003 
1.760e-003 5.936e+007 2.530e+013 1.000e+003 1.243e-003 1.349e-003 
1.760e-003 5.947e+007 2.530e+013 1.000e+003 2.252e-003 1.349e-003 
1.761e-003 5.957e+007 2.530e+013 1.000e+003 1.655e-003 1.349e-003 
1.762e-003 5.967e+007 2.530e+013 1.000e+003 1.618e-003 1.349e-003 
1.763e-003 5.977e+007 2.530e+013 1.000e+003 2.356e-003 1.349e-003 
1.763e-003 5.986e+007 2.530e+013 1.000e+003 1.599e-003 1.349e-003 
1.764e-003 5.996e+007 2.530e+013 1.000e+003 2.091e-003 1.349e-003 
1.765e-003 6.006e+007 2.530e+013 1.000e+003 2.394e-003 1.349e-003 
1.765e-003 6.016e+007 2.530e+013 1.000e+003 2.071e-003 1.349e-003 
1.766e-003 6.025e+007 2.530e+013 1.000e+003 2.147e-003 1.349e-003 
1.767e-003 6.035e+007 2.531e+013 1.000e+003 1.650e-003 1.349e-003 
1.768e-003 6.044e+007 2.531e+013 1.000e+003 1.484e-003 1.350e-003 
1.768e-003 6.054e+007 2.531e+013 1.000e+003 2.252e-003 1.350e-003 
1.769e-003 6.064e+007 2.531e+013 1.000e+003 2.040e-003 1.350e-003 
1.770e-003 6.074e+007 2.531e+013 1.000e+003 1.543e-003 1.350e-003 
1.770e-003 6.083e+007 2.531e+013 1.000e+003 2.325e-003 1.350e-003 
1.771e-003 6.092e+007 2.531e+013 1.000e+003 1.648e-003 1.350e-003 
1.772e-003 6.102e+007 2.531e+013 1.000e+003 2.156e-003 1.350e-003 
1.772e-003 6.111e+007 2.531e+013 1.000e+003 2.315e-003 1.350e-003 
1.773e-003 6.120e+007 2.531e+013 1.000e+003 1.713e-003 1.350e-003 
1.774e-003 6.129e+007 2.531e+013 1.000e+003 1.856e-003 1.350e-003 
1.774e-003 6.138e+007 2.531e+013 1.000e+003 2.335e-003 1.350e-003 
1.775e-003 6.147e+007 2.531e+013 1.000e+003 1.782e-003 1.350e-003 
1.776e-003 6.157e+007 2.532e+013 1.000e+003 2.260e-003 1.350e-003 
1.776e-003 6.165e+007 2.532e+013 1.000e+003 1.852e-003 1.350e-003 
1.777e-003 6.174e+007 2.532e+013 1.000e+003 1.547e-003 1.350e-003 
1.778e-003 6.183e+007 2.532e+013 1.000e+003 1.923e-003 1.350e-003 
1.778e-003 6.192e+007 2.532e+013 1.000e+003 2.121e-003 1.350e-003 
1.779e-003 6.200e+007 2.532e+013 1.000e+003 1.540e-003 1.350e-003 
1.780e-003 6.209e+007 2.532e+013 1.000e+003 1.221e-003 1.350e-003 
1.780e-003 6.218e+007 2.532e+013 1.000e+003 2.365e-003 1.350e-003 
1.781e-003 6.227e+007 2.532e+013 1.000e+003 2.324e-003 1.350e-003 
1.782e-003 6.235e+007 2.532e+013 1.000e+003 2.227e-003 1.350e-003 
1.782e-003 6.244e+007 2.532e+013 1.000e+003 1.811e-003 1.350e-003 
1.783e-003 6.253e+007 2.532e+013 1.000e+003 1.758e-003 1.350e-003 
1.784e-003 6.261e+007 2.532e+013 1.000e+003 1.403e-003 1.351e-003 
1.784e-003 6.270e+007 2.533e+013 1.000e+003 2.306e-003 1.351e-003 
1.785e-003 6.278e+007 2.533e+013 1.000e+003 2.112e-003 1.351e-003 
1.785e-003 6.286e+007 2.533e+013 1.000e+003 2.122e-003 1.351e-003 
1.786e-003 6.295e+007 2.533e+013 1.000e+003 2.333e-003 1.351e-003 
1.787e-003 6.303e+007 2.533e+013 1.000e+003 2.163e-003 1.351e-003 
1.787e-003 6.312e+007 2.533e+013 1.000e+003 1.439e-003 1.351e-003 
1.788e-003 6.320e+007 2.533e+013 1.000e+003 2.355e-003 1.351e-003 
1.789e-003 6.329e+007 2.533e+013 1.000e+003 1.763e-003 1.351e-003 
1.789e-003 6.337e+007 2.533e+013 1.000e+003 2.395e-003 1.351e-003 
1.790e-003 6.346e+007 2.533e+013 1.000e+003 2.300e-003 1.351e-003 
1.790e-003 6.354e+007 2.533e+013 1.000e+003 2.131e-003 1.351e-003 
1.791e-003 6.362e+007 2.533e+013 1.000e+003 2.157e-003 1.351e-003 
1.792e-003 6.370e+007 2.533e+013 1.000e+003 2.523e-003 1.351e-003 
1.792e-003 6.378e+007 2.534e+013 1.000e+003 2.076e-003 1.351e-003 
1.793e-003 6.386e+007 2.533e+013 1.000e+003 1.660e-003 1.351e-003 
1.793e-003 6.395e+007 2.534e+013 1.000e+003 1.543e-003 1.351e-003 
1.794e-003 6.403e+007 2.534e+013 1.000e+003 1.900e-003 1.351e-003 
1.795e-003 6.411e+007 2.534e+013 1.000e+003 2.152e-003 1.351e-003 
1.795e-003 6.419e+007 2.534e+013 1.000e+003 1.526e-003 1.351e-003 
1.796e-003 6.427e+007 2.534e+013 1.000e+003 1.667e-003 1.351e-003 
1.796e-003 6.435e+007 2.534e+013 1.000e+003 2.612e-003 1.351e-003 
1.797e-003 6.443e+007 2.534e+013 1.000e+003 1.402e-003 1.351e-003 
1.798e-003 6.451e+007 2.534e+013 1.000e+003 2.283e-003 1.352e-003 
1.798e-003 6.460e+007 2.534e+013 1.000e+003 2.070e-003 1.352e-003 
1.799e-003 6.468e+007 2.534e+013 1.000e+003 2.113e-003 1.352e-003 
1.800e-003 6.476e+007 2.534e+013 1.000e+003 2.424e-003 1.352e-003 
1.800e-003 6.483e+007 2.534e+013 1.000e+003 1.883e-003 1.352e-003 
1.801e-003 6.491e+007 2.535e+013 1.000e+003 1.412e-003 1.352e-003 
1.801e-003 6.499e+007 2.535e+013 1.000e+003 1.949e-003 1.352e-003 
1.802e-003 6.507e+007 2.535e+013 1.000e+003 2.070e-003 1.352e-003 
1.802e-003 6.514e+007 2.535e+013 1.000e+003 2.067e-003 1.352e-003 
1.803e-003 6.522e+007 2.535e+013 1.000e+003 2.451e-003 1.352e-003 
1.804e-003 6.529e+007 2.535e+013 1.000e+003 2.440e-003 1.352e-003 
1.804e-003 6.537e+007 2.535e+013 1.000e+003 2.262e-003 1.352e-003 
1.805e-003 6.545e+007 2.535e+013 1.000e+003 1.456e-003 1.352e-003 
1.805e-003 6.552e+007 2.535e+013 1.000e+003 2.780e-003 1.352e-003 
1.806e-003 6.560e+007 2.535e+013 1.000e+003 2.408e-003 1.352e-003 
1.806e-003 6.567e+007 2.535e+013 1.000e+003 1.629e-003 1.352e-003 
1.807e-003 6.575e+007 2.534e+013 1.000e+003 2.018e-003 1.352e-003 
1.808e-003 6.590e+007 2.534e+013 1.000e+003 2.157e-003 1.352e-003 
1.809e-003 6.604e+007 2.534e+013 1.000e+003 2.246e-003 1.352e-003 
1.810e-003 6.617e+007 2.534e+013 1.000e+003 2.168e-003 1.352e-003 
1.811e-003 6.630e+007 2.535e+013 1.000e+003 1.946e-003 1.352e-003 
1.812e-003 6.644e+007 2.535e+013 1.000e+003 2.077e-003 1.353e-003 
1.813e-003 6.657e+007 2.535e+013 1.000e+003 1.980e-003 1.353e-003 
1.814e-003 6.670e+007 2.535e+013 1.000e+003 2.245e-003 1.353e-003 
1.815e-003 6.683e+007 2.535e+013 1.000e+003 2.185e-003 1.353e-003 
1.816e-003 6.696e+007 2.535e+013 1.000e+003 2.010e-003 1.353e-003 
1.817e-003 6.709e+007 2.535e+013 1.000e+003 2.214e-003 1.353e-003 
1.818e-003 6.722e+007 2.535e+013 1.000e+003 2.085e-003 1.353e-003 
1.819e-003 6.734e+007 2.536e+013 1.000e+003 2.136e-003 1.353e-003 
1.820e-003 6.747e+007 2.536e+013 1.000e+003 2.471e-003 1.353e-003 
1.821e-003 6.759e+007 2.536e+013 1.000e+003 2.300e-003 1.353e-003 
1.821e-003 6.772e+007 2.536e+013 1.000e+003 2.269e-003 1.353e-003 
1.822e-003 6.784e+007 2.536e+013 1.000e+003 1.826e-003 1.353e-003 
1.823e-003 6.796e+007 2.536e+013 1.000e+003 2.009e-003 1.353e-003 
1.824e-003 6.808e+007 2.536e+013 1.000e+003 2.128e-003 1.353e-003 
1.825e-003 6.820e+007 2.536e+013 1.000e+003 2.222e-003 1.353e-003 
1.826e-003 6.831e+007 2.537e+013 1.000e+003 2.212e-003 1.353e-003 
1.827e-003 6.842e+007 2.537e+013 1.000e+003 1.855e-003 1.354e-003 
1.828e-003 6.854e+007 2.537e+013 1.000e+003 1.976e-003 1.354e-003 
1.828e-003 6.865e+007 2.537e+013 1.000e+003 2.273e-003 1.354e-003 
1.829e-003 6.877e+007 2.537e+013 1.000e+003 1.994e-003 1.354e-003 
1.830e-003 6.889e+007 2.537e+013 1.000e+003 2.528e-003 1.354e-003 
1.831e-003 6.899e+007 2.537e+013 1.000e+003 2.096e-003 1.354e-003 
1.832e-003 6.911e+007 2.538e+013 1.000e+003 2.202e-003 1.354e-003 
1.833e-003 6.924e+007 2.538e+013 1.000e+003 1.607e-003 1.354e-003 
1.834e-003 6.935e+007 2.538e+013 1.000e+003 1.603e-003 1.354e-003 
1.834e-003 6.947e+007 2.538e+013 1.000e+003 2.051e-003 1.354e-003 
1.835e-003 6.958e+007 2.538e+013 1.000e+003 2.211e-003 1.354e-003 
1.836e-003 6.969e+007 2.538e+013 1.000e+003 1.669e-003 1.354e-003 
1.837e-003 6.980e+007 2.538e+013 1.000e+003 1.719e-003 1.354e-003 
1.838e-003 6.990e+007 2.538e+013 1.000e+003 1.873e-003 1.354e-003 
1.838e-003 7.001e+007 2.538e+013 1.000e+003 2.018e-003 1.354e-003 
1.839e-003 7.012e+007 2.538e+013 1.000e+003 1.971e-003 1.354e-003 
1.840e-003 7.023e+007 2.539e+013 1.000e+003 2.034e-003 1.354e-003 
1.841e-003 7.034e+007 2.539e+013 1.000e+003 1.827e-003 1.354e-003 
1.842e-003 7.044e+007 2.539e+013 1.000e+003 1.894e-003 1.354e-003 
1.842e-003 7.054e+007 2.539e+013 1.000e+003 2.007e-003 1.354e-003 
1.843e-003 7.064e+007 2.539e+013 1.000e+003 2.422e-003 1.355e-003 
1.844e-003 7.074e+007 2.539e+013 1.000e+003 2.246e-003 1.355e-003 
1.845e-003 7.085e+007 2.539e+013 1.000e+003 2.200e-003 1.355e-003 
1.845e-003 7.095e+007 2.539e+013 1.000e+003 1.924e-003 1.355e-003 
1.846e-003 7.105e+007 2.539e+013 1.000e+003 1.755e-003 1.355e-003 
1.847e-003 7.115e+007 2.540e+013 1.000e+003 1.613e-003 1.355e-003 
1.848e-003 7.125e+007 2.540e+013 1.000e+003 1.659e-003 1.355e-003 
1.848e-003 7.135e+007 2.540e+013 1.000e+003 2.240e-003 1.355e-003 
1.849e-003 7.146e+007 2.540e+013 1.000e+003 2.092e-003 1.355e-003 
1.850e-003 7.155e+007 2.540e+013 1.000e+003 1.937e-003 1.355e-003 
1.851e-003 7.165e+007 2.540e+013 1.000e+003 1.783e-003 1.355e-003 
1.851e-003 7.173e+007 2.540e+013 1.000e+003 2.157e-003 1.355e-003 
1.852e-003 7.184e+007 2.540e+013 1.000e+003 1.981e-003 1.355e-003 
1.853e-003 7.193e+007 2.541e+013 1.000e+003 1.665e-003 1.355e-003 
1.853e-003 7.202e+007 2.541e+013 1.000e+003 1.781e-003 1.355e-003 
1.854e-003 7.212e+007 2.541e+013 1.000e+003 2.130e-003 1.355e-003 
1.855e-003 7.221e+007 2.541e+013 1.000e+003 2.366e-003 1.355e-003 
1.856e-003 7.231e+007 2.541e+013 1.000e+003 1.597e-003 1.356e-003 
1.856e-003 7.241e+007 2.541e+013 1.000e+003 2.190e-003 1.356e-003 
1.857e-003 7.250e+007 2.541e+013 1.000e+003 1.992e-003 1.356e-003 
1.858e-003 7.259e+007 2.541e+013 1.000e+003 1.459e-003 1.356e-003 
1.858e-003 7.269e+007 2.542e+013 1.000e+003 1.754e-003 1.356e-003 
1.859e-003 7.278e+007 2.542e+013 1.000e+003 1.457e-003 1.356e-003 
1.860e-003 7.287e+007 2.542e+013 1.000e+003 1.594e-003 1.356e-003 
1.860e-003 7.296e+007 2.542e+013 1.000e+003 2.267e-003 1.356e-003 
1.861e-003 7.305e+007 2.542e+013 1.000e+003 1.397e-003 1.356e-003 
1.862e-003 7.314e+007 2.542e+013 1.000e+003 2.375e-003 1.356e-003 
1.862e-003 7.323e+007 2.542e+013 1.000e+003 1.738e-003 1.356e-003 
1.863e-003 7.332e+007 2.542e+013 1.000e+003 2.370e-003 1.356e-003 
1.864e-003 7.343e+007 2.543e+013 1.000e+003 1.702e-003 1.356e-003 
1.864e-003 7.354e+007 2.543e+013 1.000e+003 2.244e-003 1.356e-003 
1.865e-003 7.364e+007 2.543e+013 1.000e+003 1.950e-003 1.356e-003 
1.866e-003 7.373e+007 2.543e+013 1.000e+003 1.330e-003 1.356e-003 
1.866e-003 7.381e+007 2.543e+013 1.000e+003 1.800e-003 1.356e-003 
1.867e-003 7.390e+007 2.543e+013 1.000e+003 2.206e-003 1.356e-003 
1.868e-003 7.399e+007 2.543e+013 1.000e+003 1.602e-003 1.356e-003 
1.868e-003 7.408e+007 2.543e+013 1.000e+003 1.946e-003 1.356e-003 
1.869e-003 7.417e+007 2.543e+013 1.000e+003 1.488e-003 1.356e-003 
1.870e-003 7.425e+007 2.543e+013 1.000e+003 2.103e-003 1.356e-003 
1.870e-003 7.433e+007 2.543e+013 1.000e+003 2.292e-003 1.356e-003 
1.871e-003 7.442e+007 2.544e+013 1.000e+003 2.186e-003 1.356e-003 
1.872e-003 7.449e+007 2.544e+013 1.000e+003 2.094e-003 1.356e-003 
1.872e-003 7.458e+007 2.544e+013 1.000e+003 1.441e-003 1.356e-003 
1.873e-003 7.466e+007 2.544e+013 1.000e+003 1.494e-003 1.356e-003 
1.873e-003 7.474e+007 2.544e+013 1.000e+003 2.414e-003 1.357e-003 
1.874e-003 7.483e+007 2.544e+013 1.000e+003 1.842e-003 1.357e-003 
1.875e-003 7.491e+007 2.544e+013 1.000e+003 1.843e-003 1.357e-003 
1.875e-003 7.499e+007 2.545e+013 1.000e+003 1.770e-003 1.357e-003 
1.876e-003 7.508e+007 2.545e+013 1.000e+003 2.143e-003 1.357e-003 
1.877e-003 7.516e+007 2.545e+013 1.000e+003 1.535e-003 1.357e-003 
1.877e-003 7.524e+007 2.545e+013 1.000e+003 2.282e-003 1.357e-003 
1.878e-003 7.532e+007 2.545e+013 1.000e+003 2.252e-003 1.357e-003 
1.878e-003 7.540e+007 2.545e+013 1.000e+003 2.372e-003 1.357e-003 
1.879e-003 7.549e+007 2.545e+013 1.000e+003 2.207e-003 1.357e-003 
1.880e-003 7.557e+007 2.545e+013 1.000e+003 2.335e-003 1.357e-003 
1.880e-003 7.565e+007 2.546e+013 1.000e+003 1.693e-003 1.357e-003 
1.881e-003 7.573e+007 2.546e+013 1.000e+003 2.341e-003 1.357e-003 
1.882e-003 7.581e+007 2.546e+013 1.000e+003 2.171e-003 1.357e-003 
1.882e-003 7.589e+007 2.546e+013 1.000e+003 1.956e-003 1.357e-003 
1.883e-003 7.596e+007 2.546e+013 1.000e+003 1.826e-003 1.357e-003 
1.883e-003 7.604e+007 2.546e+013 1.000e+003 1.556e-003 1.357e-003 
1.884e-003 7.613e+007 2.546e+013 1.000e+003 2.016e-003 1.357e-003 
1.885e-003 7.621e+007 2.546e+013 1.000e+003 2.007e-003 1.358e-003 
1.885e-003 7.628e+007 2.546e+013 1.000e+003 1.569e-003 1.358e-003 
1.886e-003 7.637e+007 2.547e+013 1.000e+003 1.486e-003 1.358e-003 
1.886e-003 7.644e+007 2.547e+013 1.000e+003 2.107e-003 1.358e-003 
1.887e-003 7.652e+007 2.547e+013 1.000e+003 1.641e-003 1.358e-003 
1.887e-003 7.660e+007 2.547e+013 1.000e+003 1.968e-003 1.358e-003 
1.888e-003 7.668e+007 2.547e+013 1.000e+003 1.317e-003 1.358e-003 
1.889e-003 7.675e+007 2.548e+013 1.000e+003 2.513e-003 1.358e-003 
1.889e-003 7.683e+007 2.547e+013 1.000e+003 2.228e-003 1.358e-003 
1.890e-003 7.692e+007 2.548e+013 1.000e+003 1.813e-003 1.358e-003 
1.891e-003 7.700e+007 2.545e+013 1.000e+003 1.877e-003 1.358e-003 
1.892e-003 7.708e+007 2.546e+013 1.000e+003 1.418e-003 1.359e-003 
1.893e-003 7.722e+007 2.546e+013 1.000e+003 1.768e-003 1.359e-003 
1.894e-003 7.736e+007 2.546e+013 1.000e+003 1.938e-003 1.359e-003 
1.895e-003 7.751e+007 2.547e+013 1.000e+003 1.878e-003 1.359e-003 
1.896e-003 7.767e+007 2.547e+013 1.000e+003 1.891e-003 1.359e-003 
1.898e-003 7.782e+007 2.547e+013 1.000e+003 1.842e-003 1.359e-003 
1.899e-003 7.797e+007 2.547e+013 1.000e+003 1.856e-003 1.359e-003 
1.900e-003 7.813e+007 2.548e+013 1.000e+003 1.878e-003 1.359e-003 
1.901e-003 7.828e+007 2.548e+013 1.000e+003 1.768e-003 1.360e-003 
1.902e-003 7.843e+007 2.548e+013 1.000e+003 2.095e-003 1.360e-003 
1.903e-003 7.858e+007 2.548e+013 1.000e+003 2.006e-003 1.360e-003 
1.905e-003 7.874e+007 2.549e+013 1.000e+003 1.924e-003 1.360e-003 
1.906e-003 7.889e+007 2.549e+013 1.000e+003 1.652e-003 1.360e-003 
1.907e-003 7.903e+007 2.549e+013 1.000e+003 1.606e-003 1.360e-003 
1.908e-003 7.916e+007 2.550e+013 1.000e+003 2.080e-003 1.360e-003 
1.909e-003 7.930e+007 2.550e+013 1.000e+003 1.746e-003 1.361e-003 
1.910e-003 7.944e+007 2.551e+013 1.000e+003 1.686e-003 1.361e-003 
1.911e-003 7.959e+007 2.551e+013 1.000e+003 2.059e-003 1.361e-003 
1.913e-003 7.975e+007 2.551e+013 1.000e+003 1.989e-003 1.361e-003 
1.914e-003 7.989e+007 2.552e+013 1.000e+003 1.609e-003 1.361e-003 
1.915e-003 8.004e+007 2.552e+013 1.000e+003 1.953e-003 1.361e-003 
1.916e-003 8.019e+007 2.552e+013 1.000e+003 1.979e-003 1.361e-003 
1.917e-003 8.034e+007 2.553e+013 1.000e+003 1.732e-003 1.362e-003 
1.918e-003 8.048e+007 2.553e+013 1.000e+003 2.062e-003 1.362e-003 
1.919e-003 8.062e+007 2.553e+013 1.000e+003 2.099e-003 1.362e-003 
1.921e-003 8.077e+007 2.554e+013 1.000e+003 2.062e-003 1.362e-003 
1.922e-003 8.092e+007 2.554e+013 1.000e+003 2.019e-003 1.362e-003 
1.923e-003 8.107e+007 2.554e+013 1.000e+003 2.116e-003 1.362e-003 
1.924e-003 8.123e+007 2.554e+013 1.000e+003 2.165e-003 1.362e-003 
1.925e-003 8.137e+007 2.555e+013 1.000e+003 2.041e-003 1.362e-003 
1.926e-003 8.152e+007 2.555e+013 1.000e+003 2.198e-003 1.363e-003 
1.928e-003 8.168e+007 2.555e+013 1.000e+003 2.124e-003 1.363e-003 
1.929e-003 8.183e+007 2.556e+013 1.000e+003 1.883e-003 1.363e-003 
1.930e-003 8.197e+007 2.556e+013 1.000e+003 1.868e-003 1.363e-003 
1.931e-003 8.212e+007 2.556e+013 1.000e+003 2.277e-003 1.363e-003 
1.932e-003 8.227e+007 2.557e+013 1.000e+003 2.184e-003 1.363e-003 
1.933e-003 8.242e+007 2.557e+013 1.000e+003 1.955e-003 1.363e-003 
1.935e-003 8.257e+007 2.557e+013 1.000e+003 1.965e-003 1.364e-003 
1.936e-003 8.272e+007 2.558e+013 1.000e+003 2.302e-003 1.364e-003 
1.937e-003 8.286e+007 2.558e+013 1.000e+003 2.170e-003 1.364e-003 
1.938e-003 8.301e+007 2.559e+013 1.000e+003 2.059e-003 1.364e-003 
1.939e-003 8.315e+007 2.559e+013 1.000e+003 2.045e-003 1.364e-003 
1.940e-003 8.330e+007 2.559e+013 1.000e+003 2.013e-003 1.364e-003 
1.942e-003 8.344e+007 2.560e+013 1.000e+003 2.187e-003 1.364e-003 
1.943e-003 8.360e+007 2.560e+013 1.000e+003 1.989e-003 1.365e-003 
1.944e-003 8.375e+007 2.560e+013 1.000e+003 2.341e-003 1.365e-003 
1.945e-003 8.390e+007 2.561e+013 1.000e+003 2.072e-003 1.365e-003 
1.946e-003 8.405e+007 2.561e+013 1.000e+003 2.082e-003 1.365e-003 
1.947e-003 8.419e+007 2.561e+013 1.000e+003 2.048e-003 1.365e-003 
1.949e-003 8.434e+007 2.562e+013 1.000e+003 1.930e-003 1.365e-003 
1.950e-003 8.448e+007 2.562e+013 1.000e+003 2.224e-003 1.365e-003 
1.951e-003 8.462e+007 2.563e+013 1.000e+003 1.762e-003 1.366e-003 
1.952e-003 8.477e+007 2.563e+013 1.000e+003 2.254e-003 1.366e-003 
1.953e-003 8.492e+007 2.564e+013 1.000e+003 2.058e-003 1.366e-003 
1.954e-003 8.506e+007 2.564e+013 1.000e+003 2.066e-003 1.366e-003 
1.956e-003 8.521e+007 2.565e+013 1.000e+003 2.186e-003 1.366e-003 
1.957e-003 8.534e+007 2.565e+013 1.000e+003 2.148e-003 1.366e-003 
1.958e-003 8.549e+007 2.566e+013 1.000e+003 2.174e-003 1.367e-003 
1.959e-003 8.563e+007 2.566e+013 1.000e+003 1.919e-003 1.367e-003 
1.960e-003 8.577e+007 2.567e+013 1.000e+003 2.104e-003 1.367e-003 
1.961e-003 8.591e+007 2.567e+013 1.000e+003 2.075e-003 1.367e-003 
1.963e-003 8.605e+007 2.568e+013 1.000e+003 2.169e-003 1.367e-003 
1.964e-003 8.620e+007 2.568e+013 1.000e+003 1.996e-003 1.368e-003 
1.965e-003 8.633e+007 2.569e+013 1.000e+003 1.992e-003 1.368e-003 
1.966e-003 8.648e+007 2.570e+013 1.000e+003 2.145e-003 1.368e-003 
1.967e-003 8.661e+007 2.571e+013 1.000e+003 2.061e-003 1.368e-003 
1.968e-003 8.675e+007 2.571e+013 1.000e+003 2.042e-003 1.368e-003 
1.970e-003 8.688e+007 2.572e+013 1.000e+003 2.033e-003 1.369e-003 
1.971e-003 8.702e+007 2.573e+013 1.000e+003 1.972e-003 1.369e-003 
1.972e-003 8.716e+007 2.573e+013 1.000e+003 2.202e-003 1.369e-003 
1.973e-003 8.729e+007 2.574e+013 1.000e+003 2.199e-003 1.369e-003 
1.974e-003 8.743e+007 2.575e+013 1.000e+003 2.172e-003 1.370e-003 
1.975e-003 8.757e+007 2.575e+013 1.000e+003 2.252e-003 1.370e-003 
1.977e-003 8.755e+007 2.577e+013 1.000e+003 2.255e-003 1.371e-003 
1.978e-003 8.756e+007 2.579e+013 1.000e+003 1.996e-003 1.372e-003 
1.979e-003 8.762e+007 2.581e+013 1.000e+003 1.976e-003 1.373e-003 
1.980e-003 8.772e+007 2.582e+013 1.000e+003 2.006e-003 1.373e-003 
1.981e-003 8.783e+007 2.583e+013 1.000e+003 2.038e-003 1.374e-003 
1.982e-003 8.795e+007 2.584e+013 1.000e+003 2.036e-003 1.374e-003 
1.984e-003 8.808e+007 2.585e+013 1.000e+003 2.099e-003 1.375e-003 
1.985e-003 8.820e+007 2.586e+013 1.000e+003 2.112e-003 1.375e-003 
1.986e-003 8.832e+007 2.587e+013 1.000e+003 2.289e-003 1.375e-003 
1.987e-003 8.843e+007 2.588e+013 1.000e+003 2.077e-003 1.376e-003 
1.988e-003 8.848e+007 2.590e+013 1.000e+003 2.226e-003 1.376e-003 
1.990e-003 8.853e+007 2.592e+013 1.000e+003 2.002e-003 1.377e-003 
1.991e-003 8.854e+007 2.594e+013 1.000e+003 2.137e-003 1.378e-003 
1.992e-003 8.846e+007 2.596e+013 1.000e+003 2.278e-003 1.380e-003 
1.993e-003 8.814e+007 2.603e+013 1.000e+003 2.931e-003 1.384e-003 
1.994e-003 8.767e+007 2.596e+013 1.000e+003 2.725e-003 1.388e-003 
1.996e-003 8.731e+007 2.603e+013 1.000e+003 2.806e-003 1.392e-003 
1.997e-003 8.601e+007 2.583e+013 1.000e+003 4.158e-003 1.402e-003 
1.998e-003 8.511e+007 2.589e+013 1.000e+003 3.445e-003 1.409e-003 
1.999e-003 8.452e+007 2.596e+013 1.000e+003 2.684e-003 1.414e-003 
2.000e-003 8.411e+007 2.602e+013 1.000e+003 2.316e-003 1.418e-003 
2.001e-003 8.372e+007 2.609e+013 1.000e+003 2.647e-003 1.422e-003 
2.002e-003 8.343e+007 2.612e+013 1.000e+003 2.513e-003 1.425e-003 
2.003e-003 8.326e+007 2.614e+013 1.000e+003 2.461e-003 1.427e-003 
2.004e-003 8.287e+007 2.619e+013 1.000e+003 3.106e-003 1.431e-003 
2.005e-003 8.217e+007 2.631e+013 1.000e+003 3.294e-003 1.437e-003 
2.006e-003 8.126e+007 2.645e+013 1.000e+003 3.831e-003 1.444e-003 
2.007e-003 8.050e+007 2.652e+013 1.000e+003 2.525e-003 1.451e-003 
2.008e-003 8.034e+007 2.655e+013 1.000e+003 1.880e-003 1.453e-003 
2.010e-003 8.034e+007 2.657e+013 1.000e+003 1.836e-003 1.454e-003 
2.011e-003 8.037e+007 2.658e+013 1.000e+003 1.449e-003 1.455e-003 
2.012e-003 8.040e+007 2.660e+013 1.000e+003 1.963e-003 1.456e-003 
2.013e-003 8.042e+007 2.662e+013 1.000e+003 2.129e-003 1.456e-003 
2.014e-003 8.050e+007 2.659e+013 1.000e+003 8.274e-004 1.457e-003 
2.014e-003 8.071e+007 2.654e+013 1.000e+003 1.488e-003 1.456e-003 
2.015e-003 8.077e+007 2.651e+013 1.000e+003 2.047e-003 1.457e-003 
2.016e-003 8.067e+007 2.654e+013 1.000e+003 2.151e-003 1.458e-003 
2.017e-003 8.060e+007 2.658e+013 1.000e+003 2.330e-003 1.460e-003 
2.018e-003 8.055e+007 2.662e+013 1.000e+003 1.753e-003 1.461e-003 
2.019e-003 8.053e+007 2.665e+013 1.000e+003 2.031e-003 1.462e-003 
2.020e-003 8.054e+007 2.667e+013 1.000e+003 1.759e-003 1.463e-003 
2.021e-003 8.055e+007 2.669e+013 1.000e+003 1.760e-003 1.464e-003 
2.022e-003 8.056e+007 2.672e+013 1.000e+003 2.327e-003 1.464e-003 
2.023e-003 8.054e+007 2.675e+013 1.000e+003 1.922e-003 1.466e-003 
2.024e-003 8.049e+007 2.679e+013 1.000e+003 2.401e-003 1.467e-003 
2.024e-003 8.017e+007 2.687e+013 1.000e+003 2.937e-003 1.470e-003 
2.025e-003 7.972e+007 2.698e+013 1.000e+003 3.694e-003 1.474e-003 
2.026e-003 7.932e+007 2.707e+013 1.000e+003 2.627e-003 1.478e-003 
2.027e-003 7.908e+007 2.713e+013 1.000e+003 2.442e-003 1.480e-003 
2.028e-003 7.893e+007 2.718e+013 1.000e+003 2.405e-003 1.482e-003 
2.029e-003 7.882e+007 2.722e+013 1.000e+003 1.930e-003 1.484e-003 
2.030e-003 7.873e+007 2.726e+013 1.000e+003 2.311e-003 1.486e-003 
2.031e-003 7.866e+007 2.730e+013 1.000e+003 2.466e-003 1.487e-003 
2.032e-003 7.859e+007 2.733e+013 1.000e+003 2.033e-003 1.488e-003 
2.033e-003 7.850e+007 2.737e+013 1.000e+003 2.697e-003 1.490e-003 
2.033e-003 7.835e+007 2.742e+013 1.000e+003 2.589e-003 1.492e-003 
2.034e-003 7.830e+007 2.745e+013 1.000e+003 2.047e-003 1.493e-003 
2.035e-003 7.831e+007 2.747e+013 1.000e+003 2.229e-003 1.494e-003 
2.036e-003 7.833e+007 2.749e+013 1.000e+003 2.121e-003 1.494e-003 
2.037e-003 7.836e+007 2.750e+013 1.000e+003 2.194e-003 1.495e-003 
2.038e-003 7.839e+007 2.752e+013 1.000e+003 2.065e-003 1.496e-003 
2.038e-003 7.843e+007 2.753e+013 1.000e+003 2.207e-003 1.496e-003 
2.039e-003 7.848e+007 2.755e+013 1.000e+003 2.395e-003 1.497e-003 
2.040e-003 7.834e+007 2.753e+013 1.000e+003 2.647e-003 1.498e-003 
2.041e-003 7.824e+007 2.755e+013 1.000e+003 2.333e-003 1.500e-003 
2.041e-003 7.820e+007 2.758e+013 1.000e+003 1.598e-003 1.501e-003 
2.042e-003 7.819e+007 2.760e+013 1.000e+003 1.401e-003 1.501e-003 
2.043e-003 7.820e+007 2.760e+013 1.000e+003 1.123e-003 1.502e-003 
2.043e-003 7.817e+007 2.759e+013 1.000e+003 1.142e-003 1.502e-003 
2.044e-003 7.788e+007 2.758e+013 1.000e+003 2.838e-003 1.505e-003 
2.045e-003 7.758e+007 2.763e+013 1.000e+003 2.187e-003 1.508e-003 
2.046e-003 7.694e+007 2.760e+013 1.000e+003 4.093e-003 1.514e-003 
2.047e-003 7.570e+007 2.758e+013 1.000e+003 5.978e-003 1.524e-003 
2.048e-003 7.424e+007 2.757e+013 1.000e+003 5.920e-003 1.535e-003 
2.049e-003 7.284e+007 2.760e+013 1.000e+003 5.045e-003 1.545e-003 
2.050e-003 7.174e+007 2.763e+013 1.000e+003 4.669e-003 1.553e-003 
2.050e-003 7.056e+007 2.767e+013 1.000e+003 5.361e-003 1.562e-003 
2.051e-003 6.976e+007 2.769e+013 1.000e+003 4.312e-003 1.569e-003 
2.052e-003 6.909e+007 2.770e+013 1.000e+003 5.591e-003 1.574e-003 
2.052e-003 6.842e+007 2.773e+013 1.000e+003 4.230e-003 1.579e-003 
2.052e-003 6.779e+007 2.775e+013 1.000e+003 5.801e-003 1.584e-003 
2.053e-003 6.714e+007 2.778e+013 1.000e+003 7.099e-003 1.589e-003 
2.053e-003 6.639e+007 2.781e+013 1.000e+003 5.498e-003 1.594e-003 
2.054e-003 6.560e+007 2.786e+013 1.000e+003 7.817e-003 1.600e-003 
2.054e-003 6.478e+007 2.792e+013 1.000e+003 5.714e-003 1.606e-003 
2.054e-003 6.412e+007 2.798e+013 1.000e+003 4.743e-003 1.611e-003 
2.055e-003 6.353e+007 2.804e+013 1.000e+003 6.946e-003 1.615e-003 
2.055e-003 6.297e+007 2.811e+013 1.000e+003 5.787e-003 1.620e-003 
2.055e-003 6.240e+007 2.820e+013 1.000e+003 7.592e-003 1.624e-003 
2.056e-003 6.208e+007 2.824e+013 1.000e+003 2.141e-003 1.626e-003 
2.056e-003 6.184e+007 2.826e+013 1.000e+003 1.312e-003 1.628e-003 
2.056e-003 6.150e+007 2.799e+013 1.000e+003 4.123e-003 1.631e-003 
2.056e-003 6.103e+007 2.805e+013 1.000e+003 2.703e-003 1.634e-003 
2.057e-003 6.050e+007 2.798e+013 1.000e+003 2.696e-003 1.638e-003 
2.057e-003 5.992e+007 2.785e+013 1.000e+003 6.207e-003 1.643e-003 
2.058e-003 5.937e+007 2.785e+013 1.000e+003 6.434e-003 1.647e-003 
2.058e-003 5.884e+007 2.786e+013 1.000e+003 5.332e-003 1.651e-003 
2.058e-003 5.819e+007 2.790e+013 1.000e+003 7.232e-003 1.656e-003 
2.059e-003 5.758e+007 2.779e+013 1.000e+003 5.414e-003 1.660e-003 
2.059e-003 5.701e+007 2.770e+013 1.000e+003 7.185e-003 1.665e-003 
2.059e-003 5.646e+007 2.771e+013 1.000e+003 4.287e-003 1.669e-003 
2.060e-003 5.601e+007 2.773e+013 1.000e+003 2.036e-003 1.672e-003 
2.060e-003 5.567e+007 2.774e+013 1.000e+003 1.917e-003 1.675e-003 
2.061e-003 5.529e+007 2.772e+013 1.000e+003 5.451e-003 1.678e-003 
2.061e-003 5.498e+007 2.773e+013 1.000e+003 1.272e-003 1.681e-003 
2.061e-003 5.472e+007 2.774e+013 1.000e+003 2.096e-003 1.683e-003 
2.062e-003 5.449e+007 2.776e+013 1.000e+003 5.749e-003 1.685e-003 
2.062e-003 5.427e+007 2.778e+013 1.000e+003 4.837e-003 1.687e-003 
2.062e-003 5.404e+007 2.781e+013 1.000e+003 2.330e-003 1.689e-003 
2.063e-003 5.375e+007 2.780e+013 1.000e+003 2.372e-003 1.691e-003 
2.063e-003 5.350e+007 2.780e+013 1.000e+003 4.036e-003 1.693e-003 
2.063e-003 5.332e+007 2.781e+013 1.000e+003 3.659e-003 1.695e-003 
2.064e-003 5.317e+007 2.781e+013 1.000e+003 1.712e-003 1.696e-003 
2.064e-003 5.301e+007 2.782e+013 1.000e+003 4.432e-004 1.698e-003 
2.065e-003 5.290e+007 2.783e+013 1.000e+003 3.784e-003 1.699e-003 
2.065e-003 5.283e+007 2.784e+013 1.000e+003 4.002e-004 1.699e-003 
2.065e-003 5.277e+007 2.785e+013 1.000e+003 4.034e-003 1.700e-003 
2.066e-003 5.270e+007 2.786e+013 1.000e+003 4.833e-003 1.701e-003 
2.066e-003 5.262e+007 2.788e+013 1.000e+003 3.636e-003 1.702e-003 
2.066e-003 5.252e+007 2.790e+013 1.000e+003 4.659e-003 1.703e-003 
2.067e-003 5.246e+007 2.791e+013 1.000e+003 3.401e-004 1.704e-003 
2.067e-003 5.245e+007 2.792e+013 1.000e+003 2.441e-004 1.704e-003 
2.067e-003 5.244e+007 2.792e+013 1.000e+003 4.749e-004 1.705e-003 
2.068e-003 5.245e+007 2.792e+013 1.000e+003 2.871e-003 1.705e-003 
2.068e-003 5.243e+007 2.792e+013 1.000e+003 1.445e-003 1.706e-003 
2.069e-003 5.237e+007 2.791e+013 1.000e+003 3.533e-003 1.706e-003 
2.069e-003 5.230e+007 2.791e+013 1.000e+003 3.356e-003 1.707e-003 
2.070e-003 5.224e+007 2.791e+013 1.000e+003 3.460e-003 1.708e-003 
2.070e-003 5.219e+007 2.791e+013 1.000e+003 1.843e-003 1.709e-003 
2.070e-003 5.215e+007 2.791e+013 1.000e+003 1.905e-003 1.710e-003 
2.071e-003 5.213e+007 2.791e+013 1.000e+003 4.761e-005 1.710e-003 
2.071e-003 5.212e+007 2.792e+013 1.000e+003 5.392e-004 1.711e-003 
2.072e-003 5.212e+007 2.792e+013 1.000e+003 2.783e-003 1.711e-003 
2.072e-003 5.212e+007 2.792e+013 1.000e+003 4.650e-004 1.712e-003 
2.072e-003 5.213e+007 2.792e+013 1.000e+003 1.667e-003 1.712e-003 
2.073e-003 5.215e+007 2.792e+013 1.000e+003 1.237e-003 1.712e-003 
2.073e-003 5.218e+007 2.793e+013 1.000e+003 2.408e-003 1.712e-003 
2.074e-003 5.220e+007 2.793e+013 1.000e+003 3.930e-003 1.713e-003 
2.074e-003 5.223e+007 2.793e+013 1.000e+003 7.973e-004 1.713e-003 
2.075e-003 5.225e+007 2.794e+013 1.000e+003 3.272e-003 1.713e-003 
2.075e-003 5.226e+007 2.794e+013 1.000e+003 2.883e-004 1.714e-003 
2.076e-003 5.227e+007 2.794e+013 1.000e+003 2.969e-003 1.714e-003 
2.076e-003 5.229e+007 2.795e+013 1.000e+003 3.127e-003 1.714e-003 
2.077e-003 5.231e+007 2.795e+013 1.000e+003 1.773e-003 1.715e-003 
2.077e-003 5.233e+007 2.796e+013 1.000e+003 8.096e-005 1.715e-003 
2.077e-003 5.235e+007 2.796e+013 1.000e+003 2.333e-003 1.715e-003 
2.078e-003 5.237e+007 2.796e+013 1.000e+003 7.703e-005 1.716e-003 
2.078e-003 5.239e+007 2.797e+013 1.000e+003 6.462e-004 1.716e-003 
2.079e-003 5.241e+007 2.797e+013 1.000e+003 3.275e-003 1.716e-003 
2.079e-003 5.242e+007 2.798e+013 1.000e+003 7.048e-004 1.717e-003 
2.080e-003 5.242e+007 2.798e+013 1.000e+003 3.908e-003 1.717e-003 
2.080e-003 5.241e+007 2.799e+013 1.000e+003 2.456e-003 1.718e-003 
2.081e-003 5.236e+007 2.800e+013 1.000e+003 6.421e-004 1.718e-003 
2.081e-003 5.188e+007 2.793e+013 1.000e+003 3.859e-003 1.722e-003 
2.082e-003 5.135e+007 2.794e+013 1.000e+003 6.685e-003 1.726e-003 
2.082e-003 5.084e+007 2.797e+013 1.000e+003 2.339e-003 1.730e-003 
2.082e-003 5.047e+007 2.799e+013 1.000e+003 2.123e-003 1.733e-003 
2.083e-003 5.014e+007 2.800e+013 1.000e+003 2.775e-003 1.736e-003 
2.083e-003 4.983e+007 2.799e+013 1.000e+003 3.587e-003 1.739e-003 
2.084e-003 4.942e+007 2.799e+013 1.000e+003 5.219e-003 1.742e-003 
2.084e-003 4.888e+007 2.800e+013 1.000e+003 6.311e-003 1.746e-003 
2.084e-003 4.825e+007 2.801e+013 1.000e+003 4.114e-003 1.751e-003 
2.085e-003 4.771e+007 2.802e+013 1.000e+003 6.608e-003 1.755e-003 
2.085e-003 4.724e+007 2.803e+013 1.000e+003 1.728e-003 1.758e-003 
2.086e-003 4.679e+007 2.803e+013 1.000e+003 5.507e-003 1.762e-003 
2.086e-003 4.633e+007 2.804e+013 1.000e+003 5.453e-003 1.765e-003 
2.086e-003 4.598e+007 2.805e+013 1.000e+003 5.328e-003 1.768e-003 
2.087e-003 4.568e+007 2.805e+013 1.000e+003 2.278e-003 1.771e-003 
2.087e-003 4.543e+007 2.806e+013 1.000e+003 5.227e-003 1.773e-003 
2.088e-003 4.527e+007 2.806e+013 1.000e+003 4.125e-003 1.774e-003 
2.088e-003 4.515e+007 2.807e+013 1.000e+003 2.769e-004 1.776e-003 
2.088e-003 4.505e+007 2.808e+013 1.000e+003 5.129e-003 1.777e-003 
2.089e-003 4.488e+007 2.808e+013 1.000e+003 1.798e-003 1.778e-003 
2.089e-003 4.471e+007 2.808e+013 1.000e+003 3.629e-003 1.780e-003 
2.089e-003 4.455e+007 2.809e+013 1.000e+003 2.970e-003 1.781e-003 
2.090e-003 4.440e+007 2.810e+013 1.000e+003 4.152e-003 1.783e-003 
2.090e-003 4.426e+007 2.811e+013 1.000e+003 2.065e-004 1.784e-003 
2.091e-003 4.412e+007 2.812e+013 1.000e+003 2.753e-003 1.785e-003 
2.091e-003 4.399e+007 2.813e+013 1.000e+003 1.807e-003 1.787e-003 
2.091e-003 4.386e+007 2.814e+013 1.000e+003 1.569e-004 1.788e-003 
2.092e-003 4.373e+007 2.815e+013 1.000e+003 1.043e-004 1.789e-003 
2.092e-003 4.358e+007 2.816e+013 1.000e+003 4.047e-003 1.791e-003 
2.092e-003 4.332e+007 2.812e+013 1.000e+003 6.469e-003 1.793e-003 
2.093e-003 4.290e+007 2.807e+013 1.000e+003 2.449e-003 1.796e-003 
2.093e-003 4.256e+007 2.807e+013 1.000e+003 6.732e-003 1.799e-003 
2.094e-003 4.231e+007 2.809e+013 1.000e+003 4.556e-003 1.801e-003 
2.094e-003 4.209e+007 2.810e+013 1.000e+003 7.188e-004 1.803e-003 
2.094e-003 4.191e+007 2.811e+013 1.000e+003 4.349e-003 1.804e-003 
2.095e-003 4.173e+007 2.813e+013 1.000e+003 2.905e-003 1.806e-003 
2.095e-003 4.158e+007 2.814e+013 1.000e+003 4.449e-003 1.808e-003 
2.096e-003 4.145e+007 2.809e+013 1.000e+003 3.471e-003 1.809e-003 
2.096e-003 4.130e+007 2.805e+013 1.000e+003 4.994e-003 1.810e-003 
2.096e-003 4.115e+007 2.804e+013 1.000e+003 4.854e-003 1.812e-003 
2.097e-003 4.097e+007 2.804e+013 1.000e+003 9.497e-004 1.813e-003 
2.097e-003 4.077e+007 2.804e+013 1.000e+003 2.502e-003 1.815e-003 
2.097e-003 4.058e+007 2.805e+013 1.000e+003 5.277e-003 1.817e-003 
2.098e-003 4.050e+007 2.805e+013 1.000e+003 8.543e-005 1.818e-003 
2.098e-003 4.046e+007 2.806e+013 1.000e+003 4.172e-003 1.818e-003 
2.099e-003 4.043e+007 2.807e+013 1.000e+003 9.054e-004 1.819e-003 
2.099e-003 4.041e+007 2.807e+013 1.000e+003 3.559e-003 1.819e-003 
2.099e-003 4.039e+007 2.808e+013 1.000e+003 1.406e-004 1.820e-003 
2.100e-003 4.035e+007 2.809e+013 1.000e+003 1.108e-003 1.820e-003 
2.100e-003 4.030e+007 2.810e+013 1.000e+003 1.413e-003 1.821e-003 
2.100e-003 4.026e+007 2.810e+013 1.000e+003 3.291e-003 1.822e-003 
2.100e-003 4.022e+007 2.811e+013 1.000e+003 1.687e-003 1.822e-003 
2.101e-003 4.019e+007 2.812e+013 1.000e+003 4.017e-003 1.823e-003 
2.101e-003 4.016e+007 2.812e+013 1.000e+003 3.494e-003 1.823e-003 
2.101e-003 4.013e+007 2.813e+013 1.000e+003 3.530e-003 1.824e-003 
2.102e-003 4.010e+007 2.814e+013 1.000e+003 9.701e-004 1.824e-003 
2.102e-003 4.008e+007 2.814e+013 1.000e+003 3.818e-003 1.825e-003 
2.102e-003 4.006e+007 2.815e+013 1.000e+003 2.231e-003 1.825e-003 
2.103e-003 4.005e+007 2.815e+013 1.000e+003 9.226e-004 1.826e-003 
2.103e-003 4.003e+007 2.816e+013 1.000e+003 9.161e-005 1.826e-003 
2.103e-003 4.002e+007 2.816e+013 1.000e+003 6.833e-005 1.826e-003 
2.104e-003 4.001e+007 2.817e+013 1.000e+003 2.602e-003 1.827e-003 
2.104e-003 4.000e+007 2.817e+013 1.000e+003 1.095e-003 1.827e-003 
2.104e-003 4.000e+007 2.818e+013 1.000e+003 1.733e-004 1.827e-003 
2.105e-003 3.999e+007 2.818e+013 1.000e+003 3.840e-004 1.828e-003 
2.105e-003 3.999e+007 2.819e+013 1.000e+003 5.363e-004 1.828e-003 
2.105e-003 4.000e+007 2.819e+013 1.000e+003 3.085e-003 1.828e-003 
2.105e-003 4.001e+007 2.820e+013 1.000e+003 9.380e-004 1.829e-003 
2.106e-003 4.002e+007 2.820e+013 1.000e+003 3.676e-003 1.829e-003 
2.106e-003 4.003e+007 2.821e+013 1.000e+003 2.773e-003 1.829e-003 
2.106e-003 4.003e+007 2.821e+013 1.000e+003 4.407e-003 1.829e-003 
2.107e-003 4.004e+007 2.822e+013 1.000e+003 3.286e-003 1.830e-003 
2.107e-003 4.005e+007 2.822e+013 1.000e+003 1.329e-003 1.830e-003 
2.107e-003 4.003e+007 2.821e+013 1.000e+003 1.324e-003 1.830e-003 
2.108e-003 4.001e+007 2.822e+013 1.000e+003 3.377e-004 1.831e-003 
2.108e-003 4.001e+007 2.822e+013 1.000e+003 6.275e-004 1.831e-003 
2.108e-003 4.000e+007 2.822e+013 1.000e+003 1.098e-003 1.832e-003 
2.109e-003 4.000e+007 2.822e+013 1.000e+003 4.692e-004 1.832e-003 
2.109e-003 4.001e+007 2.823e+013 1.000e+003 4.172e-003 1.832e-003 
2.109e-003 4.001e+007 2.823e+013 1.000e+003 3.270e-003 1.832e-003 
2.110e-003 4.002e+007 2.823e+013 1.000e+003 4.040e-003 1.833e-003 
2.110e-003 4.003e+007 2.824e+013 1.000e+003 3.760e-003 1.833e-003 
2.110e-003 4.004e+007 2.824e+013 1.000e+003 9.646e-004 1.833e-003 
2.110e-003 4.005e+007 2.824e+013 1.000e+003 1.503e-005 1.833e-003 
2.111e-003 4.006e+007 2.824e+013 1.000e+003 1.189e-003 1.834e-003 
2.111e-003 4.008e+007 2.825e+013 1.000e+003 7.033e-004 1.834e-003 
2.111e-003 4.009e+007 2.825e+013 1.000e+003 1.275e-004 1.834e-003 
2.112e-003 4.011e+007 2.825e+013 1.000e+003 4.072e-003 1.834e-003 
2.112e-003 4.013e+007 2.825e+013 1.000e+003 4.213e-003 1.834e-003 
2.112e-003 4.009e+007 2.822e+013 1.000e+003 1.436e-003 1.835e-003 
2.113e-003 3.992e+007 2.822e+013 1.000e+003 9.628e-004 1.836e-003 
2.113e-003 3.975e+007 2.822e+013 1.000e+003 4.272e-004 1.838e-003 
2.113e-003 3.961e+007 2.823e+013 1.000e+003 1.231e-003 1.839e-003 
2.113e-003 3.948e+007 2.823e+013 1.000e+003 2.233e-004 1.840e-003 
2.114e-003 3.935e+007 2.824e+013 1.000e+003 1.280e-003 1.841e-003 
2.114e-003 3.922e+007 2.825e+013 1.000e+003 5.271e-003 1.843e-003 
2.114e-003 3.911e+007 2.826e+013 1.000e+003 6.708e-004 1.844e-003 
2.115e-003 3.900e+007 2.828e+013 1.000e+003 1.301e-003 1.845e-003 
2.115e-003 3.890e+007 2.829e+013 1.000e+003 1.728e-003 1.846e-003 
2.115e-003 3.881e+007 2.830e+013 1.000e+003 4.717e-003 1.847e-003 
2.115e-003 3.873e+007 2.831e+013 1.000e+003 4.311e-003 1.848e-003 
2.116e-003 3.865e+007 2.832e+013 1.000e+003 3.518e-003 1.848e-003 
2.116e-003 3.858e+007 2.833e+013 1.000e+003 1.804e-004 1.849e-003 
2.116e-003 3.850e+007 2.834e+013 1.000e+003 1.222e-003 1.850e-003 
2.117e-003 3.843e+007 2.836e+013 1.000e+003 3.200e-003 1.851e-003 
2.117e-003 3.839e+007 2.837e+013 1.000e+003 3.081e-003 1.851e-003 
2.117e-003 3.836e+007 2.835e+013 1.000e+003 3.759e-003 1.852e-003 
2.118e-003 3.834e+007 2.835e+013 1.000e+003 3.561e-003 1.852e-003 
2.118e-003 3.833e+007 2.836e+013 1.000e+003 4.520e-003 1.853e-003 
2.118e-003 3.831e+007 2.836e+013 1.000e+003 2.893e-003 1.853e-003 
2.118e-003 3.831e+007 2.835e+013 1.000e+003 2.832e-003 1.853e-003 
2.119e-003 3.835e+007 2.832e+013 1.000e+003 5.365e-004 1.853e-003 
2.119e-003 3.835e+007 2.831e+013 1.000e+003 4.496e-004 1.854e-003 
2.119e-003 3.819e+007 2.833e+013 1.000e+003 1.538e-003 1.855e-003 
2.120e-003 3.809e+007 2.834e+013 1.000e+003 9.105e-003 1.856e-003 
2.120e-003 3.803e+007 2.835e+013 1.000e+003 8.866e-003 1.857e-003 
2.120e-003 3.797e+007 2.836e+013 1.000e+003 7.973e-003 1.857e-003 
2.120e-003 3.792e+007 2.837e+013 1.000e+003 4.645e-003 1.858e-003 
2.121e-003 3.787e+007 2.838e+013 1.000e+003 4.870e-003 1.859e-003 
2.121e-003 3.783e+007 2.839e+013 1.000e+003 6.436e-003 1.859e-003 
2.121e-003 3.779e+007 2.840e+013 1.000e+003 5.063e-003 1.860e-003 
2.121e-003 3.779e+007 2.840e+013 1.000e+003 7.317e-003 1.860e-003 
2.122e-003 3.777e+007 2.841e+013 1.000e+003 3.977e-003 1.860e-003 
2.122e-003 3.774e+007 2.841e+013 1.000e+003 9.869e-003 1.861e-003 
2.122e-003 3.771e+007 2.842e+013 1.000e+003 2.906e-003 1.861e-003 
2.122e-003 3.768e+007 2.843e+013 1.000e+003 2.975e-004 1.862e-003 
2.123e-003 3.765e+007 2.844e+013 1.000e+003 3.330e-003 1.862e-003 
2.123e-003 3.762e+007 2.845e+013 1.000e+003 1.285e-003 1.863e-003 
2.123e-003 3.760e+007 2.846e+013 1.000e+003 2.114e-003 1.863e-003 
2.124e-003 3.757e+007 2.847e+013 1.000e+003 8.959e-003 1.864e-003 
2.124e-003 3.755e+007 2.847e+013 1.000e+003 2.898e-003 1.864e-003 
2.124e-003 3.753e+007 2.848e+013 1.000e+003 1.051e-002 1.864e-003 
2.124e-003 3.751e+007 2.849e+013 1.000e+003 7.175e-003 1.865e-003 
2.125e-003 3.748e+007 2.850e+013 1.000e+003 3.320e-003 1.865e-003 
2.125e-003 3.747e+007 2.850e+013 1.000e+003 1.085e-002 1.866e-003 
2.125e-003 3.745e+007 2.851e+013 1.000e+003 7.364e-003 1.866e-003 
2.125e-003 3.744e+007 2.852e+013 1.000e+003 1.008e-002 1.866e-003 
2.126e-003 3.744e+007 2.852e+013 1.000e+003 8.114e-003 1.867e-003 
2.126e-003 3.744e+007 2.853e+013 1.000e+003 6.191e-003 1.867e-003 
2.126e-003 3.744e+007 2.854e+013 1.000e+003 7.392e-003 1.867e-003 
2.126e-003 3.744e+007 2.854e+013 1.000e+003 3.304e-003 1.867e-003 
2.127e-003 3.744e+007 2.854e+013 1.000e+003 2.013e-003 1.868e-003 
2.127e-003 3.745e+007 2.855e+013 1.000e+003 2.138e-003 1.868e-003 
2.127e-003 3.746e+007 2.855e+013 1.000e+003 4.362e-004 1.868e-003 
2.127e-003 3.747e+007 2.856e+013 1.000e+003 7.653e-004 1.868e-003 
2.128e-003 3.748e+007 2.856e+013 1.000e+003 2.111e-003 1.868e-003 
2.128e-003 3.750e+007 2.856e+013 1.000e+003 2.103e-003 1.869e-003 
2.128e-003 3.751e+007 2.857e+013 1.000e+003 1.482e-004 1.869e-003 
2.129e-003 3.752e+007 2.857e+013 1.000e+003 4.021e-003 1.869e-003 
2.129e-003 3.753e+007 2.857e+013 1.000e+003 1.032e-002 1.869e-003 
2.129e-003 3.755e+007 2.858e+013 1.000e+003 2.719e-003 1.869e-003 
2.129e-003 3.757e+007 2.858e+013 1.000e+003 5.308e-003 1.869e-003 
2.130e-003 3.758e+007 2.858e+013 1.000e+003 4.873e-003 1.870e-003 
2.130e-003 3.760e+007 2.858e+013 1.000e+003 1.460e-002 1.870e-003 
2.130e-003 3.761e+007 2.859e+013 1.000e+003 5.181e-003 1.870e-003 
2.130e-003 3.762e+007 2.859e+013 1.000e+003 8.142e-003 1.870e-003 
2.131e-003 3.763e+007 2.860e+013 1.000e+003 5.560e-003 1.870e-003 
2.131e-003 3.764e+007 2.860e+013 1.000e+003 7.470e-003 1.870e-003 
2.131e-003 3.766e+007 2.860e+013 1.000e+003 4.057e-003 1.870e-003 
2.131e-003 3.768e+007 2.860e+013 1.000e+003 7.337e-003 1.871e-003 
2.132e-003 3.769e+007 2.861e+013 1.000e+003 7.705e-003 1.871e-003 
2.132e-003 3.771e+007 2.861e+013 1.000e+003 8.314e-003 1.871e-003 
2.132e-003 3.772e+007 2.861e+013 1.000e+003 5.371e-003 1.871e-003 
2.132e-003 3.774e+007 2.857e+013 1.000e+003 7.829e-003 1.871e-003 
2.133e-003 3.776e+007 2.857e+013 1.000e+003 1.399e-002 1.871e-003 
2.133e-003 3.778e+007 2.858e+013 1.000e+003 1.374e-003 1.871e-003 
2.133e-003 3.779e+007 2.858e+013 1.000e+003 3.322e-004 1.872e-003 
2.133e-003 3.781e+007 2.858e+013 1.000e+003 9.954e-003 1.872e-003 
2.134e-003 3.782e+007 2.859e+013 1.000e+003 3.991e-003 1.872e-003 
2.134e-003 3.782e+007 2.860e+013 1.000e+003 1.180e-002 1.872e-003 
2.134e-003 3.775e+007 2.851e+013 1.000e+003 1.619e-002 1.873e-003 
2.134e-003 3.754e+007 2.846e+013 1.000e+003 1.645e-002 1.875e-003 
2.135e-003 3.744e+007 2.847e+013 1.000e+003 1.688e-002 1.876e-003 
2.135e-003 3.738e+007 2.847e+013 1.000e+003 1.131e-002 1.876e-003 
2.135e-003 3.734e+007 2.847e+013 1.000e+003 9.972e-005 1.877e-003 
2.135e-003 3.733e+007 2.848e+013 1.000e+003 1.037e-002 1.877e-003 
2.136e-003 3.731e+007 2.848e+013 1.000e+003 1.086e-002 1.877e-003 
2.136e-003 3.731e+007 2.848e+013 1.000e+003 1.003e-002 1.878e-003 
2.136e-003 3.731e+007 2.849e+013 1.000e+003 1.079e-002 1.878e-003 
2.136e-003 3.732e+007 2.849e+013 1.000e+003 1.064e-002 1.878e-003 
2.137e-003 3.732e+007 2.849e+013 1.000e+003 1.109e-002 1.878e-003 
2.137e-003 3.733e+007 2.849e+013 1.000e+003 1.031e-002 1.879e-003 
2.137e-003 3.734e+007 2.850e+013 1.000e+003 1.033e-002 1.879e-003 
2.137e-003 3.736e+007 2.850e+013 1.000e+003 9.860e-003 1.879e-003 
2.138e-003 3.738e+007 2.850e+013 1.000e+003 1.167e-002 1.879e-003 
2.138e-003 3.739e+007 2.850e+013 1.000e+003 1.161e-002 1.879e-003 
2.138e-003 3.741e+007 2.850e+013 1.000e+003 1.329e-002 1.879e-003 
2.138e-003 3.744e+007 2.851e+013 1.000e+003 9.951e-003 1.879e-003 
2.139e-003 3.746e+007 2.851e+013 1.000e+003 1.498e-002 1.879e-003 
2.139e-003 3.748e+007 2.851e+013 1.000e+003 7.757e-003 1.880e-003 
2.139e-003 3.750e+007 2.851e+013 1.000e+003 8.726e-003 1.880e-003 
2.139e-003 3.753e+007 2.851e+013 1.000e+003 1.088e-002 1.880e-003 
2.140e-003 3.755e+007 2.851e+013 1.000e+003 1.927e-002 1.880e-003 
2.140e-003 3.758e+007 2.852e+013 1.000e+003 9.271e-003 1.880e-003 
2.140e-003 3.761e+007 2.852e+013 1.000e+003 6.715e-003 1.880e-003 
2.140e-003 3.763e+007 2.852e+013 1.000e+003 9.632e-003 1.880e-003 
2.141e-003 3.765e+007 2.852e+013 1.000e+003 1.963e-002 1.880e-003 
2.141e-003 3.768e+007 2.852e+013 1.000e+003 1.012e-002 1.880e-003 
2.141e-003 3.771e+007 2.852e+013 1.000e+003 1.311e-002 1.880e-003 
2.141e-003 3.773e+007 2.853e+013 1.000e+003 1.088e-002 1.880e-003 
2.142e-003 3.776e+007 2.853e+013 1.000e+003 2.159e-002 1.880e-003 
2.142e-003 3.779e+007 2.853e+013 1.000e+003 9.312e-003 1.880e-003 
2.142e-003 3.782e+007 2.853e+013 1.000e+003 1.369e-002 1.881e-003 
2.142e-003 3.785e+007 2.853e+013 1.000e+003 1.362e-002 1.881e-003 
2.143e-003 3.788e+007 2.853e+013 1.000e+003 1.423e-002 1.881e-003 
2.143e-003 3.791e+007 2.853e+013 1.000e+003 1.219e-002 1.881e-003 
2.143e-003 3.794e+007 2.853e+013 1.000e+003 9.106e-003 1.881e-003 
2.143e-003 3.798e+007 2.854e+013 1.000e+003 1.152e-002 1.881e-003 
2.144e-003 3.801e+007 2.854e+013 1.000e+003 1.525e-002 1.881e-003 
2.144e-003 3.805e+007 2.854e+013 1.000e+003 1.419e-002 1.881e-003 
2.144e-003 3.808e+007 2.854e+013 1.000e+003 1.561e-002 1.881e-003 
2.144e-003 3.811e+007 2.854e+013 1.000e+003 1.512e-002 1.881e-003 
2.145e-003 3.815e+007 2.854e+013 1.000e+003 1.710e-002 1.881e-003 
2.145e-003 3.818e+007 2.854e+013 1.000e+003 1.087e-002 1.881e-003 
2.145e-003 3.821e+007 2.854e+013 1.000e+003 7.249e-003 1.881e-003 
2.145e-003 3.825e+007 2.854e+013 1.000e+003 1.260e-002 1.881e-003 
2.146e-003 3.828e+007 2.855e+013 1.000e+003 1.761e-002 1.881e-003 
2.146e-003 3.831e+007 2.855e+013 1.000e+003 1.217e-002 1.881e-003 
2.146e-003 3.834e+007 2.855e+013 1.000e+003 1.424e-002 1.881e-003 
2.146e-003 3.837e+007 2.855e+013 1.000e+003 6.310e-003 1.881e-003 
2.147e-003 3.840e+007 2.855e+013 1.000e+003 1.730e-003 1.881e-003 
2.147e-003 3.843e+007 2.855e+013 1.000e+003 2.252e-003 1.881e-003 
2.147e-003 3.845e+007 2.855e+013 1.000e+003 1.027e-003 1.881e-003 
2.147e-003 3.848e+007 2.856e+013 1.000e+003 1.768e-002 1.881e-003 
2.148e-003 3.851e+007 2.856e+013 1.000e+003 1.996e-002 1.881e-003 
2.148e-003 3.854e+007 2.856e+013 1.000e+003 1.809e-003 1.881e-003 
2.148e-003 3.857e+007 2.856e+013 1.000e+003 2.218e-003 1.881e-003 
2.148e-003 3.859e+007 2.856e+013 1.000e+003 1.121e-002 1.881e-003 
2.149e-003 3.862e+007 2.856e+013 1.000e+003 9.918e-004 1.882e-003 
2.149e-003 3.865e+007 2.856e+013 1.000e+003 6.115e-003 1.882e-003 
2.149e-003 3.867e+007 2.857e+013 1.000e+003 5.277e-003 1.882e-003 
2.149e-003 3.870e+007 2.857e+013 1.000e+003 5.993e-003 1.882e-003 
2.150e-003 3.873e+007 2.857e+013 1.000e+003 1.668e-003 1.882e-003 
2.150e-003 3.875e+007 2.857e+013 1.000e+003 5.651e-003 1.882e-003 
2.150e-003 3.878e+007 2.857e+013 1.000e+003 3.305e-003 1.882e-003 
2.150e-003 3.881e+007 2.857e+013 1.000e+003 1.410e-002 1.882e-003 
2.151e-003 3.883e+007 2.857e+013 1.000e+003 2.921e-003 1.882e-003 
2.151e-003 3.886e+007 2.857e+013 1.000e+003 5.376e-003 1.882e-003 
2.151e-003 3.889e+007 2.858e+013 1.000e+003 5.284e-003 1.882e-003 
2.151e-003 3.891e+007 2.858e+013 1.000e+003 5.555e-003 1.882e-003 
2.152e-003 3.893e+007 2.858e+013 1.000e+003 2.813e-003 1.882e-003 
2.152e-003 3.896e+007 2.858e+013 1.000e+003 7.426e-003 1.882e-003 
2.152e-003 3.897e+007 2.858e+013 1.000e+003 3.657e-003 1.883e-003 
2.152e-003 3.900e+007 2.858e+013 1.000e+003 7.073e-003 1.883e-003 
2.153e-003 3.903e+007 2.858e+013 1.000e+003 4.278e-003 1.883e-003 
2.153e-003 3.905e+007 2.858e+013 1.000e+003 1.105e-003 1.883e-003 
2.153e-003 3.908e+007 2.859e+013 1.000e+003 6.075e-003 1.883e-003 
2.153e-003 3.911e+007 2.859e+013 1.000e+003 5.088e-003 1.883e-003 
2.154e-003 3.914e+007 2.859e+013 1.000e+003 5.258e-003 1.883e-003 
2.154e-003 3.917e+007 2.859e+013 1.000e+003 2.938e-003 1.883e-003 
2.154e-003 3.920e+007 2.859e+013 1.000e+003 1.920e-002 1.883e-003 
2.154e-003 3.923e+007 2.859e+013 1.000e+003 9.740e-003 1.883e-003 
2.155e-003 3.926e+007 2.859e+013 1.000e+003 7.195e-003 1.883e-003 
2.155e-003 3.929e+007 2.859e+013 1.000e+003 8.304e-003 1.883e-003 
2.155e-003 3.932e+007 2.859e+013 1.000e+003 8.062e-003 1.883e-003 
2.155e-003 3.935e+007 2.859e+013 1.000e+003 7.996e-003 1.883e-003 
2.156e-003 3.938e+007 2.859e+013 1.000e+003 1.267e-002 1.883e-003 
2.156e-003 3.941e+007 2.859e+013 1.000e+003 3.667e-003 1.883e-003 
2.156e-003 3.944e+007 2.859e+013 1.000e+003 8.987e-003 1.883e-003 
2.156e-003 3.947e+007 2.859e+013 1.000e+003 1.330e-002 1.883e-003 
2.157e-003 3.950e+007 2.859e+013 1.000e+003 8.320e-003 1.883e-003 
2.157e-003 3.954e+007 2.859e+013 1.000e+003 4.371e-003 1.883e-003 
2.157e-003 3.957e+007 2.859e+013 1.000e+003 1.172e-002 1.883e-003 
2.157e-003 3.960e+007 2.859e+013 1.000e+003 1.484e-002 1.883e-003 
2.158e-003 3.963e+007 2.859e+013 1.000e+003 9.498e-003 1.883e-003 
2.158e-003 3.967e+007 2.859e+013 1.000e+003 6.546e-003 1.883e-003 
2.158e-003 3.970e+007 2.859e+013 1.000e+003 6.997e-003 1.883e-003 
2.158e-003 3.973e+007 2.859e+013 1.000e+003 9.827e-003 1.883e-003 
2.159e-003 3.976e+007 2.860e+013 1.000e+003 7.554e-003 1.883e-003 
2.159e-003 3.979e+007 2.860e+013 1.000e+003 7.889e-003 1.884e-003 
2.159e-003 3.982e+007 2.860e+013 1.000e+003 8.821e-003 1.884e-003 
2.159e-003 3.985e+007 2.860e+013 1.000e+003 1.275e-002 1.884e-003 
2.160e-003 3.988e+007 2.860e+013 1.000e+003 3.125e-003 1.884e-003 
2.160e-003 3.991e+007 2.860e+013 1.000e+003 5.452e-003 1.884e-003 
2.160e-003 3.994e+007 2.860e+013 1.000e+003 9.593e-003 1.884e-003 
2.160e-003 3.997e+007 2.860e+013 1.000e+003 5.566e-003 1.884e-003 
2.161e-003 4.000e+007 2.860e+013 1.000e+003 1.589e-002 1.884e-003 
2.161e-003 4.002e+007 2.860e+013 1.000e+003 1.173e-002 1.884e-003 
2.161e-003 4.005e+007 2.860e+013 1.000e+003 1.077e-002 1.884e-003 
2.161e-003 4.008e+007 2.860e+013 1.000e+003 1.257e-002 1.884e-003 
2.162e-003 4.011e+007 2.860e+013 1.000e+003 1.104e-002 1.884e-003 
2.162e-003 4.014e+007 2.860e+013 1.000e+003 8.995e-003 1.884e-003 
2.162e-003 4.017e+007 2.861e+013 1.000e+003 9.308e-003 1.884e-003 
2.162e-003 4.021e+007 2.861e+013 1.000e+003 4.804e-003 1.884e-003 
2.163e-003 4.024e+007 2.861e+013 1.000e+003 7.425e-004 1.884e-003 
2.163e-003 4.027e+007 2.861e+013 1.000e+003 9.978e-003 1.884e-003 
2.163e-003 4.030e+007 2.861e+013 1.000e+003 1.045e-002 1.884e-003 
2.163e-003 4.033e+007 2.861e+013 1.000e+003 3.918e-003 1.884e-003 
2.164e-003 4.036e+007 2.861e+013 1.000e+003 8.923e-003 1.884e-003 
2.164e-003 4.039e+007 2.861e+013 1.000e+003 1.215e-002 1.884e-003 
2.164e-003 4.042e+007 2.861e+013 1.000e+003 1.352e-002 1.884e-003 
2.164e-003 4.046e+007 2.861e+013 1.000e+003 5.788e-003 1.884e-003 
2.165e-003 4.049e+007 2.861e+013 1.000e+003 1.419e-002 1.884e-003 
2.165e-003 4.052e+007 2.861e+013 1.000e+003 1.378e-002 1.884e-003 
2.165e-003 4.055e+007 2.861e+013 1.000e+003 7.855e-003 1.885e-003 
2.165e-003 4.058e+007 2.861e+013 1.000e+003 9.340e-003 1.885e-003 
2.166e-003 4.061e+007 2.861e+013 1.000e+003 1.522e-002 1.885e-003 
2.166e-003 4.064e+007 2.861e+013 1.000e+003 1.258e-002 1.885e-003 
2.166e-003 4.068e+007 2.861e+013 1.000e+003 1.411e-002 1.885e-003 
2.166e-003 4.071e+007 2.861e+013 1.000e+003 1.488e-002 1.885e-003 
2.167e-003 4.074e+007 2.861e+013 1.000e+003 1.670e-002 1.885e-003 
2.167e-003 4.077e+007 2.861e+013 1.000e+003 1.084e-002 1.885e-003 
2.167e-003 4.080e+007 2.861e+013 1.000e+003 1.505e-002 1.885e-003 
2.167e-003 4.083e+007 2.861e+013 1.000e+003 8.093e-003 1.885e-003 
2.168e-003 4.086e+007 2.862e+013 1.000e+003 3.108e-003 1.885e-003 
2.168e-003 4.089e+007 2.862e+013 1.000e+003 5.383e-003 1.885e-003 
2.168e-003 4.092e+007 2.862e+013 1.000e+003 3.652e-003 1.885e-003 
2.168e-003 4.095e+007 2.862e+013 1.000e+003 4.026e-003 1.885e-003 
2.169e-003 4.098e+007 2.862e+013 1.000e+003 7.358e-003 1.885e-003 
2.169e-003 4.102e+007 2.862e+013 1.000e+003 6.572e-003 1.885e-003 
2.169e-003 4.105e+007 2.862e+013 1.000e+003 9.763e-003 1.885e-003 
2.169e-003 4.108e+007 2.862e+013 1.000e+003 9.715e-003 1.885e-003 
2.169e-003 4.111e+007 2.862e+013 1.000e+003 1.129e-002 1.885e-003 
2.170e-003 4.114e+007 2.862e+013 1.000e+003 1.654e-002 1.885e-003 
2.170e-003 4.117e+007 2.862e+013 1.000e+003 1.164e-002 1.885e-003 
2.170e-003 4.120e+007 2.862e+013 1.000e+003 1.491e-002 1.885e-003 
2.170e-003 4.123e+007 2.862e+013 1.000e+003 1.505e-002 1.885e-003 
2.171e-003 4.126e+007 2.862e+013 1.000e+003 4.874e-003 1.885e-003 
2.171e-003 4.129e+007 2.862e+013 1.000e+003 1.248e-003 1.885e-003 
2.171e-003 4.132e+007 2.862e+013 1.000e+003 4.484e-003 1.885e-003 
2.171e-003 4.136e+007 2.862e+013 1.000e+003 4.913e-003 1.885e-003 
2.172e-003 4.139e+007 2.862e+013 1.000e+003 7.467e-003 1.885e-003 
2.172e-003 4.142e+007 2.862e+013 1.000e+003 1.743e-002 1.885e-003 
2.172e-003 4.145e+007 2.862e+013 1.000e+003 7.193e-003 1.885e-003 
2.172e-003 4.148e+007 2.862e+013 1.000e+003 4.205e-003 1.885e-003 
2.173e-003 4.151e+007 2.862e+013 1.000e+003 4.994e-003 1.885e-003 
2.173e-003 4.154e+007 2.862e+013 1.000e+003 5.945e-004 1.886e-003 
2.173e-003 4.157e+007 2.862e+013 1.000e+003 9.707e-003 1.886e-003 
2.173e-003 4.160e+007 2.862e+013 1.000e+003 1.417e-002 1.886e-003 
2.174e-003 4.163e+007 2.862e+013 1.000e+003 1.257e-002 1.886e-003 
2.174e-003 4.166e+007 2.863e+013 1.000e+003 1.004e-002 1.886e-003 
2.174e-003 4.169e+007 2.863e+013 1.000e+003 1.436e-002 1.886e-003 
2.174e-003 4.172e+007 2.863e+013 1.000e+003 2.151e-002 1.886e-003 
2.175e-003 4.176e+007 2.863e+013 1.000e+003 1.541e-002 1.886e-003 
2.175e-003 4.179e+007 2.863e+013 1.000e+003 1.507e-002 1.886e-003 
2.175e-003 4.182e+007 2.863e+013 1.000e+003 1.298e-002 1.886e-003 
2.175e-003 4.185e+007 2.863e+013 1.000e+003 1.874e-002 1.886e-003 
2.176e-003 4.188e+007 2.863e+013 1.000e+003 1.088e-002 1.886e-003 
2.176e-003 4.191e+007 2.863e+013 1.000e+003 1.790e-002 1.886e-003 
2.176e-003 4.194e+007 2.863e+013 1.000e+003 1.807e-002 1.886e-003 
2.176e-003 4.197e+007 2.863e+013 1.000e+003 1.019e-002 1.886e-003 
2.177e-003 4.200e+007 2.863e+013 1.000e+003 1.690e-002 1.886e-003 
2.177e-003 4.203e+007 2.863e+013 1.000e+003 7.424e-003 1.886e-003 
2.177e-003 4.206e+007 2.863e+013 1.000e+003 1.035e-002 1.886e-003 
2.177e-003 4.210e+007 2.863e+013 1.000e+003 1.408e-002 1.886e-003 
2.178e-003 4.212e+007 2.863e+013 1.000e+003 1.968e-002 1.886e-003 
2.178e-003 4.215e+007 2.863e+013 1.000e+003 9.244e-003 1.886e-003 
2.178e-003 4.218e+007 2.863e+013 1.000e+003 1.440e-002 1.886e-003 
2.178e-003 4.221e+007 2.863e+013 1.000e+003 1.962e-002 1.886e-003 
2.179e-003 4.224e+007 2.864e+013 1.000e+003 9.610e-003 1.886e-003 
2.179e-003 4.228e+007 2.863e+013 1.000e+003 1.098e-002 1.886e-003 
2.179e-003 4.231e+007 2.864e+013 1.000e+003 1.316e-002 1.886e-003 
2.179e-003 4.234e+007 2.864e+013 1.000e+003 2.258e-002 1.886e-003 
2.180e-003 4.237e+007 2.864e+013 1.000e+003 1.028e-002 1.886e-003 
2.180e-003 4.240e+007 2.864e+013 1.000e+003 1.262e-002 1.886e-003 
2.180e-003 4.243e+007 2.864e+013 1.000e+003 1.100e-002 1.886e-003 
2.180e-003 4.246e+007 2.864e+013 1.000e+003 2.268e-002 1.887e-003 
2.181e-003 4.249e+007 2.864e+013 1.000e+003 1.118e-002 1.887e-003 
2.181e-003 4.252e+007 2.864e+013 1.000e+003 1.394e-002 1.887e-003 
2.181e-003 4.255e+007 2.864e+013 1.000e+003 1.264e-002 1.887e-003 
2.181e-003 4.258e+007 2.864e+013 1.000e+003 2.557e-002 1.887e-003 
2.181e-003 4.261e+007 2.864e+013 1.000e+003 1.298e-002 1.887e-003 
2.182e-003 4.264e+007 2.864e+013 1.000e+003 1.667e-002 1.887e-003 
2.182e-003 4.267e+007 2.864e+013 1.000e+003 1.530e-002 1.887e-003 
2.182e-003 4.270e+007 2.864e+013 1.000e+003 2.956e-002 1.887e-003 
2.182e-003 4.273e+007 2.864e+013 1.000e+003 1.381e-002 1.887e-003 
2.183e-003 4.276e+007 2.864e+013 1.000e+003 1.834e-002 1.887e-003 
2.183e-003 4.279e+007 2.864e+013 1.000e+003 1.706e-002 1.887e-003 
2.183e-003 4.282e+007 2.864e+013 1.000e+003 1.813e-002 1.887e-003 
2.183e-003 4.285e+007 2.864e+013 1.000e+003 1.087e-002 1.887e-003 
2.184e-003 4.289e+007 2.864e+013 1.000e+003 1.945e-002 1.887e-003 
2.184e-003 4.292e+007 2.864e+013 1.000e+003 1.741e-002 1.887e-003 
2.184e-003 4.295e+007 2.864e+013 1.000e+003 1.921e-002 1.887e-003 
2.184e-003 4.298e+007 2.864e+013 1.000e+003 1.197e-002 1.887e-003 
2.185e-003 4.301e+007 2.865e+013 1.000e+003 2.030e-002 1.887e-003 
2.185e-003 4.304e+007 2.865e+013 1.000e+003 1.917e-002 1.887e-003 
2.185e-003 4.307e+007 2.865e+013 1.000e+003 2.213e-002 1.887e-003 
2.185e-003 4.310e+007 2.865e+013 1.000e+003 1.331e-002 1.887e-003 
2.186e-003 4.313e+007 2.865e+013 1.000e+003 1.910e-002 1.887e-003 
2.186e-003 4.316e+007 2.865e+013 1.000e+003 1.532e-002 1.887e-003 
2.186e-003 4.319e+007 2.865e+013 1.000e+003 1.103e-002 1.887e-003 
2.186e-003 4.323e+007 2.865e+013 1.000e+003 1.373e-002 1.887e-003 
2.187e-003 4.326e+007 2.865e+013 1.000e+003 1.053e-002 1.887e-003 
2.187e-003 4.329e+007 2.865e+013 1.000e+003 1.842e-002 1.887e-003 
2.187e-003 4.332e+007 2.865e+013 1.000e+003 1.824e-002 1.887e-003 
2.187e-003 4.335e+007 2.865e+013 1.000e+003 8.566e-003 1.887e-003 
2.188e-003 4.338e+007 2.865e+013 1.000e+003 1.189e-002 1.888e-003 
2.188e-003 4.341e+007 2.865e+013 1.000e+003 1.504e-002 1.888e-003 
2.188e-003 4.344e+007 2.865e+013 1.000e+003 1.646e-002 1.888e-003 
2.188e-003 4.347e+007 2.865e+013 1.000e+003 1.287e-002 1.888e-003 
2.189e-003 4.351e+007 2.865e+013 1.000e+003 1.742e-002 1.888e-003 
2.189e-003 4.354e+007 2.865e+013 1.000e+003 1.280e-002 1.888e-003 
2.189e-003 4.357e+007 2.865e+013 1.000e+003 1.865e-002 1.888e-003 
2.189e-003 4.359e+007 2.865e+013 1.000e+003 7.767e-003 1.888e-003 
2.190e-003 4.363e+007 2.865e+013 1.000e+003 4.011e-003 1.888e-003 
2.190e-003 4.365e+007 2.866e+013 1.000e+003 1.735e-002 1.888e-003 
2.190e-003 4.368e+007 2.866e+013 1.000e+003 6.164e-003 1.888e-003 
2.190e-003 4.371e+007 2.866e+013 1.000e+003 1.224e-002 1.888e-003 
2.191e-003 4.375e+007 2.866e+013 1.000e+003 6.209e-003 1.888e-003 
2.191e-003 4.378e+007 2.866e+013 1.000e+003 2.143e-002 1.888e-003 
2.191e-003 4.381e+007 2.866e+013 1.000e+003 2.570e-002 1.888e-003 
2.191e-003 4.384e+007 2.866e+013 1.000e+003 2.271e-002 1.888e-003 
2.192e-003 4.387e+007 2.866e+013 1.000e+003 2.268e-002 1.888e-003 
2.192e-003 4.390e+007 2.866e+013 1.000e+003 1.997e-002 1.888e-003 
2.192e-003 4.393e+007 2.866e+013 1.000e+003 1.818e-002 1.888e-003 
2.192e-003 4.396e+007 2.866e+013 1.000e+003 1.230e-002 1.888e-003 
2.193e-003 4.399e+007 2.866e+013 1.000e+003 1.479e-002 1.888e-003 
2.193e-003 4.402e+007 2.866e+013 1.000e+003 1.882e-002 1.888e-003 
2.193e-003 4.405e+007 2.866e+013 1.000e+003 1.801e-002 1.888e-003 
2.193e-003 4.408e+007 2.866e+013 1.000e+003 1.067e-002 1.888e-003 
2.194e-003 4.411e+007 2.866e+013 1.000e+003 1.492e-002 1.888e-003 
2.194e-003 4.414e+007 2.866e+013 1.000e+003 1.308e-002 1.888e-003 
2.194e-003 4.417e+007 2.866e+013 1.000e+003 1.363e-002 1.888e-003 
2.194e-003 4.420e+007 2.866e+013 1.000e+003 1.050e-002 1.888e-003 
2.195e-003 4.423e+007 2.867e+013 1.000e+003 8.967e-003 1.888e-003 
2.195e-003 4.426e+007 2.867e+013 1.000e+003 2.521e-003 1.889e-003 
2.195e-003 4.429e+007 2.867e+013 1.000e+003 8.891e-003 1.889e-003 
2.195e-003 4.432e+007 2.867e+013 1.000e+003 6.962e-003 1.889e-003 
2.196e-003 4.436e+007 2.867e+013 1.000e+003 9.633e-003 1.889e-003 
2.196e-003 4.438e+007 2.867e+013 1.000e+003 1.129e-002 1.889e-003 
2.196e-003 4.441e+007 2.867e+013 1.000e+003 1.264e-002 1.889e-003 
2.196e-003 4.444e+007 2.867e+013 1.000e+003 2.945e-003 1.889e-003 
2.196e-003 4.447e+007 2.867e+013 1.000e+003 8.713e-003 1.889e-003 
2.197e-003 4.450e+007 2.867e+013 1.000e+003 6.168e-003 1.889e-003 
2.197e-003 4.453e+007 2.867e+013 1.000e+003 9.077e-003 1.889e-003 
2.197e-003 4.456e+007 2.867e+013 1.000e+003 7.617e-003 1.889e-003 
2.197e-003 4.459e+007 2.867e+013 1.000e+003 8.070e-003 1.889e-003 
2.198e-003 4.462e+007 2.867e+013 1.000e+003 1.631e-002 1.889e-003 
2.198e-003 4.465e+007 2.867e+013 1.000e+003 8.775e-003 1.889e-003 
2.198e-003 4.468e+007 2.867e+013 1.000e+003 1.112e-002 1.889e-003 
2.198e-003 4.470e+007 2.867e+013 1.000e+003 8.201e-003 1.889e-003 
2.199e-003 4.473e+007 2.868e+013 1.000e+003 1.677e-002 1.889e-003 
2.199e-003 4.476e+007 2.868e+013 1.000e+003 1.037e-002 1.889e-003 
2.199e-003 4.479e+007 2.868e+013 1.000e+003 1.263e-002 1.889e-003 
2.199e-003 4.482e+007 2.868e+013 1.000e+003 9.253e-003 1.889e-003 
2.200e-003 4.486e+007 2.868e+013 1.000e+003 3.393e-003 1.889e-003 
2.200e-003 4.488e+007 2.868e+013 1.000e+003 1.031e-002 1.889e-003 
2.200e-003 4.492e+007 2.868e+013 1.000e+003 1.058e-002 1.889e-003 
2.200e-003 4.495e+007 2.868e+013 1.000e+003 1.785e-002 1.889e-003 
2.201e-003 4.498e+007 2.868e+013 1.000e+003 1.236e-002 1.889e-003 
2.201e-003 4.501e+007 2.868e+013 1.000e+003 1.040e-002 1.889e-003 
2.201e-003 4.504e+007 2.868e+013 1.000e+003 1.462e-002 1.889e-003 
2.201e-003 4.507e+007 2.868e+013 1.000e+003 1.443e-002 1.890e-003 
2.202e-003 4.510e+007 2.868e+013 1.000e+003 1.741e-002 1.890e-003 
2.202e-003 4.513e+007 2.868e+013 1.000e+003 1.147e-002 1.890e-003 
2.202e-003 4.515e+007 2.868e+013 1.000e+003 9.105e-003 1.890e-003 
2.202e-003 4.518e+007 2.868e+013 1.000e+003 1.118e-002 1.890e-003 
2.202e-003 4.521e+007 2.868e+013 1.000e+003 1.773e-002 1.890e-003 
2.203e-003 4.524e+007 2.868e+013 1.000e+003 1.819e-002 1.890e-003 
2.203e-003 4.527e+007 2.869e+013 1.000e+003 2.085e-002 1.890e-003 
2.203e-003 4.530e+007 2.869e+013 1.000e+003 2.398e-002 1.890e-003 
2.203e-003 4.533e+007 2.869e+013 1.000e+003 1.926e-002 1.890e-003 
2.204e-003 4.535e+007 2.869e+013 1.000e+003 1.679e-002 1.890e-003 
2.204e-003 4.538e+007 2.869e+013 1.000e+003 1.649e-002 1.890e-003 
2.204e-003 4.542e+007 2.869e+013 1.000e+003 1.555e-002 1.890e-003 
2.204e-003 4.545e+007 2.869e+013 1.000e+003 5.694e-003 1.890e-003 
2.205e-003 4.548e+007 2.869e+013 1.000e+003 1.546e-002 1.890e-003 
2.205e-003 4.550e+007 2.869e+013 1.000e+003 1.519e-002 1.890e-003 
2.205e-003 4.553e+007 2.869e+013 1.000e+003 1.605e-002 1.890e-003 
2.205e-003 4.556e+007 2.869e+013 1.000e+003 6.888e-003 1.890e-003 
2.206e-003 4.559e+007 2.869e+013 1.000e+003 1.960e-002 1.890e-003 
2.206e-003 4.562e+007 2.869e+013 1.000e+003 1.226e-002 1.890e-003 
2.206e-003 4.565e+007 2.869e+013 1.000e+003 1.460e-002 1.890e-003 
2.206e-003 4.568e+007 2.869e+013 1.000e+003 1.029e-002 1.890e-003 
2.207e-003 4.571e+007 2.869e+013 1.000e+003 5.837e-003 1.890e-003 
2.207e-003 4.574e+007 2.869e+013 1.000e+003 8.573e-003 1.890e-003 
2.207e-003 4.577e+007 2.869e+013 1.000e+003 1.322e-002 1.890e-003 
2.207e-003 4.580e+007 2.870e+013 1.000e+003 7.539e-003 1.890e-003 
2.208e-003 4.583e+007 2.870e+013 1.000e+003 7.085e-003 1.890e-003 
2.208e-003 4.586e+007 2.870e+013 1.000e+003 1.520e-002 1.891e-003 
2.208e-003 4.589e+007 2.870e+013 1.000e+003 3.274e-003 1.891e-003 
2.208e-003 4.592e+007 2.870e+013 1.000e+003 1.105e-002 1.891e-003 
2.209e-003 4.595e+007 2.870e+013 1.000e+003 8.491e-003 1.891e-003 
2.209e-003 4.598e+007 2.870e+013 1.000e+003 1.285e-002 1.891e-003 
2.209e-003 4.601e+007 2.870e+013 1.000e+003 2.621e-002 1.891e-003 
2.209e-003 4.604e+007 2.870e+013 1.000e+003 2.017e-002 1.891e-003 
2.209e-003 4.607e+007 2.870e+013 1.000e+003 1.083e-002 1.891e-003 
2.210e-003 4.610e+007 2.870e+013 1.000e+003 1.698e-002 1.891e-003 
2.210e-003 4.613e+007 2.870e+013 1.000e+003 2.142e-002 1.891e-003 
2.210e-003 4.616e+007 2.870e+013 1.000e+003 5.604e-003 1.891e-003 
2.210e-003 4.619e+007 2.870e+013 1.000e+003 3.908e-003 1.891e-003 
2.211e-003 4.622e+007 2.870e+013 1.000e+003 2.124e-002 1.891e-003 
2.211e-003 4.625e+007 2.870e+013 1.000e+003 2.597e-002 1.891e-003 
2.211e-003 4.627e+007 2.870e+013 1.000e+003 1.500e-002 1.891e-003 
2.211e-003 4.630e+007 2.870e+013 1.000e+003 9.324e-003 1.891e-003 
2.212e-003 4.633e+007 2.870e+013 1.000e+003 1.859e-002 1.891e-003 
2.212e-003 4.636e+007 2.871e+013 1.000e+003 1.673e-002 1.891e-003 
2.212e-003 4.639e+007 2.871e+013 1.000e+003 1.343e-002 1.891e-003 
2.212e-003 4.643e+007 2.871e+013 1.000e+003 1.167e-002 1.891e-003 
2.213e-003 4.646e+007 2.871e+013 1.000e+003 2.658e-002 1.891e-003 
2.213e-003 4.649e+007 2.871e+013 1.000e+003 1.041e-002 1.891e-003 
2.213e-003 4.652e+007 2.871e+013 1.000e+003 1.097e-002 1.891e-003 
2.213e-003 4.655e+007 2.871e+013 1.000e+003 1.197e-002 1.891e-003 
2.214e-003 4.657e+007 2.871e+013 1.000e+003 6.545e-004 1.891e-003 
2.214e-003 4.660e+007 2.871e+013 1.000e+003 5.774e-003 1.891e-003 
2.214e-003 4.663e+007 2.871e+013 1.000e+003 1.749e-002 1.891e-003 
2.214e-003 4.666e+007 2.871e+013 1.000e+003 1.652e-002 1.891e-003 
2.215e-003 4.669e+007 2.871e+013 1.000e+003 2.216e-002 1.892e-003 
2.215e-003 4.672e+007 2.871e+013 1.000e+003 1.230e-002 1.892e-003 
2.215e-003 4.675e+007 2.871e+013 1.000e+003 8.871e-003 1.892e-003 
2.215e-003 4.678e+007 2.871e+013 1.000e+003 1.788e-002 1.892e-003 
2.216e-003 4.681e+007 2.872e+013 1.000e+003 2.576e-004 1.892e-003 
2.216e-003 4.684e+007 2.872e+013 1.000e+003 7.884e-003 1.892e-003 
2.216e-003 4.686e+007 2.872e+013 1.000e+003 7.796e-003 1.892e-003 
2.216e-003 4.689e+007 2.872e+013 1.000e+003 9.887e-003 1.892e-003 
2.217e-003 4.693e+007 2.872e+013 1.000e+003 1.299e-002 1.892e-003 
2.217e-003 4.695e+007 2.872e+013 1.000e+003 1.787e-002 1.892e-003 
2.217e-003 4.698e+007 2.872e+013 1.000e+003 1.922e-002 1.892e-003 
2.217e-003 4.700e+007 2.872e+013 1.000e+003 2.036e-002 1.892e-003 
2.217e-003 4.702e+007 2.872e+013 1.000e+003 1.800e-002 1.892e-003 
2.218e-003 4.704e+007 2.873e+013 1.000e+003 2.006e-002 1.892e-003 
2.218e-003 4.706e+007 2.873e+013 1.000e+003 2.134e-002 1.892e-003 
2.218e-003 4.708e+007 2.873e+013 1.000e+003 1.490e-002 1.892e-003 
2.218e-003 4.711e+007 2.873e+013 1.000e+003 1.275e-002 1.893e-003 
2.219e-003 4.714e+007 2.873e+013 1.000e+003 1.348e-002 1.893e-003 
2.219e-003 4.716e+007 2.873e+013 1.000e+003 1.777e-002 1.893e-003 
2.219e-003 4.719e+007 2.874e+013 1.000e+003 1.439e-003 1.893e-003 
2.219e-003 4.722e+007 2.874e+013 1.000e+003 6.719e-004 1.893e-003 
2.220e-003 4.724e+007 2.874e+013 1.000e+003 1.543e-002 1.893e-003 
2.220e-003 4.727e+007 2.874e+013 1.000e+003 2.070e-002 1.893e-003 
2.220e-003 4.729e+007 2.874e+013 1.000e+003 2.041e-002 1.893e-003 
2.220e-003 4.732e+007 2.874e+013 1.000e+003 4.127e-003 1.893e-003 
2.221e-003 4.734e+007 2.874e+013 1.000e+003 1.374e-002 1.893e-003 
2.221e-003 4.736e+007 2.875e+013 1.000e+003 1.752e-002 1.893e-003 
2.221e-003 4.738e+007 2.875e+013 1.000e+003 1.987e-002 1.893e-003 
2.221e-003 4.740e+007 2.875e+013 1.000e+003 2.339e-002 1.893e-003 
2.222e-003 4.737e+007 2.872e+013 1.000e+003 1.675e-002 1.894e-003 
2.222e-003 4.733e+007 2.865e+013 1.000e+003 2.060e-002 1.894e-003 
2.222e-003 4.731e+007 2.863e+013 1.000e+003 2.120e-002 1.895e-003 
2.222e-003 4.730e+007 2.862e+013 1.000e+003 2.416e-002 1.895e-003 
2.223e-003 4.730e+007 2.862e+013 1.000e+003 1.294e-002 1.895e-003 
2.223e-003 4.731e+007 2.862e+013 1.000e+003 1.363e-002 1.896e-003 
2.223e-003 4.732e+007 2.862e+013 1.000e+003 6.561e-003 1.896e-003 
2.223e-003 4.734e+007 2.862e+013 1.000e+003 1.676e-002 1.896e-003 
2.224e-003 4.736e+007 2.861e+013 1.000e+003 1.672e-002 1.896e-003 
2.224e-003 4.738e+007 2.861e+013 1.000e+003 1.441e-002 1.896e-003 
2.224e-003 4.740e+007 2.861e+013 1.000e+003 4.616e-003 1.896e-003 
2.224e-003 4.743e+007 2.861e+013 1.000e+003 1.250e-002 1.896e-003 
2.225e-003 4.746e+007 2.861e+013 1.000e+003 1.572e-002 1.896e-003 
2.225e-003 4.745e+007 2.863e+013 1.000e+003 2.240e-003 1.897e-003 
2.225e-003 4.740e+007 2.865e+013 1.000e+003 1.662e-002 1.897e-003 
2.225e-003 4.736e+007 2.866e+013 1.000e+003 1.186e-002 1.898e-003 
2.226e-003 4.735e+007 2.867e+013 1.000e+003 3.749e-003 1.898e-003 
2.226e-003 4.734e+007 2.868e+013 1.000e+003 1.054e-002 1.898e-003 
2.226e-003 4.735e+007 2.868e+013 1.000e+003 1.236e-002 1.899e-003 
2.226e-003 4.736e+007 2.868e+013 1.000e+003 1.594e-002 1.899e-003 
2.227e-003 4.737e+007 2.869e+013 1.000e+003 2.089e-002 1.899e-003 
2.227e-003 4.739e+007 2.869e+013 1.000e+003 2.021e-002 1.899e-003 
2.227e-003 4.741e+007 2.869e+013 1.000e+003 1.600e-002 1.899e-003 
2.227e-003 4.743e+007 2.870e+013 1.000e+003 1.083e-002 1.899e-003 
2.228e-003 4.746e+007 2.870e+013 1.000e+003 9.384e-003 1.899e-003 
2.228e-003 4.748e+007 2.870e+013 1.000e+003 1.324e-002 1.899e-003 
2.228e-003 4.750e+007 2.870e+013 1.000e+003 1.537e-002 1.899e-003 
2.228e-003 4.753e+007 2.871e+013 1.000e+003 1.109e-002 1.900e-003 
2.229e-003 4.755e+007 2.871e+013 1.000e+003 9.262e-003 1.900e-003 
2.229e-003 4.758e+007 2.871e+013 1.000e+003 1.312e-002 1.900e-003 
2.229e-003 4.760e+007 2.871e+013 1.000e+003 1.429e-002 1.900e-003 
2.229e-003 4.763e+007 2.872e+013 1.000e+003 1.047e-002 1.900e-003 
2.230e-003 4.766e+007 2.872e+013 1.000e+003 9.325e-003 1.900e-003 
2.230e-003 4.768e+007 2.872e+013 1.000e+003 1.638e-002 1.900e-003 
2.230e-003 4.771e+007 2.872e+013 1.000e+003 1.233e-002 1.900e-003 
2.230e-003 4.774e+007 2.872e+013 1.000e+003 1.088e-002 1.900e-003 
2.231e-003 4.777e+007 2.872e+013 1.000e+003 1.232e-002 1.900e-003 
2.231e-003 4.779e+007 2.873e+013 1.000e+003 1.431e-002 1.900e-003 
2.231e-003 4.782e+007 2.873e+013 1.000e+003 8.820e-003 1.900e-003 
2.231e-003 4.784e+007 2.873e+013 1.000e+003 1.300e-002 1.900e-003 
2.232e-003 4.787e+007 2.873e+013 1.000e+003 1.562e-002 1.901e-003 
2.232e-003 4.789e+007 2.873e+013 1.000e+003 1.623e-002 1.901e-003 
2.232e-003 4.792e+007 2.873e+013 1.000e+003 1.356e-002 1.901e-003 
2.232e-003 4.795e+007 2.874e+013 1.000e+003 1.211e-003 1.901e-003 
2.233e-003 4.797e+007 2.874e+013 1.000e+003 3.595e-004 1.901e-003 
2.233e-003 4.800e+007 2.874e+013 1.000e+003 1.549e-003 1.901e-003 
2.233e-003 4.802e+007 2.874e+013 1.000e+003 7.351e-003 1.901e-003 
2.233e-003 4.805e+007 2.874e+013 1.000e+003 2.303e-003 1.901e-003 
2.234e-003 4.807e+007 2.874e+013 1.000e+003 2.415e-003 1.901e-003 
2.234e-003 4.810e+007 2.874e+013 1.000e+003 3.620e-004 1.901e-003 
2.234e-003 4.813e+007 2.875e+013 1.000e+003 4.095e-003 1.901e-003 
2.234e-003 4.815e+007 2.875e+013 1.000e+003 5.215e-003 1.901e-003 
2.235e-003 4.818e+007 2.875e+013 1.000e+003 8.712e-003 1.901e-003 
2.235e-003 4.820e+007 2.875e+013 1.000e+003 1.233e-002 1.902e-003 
2.235e-003 4.822e+007 2.875e+013 1.000e+003 1.150e-002 1.902e-003 
2.235e-003 4.824e+007 2.875e+013 1.000e+003 1.280e-002 1.902e-003 
2.236e-003 4.827e+007 2.876e+013 1.000e+003 1.426e-002 1.902e-003 
2.236e-003 4.829e+007 2.876e+013 1.000e+003 1.546e-002 1.902e-003 
2.236e-003 4.831e+007 2.876e+013 1.000e+003 1.721e-002 1.902e-003 
2.237e-003 4.832e+007 2.876e+013 1.000e+003 1.557e-002 1.902e-003 
2.237e-003 4.834e+007 2.877e+013 1.000e+003 1.665e-002 1.902e-003 
2.237e-003 4.835e+007 2.877e+013 1.000e+003 1.674e-002 1.903e-003 
2.237e-003 4.836e+007 2.877e+013 1.000e+003 9.698e-003 1.903e-003 
2.238e-003 4.836e+007 2.878e+013 1.000e+003 1.008e-002 1.903e-003 
2.238e-003 4.836e+007 2.878e+013 1.000e+003 1.204e-002 1.903e-003 
2.238e-003 4.835e+007 2.879e+013 1.000e+003 9.417e-003 1.903e-003 
2.238e-003 4.835e+007 2.879e+013 1.000e+003 1.257e-002 1.904e-003 
2.239e-003 4.833e+007 2.880e+013 1.000e+003 7.021e-003 1.904e-003 
2.239e-003 4.832e+007 2.881e+013 1.000e+003 2.108e-002 1.904e-003 
2.239e-003 4.830e+007 2.881e+013 1.000e+003 1.901e-002 1.905e-003 
2.239e-003 4.828e+007 2.882e+013 1.000e+003 1.631e-002 1.905e-003 
2.240e-003 4.826e+007 2.883e+013 1.000e+003 1.921e-002 1.906e-003 
2.240e-003 4.825e+007 2.883e+013 1.000e+003 1.782e-002 1.906e-003 
2.240e-003 4.823e+007 2.884e+013 1.000e+003 2.281e-002 1.906e-003 
2.240e-003 4.822e+007 2.884e+013 1.000e+003 1.776e-002 1.907e-003 
2.241e-003 4.820e+007 2.885e+013 1.000e+003 1.344e-002 1.907e-003 
2.241e-003 4.818e+007 2.885e+013 1.000e+003 1.458e-002 1.907e-003 
2.241e-003 4.817e+007 2.886e+013 1.000e+003 1.186e-002 1.908e-003 
2.241e-003 4.815e+007 2.886e+013 1.000e+003 9.978e-003 1.908e-003 
2.242e-003 4.814e+007 2.887e+013 1.000e+003 1.318e-002 1.908e-003 
2.242e-003 4.812e+007 2.887e+013 1.000e+003 2.055e-002 1.909e-003 
2.242e-003 4.810e+007 2.887e+013 1.000e+003 1.430e-002 1.909e-003 
2.242e-003 4.808e+007 2.888e+013 1.000e+003 1.420e-002 1.910e-003 
2.243e-003 4.806e+007 2.888e+013 1.000e+003 2.067e-003 1.910e-003 
2.243e-003 4.803e+007 2.889e+013 1.000e+003 1.478e-003 1.911e-003 
2.243e-003 4.799e+007 2.889e+013 1.000e+003 3.410e-003 1.911e-003 
2.243e-003 4.794e+007 2.890e+013 1.000e+003 1.175e-002 1.912e-003 
2.244e-003 4.789e+007 2.892e+013 1.000e+003 3.940e-003 1.912e-003 
2.244e-003 4.787e+007 2.887e+013 1.000e+003 8.140e-003 1.913e-003 
2.244e-003 4.787e+007 2.887e+013 1.000e+003 2.631e-003 1.913e-003 
2.244e-003 4.788e+007 2.888e+013 1.000e+003 2.185e-003 1.913e-003 
2.244e-003 4.788e+007 2.888e+013 1.000e+003 5.642e-004 1.913e-003 
2.245e-003 4.789e+007 2.887e+013 1.000e+003 1.443e-002 1.913e-003 
2.245e-003 4.790e+007 2.888e+013 1.000e+003 8.559e-004 1.914e-003 
2.245e-003 4.791e+007 2.888e+013 1.000e+003 1.633e-003 1.914e-003 
2.245e-003 4.792e+007 2.888e+013 1.000e+003 6.634e-004 1.914e-003 
2.246e-003 4.793e+007 2.888e+013 1.000e+003 1.208e-003 1.914e-003 
2.246e-003 4.795e+007 2.888e+013 1.000e+003 1.451e-002 1.914e-003 
2.246e-003 4.796e+007 2.888e+013 1.000e+003 9.986e-003 1.914e-003 
2.246e-003 4.798e+007 2.888e+013 1.000e+003 1.522e-002 1.914e-003 
2.247e-003 4.800e+007 2.889e+013 1.000e+003 2.376e-002 1.915e-003 
2.247e-003 4.803e+007 2.889e+013 1.000e+003 1.611e-002 1.915e-003 
2.247e-003 4.805e+007 2.889e+013 1.000e+003 1.384e-002 1.915e-003 
2.247e-003 4.808e+007 2.889e+013 1.000e+003 2.009e-002 1.915e-003 
2.248e-003 4.810e+007 2.889e+013 1.000e+003 2.049e-002 1.915e-003 
2.248e-003 4.813e+007 2.889e+013 1.000e+003 1.439e-002 1.915e-003 
2.248e-003 4.816e+007 2.889e+013 1.000e+003 2.266e-002 1.915e-003 
2.248e-003 4.819e+007 2.889e+013 1.000e+003 1.694e-002 1.915e-003 
2.249e-003 4.822e+007 2.889e+013 1.000e+003 2.019e-002 1.915e-003 
2.249e-003 4.825e+007 2.889e+013 1.000e+003 4.829e-003 1.915e-003 
2.249e-003 4.827e+007 2.889e+013 1.000e+003 2.447e-003 1.915e-003 
2.249e-003 4.830e+007 2.889e+013 1.000e+003 2.663e-003 1.915e-003 
2.250e-003 4.833e+007 2.889e+013 1.000e+003 4.783e-003 1.915e-003 
2.250e-003 4.836e+007 2.889e+013 1.000e+003 2.339e-003 1.915e-003 
2.250e-003 4.839e+007 2.889e+013 1.000e+003 3.634e-004 1.915e-003 
2.250e-003 4.842e+007 2.889e+013 1.000e+003 1.505e-002 1.915e-003 
2.251e-003 4.845e+007 2.890e+013 1.000e+003 2.053e-002 1.915e-003 
2.251e-003 4.848e+007 2.890e+013 1.000e+003 1.176e-002 1.915e-003 
2.251e-003 4.851e+007 2.890e+013 1.000e+003 1.124e-002 1.915e-003 
2.251e-003 4.854e+007 2.890e+013 1.000e+003 1.796e-002 1.915e-003 
2.252e-003 4.857e+007 2.890e+013 1.000e+003 1.727e-002 1.915e-003 
2.252e-003 4.860e+007 2.890e+013 1.000e+003 1.328e-002 1.916e-003 
2.252e-003 4.863e+007 2.890e+013 1.000e+003 1.633e-002 1.916e-003 
2.252e-003 4.866e+007 2.890e+013 1.000e+003 1.966e-002 1.916e-003 
2.252e-003 4.869e+007 2.890e+013 1.000e+003 1.175e-002 1.916e-003 
2.253e-003 4.872e+007 2.890e+013 1.000e+003 3.998e-003 1.916e-003 
2.253e-003 4.875e+007 2.890e+013 1.000e+003 5.382e-003 1.916e-003 
2.253e-003 4.878e+007 2.890e+013 1.000e+003 1.165e-002 1.916e-003 
2.253e-003 4.881e+007 2.890e+013 1.000e+003 4.652e-003 1.916e-003 
2.254e-003 4.884e+007 2.890e+013 1.000e+003 1.234e-002 1.916e-003 
2.254e-003 4.887e+007 2.890e+013 1.000e+003 6.591e-003 1.916e-003 
2.254e-003 4.890e+007 2.890e+013 1.000e+003 8.627e-003 1.916e-003 
2.254e-003 4.893e+007 2.890e+013 1.000e+003 4.079e-003 1.916e-003 
2.255e-003 4.896e+007 2.890e+013 1.000e+003 5.618e-004 1.916e-003 
2.255e-003 4.899e+007 2.890e+013 1.000e+003 2.693e-005 1.916e-003 
2.255e-003 4.902e+007 2.890e+013 1.000e+003 5.842e-003 1.916e-003 
2.255e-003 4.905e+007 2.890e+013 1.000e+003 2.686e-003 1.916e-003 
2.256e-003 4.908e+007 2.891e+013 1.000e+003 7.912e-003 1.916e-003 
2.256e-003 4.911e+007 2.890e+013 1.000e+003 2.530e-003 1.916e-003 
2.256e-003 4.914e+007 2.890e+013 1.000e+003 5.239e-006 1.916e-003 
2.256e-003 4.913e+007 2.890e+013 1.000e+003 4.277e-003 1.916e-003 
2.257e-003 4.912e+007 2.890e+013 1.000e+003 1.600e-002 1.917e-003 
2.257e-003 4.910e+007 2.891e+013 1.000e+003 1.534e-002 1.917e-003 
2.257e-003 4.909e+007 2.891e+013 1.000e+003 2.379e-002 1.917e-003 
2.257e-003 4.908e+007 2.891e+013 1.000e+003 2.411e-002 1.918e-003 
2.258e-003 4.907e+007 2.891e+013 1.000e+003 2.402e-002 1.918e-003 
2.258e-003 4.907e+007 2.891e+013 1.000e+003 2.282e-002 1.918e-003 
2.258e-003 4.907e+007 2.892e+013 1.000e+003 2.162e-002 1.919e-003 
2.258e-003 4.907e+007 2.891e+013 1.000e+003 1.344e-002 1.919e-003 
2.259e-003 4.907e+007 2.892e+013 1.000e+003 1.292e-002 1.919e-003 
2.259e-003 4.907e+007 2.892e+013 1.000e+003 2.287e-002 1.919e-003 
2.259e-003 4.908e+007 2.892e+013 1.000e+003 1.885e-002 1.920e-003 
2.259e-003 4.908e+007 2.892e+013 1.000e+003 1.577e-002 1.920e-003 
2.260e-003 4.909e+007 2.892e+013 1.000e+003 1.250e-002 1.920e-003 
2.260e-003 4.909e+007 2.892e+013 1.000e+003 2.203e-002 1.920e-003 
2.260e-003 4.910e+007 2.892e+013 1.000e+003 1.234e-002 1.920e-003 
2.260e-003 4.911e+007 2.893e+013 1.000e+003 1.379e-002 1.921e-003 
2.261e-003 4.912e+007 2.893e+013 1.000e+003 2.333e-002 1.921e-003 
2.261e-003 4.912e+007 2.893e+013 1.000e+003 2.158e-002 1.921e-003 
2.261e-003 4.913e+007 2.893e+013 1.000e+003 1.544e-002 1.921e-003 
2.261e-003 4.914e+007 2.893e+013 1.000e+003 2.148e-002 1.921e-003 
2.261e-003 4.914e+007 2.893e+013 1.000e+003 2.031e-002 1.922e-003 
2.262e-003 4.914e+007 2.894e+013 1.000e+003 2.222e-002 1.922e-003 
2.262e-003 4.916e+007 2.894e+013 1.000e+003 2.921e-003 1.922e-003 
2.262e-003 4.918e+007 2.894e+013 1.000e+003 6.049e-003 1.922e-003 
2.262e-003 4.921e+007 2.894e+013 1.000e+003 1.038e-002 1.922e-003 
2.263e-003 4.923e+007 2.894e+013 1.000e+003 4.929e-003 1.922e-003 
2.263e-003 4.926e+007 2.894e+013 1.000e+003 6.820e-003 1.922e-003 
2.263e-003 4.929e+007 2.894e+013 1.000e+003 6.821e-003 1.922e-003 
2.263e-003 4.932e+007 2.894e+013 1.000e+003 2.550e-003 1.922e-003 
2.264e-003 4.935e+007 2.894e+013 1.000e+003 2.884e-003 1.922e-003 
2.264e-003 4.938e+007 2.894e+013 1.000e+003 5.223e-003 1.922e-003 
2.264e-003 4.940e+007 2.894e+013 1.000e+003 1.448e-003 1.922e-003 
2.264e-003 4.943e+007 2.894e+013 1.000e+003 1.636e-002 1.922e-003 
2.265e-003 4.946e+007 2.894e+013 1.000e+003 1.412e-002 1.922e-003 
2.265e-003 4.949e+007 2.894e+013 1.000e+003 1.378e-002 1.922e-003 
2.265e-003 4.952e+007 2.894e+013 1.000e+003 1.282e-002 1.923e-003 
2.265e-003 4.955e+007 2.894e+013 1.000e+003 1.641e-002 1.923e-003 
2.266e-003 4.958e+007 2.894e+013 1.000e+003 1.732e-002 1.923e-003 
2.266e-003 4.961e+007 2.894e+013 1.000e+003 1.505e-002 1.923e-003 
2.266e-003 4.964e+007 2.894e+013 1.000e+003 1.356e-002 1.923e-003 
2.266e-003 4.967e+007 2.894e+013 1.000e+003 1.300e-002 1.923e-003 
2.267e-003 4.970e+007 2.895e+013 1.000e+003 1.752e-002 1.923e-003 
2.267e-003 4.973e+007 2.895e+013 1.000e+003 3.038e-003 1.923e-003 
2.267e-003 4.976e+007 2.895e+013 1.000e+003 3.977e-003 1.923e-003 
2.267e-003 4.979e+007 2.895e+013 1.000e+003 1.279e-002 1.923e-003 
2.268e-003 4.982e+007 2.895e+013 1.000e+003 4.482e-003 1.923e-003 
2.268e-003 4.985e+007 2.895e+013 1.000e+003 1.429e-004 1.923e-003 
2.268e-003 4.988e+007 2.895e+013 1.000e+003 4.099e-003 1.923e-003 
2.268e-003 4.991e+007 2.895e+013 1.000e+003 3.211e-004 1.923e-003 
2.269e-003 4.994e+007 2.895e+013 1.000e+003 1.507e-003 1.923e-003 
2.269e-003 4.997e+007 2.895e+013 1.000e+003 2.059e-003 1.923e-003 
2.269e-003 5.000e+007 2.895e+013 1.000e+003 5.153e-004 1.923e-003 
2.269e-003 5.003e+007 2.895e+013 1.000e+003 7.443e-003 1.923e-003 
2.269e-003 5.006e+007 2.895e+013 1.000e+003 1.880e-002 1.923e-003 
2.270e-003 5.009e+007 2.895e+013 1.000e+003 1.983e-003 1.923e-003 
2.270e-003 5.012e+007 2.895e+013 1.000e+003 7.049e-003 1.923e-003 
2.270e-003 5.015e+007 2.895e+013 1.000e+003 5.567e-003 1.923e-003 
2.270e-003 5.018e+007 2.895e+013 1.000e+003 8.855e-004 1.923e-003 
2.271e-003 5.021e+007 2.895e+013 1.000e+003 6.893e-003 1.923e-003 
2.271e-003 5.024e+007 2.895e+013 1.000e+003 7.793e-003 1.923e-003 
2.271e-003 5.027e+007 2.896e+013 1.000e+003 3.156e-003 1.923e-003 
2.271e-003 5.030e+007 2.896e+013 1.000e+003 4.011e-004 1.923e-003 
2.272e-003 5.033e+007 2.896e+013 1.000e+003 4.745e-003 1.924e-003 
2.272e-003 5.036e+007 2.896e+013 1.000e+003 3.945e-003 1.924e-003 
2.272e-003 5.038e+007 2.896e+013 1.000e+003 3.381e-003 1.924e-003 
2.272e-003 5.041e+007 2.896e+013 1.000e+003 1.704e-004 1.924e-003 
2.273e-003 5.044e+007 2.896e+013 1.000e+003 1.421e-002 1.924e-003 
2.273e-003 5.048e+007 2.896e+013 1.000e+003 5.613e-003 1.924e-003 
2.273e-003 5.051e+007 2.896e+013 1.000e+003 2.813e-003 1.924e-003 
2.273e-003 5.054e+007 2.896e+013 1.000e+003 7.734e-004 1.924e-003 
2.274e-003 5.057e+007 2.896e+013 1.000e+003 1.187e-003 1.924e-003 
2.274e-003 5.060e+007 2.896e+013 1.000e+003 1.088e-002 1.924e-003 
2.274e-003 5.063e+007 2.896e+013 1.000e+003 3.819e-003 1.924e-003 
2.274e-003 5.066e+007 2.896e+013 1.000e+003 3.345e-003 1.924e-003 
2.275e-003 5.069e+007 2.896e+013 1.000e+003 6.067e-003 1.924e-003 
2.275e-003 5.072e+007 2.896e+013 1.000e+003 3.588e-004 1.924e-003 
2.275e-003 5.075e+007 2.896e+013 1.000e+003 1.605e-004 1.924e-003 
2.275e-003 5.077e+007 2.896e+013 1.000e+003 2.012e-004 1.924e-003 
2.276e-003 5.080e+007 2.896e+013 1.000e+003 5.557e-003 1.924e-003 
2.276e-003 5.083e+007 2.896e+013 1.000e+003 8.226e-003 1.924e-003 
2.276e-003 5.086e+007 2.897e+013 1.000e+003 7.487e-003 1.924e-003 
2.276e-003 5.089e+007 2.897e+013 1.000e+003 5.773e-003 1.924e-003 
2.277e-003 5.092e+007 2.896e+013 1.000e+003 1.826e-003 1.924e-003 
2.277e-003 5.095e+007 2.897e+013 1.000e+003 3.377e-003 1.924e-003 
2.277e-003 5.098e+007 2.897e+013 1.000e+003 3.762e-004 1.924e-003 
2.277e-003 5.101e+007 2.897e+013 1.000e+003 3.112e-003 1.924e-003 
2.277e-003 5.104e+007 2.897e+013 1.000e+003 3.674e-003 1.924e-003 
2.278e-003 5.107e+007 2.897e+013 1.000e+003 1.223e-003 1.924e-003 
2.278e-003 5.110e+007 2.897e+013 1.000e+003 1.274e-002 1.924e-003 
2.278e-003 5.113e+007 2.897e+013 1.000e+003 1.651e-003 1.925e-003 
2.278e-003 5.116e+007 2.897e+013 1.000e+003 4.202e-003 1.925e-003 
2.279e-003 5.119e+007 2.897e+013 1.000e+003 5.187e-003 1.925e-003 
2.279e-003 5.121e+007 2.897e+013 1.000e+003 3.189e-004 1.925e-003 
2.279e-003 5.124e+007 2.897e+013 1.000e+003 4.050e-003 1.925e-003 
2.279e-003 5.127e+007 2.897e+013 1.000e+003 1.130e-002 1.925e-003 
2.280e-003 5.130e+007 2.897e+013 1.000e+003 4.364e-003 1.925e-003 
2.280e-003 5.133e+007 2.897e+013 1.000e+003 1.156e-003 1.925e-003 
2.280e-003 5.136e+007 2.897e+013 1.000e+003 1.839e-003 1.925e-003 
2.280e-003 5.140e+007 2.897e+013 1.000e+003 1.443e-002 1.925e-003 
2.281e-003 5.143e+007 2.897e+013 1.000e+003 2.088e-002 1.925e-003 
2.281e-003 5.145e+007 2.897e+013 1.000e+003 1.326e-002 1.925e-003 
2.281e-003 5.148e+007 2.897e+013 1.000e+003 1.644e-002 1.925e-003 
2.281e-003 5.151e+007 2.897e+013 1.000e+003 1.855e-002 1.925e-003 
2.282e-003 5.154e+007 2.897e+013 1.000e+003 1.880e-002 1.925e-003 
2.282e-003 5.157e+007 2.897e+013 1.000e+003 1.484e-002 1.925e-003 
2.282e-003 5.160e+007 2.898e+013 1.000e+003 1.781e-002 1.925e-003 
2.282e-003 5.163e+007 2.898e+013 1.000e+003 2.107e-002 1.925e-003 
2.283e-003 5.166e+007 2.898e+013 1.000e+003 2.145e-002 1.925e-003 
2.283e-003 5.169e+007 2.898e+013 1.000e+003 1.599e-002 1.925e-003 
2.283e-003 5.172e+007 2.898e+013 1.000e+003 1.973e-002 1.925e-003 
2.283e-003 5.175e+007 2.898e+013 1.000e+003 1.657e-002 1.925e-003 
2.283e-003 5.178e+007 2.898e+013 1.000e+003 1.882e-002 1.925e-003 
2.284e-003 5.181e+007 2.898e+013 1.000e+003 1.619e-002 1.925e-003 
2.284e-003 5.184e+007 2.898e+013 1.000e+003 1.890e-002 1.925e-003 
2.284e-003 5.187e+007 2.898e+013 1.000e+003 1.868e-002 1.925e-003 
2.284e-003 5.190e+007 2.898e+013 1.000e+003 1.946e-002 1.925e-003 
2.285e-003 5.193e+007 2.898e+013 1.000e+003 1.646e-002 1.925e-003 
2.285e-003 5.196e+007 2.898e+013 1.000e+003 1.549e-002 1.925e-003 
2.285e-003 5.199e+007 2.898e+013 1.000e+003 1.864e-002 1.925e-003 
2.285e-003 5.202e+007 2.898e+013 1.000e+003 1.858e-002 1.926e-003 
2.286e-003 5.205e+007 2.898e+013 1.000e+003 2.103e-002 1.926e-003 
2.286e-003 5.208e+007 2.898e+013 1.000e+003 1.100e-002 1.926e-003 
2.286e-003 5.211e+007 2.898e+013 1.000e+003 2.071e-002 1.926e-003 
2.286e-003 5.214e+007 2.898e+013 1.000e+003 2.193e-002 1.926e-003 
2.287e-003 5.217e+007 2.898e+013 1.000e+003 1.426e-002 1.926e-003 
2.287e-003 5.220e+007 2.898e+013 1.000e+003 1.138e-002 1.926e-003 
2.287e-003 5.223e+007 2.899e+013 1.000e+003 1.748e-002 1.926e-003 
2.287e-003 5.225e+007 2.899e+013 1.000e+003 2.278e-002 1.926e-003 
2.288e-003 5.228e+007 2.899e+013 1.000e+003 1.556e-002 1.926e-003 
2.288e-003 5.231e+007 2.899e+013 1.000e+003 2.122e-002 1.926e-003 
2.288e-003 5.234e+007 2.899e+013 1.000e+003 1.975e-002 1.926e-003 
2.288e-003 5.237e+007 2.899e+013 1.000e+003 2.218e-002 1.926e-003 
2.288e-003 5.240e+007 2.899e+013 1.000e+003 1.455e-002 1.926e-003 
2.289e-003 5.243e+007 2.899e+013 1.000e+003 2.158e-002 1.926e-003 
2.289e-003 5.246e+007 2.899e+013 1.000e+003 2.296e-002 1.926e-003 
2.289e-003 5.249e+007 2.899e+013 1.000e+003 1.319e-002 1.926e-003 
2.289e-003 5.252e+007 2.899e+013 1.000e+003 1.256e-002 1.926e-003 
2.290e-003 5.255e+007 2.899e+013 1.000e+003 1.376e-002 1.926e-003 
2.290e-003 5.258e+007 2.899e+013 1.000e+003 2.347e-002 1.926e-003 
2.290e-003 5.261e+007 2.899e+013 1.000e+003 1.430e-002 1.926e-003 
2.290e-003 5.264e+007 2.899e+013 1.000e+003 2.055e-002 1.926e-003 
2.291e-003 5.267e+007 2.899e+013 1.000e+003 2.158e-002 1.926e-003 
2.291e-003 5.270e+007 2.899e+013 1.000e+003 2.190e-002 1.926e-003 
2.291e-003 5.273e+007 2.899e+013 1.000e+003 1.514e-002 1.926e-003 
2.291e-003 5.275e+007 2.899e+013 1.000e+003 2.099e-002 1.926e-003 
2.292e-003 5.278e+007 2.899e+013 1.000e+003 1.929e-002 1.926e-003 
2.292e-003 5.281e+007 2.899e+013 1.000e+003 2.566e-002 1.926e-003 
2.292e-003 5.284e+007 2.899e+013 1.000e+003 1.456e-002 1.926e-003 
2.292e-003 5.287e+007 2.900e+013 1.000e+003 1.747e-002 1.927e-003 
2.293e-003 5.290e+007 2.900e+013 1.000e+003 2.132e-002 1.927e-003 
2.293e-003 5.293e+007 2.900e+013 1.000e+003 1.699e-002 1.927e-003 
2.293e-003 5.296e+007 2.900e+013 1.000e+003 1.374e-002 1.927e-003 
2.293e-003 5.299e+007 2.900e+013 1.000e+003 1.891e-002 1.927e-003 
2.293e-003 5.303e+007 2.900e+013 1.000e+003 1.671e-002 1.927e-003 
2.294e-003 5.306e+007 2.900e+013 1.000e+003 1.773e-002 1.927e-003 
2.294e-003 5.309e+007 2.900e+013 1.000e+003 1.609e-002 1.927e-003 
2.294e-003 5.312e+007 2.900e+013 1.000e+003 1.815e-002 1.927e-003 
2.294e-003 5.315e+007 2.900e+013 1.000e+003 1.789e-002 1.927e-003 
2.295e-003 5.318e+007 2.900e+013 1.000e+003 1.892e-002 1.927e-003 
2.295e-003 5.321e+007 2.900e+013 1.000e+003 1.680e-002 1.927e-003 
2.295e-003 5.323e+007 2.900e+013 1.000e+003 1.613e-002 1.927e-003 
2.295e-003 5.326e+007 2.900e+013 1.000e+003 8.566e-003 1.927e-003 
2.296e-003 5.329e+007 2.900e+013 1.000e+003 2.643e-003 1.927e-003 
2.296e-003 5.332e+007 2.900e+013 1.000e+003 2.268e-003 1.927e-003 
2.296e-003 5.335e+007 2.900e+013 1.000e+003 4.139e-003 1.927e-003 
2.296e-003 5.338e+007 2.900e+013 1.000e+003 1.535e-002 1.927e-003 
2.297e-003 5.341e+007 2.900e+013 1.000e+003 8.514e-003 1.927e-003 
2.297e-003 5.345e+007 2.900e+013 1.000e+003 1.536e-003 1.927e-003 
2.297e-003 5.348e+007 2.900e+013 1.000e+003 4.080e-004 1.927e-003 
2.297e-003 5.351e+007 2.900e+013 1.000e+003 1.209e-003 1.927e-003 
2.298e-003 5.354e+007 2.901e+013 1.000e+003 1.708e-003 1.927e-003 
2.298e-003 5.357e+007 2.900e+013 1.000e+003 3.231e-003 1.927e-003 
2.298e-003 5.359e+007 2.901e+013 1.000e+003 3.550e-003 1.927e-003 
2.298e-003 5.362e+007 2.901e+013 1.000e+003 4.082e-003 1.927e-003 
2.299e-003 5.365e+007 2.901e+013 1.000e+003 4.847e-003 1.927e-003 
2.299e-003 5.368e+007 2.901e+013 1.000e+003 1.125e-002 1.927e-003 
2.299e-003 5.371e+007 2.901e+013 1.000e+003 6.287e-003 1.927e-003 
2.299e-003 5.374e+007 2.901e+013 1.000e+003 7.281e-003 1.927e-003 
2.299e-003 5.377e+007 2.901e+013 1.000e+003 6.427e-003 1.927e-003 
2.300e-003 5.380e+007 2.901e+013 1.000e+003 4.780e-003 1.928e-003 
2.300e-003 5.383e+007 2.901e+013 1.000e+003 2.720e-003 1.928e-003 
2.300e-003 5.386e+007 2.901e+013 1.000e+003 1.306e-003 1.928e-003 
2.300e-003 5.389e+007 2.901e+013 1.000e+003 1.073e-003 1.928e-003 
2.301e-003 5.392e+007 2.901e+013 1.000e+003 1.032e-003 1.928e-003 
2.301e-003 5.395e+007 2.901e+013 1.000e+003 3.892e-004 1.928e-003 
2.301e-003 5.398e+007 2.901e+013 1.000e+003 1.503e-003 1.928e-003 
2.301e-003 5.401e+007 2.901e+013 1.000e+003 3.135e-003 1.928e-003 
2.302e-003 5.404e+007 2.901e+013 1.000e+003 2.581e-002 1.928e-003 
2.302e-003 5.407e+007 2.901e+013 1.000e+003 1.068e-003 1.928e-003 
2.302e-003 5.410e+007 2.901e+013 1.000e+003 8.940e-003 1.928e-003 
2.302e-003 5.413e+007 2.901e+013 1.000e+003 7.947e-003 1.928e-003 
2.303e-003 5.416e+007 2.901e+013 1.000e+003 1.121e-002 1.928e-003 
2.303e-003 5.419e+007 2.902e+013 1.000e+003 6.595e-003 1.928e-003 
2.303e-003 5.422e+007 2.902e+013 1.000e+003 6.394e-003 1.928e-003 
2.303e-003 5.424e+007 2.902e+013 1.000e+003 1.069e-003 1.928e-003 
2.304e-003 5.427e+007 2.902e+013 1.000e+003 3.733e-003 1.928e-003 
2.304e-003 5.430e+007 2.902e+013 1.000e+003 6.902e-003 1.928e-003 
2.304e-003 5.433e+007 2.902e+013 1.000e+003 1.264e-003 1.928e-003 
2.304e-003 5.436e+007 2.902e+013 1.000e+003 1.296e-003 1.928e-003 
2.304e-003 5.439e+007 2.902e+013 1.000e+003 5.295e-003 1.928e-003 
2.305e-003 5.442e+007 2.902e+013 1.000e+003 1.650e-003 1.928e-003 
2.305e-003 5.445e+007 2.902e+013 1.000e+003 3.516e-003 1.928e-003 
2.305e-003 5.448e+007 2.902e+013 1.000e+003 2.365e-003 1.928e-003 
2.305e-003 5.451e+007 2.902e+013 1.000e+003 1.770e-003 1.928e-003 
2.306e-003 5.454e+007 2.902e+013 1.000e+003 7.693e-003 1.928e-003 
2.306e-003 5.457e+007 2.902e+013 1.000e+003 3.603e-003 1.928e-003 
2.306e-003 5.460e+007 2.902e+013 1.000e+003 2.030e-004 1.928e-003 
2.306e-003 5.463e+007 2.902e+013 1.000e+003 1.932e-004 1.928e-003 
2.307e-003 5.466e+007 2.902e+013 1.000e+003 8.306e-003 1.928e-003 
2.307e-003 5.469e+007 2.902e+013 1.000e+003 4.537e-004 1.929e-003 
2.307e-003 5.472e+007 2.902e+013 1.000e+003 5.189e-003 1.929e-003 
2.307e-003 5.475e+007 2.902e+013 1.000e+003 4.151e-003 1.929e-003 
2.308e-003 5.478e+007 2.902e+013 1.000e+003 3.446e-003 1.929e-003 
2.308e-003 5.480e+007 2.903e+013 1.000e+003 3.707e-003 1.929e-003 
2.308e-003 5.483e+007 2.903e+013 1.000e+003 5.248e-005 1.929e-003 
2.308e-003 5.486e+007 2.903e+013 1.000e+003 5.081e-004 1.929e-003 
2.309e-003 5.489e+007 2.903e+013 1.000e+003 6.606e-003 1.929e-003 
2.309e-003 5.492e+007 2.903e+013 1.000e+003 1.942e-004 1.929e-003 
2.309e-003 5.495e+007 2.903e+013 1.000e+003 9.826e-003 1.929e-003 
2.309e-003 5.498e+007 2.903e+013 1.000e+003 1.325e-003 1.929e-003 
2.309e-003 5.501e+007 2.903e+013 1.000e+003 7.076e-003 1.929e-003 
2.310e-003 5.504e+007 2.903e+013 1.000e+003 1.421e-003 1.929e-003 
2.310e-003 5.507e+007 2.903e+013 1.000e+003 5.841e-003 1.929e-003 
2.310e-003 5.510e+007 2.903e+013 1.000e+003 1.494e-003 1.929e-003 
2.310e-003 5.512e+007 2.903e+013 1.000e+003 6.536e-003 1.929e-003 
2.311e-003 5.515e+007 2.903e+013 1.000e+003 9.210e-004 1.929e-003 
2.311e-003 5.518e+007 2.903e+013 1.000e+003 1.631e-003 1.929e-003 
2.311e-003 5.521e+007 2.903e+013 1.000e+003 1.582e-003 1.929e-003 
2.311e-003 5.524e+007 2.903e+013 1.000e+003 1.248e-003 1.929e-003 
2.312e-003 5.527e+007 2.903e+013 1.000e+003 1.660e-004 1.929e-003 
2.312e-003 5.530e+007 2.903e+013 1.000e+003 4.896e-003 1.929e-003 
2.312e-003 5.532e+007 2.904e+013 1.000e+003 7.659e-003 1.929e-003 
2.312e-003 5.535e+007 2.904e+013 1.000e+003 1.975e-002 1.929e-003 
2.313e-003 5.538e+007 2.904e+013 1.000e+003 9.664e-005 1.929e-003 
2.313e-003 5.541e+007 2.904e+013 1.000e+003 1.885e-003 1.929e-003 
2.313e-003 5.544e+007 2.904e+013 1.000e+003 4.504e-003 1.930e-003 
2.313e-003 5.547e+007 2.904e+013 1.000e+003 1.105e-003 1.930e-003 
2.314e-003 5.550e+007 2.904e+013 1.000e+003 2.958e-003 1.930e-003 
2.314e-003 5.553e+007 2.904e+013 1.000e+003 1.777e-003 1.930e-003 
2.314e-003 5.555e+007 2.904e+013 1.000e+003 4.965e-003 1.930e-003 
2.314e-003 5.558e+007 2.904e+013 1.000e+003 3.132e-003 1.930e-003 
2.314e-003 5.561e+007 2.904e+013 1.000e+003 2.693e-003 1.930e-003 
2.315e-003 5.564e+007 2.904e+013 1.000e+003 1.693e-002 1.930e-003 
2.315e-003 5.567e+007 2.904e+013 1.000e+003 9.893e-005 1.930e-003 
2.315e-003 5.570e+007 2.904e+013 1.000e+003 4.845e-003 1.930e-003 
2.315e-003 5.573e+007 2.904e+013 1.000e+003 8.214e-004 1.930e-003 
2.316e-003 5.575e+007 2.905e+013 1.000e+003 1.407e-002 1.930e-003 
2.316e-003 5.578e+007 2.905e+013 1.000e+003 1.550e-002 1.930e-003 
2.316e-003 5.581e+007 2.905e+013 1.000e+003 1.641e-002 1.930e-003 
2.316e-003 5.584e+007 2.905e+013 1.000e+003 1.010e-002 1.930e-003 
2.317e-003 5.587e+007 2.905e+013 1.000e+003 8.541e-003 1.930e-003 
2.317e-003 5.590e+007 2.905e+013 1.000e+003 1.620e-002 1.930e-003 
2.317e-003 5.593e+007 2.905e+013 1.000e+003 1.601e-002 1.930e-003 
2.317e-003 5.596e+007 2.905e+013 1.000e+003 1.379e-002 1.930e-003 
2.318e-003 5.599e+007 2.905e+013 1.000e+003 1.234e-002 1.930e-003 
2.318e-003 5.602e+007 2.905e+013 1.000e+003 1.786e-002 1.930e-003 
2.318e-003 5.604e+007 2.905e+013 1.000e+003 1.647e-002 1.930e-003 
2.318e-003 5.607e+007 2.905e+013 1.000e+003 9.685e-003 1.930e-003 
2.319e-003 5.610e+007 2.905e+013 1.000e+003 1.182e-002 1.930e-003 
2.319e-003 5.613e+007 2.905e+013 1.000e+003 1.855e-002 1.930e-003 
2.319e-003 5.616e+007 2.905e+013 1.000e+003 1.523e-002 1.931e-003 
2.319e-003 5.618e+007 2.905e+013 1.000e+003 1.214e-002 1.931e-003 
2.320e-003 5.621e+007 2.905e+013 1.000e+003 1.279e-002 1.931e-003 
2.320e-003 5.624e+007 2.905e+013 1.000e+003 3.318e-004 1.931e-003 
2.320e-003 5.627e+007 2.906e+013 1.000e+003 5.269e-004 1.931e-003 
2.320e-003 5.630e+007 2.905e+013 1.000e+003 9.280e-003 1.931e-003 
2.320e-003 5.633e+007 2.906e+013 1.000e+003 7.393e-004 1.931e-003 
2.321e-003 5.635e+007 2.906e+013 1.000e+003 3.121e-003 1.931e-003 
2.321e-003 5.638e+007 2.906e+013 1.000e+003 1.567e-003 1.931e-003 
2.321e-003 5.641e+007 2.906e+013 1.000e+003 3.194e-003 1.931e-003 
2.321e-003 5.644e+007 2.906e+013 1.000e+003 3.006e-003 1.931e-003 
2.322e-003 5.647e+007 2.906e+013 1.000e+003 4.964e-005 1.931e-003 
2.322e-003 5.649e+007 2.906e+013 1.000e+003 9.180e-003 1.931e-003 
2.322e-003 5.652e+007 2.906e+013 1.000e+003 1.635e-002 1.931e-003 
2.322e-003 5.655e+007 2.906e+013 1.000e+003 5.096e-004 1.931e-003 
2.323e-003 5.658e+007 2.906e+013 1.000e+003 6.777e-003 1.931e-003 
2.323e-003 5.660e+007 2.906e+013 1.000e+003 4.605e-003 1.931e-003 
2.323e-003 5.663e+007 2.906e+013 1.000e+003 1.420e-003 1.931e-003 
2.323e-003 5.666e+007 2.906e+013 1.000e+003 3.657e-003 1.931e-003 
2.324e-003 5.669e+007 2.906e+013 1.000e+003 3.517e-003 1.931e-003 
2.324e-003 5.671e+007 2.907e+013 1.000e+003 6.009e-003 1.931e-003 
2.324e-003 5.674e+007 2.907e+013 1.000e+003 8.097e-003 1.931e-003 
2.324e-003 5.677e+007 2.907e+013 1.000e+003 4.699e-003 1.932e-003 
2.324e-003 5.679e+007 2.907e+013 1.000e+003 2.858e-003 1.932e-003 
2.325e-003 5.682e+007 2.907e+013 1.000e+003 4.467e-003 1.932e-003 
2.325e-003 5.685e+007 2.907e+013 1.000e+003 7.017e-004 1.932e-003 
2.325e-003 5.688e+007 2.907e+013 1.000e+003 8.813e-003 1.932e-003 
2.325e-003 5.690e+007 2.907e+013 1.000e+003 8.835e-003 1.932e-003 
2.326e-003 5.693e+007 2.907e+013 1.000e+003 5.771e-004 1.932e-003 
2.326e-003 5.695e+007 2.907e+013 1.000e+003 3.041e-003 1.932e-003 
2.326e-003 5.698e+007 2.907e+013 1.000e+003 1.053e-002 1.932e-003 
2.326e-003 5.701e+007 2.907e+013 1.000e+003 1.131e-002 1.932e-003 
2.327e-003 5.704e+007 2.908e+013 1.000e+003 3.299e-003 1.932e-003 
2.327e-003 5.707e+007 2.908e+013 1.000e+003 3.696e-003 1.932e-003 
2.327e-003 5.709e+007 2.908e+013 1.000e+003 3.331e-003 1.932e-003 
2.327e-003 5.712e+007 2.908e+013 1.000e+003 1.408e-003 1.932e-003 
2.328e-003 5.715e+007 2.908e+013 1.000e+003 1.569e-003 1.932e-003 
2.328e-003 5.718e+007 2.908e+013 1.000e+003 5.781e-005 1.932e-003 
2.328e-003 5.721e+007 2.908e+013 1.000e+003 4.683e-003 1.932e-003 
2.328e-003 5.723e+007 2.908e+013 1.000e+003 6.658e-005 1.932e-003 
2.329e-003 5.726e+007 2.908e+013 1.000e+003 1.540e-002 1.932e-003 
2.329e-003 5.729e+007 2.908e+013 1.000e+003 2.489e-003 1.932e-003 
2.329e-003 5.732e+007 2.908e+013 1.000e+003 3.556e-003 1.932e-003 
2.329e-003 5.734e+007 2.908e+013 1.000e+003 5.688e-003 1.933e-003 
2.329e-003 5.737e+007 2.908e+013 1.000e+003 2.866e-003 1.933e-003 
2.330e-003 5.740e+007 2.908e+013 1.000e+003 4.450e-003 1.933e-003 
2.330e-003 5.743e+007 2.908e+013 1.000e+003 8.059e-003 1.933e-003 
2.330e-003 5.745e+007 2.909e+013 1.000e+003 2.490e-003 1.933e-003 
2.330e-003 5.748e+007 2.909e+013 1.000e+003 2.433e-003 1.933e-003 
2.331e-003 5.751e+007 2.909e+013 1.000e+003 3.307e-003 1.933e-003 
2.331e-003 5.754e+007 2.909e+013 1.000e+003 3.422e-004 1.933e-003 
2.331e-003 5.756e+007 2.909e+013 1.000e+003 3.822e-003 1.933e-003 
2.331e-003 5.759e+007 2.909e+013 1.000e+003 2.117e-003 1.933e-003 
2.332e-003 5.762e+007 2.909e+013 1.000e+003 7.427e-003 1.933e-003 
2.332e-003 5.765e+007 2.909e+013 1.000e+003 2.402e-002 1.933e-003 
2.332e-003 5.767e+007 2.909e+013 1.000e+003 1.647e-002 1.933e-003 
2.332e-003 5.770e+007 2.909e+013 1.000e+003 7.834e-003 1.933e-003 
2.333e-003 5.773e+007 2.909e+013 1.000e+003 7.232e-004 1.933e-003 
2.333e-003 5.776e+007 2.909e+013 1.000e+003 2.629e-004 1.933e-003 
2.333e-003 5.779e+007 2.909e+013 1.000e+003 1.669e-003 1.933e-003 
2.333e-003 5.782e+007 2.909e+013 1.000e+003 3.864e-003 1.933e-003 
2.333e-003 5.785e+007 2.909e+013 1.000e+003 2.382e-003 1.933e-003 
2.334e-003 5.787e+007 2.910e+013 1.000e+003 6.994e-004 1.933e-003 
2.334e-003 5.791e+007 2.910e+013 1.000e+003 7.838e-003 1.933e-003 
2.334e-003 5.793e+007 2.910e+013 1.000e+003 9.071e-003 1.933e-003 
2.334e-003 5.796e+007 2.910e+013 1.000e+003 2.355e-003 1.933e-003 
2.335e-003 5.799e+007 2.910e+013 1.000e+003 2.360e-002 1.933e-003 
2.335e-003 5.801e+007 2.910e+013 1.000e+003 1.701e-002 1.934e-003 
2.335e-003 5.804e+007 2.910e+013 1.000e+003 1.314e-002 1.934e-003 
2.335e-003 5.807e+007 2.910e+013 1.000e+003 1.561e-002 1.934e-003 
2.336e-003 5.810e+007 2.910e+013 1.000e+003 1.583e-002 1.934e-003 
2.336e-003 5.812e+007 2.910e+013 1.000e+003 1.179e-002 1.934e-003 
2.336e-003 5.815e+007 2.910e+013 1.000e+003 1.883e-003 1.934e-003 
2.336e-003 5.817e+007 2.910e+013 1.000e+003 1.111e-002 1.934e-003 
2.337e-003 5.820e+007 2.910e+013 1.000e+003 2.398e-002 1.934e-003 
2.337e-003 5.823e+007 2.910e+013 1.000e+003 1.616e-002 1.934e-003 
2.337e-003 5.826e+007 2.911e+013 1.000e+003 2.095e-002 1.934e-003 
2.337e-003 5.828e+007 2.911e+013 1.000e+003 1.871e-002 1.934e-003 
2.337e-003 5.831e+007 2.911e+013 1.000e+003 2.207e-002 1.934e-003 
2.338e-003 5.834e+007 2.911e+013 1.000e+003 1.453e-002 1.934e-003 
2.338e-003 5.836e+007 2.911e+013 1.000e+003 1.587e-002 1.934e-003 
2.338e-003 5.839e+007 2.911e+013 1.000e+003 1.988e-002 1.934e-003 
2.338e-003 5.842e+007 2.911e+013 1.000e+003 1.209e-002 1.934e-003 
2.339e-003 5.845e+007 2.911e+013 1.000e+003 1.833e-002 1.934e-003 
2.339e-003 5.848e+007 2.911e+013 1.000e+003 1.530e-002 1.934e-003 
2.339e-003 5.851e+007 2.911e+013 1.000e+003 2.033e-002 1.934e-003 
2.339e-003 5.854e+007 2.911e+013 1.000e+003 1.366e-002 1.934e-003 
2.340e-003 5.857e+007 2.911e+013 1.000e+003 1.427e-002 1.934e-003 
2.340e-003 5.860e+007 2.911e+013 1.000e+003 2.412e-002 1.934e-003 
2.340e-003 5.862e+007 2.911e+013 1.000e+003 2.314e-002 1.934e-003 
2.340e-003 5.865e+007 2.911e+013 1.000e+003 1.505e-002 1.935e-003 
2.340e-003 5.868e+007 2.911e+013 1.000e+003 1.565e-002 1.935e-003 
2.341e-003 5.871e+007 2.912e+013 1.000e+003 1.807e-002 1.935e-003 
2.341e-003 5.873e+007 2.912e+013 1.000e+003 2.365e-002 1.935e-003 
2.341e-003 5.876e+007 2.912e+013 1.000e+003 2.219e-003 1.935e-003 
2.341e-003 5.879e+007 2.912e+013 1.000e+003 1.176e-002 1.935e-003 
2.342e-003 5.882e+007 2.912e+013 1.000e+003 6.117e-004 1.935e-003 
2.342e-003 5.885e+007 2.912e+013 1.000e+003 2.859e-003 1.935e-003 
2.342e-003 5.887e+007 2.912e+013 1.000e+003 1.055e-002 1.935e-003 
2.342e-003 5.890e+007 2.912e+013 1.000e+003 1.235e-002 1.935e-003 
2.343e-003 5.893e+007 2.912e+013 1.000e+003 3.071e-003 1.935e-003 
2.343e-003 5.896e+007 2.912e+013 1.000e+003 1.727e-002 1.935e-003 
2.343e-003 5.899e+007 2.912e+013 1.000e+003 2.259e-002 1.935e-003 
2.343e-003 5.902e+007 2.912e+013 1.000e+003 1.938e-002 1.935e-003 
2.344e-003 5.905e+007 2.912e+013 1.000e+003 1.896e-002 1.935e-003 
2.344e-003 5.908e+007 2.912e+013 1.000e+003 1.943e-002 1.935e-003 
2.344e-003 5.911e+007 2.912e+013 1.000e+003 1.572e-002 1.935e-003 
2.344e-003 5.914e+007 2.912e+013 1.000e+003 1.812e-002 1.935e-003 
2.344e-003 5.916e+007 2.912e+013 1.000e+003 1.806e-002 1.935e-003 
2.345e-003 5.919e+007 2.912e+013 1.000e+003 2.091e-002 1.935e-003 
2.345e-003 5.922e+007 2.913e+013 1.000e+003 1.538e-002 1.935e-003 
2.345e-003 5.925e+007 2.913e+013 1.000e+003 1.768e-002 1.935e-003 
2.345e-003 5.928e+007 2.913e+013 1.000e+003 1.564e-002 1.935e-003 
2.346e-003 5.931e+007 2.913e+013 1.000e+003 2.427e-002 1.935e-003 
2.346e-003 5.934e+007 2.913e+013 1.000e+003 1.678e-002 1.935e-003 
2.346e-003 5.936e+007 2.913e+013 1.000e+003 1.432e-002 1.935e-003 
2.346e-003 5.939e+007 2.913e+013 1.000e+003 1.723e-002 1.936e-003 
2.347e-003 5.942e+007 2.913e+013 1.000e+003 1.974e-002 1.936e-003 
2.347e-003 5.944e+007 2.913e+013 1.000e+003 1.405e-002 1.936e-003 
2.347e-003 5.947e+007 2.913e+013 1.000e+003 1.315e-002 1.936e-003 
2.347e-003 5.950e+007 2.913e+013 1.000e+003 1.776e-002 1.936e-003 
2.348e-003 5.953e+007 2.913e+013 1.000e+003 1.079e-002 1.936e-003 
2.348e-003 5.956e+007 2.913e+013 1.000e+003 3.227e-004 1.936e-003 
2.348e-003 5.959e+007 2.913e+013 1.000e+003 4.759e-003 1.936e-003 
2.348e-003 5.962e+007 2.913e+013 1.000e+003 1.133e-002 1.936e-003 
2.348e-003 5.964e+007 2.913e+013 1.000e+003 4.454e-003 1.936e-003 
2.349e-003 5.967e+007 2.914e+013 1.000e+003 3.053e-004 1.936e-003 
2.349e-003 5.970e+007 2.913e+013 1.000e+003 1.359e-003 1.936e-003 
2.349e-003 5.973e+007 2.914e+013 1.000e+003 2.425e-003 1.936e-003 
2.349e-003 5.976e+007 2.914e+013 1.000e+003 5.543e-003 1.936e-003 
2.350e-003 5.979e+007 2.914e+013 1.000e+003 1.572e-002 1.936e-003 
2.350e-003 5.982e+007 2.914e+013 1.000e+003 1.571e-002 1.936e-003 
2.350e-003 5.985e+007 2.914e+013 1.000e+003 1.805e-002 1.936e-003 
2.350e-003 5.987e+007 2.914e+013 1.000e+003 1.239e-002 1.936e-003 
2.351e-003 5.990e+007 2.914e+013 1.000e+003 1.233e-002 1.936e-003 
2.351e-003 5.992e+007 2.914e+013 1.000e+003 1.260e-002 1.936e-003 
2.351e-003 5.995e+007 2.914e+013 1.000e+003 1.512e-002 1.936e-003 
2.351e-003 5.998e+007 2.914e+013 1.000e+003 1.288e-002 1.936e-003 
2.352e-003 6.000e+007 2.914e+013 1.000e+003 1.485e-002 1.936e-003 
2.352e-003 6.003e+007 2.914e+013 1.000e+003 1.086e-002 1.937e-003 
2.352e-003 6.006e+007 2.914e+013 1.000e+003 1.818e-002 1.937e-003 
2.352e-003 6.008e+007 2.915e+013 1.000e+003 1.884e-002 1.937e-003 
2.352e-003 6.011e+007 2.915e+013 1.000e+003 2.024e-002 1.937e-003 
2.353e-003 6.014e+007 2.915e+013 1.000e+003 1.490e-002 1.937e-003 
2.353e-003 6.016e+007 2.915e+013 1.000e+003 5.359e-004 1.937e-003 
2.353e-003 6.019e+007 2.915e+013 1.000e+003 3.137e-003 1.937e-003 
2.353e-003 6.022e+007 2.915e+013 1.000e+003 1.476e-003 1.937e-003 
2.354e-003 6.025e+007 2.915e+013 1.000e+003 3.406e-003 1.937e-003 
2.354e-003 6.027e+007 2.915e+013 1.000e+003 2.197e-003 1.937e-003 
2.354e-003 6.030e+007 2.915e+013 1.000e+003 1.979e-003 1.937e-003 
2.354e-003 6.033e+007 2.915e+013 1.000e+003 1.108e-002 1.937e-003 
2.355e-003 6.036e+007 2.915e+013 1.000e+003 1.193e-002 1.937e-003 
2.355e-003 6.039e+007 2.915e+013 1.000e+003 1.220e-002 1.937e-003 
2.355e-003 6.041e+007 2.915e+013 1.000e+003 1.015e-003 1.937e-003 
2.355e-003 6.044e+007 2.916e+013 1.000e+003 3.131e-003 1.937e-003 
2.356e-003 6.047e+007 2.916e+013 1.000e+003 3.336e-003 1.937e-003 
2.356e-003 6.049e+007 2.916e+013 1.000e+003 2.305e-003 1.937e-003 
2.356e-003 6.052e+007 2.916e+013 1.000e+003 1.444e-003 1.937e-003 
2.356e-003 6.055e+007 2.916e+013 1.000e+003 2.963e-003 1.937e-003 
2.356e-003 6.058e+007 2.916e+013 1.000e+003 3.372e-004 1.937e-003 
2.357e-003 6.061e+007 2.916e+013 1.000e+003 2.911e-003 1.937e-003 
2.357e-003 6.064e+007 2.916e+013 1.000e+003 1.977e-002 1.937e-003 
2.357e-003 6.066e+007 2.916e+013 1.000e+003 3.021e-003 1.938e-003 
2.357e-003 6.069e+007 2.916e+013 1.000e+003 4.456e-004 1.938e-003 
2.358e-003 6.072e+007 2.916e+013 1.000e+003 4.616e-004 1.938e-003 
2.358e-003 6.075e+007 2.916e+013 1.000e+003 7.715e-003 1.938e-003 
2.358e-003 6.077e+007 2.916e+013 1.000e+003 2.872e-003 1.938e-003 
2.358e-003 6.080e+007 2.916e+013 1.000e+003 2.938e-003 1.938e-003 
2.359e-003 6.083e+007 2.916e+013 1.000e+003 1.606e-003 1.938e-003 
2.359e-003 6.085e+007 2.917e+013 1.000e+003 3.722e-003 1.938e-003 
2.359e-003 6.088e+007 2.917e+013 1.000e+003 9.378e-005 1.938e-003 
2.359e-003 6.090e+007 2.917e+013 1.000e+003 1.393e-002 1.938e-003 
2.360e-003 6.093e+007 2.917e+013 1.000e+003 1.758e-002 1.938e-003 
2.360e-003 6.096e+007 2.917e+013 1.000e+003 1.231e-002 1.938e-003 
2.360e-003 6.099e+007 2.917e+013 1.000e+003 1.267e-002 1.938e-003 
2.360e-003 6.101e+007 2.917e+013 1.000e+003 1.617e-002 1.938e-003 
2.360e-003 6.104e+007 2.917e+013 1.000e+003 1.879e-002 1.938e-003 
2.361e-003 6.107e+007 2.917e+013 1.000e+003 1.297e-002 1.938e-003 
2.361e-003 6.110e+007 2.917e+013 1.000e+003 1.506e-002 1.938e-003 
2.361e-003 6.112e+007 2.917e+013 1.000e+003 1.362e-002 1.938e-003 
2.361e-003 6.115e+007 2.917e+013 1.000e+003 7.644e-003 1.938e-003 
2.362e-003 6.118e+007 2.918e+013 1.000e+003 3.427e-003 1.938e-003 
2.362e-003 6.120e+007 2.918e+013 1.000e+003 3.955e-003 1.938e-003 
2.362e-003 6.123e+007 2.918e+013 1.000e+003 5.015e-003 1.939e-003 
2.362e-003 6.126e+007 2.918e+013 1.000e+003 7.704e-003 1.939e-003 
2.363e-003 6.129e+007 2.918e+013 1.000e+003 2.226e-003 1.939e-003 
2.363e-003 6.131e+007 2.918e+013 1.000e+003 6.157e-003 1.939e-003 
2.363e-003 6.134e+007 2.918e+013 1.000e+003 2.002e-003 1.939e-003 
2.363e-003 6.137e+007 2.918e+013 1.000e+003 1.798e-002 1.939e-003 
2.364e-003 6.140e+007 2.918e+013 1.000e+003 1.682e-002 1.939e-003 
2.364e-003 6.143e+007 2.918e+013 1.000e+003 1.174e-002 1.939e-003 
2.364e-003 6.146e+007 2.918e+013 1.000e+003 1.607e-002 1.939e-003 
2.364e-003 6.148e+007 2.918e+013 1.000e+003 1.609e-002 1.939e-003 
2.364e-003 6.151e+007 2.918e+013 1.000e+003 6.738e-003 1.939e-003 
2.365e-003 6.154e+007 2.918e+013 1.000e+003 5.465e-003 1.939e-003 
2.365e-003 6.156e+007 2.918e+013 1.000e+003 2.346e-002 1.939e-003 
2.365e-003 6.159e+007 2.919e+013 1.000e+003 2.036e-002 1.939e-003 
2.365e-003 6.162e+007 2.919e+013 1.000e+003 1.277e-002 1.939e-003 
2.366e-003 6.165e+007 2.919e+013 1.000e+003 2.150e-002 1.939e-003 
2.366e-003 6.168e+007 2.919e+013 1.000e+003 2.358e-002 1.939e-003 
2.366e-003 6.170e+007 2.919e+013 1.000e+003 1.260e-002 1.939e-003 
2.366e-003 6.173e+007 2.919e+013 1.000e+003 2.187e-002 1.939e-003 
2.367e-003 6.176e+007 2.919e+013 1.000e+003 1.893e-002 1.939e-003 
2.367e-003 6.179e+007 2.919e+013 1.000e+003 2.100e-002 1.939e-003 
2.367e-003 6.182e+007 2.919e+013 1.000e+003 9.982e-003 1.939e-003 
2.367e-003 6.184e+007 2.919e+013 1.000e+003 9.852e-003 1.939e-003 
2.368e-003 6.187e+007 2.919e+013 1.000e+003 1.595e-002 1.940e-003 
2.368e-003 6.190e+007 2.919e+013 1.000e+003 1.307e-002 1.940e-003 
2.368e-003 6.193e+007 2.919e+013 1.000e+003 1.247e-002 1.940e-003 
2.368e-003 6.195e+007 2.919e+013 1.000e+003 1.821e-002 1.940e-003 
2.368e-003 6.198e+007 2.919e+013 1.000e+003 2.281e-002 1.940e-003 
2.369e-003 6.201e+007 2.920e+013 1.000e+003 1.320e-002 1.940e-003 
2.369e-003 6.204e+007 2.920e+013 1.000e+003 1.915e-002 1.940e-003 
2.369e-003 6.207e+007 2.920e+013 1.000e+003 2.140e-002 1.940e-003 
2.369e-003 6.209e+007 2.920e+013 1.000e+003 2.352e-003 1.940e-003 
2.370e-003 6.212e+007 2.920e+013 1.000e+003 9.381e-003 1.940e-003 
2.370e-003 6.215e+007 2.920e+013 1.000e+003 9.729e-003 1.940e-003 
2.370e-003 6.218e+007 2.920e+013 1.000e+003 4.435e-003 1.940e-003 
2.370e-003 6.220e+007 2.920e+013 1.000e+003 1.071e-003 1.940e-003 
2.371e-003 6.223e+007 2.920e+013 1.000e+003 5.544e-003 1.940e-003 
2.371e-003 6.226e+007 2.920e+013 1.000e+003 1.931e-002 1.940e-003 
2.371e-003 6.228e+007 2.920e+013 1.000e+003 7.830e-003 1.940e-003 
2.371e-003 6.231e+007 2.920e+013 1.000e+003 5.999e-003 1.940e-003 
2.372e-003 6.234e+007 2.920e+013 1.000e+003 1.259e-003 1.940e-003 
2.372e-003 6.237e+007 2.920e+013 1.000e+003 3.656e-003 1.940e-003 
2.372e-003 6.240e+007 2.920e+013 1.000e+003 2.708e-003 1.940e-003 
2.372e-003 6.242e+007 2.921e+013 1.000e+003 2.549e-003 1.940e-003 
2.372e-003 6.245e+007 2.921e+013 1.000e+003 2.357e-002 1.940e-003 
2.373e-003 6.248e+007 2.921e+013 1.000e+003 1.197e-002 1.940e-003 
2.373e-003 6.251e+007 2.921e+013 1.000e+003 9.029e-004 1.941e-003 
2.373e-003 6.253e+007 2.921e+013 1.000e+003 1.042e-003 1.941e-003 
2.373e-003 6.256e+007 2.921e+013 1.000e+003 2.100e-003 1.941e-003 
2.374e-003 6.259e+007 2.921e+013 1.000e+003 4.945e-003 1.941e-003 
2.374e-003 6.262e+007 2.921e+013 1.000e+003 1.667e-003 1.941e-003 
2.374e-003 6.264e+007 2.921e+013 1.000e+003 1.057e-002 1.941e-003 
2.374e-003 6.267e+007 2.921e+013 1.000e+003 9.272e-003 1.941e-003 
2.375e-003 6.269e+007 2.921e+013 1.000e+003 1.481e-003 1.941e-003 
2.375e-003 6.272e+007 2.921e+013 1.000e+003 1.093e-002 1.941e-003 
2.375e-003 6.274e+007 2.922e+013 1.000e+003 2.860e-003 1.941e-003 
2.375e-003 6.277e+007 2.922e+013 1.000e+003 1.068e-002 1.941e-003 
2.375e-003 6.280e+007 2.922e+013 1.000e+003 2.315e-002 1.941e-003 
2.376e-003 6.283e+007 2.922e+013 1.000e+003 2.291e-002 1.941e-003 
2.376e-003 6.286e+007 2.922e+013 1.000e+003 2.759e-002 1.941e-003 
2.376e-003 6.288e+007 2.922e+013 1.000e+003 2.064e-002 1.941e-003 
2.376e-003 6.291e+007 2.922e+013 1.000e+003 1.115e-002 1.941e-003 
2.377e-003 6.294e+007 2.922e+013 1.000e+003 2.321e-002 1.941e-003 
2.377e-003 6.297e+007 2.922e+013 1.000e+003 2.121e-002 1.941e-003 
2.377e-003 6.299e+007 2.922e+013 1.000e+003 2.085e-002 1.941e-003 
2.377e-003 6.302e+007 2.922e+013 1.000e+003 1.470e-002 1.941e-003 
2.378e-003 6.305e+007 2.922e+013 1.000e+003 2.377e-002 1.941e-003 
2.378e-003 6.308e+007 2.922e+013 1.000e+003 1.346e-003 1.941e-003 
2.378e-003 6.310e+007 2.922e+013 1.000e+003 8.435e-003 1.942e-003 
2.378e-003 6.313e+007 2.923e+013 1.000e+003 1.937e-002 1.942e-003 
2.379e-003 6.316e+007 2.923e+013 1.000e+003 3.386e-003 1.942e-003 
2.379e-003 6.319e+007 2.923e+013 1.000e+003 1.249e-003 1.942e-003 
2.379e-003 6.321e+007 2.923e+013 1.000e+003 2.171e-003 1.942e-003 
2.379e-003 6.324e+007 2.923e+013 1.000e+003 1.445e-002 1.942e-003 
2.379e-003 6.326e+007 2.923e+013 1.000e+003 4.573e-004 1.942e-003 
2.380e-003 6.329e+007 2.923e+013 1.000e+003 1.349e-002 1.942e-003 
2.380e-003 6.332e+007 2.923e+013 1.000e+003 2.229e-003 1.942e-003 
2.380e-003 6.335e+007 2.923e+013 1.000e+003 2.762e-002 1.942e-003 
2.380e-003 6.338e+007 2.923e+013 1.000e+003 1.947e-002 1.942e-003 
2.381e-003 6.340e+007 2.923e+013 1.000e+003 4.893e-003 1.942e-003 
2.381e-003 6.343e+007 2.923e+013 1.000e+003 2.294e-003 1.942e-003 
2.381e-003 6.346e+007 2.923e+013 1.000e+003 3.312e-004 1.942e-003 
2.381e-003 6.349e+007 2.923e+013 1.000e+003 4.699e-003 1.942e-003 
2.382e-003 6.351e+007 2.923e+013 1.000e+003 2.557e-003 1.942e-003 
2.382e-003 6.354e+007 2.924e+013 1.000e+003 5.556e-003 1.942e-003 
2.382e-003 6.357e+007 2.924e+013 1.000e+003 1.073e-003 1.942e-003 
2.382e-003 6.360e+007 2.924e+013 1.000e+003 1.046e-003 1.942e-003 
2.382e-003 6.363e+007 2.924e+013 1.000e+003 2.236e-003 1.942e-003 
2.383e-003 6.365e+007 2.924e+013 1.000e+003 1.264e-002 1.942e-003 
2.383e-003 6.368e+007 2.924e+013 1.000e+003 2.113e-002 1.942e-003 
2.383e-003 6.370e+007 2.924e+013 1.000e+003 2.118e-002 1.942e-003 
2.383e-003 6.373e+007 2.924e+013 1.000e+003 1.895e-002 1.943e-003 
2.384e-003 6.376e+007 2.924e+013 1.000e+003 1.734e-002 1.943e-003 
2.384e-003 6.378e+007 2.924e+013 1.000e+003 1.994e-002 1.943e-003 
2.384e-003 6.381e+007 2.924e+013 1.000e+003 2.050e-002 1.943e-003 
2.384e-003 6.384e+007 2.924e+013 1.000e+003 4.935e-003 1.943e-003 
2.385e-003 6.387e+007 2.924e+013 1.000e+003 1.458e-003 1.943e-003 
2.385e-003 6.390e+007 2.924e+013 1.000e+003 1.378e-002 1.943e-003 
2.385e-003 6.392e+007 2.924e+013 1.000e+003 1.726e-002 1.943e-003 
2.385e-003 6.395e+007 2.925e+013 1.000e+003 1.280e-002 1.943e-003 
2.385e-003 6.398e+007 2.925e+013 1.000e+003 1.147e-002 1.943e-003 
2.386e-003 6.400e+007 2.925e+013 1.000e+003 1.614e-002 1.943e-003 
2.386e-003 6.403e+007 2.925e+013 1.000e+003 1.848e-002 1.943e-003 
2.386e-003 6.405e+007 2.925e+013 1.000e+003 1.337e-002 1.943e-003 
2.386e-003 6.408e+007 2.925e+013 1.000e+003 1.695e-002 1.943e-003 
2.387e-003 6.411e+007 2.925e+013 1.000e+003 1.963e-002 1.943e-003 
2.387e-003 6.414e+007 2.925e+013 1.000e+003 4.945e-003 1.943e-003 
2.387e-003 6.416e+007 2.925e+013 1.000e+003 9.495e-003 1.943e-003 
2.387e-003 6.419e+007 2.925e+013 1.000e+003 8.191e-003 1.943e-003 
2.388e-003 6.422e+007 2.925e+013 1.000e+003 8.786e-003 1.943e-003 
2.388e-003 6.425e+007 2.925e+013 1.000e+003 6.481e-004 1.943e-003 
2.388e-003 6.427e+007 2.925e+013 1.000e+003 5.199e-003 1.943e-003 
2.388e-003 6.430e+007 2.926e+013 1.000e+003 2.760e-004 1.943e-003 
2.389e-003 6.433e+007 2.926e+013 1.000e+003 2.244e-003 1.944e-003 
2.389e-003 6.435e+007 2.926e+013 1.000e+003 6.825e-003 1.944e-003 
2.389e-003 6.438e+007 2.926e+013 1.000e+003 2.841e-004 1.944e-003 
2.389e-003 6.441e+007 2.926e+013 1.000e+003 7.851e-004 1.944e-003 
2.389e-003 6.444e+007 2.926e+013 1.000e+003 2.204e-003 1.944e-003 
2.390e-003 6.446e+007 2.926e+013 1.000e+003 1.494e-004 1.944e-003 
2.390e-003 6.449e+007 2.926e+013 1.000e+003 2.811e-002 1.944e-003 
2.390e-003 6.452e+007 2.926e+013 1.000e+003 1.794e-002 1.944e-003 
2.390e-003 6.455e+007 2.926e+013 1.000e+003 2.038e-002 1.944e-003 
2.391e-003 6.457e+007 2.926e+013 1.000e+003 1.605e-002 1.944e-003 
2.391e-003 6.460e+007 2.926e+013 1.000e+003 2.047e-002 1.944e-003 
2.391e-003 6.462e+007 2.926e+013 1.000e+003 1.690e-002 1.944e-003 
2.391e-003 6.465e+007 2.927e+013 1.000e+003 2.475e-002 1.944e-003 
2.392e-003 6.468e+007 2.926e+013 1.000e+003 1.704e-002 1.944e-003 
2.392e-003 6.470e+007 2.927e+013 1.000e+003 1.558e-002 1.944e-003 
2.392e-003 6.473e+007 2.927e+013 1.000e+003 1.889e-002 1.944e-003 
2.392e-003 6.476e+007 2.927e+013 1.000e+003 1.466e-003 1.944e-003 
2.392e-003 6.478e+007 2.927e+013 1.000e+003 1.064e-003 1.944e-003 
2.393e-003 6.481e+007 2.927e+013 1.000e+003 3.736e-003 1.944e-003 
2.393e-003 6.484e+007 2.927e+013 1.000e+003 7.948e-004 1.944e-003 
2.393e-003 6.486e+007 2.927e+013 1.000e+003 2.428e-003 1.944e-003 
2.393e-003 6.489e+007 2.927e+013 1.000e+003 5.687e-003 1.944e-003 
2.394e-003 6.492e+007 2.927e+013 1.000e+003 7.269e-003 1.945e-003 
2.394e-003 6.495e+007 2.927e+013 1.000e+003 3.799e-004 1.945e-003 
2.394e-003 6.497e+007 2.927e+013 1.000e+003 7.961e-003 1.945e-003 
2.394e-003 6.500e+007 2.927e+013 1.000e+003 4.186e-003 1.945e-003 
2.395e-003 6.502e+007 2.928e+013 1.000e+003 1.805e-002 1.945e-003 
2.395e-003 6.505e+007 2.928e+013 1.000e+003 1.859e-002 1.945e-003 
2.395e-003 6.508e+007 2.928e+013 1.000e+003 1.426e-002 1.945e-003 
2.395e-003 6.510e+007 2.928e+013 1.000e+003 1.468e-003 1.945e-003 
2.395e-003 6.513e+007 2.928e+013 1.000e+003 3.508e-003 1.945e-003 
2.396e-003 6.516e+007 2.928e+013 1.000e+003 5.471e-003 1.945e-003 
2.396e-003 6.518e+007 2.928e+013 1.000e+003 1.932e-003 1.945e-003 
2.396e-003 6.521e+007 2.928e+013 1.000e+003 1.173e-002 1.945e-003 
2.396e-003 6.524e+007 2.928e+013 1.000e+003 1.652e-004 1.945e-003 
2.397e-003 6.526e+007 2.928e+013 1.000e+003 2.048e-002 1.945e-003 
2.397e-003 6.529e+007 2.928e+013 1.000e+003 5.801e-003 1.945e-003 
2.397e-003 6.532e+007 2.928e+013 1.000e+003 1.001e-003 1.945e-003 
2.397e-003 6.535e+007 2.929e+013 1.000e+003 3.198e-003 1.945e-003 
2.398e-003 6.537e+007 2.929e+013 1.000e+003 8.619e-003 1.945e-003 
2.398e-003 6.540e+007 2.929e+013 1.000e+003 1.882e-003 1.945e-003 
2.398e-003 6.543e+007 2.929e+013 1.000e+003 2.280e-002 1.945e-003 
2.398e-003 6.545e+007 2.929e+013 1.000e+003 9.579e-004 1.945e-003 
2.398e-003 6.547e+007 2.929e+013 1.000e+003 3.193e-003 1.946e-003 
2.399e-003 6.550e+007 2.929e+013 1.000e+003 8.485e-003 1.946e-003 
2.399e-003 6.552e+007 2.929e+013 1.000e+003 9.193e-003 1.946e-003 
2.399e-003 6.555e+007 2.929e+013 1.000e+003 1.044e-003 1.946e-003 
2.399e-003 6.557e+007 2.930e+013 1.000e+003 1.142e-003 1.946e-003 
2.400e-003 6.559e+007 2.930e+013 1.000e+003 1.449e-002 1.946e-003 
2.400e-003 6.562e+007 2.930e+013 1.000e+003 1.503e-002 1.946e-003 
2.400e-003 6.564e+007 2.930e+013 1.000e+003 3.248e-003 1.946e-003 
2.400e-003 6.567e+007 2.930e+013 1.000e+003 6.372e-003 1.946e-003 
2.401e-003 6.569e+007 2.930e+013 1.000e+003 1.230e-002 1.946e-003 
2.401e-003 6.572e+007 2.930e+013 1.000e+003 1.324e-002 1.946e-003 
2.401e-003 6.575e+007 2.930e+013 1.000e+003 8.479e-003 1.946e-003 
2.401e-003 6.577e+007 2.930e+013 1.000e+003 2.107e-004 1.946e-003 
2.401e-003 6.580e+007 2.930e+013 1.000e+003 3.761e-003 1.946e-003 
2.402e-003 6.582e+007 2.931e+013 1.000e+003 6.706e-003 1.946e-003 
2.402e-003 6.585e+007 2.931e+013 1.000e+003 4.990e-003 1.946e-003 
2.402e-003 6.588e+007 2.931e+013 1.000e+003 1.690e-002 1.946e-003 
2.402e-003 6.590e+007 2.931e+013 1.000e+003 1.588e-002 1.946e-003 
2.403e-003 6.593e+007 2.931e+013 1.000e+003 1.611e-002 1.947e-003 
2.403e-003 6.595e+007 2.931e+013 1.000e+003 1.546e-002 1.947e-003 
2.403e-003 6.598e+007 2.931e+013 1.000e+003 1.350e-002 1.947e-003 
2.403e-003 6.601e+007 2.931e+013 1.000e+003 7.834e-003 1.947e-003 
2.404e-003 6.604e+007 2.931e+013 1.000e+003 3.729e-003 1.947e-003 
2.404e-003 6.606e+007 2.931e+013 1.000e+003 4.102e-003 1.947e-003 
2.404e-003 6.607e+007 2.931e+013 1.000e+003 7.113e-003 1.947e-003 
2.404e-003 6.605e+007 2.932e+013 1.000e+003 4.133e-004 1.947e-003 
2.404e-003 6.603e+007 2.932e+013 1.000e+003 3.466e-003 1.948e-003 
2.405e-003 6.602e+007 2.933e+013 1.000e+003 4.952e-003 1.948e-003 
2.405e-003 6.600e+007 2.933e+013 1.000e+003 1.911e-002 1.948e-003 
2.405e-003 6.599e+007 2.934e+013 1.000e+003 1.737e-002 1.949e-003 
2.405e-003 6.598e+007 2.934e+013 1.000e+003 1.753e-002 1.949e-003 
2.406e-003 6.597e+007 2.935e+013 1.000e+003 1.886e-002 1.949e-003 
2.406e-003 6.597e+007 2.935e+013 1.000e+003 1.362e-002 1.950e-003 
2.406e-003 6.596e+007 2.935e+013 1.000e+003 1.058e-002 1.950e-003 
2.406e-003 6.596e+007 2.936e+013 1.000e+003 1.563e-002 1.950e-003 
2.407e-003 6.595e+007 2.936e+013 1.000e+003 2.303e-002 1.950e-003 
2.407e-003 6.595e+007 2.936e+013 1.000e+003 1.296e-002 1.951e-003 
2.407e-003 6.595e+007 2.937e+013 1.000e+003 1.378e-002 1.951e-003 
2.407e-003 6.596e+007 2.937e+013 1.000e+003 1.470e-002 1.951e-003 
2.407e-003 6.596e+007 2.937e+013 1.000e+003 2.360e-002 1.951e-003 
2.408e-003 6.596e+007 2.938e+013 1.000e+003 2.237e-002 1.951e-003 
2.408e-003 6.597e+007 2.938e+013 1.000e+003 4.059e-003 1.952e-003 
2.408e-003 6.597e+007 2.938e+013 1.000e+003 3.016e-003 1.952e-003 
2.408e-003 6.597e+007 2.939e+013 1.000e+003 3.125e-003 1.952e-003 
2.409e-003 6.598e+007 2.939e+013 1.000e+003 2.446e-002 1.952e-003 
2.409e-003 6.599e+007 2.939e+013 1.000e+003 1.075e-002 1.952e-003 
2.409e-003 6.600e+007 2.940e+013 1.000e+003 2.131e-002 1.953e-003 
2.409e-003 6.601e+007 2.940e+013 1.000e+003 2.791e-002 1.953e-003 
2.410e-003 6.602e+007 2.940e+013 1.000e+003 1.727e-003 1.953e-003 
2.410e-003 6.603e+007 2.940e+013 1.000e+003 1.691e-002 1.953e-003 
2.410e-003 6.604e+007 2.941e+013 1.000e+003 1.421e-002 1.953e-003 
2.410e-003 6.605e+007 2.941e+013 1.000e+003 1.318e-002 1.953e-003 
2.410e-003 6.606e+007 2.941e+013 1.000e+003 1.520e-002 1.954e-003 
2.411e-003 6.607e+007 2.941e+013 1.000e+003 1.576e-002 1.954e-003 
2.411e-003 6.608e+007 2.941e+013 1.000e+003 1.421e-002 1.954e-003 
2.411e-003 6.610e+007 2.942e+013 1.000e+003 1.455e-002 1.954e-003 
2.411e-003 6.611e+007 2.942e+013 1.000e+003 1.281e-002 1.954e-003 
2.412e-003 6.612e+007 2.942e+013 1.000e+003 1.697e-002 1.954e-003 
2.412e-003 6.613e+007 2.942e+013 1.000e+003 1.507e-002 1.954e-003 
2.412e-003 6.614e+007 2.943e+013 1.000e+003 2.249e-002 1.955e-003 
2.412e-003 6.616e+007 2.943e+013 1.000e+003 1.623e-002 1.955e-003 
2.413e-003 6.617e+007 2.943e+013 1.000e+003 1.545e-002 1.955e-003 
2.413e-003 6.618e+007 2.943e+013 1.000e+003 1.471e-002 1.955e-003 
2.413e-003 6.620e+007 2.944e+013 1.000e+003 1.608e-002 1.955e-003 
2.413e-003 6.621e+007 2.944e+013 1.000e+003 8.317e-003 1.955e-003 
2.413e-003 6.623e+007 2.944e+013 1.000e+003 3.024e-003 1.955e-003 
2.414e-003 6.624e+007 2.944e+013 1.000e+003 1.091e-002 1.955e-003 
2.414e-003 6.625e+007 2.944e+013 1.000e+003 5.168e-003 1.956e-003 
2.414e-003 6.627e+007 2.945e+013 1.000e+003 3.173e-003 1.956e-003 
2.414e-003 6.628e+007 2.938e+013 1.000e+003 7.434e-004 1.956e-003 
2.415e-003 6.632e+007 2.932e+013 1.000e+003 1.171e-003 1.956e-003 
2.415e-003 6.636e+007 2.928e+013 1.000e+003 2.332e-002 1.956e-003 
2.415e-003 6.638e+007 2.926e+013 1.000e+003 1.612e-002 1.956e-003 
2.415e-003 6.641e+007 2.923e+013 1.000e+003 1.644e-002 1.956e-003 
2.416e-003 6.641e+007 2.921e+013 1.000e+003 1.618e-002 1.956e-003 
2.416e-003 6.641e+007 2.919e+013 1.000e+003 1.832e-002 1.956e-003 
2.416e-003 6.640e+007 2.918e+013 1.000e+003 1.477e-002 1.957e-003 
2.416e-003 6.634e+007 2.918e+013 1.000e+003 1.190e-002 1.957e-003 
2.416e-003 6.626e+007 2.918e+013 1.000e+003 2.297e-002 1.958e-003 
2.417e-003 6.619e+007 2.918e+013 1.000e+003 1.451e-002 1.959e-003 
2.417e-003 6.612e+007 2.919e+013 1.000e+003 1.398e-002 1.960e-003 
2.417e-003 6.606e+007 2.919e+013 1.000e+003 7.023e-003 1.960e-003 
2.417e-003 6.598e+007 2.920e+013 1.000e+003 1.736e-002 1.961e-003 
2.418e-003 6.590e+007 2.921e+013 1.000e+003 2.285e-002 1.962e-003 
2.418e-003 6.582e+007 2.922e+013 1.000e+003 1.734e-002 1.963e-003 
2.418e-003 6.563e+007 2.909e+013 1.000e+003 1.098e-003 1.964e-003 
2.418e-003 6.528e+007 2.898e+013 1.000e+003 1.497e-002 1.967e-003 
2.419e-003 6.493e+007 2.887e+013 1.000e+003 1.299e-002 1.969e-003 
2.419e-003 6.454e+007 2.879e+013 1.000e+003 2.111e-003 1.972e-003 
2.419e-003 6.415e+007 2.871e+013 1.000e+003 1.161e-002 1.975e-003 
2.419e-003 6.377e+007 2.866e+013 1.000e+003 1.876e-002 1.978e-003 
2.419e-003 6.338e+007 2.863e+013 1.000e+003 9.124e-003 1.981e-003 
2.420e-003 6.297e+007 2.862e+013 1.000e+003 5.398e-003 1.984e-003 
2.420e-003 6.256e+007 2.860e+013 1.000e+003 1.932e-002 1.987e-003 
2.420e-003 6.216e+007 2.860e+013 1.000e+003 7.318e-003 1.990e-003 
2.420e-003 6.180e+007 2.860e+013 1.000e+003 1.838e-002 1.993e-003 
2.421e-003 6.149e+007 2.860e+013 1.000e+003 1.291e-002 1.995e-003 
2.421e-003 6.118e+007 2.859e+013 1.000e+003 1.574e-002 1.998e-003 
2.421e-003 6.091e+007 2.858e+013 1.000e+003 1.388e-002 2.000e-003 
2.421e-003 6.063e+007 2.858e+013 1.000e+003 1.593e-002 2.002e-003 
2.421e-003 6.026e+007 2.853e+013 1.000e+003 2.050e-002 2.005e-003 
2.422e-003 5.988e+007 2.853e+013 1.000e+003 2.145e-002 2.007e-003 
2.422e-003 5.951e+007 2.853e+013 1.000e+003 1.797e-002 2.010e-003 
2.422e-003 5.916e+007 2.853e+013 1.000e+003 2.012e-002 2.013e-003 
2.422e-003 5.879e+007 2.853e+013 1.000e+003 5.480e-003 2.016e-003 
2.422e-003 5.843e+007 2.854e+013 1.000e+003 5.306e-003 2.018e-003 
2.423e-003 5.811e+007 2.855e+013 1.000e+003 5.661e-003 2.021e-003 
2.423e-003 5.780e+007 2.857e+013 1.000e+003 9.160e-003 2.023e-003 
2.423e-003 5.751e+007 2.858e+013 1.000e+003 4.949e-003 2.025e-003 
2.423e-003 5.724e+007 2.860e+013 1.000e+003 5.016e-003 2.027e-003 
2.423e-003 5.698e+007 2.858e+013 1.000e+003 4.798e-003 2.029e-003 
2.424e-003 5.671e+007 2.854e+013 1.000e+003 5.127e-003 2.031e-003 
2.424e-003 5.639e+007 2.848e+013 1.000e+003 6.554e-003 2.034e-003 
2.424e-003 5.600e+007 2.841e+013 1.000e+003 6.317e-003 2.037e-003 
2.424e-003 5.567e+007 2.838e+013 1.000e+003 5.627e-003 2.039e-003 
2.424e-003 5.533e+007 2.833e+013 1.000e+003 7.123e-003 2.042e-003 
2.424e-003 5.495e+007 2.828e+013 1.000e+003 5.806e-003 2.044e-003 
2.425e-003 5.464e+007 2.820e+013 1.000e+003 5.566e-003 2.047e-003 
2.425e-003 5.437e+007 2.821e+013 1.000e+003 5.029e-003 2.049e-003 
2.425e-003 5.413e+007 2.822e+013 1.000e+003 4.365e-003 2.051e-003 
2.425e-003 5.392e+007 2.822e+013 1.000e+003 4.136e-003 2.052e-003 
2.425e-003 5.372e+007 2.823e+013 1.000e+003 4.013e-003 2.054e-003 
2.426e-003 5.350e+007 2.824e+013 1.000e+003 4.320e-003 2.055e-003 
2.426e-003 5.327e+007 2.825e+013 1.000e+003 4.563e-003 2.057e-003 
2.426e-003 5.304e+007 2.816e+013 1.000e+003 5.256e-003 2.059e-003 
2.426e-003 5.275e+007 2.809e+013 1.000e+003 5.584e-003 2.061e-003 
2.426e-003 5.243e+007 2.806e+013 1.000e+003 5.433e-003 2.064e-003 
2.426e-003 5.212e+007 2.805e+013 1.000e+003 5.228e-003 2.066e-003 
2.427e-003 5.181e+007 2.803e+013 1.000e+003 3.447e-003 2.068e-003 
2.427e-003 5.149e+007 2.802e+013 1.000e+003 5.080e-003 2.071e-003 
2.427e-003 5.117e+007 2.802e+013 1.000e+003 1.362e-003 2.073e-003 
2.427e-003 5.085e+007 2.801e+013 1.000e+003 3.464e-004 2.075e-003 
2.427e-003 5.051e+007 2.802e+013 1.000e+003 9.984e-004 2.078e-003 
2.428e-003 5.017e+007 2.802e+013 1.000e+003 1.380e-003 2.081e-003 
2.428e-003 4.987e+007 2.802e+013 1.000e+003 1.809e-002 2.083e-003 
2.428e-003 4.957e+007 2.801e+013 1.000e+003 1.783e-002 2.085e-003 
2.428e-003 4.933e+007 2.801e+013 1.000e+003 1.570e-002 2.087e-003 
2.429e-003 4.909e+007 2.801e+013 1.000e+003 1.811e-002 2.089e-003 
2.429e-003 4.886e+007 2.802e+013 1.000e+003 1.909e-002 2.091e-003 
2.429e-003 4.861e+007 2.798e+013 1.000e+003 1.850e-002 2.093e-003 
2.429e-003 4.834e+007 2.796e+013 1.000e+003 1.648e-002 2.095e-003 
2.429e-003 4.812e+007 2.794e+013 1.000e+003 1.925e-002 2.097e-003 
2.430e-003 4.793e+007 2.793e+013 1.000e+003 1.441e-002 2.098e-003 
2.430e-003 4.774e+007 2.791e+013 1.000e+003 1.132e-002 2.100e-003 
2.430e-003 4.755e+007 2.789e+013 1.000e+003 1.940e-002 2.101e-003 
2.430e-003 4.737e+007 2.787e+013 1.000e+003 1.669e-002 2.103e-003 
2.431e-003 4.719e+007 2.786e+013 1.000e+003 1.197e-002 2.104e-003 
2.431e-003 4.702e+007 2.785e+013 1.000e+003 1.577e-002 2.106e-003 
2.431e-003 4.692e+007 2.784e+013 1.000e+003 1.236e-002 2.106e-003 
2.431e-003 4.682e+007 2.783e+013 1.000e+003 1.783e-002 2.107e-003 
2.432e-003 4.671e+007 2.783e+013 1.000e+003 1.017e-002 2.108e-003 
2.432e-003 4.660e+007 2.783e+013 1.000e+003 1.884e-002 2.109e-003 
2.432e-003 4.652e+007 2.783e+013 1.000e+003 1.940e-002 2.110e-003 
2.432e-003 4.647e+007 2.783e+013 1.000e+003 1.806e-002 2.111e-003 
2.432e-003 4.643e+007 2.783e+013 1.000e+003 1.876e-002 2.111e-003 
2.433e-003 4.638e+007 2.783e+013 1.000e+003 2.011e-002 2.112e-003 
2.433e-003 4.631e+007 2.783e+013 1.000e+003 1.328e-002 2.113e-003 
2.433e-003 4.628e+007 2.783e+013 1.000e+003 1.588e-002 2.113e-003 
2.433e-003 4.618e+007 2.782e+013 1.000e+003 2.073e-002 2.114e-003 
2.434e-003 4.608e+007 2.781e+013 1.000e+003 1.673e-002 2.115e-003 
2.434e-003 4.597e+007 2.778e+013 1.000e+003 1.728e-002 2.116e-003 
2.434e-003 4.586e+007 2.778e+013 1.000e+003 1.692e-002 2.117e-003 
2.434e-003 4.574e+007 2.779e+013 1.000e+003 2.097e-002 2.118e-003 
2.435e-003 4.565e+007 2.779e+013 1.000e+003 1.642e-002 2.119e-003 
2.435e-003 4.557e+007 2.779e+013 1.000e+003 1.679e-002 2.120e-003 
2.435e-003 4.549e+007 2.779e+013 1.000e+003 1.120e-002 2.120e-003 
2.435e-003 4.543e+007 2.779e+013 1.000e+003 1.307e-002 2.121e-003 
2.435e-003 4.536e+007 2.779e+013 1.000e+003 1.153e-002 2.122e-003 
2.436e-003 4.531e+007 2.780e+013 1.000e+003 1.046e-002 2.122e-003 
2.436e-003 4.525e+007 2.780e+013 1.000e+003 1.264e-002 2.123e-003 
2.436e-003 4.521e+007 2.780e+013 1.000e+003 6.515e-003 2.123e-003 
2.436e-003 4.519e+007 2.780e+013 1.000e+003 2.282e-003 2.124e-003 
2.437e-003 4.518e+007 2.781e+013 1.000e+003 1.344e-002 2.124e-003 
2.437e-003 4.518e+007 2.781e+013 1.000e+003 1.668e-002 2.124e-003 
2.437e-003 4.518e+007 2.781e+013 1.000e+003 1.084e-002 2.124e-003 
2.437e-003 4.519e+007 2.781e+013 1.000e+003 1.452e-002 2.125e-003 
2.437e-003 4.519e+007 2.782e+013 1.000e+003 1.258e-002 2.125e-003 
2.438e-003 4.519e+007 2.782e+013 1.000e+003 1.210e-002 2.125e-003 
2.438e-003 4.518e+007 2.782e+013 1.000e+003 1.160e-002 2.125e-003 
2.438e-003 4.518e+007 2.782e+013 1.000e+003 1.258e-002 2.126e-003 
2.438e-003 4.517e+007 2.782e+013 1.000e+003 1.600e-002 2.126e-003 
2.439e-003 4.515e+007 2.783e+013 1.000e+003 1.227e-002 2.126e-003 
2.439e-003 4.515e+007 2.783e+013 1.000e+003 1.367e-002 2.126e-003 
2.439e-003 4.516e+007 2.784e+013 1.000e+003 8.994e-003 2.127e-003 
2.439e-003 4.516e+007 2.785e+013 1.000e+003 1.646e-002 2.127e-003 
2.439e-003 4.515e+007 2.785e+013 1.000e+003 1.012e-002 2.127e-003 
2.440e-003 4.515e+007 2.785e+013 1.000e+003 7.936e-003 2.127e-003 
2.440e-003 4.515e+007 2.786e+013 1.000e+003 1.511e-002 2.128e-003 
2.440e-003 4.515e+007 2.786e+013 1.000e+003 5.582e-003 2.128e-003 
2.440e-003 4.515e+007 2.787e+013 1.000e+003 1.339e-002 2.128e-003 
2.441e-003 4.514e+007 2.787e+013 1.000e+003 1.508e-002 2.128e-003 
2.441e-003 4.513e+007 2.787e+013 1.000e+003 8.546e-003 2.129e-003 
2.441e-003 4.509e+007 2.787e+013 1.000e+003 5.306e-003 2.129e-003 
2.441e-003 4.504e+007 2.788e+013 1.000e+003 7.279e-003 2.130e-003 
2.442e-003 4.499e+007 2.788e+013 1.000e+003 2.029e-002 2.130e-003 
2.442e-003 4.495e+007 2.788e+013 1.000e+003 1.260e-002 2.131e-003 
2.442e-003 4.491e+007 2.789e+013 1.000e+003 9.927e-003 2.131e-003 
2.442e-003 4.487e+007 2.789e+013 1.000e+003 2.104e-002 2.132e-003 
2.442e-003 4.484e+007 2.789e+013 1.000e+003 9.332e-003 2.132e-003 
2.443e-003 4.480e+007 2.790e+013 1.000e+003 1.267e-002 2.133e-003 
2.443e-003 4.477e+007 2.790e+013 1.000e+003 7.147e-003 2.133e-003 
2.443e-003 4.474e+007 2.791e+013 1.000e+003 1.937e-002 2.134e-003 
2.443e-003 4.472e+007 2.791e+013 1.000e+003 6.420e-003 2.134e-003 
2.444e-003 4.469e+007 2.791e+013 1.000e+003 1.022e-002 2.134e-003 
2.444e-003 4.467e+007 2.792e+013 1.000e+003 8.319e-003 2.135e-003 
2.444e-003 4.464e+007 2.792e+013 1.000e+003 1.442e-002 2.135e-003 
2.444e-003 4.462e+007 2.793e+013 1.000e+003 1.325e-002 2.136e-003 
2.444e-003 4.460e+007 2.793e+013 1.000e+003 1.513e-002 2.136e-003 
2.445e-003 4.458e+007 2.794e+013 1.000e+003 1.634e-002 2.136e-003 
2.445e-003 4.455e+007 2.794e+013 1.000e+003 1.537e-002 2.137e-003 
2.445e-003 4.453e+007 2.795e+013 1.000e+003 1.531e-002 2.137e-003 
2.445e-003 4.450e+007 2.795e+013 1.000e+003 1.643e-002 2.137e-003 
2.446e-003 4.447e+007 2.796e+013 1.000e+003 1.794e-002 2.138e-003 
2.446e-003 4.443e+007 2.797e+013 1.000e+003 1.695e-002 2.138e-003 
2.446e-003 4.439e+007 2.798e+013 1.000e+003 1.688e-002 2.139e-003 
2.446e-003 4.435e+007 2.798e+013 1.000e+003 1.863e-002 2.139e-003 
2.446e-003 4.430e+007 2.799e+013 1.000e+003 1.960e-002 2.140e-003 
2.447e-003 4.424e+007 2.800e+013 1.000e+003 1.791e-002 2.141e-003 
2.447e-003 4.415e+007 2.800e+013 1.000e+003 9.616e-003 2.142e-003 
2.447e-003 4.406e+007 2.802e+013 1.000e+003 1.666e-002 2.142e-003 
2.447e-003 4.396e+007 2.804e+013 1.000e+003 1.752e-002 2.143e-003 
2.448e-003 4.381e+007 2.801e+013 1.000e+003 1.656e-002 2.145e-003 
2.448e-003 4.362e+007 2.796e+013 1.000e+003 1.728e-002 2.146e-003 
2.448e-003 4.342e+007 2.787e+013 1.000e+003 2.025e-002 2.148e-003 
2.448e-003 4.325e+007 2.783e+013 1.000e+003 2.045e-002 2.149e-003 
2.449e-003 4.310e+007 2.781e+013 1.000e+003 9.111e-003 2.150e-003 
2.449e-003 4.300e+007 2.780e+013 1.000e+003 8.451e-003 2.151e-003 
2.449e-003 4.286e+007 2.776e+013 1.000e+003 1.198e-002 2.152e-003 
2.449e-003 4.273e+007 2.775e+013 1.000e+003 1.584e-002 2.154e-003 
2.449e-003 4.265e+007 2.774e+013 1.000e+003 1.748e-002 2.154e-003 
2.450e-003 4.258e+007 2.774e+013 1.000e+003 2.111e-002 2.155e-003 
2.450e-003 4.249e+007 2.774e+013 1.000e+003 1.266e-002 2.156e-003 
2.450e-003 4.243e+007 2.774e+013 1.000e+003 8.314e-003 2.157e-003 
2.450e-003 4.240e+007 2.774e+013 1.000e+003 9.490e-003 2.157e-003 
2.451e-003 4.239e+007 2.773e+013 1.000e+003 6.514e-003 2.157e-003 
2.451e-003 4.239e+007 2.773e+013 1.000e+003 9.534e-003 2.158e-003 
2.451e-003 4.239e+007 2.772e+013 1.000e+003 1.126e-002 2.158e-003 
2.451e-003 4.240e+007 2.772e+013 1.000e+003 1.888e-002 2.158e-003 
2.452e-003 4.240e+007 2.770e+013 1.000e+003 6.174e-003 2.158e-003 
2.452e-003 4.235e+007 2.763e+013 1.000e+003 8.607e-003 2.159e-003 
2.452e-003 4.219e+007 2.758e+013 1.000e+003 6.774e-003 2.160e-003 
2.452e-003 4.206e+007 2.756e+013 1.000e+003 1.938e-002 2.161e-003 
2.452e-003 4.197e+007 2.755e+013 1.000e+003 6.059e-003 2.162e-003 
2.453e-003 4.191e+007 2.755e+013 1.000e+003 1.167e-002 2.163e-003 
2.453e-003 4.186e+007 2.755e+013 1.000e+003 1.038e-002 2.163e-003 
2.453e-003 4.183e+007 2.753e+013 1.000e+003 1.139e-002 2.164e-003 
2.453e-003 4.179e+007 2.753e+013 1.000e+003 8.083e-003 2.164e-003 
2.454e-003 4.176e+007 2.753e+013 1.000e+003 5.802e-003 2.165e-003 
2.454e-003 4.174e+007 2.753e+013 1.000e+003 1.542e-002 2.165e-003 
2.454e-003 4.173e+007 2.754e+013 1.000e+003 1.985e-002 2.165e-003 
2.454e-003 4.172e+007 2.754e+013 1.000e+003 1.355e-002 2.166e-003 
2.454e-003 4.172e+007 2.755e+013 1.000e+003 1.533e-002 2.166e-003 
2.455e-003 4.171e+007 2.755e+013 1.000e+003 1.120e-002 2.166e-003 
2.455e-003 4.171e+007 2.756e+013 1.000e+003 1.811e-002 2.166e-003 
2.455e-003 4.171e+007 2.757e+013 1.000e+003 1.067e-002 2.167e-003 
2.455e-003 4.171e+007 2.757e+013 1.000e+003 1.006e-002 2.167e-003 
2.456e-003 4.171e+007 2.758e+013 1.000e+003 9.927e-003 2.167e-003 
2.456e-003 4.172e+007 2.758e+013 1.000e+003 1.217e-002 2.167e-003 
2.456e-003 4.176e+007 2.759e+013 1.000e+003 1.544e-002 2.167e-003 
2.456e-003 4.186e+007 2.759e+013 1.000e+003 1.085e-002 2.167e-003 
2.457e-003 4.193e+007 2.753e+013 1.000e+003 1.125e-002 2.166e-003 
2.457e-003 4.200e+007 2.752e+013 1.000e+003 1.452e-002 2.166e-003 
2.457e-003 4.206e+007 2.751e+013 1.000e+003 1.217e-002 2.166e-003 
2.457e-003 4.209e+007 2.750e+013 1.000e+003 1.739e-002 2.166e-003 
2.457e-003 4.210e+007 2.749e+013 1.000e+003 1.544e-002 2.166e-003 
2.458e-003 4.208e+007 2.747e+013 1.000e+003 6.461e-003 2.167e-003 
2.458e-003 4.205e+007 2.741e+013 1.000e+003 1.014e-002 2.167e-003 
2.458e-003 4.201e+007 2.741e+013 1.000e+003 7.972e-003 2.168e-003 
2.458e-003 4.197e+007 2.741e+013 1.000e+003 1.415e-002 2.168e-003 
2.459e-003 4.195e+007 2.742e+013 1.000e+003 1.827e-002 2.168e-003 
2.459e-003 4.195e+007 2.743e+013 1.000e+003 1.459e-002 2.169e-003 
2.459e-003 4.196e+007 2.743e+013 1.000e+003 1.501e-002 2.169e-003 
2.459e-003 4.197e+007 2.744e+013 1.000e+003 1.176e-002 2.169e-003 
2.459e-003 4.198e+007 2.744e+013 1.000e+003 3.952e-003 2.169e-003 
2.460e-003 4.201e+007 2.745e+013 1.000e+003 1.385e-002 2.169e-003 
2.460e-003 4.204e+007 2.746e+013 1.000e+003 1.677e-002 2.169e-003 
2.460e-003 4.211e+007 2.737e+013 1.000e+003 1.900e-002 2.169e-003 
2.460e-003 4.214e+007 2.723e+013 1.000e+003 5.737e-003 2.169e-003 
2.461e-003 4.212e+007 2.720e+013 1.000e+003 1.149e-002 2.169e-003 
2.461e-003 4.208e+007 2.718e+013 1.000e+003 1.290e-002 2.170e-003 
2.461e-003 4.202e+007 2.718e+013 1.000e+003 1.842e-002 2.170e-003 
2.461e-003 4.197e+007 2.718e+013 1.000e+003 7.027e-003 2.171e-003 
2.461e-003 4.190e+007 2.718e+013 1.000e+003 1.213e-002 2.172e-003 
2.462e-003 4.185e+007 2.718e+013 1.000e+003 1.317e-002 2.172e-003 
2.462e-003 4.179e+007 2.718e+013 1.000e+003 1.440e-002 2.173e-003 
2.462e-003 4.173e+007 2.718e+013 1.000e+003 7.069e-003 2.173e-003 
2.462e-003 4.168e+007 2.718e+013 1.000e+003 1.098e-002 2.174e-003 
2.463e-003 4.162e+007 2.718e+013 1.000e+003 8.421e-003 2.175e-003 
2.463e-003 4.156e+007 2.719e+013 1.000e+003 1.379e-002 2.175e-003 
2.463e-003 4.150e+007 2.720e+013 1.000e+003 5.432e-003 2.176e-003 
2.463e-003 4.144e+007 2.721e+013 1.000e+003 1.305e-002 2.176e-003 
2.463e-003 4.139e+007 2.722e+013 1.000e+003 1.276e-002 2.177e-003 
2.464e-003 4.135e+007 2.723e+013 1.000e+003 1.103e-002 2.178e-003 
2.464e-003 4.131e+007 2.723e+013 1.000e+003 8.043e-005 2.178e-003 
2.464e-003 4.128e+007 2.724e+013 1.000e+003 1.027e-002 2.179e-003 
2.464e-003 4.125e+007 2.725e+013 1.000e+003 1.126e-002 2.179e-003 
2.465e-003 4.124e+007 2.726e+013 1.000e+003 1.390e-002 2.179e-003 
2.465e-003 4.123e+007 2.726e+013 1.000e+003 5.820e-003 2.180e-003 
2.465e-003 4.122e+007 2.727e+013 1.000e+003 3.022e-003 2.180e-003 
2.465e-003 4.123e+007 2.727e+013 1.000e+003 1.289e-002 2.180e-003 
2.465e-003 4.121e+007 2.727e+013 1.000e+003 1.352e-002 2.180e-003 
2.466e-003 4.116e+007 2.727e+013 1.000e+003 8.428e-003 2.181e-003 
2.466e-003 4.111e+007 2.727e+013 1.000e+003 7.812e-003 2.182e-003 
2.466e-003 4.107e+007 2.728e+013 1.000e+003 1.245e-002 2.182e-003 
2.466e-003 4.103e+007 2.728e+013 1.000e+003 5.133e-003 2.182e-003 
2.467e-003 4.101e+007 2.728e+013 1.000e+003 7.586e-003 2.183e-003 
2.467e-003 4.099e+007 2.729e+013 1.000e+003 3.738e-003 2.183e-003 
2.467e-003 4.098e+007 2.729e+013 1.000e+003 4.058e-003 2.184e-003 
2.467e-003 4.097e+007 2.729e+013 1.000e+003 1.309e-002 2.184e-003 
2.467e-003 4.097e+007 2.729e+013 1.000e+003 8.433e-003 2.184e-003 
2.468e-003 4.097e+007 2.730e+013 1.000e+003 5.394e-003 2.184e-003 
2.468e-003 4.098e+007 2.730e+013 1.000e+003 9.093e-003 2.185e-003 
2.468e-003 4.098e+007 2.730e+013 1.000e+003 8.473e-003 2.185e-003 
2.468e-003 4.099e+007 2.730e+013 1.000e+003 7.812e-003 2.185e-003 
2.469e-003 4.101e+007 2.731e+013 1.000e+003 1.324e-002 2.185e-003 
2.469e-003 4.102e+007 2.731e+013 1.000e+003 1.256e-002 2.185e-003 
2.469e-003 4.104e+007 2.731e+013 1.000e+003 1.166e-002 2.185e-003 
2.469e-003 4.106e+007 2.731e+013 1.000e+003 1.362e-002 2.185e-003 
2.470e-003 4.107e+007 2.731e+013 1.000e+003 1.357e-002 2.185e-003 
2.470e-003 4.109e+007 2.731e+013 1.000e+003 1.560e-002 2.185e-003 
2.470e-003 4.111e+007 2.731e+013 1.000e+003 2.710e-003 2.186e-003 
2.470e-003 4.114e+007 2.731e+013 1.000e+003 7.640e-003 2.186e-003 
2.470e-003 4.115e+007 2.731e+013 1.000e+003 9.839e-003 2.186e-003 
2.471e-003 4.117e+007 2.731e+013 1.000e+003 1.884e-002 2.186e-003 
2.471e-003 4.119e+007 2.732e+013 1.000e+003 1.873e-002 2.186e-003 
2.471e-003 4.121e+007 2.732e+013 1.000e+003 9.358e-003 2.186e-003 
2.471e-003 4.123e+007 2.732e+013 1.000e+003 8.304e-003 2.186e-003 
2.472e-003 4.125e+007 2.732e+013 1.000e+003 8.921e-003 2.186e-003 
2.472e-003 4.127e+007 2.732e+013 1.000e+003 7.839e-003 2.186e-003 
2.472e-003 4.129e+007 2.732e+013 1.000e+003 1.135e-002 2.186e-003 
2.472e-003 4.131e+007 2.732e+013 1.000e+003 1.159e-002 2.187e-003 
2.473e-003 4.134e+007 2.732e+013 1.000e+003 1.547e-003 2.187e-003 
2.473e-003 4.136e+007 2.732e+013 1.000e+003 5.385e-004 2.187e-003 
2.473e-003 4.139e+007 2.732e+013 1.000e+003 7.314e-003 2.187e-003 
2.473e-003 4.141e+007 2.732e+013 1.000e+003 7.731e-003 2.187e-003 
2.473e-003 4.143e+007 2.732e+013 1.000e+003 1.470e-002 2.187e-003 
2.474e-003 4.145e+007 2.733e+013 1.000e+003 9.389e-003 2.187e-003 
2.474e-003 4.147e+007 2.733e+013 1.000e+003 3.925e-003 2.187e-003 
2.474e-003 4.150e+007 2.733e+013 1.000e+003 6.201e-003 2.187e-003 
2.474e-003 4.152e+007 2.733e+013 1.000e+003 1.186e-002 2.187e-003 
2.475e-003 4.154e+007 2.733e+013 1.000e+003 4.105e-003 2.187e-003 
2.475e-003 4.156e+007 2.733e+013 1.000e+003 1.439e-003 2.187e-003 
2.475e-003 4.159e+007 2.733e+013 1.000e+003 9.310e-003 2.187e-003 
2.475e-003 4.161e+007 2.733e+013 1.000e+003 9.319e-003 2.187e-003 
2.476e-003 4.163e+007 2.733e+013 1.000e+003 1.245e-002 2.188e-003 
2.476e-003 4.166e+007 2.733e+013 1.000e+003 1.749e-002 2.188e-003 
2.476e-003 4.168e+007 2.733e+013 1.000e+003 1.751e-002 2.188e-003 
2.476e-003 4.170e+007 2.733e+013 1.000e+003 1.723e-002 2.188e-003 
2.476e-003 4.173e+007 2.733e+013 1.000e+003 1.130e-002 2.188e-003 
2.477e-003 4.175e+007 2.733e+013 1.000e+003 6.899e-003 2.188e-003 
2.477e-003 4.178e+007 2.733e+013 1.000e+003 1.357e-002 2.188e-003 
2.477e-003 4.180e+007 2.733e+013 1.000e+003 2.090e-002 2.188e-003 
2.477e-003 4.183e+007 2.734e+013 1.000e+003 1.223e-002 2.188e-003 
2.478e-003 4.185e+007 2.733e+013 1.000e+003 1.383e-002 2.188e-003 
2.478e-003 4.188e+007 2.734e+013 1.000e+003 1.539e-002 2.188e-003 
2.478e-003 4.190e+007 2.734e+013 1.000e+003 6.101e-003 2.188e-003 
2.478e-003 4.193e+007 2.734e+013 1.000e+003 1.492e-003 2.188e-003 
2.479e-003 4.195e+007 2.734e+013 1.000e+003 1.139e-002 2.188e-003 
2.479e-003 4.198e+007 2.734e+013 1.000e+003 6.511e-003 2.188e-003 
2.479e-003 4.201e+007 2.734e+013 1.000e+003 2.184e-003 2.188e-003 
2.479e-003 4.203e+007 2.734e+013 1.000e+003 2.097e-003 2.188e-003 
2.479e-003 4.206e+007 2.734e+013 1.000e+003 1.087e-003 2.188e-003 
2.480e-003 4.209e+007 2.734e+013 1.000e+003 4.917e-003 2.189e-003 
2.480e-003 4.211e+007 2.734e+013 1.000e+003 3.145e-003 2.189e-003 
2.480e-003 4.214e+007 2.734e+013 1.000e+003 1.932e-003 2.189e-003 
2.480e-003 4.217e+007 2.734e+013 1.000e+003 1.529e-003 2.189e-003 
2.481e-003 4.220e+007 2.734e+013 1.000e+003 1.779e-003 2.189e-003 
2.481e-003 4.222e+007 2.734e+013 1.000e+003 9.025e-003 2.189e-003 
2.481e-003 4.225e+007 2.734e+013 1.000e+003 8.496e-003 2.189e-003 
2.481e-003 4.228e+007 2.734e+013 1.000e+003 4.248e-003 2.189e-003 
2.481e-003 4.230e+007 2.734e+013 1.000e+003 5.811e-003 2.189e-003 
2.482e-003 4.233e+007 2.735e+013 1.000e+003 7.150e-003 2.189e-003 
2.482e-003 4.236e+007 2.735e+013 1.000e+003 6.880e-003 2.189e-003 
2.482e-003 4.238e+007 2.735e+013 1.000e+003 8.880e-003 2.189e-003 
2.482e-003 4.241e+007 2.735e+013 1.000e+003 5.028e-003 2.189e-003 
2.483e-003 4.244e+007 2.735e+013 1.000e+003 7.232e-003 2.189e-003 
2.483e-003 4.246e+007 2.735e+013 1.000e+003 8.566e-003 2.189e-003 
2.483e-003 4.249e+007 2.735e+013 1.000e+003 7.611e-003 2.189e-003 
2.483e-003 4.251e+007 2.735e+013 1.000e+003 4.157e-003 2.189e-003 
2.483e-003 4.254e+007 2.736e+013 1.000e+003 5.243e-003 2.189e-003 
2.484e-003 4.255e+007 2.736e+013 1.000e+003 6.794e-003 2.189e-003 
2.484e-003 4.257e+007 2.736e+013 1.000e+003 1.887e-003 2.189e-003 
2.484e-003 4.259e+007 2.737e+013 1.000e+003 1.402e-002 2.190e-003 
2.484e-003 4.261e+007 2.737e+013 1.000e+003 6.916e-003 2.190e-003 
2.485e-003 4.263e+007 2.737e+013 1.000e+003 1.831e-003 2.190e-003 
2.485e-003 4.265e+007 2.737e+013 1.000e+003 4.051e-003 2.190e-003 
2.485e-003 4.267e+007 2.738e+013 1.000e+003 6.267e-003 2.190e-003 
2.485e-003 4.269e+007 2.738e+013 1.000e+003 9.454e-003 2.190e-003 
2.485e-003 4.272e+007 2.738e+013 1.000e+003 3.392e-003 2.190e-003 
2.486e-003 4.274e+007 2.738e+013 1.000e+003 9.780e-003 2.190e-003 
2.486e-003 4.277e+007 2.738e+013 1.000e+003 9.702e-003 2.190e-003 
2.486e-003 4.280e+007 2.738e+013 1.000e+003 1.458e-002 2.190e-003 
2.486e-003 4.282e+007 2.738e+013 1.000e+003 1.921e-002 2.190e-003 
2.487e-003 4.285e+007 2.738e+013 1.000e+003 1.280e-002 2.190e-003 
2.487e-003 4.287e+007 2.738e+013 1.000e+003 1.568e-002 2.190e-003 
2.487e-003 4.290e+007 2.738e+013 1.000e+003 7.284e-003 2.190e-003 
2.487e-003 4.293e+007 2.738e+013 1.000e+003 1.582e-002 2.190e-003 
2.487e-003 4.295e+007 2.738e+013 1.000e+003 1.610e-002 2.190e-003 
2.488e-003 4.298e+007 2.738e+013 1.000e+003 2.084e-002 2.190e-003 
2.488e-003 4.301e+007 2.738e+013 1.000e+003 1.565e-002 2.190e-003 
2.488e-003 4.304e+007 2.738e+013 1.000e+003 1.655e-002 2.190e-003 
2.488e-003 4.306e+007 2.738e+013 1.000e+003 1.686e-002 2.190e-003 
2.489e-003 4.309e+007 2.738e+013 1.000e+003 1.724e-002 2.191e-003 
2.489e-003 4.312e+007 2.738e+013 1.000e+003 1.405e-002 2.191e-003 
2.489e-003 4.315e+007 2.739e+013 1.000e+003 1.256e-002 2.191e-003 
2.489e-003 4.317e+007 2.739e+013 1.000e+003 1.194e-002 2.191e-003 
2.489e-003 4.320e+007 2.739e+013 1.000e+003 1.649e-002 2.191e-003 
2.490e-003 4.323e+007 2.739e+013 1.000e+003 1.272e-002 2.191e-003 
2.490e-003 4.325e+007 2.739e+013 1.000e+003 9.854e-003 2.191e-003 
2.490e-003 4.325e+007 2.739e+013 1.000e+003 1.419e-002 2.191e-003 
2.490e-003 4.325e+007 2.739e+013 1.000e+003 1.939e-002 2.191e-003 
2.491e-003 4.325e+007 2.739e+013 1.000e+003 1.396e-002 2.191e-003 
2.491e-003 4.325e+007 2.739e+013 1.000e+003 1.204e-002 2.192e-003 
2.491e-003 4.324e+007 2.739e+013 1.000e+003 1.418e-002 2.192e-003 
2.491e-003 4.324e+007 2.739e+013 1.000e+003 1.345e-002 2.192e-003 
2.492e-003 4.324e+007 2.740e+013 1.000e+003 5.639e-003 2.192e-003 
2.492e-003 4.323e+007 2.740e+013 1.000e+003 1.459e-002 2.193e-003 
2.492e-003 4.323e+007 2.740e+013 1.000e+003 1.536e-002 2.193e-003 
2.492e-003 4.323e+007 2.740e+013 1.000e+003 1.478e-002 2.193e-003 
2.492e-003 4.323e+007 2.741e+013 1.000e+003 1.331e-002 2.193e-003 
2.493e-003 4.323e+007 2.741e+013 1.000e+003 1.668e-002 2.194e-003 
2.493e-003 4.323e+007 2.741e+013 1.000e+003 1.776e-002 2.194e-003 
2.493e-003 4.323e+007 2.742e+013 1.000e+003 1.600e-002 2.194e-003 
2.493e-003 4.324e+007 2.742e+013 1.000e+003 1.470e-002 2.194e-003 
2.494e-003 4.324e+007 2.742e+013 1.000e+003 1.318e-002 2.195e-003 
2.494e-003 4.324e+007 2.743e+013 1.000e+003 1.303e-002 2.195e-003 
2.494e-003 4.324e+007 2.743e+013 1.000e+003 1.214e-002 2.195e-003 
2.494e-003 4.324e+007 2.744e+013 1.000e+003 8.635e-003 2.195e-003 
2.495e-003 4.322e+007 2.740e+013 1.000e+003 1.301e-002 2.196e-003 
2.495e-003 4.319e+007 2.740e+013 1.000e+003 1.572e-002 2.196e-003 
2.495e-003 4.317e+007 2.740e+013 1.000e+003 9.410e-003 2.196e-003 
2.495e-003 4.318e+007 2.739e+013 1.000e+003 4.505e-003 2.197e-003 
2.496e-003 4.318e+007 2.740e+013 1.000e+003 1.437e-002 2.197e-003 
2.496e-003 4.318e+007 2.740e+013 1.000e+003 1.033e-002 2.197e-003 
2.496e-003 4.319e+007 2.741e+013 1.000e+003 7.113e-003 2.197e-003 
2.496e-003 4.319e+007 2.741e+013 1.000e+003 5.955e-003 2.197e-003 
2.496e-003 4.319e+007 2.741e+013 1.000e+003 1.840e-002 2.198e-003 
2.497e-003 4.320e+007 2.741e+013 1.000e+003 1.013e-002 2.198e-003 
2.497e-003 4.320e+007 2.742e+013 1.000e+003 4.835e-003 2.198e-003 
2.497e-003 4.321e+007 2.742e+013 1.000e+003 5.668e-003 2.198e-003 
2.497e-003 4.322e+007 2.743e+013 1.000e+003 1.025e-002 2.198e-003 
2.498e-003 4.323e+007 2.743e+013 1.000e+003 8.356e-003 2.199e-003 
2.498e-003 4.324e+007 2.743e+013 1.000e+003 9.464e-003 2.199e-003 
2.498e-003 4.325e+007 2.744e+013 1.000e+003 1.227e-002 2.199e-003 
2.498e-003 4.326e+007 2.744e+013 1.000e+003 1.023e-002 2.199e-003 
2.499e-003 4.327e+007 2.744e+013 1.000e+003 1.429e-002 2.199e-003 
2.499e-003 4.328e+007 2.744e+013 1.000e+003 1.263e-002 2.199e-003 
2.499e-003 4.329e+007 2.745e+013 1.000e+003 1.316e-002 2.200e-003 
2.499e-003 4.330e+007 2.745e+013 1.000e+003 1.335e-002 2.200e-003 
2.499e-003 4.331e+007 2.745e+013 1.000e+003 1.650e-002 2.200e-003 
2.500e-003 4.332e+007 2.745e+013 1.000e+003 1.423e-002 2.200e-003 
2.500e-003 4.333e+007 2.746e+013 1.000e+003 1.494e-002 2.200e-003 
2.500e-003 4.335e+007 2.746e+013 1.000e+003 1.299e-002 2.200e-003 
2.500e-003 4.336e+007 2.746e+013 1.000e+003 1.780e-002 2.201e-003 
2.501e-003 4.338e+007 2.746e+013 1.000e+003 1.277e-002 2.201e-003 
2.501e-003 4.339e+007 2.746e+013 1.000e+003 7.902e-003 2.201e-003 
2.501e-003 4.341e+007 2.747e+013 1.000e+003 2.083e-002 2.201e-003 
2.501e-003 4.343e+007 2.747e+013 1.000e+003 7.438e-003 2.201e-003 
2.502e-003 4.344e+007 2.747e+013 1.000e+003 9.967e-003 2.201e-003 
2.502e-003 4.346e+007 2.747e+013 1.000e+003 8.121e-003 2.201e-003 
2.502e-003 4.347e+007 2.747e+013 1.000e+003 2.324e-002 2.201e-003 
2.502e-003 4.348e+007 2.748e+013 1.000e+003 4.302e-003 2.202e-003 
2.503e-003 4.349e+007 2.748e+013 1.000e+003 9.877e-003 2.202e-003 
2.503e-003 4.351e+007 2.748e+013 1.000e+003 1.102e-002 2.202e-003 
2.503e-003 4.352e+007 2.748e+013 1.000e+003 1.360e-002 2.202e-003 
2.503e-003 4.354e+007 2.748e+013 1.000e+003 4.808e-003 2.202e-003 
2.503e-003 4.355e+007 2.749e+013 1.000e+003 1.789e-003 2.202e-003 
2.504e-003 4.356e+007 2.749e+013 1.000e+003 1.354e-002 2.202e-003 
2.504e-003 4.357e+007 2.749e+013 1.000e+003 1.432e-002 2.203e-003 
2.504e-003 4.358e+007 2.749e+013 1.000e+003 9.207e-003 2.203e-003 
2.504e-003 4.360e+007 2.750e+013 1.000e+003 1.856e-002 2.203e-003 
2.505e-003 4.361e+007 2.750e+013 1.000e+003 7.140e-003 2.203e-003 
2.505e-003 4.362e+007 2.750e+013 1.000e+003 1.337e-002 2.203e-003 
2.505e-003 4.363e+007 2.750e+013 1.000e+003 1.337e-002 2.203e-003 
2.505e-003 4.364e+007 2.751e+013 1.000e+003 1.432e-002 2.203e-003 
2.506e-003 4.364e+007 2.751e+013 1.000e+003 1.435e-002 2.204e-003 
2.506e-003 4.364e+007 2.752e+013 1.000e+003 1.504e-002 2.204e-003 
2.506e-003 4.364e+007 2.753e+013 1.000e+003 1.562e-002 2.204e-003 
2.506e-003 4.364e+007 2.753e+013 1.000e+003 9.978e-003 2.204e-003 
2.507e-003 4.363e+007 2.754e+013 1.000e+003 1.660e-002 2.205e-003 
2.507e-003 4.362e+007 2.755e+013 1.000e+003 1.418e-002 2.205e-003 
2.507e-003 4.361e+007 2.755e+013 1.000e+003 1.700e-002 2.205e-003 
2.507e-003 4.361e+007 2.755e+013 1.000e+003 1.968e-002 2.206e-003 
2.507e-003 4.360e+007 2.756e+013 1.000e+003 1.120e-002 2.206e-003 
2.508e-003 4.358e+007 2.757e+013 1.000e+003 1.447e-002 2.206e-003 
2.508e-003 4.356e+007 2.757e+013 1.000e+003 8.117e-003 2.207e-003 
2.508e-003 4.352e+007 2.758e+013 1.000e+003 9.652e-003 2.207e-003 
2.508e-003 4.349e+007 2.759e+013 1.000e+003 1.151e-002 2.208e-003 
2.509e-003 4.346e+007 2.760e+013 1.000e+003 1.044e-002 2.208e-003 
2.509e-003 4.343e+007 2.760e+013 1.000e+003 1.078e-002 2.208e-003 
2.509e-003 4.340e+007 2.761e+013 1.000e+003 1.249e-002 2.209e-003 
2.509e-003 4.338e+007 2.762e+013 1.000e+003 1.426e-002 2.209e-003 
2.509e-003 4.337e+007 2.762e+013 1.000e+003 1.249e-002 2.209e-003 
2.510e-003 4.335e+007 2.763e+013 1.000e+003 1.048e-002 2.210e-003 
2.510e-003 4.334e+007 2.763e+013 1.000e+003 1.329e-002 2.210e-003 
2.510e-003 4.333e+007 2.763e+013 1.000e+003 1.537e-002 2.210e-003 
2.510e-003 4.333e+007 2.764e+013 1.000e+003 1.355e-002 2.211e-003 
2.511e-003 4.332e+007 2.764e+013 1.000e+003 6.228e-003 2.211e-003 
2.511e-003 4.332e+007 2.764e+013 1.000e+003 1.519e-002 2.211e-003 
2.511e-003 4.332e+007 2.765e+013 1.000e+003 1.782e-002 2.211e-003 
2.511e-003 4.332e+007 2.765e+013 1.000e+003 1.345e-002 2.212e-003 
2.512e-003 4.332e+007 2.765e+013 1.000e+003 1.374e-002 2.212e-003 
2.512e-003 4.333e+007 2.765e+013 1.000e+003 1.693e-002 2.212e-003 
2.512e-003 4.333e+007 2.766e+013 1.000e+003 1.869e-002 2.212e-003 
2.512e-003 4.334e+007 2.766e+013 1.000e+003 1.605e-002 2.212e-003 
2.512e-003 4.335e+007 2.766e+013 1.000e+003 1.177e-002 2.213e-003 
2.513e-003 4.336e+007 2.766e+013 1.000e+003 1.785e-002 2.213e-003 
2.513e-003 4.337e+007 2.766e+013 1.000e+003 1.295e-002 2.213e-003 
2.513e-003 4.338e+007 2.767e+013 1.000e+003 1.478e-002 2.213e-003 
2.513e-003 4.340e+007 2.767e+013 1.000e+003 1.069e-002 2.213e-003 
2.514e-003 4.341e+007 2.767e+013 1.000e+003 1.372e-002 2.213e-003 
2.514e-003 4.342e+007 2.767e+013 1.000e+003 1.359e-002 2.213e-003 
2.514e-003 4.344e+007 2.767e+013 1.000e+003 1.615e-002 2.214e-003 
2.514e-003 4.346e+007 2.767e+013 1.000e+003 3.274e-003 2.214e-003 
2.515e-003 4.347e+007 2.767e+013 1.000e+003 1.459e-002 2.214e-003 
2.515e-003 4.349e+007 2.768e+013 1.000e+003 1.488e-002 2.214e-003 
2.515e-003 4.351e+007 2.768e+013 1.000e+003 1.620e-002 2.214e-003 
2.515e-003 4.353e+007 2.768e+013 1.000e+003 1.717e-002 2.214e-003 
2.515e-003 4.355e+007 2.768e+013 1.000e+003 1.572e-002 2.214e-003 
2.516e-003 4.357e+007 2.768e+013 1.000e+003 1.642e-002 2.214e-003 
2.516e-003 4.359e+007 2.768e+013 1.000e+003 1.214e-002 2.214e-003 
2.516e-003 4.361e+007 2.768e+013 1.000e+003 1.163e-002 2.214e-003 
2.516e-003 4.363e+007 2.768e+013 1.000e+003 1.181e-002 2.215e-003 
2.517e-003 4.365e+007 2.768e+013 1.000e+003 1.690e-002 2.215e-003 
2.517e-003 4.367e+007 2.768e+013 1.000e+003 6.460e-003 2.215e-003 
2.517e-003 4.370e+007 2.769e+013 1.000e+003 1.059e-002 2.215e-003 
2.517e-003 4.372e+007 2.769e+013 1.000e+003 1.342e-002 2.215e-003 
2.518e-003 4.374e+007 2.769e+013 1.000e+003 1.721e-002 2.215e-003 
2.518e-003 4.376e+007 2.769e+013 1.000e+003 1.373e-002 2.215e-003 
2.518e-003 4.379e+007 2.769e+013 1.000e+003 1.428e-002 2.215e-003 
2.518e-003 4.381e+007 2.769e+013 1.000e+003 1.042e-002 2.215e-003 
2.518e-003 4.383e+007 2.769e+013 1.000e+003 1.381e-002 2.215e-003 
2.519e-003 4.386e+007 2.769e+013 1.000e+003 1.220e-002 2.215e-003 
2.519e-003 4.388e+007 2.769e+013 1.000e+003 1.207e-002 2.215e-003 
2.519e-003 4.390e+007 2.769e+013 1.000e+003 9.062e-003 2.215e-003 
2.519e-003 4.393e+007 2.769e+013 1.000e+003 1.244e-002 2.215e-003 
2.520e-003 4.395e+007 2.769e+013 1.000e+003 1.163e-002 2.216e-003 
2.520e-003 4.398e+007 2.770e+013 1.000e+003 1.226e-002 2.216e-003 
2.520e-003 4.400e+007 2.770e+013 1.000e+003 7.434e-003 2.216e-003 
2.520e-003 4.403e+007 2.770e+013 1.000e+003 1.281e-002 2.216e-003 
2.520e-003 4.405e+007 2.770e+013 1.000e+003 1.017e-002 2.216e-003 
2.521e-003 4.408e+007 2.770e+013 1.000e+003 1.591e-002 2.216e-003 
2.521e-003 4.410e+007 2.770e+013 1.000e+003 1.327e-002 2.216e-003 
2.521e-003 4.413e+007 2.770e+013 1.000e+003 1.893e-002 2.216e-003 
2.521e-003 4.416e+007 2.770e+013 1.000e+003 1.261e-003 2.216e-003 
2.522e-003 4.418e+007 2.770e+013 1.000e+003 8.188e-003 2.216e-003 
2.522e-003 4.420e+007 2.770e+013 1.000e+003 1.042e-003 2.216e-003 
2.522e-003 4.423e+007 2.770e+013 1.000e+003 1.600e-003 2.216e-003 
2.522e-003 4.425e+007 2.770e+013 1.000e+003 3.354e-004 2.216e-003 
2.523e-003 4.428e+007 2.770e+013 1.000e+003 5.224e-003 2.216e-003 
2.523e-003 4.430e+007 2.770e+013 1.000e+003 2.704e-003 2.216e-003 
2.523e-003 4.433e+007 2.770e+013 1.000e+003 8.123e-003 2.216e-003 
2.523e-003 4.435e+007 2.770e+013 1.000e+003 1.507e-002 2.216e-003 
2.523e-003 4.438e+007 2.770e+013 1.000e+003 1.554e-002 2.216e-003 
2.524e-003 4.440e+007 2.770e+013 1.000e+003 1.705e-002 2.217e-003 
2.524e-003 4.443e+007 2.770e+013 1.000e+003 8.993e-003 2.217e-003 
2.524e-003 4.445e+007 2.770e+013 1.000e+003 1.683e-002 2.217e-003 
2.524e-003 4.448e+007 2.770e+013 1.000e+003 1.633e-002 2.217e-003 
2.525e-003 4.450e+007 2.771e+013 1.000e+003 1.325e-002 2.217e-003 
2.525e-003 4.453e+007 2.771e+013 1.000e+003 1.048e-003 2.217e-003 
2.525e-003 4.456e+007 2.771e+013 1.000e+003 9.670e-003 2.217e-003 
2.525e-003 4.458e+007 2.771e+013 1.000e+003 1.814e-002 2.217e-003 
2.525e-003 4.461e+007 2.771e+013 1.000e+003 1.868e-002 2.217e-003 
2.526e-003 4.463e+007 2.771e+013 1.000e+003 1.252e-002 2.217e-003 
2.526e-003 4.466e+007 2.771e+013 1.000e+003 9.661e-003 2.217e-003 
2.526e-003 4.469e+007 2.771e+013 1.000e+003 1.813e-002 2.217e-003 
2.526e-003 4.471e+007 2.771e+013 1.000e+003 2.128e-002 2.217e-003 
2.527e-003 4.474e+007 2.771e+013 1.000e+003 1.338e-002 2.217e-003 
2.527e-003 4.476e+007 2.771e+013 1.000e+003 1.023e-002 2.217e-003 
2.527e-003 4.479e+007 2.771e+013 1.000e+003 1.316e-002 2.217e-003 
2.527e-003 4.482e+007 2.771e+013 1.000e+003 2.272e-002 2.217e-003 
2.528e-003 4.484e+007 2.771e+013 1.000e+003 9.946e-003 2.217e-003 
2.528e-003 4.487e+007 2.771e+013 1.000e+003 1.138e-002 2.217e-003 
2.528e-003 4.490e+007 2.771e+013 1.000e+003 2.078e-002 2.217e-003 
2.528e-003 4.492e+007 2.771e+013 1.000e+003 1.061e-002 2.217e-003 
2.528e-003 4.495e+007 2.771e+013 1.000e+003 1.116e-002 2.217e-003 
2.529e-003 4.498e+007 2.771e+013 1.000e+003 9.506e-003 2.218e-003 
2.529e-003 4.500e+007 2.771e+013 1.000e+003 2.210e-002 2.218e-003 
2.529e-003 4.503e+007 2.771e+013 1.000e+003 1.002e-002 2.218e-003 
2.529e-003 4.506e+007 2.771e+013 1.000e+003 1.124e-002 2.218e-003 
2.530e-003 4.508e+007 2.772e+013 1.000e+003 9.936e-003 2.218e-003 
2.530e-003 4.511e+007 2.772e+013 1.000e+003 2.088e-002 2.218e-003 
2.530e-003 4.514e+007 2.772e+013 1.000e+003 8.668e-003 2.218e-003 
2.530e-003 4.516e+007 2.772e+013 1.000e+003 1.077e-002 2.218e-003 
2.530e-003 4.519e+007 2.772e+013 1.000e+003 9.158e-003 2.218e-003 
2.531e-003 4.522e+007 2.772e+013 1.000e+003 9.963e-003 2.218e-003 
2.531e-003 4.524e+007 2.772e+013 1.000e+003 8.997e-003 2.218e-003 
2.531e-003 4.527e+007 2.772e+013 1.000e+003 1.142e-002 2.218e-003 
2.531e-003 4.530e+007 2.772e+013 1.000e+003 1.283e-002 2.218e-003 
