# Supplementary material for: Strain rate dependency of dislocation plasticity
Source: Nat Commun. 2021 Mar 23;12:1845. doi: 10.1038/s41467-021-21939-1 (PMC7988163; doi:10.1038/s41467-021-21939-1)
Supplement: Supplementary file 3 — Supplementary Data 1 [file 41467_2021_21939_MOESM3_ESM.zip › Supplementary Data 1/DDDSimulationSet4/StrainRate=1e3s-1/InitialDislocationDensity=4.1e12m-2.dat]

#strain(1), stress(Pa), dislocation density(m-2), strain rate(s-1), mean dislocation velocity(km/s), plastic strain(1)
2.320e-006 3.176e+005 4.057e+012 1.000e+003 4.324e-002 1.205e-007 
4.641e-006 6.159e+005 4.057e+012 1.000e+003 4.305e-002 3.794e-007 
6.963e-006 9.035e+005 4.057e+012 1.000e+003 4.251e-002 7.118e-007 
9.285e-006 1.184e+006 4.057e+012 1.000e+003 4.084e-002 1.096e-006 
1.161e-005 1.459e+006 4.057e+012 1.000e+003 4.233e-002 1.515e-006 
1.393e-005 1.727e+006 4.057e+012 1.000e+003 4.602e-002 1.985e-006 
1.625e-005 1.993e+006 4.057e+012 1.000e+003 4.372e-002 2.461e-006 
1.857e-005 2.259e+006 4.056e+012 1.000e+003 4.248e-002 2.944e-006 
2.089e-005 2.527e+006 4.056e+012 1.000e+003 4.294e-002 3.413e-006 
2.322e-005 2.794e+006 4.056e+012 1.000e+003 4.041e-002 3.890e-006 
2.554e-005 3.054e+006 4.045e+012 1.000e+003 3.693e-002 4.410e-006 
2.786e-005 3.300e+006 4.040e+012 1.000e+003 3.419e-002 5.034e-006 
3.018e-005 3.564e+006 4.037e+012 1.000e+003 3.736e-002 5.528e-006 
3.250e-005 3.845e+006 4.037e+012 1.000e+003 3.698e-002 5.910e-006 
3.483e-005 4.129e+006 4.036e+012 1.000e+003 3.440e-002 6.262e-006 
3.715e-005 4.411e+006 4.036e+012 1.000e+003 3.693e-002 6.640e-006 
3.947e-005 4.688e+006 4.035e+012 1.000e+003 3.318e-002 7.043e-006 
4.179e-005 4.962e+006 4.035e+012 1.000e+003 3.348e-002 7.467e-006 
4.411e-005 5.236e+006 4.035e+012 1.000e+003 3.158e-002 7.896e-006 
4.644e-005 5.505e+006 4.035e+012 1.000e+003 3.409e-002 8.356e-006 
4.876e-005 5.771e+006 4.035e+012 1.000e+003 2.969e-002 8.841e-006 
5.108e-005 6.037e+006 4.035e+012 1.000e+003 3.387e-002 9.325e-006 
5.340e-005 6.307e+006 4.035e+012 1.000e+003 3.298e-002 9.778e-006 
5.572e-005 6.574e+006 4.035e+012 1.000e+003 3.127e-002 1.025e-005 
5.805e-005 6.842e+006 4.035e+012 1.000e+003 3.148e-002 1.072e-005 
6.037e-005 7.107e+006 4.036e+012 1.000e+003 2.957e-002 1.121e-005 
6.269e-005 7.370e+006 4.036e+012 1.000e+003 3.112e-002 1.171e-005 
6.501e-005 7.626e+006 4.035e+012 1.000e+003 3.225e-002 1.226e-005 
6.733e-005 7.882e+006 4.035e+012 1.000e+003 2.938e-002 1.281e-005 
6.965e-005 8.139e+006 4.035e+012 1.000e+003 2.756e-002 1.336e-005 
7.198e-005 8.405e+006 4.033e+012 1.000e+003 2.726e-002 1.384e-005 
7.430e-005 8.668e+006 4.033e+012 1.000e+003 2.831e-002 1.434e-005 
7.662e-005 8.926e+006 4.033e+012 1.000e+003 2.433e-002 1.488e-005 
7.894e-005 9.179e+006 4.033e+012 1.000e+003 2.892e-002 1.545e-005 
8.126e-005 9.424e+006 4.034e+012 1.000e+003 2.228e-002 1.608e-005 
8.359e-005 9.675e+006 4.034e+012 1.000e+003 2.696e-002 1.667e-005 
8.591e-005 9.928e+006 4.034e+012 1.000e+003 2.458e-002 1.724e-005 
8.823e-005 1.018e+007 4.034e+012 1.000e+003 2.635e-002 1.783e-005 
9.055e-005 1.043e+007 4.034e+012 1.000e+003 2.382e-002 1.844e-005 
9.287e-005 1.067e+007 4.034e+012 1.000e+003 2.323e-002 1.910e-005 
9.520e-005 1.082e+007 4.032e+012 1.000e+003 2.385e-002 2.033e-005 
9.752e-005 1.096e+007 4.033e+012 1.000e+003 2.391e-002 2.168e-005 
9.984e-005 1.108e+007 4.031e+012 1.000e+003 2.048e-002 2.319e-005 
1.022e-004 1.113e+007 4.028e+012 1.000e+003 2.338e-002 2.520e-005 
1.045e-004 1.111e+007 4.026e+012 1.000e+003 1.954e-002 2.764e-005 
1.068e-004 1.106e+007 4.025e+012 1.000e+003 2.080e-002 3.034e-005 
1.091e-004 1.099e+007 4.026e+012 1.000e+003 1.472e-002 3.308e-005 
1.114e-004 1.092e+007 4.027e+012 1.000e+003 1.654e-002 3.591e-005 
1.138e-004 1.084e+007 4.028e+012 1.000e+003 1.752e-002 3.876e-005 
1.161e-004 1.076e+007 4.030e+012 1.000e+003 1.700e-002 4.165e-005 
1.184e-004 1.067e+007 4.033e+012 1.000e+003 1.684e-002 4.459e-005 
1.207e-004 1.058e+007 4.038e+012 1.000e+003 1.499e-002 4.753e-005 
1.231e-004 1.048e+007 4.032e+012 1.000e+003 1.556e-002 5.056e-005 
1.254e-004 1.046e+007 4.029e+012 1.000e+003 1.790e-002 5.301e-005 
1.277e-004 1.052e+007 4.028e+012 1.000e+003 1.504e-002 5.495e-005 
1.300e-004 1.054e+007 4.029e+012 1.000e+003 1.509e-002 5.709e-005 
1.323e-004 1.051e+007 4.031e+012 1.000e+003 1.437e-002 5.962e-005 
1.347e-004 1.053e+007 4.031e+012 1.000e+003 6.566e-003 6.185e-005 
1.370e-004 1.059e+007 4.022e+012 1.000e+003 3.788e-003 6.377e-005 
1.393e-004 1.067e+007 4.022e+012 1.000e+003 7.514e-003 6.549e-005 
1.416e-004 1.076e+007 4.023e+012 1.000e+003 8.719e-003 6.719e-005 
1.440e-004 1.087e+007 4.024e+012 1.000e+003 5.156e-003 6.879e-005 
1.463e-004 1.097e+007 4.026e+012 1.000e+003 2.284e-003 7.038e-005 
1.486e-004 1.107e+007 4.029e+012 1.000e+003 2.794e-003 7.204e-005 
1.509e-004 1.112e+007 4.037e+012 1.000e+003 1.799e-003 7.399e-005 
1.532e-004 1.120e+007 4.044e+012 1.000e+003 4.437e-004 7.579e-005 
1.556e-004 1.128e+007 4.050e+012 1.000e+003 1.114e-003 7.752e-005 
1.579e-004 1.137e+007 4.054e+012 1.000e+003 1.769e-003 7.927e-005 
1.602e-004 1.141e+007 4.057e+012 1.000e+003 1.618e-003 8.128e-005 
1.625e-004 1.149e+007 4.060e+012 1.000e+003 2.049e-003 8.303e-005 
1.649e-004 1.159e+007 4.063e+012 1.000e+003 3.868e-004 8.471e-005 
1.672e-004 1.168e+007 4.066e+012 1.000e+003 5.516e-003 8.637e-005 
1.695e-004 1.176e+007 4.070e+012 1.000e+003 5.834e-005 8.814e-005 
1.718e-004 1.183e+007 4.075e+012 1.000e+003 4.406e-004 9.000e-005 
1.741e-004 1.182e+007 4.057e+012 1.000e+003 4.850e-003 9.237e-005 
1.765e-004 1.185e+007 4.056e+012 1.000e+003 1.155e-002 9.453e-005 
1.788e-004 1.190e+007 4.055e+012 1.000e+003 1.815e-002 9.649e-005 
1.811e-004 1.199e+007 4.053e+012 1.000e+003 1.775e-002 9.820e-005 
1.834e-004 1.210e+007 4.050e+012 1.000e+003 1.234e-002 9.975e-005 
1.857e-004 1.211e+007 4.046e+012 1.000e+003 1.621e-002 1.020e-004 
1.881e-004 1.215e+007 4.044e+012 1.000e+003 1.630e-002 1.040e-004 
1.904e-004 1.226e+007 4.041e+012 1.000e+003 1.237e-002 1.056e-004 
1.927e-004 1.229e+007 4.032e+012 1.000e+003 2.014e-002 1.077e-004 
1.950e-004 1.234e+007 4.031e+012 1.000e+003 2.105e-002 1.097e-004 
1.974e-004 1.244e+007 4.032e+012 1.000e+003 1.813e-002 1.113e-004 
1.997e-004 1.254e+007 4.033e+012 1.000e+003 2.246e-002 1.129e-004 
2.020e-004 1.270e+007 4.031e+012 1.000e+003 1.660e-002 1.142e-004 
2.043e-004 1.288e+007 4.030e+012 1.000e+003 1.506e-002 1.152e-004 
2.066e-004 1.306e+007 4.028e+012 1.000e+003 1.616e-002 1.163e-004 
2.090e-004 1.318e+007 4.029e+012 1.000e+003 1.514e-002 1.178e-004 
2.113e-004 1.332e+007 4.033e+012 1.000e+003 1.631e-002 1.192e-004 
2.136e-004 1.353e+007 4.035e+012 1.000e+003 1.359e-002 1.200e-004 
2.159e-004 1.377e+007 4.038e+012 1.000e+003 1.569e-002 1.207e-004 
2.183e-004 1.403e+007 4.039e+012 1.000e+003 1.790e-002 1.212e-004 
2.206e-004 1.428e+007 4.040e+012 1.000e+003 1.531e-002 1.218e-004 
2.229e-004 1.454e+007 4.041e+012 1.000e+003 2.093e-002 1.223e-004 
2.252e-004 1.480e+007 4.041e+012 1.000e+003 1.688e-002 1.229e-004 
2.275e-004 1.493e+007 4.034e+012 1.000e+003 1.734e-002 1.243e-004 
2.299e-004 1.504e+007 4.031e+012 1.000e+003 1.690e-002 1.258e-004 
2.322e-004 1.513e+007 4.030e+012 1.000e+003 1.907e-002 1.275e-004 
2.345e-004 1.520e+007 4.030e+012 1.000e+003 1.716e-002 1.294e-004 
2.368e-004 1.524e+007 4.029e+012 1.000e+003 1.795e-002 1.314e-004 
2.392e-004 1.530e+007 4.029e+012 1.000e+003 1.623e-002 1.334e-004 
2.415e-004 1.536e+007 4.029e+012 1.000e+003 1.174e-002 1.352e-004 
2.438e-004 1.533e+007 4.023e+012 1.000e+003 1.018e-002 1.378e-004 
2.461e-004 1.533e+007 4.018e+012 1.000e+003 6.371e-003 1.401e-004 
2.484e-004 1.535e+007 4.016e+012 1.000e+003 5.888e-003 1.423e-004 
2.508e-004 1.530e+007 4.014e+012 1.000e+003 5.945e-003 1.449e-004 
2.531e-004 1.520e+007 4.013e+012 1.000e+003 3.232e-003 1.479e-004 
2.554e-004 1.508e+007 4.015e+012 1.000e+003 6.710e-003 1.511e-004 
2.577e-004 1.492e+007 4.020e+012 1.000e+003 1.003e-002 1.545e-004 
2.601e-004 1.478e+007 4.021e+012 1.000e+003 1.010e-002 1.578e-004 
2.624e-004 1.476e+007 4.028e+012 1.000e+003 1.016e-002 1.603e-004 
2.647e-004 1.481e+007 4.036e+012 1.000e+003 1.199e-002 1.622e-004 
2.670e-004 1.490e+007 4.044e+012 1.000e+003 1.162e-002 1.640e-004 
2.693e-004 1.499e+007 4.049e+012 1.000e+003 1.724e-002 1.656e-004 
2.717e-004 1.515e+007 4.058e+012 1.000e+003 1.723e-002 1.669e-004 
2.740e-004 1.535e+007 4.065e+012 1.000e+003 1.602e-002 1.678e-004 
2.763e-004 1.555e+007 4.071e+012 1.000e+003 1.682e-002 1.688e-004 
2.786e-004 1.570e+007 4.079e+012 1.000e+003 6.878e-003 1.700e-004 
2.809e-004 1.569e+007 4.077e+012 1.000e+003 1.909e-003 1.724e-004 
2.833e-004 1.549e+007 4.061e+012 1.000e+003 5.285e-003 1.761e-004 
2.856e-004 1.543e+007 4.069e+012 1.000e+003 9.313e-003 1.788e-004 
2.879e-004 1.540e+007 4.078e+012 1.000e+003 1.265e-002 1.814e-004 
2.902e-004 1.540e+007 4.088e+012 1.000e+003 1.190e-002 1.837e-004 
2.926e-004 1.541e+007 4.101e+012 1.000e+003 1.344e-002 1.859e-004 
2.949e-004 1.552e+007 4.114e+012 1.000e+003 1.663e-002 1.875e-004 
2.972e-004 1.568e+007 4.123e+012 1.000e+003 2.158e-002 1.887e-004 
2.995e-004 1.590e+007 4.130e+012 1.000e+003 1.666e-002 1.896e-004 
3.018e-004 1.613e+007 4.137e+012 1.000e+003 1.869e-002 1.903e-004 
3.042e-004 1.636e+007 4.142e+012 1.000e+003 2.271e-002 1.910e-004 
3.065e-004 1.662e+007 4.147e+012 1.000e+003 2.498e-002 1.915e-004 
3.088e-004 1.689e+007 4.150e+012 1.000e+003 2.725e-002 1.920e-004 
3.111e-004 1.714e+007 4.153e+012 1.000e+003 2.972e-002 1.926e-004 
3.135e-004 1.736e+007 4.156e+012 1.000e+003 3.301e-002 1.934e-004 
3.158e-004 1.760e+007 4.160e+012 1.000e+003 2.306e-002 1.941e-004 
3.181e-004 1.784e+007 4.164e+012 1.000e+003 2.546e-002 1.947e-004 
3.204e-004 1.805e+007 4.166e+012 1.000e+003 2.374e-002 1.955e-004 
3.227e-004 1.820e+007 4.172e+012 1.000e+003 2.563e-002 1.968e-004 
3.251e-004 1.841e+007 4.178e+012 1.000e+003 2.515e-002 1.977e-004 
3.274e-004 1.866e+007 4.181e+012 1.000e+003 2.456e-002 1.983e-004 
3.297e-004 1.892e+007 4.183e+012 1.000e+003 2.009e-002 1.988e-004 
3.320e-004 1.917e+007 4.184e+012 1.000e+003 2.115e-002 1.995e-004 
3.344e-004 1.942e+007 4.182e+012 1.000e+003 2.341e-002 2.000e-004 
3.367e-004 1.969e+007 4.183e+012 1.000e+003 2.273e-002 2.005e-004 
3.390e-004 1.997e+007 4.185e+012 1.000e+003 2.207e-002 2.009e-004 
3.413e-004 2.024e+007 4.187e+012 1.000e+003 1.978e-002 2.013e-004 
3.436e-004 2.052e+007 4.188e+012 1.000e+003 2.173e-002 2.017e-004 
3.460e-004 2.079e+007 4.190e+012 1.000e+003 2.343e-002 2.021e-004 
3.483e-004 2.102e+007 4.191e+012 1.000e+003 2.443e-002 2.029e-004 
3.506e-004 2.126e+007 4.188e+012 1.000e+003 2.270e-002 2.035e-004 
3.529e-004 2.155e+007 4.188e+012 1.000e+003 2.260e-002 2.038e-004 
3.552e-004 2.176e+007 4.139e+012 1.000e+003 1.295e-002 2.047e-004 
3.576e-004 2.202e+007 4.135e+012 1.000e+003 1.225e-002 2.053e-004 
3.599e-004 2.231e+007 4.135e+012 1.000e+003 1.335e-002 2.056e-004 
3.622e-004 2.260e+007 4.136e+012 1.000e+003 1.093e-002 2.059e-004 
3.645e-004 2.290e+007 4.129e+012 1.000e+003 1.408e-002 2.062e-004 
3.669e-004 2.320e+007 4.130e+012 1.000e+003 1.453e-002 2.064e-004 
3.692e-004 2.349e+007 4.132e+012 1.000e+003 1.556e-002 2.067e-004 
3.715e-004 2.376e+007 4.134e+012 1.000e+003 1.372e-002 2.072e-004 
3.738e-004 2.400e+007 4.137e+012 1.000e+003 1.252e-002 2.078e-004 
3.761e-004 2.416e+007 4.145e+012 1.000e+003 1.467e-002 2.090e-004 
3.785e-004 2.432e+007 4.152e+012 1.000e+003 1.760e-002 2.103e-004 
3.808e-004 2.448e+007 4.157e+012 1.000e+003 1.818e-002 2.115e-004 
3.831e-004 2.453e+007 4.162e+012 1.000e+003 1.507e-002 2.134e-004 
3.854e-004 2.445e+007 4.147e+012 1.000e+003 1.127e-002 2.163e-004 
3.878e-004 2.430e+007 4.137e+012 1.000e+003 1.305e-002 2.197e-004 
3.901e-004 2.411e+007 4.139e+012 1.000e+003 8.599e-003 2.233e-004 
3.924e-004 2.387e+007 4.141e+012 1.000e+003 7.555e-003 2.273e-004 
3.947e-004 2.372e+007 4.146e+012 1.000e+003 5.036e-003 2.307e-004 
3.970e-004 2.369e+007 4.152e+012 1.000e+003 1.303e-002 2.332e-004 
3.994e-004 2.365e+007 4.158e+012 1.000e+003 1.294e-002 2.358e-004 
4.017e-004 2.360e+007 4.166e+012 1.000e+003 1.043e-002 2.384e-004 
4.040e-004 2.348e+007 4.169e+012 1.000e+003 1.761e-002 2.416e-004 
4.063e-004 2.339e+007 4.184e+012 1.000e+003 1.510e-002 2.446e-004 
4.087e-004 2.328e+007 4.194e+012 1.000e+003 1.569e-002 2.477e-004 
4.110e-004 2.318e+007 4.205e+012 1.000e+003 1.669e-002 2.506e-004 
4.133e-004 2.311e+007 4.210e+012 1.000e+003 1.610e-002 2.534e-004 
4.156e-004 2.319e+007 4.216e+012 1.000e+003 9.523e-003 2.552e-004 
4.179e-004 2.334e+007 4.221e+012 1.000e+003 1.110e-002 2.565e-004 
4.203e-004 2.350e+007 4.228e+012 1.000e+003 1.117e-002 2.577e-004 
4.226e-004 2.367e+007 4.234e+012 1.000e+003 9.900e-003 2.589e-004 
4.249e-004 2.383e+007 4.240e+012 1.000e+003 8.309e-003 2.601e-004 
4.272e-004 2.396e+007 4.248e+012 1.000e+003 5.165e-003 2.615e-004 
4.295e-004 2.396e+007 4.225e+012 1.000e+003 4.455e-003 2.639e-004 
4.319e-004 2.372e+007 4.207e+012 1.000e+003 3.013e-003 2.678e-004 
4.342e-004 2.360e+007 4.196e+012 1.000e+003 6.021e-003 2.710e-004 
4.365e-004 2.355e+007 4.192e+012 1.000e+003 4.566e-003 2.737e-004 
4.388e-004 2.358e+007 4.197e+012 1.000e+003 2.554e-003 2.758e-004 
4.412e-004 2.363e+007 4.201e+012 1.000e+003 9.765e-004 2.777e-004 
4.435e-004 2.351e+007 4.184e+012 1.000e+003 3.474e-003 2.809e-004 
4.458e-004 2.328e+007 4.184e+012 1.000e+003 1.016e-003 2.848e-004 
4.481e-004 2.301e+007 4.190e+012 1.000e+003 9.282e-003 2.890e-004 
4.504e-004 2.275e+007 4.199e+012 1.000e+003 9.503e-004 2.931e-004 
4.528e-004 2.245e+007 4.213e+012 1.000e+003 2.060e-003 2.975e-004 
4.551e-004 2.220e+007 4.222e+012 1.000e+003 5.538e-003 3.015e-004 
4.574e-004 2.206e+007 4.243e+012 1.000e+003 1.234e-002 3.048e-004 
4.597e-004 2.183e+007 4.239e+012 1.000e+003 1.445e-002 3.087e-004 
4.621e-004 2.152e+007 4.228e+012 1.000e+003 1.434e-002 3.132e-004 
4.644e-004 2.129e+007 4.220e+012 1.000e+003 1.029e-002 3.171e-004 
4.667e-004 2.123e+007 4.193e+012 1.000e+003 1.086e-002 3.199e-004 
4.690e-004 2.125e+007 4.190e+012 1.000e+003 1.146e-002 3.221e-004 
4.713e-004 2.132e+007 4.193e+012 1.000e+003 8.327e-003 3.239e-004 
4.737e-004 2.149e+007 4.194e+012 1.000e+003 3.277e-003 3.250e-004 
4.760e-004 2.169e+007 4.195e+012 1.000e+003 3.263e-003 3.260e-004 
4.783e-004 2.190e+007 4.197e+012 1.000e+003 1.172e-003 3.268e-004 
4.806e-004 2.211e+007 4.199e+012 1.000e+003 4.724e-003 3.277e-004 
4.830e-004 2.233e+007 4.202e+012 1.000e+003 1.713e-003 3.285e-004 
4.853e-004 2.254e+007 4.205e+012 1.000e+003 2.303e-003 3.294e-004 
4.876e-004 2.276e+007 4.207e+012 1.000e+003 2.512e-003 3.302e-004 
4.899e-004 2.298e+007 4.210e+012 1.000e+003 1.098e-003 3.310e-004 
4.922e-004 2.320e+007 4.213e+012 1.000e+003 3.131e-003 3.318e-004 
4.946e-004 2.342e+007 4.216e+012 1.000e+003 2.687e-003 3.326e-004 
4.969e-004 2.364e+007 4.220e+012 1.000e+003 1.219e-003 3.334e-004 
4.992e-004 2.385e+007 4.225e+012 1.000e+003 2.077e-003 3.342e-004 
5.015e-004 2.407e+007 4.229e+012 1.000e+003 4.583e-003 3.351e-004 
5.039e-004 2.428e+007 4.234e+012 1.000e+003 6.061e-003 3.359e-004 
5.062e-004 2.449e+007 4.239e+012 1.000e+003 2.882e-003 3.368e-004 
5.085e-004 2.470e+007 4.245e+012 1.000e+003 3.387e-003 3.376e-004 
5.108e-004 2.491e+007 4.250e+012 1.000e+003 8.713e-003 3.385e-004 
5.131e-004 2.510e+007 4.255e+012 1.000e+003 1.606e-003 3.395e-004 
5.155e-004 2.524e+007 4.261e+012 1.000e+003 9.950e-005 3.409e-004 
5.178e-004 2.537e+007 4.270e+012 1.000e+003 3.976e-003 3.423e-004 
5.201e-004 2.549e+007 4.279e+012 1.000e+003 3.599e-003 3.438e-004 
5.224e-004 2.560e+007 4.278e+012 1.000e+003 3.155e-003 3.454e-004 
5.247e-004 2.564e+007 4.281e+012 1.000e+003 8.665e-004 3.474e-004 
5.271e-004 2.557e+007 4.287e+012 1.000e+003 1.384e-003 3.502e-004 
5.294e-004 2.554e+007 4.297e+012 1.000e+003 5.648e-003 3.528e-004 
5.317e-004 2.553e+007 4.307e+012 1.000e+003 4.757e-003 3.551e-004 
5.340e-004 2.554e+007 4.304e+012 1.000e+003 6.502e-003 3.574e-004 
5.364e-004 2.556e+007 4.317e+012 1.000e+003 4.574e-003 3.596e-004 
5.387e-004 2.559e+007 4.332e+012 1.000e+003 8.770e-003 3.617e-004 
5.410e-004 2.550e+007 4.268e+012 1.000e+003 5.037e-003 3.646e-004 
5.433e-004 2.523e+007 4.256e+012 1.000e+003 1.029e-002 3.688e-004 
5.456e-004 2.497e+007 4.249e+012 1.000e+003 1.205e-002 3.729e-004 
5.480e-004 2.491e+007 4.243e+012 1.000e+003 2.955e-002 3.757e-004 
5.503e-004 2.493e+007 4.238e+012 1.000e+003 7.899e-003 3.778e-004 
5.526e-004 2.493e+007 4.215e+012 1.000e+003 7.346e-003 3.802e-004 
5.549e-004 2.494e+007 4.205e+012 1.000e+003 5.866e-003 3.825e-004 
5.573e-004 2.502e+007 4.192e+012 1.000e+003 1.331e-002 3.842e-004 
5.596e-004 2.512e+007 4.185e+012 1.000e+003 1.463e-002 3.858e-004 
5.619e-004 2.520e+007 4.173e+012 1.000e+003 1.402e-002 3.876e-004 
5.642e-004 2.497e+007 4.161e+012 1.000e+003 1.259e-002 3.915e-004 
5.665e-004 2.477e+007 4.161e+012 1.000e+003 8.432e-003 3.952e-004 
5.689e-004 2.468e+007 4.162e+012 1.000e+003 1.252e-002 3.982e-004 
5.712e-004 2.472e+007 4.167e+012 1.000e+003 3.530e-003 4.002e-004 
5.735e-004 2.479e+007 4.177e+012 1.000e+003 8.776e-003 4.021e-004 
5.758e-004 2.472e+007 4.179e+012 1.000e+003 1.185e-002 4.049e-004 
5.782e-004 2.452e+007 4.188e+012 1.000e+003 5.869e-004 4.085e-004 
5.805e-004 2.440e+007 4.193e+012 1.000e+003 5.380e-003 4.117e-004 
5.828e-004 2.439e+007 4.202e+012 1.000e+003 5.396e-003 4.141e-004 
5.851e-004 2.441e+007 4.210e+012 1.000e+003 5.096e-004 4.163e-004 
5.874e-004 2.448e+007 4.217e+012 1.000e+003 1.207e-003 4.181e-004 
5.898e-004 2.465e+007 4.220e+012 1.000e+003 2.625e-003 4.193e-004 
5.921e-004 2.479e+007 4.222e+012 1.000e+003 6.046e-003 4.206e-004 
5.944e-004 2.494e+007 4.227e+012 1.000e+003 7.007e-003 4.219e-004 
5.967e-004 2.512e+007 4.231e+012 1.000e+003 6.361e-003 4.230e-004 
5.990e-004 2.528e+007 4.234e+012 1.000e+003 6.473e-003 4.242e-004 
6.014e-004 2.536e+007 4.239e+012 1.000e+003 1.765e-004 4.259e-004 
6.037e-004 2.539e+007 4.246e+012 1.000e+003 5.547e-003 4.281e-004 
6.060e-004 2.540e+007 4.248e+012 1.000e+003 3.846e-003 4.303e-004 
6.083e-004 2.543e+007 4.237e+012 1.000e+003 1.773e-003 4.325e-004 
6.107e-004 2.534e+007 4.230e+012 1.000e+003 3.157e-003 4.354e-004 
6.130e-004 2.516e+007 4.239e+012 1.000e+003 8.580e-003 4.389e-004 
6.153e-004 2.493e+007 4.252e+012 1.000e+003 2.219e-003 4.429e-004 
6.176e-004 2.467e+007 4.269e+012 1.000e+003 5.941e-003 4.470e-004 
6.199e-004 2.435e+007 4.287e+012 1.000e+003 3.281e-003 4.515e-004 
6.223e-004 2.395e+007 4.309e+012 1.000e+003 1.268e-002 4.566e-004 
6.246e-004 2.359e+007 4.326e+012 1.000e+003 9.024e-003 4.614e-004 
6.269e-004 2.352e+007 4.318e+012 1.000e+003 7.731e-003 4.642e-004 
6.292e-004 2.340e+007 4.317e+012 1.000e+003 2.655e-002 4.674e-004 
6.316e-004 2.334e+007 4.331e+012 1.000e+003 3.414e-002 4.701e-004 
6.339e-004 2.348e+007 4.339e+012 1.000e+003 3.548e-002 4.715e-004 
6.362e-004 2.349e+007 4.334e+012 1.000e+003 4.147e-002 4.737e-004 
6.385e-004 2.325e+007 4.345e+012 1.000e+003 5.129e-002 4.777e-004 
6.408e-004 2.304e+007 4.358e+012 1.000e+003 5.875e-002 4.815e-004 
6.432e-004 2.282e+007 4.323e+012 1.000e+003 3.894e-002 4.853e-004 
6.455e-004 2.256e+007 4.285e+012 1.000e+003 2.444e-002 4.894e-004 
6.478e-004 2.259e+007 4.289e+012 1.000e+003 3.377e-002 4.916e-004 
6.501e-004 2.264e+007 4.299e+012 1.000e+003 3.358e-002 4.935e-004 
6.525e-004 2.269e+007 4.297e+012 1.000e+003 3.148e-002 4.955e-004 
6.548e-004 2.270e+007 4.300e+012 1.000e+003 2.990e-002 4.977e-004 
6.571e-004 2.276e+007 4.308e+012 1.000e+003 5.891e-002 4.997e-004 
6.594e-004 2.282e+007 4.316e+012 1.000e+003 6.017e-002 5.016e-004 
6.617e-004 2.290e+007 4.325e+012 1.000e+003 5.990e-002 5.033e-004 
6.641e-004 2.304e+007 4.328e+012 1.000e+003 5.950e-002 5.047e-004 
6.664e-004 2.323e+007 4.327e+012 1.000e+003 5.680e-002 5.057e-004 
6.687e-004 2.346e+007 4.329e+012 1.000e+003 5.893e-002 5.065e-004 
6.710e-004 2.369e+007 4.332e+012 1.000e+003 6.047e-002 5.072e-004 
6.733e-004 2.393e+007 4.334e+012 1.000e+003 6.285e-002 5.078e-004 
6.757e-004 2.413e+007 4.336e+012 1.000e+003 6.411e-002 5.088e-004 
6.780e-004 2.434e+007 4.340e+012 1.000e+003 6.389e-002 5.096e-004 
6.803e-004 2.458e+007 4.343e+012 1.000e+003 6.253e-002 5.103e-004 
6.826e-004 2.483e+007 4.346e+012 1.000e+003 6.396e-002 5.109e-004 
6.850e-004 2.509e+007 4.348e+012 1.000e+003 6.312e-002 5.114e-004 
6.873e-004 2.535e+007 4.351e+012 1.000e+003 6.344e-002 5.119e-004 
6.896e-004 2.560e+007 4.354e+012 1.000e+003 6.419e-002 5.126e-004 
6.919e-004 2.581e+007 4.358e+012 1.000e+003 6.268e-002 5.134e-004 
6.942e-004 2.606e+007 4.361e+012 1.000e+003 6.064e-002 5.140e-004 
6.966e-004 2.632e+007 4.365e+012 1.000e+003 6.090e-002 5.145e-004 
6.989e-004 2.659e+007 4.369e+012 1.000e+003 6.049e-002 5.150e-004 
7.012e-004 2.686e+007 4.373e+012 1.000e+003 5.882e-002 5.155e-004 
7.035e-004 2.712e+007 4.376e+012 1.000e+003 6.061e-002 5.160e-004 
7.059e-004 2.738e+007 4.380e+012 1.000e+003 5.887e-002 5.165e-004 
7.082e-004 2.763e+007 4.384e+012 1.000e+003 5.789e-002 5.171e-004 
7.105e-004 2.779e+007 4.375e+012 1.000e+003 5.756e-002 5.183e-004 
7.128e-004 2.791e+007 4.383e+012 1.000e+003 5.724e-002 5.198e-004 
7.151e-004 2.805e+007 4.391e+012 1.000e+003 5.626e-002 5.211e-004 
7.175e-004 2.820e+007 4.400e+012 1.000e+003 5.515e-002 5.224e-004 
7.198e-004 2.831e+007 4.402e+012 1.000e+003 5.366e-002 5.240e-004 
7.221e-004 2.844e+007 4.411e+012 1.000e+003 5.279e-002 5.254e-004 
7.244e-004 2.860e+007 4.419e+012 1.000e+003 5.287e-002 5.266e-004 
7.268e-004 2.868e+007 4.430e+012 1.000e+003 5.170e-002 5.284e-004 
7.291e-004 2.860e+007 4.393e+012 1.000e+003 5.184e-002 5.312e-004 
7.314e-004 2.828e+007 4.363e+012 1.000e+003 4.899e-002 5.358e-004 
7.337e-004 2.821e+007 4.345e+012 1.000e+003 4.306e-002 5.386e-004 
7.360e-004 2.836e+007 4.320e+012 1.000e+003 4.059e-002 5.399e-004 
7.384e-004 2.866e+007 4.320e+012 1.000e+003 4.023e-002 5.401e-004 
7.407e-004 2.895e+007 4.267e+012 1.000e+003 4.099e-002 5.404e-004 
7.430e-004 2.918e+007 4.253e+012 1.000e+003 4.340e-002 5.412e-004 
7.453e-004 2.938e+007 4.246e+012 1.000e+003 4.682e-002 5.421e-004 
7.476e-004 2.961e+007 4.244e+012 1.000e+003 4.965e-002 5.428e-004 
7.500e-004 2.971e+007 4.237e+012 1.000e+003 5.323e-002 5.444e-004 
7.523e-004 2.972e+007 4.225e+012 1.000e+003 5.268e-002 5.468e-004 
7.546e-004 2.977e+007 4.227e+012 1.000e+003 5.157e-002 5.487e-004 
7.569e-004 2.981e+007 4.234e+012 1.000e+003 4.928e-002 5.508e-004 
7.593e-004 2.984e+007 4.234e+012 1.000e+003 5.082e-002 5.529e-004 
7.616e-004 2.976e+007 4.217e+012 1.000e+003 5.423e-002 5.558e-004 
7.639e-004 2.980e+007 4.218e+012 1.000e+003 5.328e-002 5.578e-004 
7.662e-004 2.991e+007 4.222e+012 1.000e+003 5.395e-002 5.594e-004 
7.685e-004 3.004e+007 4.214e+012 1.000e+003 5.999e-002 5.608e-004 
7.709e-004 3.024e+007 4.216e+012 1.000e+003 5.964e-002 5.617e-004 
7.732e-004 3.041e+007 4.225e+012 1.000e+003 5.963e-002 5.628e-004 
7.755e-004 3.057e+007 4.236e+012 1.000e+003 6.530e-002 5.640e-004 
7.778e-004 3.078e+007 4.243e+012 1.000e+003 6.515e-002 5.649e-004 
7.802e-004 3.103e+007 4.248e+012 1.000e+003 6.546e-002 5.655e-004 
7.825e-004 3.130e+007 4.250e+012 1.000e+003 6.507e-002 5.660e-004 
7.848e-004 3.158e+007 4.252e+012 1.000e+003 6.281e-002 5.664e-004 
7.871e-004 3.186e+007 4.253e+012 1.000e+003 6.285e-002 5.668e-004 
7.894e-004 3.214e+007 4.255e+012 1.000e+003 6.143e-002 5.672e-004 
7.918e-004 3.241e+007 4.257e+012 1.000e+003 6.190e-002 5.676e-004 
7.941e-004 3.269e+007 4.259e+012 1.000e+003 6.047e-002 5.680e-004 
7.964e-004 3.294e+007 4.230e+012 1.000e+003 5.247e-002 5.685e-004 
7.987e-004 3.321e+007 4.233e+012 1.000e+003 5.209e-002 5.691e-004 
8.011e-004 3.348e+007 4.234e+012 1.000e+003 5.015e-002 5.695e-004 
8.034e-004 3.375e+007 4.236e+012 1.000e+003 4.536e-002 5.699e-004 
8.057e-004 3.403e+007 4.238e+012 1.000e+003 4.441e-002 5.703e-004 
8.080e-004 3.430e+007 4.240e+012 1.000e+003 4.856e-002 5.708e-004 
8.103e-004 3.456e+007 4.243e+012 1.000e+003 3.908e-002 5.713e-004 
8.127e-004 3.483e+007 4.245e+012 1.000e+003 4.635e-002 5.717e-004 
8.150e-004 3.509e+007 4.247e+012 1.000e+003 4.405e-002 5.723e-004 
8.173e-004 3.534e+007 4.249e+012 1.000e+003 4.416e-002 5.728e-004 
8.196e-004 3.559e+007 4.252e+012 1.000e+003 4.264e-002 5.735e-004 
8.220e-004 3.583e+007 4.254e+012 1.000e+003 4.216e-002 5.741e-004 
8.243e-004 3.606e+007 4.257e+012 1.000e+003 4.004e-002 5.748e-004 
8.266e-004 3.629e+007 4.260e+012 1.000e+003 3.836e-002 5.756e-004 
8.289e-004 3.651e+007 4.263e+012 1.000e+003 3.154e-002 5.764e-004 
8.312e-004 3.673e+007 4.267e+012 1.000e+003 2.904e-002 5.772e-004 
8.336e-004 3.693e+007 4.270e+012 1.000e+003 2.789e-002 5.781e-004 
8.359e-004 3.712e+007 4.275e+012 1.000e+003 2.613e-002 5.791e-004 
8.382e-004 3.732e+007 4.279e+012 1.000e+003 2.300e-002 5.801e-004 
8.405e-004 3.750e+007 4.283e+012 1.000e+003 2.053e-002 5.811e-004 
8.428e-004 3.767e+007 4.288e+012 1.000e+003 2.658e-002 5.823e-004 
8.452e-004 3.783e+007 4.295e+012 1.000e+003 2.656e-002 5.835e-004 
8.475e-004 3.770e+007 4.297e+012 1.000e+003 2.889e-002 5.867e-004 
8.498e-004 3.739e+007 4.317e+012 1.000e+003 2.451e-002 5.912e-004 
8.521e-004 3.698e+007 4.359e+012 1.000e+003 2.915e-002 5.963e-004 
8.545e-004 3.690e+007 4.374e+012 1.000e+003 2.659e-002 5.992e-004 
8.568e-004 3.699e+007 4.372e+012 1.000e+003 2.427e-002 6.009e-004 
8.591e-004 3.702e+007 4.366e+012 1.000e+003 2.253e-002 6.030e-004 
8.614e-004 3.689e+007 4.365e+012 1.000e+003 2.013e-002 6.062e-004 
8.637e-004 3.671e+007 4.388e+012 1.000e+003 1.665e-002 6.098e-004 
8.661e-004 3.639e+007 4.414e+012 1.000e+003 4.956e-003 6.143e-004 
8.684e-004 3.588e+007 4.387e+012 1.000e+003 7.940e-003 6.202e-004 
8.707e-004 3.529e+007 4.406e+012 1.000e+003 7.761e-003 6.266e-004 
8.730e-004 3.415e+007 4.401e+012 1.000e+003 9.070e-003 6.368e-004 
8.754e-004 3.319e+007 4.418e+012 1.000e+003 8.720e-005 6.458e-004 
8.777e-004 3.234e+007 4.423e+012 1.000e+003 1.153e-002 6.540e-004 
8.800e-004 3.153e+007 4.430e+012 1.000e+003 1.500e-002 6.619e-004 
8.823e-004 3.062e+007 4.401e+012 1.000e+003 2.987e-002 6.705e-004 
8.846e-004 2.996e+007 4.386e+012 1.000e+003 3.965e-002 6.774e-004 
8.870e-004 2.916e+007 4.317e+012 1.000e+003 2.177e-002 6.853e-004 
8.893e-004 2.846e+007 4.222e+012 1.000e+003 6.446e-003 6.924e-004 
8.916e-004 2.818e+007 4.177e+012 1.000e+003 1.441e-002 6.967e-004 
8.939e-004 2.804e+007 4.160e+012 1.000e+003 1.689e-003 7.000e-004 
8.963e-004 2.759e+007 4.110e+012 1.000e+003 7.336e-003 7.054e-004 
8.986e-004 2.714e+007 4.109e+012 1.000e+003 5.992e-003 7.108e-004 
9.009e-004 2.679e+007 4.113e+012 1.000e+003 2.955e-003 7.155e-004 
9.032e-004 2.655e+007 4.129e+012 1.000e+003 9.158e-003 7.196e-004 
9.055e-004 2.635e+007 4.117e+012 1.000e+003 1.737e-002 7.232e-004 
9.079e-004 2.603e+007 4.118e+012 1.000e+003 1.729e-002 7.278e-004 
9.102e-004 2.575e+007 4.132e+012 1.000e+003 1.290e-002 7.320e-004 
9.125e-004 2.557e+007 4.146e+012 1.000e+003 1.588e-002 7.356e-004 
9.148e-004 2.546e+007 4.161e+012 1.000e+003 1.078e-002 7.387e-004 
9.171e-004 2.543e+007 4.175e+012 1.000e+003 1.116e-002 7.412e-004 
9.195e-004 2.550e+007 4.187e+012 1.000e+003 4.986e-003 7.431e-004 
9.218e-004 2.564e+007 4.198e+012 1.000e+003 1.544e-002 7.444e-004 
9.241e-004 2.579e+007 4.208e+012 1.000e+003 2.911e-002 7.457e-004 
9.264e-004 2.597e+007 4.216e+012 1.000e+003 2.039e-002 7.468e-004 
9.288e-004 2.616e+007 4.225e+012 1.000e+003 2.142e-002 7.478e-004 
9.311e-004 2.639e+007 4.231e+012 1.000e+003 3.233e-002 7.485e-004 
9.334e-004 2.662e+007 4.231e+012 1.000e+003 2.074e-002 7.492e-004 
9.357e-004 2.691e+007 4.218e+012 1.000e+003 1.068e-002 7.496e-004 
9.380e-004 2.716e+007 4.222e+012 1.000e+003 1.952e-002 7.502e-004 
9.404e-004 2.740e+007 4.226e+012 1.000e+003 1.351e-002 7.508e-004 
9.427e-004 2.763e+007 4.232e+012 1.000e+003 2.076e-002 7.516e-004 
9.450e-004 2.785e+007 4.238e+012 1.000e+003 1.146e-002 7.523e-004 
9.473e-004 2.807e+007 4.245e+012 1.000e+003 8.914e-003 7.532e-004 
9.497e-004 2.829e+007 4.251e+012 1.000e+003 9.506e-003 7.540e-004 
9.520e-004 2.850e+007 4.257e+012 1.000e+003 1.415e-002 7.548e-004 
9.543e-004 2.868e+007 4.252e+012 1.000e+003 3.878e-003 7.559e-004 
9.566e-004 2.882e+007 4.243e+012 1.000e+003 6.748e-003 7.572e-004 
9.589e-004 2.890e+007 4.251e+012 1.000e+003 3.981e-003 7.590e-004 
9.613e-004 2.880e+007 4.231e+012 1.000e+003 5.708e-003 7.621e-004 
9.636e-004 2.877e+007 4.231e+012 1.000e+003 2.260e-003 7.646e-004 
9.659e-004 2.867e+007 4.234e+012 1.000e+003 2.854e-003 7.676e-004 
9.682e-004 2.867e+007 4.238e+012 1.000e+003 1.095e-003 7.699e-004 
9.706e-004 2.872e+007 4.242e+012 1.000e+003 8.190e-003 7.719e-004 
9.729e-004 2.883e+007 4.247e+012 1.000e+003 3.424e-003 7.734e-004 
9.752e-004 2.896e+007 4.252e+012 1.000e+003 1.834e-002 7.748e-004 
9.775e-004 2.904e+007 4.261e+012 1.000e+003 1.073e-003 7.767e-004 
9.798e-004 2.914e+007 4.257e+012 1.000e+003 8.934e-003 7.783e-004 
9.822e-004 2.923e+007 4.260e+012 1.000e+003 1.229e-002 7.799e-004 
9.845e-004 2.936e+007 4.256e+012 1.000e+003 1.432e-002 7.814e-004 
9.868e-004 2.954e+007 4.258e+012 1.000e+003 1.393e-002 7.825e-004 
9.891e-004 2.971e+007 4.262e+012 1.000e+003 6.585e-003 7.836e-004 
9.914e-004 2.990e+007 4.267e+012 1.000e+003 1.751e-002 7.847e-004 
9.938e-004 3.009e+007 4.273e+012 1.000e+003 2.692e-003 7.856e-004 
9.961e-004 3.024e+007 4.279e+012 1.000e+003 2.628e-002 7.869e-004 
9.984e-004 3.033e+007 4.286e+012 1.000e+003 2.239e-002 7.886e-004 
1.001e-003 3.033e+007 4.297e+012 1.000e+003 2.573e-002 7.909e-004 
1.003e-003 3.033e+007 4.305e+012 1.000e+003 1.765e-002 7.933e-004 
1.005e-003 3.028e+007 4.314e+012 1.000e+003 2.906e-002 7.959e-004 
1.008e-003 3.027e+007 4.324e+012 1.000e+003 3.365e-002 7.983e-004 
1.010e-003 3.024e+007 4.339e+012 1.000e+003 3.025e-002 8.008e-004 
1.012e-003 3.021e+007 4.357e+012 1.000e+003 2.371e-002 8.034e-004 
1.015e-003 3.018e+007 4.376e+012 1.000e+003 2.054e-002 8.059e-004 
1.017e-003 3.008e+007 4.398e+012 1.000e+003 8.073e-003 8.090e-004 
1.019e-003 2.993e+007 4.423e+012 1.000e+003 2.069e-002 8.123e-004 
1.022e-003 2.982e+007 4.446e+012 1.000e+003 1.174e-002 8.154e-004 
1.024e-003 2.979e+007 4.453e+012 1.000e+003 1.187e-002 8.179e-004 
1.026e-003 2.992e+007 4.452e+012 1.000e+003 2.155e-002 8.193e-004 
1.029e-003 3.010e+007 4.460e+012 1.000e+003 2.818e-002 8.204e-004 
1.031e-003 3.024e+007 4.467e+012 1.000e+003 1.869e-002 8.217e-004 
1.033e-003 3.039e+007 4.475e+012 1.000e+003 5.551e-003 8.230e-004 
1.036e-003 3.057e+007 4.482e+012 1.000e+003 1.987e-002 8.241e-004 
1.038e-003 3.076e+007 4.466e+012 1.000e+003 8.906e-003 8.251e-004 
1.040e-003 3.096e+007 4.473e+012 1.000e+003 1.317e-002 8.261e-004 
1.043e-003 3.117e+007 4.481e+012 1.000e+003 1.439e-003 8.269e-004 
1.045e-003 3.138e+007 4.488e+012 1.000e+003 1.156e-002 8.278e-004 
1.047e-003 3.158e+007 4.497e+012 1.000e+003 7.317e-003 8.287e-004 
1.049e-003 3.176e+007 4.507e+012 1.000e+003 1.393e-002 8.298e-004 
1.052e-003 3.197e+007 4.513e+012 1.000e+003 1.364e-002 8.307e-004 
1.054e-003 3.220e+007 4.519e+012 1.000e+003 1.733e-002 8.314e-004 
1.056e-003 3.243e+007 4.524e+012 1.000e+003 1.319e-002 8.321e-004 
1.059e-003 3.266e+007 4.531e+012 1.000e+003 2.440e-002 8.329e-004 
1.061e-003 3.288e+007 4.538e+012 1.000e+003 2.738e-002 8.337e-004 
1.063e-003 3.314e+007 4.542e+012 1.000e+003 2.439e-002 8.342e-004 
1.066e-003 3.339e+007 4.546e+012 1.000e+003 1.938e-002 8.348e-004 
1.068e-003 3.358e+007 4.548e+012 1.000e+003 2.132e-002 8.358e-004 
1.070e-003 3.371e+007 4.556e+012 1.000e+003 2.787e-002 8.372e-004 
1.073e-003 3.390e+007 4.564e+012 1.000e+003 1.723e-002 8.382e-004 
1.075e-003 3.412e+007 4.569e+012 1.000e+003 1.756e-002 8.390e-004 
1.077e-003 3.435e+007 4.574e+012 1.000e+003 2.230e-002 8.398e-004 
1.080e-003 3.455e+007 4.580e+012 1.000e+003 1.089e-002 8.407e-004 
1.082e-003 3.470e+007 4.585e+012 1.000e+003 1.486e-002 8.419e-004 
1.084e-003 3.469e+007 4.595e+012 1.000e+003 2.334e-002 8.444e-004 
1.087e-003 3.441e+007 4.606e+012 1.000e+003 2.099e-002 8.487e-004 
1.089e-003 3.444e+007 4.604e+012 1.000e+003 2.488e-002 8.508e-004 
1.091e-003 3.448e+007 4.615e+012 1.000e+003 2.848e-002 8.528e-004 
1.094e-003 3.446e+007 4.613e+012 1.000e+003 1.235e-002 8.552e-004 
1.096e-003 3.440e+007 4.633e+012 1.000e+003 2.189e-002 8.580e-004 
1.098e-003 3.433e+007 4.650e+012 1.000e+003 2.774e-002 8.608e-004 
1.101e-003 3.427e+007 4.669e+012 1.000e+003 2.033e-002 8.635e-004 
1.103e-003 3.409e+007 4.679e+012 1.000e+003 2.852e-002 8.671e-004 
1.105e-003 3.374e+007 4.696e+012 1.000e+003 2.054e-002 8.718e-004 
1.108e-003 3.340e+007 4.719e+012 1.000e+003 2.839e-002 8.765e-004 
1.110e-003 3.304e+007 4.747e+012 1.000e+003 2.895e-002 8.814e-004 
1.112e-003 3.275e+007 4.737e+012 1.000e+003 2.234e-002 8.856e-004 
1.115e-003 3.260e+007 4.722e+012 1.000e+003 7.580e-003 8.890e-004 
1.117e-003 3.199e+007 4.695e+012 1.000e+003 1.871e-002 8.956e-004 
1.119e-003 3.111e+007 4.689e+012 1.000e+003 1.144e-002 9.040e-004 
1.121e-003 3.023e+007 4.677e+012 1.000e+003 6.363e-003 9.124e-004 
1.124e-003 2.916e+007 4.689e+012 1.000e+003 1.357e-002 9.221e-004 
1.126e-003 2.868e+007 4.675e+012 1.000e+003 2.203e-002 9.277e-004 
1.128e-003 2.835e+007 4.676e+012 1.000e+003 1.910e-002 9.324e-004 
1.131e-003 2.808e+007 4.686e+012 1.000e+003 1.465e-002 9.365e-004 
1.133e-003 2.777e+007 4.693e+012 1.000e+003 1.930e-002 9.410e-004 
1.135e-003 2.739e+007 4.710e+012 1.000e+003 2.170e-002 9.459e-004 
1.138e-003 2.663e+007 4.711e+012 1.000e+003 2.154e-002 9.535e-004 
1.140e-003 2.595e+007 4.723e+012 1.000e+003 1.923e-002 9.606e-004 
1.142e-003 2.559e+007 4.738e+012 1.000e+003 2.983e-002 9.654e-004 
1.145e-003 2.511e+007 4.724e+012 1.000e+003 2.464e-002 9.710e-004 
1.147e-003 2.481e+007 4.739e+012 1.000e+003 2.365e-002 9.754e-004 
1.149e-003 2.459e+007 4.739e+012 1.000e+003 1.898e-002 9.793e-004 
1.152e-003 2.433e+007 4.762e+012 1.000e+003 3.326e-002 9.834e-004 
1.154e-003 2.413e+007 4.782e+012 1.000e+003 1.720e-002 9.871e-004 
1.156e-003 2.409e+007 4.796e+012 1.000e+003 2.647e-002 9.897e-004 
1.159e-003 2.402e+007 4.601e+012 1.000e+003 3.028e-002 9.925e-004 
1.161e-003 2.407e+007 4.592e+012 1.000e+003 2.030e-002 9.945e-004 
1.163e-003 2.425e+007 4.592e+012 1.000e+003 2.096e-002 9.955e-004 
1.166e-003 2.451e+007 4.580e+012 1.000e+003 2.932e-002 9.960e-004 
1.168e-003 2.475e+007 4.586e+012 1.000e+003 2.562e-002 9.967e-004 
1.170e-003 2.496e+007 4.593e+012 1.000e+003 3.139e-002 9.976e-004 
1.173e-003 2.518e+007 4.601e+012 1.000e+003 2.245e-002 9.984e-004 
1.175e-003 2.539e+007 4.608e+012 1.000e+003 3.637e-002 9.992e-004 
1.177e-003 2.564e+007 4.610e+012 1.000e+003 3.311e-002 9.998e-004 
1.180e-003 2.584e+007 4.623e+012 1.000e+003 3.757e-002 1.001e-003 
1.182e-003 2.605e+007 4.633e+012 1.000e+003 3.717e-002 1.002e-003 
1.184e-003 2.602e+007 4.629e+012 1.000e+003 3.172e-002 1.004e-003 
1.186e-003 2.601e+007 4.638e+012 1.000e+003 1.600e-002 1.007e-003 
1.189e-003 2.591e+007 4.644e+012 1.000e+003 3.311e-002 1.010e-003 
1.191e-003 2.557e+007 4.657e+012 1.000e+003 3.272e-002 1.014e-003 
1.193e-003 2.526e+007 4.673e+012 1.000e+003 2.871e-002 1.019e-003 
1.196e-003 2.495e+007 4.696e+012 1.000e+003 4.943e-002 1.023e-003 
1.198e-003 2.475e+007 4.676e+012 1.000e+003 1.229e-002 1.027e-003 
1.200e-003 2.476e+007 4.685e+012 1.000e+003 3.576e-002 1.029e-003 
1.203e-003 2.483e+007 4.694e+012 1.000e+003 3.705e-002 1.031e-003 
1.205e-003 2.492e+007 4.705e+012 1.000e+003 3.296e-002 1.033e-003 
1.207e-003 2.500e+007 4.716e+012 1.000e+003 2.535e-002 1.034e-003 
1.210e-003 2.507e+007 4.729e+012 1.000e+003 2.849e-002 1.036e-003 
1.212e-003 2.511e+007 4.740e+012 1.000e+003 4.416e-002 1.038e-003 
1.214e-003 2.516e+007 4.750e+012 1.000e+003 4.257e-002 1.040e-003 
1.217e-003 2.530e+007 4.759e+012 1.000e+003 5.746e-002 1.042e-003 
1.219e-003 2.542e+007 4.771e+012 1.000e+003 4.534e-002 1.043e-003 
1.221e-003 2.554e+007 4.782e+012 1.000e+003 3.701e-002 1.045e-003 
1.224e-003 2.570e+007 4.792e+012 1.000e+003 1.657e-002 1.046e-003 
1.226e-003 2.589e+007 4.800e+012 1.000e+003 2.320e-002 1.047e-003 
1.228e-003 2.592e+007 4.800e+012 1.000e+003 2.154e-002 1.049e-003 
1.231e-003 2.601e+007 4.798e+012 1.000e+003 1.484e-002 1.051e-003 
1.233e-003 2.614e+007 4.805e+012 1.000e+003 3.328e-002 1.052e-003 
1.235e-003 2.627e+007 4.796e+012 1.000e+003 2.183e-002 1.054e-003 
1.238e-003 2.653e+007 4.788e+012 1.000e+003 3.219e-002 1.054e-003 
1.240e-003 2.678e+007 4.788e+012 1.000e+003 2.870e-002 1.055e-003 
1.242e-003 2.704e+007 4.783e+012 1.000e+003 3.996e-002 1.055e-003 
1.245e-003 2.716e+007 4.784e+012 1.000e+003 3.231e-002 1.057e-003 
1.247e-003 2.723e+007 4.787e+012 1.000e+003 3.332e-002 1.059e-003 
1.249e-003 2.729e+007 4.798e+012 1.000e+003 2.799e-002 1.060e-003 
1.252e-003 2.736e+007 4.806e+012 1.000e+003 1.457e-002 1.062e-003 
1.254e-003 2.742e+007 4.813e+012 1.000e+003 2.986e-002 1.064e-003 
1.256e-003 2.753e+007 4.821e+012 1.000e+003 1.510e-002 1.066e-003 
1.258e-003 2.758e+007 4.832e+012 1.000e+003 1.559e-002 1.068e-003 
1.261e-003 2.758e+007 4.847e+012 1.000e+003 1.213e-002 1.070e-003 
1.263e-003 2.755e+007 4.864e+012 1.000e+003 4.052e-002 1.073e-003 
1.265e-003 2.754e+007 4.878e+012 1.000e+003 1.195e-002 1.075e-003 
1.268e-003 2.755e+007 4.892e+012 1.000e+003 2.803e-002 1.077e-003 
1.270e-003 2.756e+007 4.909e+012 1.000e+003 1.921e-002 1.079e-003 
1.272e-003 2.757e+007 4.687e+012 1.000e+003 8.177e-003 1.082e-003 
1.275e-003 2.751e+007 4.669e+012 1.000e+003 1.900e-002 1.084e-003 
1.277e-003 2.734e+007 4.654e+012 1.000e+003 9.738e-003 1.088e-003 
1.279e-003 2.712e+007 4.638e+012 1.000e+003 9.660e-003 1.092e-003 
1.282e-003 2.693e+007 4.642e+012 1.000e+003 1.909e-004 1.095e-003 
1.284e-003 2.666e+007 4.636e+012 1.000e+003 1.383e-002 1.100e-003 
1.286e-003 2.660e+007 4.648e+012 1.000e+003 9.328e-003 1.102e-003 
1.289e-003 2.664e+007 4.643e+012 1.000e+003 5.465e-003 1.104e-003 
1.291e-003 2.662e+007 4.642e+012 1.000e+003 2.205e-002 1.107e-003 
1.293e-003 2.664e+007 4.642e+012 1.000e+003 4.176e-003 1.109e-003 
1.296e-003 2.668e+007 4.655e+012 1.000e+003 2.755e-002 1.111e-003 
1.298e-003 2.661e+007 4.667e+012 1.000e+003 1.420e-002 1.114e-003 
1.300e-003 2.649e+007 4.683e+012 1.000e+003 7.525e-003 1.117e-003 
1.303e-003 2.652e+007 4.697e+012 1.000e+003 3.849e-003 1.119e-003 
1.305e-003 2.660e+007 4.710e+012 1.000e+003 9.217e-004 1.121e-003 
1.307e-003 2.668e+007 4.723e+012 1.000e+003 1.562e-002 1.123e-003 
1.310e-003 2.671e+007 4.736e+012 1.000e+003 1.100e-002 1.125e-003 
1.312e-003 2.666e+007 4.760e+012 1.000e+003 2.412e-003 1.127e-003 
1.314e-003 2.665e+007 4.786e+012 1.000e+003 8.633e-003 1.130e-003 
1.317e-003 2.665e+007 4.796e+012 1.000e+003 4.857e-003 1.132e-003 
1.319e-003 2.666e+007 4.812e+012 1.000e+003 1.595e-002 1.134e-003 
1.321e-003 2.675e+007 4.829e+012 1.000e+003 1.338e-002 1.136e-003 
1.323e-003 2.687e+007 4.842e+012 1.000e+003 7.976e-003 1.138e-003 
1.326e-003 2.698e+007 4.853e+012 1.000e+003 9.463e-003 1.139e-003 
1.328e-003 2.704e+007 4.867e+012 1.000e+003 1.026e-002 1.141e-003 
1.330e-003 2.699e+007 4.874e+012 1.000e+003 1.106e-002 1.144e-003 
1.333e-003 2.688e+007 4.626e+012 1.000e+003 3.033e-002 1.147e-003 
1.335e-003 2.667e+007 4.620e+012 1.000e+003 6.270e-003 1.151e-003 
1.337e-003 2.661e+007 4.628e+012 1.000e+003 4.513e-002 1.153e-003 
1.340e-003 2.661e+007 4.637e+012 1.000e+003 2.390e-002 1.156e-003 
1.342e-003 2.656e+007 4.646e+012 1.000e+003 1.291e-002 1.158e-003 
1.344e-003 2.638e+007 4.665e+012 1.000e+003 2.074e-002 1.162e-003 
1.347e-003 2.588e+007 4.700e+012 1.000e+003 1.362e-002 1.168e-003 
1.349e-003 2.558e+007 4.718e+012 1.000e+003 5.519e-003 1.172e-003 
1.351e-003 2.544e+007 4.727e+012 1.000e+003 8.549e-003 1.175e-003 
1.354e-003 2.512e+007 4.737e+012 1.000e+003 3.674e-003 1.180e-003 
1.356e-003 2.457e+007 4.697e+012 1.000e+003 5.782e-002 1.186e-003 
1.358e-003 2.389e+007 4.543e+012 1.000e+003 2.167e-002 1.193e-003 
1.361e-003 2.322e+007 4.504e+012 1.000e+003 2.307e-002 1.200e-003 
1.363e-003 2.301e+007 4.494e+012 1.000e+003 2.608e-002 1.204e-003 
1.365e-003 2.290e+007 4.494e+012 1.000e+003 2.329e-002 1.207e-003 
1.368e-003 2.289e+007 4.498e+012 1.000e+003 6.643e-003 1.209e-003 
1.370e-003 2.289e+007 4.499e+012 1.000e+003 1.975e-002 1.212e-003 
1.372e-003 2.282e+007 4.498e+012 1.000e+003 1.498e-002 1.214e-003 
1.375e-003 2.267e+007 4.501e+012 1.000e+003 1.025e-002 1.218e-003 
1.377e-003 2.236e+007 4.459e+012 1.000e+003 1.853e-002 1.222e-003 
1.379e-003 2.207e+007 4.447e+012 1.000e+003 1.693e-002 1.227e-003 
1.382e-003 2.185e+007 4.446e+012 1.000e+003 2.416e-002 1.230e-003 
1.384e-003 2.157e+007 4.436e+012 1.000e+003 1.743e-002 1.235e-003 
1.386e-003 2.124e+007 4.450e+012 1.000e+003 2.111e-002 1.239e-003 
1.388e-003 2.100e+007 4.465e+012 1.000e+003 1.434e-002 1.243e-003 
1.391e-003 2.083e+007 4.478e+012 1.000e+003 1.313e-002 1.247e-003 
1.393e-003 2.072e+007 4.488e+012 1.000e+003 1.071e-002 1.250e-003 
1.395e-003 2.069e+007 4.496e+012 1.000e+003 8.703e-003 1.252e-003 
1.398e-003 2.070e+007 4.506e+012 1.000e+003 1.110e-002 1.255e-003 
1.400e-003 2.070e+007 4.516e+012 1.000e+003 3.664e-003 1.257e-003 
1.402e-003 2.079e+007 4.527e+012 1.000e+003 2.919e-002 1.259e-003 
1.405e-003 2.090e+007 4.533e+012 1.000e+003 1.185e-002 1.260e-003 
1.407e-003 2.100e+007 4.539e+012 1.000e+003 2.157e-002 1.262e-003 
1.409e-003 2.104e+007 4.519e+012 1.000e+003 1.975e-002 1.264e-003 
1.412e-003 2.091e+007 4.508e+012 1.000e+003 1.929e-002 1.267e-003 
1.414e-003 2.083e+007 4.511e+012 1.000e+003 4.332e-002 1.270e-003 
1.416e-003 2.070e+007 4.509e+012 1.000e+003 4.656e-002 1.273e-003 
1.419e-003 2.051e+007 4.514e+012 1.000e+003 2.703e-002 1.277e-003 
1.421e-003 2.044e+007 4.514e+012 1.000e+003 3.528e-002 1.280e-003 
1.423e-003 2.045e+007 4.501e+012 1.000e+003 6.801e-003 1.282e-003 
1.426e-003 2.051e+007 4.502e+012 1.000e+003 3.292e-002 1.284e-003 
1.428e-003 2.061e+007 4.505e+012 1.000e+003 2.679e-002 1.285e-003 
1.430e-003 2.073e+007 4.512e+012 1.000e+003 2.229e-002 1.287e-003 
1.433e-003 2.088e+007 4.518e+012 1.000e+003 7.196e-003 1.288e-003 
1.435e-003 2.099e+007 4.512e+012 1.000e+003 2.837e-002 1.290e-003 
1.437e-003 2.119e+007 4.516e+012 1.000e+003 2.250e-002 1.291e-003 
1.440e-003 2.146e+007 4.516e+012 1.000e+003 2.804e-002 1.291e-003 
1.442e-003 2.173e+007 4.517e+012 1.000e+003 3.241e-002 1.292e-003 
1.444e-003 2.200e+007 4.512e+012 1.000e+003 2.528e-002 1.292e-003 
1.447e-003 2.227e+007 4.514e+012 1.000e+003 3.647e-002 1.293e-003 
1.449e-003 2.249e+007 4.508e+012 1.000e+003 3.533e-002 1.293e-003 
1.451e-003 2.284e+007 4.484e+012 1.000e+003 4.262e-002 1.293e-003 
1.454e-003 2.312e+007 4.470e+012 1.000e+003 1.379e-002 1.294e-003 
1.456e-003 2.332e+007 4.470e+012 1.000e+003 3.297e-002 1.295e-003 
1.458e-003 2.345e+007 4.475e+012 1.000e+003 4.293e-002 1.296e-003 
1.460e-003 2.355e+007 4.484e+012 1.000e+003 5.062e-002 1.298e-003 
1.463e-003 2.365e+007 4.500e+012 1.000e+003 5.371e-002 1.299e-003 
1.465e-003 2.379e+007 4.507e+012 1.000e+003 6.385e-002 1.301e-003 
1.467e-003 2.388e+007 4.510e+012 1.000e+003 4.839e-002 1.302e-003 
1.470e-003 2.389e+007 4.516e+012 1.000e+003 4.113e-002 1.305e-003 
1.472e-003 2.387e+007 4.506e+012 1.000e+003 4.390e-002 1.307e-003 
1.474e-003 2.400e+007 4.513e+012 1.000e+003 5.068e-002 1.308e-003 
1.477e-003 2.416e+007 4.521e+012 1.000e+003 4.716e-002 1.310e-003 
1.479e-003 2.430e+007 4.526e+012 1.000e+003 4.877e-002 1.311e-003 
1.481e-003 2.443e+007 4.535e+012 1.000e+003 5.361e-002 1.312e-003 
1.484e-003 2.461e+007 4.513e+012 1.000e+003 6.313e-002 1.314e-003 
1.486e-003 2.476e+007 4.521e+012 1.000e+003 5.206e-002 1.315e-003 
1.488e-003 2.492e+007 4.530e+012 1.000e+003 6.636e-002 1.316e-003 
1.491e-003 2.506e+007 4.539e+012 1.000e+003 5.426e-002 1.317e-003 
1.493e-003 2.516e+007 4.555e+012 1.000e+003 5.424e-002 1.319e-003 
1.495e-003 2.533e+007 4.569e+012 1.000e+003 6.960e-002 1.320e-003 
1.498e-003 2.551e+007 4.581e+012 1.000e+003 5.376e-002 1.321e-003 
1.500e-003 2.565e+007 4.595e+012 1.000e+003 5.407e-002 1.323e-003 
1.502e-003 2.576e+007 4.609e+012 1.000e+003 4.485e-002 1.324e-003 
1.505e-003 2.587e+007 4.623e+012 1.000e+003 4.276e-002 1.326e-003 
1.507e-003 2.603e+007 4.634e+012 1.000e+003 4.231e-002 1.327e-003 
1.509e-003 2.611e+007 4.542e+012 1.000e+003 7.329e-002 1.329e-003 
1.512e-003 2.606e+007 4.547e+012 1.000e+003 6.151e-002 1.331e-003 
1.514e-003 2.609e+007 4.412e+012 1.000e+003 5.825e-002 1.333e-003 
1.516e-003 2.614e+007 4.406e+012 1.000e+003 3.907e-002 1.335e-003 
1.519e-003 2.596e+007 4.380e+012 1.000e+003 3.851e-002 1.339e-003 
1.521e-003 2.582e+007 4.386e+012 1.000e+003 5.326e-002 1.342e-003 
1.523e-003 2.582e+007 4.396e+012 1.000e+003 5.450e-002 1.345e-003 
1.525e-003 2.585e+007 4.406e+012 1.000e+003 5.355e-002 1.347e-003 
1.528e-003 2.589e+007 4.418e+012 1.000e+003 5.139e-002 1.349e-003 
1.530e-003 2.596e+007 4.429e+012 1.000e+003 4.629e-002 1.351e-003 
1.532e-003 2.603e+007 4.438e+012 1.000e+003 4.386e-002 1.352e-003 
1.535e-003 2.603e+007 4.448e+012 1.000e+003 4.898e-002 1.355e-003 
1.537e-003 2.606e+007 4.460e+012 1.000e+003 3.700e-002 1.357e-003 
1.539e-003 2.610e+007 4.473e+012 1.000e+003 4.372e-002 1.359e-003 
1.542e-003 2.611e+007 4.487e+012 1.000e+003 5.044e-002 1.361e-003 
1.544e-003 2.612e+007 4.501e+012 1.000e+003 5.850e-002 1.363e-003 
1.546e-003 2.611e+007 4.507e+012 1.000e+003 4.770e-002 1.366e-003 
1.549e-003 2.608e+007 4.522e+012 1.000e+003 4.588e-002 1.368e-003 
1.551e-003 2.602e+007 4.535e+012 1.000e+003 6.712e-002 1.371e-003 
1.553e-003 2.602e+007 4.550e+012 1.000e+003 6.377e-002 1.373e-003 
1.556e-003 2.586e+007 4.235e+012 1.000e+003 3.862e-003 1.377e-003 
1.558e-003 2.581e+007 4.246e+012 1.000e+003 5.495e-003 1.380e-003 
1.560e-003 2.573e+007 4.258e+012 1.000e+003 3.451e-003 1.382e-003 
1.563e-003 2.561e+007 4.272e+012 1.000e+003 1.022e-002 1.386e-003 
1.565e-003 2.555e+007 4.281e+012 1.000e+003 1.788e-002 1.388e-003 
1.567e-003 2.532e+007 4.271e+012 1.000e+003 2.448e-003 1.392e-003 
1.570e-003 2.510e+007 4.285e+012 1.000e+003 5.948e-003 1.396e-003 
1.572e-003 2.483e+007 4.305e+012 1.000e+003 1.169e-003 1.400e-003 
1.574e-003 2.449e+007 4.328e+012 1.000e+003 1.028e-003 1.405e-003 
1.577e-003 2.431e+007 4.344e+012 1.000e+003 1.430e-002 1.408e-003 
1.579e-003 2.442e+007 4.325e+012 1.000e+003 1.589e-002 1.410e-003 
1.581e-003 2.459e+007 4.322e+012 1.000e+003 2.509e-002 1.411e-003 
1.584e-003 2.472e+007 4.324e+012 1.000e+003 2.399e-002 1.413e-003 
1.586e-003 2.481e+007 4.324e+012 1.000e+003 2.090e-002 1.414e-003 
1.588e-003 2.508e+007 4.317e+012 1.000e+003 1.612e-002 1.415e-003 
1.591e-003 2.539e+007 4.312e+012 1.000e+003 1.874e-002 1.415e-003 
1.593e-003 2.572e+007 4.291e+012 1.000e+003 2.091e-002 1.415e-003 
1.595e-003 2.605e+007 4.289e+012 1.000e+003 2.030e-002 1.415e-003 
1.597e-003 2.638e+007 4.287e+012 1.000e+003 2.742e-002 1.415e-003 
1.600e-003 2.671e+007 4.285e+012 1.000e+003 2.679e-002 1.415e-003 
1.602e-003 2.704e+007 4.284e+012 1.000e+003 2.367e-002 1.415e-003 
1.604e-003 2.736e+007 4.284e+012 1.000e+003 2.528e-002 1.415e-003 
1.607e-003 2.768e+007 4.284e+012 1.000e+003 2.492e-002 1.415e-003 
1.609e-003 2.796e+007 4.285e+012 1.000e+003 2.151e-002 1.416e-003 
1.611e-003 2.822e+007 4.291e+012 1.000e+003 3.164e-002 1.416e-003 
1.614e-003 2.848e+007 4.297e+012 1.000e+003 2.758e-002 1.417e-003 
1.616e-003 2.876e+007 4.302e+012 1.000e+003 3.090e-002 1.417e-003 
1.618e-003 2.898e+007 4.305e+012 1.000e+003 3.560e-002 1.418e-003 
1.621e-003 2.905e+007 4.316e+012 1.000e+003 3.351e-002 1.420e-003 
1.623e-003 2.912e+007 4.327e+012 1.000e+003 4.035e-002 1.422e-003 
1.625e-003 2.912e+007 4.339e+012 1.000e+003 3.303e-002 1.424e-003 
1.628e-003 2.915e+007 4.354e+012 1.000e+003 4.039e-002 1.426e-003 
1.630e-003 2.913e+007 4.371e+012 1.000e+003 3.923e-002 1.429e-003 
1.632e-003 2.915e+007 4.394e+012 1.000e+003 4.402e-002 1.431e-003 
1.635e-003 2.918e+007 4.397e+012 1.000e+003 5.523e-002 1.433e-003 
1.637e-003 2.904e+007 4.410e+012 1.000e+003 6.085e-002 1.436e-003 
1.639e-003 2.894e+007 4.428e+012 1.000e+003 5.434e-002 1.439e-003 
1.642e-003 2.878e+007 4.447e+012 1.000e+003 4.964e-002 1.443e-003 
1.644e-003 2.863e+007 4.469e+012 1.000e+003 3.510e-002 1.446e-003 
1.646e-003 2.847e+007 4.492e+012 1.000e+003 2.757e-002 1.449e-003 
1.649e-003 2.826e+007 4.515e+012 1.000e+003 2.930e-002 1.453e-003 
1.651e-003 2.802e+007 4.535e+012 1.000e+003 2.364e-002 1.457e-003 
1.653e-003 2.777e+007 4.543e+012 1.000e+003 2.737e-002 1.461e-003 
1.656e-003 2.754e+007 4.562e+012 1.000e+003 3.340e-002 1.465e-003 
1.658e-003 2.720e+007 4.584e+012 1.000e+003 3.834e-002 1.470e-003 
1.660e-003 2.687e+007 4.500e+012 1.000e+003 4.243e-002 1.474e-003 
1.662e-003 2.622e+007 4.356e+012 1.000e+003 2.234e-003 1.481e-003 
1.665e-003 2.583e+007 4.368e+012 1.000e+003 5.516e-003 1.486e-003 
1.667e-003 2.576e+007 4.376e+012 1.000e+003 4.497e-003 1.489e-003 
1.669e-003 2.592e+007 4.380e+012 1.000e+003 7.420e-003 1.490e-003 
1.672e-003 2.606e+007 4.383e+012 1.000e+003 6.790e-003 1.492e-003 
1.674e-003 2.587e+007 4.391e+012 1.000e+003 6.216e-003 1.495e-003 
1.676e-003 2.581e+007 4.399e+012 1.000e+003 6.857e-003 1.498e-003 
1.679e-003 2.585e+007 4.397e+012 1.000e+003 7.384e-003 1.500e-003 
1.681e-003 2.585e+007 4.397e+012 1.000e+003 7.038e-003 1.502e-003 
1.683e-003 2.572e+007 4.399e+012 1.000e+003 5.388e-003 1.506e-003 
1.686e-003 2.572e+007 4.399e+012 1.000e+003 7.946e-003 1.508e-003 
1.688e-003 2.563e+007 4.399e+012 1.000e+003 5.646e-003 1.511e-003 
1.690e-003 2.536e+007 4.402e+012 1.000e+003 5.649e-003 1.515e-003 
1.693e-003 2.504e+007 4.407e+012 1.000e+003 4.635e-003 1.520e-003 
1.695e-003 2.466e+007 4.411e+012 1.000e+003 5.282e-003 1.524e-003 
1.697e-003 2.420e+007 4.400e+012 1.000e+003 1.557e-003 1.530e-003 
1.700e-003 2.354e+007 4.383e+012 1.000e+003 1.190e-003 1.537e-003 
1.702e-003 2.301e+007 4.373e+012 1.000e+003 1.694e-003 1.543e-003 
1.704e-003 2.264e+007 4.363e+012 1.000e+003 2.989e-003 1.548e-003 
1.707e-003 2.213e+007 4.365e+012 1.000e+003 5.446e-003 1.554e-003 
1.709e-003 2.167e+007 4.322e+012 1.000e+003 7.709e-003 1.559e-003 
1.711e-003 2.134e+007 4.299e+012 1.000e+003 5.581e-003 1.564e-003 
1.714e-003 2.108e+007 4.295e+012 1.000e+003 7.316e-003 1.568e-003 
1.716e-003 2.068e+007 4.295e+012 1.000e+003 5.945e-003 1.573e-003 
1.718e-003 2.027e+007 4.298e+012 1.000e+003 6.921e-003 1.578e-003 
1.721e-003 1.983e+007 4.303e+012 1.000e+003 7.841e-003 1.583e-003 
1.723e-003 1.935e+007 4.309e+012 1.000e+003 5.884e-003 1.589e-003 
1.725e-003 1.915e+007 4.315e+012 1.000e+003 4.549e-003 1.593e-003 
1.727e-003 1.915e+007 4.295e+012 1.000e+003 2.369e-003 1.595e-003 
1.730e-003 1.928e+007 4.286e+012 1.000e+003 1.799e-003 1.597e-003 
1.732e-003 1.940e+007 4.280e+012 1.000e+003 2.239e-003 1.598e-003 
1.734e-003 1.935e+007 4.257e+012 1.000e+003 1.983e-003 1.601e-003 
1.737e-003 1.940e+007 4.253e+012 1.000e+003 1.230e-003 1.603e-003 
1.739e-003 1.943e+007 4.251e+012 1.000e+003 1.662e-003 1.605e-003 
1.741e-003 1.957e+007 4.248e+012 1.000e+003 1.318e-003 1.606e-003 
1.744e-003 1.974e+007 4.251e+012 1.000e+003 1.590e-003 1.607e-003 
1.746e-003 1.993e+007 4.254e+012 1.000e+003 2.030e-003 1.608e-003 
1.748e-003 2.009e+007 4.256e+012 1.000e+003 7.177e-004 1.609e-003 
1.751e-003 2.026e+007 4.239e+012 1.000e+003 1.932e-003 1.611e-003 
1.753e-003 2.045e+007 4.240e+012 1.000e+003 1.793e-003 1.612e-003 
1.755e-003 2.067e+007 4.242e+012 1.000e+003 1.698e-003 1.612e-003 
1.758e-003 2.089e+007 4.244e+012 1.000e+003 1.799e-003 1.613e-003 
1.760e-003 2.113e+007 4.247e+012 1.000e+003 1.704e-003 1.614e-003 
1.762e-003 2.136e+007 4.251e+012 1.000e+003 1.875e-003 1.615e-003 
1.765e-003 2.160e+007 4.255e+012 1.000e+003 1.927e-003 1.615e-003 
1.767e-003 2.184e+007 4.258e+012 1.000e+003 2.105e-003 1.616e-003 
1.769e-003 2.208e+007 4.262e+012 1.000e+003 2.049e-003 1.617e-003 
1.772e-003 2.232e+007 4.265e+012 1.000e+003 1.972e-003 1.617e-003 
1.774e-003 2.256e+007 4.269e+012 1.000e+003 2.024e-003 1.618e-003 
1.776e-003 2.279e+007 4.273e+012 1.000e+003 2.067e-003 1.619e-003 
1.779e-003 2.303e+007 4.277e+012 1.000e+003 2.067e-003 1.619e-003 
1.781e-003 2.325e+007 4.282e+012 1.000e+003 2.666e-003 1.620e-003 
1.783e-003 2.347e+007 4.287e+012 1.000e+003 3.112e-003 1.621e-003 
1.786e-003 2.367e+007 4.293e+012 1.000e+003 3.113e-003 1.622e-003 
1.788e-003 2.386e+007 4.300e+012 1.000e+003 3.319e-003 1.623e-003 
1.790e-003 2.403e+007 4.308e+012 1.000e+003 3.143e-003 1.624e-003 
1.793e-003 2.418e+007 4.317e+012 1.000e+003 3.367e-003 1.625e-003 
1.795e-003 2.431e+007 4.327e+012 1.000e+003 3.383e-003 1.627e-003 
1.797e-003 2.443e+007 4.337e+012 1.000e+003 3.266e-003 1.628e-003 
1.799e-003 2.453e+007 4.348e+012 1.000e+003 3.404e-003 1.630e-003 
1.802e-003 2.459e+007 4.361e+012 1.000e+003 2.902e-003 1.632e-003 
1.804e-003 2.469e+007 4.371e+012 1.000e+003 2.470e-003 1.633e-003 
1.806e-003 2.481e+007 4.380e+012 1.000e+003 2.247e-003 1.635e-003 
1.809e-003 2.493e+007 4.389e+012 1.000e+003 2.399e-003 1.636e-003 
1.811e-003 2.507e+007 4.374e+012 1.000e+003 2.052e-003 1.638e-003 
1.813e-003 2.524e+007 4.377e+012 1.000e+003 1.717e-003 1.639e-003 
1.816e-003 2.541e+007 4.387e+012 1.000e+003 2.127e-003 1.640e-003 
1.818e-003 2.545e+007 4.366e+012 1.000e+003 2.869e-003 1.642e-003 
1.820e-003 2.555e+007 4.362e+012 1.000e+003 5.038e-003 1.644e-003 
1.823e-003 2.570e+007 4.363e+012 1.000e+003 4.499e-003 1.645e-003 
1.825e-003 2.582e+007 4.366e+012 1.000e+003 3.975e-003 1.646e-003 
1.827e-003 2.589e+007 4.364e+012 1.000e+003 5.234e-003 1.648e-003 
1.830e-003 2.588e+007 4.376e+012 1.000e+003 1.907e-003 1.651e-003 
1.832e-003 2.572e+007 4.388e+012 1.000e+003 6.114e-004 1.654e-003 
1.834e-003 2.557e+007 4.379e+012 1.000e+003 1.263e-003 1.657e-003 
1.837e-003 2.547e+007 4.368e+012 1.000e+003 4.070e-003 1.661e-003 
1.839e-003 2.554e+007 4.367e+012 1.000e+003 2.734e-003 1.662e-003 
1.841e-003 2.568e+007 4.365e+012 1.000e+003 1.888e-003 1.664e-003 
1.844e-003 2.584e+007 4.366e+012 1.000e+003 1.266e-003 1.665e-003 
1.846e-003 2.603e+007 4.369e+012 1.000e+003 1.415e-003 1.666e-003 
1.848e-003 2.622e+007 4.372e+012 1.000e+003 6.408e-004 1.667e-003 
1.851e-003 2.642e+007 4.378e+012 1.000e+003 8.779e-004 1.668e-003 
1.853e-003 2.663e+007 4.384e+012 1.000e+003 2.069e-004 1.669e-003 
1.855e-003 2.684e+007 4.386e+012 1.000e+003 6.669e-004 1.670e-003 
1.858e-003 2.704e+007 4.392e+012 1.000e+003 1.201e-004 1.671e-003 
1.860e-003 2.724e+007 4.397e+012 1.000e+003 1.110e-003 1.671e-003 
1.862e-003 2.743e+007 4.403e+012 1.000e+003 8.470e-004 1.672e-003 
1.864e-003 2.760e+007 4.411e+012 1.000e+003 1.102e-003 1.674e-003 
1.867e-003 2.779e+007 4.417e+012 1.000e+003 1.363e-003 1.675e-003 
1.869e-003 2.795e+007 4.394e+012 1.000e+003 2.586e-003 1.676e-003 
1.871e-003 2.799e+007 4.356e+012 1.000e+003 1.025e-002 1.678e-003 
1.874e-003 2.809e+007 4.362e+012 1.000e+003 1.197e-002 1.679e-003 
1.876e-003 2.825e+007 4.370e+012 1.000e+003 1.846e-002 1.681e-003 
1.878e-003 2.835e+007 4.348e+012 1.000e+003 4.901e-003 1.682e-003 
1.881e-003 2.845e+007 4.356e+012 1.000e+003 1.008e-002 1.684e-003 
1.883e-003 2.862e+007 4.337e+012 1.000e+003 1.311e-002 1.685e-003 
1.885e-003 2.897e+007 4.336e+012 1.000e+003 1.945e-002 1.685e-003 
1.888e-003 2.926e+007 4.340e+012 1.000e+003 1.958e-002 1.685e-003 
1.890e-003 2.951e+007 4.347e+012 1.000e+003 2.155e-002 1.686e-003 
1.892e-003 2.982e+007 4.349e+012 1.000e+003 2.067e-002 1.686e-003 
1.895e-003 3.014e+007 4.351e+012 1.000e+003 2.035e-002 1.686e-003 
1.897e-003 3.045e+007 4.353e+012 1.000e+003 2.049e-002 1.686e-003 
1.899e-003 3.075e+007 4.356e+012 1.000e+003 2.008e-002 1.687e-003 
1.902e-003 3.104e+007 4.358e+012 1.000e+003 1.941e-002 1.687e-003 
1.904e-003 3.133e+007 4.361e+012 1.000e+003 1.944e-002 1.687e-003 
1.906e-003 3.162e+007 4.363e+012 1.000e+003 1.974e-002 1.688e-003 
1.909e-003 3.191e+007 4.366e+012 1.000e+003 1.946e-002 1.688e-003 
1.911e-003 3.219e+007 4.369e+012 1.000e+003 1.968e-002 1.688e-003 
1.913e-003 3.246e+007 4.372e+012 1.000e+003 1.945e-002 1.689e-003 
1.916e-003 3.256e+007 4.343e+012 1.000e+003 1.553e-002 1.690e-003 
1.918e-003 3.249e+007 4.312e+012 1.000e+003 1.597e-002 1.693e-003 
1.920e-003 3.237e+007 4.289e+012 1.000e+003 1.675e-002 1.696e-003 
1.923e-003 3.218e+007 4.276e+012 1.000e+003 1.589e-002 1.700e-003 
1.925e-003 3.196e+007 4.272e+012 1.000e+003 1.578e-002 1.704e-003 
1.927e-003 3.184e+007 4.280e+012 1.000e+003 1.224e-002 1.707e-003 
1.929e-003 3.154e+007 4.253e+012 1.000e+003 1.449e-002 1.711e-003 
1.932e-003 3.136e+007 4.248e+012 1.000e+003 1.595e-002 1.715e-003 
1.934e-003 3.121e+007 4.216e+012 1.000e+003 6.910e-003 1.718e-003 
1.936e-003 3.109e+007 4.210e+012 1.000e+003 1.060e-003 1.721e-003 
1.939e-003 3.091e+007 4.213e+012 1.000e+003 4.492e-003 1.725e-003 
1.941e-003 3.060e+007 4.190e+012 1.000e+003 6.363e-003 1.729e-003 
1.943e-003 3.027e+007 4.190e+012 1.000e+003 7.047e-003 1.734e-003 
1.946e-003 3.005e+007 4.197e+012 1.000e+003 6.191e-003 1.738e-003 
1.948e-003 2.997e+007 4.207e+012 1.000e+003 6.223e-003 1.741e-003 
1.950e-003 2.987e+007 4.217e+012 1.000e+003 6.666e-003 1.744e-003 
1.953e-003 2.958e+007 4.234e+012 1.000e+003 7.789e-003 1.748e-003 
1.955e-003 2.922e+007 4.258e+012 1.000e+003 8.908e-003 1.753e-003 
1.957e-003 2.888e+007 4.289e+012 1.000e+003 2.764e-002 1.758e-003 
1.960e-003 2.854e+007 4.319e+012 1.000e+003 3.639e-002 1.762e-003 
1.962e-003 2.832e+007 4.316e+012 1.000e+003 2.917e-002 1.766e-003 
1.964e-003 2.821e+007 4.324e+012 1.000e+003 1.189e-002 1.769e-003 
1.967e-003 2.824e+007 4.313e+012 1.000e+003 1.899e-003 1.771e-003 
1.969e-003 2.814e+007 4.328e+012 1.000e+003 2.714e-003 1.774e-003 
1.971e-003 2.822e+007 4.332e+012 1.000e+003 5.681e-003 1.776e-003 
1.974e-003 2.842e+007 4.313e+012 1.000e+003 6.042e-003 1.777e-003 
1.976e-003 2.864e+007 4.315e+012 1.000e+003 6.131e-003 1.778e-003 
1.978e-003 2.890e+007 4.317e+012 1.000e+003 6.971e-003 1.778e-003 
1.981e-003 2.919e+007 4.318e+012 1.000e+003 8.913e-003 1.779e-003 
1.983e-003 2.945e+007 4.318e+012 1.000e+003 9.669e-003 1.779e-003 
1.985e-003 2.961e+007 4.323e+012 1.000e+003 1.094e-002 1.780e-003 
1.988e-003 2.956e+007 4.338e+012 1.000e+003 1.312e-002 1.783e-003 
1.990e-003 2.951e+007 4.354e+012 1.000e+003 1.855e-002 1.786e-003 
1.992e-003 2.960e+007 4.367e+012 1.000e+003 2.489e-002 1.788e-003 
1.995e-003 2.966e+007 4.380e+012 1.000e+003 2.728e-002 1.789e-003 
1.997e-003 2.972e+007 4.391e+012 1.000e+003 3.035e-002 1.791e-003 
1.999e-003 2.985e+007 4.397e+012 1.000e+003 3.109e-002 1.793e-003 
2.001e-003 2.998e+007 4.399e+012 1.000e+003 3.248e-002 1.794e-003 
2.004e-003 3.012e+007 4.399e+012 1.000e+003 3.225e-002 1.796e-003 
2.006e-003 3.019e+007 4.408e+012 1.000e+003 3.401e-002 1.797e-003 
2.008e-003 3.020e+007 4.423e+012 1.000e+003 3.805e-002 1.800e-003 
2.011e-003 3.015e+007 4.441e+012 1.000e+003 4.168e-002 1.802e-003 
2.013e-003 3.001e+007 4.460e+012 1.000e+003 4.648e-002 1.806e-003 
2.015e-003 2.978e+007 4.481e+012 1.000e+003 4.979e-002 1.809e-003 
2.018e-003 2.959e+007 4.507e+012 1.000e+003 5.593e-002 1.813e-003 
2.020e-003 2.943e+007 4.534e+012 1.000e+003 6.173e-002 1.817e-003 
2.022e-003 2.931e+007 4.560e+012 1.000e+003 6.660e-002 1.820e-003 
2.025e-003 2.915e+007 4.577e+012 1.000e+003 6.762e-002 1.823e-003 
2.027e-003 2.878e+007 4.599e+012 1.000e+003 7.336e-002 1.828e-003 
2.029e-003 2.846e+007 4.624e+012 1.000e+003 7.626e-002 1.833e-003 
2.032e-003 2.820e+007 4.650e+012 1.000e+003 7.997e-002 1.837e-003 
2.034e-003 2.811e+007 4.667e+012 1.000e+003 8.327e-002 1.840e-003 
2.036e-003 2.811e+007 4.678e+012 1.000e+003 8.643e-002 1.842e-003 
2.039e-003 2.812e+007 4.689e+012 1.000e+003 8.828e-002 1.844e-003 
2.041e-003 2.813e+007 4.702e+012 1.000e+003 8.991e-002 1.846e-003 
2.043e-003 2.823e+007 4.713e+012 1.000e+003 9.202e-002 1.848e-003 
2.046e-003 2.850e+007 4.702e+012 1.000e+003 9.052e-002 1.849e-003 
2.048e-003 2.874e+007 4.692e+012 1.000e+003 8.784e-002 1.849e-003 
2.050e-003 2.894e+007 4.675e+012 1.000e+003 8.294e-002 1.850e-003 
2.053e-003 2.916e+007 4.664e+012 1.000e+003 8.605e-002 1.851e-003 
2.055e-003 2.947e+007 4.653e+012 1.000e+003 8.532e-002 1.851e-003 
2.057e-003 2.979e+007 4.646e+012 1.000e+003 8.511e-002 1.851e-003 
2.060e-003 3.009e+007 4.642e+012 1.000e+003 8.335e-002 1.851e-003 
2.062e-003 3.037e+007 4.641e+012 1.000e+003 8.190e-002 1.852e-003 
2.064e-003 3.064e+007 4.641e+012 1.000e+003 8.136e-002 1.852e-003 
2.066e-003 3.090e+007 4.642e+012 1.000e+003 8.088e-002 1.853e-003 
2.069e-003 3.100e+007 4.630e+012 1.000e+003 7.907e-002 1.854e-003 
2.071e-003 3.075e+007 4.635e+012 1.000e+003 8.009e-002 1.859e-003 
2.073e-003 3.067e+007 4.652e+012 1.000e+003 7.984e-002 1.861e-003 
2.076e-003 3.061e+007 4.669e+012 1.000e+003 7.801e-002 1.864e-003 
2.078e-003 3.062e+007 4.671e+012 1.000e+003 7.554e-002 1.866e-003 
2.080e-003 3.042e+007 4.680e+012 1.000e+003 8.563e-002 1.870e-003 
2.083e-003 3.023e+007 4.688e+012 1.000e+003 8.814e-002 1.874e-003 
2.085e-003 2.994e+007 4.691e+012 1.000e+003 8.555e-002 1.878e-003 
2.087e-003 2.957e+007 4.687e+012 1.000e+003 8.298e-002 1.883e-003 
2.090e-003 2.919e+007 4.685e+012 1.000e+003 7.739e-002 1.888e-003 
2.092e-003 2.885e+007 4.684e+012 1.000e+003 7.323e-002 1.893e-003 
2.094e-003 2.856e+007 4.683e+012 1.000e+003 7.330e-002 1.897e-003 
2.097e-003 2.827e+007 4.683e+012 1.000e+003 7.190e-002 1.901e-003 
2.099e-003 2.788e+007 4.691e+012 1.000e+003 7.181e-002 1.906e-003 
2.101e-003 2.767e+007 4.698e+012 1.000e+003 7.513e-002 1.910e-003 
2.104e-003 2.762e+007 4.704e+012 1.000e+003 7.629e-002 1.913e-003 
2.106e-003 2.763e+007 4.711e+012 1.000e+003 7.492e-002 1.915e-003 
2.108e-003 2.763e+007 4.718e+012 1.000e+003 7.319e-002 1.917e-003 
2.111e-003 2.751e+007 4.726e+012 1.000e+003 7.633e-002 1.920e-003 
2.113e-003 2.727e+007 4.750e+012 1.000e+003 8.858e-002 1.924e-003 
2.115e-003 2.723e+007 4.767e+012 1.000e+003 9.565e-002 1.927e-003 
2.118e-003 2.742e+007 4.776e+012 1.000e+003 9.856e-002 1.928e-003 
2.120e-003 2.759e+007 4.787e+012 1.000e+003 1.022e-001 1.929e-003 
2.122e-003 2.773e+007 4.793e+012 1.000e+003 1.039e-001 1.930e-003 
2.125e-003 2.783e+007 4.804e+012 1.000e+003 1.067e-001 1.932e-003 
2.127e-003 2.807e+007 4.811e+012 1.000e+003 1.113e-001 1.933e-003 
2.129e-003 2.839e+007 4.812e+012 1.000e+003 1.117e-001 1.933e-003 
2.132e-003 2.870e+007 4.813e+012 1.000e+003 1.115e-001 1.933e-003 
2.134e-003 2.901e+007 4.814e+012 1.000e+003 1.106e-001 1.933e-003 
2.136e-003 2.930e+007 4.816e+012 1.000e+003 1.084e-001 1.934e-003 
2.138e-003 2.959e+007 4.818e+012 1.000e+003 1.108e-001 1.934e-003 
2.141e-003 2.988e+007 4.810e+012 1.000e+003 1.142e-001 1.934e-003 
2.143e-003 3.017e+007 4.804e+012 1.000e+003 1.162e-001 1.934e-003 
2.145e-003 3.044e+007 4.809e+012 1.000e+003 1.158e-001 1.935e-003 
2.148e-003 3.072e+007 4.812e+012 1.000e+003 1.162e-001 1.935e-003 
2.150e-003 3.100e+007 4.815e+012 1.000e+003 1.157e-001 1.936e-003 
2.152e-003 3.128e+007 4.818e+012 1.000e+003 1.158e-001 1.936e-003 
2.155e-003 3.157e+007 4.820e+012 1.000e+003 1.160e-001 1.936e-003 
2.157e-003 3.182e+007 4.809e+012 1.000e+003 1.103e-001 1.937e-003 
2.159e-003 3.194e+007 4.797e+012 1.000e+003 1.041e-001 1.938e-003 
2.162e-003 3.220e+007 4.788e+012 1.000e+003 1.032e-001 1.939e-003 
2.164e-003 3.248e+007 4.787e+012 1.000e+003 1.015e-001 1.939e-003 
2.166e-003 3.276e+007 4.788e+012 1.000e+003 1.010e-001 1.940e-003 
2.169e-003 3.304e+007 4.789e+012 1.000e+003 1.001e-001 1.940e-003 
2.171e-003 3.333e+007 4.791e+012 1.000e+003 9.918e-002 1.940e-003 
2.173e-003 3.353e+007 4.791e+012 1.000e+003 9.847e-002 1.941e-003 
2.176e-003 3.372e+007 4.792e+012 1.000e+003 9.640e-002 1.942e-003 
2.178e-003 3.390e+007 4.794e+012 1.000e+003 9.688e-002 1.944e-003 
2.180e-003 3.403e+007 4.798e+012 1.000e+003 9.463e-002 1.945e-003 
2.183e-003 3.410e+007 4.802e+012 1.000e+003 9.235e-002 1.947e-003 
2.185e-003 3.415e+007 4.788e+012 1.000e+003 8.944e-002 1.949e-003 
2.187e-003 3.375e+007 4.768e+012 1.000e+003 8.482e-002 1.954e-003 
2.190e-003 3.321e+007 4.774e+012 1.000e+003 8.441e-002 1.960e-003 
2.192e-003 3.284e+007 4.785e+012 1.000e+003 8.368e-002 1.965e-003 
2.194e-003 3.250e+007 4.790e+012 1.000e+003 8.122e-002 1.969e-003 
2.197e-003 3.227e+007 4.790e+012 1.000e+003 7.669e-002 1.973e-003 
2.199e-003 3.195e+007 4.795e+012 1.000e+003 7.352e-002 1.978e-003 
2.201e-003 3.165e+007 4.809e+012 1.000e+003 8.294e-002 1.982e-003 
2.203e-003 3.128e+007 4.837e+012 1.000e+003 9.004e-002 1.987e-003 
2.206e-003 3.069e+007 4.855e+012 1.000e+003 8.453e-002 1.994e-003 
2.208e-003 2.991e+007 4.863e+012 1.000e+003 7.622e-002 2.001e-003 
2.210e-003 2.904e+007 4.466e+012 1.000e+003 5.126e-003 2.010e-003 
2.213e-003 2.827e+007 4.456e+012 1.000e+003 3.446e-003 2.017e-003 
2.215e-003 2.802e+007 4.459e+012 1.000e+003 7.076e-003 2.021e-003 
2.217e-003 2.797e+007 4.409e+012 1.000e+003 9.416e-003 2.024e-003 
2.220e-003 2.794e+007 4.380e+012 1.000e+003 8.898e-003 2.027e-003 
2.222e-003 2.794e+007 4.367e+012 1.000e+003 8.045e-003 2.029e-003 
2.224e-003 2.785e+007 4.365e+012 1.000e+003 7.985e-003 2.032e-003 
2.227e-003 2.761e+007 4.364e+012 1.000e+003 1.133e-002 2.036e-003 
2.229e-003 2.730e+007 4.350e+012 1.000e+003 1.304e-002 2.040e-003 
2.231e-003 2.710e+007 4.344e+012 1.000e+003 1.504e-002 2.044e-003 
2.234e-003 2.696e+007 4.349e+012 1.000e+003 1.344e-002 2.047e-003 
2.236e-003 2.684e+007 4.356e+012 1.000e+003 1.396e-002 2.050e-003 
2.238e-003 2.671e+007 4.351e+012 1.000e+003 1.041e-002 2.054e-003 
2.241e-003 2.680e+007 4.348e+012 1.000e+003 1.226e-002 2.055e-003 
2.243e-003 2.698e+007 4.348e+012 1.000e+003 1.103e-002 2.056e-003 
2.245e-003 2.714e+007 4.354e+012 1.000e+003 1.177e-002 2.058e-003 
2.248e-003 2.734e+007 4.361e+012 1.000e+003 1.125e-002 2.059e-003 
2.250e-003 2.757e+007 4.367e+012 1.000e+003 1.066e-002 2.059e-003 
2.252e-003 2.775e+007 4.373e+012 1.000e+003 1.008e-002 2.060e-003 
2.255e-003 2.788e+007 4.380e+012 1.000e+003 9.686e-003 2.062e-003 
2.257e-003 2.802e+007 4.387e+012 1.000e+003 1.061e-002 2.063e-003 
2.259e-003 2.818e+007 4.394e+012 1.000e+003 1.088e-002 2.064e-003 
2.262e-003 2.833e+007 4.393e+012 1.000e+003 7.439e-003 2.066e-003 
2.264e-003 2.840e+007 4.384e+012 1.000e+003 1.081e-002 2.067e-003 
2.266e-003 2.853e+007 4.385e+012 1.000e+003 1.116e-002 2.069e-003 
2.268e-003 2.870e+007 4.382e+012 1.000e+003 1.201e-002 2.070e-003 
2.271e-003 2.880e+007 4.383e+012 1.000e+003 1.107e-002 2.072e-003 
2.273e-003 2.884e+007 4.383e+012 1.000e+003 9.024e-003 2.074e-003 
2.275e-003 2.894e+007 4.377e+012 1.000e+003 3.033e-003 2.075e-003 
2.278e-003 2.908e+007 4.384e+012 1.000e+003 3.110e-003 2.077e-003 
2.280e-003 2.923e+007 4.392e+012 1.000e+003 4.158e-003 2.078e-003 
2.282e-003 2.936e+007 4.397e+012 1.000e+003 2.655e-003 2.079e-003 
2.285e-003 2.936e+007 4.415e+012 1.000e+003 8.997e-004 2.082e-003 
2.287e-003 2.932e+007 4.415e+012 1.000e+003 2.436e-003 2.084e-003 
2.289e-003 2.928e+007 4.423e+012 1.000e+003 3.112e-003 2.087e-003 
2.292e-003 2.934e+007 4.432e+012 1.000e+003 3.050e-003 2.089e-003 
2.294e-003 2.933e+007 4.420e+012 1.000e+003 2.836e-003 2.091e-003 
2.296e-003 2.939e+007 4.422e+012 1.000e+003 3.203e-003 2.093e-003 
2.299e-003 2.945e+007 4.426e+012 1.000e+003 5.258e-003 2.095e-003 
2.301e-003 2.956e+007 4.433e+012 1.000e+003 7.035e-003 2.097e-003 
2.303e-003 2.966e+007 4.434e+012 1.000e+003 8.353e-003 2.098e-003 
2.306e-003 2.946e+007 4.417e+012 1.000e+003 3.473e-003 2.102e-003 
2.308e-003 2.901e+007 4.418e+012 1.000e+003 4.622e-003 2.107e-003 
2.310e-003 2.854e+007 4.421e+012 1.000e+003 4.635e-003 2.113e-003 
2.313e-003 2.807e+007 4.425e+012 1.000e+003 4.232e-003 2.119e-003 
2.315e-003 2.760e+007 4.426e+012 1.000e+003 4.132e-003 2.124e-003 
2.317e-003 2.722e+007 4.424e+012 1.000e+003 4.701e-003 2.129e-003 
2.320e-003 2.716e+007 4.426e+012 1.000e+003 1.036e-002 2.132e-003 
2.322e-003 2.724e+007 4.433e+012 1.000e+003 7.768e-003 2.134e-003 
2.324e-003 2.717e+007 4.436e+012 1.000e+003 2.652e-003 2.136e-003 
2.327e-003 2.712e+007 4.449e+012 1.000e+003 4.990e-004 2.139e-003 
2.329e-003 2.708e+007 4.445e+012 1.000e+003 6.444e-004 2.142e-003 
2.331e-003 2.689e+007 4.449e+012 1.000e+003 4.969e-006 2.145e-003 
2.334e-003 2.681e+007 4.458e+012 1.000e+003 4.288e-004 2.148e-003 
2.336e-003 2.684e+007 4.465e+012 1.000e+003 1.044e-004 2.150e-003 
2.338e-003 2.690e+007 4.471e+012 1.000e+003 1.902e-003 2.152e-003 
2.340e-003 2.688e+007 4.472e+012 1.000e+003 8.280e-004 2.155e-003 
2.343e-003 2.695e+007 4.455e+012 1.000e+003 4.143e-003 2.156e-003 
2.345e-003 2.704e+007 4.456e+012 1.000e+003 5.369e-003 2.158e-003 
2.347e-003 2.716e+007 4.457e+012 1.000e+003 6.868e-003 2.160e-003 
2.350e-003 2.732e+007 4.457e+012 1.000e+003 7.080e-003 2.161e-003 
2.352e-003 2.751e+007 4.457e+012 1.000e+003 7.607e-003 2.162e-003 
2.354e-003 2.772e+007 4.458e+012 1.000e+003 6.436e-003 2.163e-003 
2.357e-003 2.795e+007 4.459e+012 1.000e+003 6.650e-003 2.163e-003 
2.359e-003 2.810e+007 4.448e+012 1.000e+003 4.544e-003 2.165e-003 
2.361e-003 2.829e+007 4.433e+012 1.000e+003 2.521e-003 2.166e-003 
2.364e-003 2.846e+007 4.434e+012 1.000e+003 1.477e-003 2.167e-003 
2.366e-003 2.853e+007 4.437e+012 1.000e+003 2.165e-003 2.169e-003 
2.368e-003 2.860e+007 4.439e+012 1.000e+003 7.255e-004 2.171e-003 
2.371e-003 2.851e+007 4.443e+012 1.000e+003 1.544e-003 2.174e-003 
2.373e-003 2.854e+007 4.452e+012 1.000e+003 3.151e-003 2.176e-003 
2.375e-003 2.860e+007 4.461e+012 1.000e+003 4.542e-003 2.178e-003 
2.378e-003 2.869e+007 4.470e+012 1.000e+003 5.072e-003 2.179e-003 
2.380e-003 2.878e+007 4.480e+012 1.000e+003 4.524e-003 2.181e-003 
2.382e-003 2.882e+007 4.493e+012 1.000e+003 4.756e-003 2.183e-003 
2.385e-003 2.889e+007 4.504e+012 1.000e+003 7.227e-003 2.185e-003 
2.387e-003 2.899e+007 4.513e+012 1.000e+003 6.646e-003 2.186e-003 
2.389e-003 2.905e+007 4.523e+012 1.000e+003 4.471e-003 2.188e-003 
2.392e-003 2.911e+007 4.533e+012 1.000e+003 5.014e-003 2.190e-003 
2.394e-003 2.928e+007 4.537e+012 1.000e+003 6.528e-003 2.191e-003 
2.396e-003 2.921e+007 4.473e+012 1.000e+003 4.383e-003 2.194e-003 
2.399e-003 2.888e+007 4.437e+012 1.000e+003 3.561e-003 2.199e-003 
2.401e-003 2.872e+007 4.425e+012 1.000e+003 8.381e-003 2.202e-003 
2.403e-003 2.878e+007 4.425e+012 1.000e+003 8.091e-003 2.204e-003 
2.405e-003 2.889e+007 4.433e+012 1.000e+003 7.055e-003 2.206e-003 
2.408e-003 2.904e+007 4.442e+012 1.000e+003 6.290e-003 2.207e-003 
2.410e-003 2.916e+007 4.454e+012 1.000e+003 4.986e-003 2.209e-003 
2.412e-003 2.921e+007 4.473e+012 1.000e+003 3.453e-003 2.211e-003 
2.415e-003 2.928e+007 4.493e+012 1.000e+003 2.080e-003 2.212e-003 
2.417e-003 2.932e+007 4.508e+012 1.000e+003 8.081e-003 2.214e-003 
2.419e-003 2.941e+007 4.509e+012 1.000e+003 6.020e-003 2.216e-003 
2.422e-003 2.944e+007 4.509e+012 1.000e+003 1.283e-003 2.218e-003 
2.424e-003 2.951e+007 4.520e+012 1.000e+003 8.672e-004 2.220e-003 
2.426e-003 2.960e+007 4.531e+012 1.000e+003 4.699e-004 2.222e-003 
2.429e-003 2.969e+007 4.540e+012 1.000e+003 5.823e-004 2.223e-003 
2.431e-003 2.980e+007 4.550e+012 1.000e+003 1.081e-003 2.225e-003 
2.433e-003 2.993e+007 4.559e+012 1.000e+003 2.141e-003 2.226e-003 
2.436e-003 3.001e+007 4.570e+012 1.000e+003 1.762e-003 2.228e-003 
