# Supplementary material for: Strain rate dependency of dislocation plasticity
Source: Nat Commun. 2021 Mar 23;12:1845. doi: 10.1038/s41467-021-21939-1 (PMC7988163; doi:10.1038/s41467-021-21939-1)
Supplement: Supplementary file 3 — Supplementary Data 1 [file 41467_2021_21939_MOESM3_ESM.zip › Supplementary Data 1/DDDSimulationSet4/StrainRate=1e3s-1/InitialDislocationDensity=5.7e8m-2.dat]

#strain(1), stress(Pa), dislocation density(m-2), strain rate(s-1), mean dislocation velocity(km/s), plastic strain(1)
4.995e-005 7.205e+006 5.661e+008 1.000e+003 4.519e-002 6.667e-008 
9.995e-005 1.441e+007 5.660e+008 1.000e+003 9.041e-002 2.633e-007 
1.497e-004 2.155e+007 5.660e+008 1.000e+003 1.320e-001 5.809e-007 
1.987e-004 2.858e+007 5.659e+008 1.000e+003 1.700e-001 1.007e-006 
2.484e-004 3.569e+007 5.659e+008 1.000e+003 2.097e-001 1.550e-006 
2.984e-004 4.282e+007 5.659e+008 1.000e+003 2.478e-001 2.207e-006 
3.482e-004 4.990e+007 5.660e+008 1.000e+003 2.857e-001 2.972e-006 
3.979e-004 5.696e+007 5.662e+008 1.000e+003 3.212e-001 3.841e-006 
4.456e-004 6.373e+007 5.662e+008 1.000e+003 3.542e-001 4.772e-006 
4.950e-004 7.072e+007 5.660e+008 1.000e+003 3.881e-001 5.829e-006 
5.439e-004 7.762e+007 5.660e+008 1.000e+003 4.185e-001 6.965e-006 
5.935e-004 8.462e+007 5.660e+008 1.000e+003 4.489e-001 8.206e-006 
6.428e-004 9.155e+007 5.660e+008 1.000e+003 4.777e-001 9.522e-006 
6.921e-004 9.848e+007 5.661e+008 1.000e+003 5.056e-001 1.092e-005 
7.416e-004 1.054e+008 5.660e+008 1.000e+003 5.315e-001 1.240e-005 
7.910e-004 1.123e+008 5.660e+008 1.000e+003 5.576e-001 1.396e-005 
8.405e-004 1.193e+008 5.660e+008 1.000e+003 5.823e-001 1.558e-005 
8.901e-004 1.262e+008 5.660e+008 1.000e+003 6.054e-001 1.728e-005 
9.397e-004 1.331e+008 5.660e+008 1.000e+003 6.283e-001 1.905e-005 
9.897e-004 1.401e+008 5.660e+008 1.000e+003 6.508e-001 2.089e-005 
1.039e-003 1.470e+008 5.660e+008 1.000e+003 6.709e-001 2.279e-005 
1.089e-003 1.539e+008 5.660e+008 1.000e+003 6.908e-001 2.474e-005 
1.139e-003 1.608e+008 5.660e+008 1.000e+003 7.100e-001 2.675e-005 
1.188e-003 1.676e+008 5.660e+008 1.000e+003 7.283e-001 2.880e-005 
1.238e-003 1.746e+008 5.660e+008 1.000e+003 7.455e-001 3.093e-005 
1.288e-003 1.814e+008 5.659e+008 1.000e+003 7.625e-001 3.307e-005 
1.337e-003 1.882e+008 5.659e+008 1.000e+003 7.783e-001 3.527e-005 
1.386e-003 1.950e+008 5.660e+008 1.000e+003 7.937e-001 3.749e-005 
1.435e-003 2.018e+008 5.660e+008 1.000e+003 8.081e-001 3.978e-005 
1.485e-003 2.087e+008 5.659e+008 1.000e+003 8.230e-001 4.213e-005 
1.535e-003 2.155e+008 5.660e+008 1.000e+003 8.358e-001 4.451e-005 
1.585e-003 2.224e+008 5.659e+008 1.000e+003 8.492e-001 4.693e-005 
1.635e-003 2.292e+008 5.659e+008 1.000e+003 8.623e-001 4.940e-005 
1.685e-003 2.360e+008 5.659e+008 1.000e+003 8.742e-001 5.189e-005 
1.733e-003 2.427e+008 5.659e+008 1.000e+003 8.857e-001 5.435e-005 
1.783e-003 2.495e+008 5.659e+008 1.000e+003 8.969e-001 5.690e-005 
1.833e-003 2.563e+008 5.659e+008 1.000e+003 9.070e-001 5.950e-005 
1.883e-003 2.632e+008 5.659e+008 1.000e+003 9.179e-001 6.213e-005 
1.933e-003 2.700e+008 5.659e+008 1.000e+003 9.277e-001 6.480e-005 
1.982e-003 2.768e+008 5.659e+008 1.000e+003 9.369e-001 6.745e-005 
2.031e-003 2.835e+008 5.659e+008 1.000e+003 9.464e-001 7.014e-005 
2.081e-003 2.903e+008 5.659e+008 1.000e+003 9.544e-001 7.285e-005 
2.130e-003 2.971e+008 5.659e+008 1.000e+003 9.633e-001 7.559e-005 
2.180e-003 3.038e+008 5.658e+008 1.000e+003 9.712e-001 7.834e-005 
2.229e-003 3.106e+008 5.659e+008 1.000e+003 9.786e-001 8.114e-005 
2.279e-003 3.174e+008 5.659e+008 1.000e+003 9.863e-001 8.398e-005 
2.329e-003 3.241e+008 5.659e+008 1.000e+003 9.935e-001 8.680e-005 
2.378e-003 3.309e+008 5.659e+008 1.000e+003 1.000e+000 8.965e-005 
2.428e-003 3.377e+008 5.659e+008 1.000e+003 1.007e+000 9.253e-005 
2.478e-003 3.444e+008 5.658e+008 1.000e+003 1.013e+000 9.542e-005 
2.527e-003 3.511e+008 5.659e+008 1.000e+003 1.019e+000 9.832e-005 
2.577e-003 3.579e+008 5.659e+008 1.000e+003 1.025e+000 1.013e-004 
2.626e-003 3.646e+008 5.659e+008 1.000e+003 1.030e+000 1.042e-004 
2.676e-003 3.714e+008 5.659e+008 1.000e+003 1.036e+000 1.071e-004 
2.726e-003 3.782e+008 5.658e+008 1.000e+003 1.041e+000 1.101e-004 
2.776e-003 3.849e+008 5.658e+008 1.000e+003 1.046e+000 1.131e-004 
2.825e-003 3.916e+008 5.658e+008 1.000e+003 1.050e+000 1.161e-004 
2.875e-003 3.984e+008 5.658e+008 1.000e+003 1.055e+000 1.192e-004 
2.924e-003 4.051e+008 5.658e+008 1.000e+003 1.060e+000 1.222e-004 
2.974e-003 4.119e+008 5.658e+008 1.000e+003 1.064e+000 1.252e-004 
3.024e-003 4.187e+008 5.658e+008 1.000e+003 1.068e+000 1.283e-004 
3.074e-003 4.254e+008 5.658e+008 1.000e+003 1.072e+000 1.314e-004 
3.124e-003 4.322e+008 5.658e+008 1.000e+003 1.076e+000 1.345e-004 
3.173e-003 4.389e+008 5.658e+008 1.000e+003 1.079e+000 1.375e-004 
3.223e-003 4.457e+008 5.658e+008 1.000e+003 1.083e+000 1.407e-004 
3.273e-003 4.524e+008 5.658e+008 1.000e+003 1.087e+000 1.438e-004 
3.322e-003 4.591e+008 5.658e+008 1.000e+003 1.089e+000 1.469e-004 
3.372e-003 4.659e+008 5.658e+008 1.000e+003 1.092e+000 1.500e-004 
3.422e-003 4.726e+008 5.658e+008 1.000e+003 1.096e+000 1.532e-004 
3.472e-003 4.793e+008 5.658e+008 1.000e+003 1.098e+000 1.563e-004 
3.521e-003 4.861e+008 5.658e+008 1.000e+003 1.101e+000 1.595e-004 
3.571e-003 4.928e+008 5.658e+008 1.000e+003 1.103e+000 1.626e-004 
3.621e-003 4.996e+008 5.658e+008 1.000e+003 1.106e+000 1.658e-004 
3.671e-003 5.063e+008 5.658e+008 1.000e+003 1.109e+000 1.690e-004 
3.721e-003 5.131e+008 5.658e+008 1.000e+003 1.111e+000 1.722e-004 
3.771e-003 5.198e+008 5.658e+008 1.000e+003 1.113e+000 1.754e-004 
3.821e-003 5.266e+008 5.658e+008 1.000e+003 1.115e+000 1.786e-004 
3.871e-003 5.333e+008 5.658e+008 1.000e+003 1.117e+000 1.818e-004 
3.921e-003 5.401e+008 5.658e+008 1.000e+003 1.120e+000 1.850e-004 
3.970e-003 5.468e+008 5.658e+008 1.000e+003 1.120e+000 1.883e-004 
4.020e-003 5.536e+008 5.658e+008 1.000e+003 1.124e+000 1.915e-004 
4.070e-003 5.603e+008 5.658e+008 1.000e+003 1.125e+000 1.947e-004 
4.120e-003 5.671e+008 5.658e+008 1.000e+003 1.126e+000 1.980e-004 
4.170e-003 5.738e+008 5.658e+008 1.000e+003 1.129e+000 2.012e-004 
4.220e-003 5.806e+008 5.658e+008 1.000e+003 1.129e+000 2.045e-004 
4.270e-003 5.873e+008 5.658e+008 1.000e+003 1.130e+000 2.077e-004 
4.319e-003 5.940e+008 5.658e+008 1.000e+003 1.133e+000 2.110e-004 
4.369e-003 6.007e+008 5.658e+008 1.000e+003 1.134e+000 2.142e-004 
4.419e-003 6.075e+008 5.658e+008 1.000e+003 1.134e+000 2.175e-004 
4.469e-003 6.142e+008 5.658e+008 1.000e+003 1.137e+000 2.207e-004 
4.519e-003 6.210e+008 5.658e+008 1.000e+003 1.138e+000 2.240e-004 
4.569e-003 6.277e+008 5.658e+008 1.000e+003 1.139e+000 2.273e-004 
4.618e-003 6.343e+008 5.658e+008 1.000e+003 1.139e+000 2.305e-004 
4.668e-003 6.410e+008 5.658e+008 1.000e+003 1.141e+000 2.338e-004 
4.717e-003 6.478e+008 5.658e+008 1.000e+003 1.143e+000 2.371e-004 
4.767e-003 6.545e+008 5.658e+008 1.000e+003 1.143e+000 2.404e-004 
4.817e-003 6.612e+008 5.658e+008 1.000e+003 1.143e+000 2.437e-004 
4.867e-003 6.680e+008 5.658e+008 1.000e+003 1.144e+000 2.470e-004 
4.917e-003 6.747e+008 5.658e+008 1.000e+003 1.146e+000 2.503e-004 
4.967e-003 6.815e+008 5.658e+008 1.000e+003 1.148e+000 2.536e-004 
5.017e-003 6.882e+008 5.658e+008 1.000e+003 1.148e+000 2.569e-004 
5.067e-003 6.950e+008 5.658e+008 1.000e+003 1.148e+000 2.602e-004 
5.117e-003 7.017e+008 5.658e+008 1.000e+003 1.148e+000 2.635e-004 
5.167e-003 7.084e+008 5.658e+008 1.000e+003 1.149e+000 2.668e-004 
5.217e-003 7.152e+008 5.658e+008 1.000e+003 1.151e+000 2.701e-004 
5.266e-003 7.219e+008 5.658e+008 1.000e+003 1.152e+000 2.734e-004 
5.316e-003 7.286e+008 5.658e+008 1.000e+003 1.153e+000 2.767e-004 
5.366e-003 7.354e+008 5.658e+008 1.000e+003 1.153e+000 2.801e-004 
5.416e-003 7.421e+008 5.657e+008 1.000e+003 1.153e+000 2.834e-004 
5.466e-003 7.489e+008 5.658e+008 1.000e+003 1.153e+000 2.867e-004 
5.516e-003 7.556e+008 5.658e+008 1.000e+003 1.153e+000 2.900e-004 
5.566e-003 7.623e+008 5.657e+008 1.000e+003 1.155e+000 2.934e-004 
5.616e-003 7.690e+008 5.658e+008 1.000e+003 1.156e+000 2.967e-004 
5.665e-003 7.757e+008 5.657e+008 1.000e+003 1.157e+000 3.000e-004 
5.715e-003 7.824e+008 5.657e+008 1.000e+003 1.157e+000 3.033e-004 
5.765e-003 7.891e+008 5.657e+008 1.000e+003 1.157e+000 3.066e-004 
5.814e-003 7.958e+008 5.657e+008 1.000e+003 1.157e+000 3.099e-004 
5.864e-003 8.025e+008 5.657e+008 1.000e+003 1.157e+000 3.132e-004 
5.913e-003 8.091e+008 5.657e+008 1.000e+003 1.158e+000 3.165e-004 
5.963e-003 8.158e+008 5.658e+008 1.000e+003 1.157e+000 3.198e-004 
6.012e-003 8.225e+008 5.657e+008 1.000e+003 1.158e+000 3.231e-004 
6.062e-003 8.292e+008 5.657e+008 1.000e+003 1.158e+000 3.265e-004 
6.112e-003 8.359e+008 5.657e+008 1.000e+003 1.159e+000 3.298e-004 
6.161e-003 8.427e+008 5.657e+008 1.000e+003 1.161e+000 3.331e-004 
6.211e-003 8.494e+008 5.657e+008 1.000e+003 1.161e+000 3.365e-004 
6.261e-003 8.561e+008 5.657e+008 1.000e+003 1.162e+000 3.398e-004 
6.311e-003 8.628e+008 5.657e+008 1.000e+003 1.162e+000 3.431e-004 
6.361e-003 8.695e+008 5.657e+008 1.000e+003 1.162e+000 3.465e-004 
6.410e-003 8.763e+008 5.657e+008 1.000e+003 1.162e+000 3.498e-004 
6.460e-003 8.830e+008 5.657e+008 1.000e+003 1.162e+000 3.531e-004 
6.510e-003 8.897e+008 5.657e+008 1.000e+003 1.162e+000 3.565e-004 
6.560e-003 8.964e+008 5.657e+008 1.000e+003 1.162e+000 3.598e-004 
6.610e-003 9.031e+008 5.657e+008 1.000e+003 1.162e+000 3.631e-004 
6.660e-003 9.098e+008 5.657e+008 1.000e+003 1.162e+000 3.665e-004 
6.710e-003 9.166e+008 5.657e+008 1.000e+003 1.162e+000 3.699e-004 
6.760e-003 9.233e+008 5.657e+008 1.000e+003 1.162e+000 3.732e-004 
6.810e-003 9.301e+008 5.657e+008 1.000e+003 1.162e+000 3.766e-004 
6.859e-003 9.368e+008 5.657e+008 1.000e+003 1.162e+000 3.799e-004 
6.909e-003 9.435e+008 5.657e+008 1.000e+003 1.162e+000 3.833e-004 
6.959e-003 9.503e+008 5.657e+008 1.000e+003 1.162e+000 3.866e-004 
7.009e-003 9.570e+008 5.657e+008 1.000e+003 1.163e+000 3.900e-004 
7.059e-003 9.638e+008 5.657e+008 1.000e+003 1.163e+000 3.933e-004 
7.109e-003 9.705e+008 5.657e+008 1.000e+003 1.164e+000 3.967e-004 
7.159e-003 9.772e+008 5.657e+008 1.000e+003 1.165e+000 4.001e-004 
7.209e-003 9.840e+008 5.657e+008 1.000e+003 1.166e+000 4.034e-004 
7.259e-003 9.907e+008 5.657e+008 1.000e+003 1.166e+000 4.068e-004 
7.309e-003 9.975e+008 5.657e+008 1.000e+003 1.166e+000 4.101e-004 
7.359e-003 1.004e+009 5.657e+008 1.000e+003 1.167e+000 4.135e-004 
7.409e-003 1.011e+009 5.657e+008 1.000e+003 1.167e+000 4.169e-004 
7.459e-003 1.018e+009 5.657e+008 1.000e+003 1.167e+000 4.202e-004 
7.509e-003 1.024e+009 5.657e+008 1.000e+003 1.167e+000 4.236e-004 
7.559e-003 1.031e+009 5.657e+008 1.000e+003 1.167e+000 4.269e-004 
7.609e-003 1.038e+009 5.657e+008 1.000e+003 1.167e+000 4.303e-004 
7.659e-003 1.045e+009 5.657e+008 1.000e+003 1.167e+000 4.337e-004 
7.709e-003 1.051e+009 5.657e+008 1.000e+003 1.167e+000 4.370e-004 
7.759e-003 1.058e+009 5.657e+008 1.000e+003 1.167e+000 4.404e-004 
7.809e-003 1.065e+009 5.657e+008 1.000e+003 1.167e+000 4.437e-004 
7.859e-003 1.072e+009 5.657e+008 1.000e+003 1.167e+000 4.471e-004 
7.909e-003 1.078e+009 5.657e+008 1.000e+003 1.167e+000 4.505e-004 
7.959e-003 1.085e+009 5.657e+008 1.000e+003 1.167e+000 4.538e-004 
8.009e-003 1.092e+009 5.657e+008 1.000e+003 1.167e+000 4.572e-004 
8.059e-003 1.099e+009 5.657e+008 1.000e+003 1.167e+000 4.606e-004 
8.109e-003 1.105e+009 5.657e+008 1.000e+003 1.167e+000 4.639e-004 
8.159e-003 1.112e+009 5.657e+008 1.000e+003 1.167e+000 4.673e-004 
8.209e-003 1.119e+009 5.657e+008 1.000e+003 1.167e+000 4.707e-004 
8.259e-003 1.126e+009 5.657e+008 1.000e+003 1.167e+000 4.740e-004 
8.309e-003 1.132e+009 5.657e+008 1.000e+003 1.167e+000 4.774e-004 
8.359e-003 1.139e+009 5.657e+008 1.000e+003 1.167e+000 4.808e-004 
8.409e-003 1.146e+009 5.657e+008 1.000e+003 1.167e+000 4.841e-004 
8.459e-003 1.152e+009 5.657e+008 1.000e+003 1.167e+000 4.875e-004 
8.509e-003 1.159e+009 5.657e+008 1.000e+003 1.167e+000 4.909e-004 
8.559e-003 1.166e+009 5.657e+008 1.000e+003 1.167e+000 4.942e-004 
8.609e-003 1.173e+009 5.657e+008 1.000e+003 1.167e+000 4.976e-004 
8.659e-003 1.179e+009 5.657e+008 1.000e+003 1.167e+000 5.010e-004 
8.709e-003 1.186e+009 5.657e+008 1.000e+003 1.167e+000 5.043e-004 
8.759e-003 1.193e+009 5.657e+008 1.000e+003 1.167e+000 5.077e-004 
8.809e-003 1.200e+009 5.657e+008 1.000e+003 1.167e+000 5.111e-004 
8.859e-003 1.206e+009 5.657e+008 1.000e+003 1.167e+000 5.144e-004 
8.909e-003 1.213e+009 5.657e+008 1.000e+003 1.167e+000 5.178e-004 
8.959e-003 1.220e+009 5.657e+008 1.000e+003 1.167e+000 5.212e-004 
9.009e-003 1.227e+009 5.657e+008 1.000e+003 1.167e+000 5.245e-004 
9.059e-003 1.233e+009 5.657e+008 1.000e+003 1.167e+000 5.279e-004 
9.109e-003 1.240e+009 5.657e+008 1.000e+003 1.167e+000 5.313e-004 
9.159e-003 1.247e+009 5.657e+008 1.000e+003 1.167e+000 5.346e-004 
9.208e-003 1.254e+009 5.657e+008 1.000e+003 1.167e+000 5.380e-004 
9.258e-003 1.260e+009 5.657e+008 1.000e+003 1.167e+000 5.414e-004 
9.308e-003 1.267e+009 5.657e+008 1.000e+003 1.167e+000 5.447e-004 
9.358e-003 1.274e+009 5.657e+008 1.000e+003 1.167e+000 5.481e-004 
9.408e-003 1.281e+009 5.657e+008 1.000e+003 1.167e+000 5.515e-004 
9.458e-003 1.287e+009 5.657e+008 1.000e+003 1.167e+000 5.548e-004 
9.508e-003 1.294e+009 5.657e+008 1.000e+003 1.167e+000 5.582e-004 
9.558e-003 1.301e+009 5.657e+008 1.000e+003 1.167e+000 5.616e-004 
9.608e-003 1.308e+009 5.657e+008 1.000e+003 1.167e+000 5.649e-004 
9.658e-003 1.314e+009 5.657e+008 1.000e+003 1.167e+000 5.683e-004 
9.708e-003 1.321e+009 5.657e+008 1.000e+003 1.167e+000 5.717e-004 
9.758e-003 1.328e+009 5.657e+008 1.000e+003 1.167e+000 5.751e-004 
9.808e-003 1.334e+009 5.657e+008 1.000e+003 1.167e+000 5.784e-004 
9.858e-003 1.341e+009 5.657e+008 1.000e+003 1.167e+000 5.818e-004 
9.908e-003 1.348e+009 5.657e+008 1.000e+003 1.167e+000 5.852e-004 
9.958e-003 1.355e+009 5.657e+008 1.000e+003 1.167e+000 5.885e-004 
1.001e-002 1.361e+009 5.657e+008 1.000e+003 1.167e+000 5.919e-004 
1.006e-002 1.368e+009 5.657e+008 1.000e+003 1.167e+000 5.953e-004 
1.011e-002 1.375e+009 5.657e+008 1.000e+003 1.167e+000 5.986e-004 
1.016e-002 1.382e+009 5.657e+008 1.000e+003 1.167e+000 6.020e-004 
1.021e-002 1.388e+009 5.657e+008 1.000e+003 1.167e+000 6.054e-004 
1.026e-002 1.395e+009 5.657e+008 1.000e+003 1.167e+000 6.088e-004 
1.031e-002 1.402e+009 5.657e+008 1.000e+003 1.167e+000 6.121e-004 
1.036e-002 1.409e+009 5.657e+008 1.000e+003 1.167e+000 6.155e-004 
1.041e-002 1.415e+009 5.657e+008 1.000e+003 1.167e+000 6.189e-004 
1.046e-002 1.422e+009 5.657e+008 1.000e+003 1.167e+000 6.222e-004 
1.051e-002 1.429e+009 5.657e+008 1.000e+003 1.167e+000 6.256e-004 
1.056e-002 1.436e+009 5.657e+008 1.000e+003 1.167e+000 6.290e-004 
1.061e-002 1.442e+009 5.657e+008 1.000e+003 1.167e+000 6.323e-004 
1.066e-002 1.449e+009 5.657e+008 1.000e+003 1.167e+000 6.357e-004 
1.071e-002 1.456e+009 5.657e+008 1.000e+003 1.167e+000 6.391e-004 
1.076e-002 1.463e+009 5.657e+008 1.000e+003 1.167e+000 6.424e-004 
1.081e-002 1.469e+009 5.657e+008 1.000e+003 1.167e+000 6.458e-004 
1.086e-002 1.476e+009 5.657e+008 1.000e+003 1.167e+000 6.492e-004 
1.091e-002 1.483e+009 5.657e+008 1.000e+003 1.167e+000 6.525e-004 
1.096e-002 1.489e+009 5.657e+008 1.000e+003 1.167e+000 6.559e-004 
1.101e-002 1.496e+009 5.657e+008 1.000e+003 1.167e+000 6.593e-004 
1.106e-002 1.503e+009 5.657e+008 1.000e+003 1.167e+000 6.627e-004 
1.111e-002 1.510e+009 5.657e+008 1.000e+003 1.167e+000 6.660e-004 
1.116e-002 1.516e+009 5.657e+008 1.000e+003 1.167e+000 6.694e-004 
1.121e-002 1.523e+009 5.657e+008 1.000e+003 1.167e+000 6.728e-004 
1.126e-002 1.530e+009 5.657e+008 1.000e+003 1.167e+000 6.761e-004 
1.131e-002 1.537e+009 5.657e+008 1.000e+003 1.167e+000 6.795e-004 
1.136e-002 1.543e+009 5.657e+008 1.000e+003 1.167e+000 6.829e-004 
1.141e-002 1.550e+009 5.657e+008 1.000e+003 1.167e+000 6.863e-004 
1.146e-002 1.557e+009 5.657e+008 1.000e+003 1.167e+000 6.896e-004 
1.151e-002 1.564e+009 5.657e+008 1.000e+003 1.167e+000 6.930e-004 
1.156e-002 1.570e+009 5.657e+008 1.000e+003 1.167e+000 6.964e-004 
1.161e-002 1.577e+009 5.657e+008 1.000e+003 1.167e+000 6.997e-004 
1.166e-002 1.584e+009 5.657e+008 1.000e+003 1.167e+000 7.031e-004 
1.171e-002 1.591e+009 5.657e+008 1.000e+003 1.167e+000 7.065e-004 
1.176e-002 1.597e+009 5.657e+008 1.000e+003 1.167e+000 7.098e-004 
1.181e-002 1.604e+009 5.657e+008 1.000e+003 1.167e+000 7.132e-004 
1.186e-002 1.611e+009 5.657e+008 1.000e+003 1.167e+000 7.166e-004 
1.191e-002 1.618e+009 5.657e+008 1.000e+003 1.167e+000 7.200e-004 
1.196e-002 1.624e+009 5.657e+008 1.000e+003 1.167e+000 7.233e-004 
1.201e-002 1.631e+009 5.657e+008 1.000e+003 1.167e+000 7.267e-004 
1.206e-002 1.638e+009 5.657e+008 1.000e+003 1.167e+000 7.301e-004 
1.211e-002 1.645e+009 5.657e+008 1.000e+003 1.167e+000 7.334e-004 
1.216e-002 1.651e+009 5.657e+008 1.000e+003 1.167e+000 7.368e-004 
1.221e-002 1.658e+009 5.657e+008 1.000e+003 1.167e+000 7.402e-004 
1.226e-002 1.665e+009 5.657e+008 1.000e+003 1.167e+000 7.436e-004 
1.231e-002 1.671e+009 5.657e+008 1.000e+003 1.167e+000 7.469e-004 
1.236e-002 1.678e+009 5.657e+008 1.000e+003 1.167e+000 7.503e-004 
1.241e-002 1.685e+009 5.657e+008 1.000e+003 1.167e+000 7.537e-004 
1.246e-002 1.692e+009 5.657e+008 1.000e+003 1.167e+000 7.570e-004 
1.251e-002 1.698e+009 5.657e+008 1.000e+003 1.167e+000 7.604e-004 
1.256e-002 1.705e+009 5.657e+008 1.000e+003 1.167e+000 7.638e-004 
1.261e-002 1.712e+009 5.657e+008 1.000e+003 1.167e+000 7.672e-004 
1.266e-002 1.719e+009 5.657e+008 1.000e+003 1.167e+000 7.705e-004 
1.271e-002 1.725e+009 5.657e+008 1.000e+003 1.167e+000 7.739e-004 
1.276e-002 1.732e+009 5.657e+008 1.000e+003 1.167e+000 7.773e-004 
1.281e-002 1.739e+009 5.657e+008 1.000e+003 1.167e+000 7.806e-004 
1.286e-002 1.746e+009 5.657e+008 1.000e+003 1.167e+000 7.840e-004 
1.291e-002 1.752e+009 5.657e+008 1.000e+003 1.167e+000 7.874e-004 
1.296e-002 1.759e+009 5.657e+008 1.000e+003 1.167e+000 7.908e-004 
1.301e-002 1.766e+009 5.657e+008 1.000e+003 1.167e+000 7.941e-004 
1.306e-002 1.773e+009 5.657e+008 1.000e+003 1.167e+000 7.975e-004 
1.311e-002 1.779e+009 5.657e+008 1.000e+003 1.167e+000 8.009e-004 
1.316e-002 1.786e+009 5.657e+008 1.000e+003 1.167e+000 8.042e-004 
1.321e-002 1.793e+009 5.657e+008 1.000e+003 1.167e+000 8.076e-004 
1.326e-002 1.800e+009 5.657e+008 1.000e+003 1.167e+000 8.110e-004 
1.331e-002 1.806e+009 5.657e+008 1.000e+003 1.167e+000 8.143e-004 
1.336e-002 1.813e+009 5.657e+008 1.000e+003 1.167e+000 8.177e-004 
1.341e-002 1.820e+009 5.658e+008 1.000e+003 1.167e+000 8.211e-004 
1.346e-002 1.826e+009 5.657e+008 1.000e+003 1.167e+000 8.244e-004 
1.351e-002 1.833e+009 5.657e+008 1.000e+003 1.167e+000 8.278e-004 
1.356e-002 1.840e+009 5.657e+008 1.000e+003 1.167e+000 8.311e-004 
1.361e-002 1.847e+009 5.657e+008 1.000e+003 1.167e+000 8.345e-004 
1.366e-002 1.853e+009 5.657e+008 1.000e+003 1.167e+000 8.379e-004 
1.371e-002 1.860e+009 5.657e+008 1.000e+003 1.167e+000 8.413e-004 
1.376e-002 1.867e+009 5.657e+008 1.000e+003 1.167e+000 8.446e-004 
1.381e-002 1.874e+009 5.657e+008 1.000e+003 1.167e+000 8.480e-004 
1.386e-002 1.880e+009 5.657e+008 1.000e+003 1.167e+000 8.514e-004 
1.391e-002 1.887e+009 5.657e+008 1.000e+003 1.167e+000 8.547e-004 
1.396e-002 1.894e+009 5.657e+008 1.000e+003 1.167e+000 8.581e-004 
1.401e-002 1.901e+009 5.657e+008 1.000e+003 1.167e+000 8.615e-004 
1.406e-002 1.907e+009 5.657e+008 1.000e+003 1.167e+000 8.649e-004 
1.411e-002 1.914e+009 5.657e+008 1.000e+003 1.167e+000 8.682e-004 
1.416e-002 1.921e+009 5.657e+008 1.000e+003 1.167e+000 8.716e-004 
1.421e-002 1.928e+009 5.657e+008 1.000e+003 1.167e+000 8.750e-004 
1.426e-002 1.934e+009 5.657e+008 1.000e+003 1.167e+000 8.783e-004 
1.431e-002 1.941e+009 5.657e+008 1.000e+003 1.167e+000 8.817e-004 
1.436e-002 1.948e+009 5.657e+008 1.000e+003 1.167e+000 8.851e-004 
1.441e-002 1.954e+009 5.657e+008 1.000e+003 1.167e+000 8.885e-004 
1.446e-002 1.961e+009 5.657e+008 1.000e+003 1.167e+000 8.918e-004 
1.451e-002 1.968e+009 5.657e+008 1.000e+003 1.167e+000 8.952e-004 
1.456e-002 1.975e+009 5.657e+008 1.000e+003 1.167e+000 8.986e-004 
1.461e-002 1.981e+009 5.657e+008 1.000e+003 1.167e+000 9.019e-004 
1.466e-002 1.988e+009 5.657e+008 1.000e+003 1.167e+000 9.053e-004 
1.471e-002 1.995e+009 5.657e+008 1.000e+003 1.167e+000 9.087e-004 
1.476e-002 2.002e+009 5.657e+008 1.000e+003 1.167e+000 9.121e-004 
1.481e-002 2.008e+009 5.657e+008 1.000e+003 1.167e+000 9.154e-004 
1.486e-002 2.015e+009 5.657e+008 1.000e+003 1.167e+000 9.188e-004 
1.491e-002 2.022e+009 5.657e+008 1.000e+003 1.167e+000 9.222e-004 
1.496e-002 2.029e+009 5.657e+008 1.000e+003 1.167e+000 9.255e-004 
1.501e-002 2.035e+009 5.657e+008 1.000e+003 1.167e+000 9.289e-004 
1.506e-002 2.042e+009 5.657e+008 1.000e+003 1.167e+000 9.323e-004 
1.511e-002 2.049e+009 5.657e+008 1.000e+003 1.167e+000 9.357e-004 
1.516e-002 2.056e+009 5.657e+008 1.000e+003 1.167e+000 9.390e-004 
1.521e-002 2.062e+009 5.657e+008 1.000e+003 1.167e+000 9.424e-004 
1.526e-002 2.069e+009 5.657e+008 1.000e+003 1.167e+000 9.458e-004 
1.531e-002 2.076e+009 5.657e+008 1.000e+003 1.167e+000 9.492e-004 
1.536e-002 2.083e+009 5.657e+008 1.000e+003 1.167e+000 9.525e-004 
1.541e-002 2.089e+009 5.657e+008 1.000e+003 1.167e+000 9.559e-004 
1.546e-002 2.096e+009 5.657e+008 1.000e+003 1.167e+000 9.593e-004 
1.551e-002 2.103e+009 5.657e+008 1.000e+003 1.167e+000 9.626e-004 
1.556e-002 2.110e+009 5.657e+008 1.000e+003 1.167e+000 9.660e-004 
1.561e-002 2.116e+009 5.657e+008 1.000e+003 1.167e+000 9.694e-004 
1.566e-002 2.123e+009 5.657e+008 1.000e+003 1.167e+000 9.728e-004 
1.571e-002 2.130e+009 5.657e+008 1.000e+003 1.167e+000 9.761e-004 
1.576e-002 2.136e+009 5.657e+008 1.000e+003 1.167e+000 9.795e-004 
1.581e-002 2.143e+009 5.657e+008 1.000e+003 1.167e+000 9.829e-004 
1.586e-002 2.150e+009 5.657e+008 1.000e+003 1.167e+000 9.862e-004 
1.591e-002 2.157e+009 5.657e+008 1.000e+003 1.167e+000 9.896e-004 
1.596e-002 2.163e+009 5.657e+008 1.000e+003 1.167e+000 9.929e-004 
1.601e-002 2.170e+009 5.657e+008 1.000e+003 1.167e+000 9.963e-004 
1.606e-002 2.177e+009 5.657e+008 1.000e+003 1.167e+000 9.997e-004 
1.611e-002 2.184e+009 5.657e+008 1.000e+003 1.167e+000 1.003e-003 
1.616e-002 2.190e+009 5.657e+008 1.000e+003 1.167e+000 1.006e-003 
1.621e-002 2.197e+009 5.657e+008 1.000e+003 1.167e+000 1.010e-003 
1.626e-002 2.204e+009 5.657e+008 1.000e+003 1.167e+000 1.013e-003 
1.631e-002 2.211e+009 5.657e+008 1.000e+003 1.167e+000 1.017e-003 
1.636e-002 2.217e+009 5.657e+008 1.000e+003 1.167e+000 1.020e-003 
1.641e-002 2.224e+009 5.657e+008 1.000e+003 1.167e+000 1.023e-003 
1.646e-002 2.231e+009 5.657e+008 1.000e+003 1.167e+000 1.027e-003 
1.651e-002 2.237e+009 5.657e+008 1.000e+003 1.167e+000 1.030e-003 
1.656e-002 2.244e+009 5.657e+008 1.000e+003 1.167e+000 1.033e-003 
1.661e-002 2.251e+009 5.657e+008 1.000e+003 1.167e+000 1.037e-003 
1.666e-002 2.258e+009 5.657e+008 1.000e+003 1.167e+000 1.040e-003 
1.671e-002 2.264e+009 5.657e+008 1.000e+003 1.167e+000 1.043e-003 
1.676e-002 2.271e+009 5.657e+008 1.000e+003 1.167e+000 1.047e-003 
1.681e-002 2.278e+009 5.657e+008 1.000e+003 1.167e+000 1.050e-003 
1.686e-002 2.285e+009 5.657e+008 1.000e+003 1.167e+000 1.054e-003 
1.691e-002 2.291e+009 5.657e+008 1.000e+003 1.167e+000 1.057e-003 
1.696e-002 2.298e+009 5.657e+008 1.000e+003 1.167e+000 1.060e-003 
1.701e-002 2.305e+009 5.657e+008 1.000e+003 1.167e+000 1.064e-003 
1.706e-002 2.312e+009 5.657e+008 1.000e+003 1.167e+000 1.067e-003 
1.711e-002 2.318e+009 5.657e+008 1.000e+003 1.167e+000 1.070e-003 
1.716e-002 2.325e+009 5.657e+008 1.000e+003 1.167e+000 1.074e-003 
1.721e-002 2.332e+009 5.657e+008 1.000e+003 1.167e+000 1.077e-003 
1.726e-002 2.339e+009 5.657e+008 1.000e+003 1.167e+000 1.081e-003 
1.731e-002 2.345e+009 5.657e+008 1.000e+003 1.167e+000 1.084e-003 
1.736e-002 2.352e+009 5.657e+008 1.000e+003 1.167e+000 1.087e-003 
1.741e-002 2.359e+009 5.657e+008 1.000e+003 1.167e+000 1.091e-003 
1.746e-002 2.365e+009 5.657e+008 1.000e+003 1.167e+000 1.094e-003 
1.751e-002 2.372e+009 5.657e+008 1.000e+003 1.167e+000 1.097e-003 
1.756e-002 2.379e+009 5.657e+008 1.000e+003 1.167e+000 1.101e-003 
1.761e-002 2.386e+009 5.657e+008 1.000e+003 1.167e+000 1.104e-003 
1.766e-002 2.392e+009 5.657e+008 1.000e+003 1.167e+000 1.108e-003 
1.770e-002 2.399e+009 5.657e+008 1.000e+003 1.167e+000 1.111e-003 
1.775e-002 2.406e+009 5.657e+008 1.000e+003 1.167e+000 1.114e-003 
1.781e-002 2.413e+009 5.657e+008 1.000e+003 1.167e+000 1.118e-003 
1.785e-002 2.419e+009 5.657e+008 1.000e+003 1.167e+000 1.121e-003 
1.790e-002 2.426e+009 5.657e+008 1.000e+003 1.167e+000 1.124e-003 
1.795e-002 2.433e+009 5.657e+008 1.000e+003 1.167e+000 1.128e-003 
1.800e-002 2.440e+009 5.657e+008 1.000e+003 1.167e+000 1.131e-003 
1.805e-002 2.446e+009 5.657e+008 1.000e+003 1.167e+000 1.134e-003 
1.810e-002 2.453e+009 5.657e+008 1.000e+003 1.167e+000 1.138e-003 
1.815e-002 2.460e+009 5.657e+008 1.000e+003 1.167e+000 1.141e-003 
1.820e-002 2.467e+009 5.657e+008 1.000e+003 1.167e+000 1.145e-003 
1.825e-002 2.473e+009 5.657e+008 1.000e+003 1.167e+000 1.148e-003 
1.830e-002 2.480e+009 5.657e+008 1.000e+003 1.167e+000 1.151e-003 
1.835e-002 2.487e+009 5.657e+008 1.000e+003 1.167e+000 1.155e-003 
1.840e-002 2.494e+009 5.657e+008 1.000e+003 1.167e+000 1.158e-003 
1.845e-002 2.500e+009 5.657e+008 1.000e+003 1.167e+000 1.161e-003 
1.850e-002 2.507e+009 5.657e+008 1.000e+003 1.167e+000 1.165e-003 
1.855e-002 2.514e+009 5.657e+008 1.000e+003 1.167e+000 1.168e-003 
1.860e-002 2.521e+009 5.657e+008 1.000e+003 1.167e+000 1.172e-003 
1.865e-002 2.527e+009 5.657e+008 1.000e+003 1.167e+000 1.175e-003 
1.870e-002 2.534e+009 5.657e+008 1.000e+003 1.167e+000 1.178e-003 
1.875e-002 2.541e+009 5.657e+008 1.000e+003 1.167e+000 1.182e-003 
1.880e-002 2.547e+009 5.657e+008 1.000e+003 1.167e+000 1.185e-003 
1.885e-002 2.554e+009 5.657e+008 1.000e+003 1.167e+000 1.188e-003 
1.890e-002 2.561e+009 5.657e+008 1.000e+003 1.167e+000 1.192e-003 
1.895e-002 2.568e+009 5.657e+008 1.000e+003 1.167e+000 1.195e-003 
1.900e-002 2.574e+009 5.657e+008 1.000e+003 1.167e+000 1.199e-003 
1.905e-002 2.581e+009 5.657e+008 1.000e+003 1.167e+000 1.202e-003 
1.910e-002 2.588e+009 5.657e+008 1.000e+003 1.167e+000 1.205e-003 
1.915e-002 2.595e+009 5.657e+008 1.000e+003 1.167e+000 1.209e-003 
1.920e-002 2.601e+009 5.657e+008 1.000e+003 1.167e+000 1.212e-003 
1.925e-002 2.608e+009 5.657e+008 1.000e+003 1.167e+000 1.215e-003 
1.930e-002 2.615e+009 5.657e+008 1.000e+003 1.167e+000 1.219e-003 
1.935e-002 2.622e+009 5.657e+008 1.000e+003 1.167e+000 1.222e-003 
1.940e-002 2.628e+009 5.657e+008 1.000e+003 1.167e+000 1.226e-003 
1.945e-002 2.635e+009 5.657e+008 1.000e+003 1.167e+000 1.229e-003 
1.950e-002 2.642e+009 5.657e+008 1.000e+003 1.167e+000 1.232e-003 
1.955e-002 2.649e+009 5.657e+008 1.000e+003 1.167e+000 1.236e-003 
1.960e-002 2.655e+009 5.657e+008 1.000e+003 1.167e+000 1.239e-003 
1.965e-002 2.662e+009 5.657e+008 1.000e+003 1.167e+000 1.242e-003 
1.970e-002 2.669e+009 5.657e+008 1.000e+003 1.167e+000 1.246e-003 
1.975e-002 2.676e+009 5.657e+008 1.000e+003 1.167e+000 1.249e-003 
1.980e-002 2.682e+009 5.657e+008 1.000e+003 1.167e+000 1.252e-003 
1.985e-002 2.689e+009 5.657e+008 1.000e+003 1.167e+000 1.256e-003 
1.990e-002 2.696e+009 5.657e+008 1.000e+003 1.167e+000 1.259e-003 
1.995e-002 2.702e+009 5.657e+008 1.000e+003 1.167e+000 1.263e-003 
2.000e-002 2.709e+009 5.657e+008 1.000e+003 1.167e+000 1.266e-003 
2.005e-002 2.716e+009 5.657e+008 1.000e+003 1.167e+000 1.269e-003 
2.010e-002 2.723e+009 5.657e+008 1.000e+003 1.167e+000 1.273e-003 
2.015e-002 2.729e+009 5.657e+008 1.000e+003 1.167e+000 1.276e-003 
2.020e-002 2.736e+009 5.657e+008 1.000e+003 1.167e+000 1.279e-003 
2.025e-002 2.743e+009 5.657e+008 1.000e+003 1.167e+000 1.283e-003 
2.030e-002 2.750e+009 5.657e+008 1.000e+003 1.167e+000 1.286e-003 
2.035e-002 2.756e+009 5.657e+008 1.000e+003 1.167e+000 1.290e-003 
2.040e-002 2.763e+009 5.657e+008 1.000e+003 1.167e+000 1.293e-003 
2.045e-002 2.770e+009 5.657e+008 1.000e+003 1.167e+000 1.296e-003 
2.050e-002 2.777e+009 5.657e+008 1.000e+003 1.167e+000 1.300e-003 
2.055e-002 2.783e+009 5.657e+008 1.000e+003 1.167e+000 1.303e-003 
2.060e-002 2.790e+009 5.657e+008 1.000e+003 1.167e+000 1.306e-003 
2.065e-002 2.797e+009 5.657e+008 1.000e+003 1.167e+000 1.310e-003 
2.070e-002 2.804e+009 5.657e+008 1.000e+003 1.167e+000 1.313e-003 
2.075e-002 2.810e+009 5.657e+008 1.000e+003 1.167e+000 1.317e-003 
2.080e-002 2.817e+009 5.657e+008 1.000e+003 1.167e+000 1.320e-003 
2.085e-002 2.824e+009 5.657e+008 1.000e+003 1.167e+000 1.323e-003 
2.090e-002 2.831e+009 5.657e+008 1.000e+003 1.167e+000 1.327e-003 
2.095e-002 2.837e+009 5.657e+008 1.000e+003 1.167e+000 1.330e-003 
2.100e-002 2.844e+009 5.657e+008 1.000e+003 1.167e+000 1.333e-003 
2.105e-002 2.851e+009 5.657e+008 1.000e+003 1.167e+000 1.337e-003 
2.110e-002 2.858e+009 5.657e+008 1.000e+003 1.167e+000 1.340e-003 
2.115e-002 2.864e+009 5.657e+008 1.000e+003 1.167e+000 1.344e-003 
2.120e-002 2.871e+009 5.657e+008 1.000e+003 1.167e+000 1.347e-003 
2.125e-002 2.878e+009 5.657e+008 1.000e+003 1.167e+000 1.350e-003 
2.130e-002 2.884e+009 5.657e+008 1.000e+003 1.167e+000 1.354e-003 
2.135e-002 2.891e+009 5.657e+008 1.000e+003 1.167e+000 1.357e-003 
2.140e-002 2.898e+009 5.657e+008 1.000e+003 1.167e+000 1.360e-003 
2.145e-002 2.905e+009 5.657e+008 1.000e+003 1.167e+000 1.364e-003 
2.150e-002 2.911e+009 5.657e+008 1.000e+003 1.167e+000 1.367e-003 
2.155e-002 2.918e+009 5.657e+008 1.000e+003 1.167e+000 1.370e-003 
2.160e-002 2.925e+009 5.657e+008 1.000e+003 1.167e+000 1.374e-003 
2.165e-002 2.932e+009 5.657e+008 1.000e+003 1.167e+000 1.377e-003 
2.170e-002 2.938e+009 5.657e+008 1.000e+003 1.167e+000 1.381e-003 
2.175e-002 2.945e+009 5.657e+008 1.000e+003 1.167e+000 1.384e-003 
2.180e-002 2.952e+009 5.657e+008 1.000e+003 1.167e+000 1.387e-003 
2.185e-002 2.958e+009 5.657e+008 1.000e+003 1.167e+000 1.391e-003 
2.190e-002 2.965e+009 5.657e+008 1.000e+003 1.167e+000 1.394e-003 
2.195e-002 2.972e+009 5.657e+008 1.000e+003 1.167e+000 1.397e-003 
2.200e-002 2.978e+009 5.658e+008 1.000e+003 1.167e+000 1.401e-003 
2.205e-002 2.985e+009 5.657e+008 1.000e+003 1.167e+000 1.404e-003 
2.210e-002 2.992e+009 5.657e+008 1.000e+003 1.167e+000 1.407e-003 
2.215e-002 2.998e+009 5.657e+008 1.000e+003 1.167e+000 1.411e-003 
2.220e-002 3.005e+009 5.658e+008 1.000e+003 1.167e+000 1.414e-003 
2.225e-002 3.012e+009 5.657e+008 1.000e+003 1.167e+000 1.417e-003 
2.230e-002 3.018e+009 5.657e+008 1.000e+003 1.167e+000 1.421e-003 
2.235e-002 3.025e+009 5.658e+008 1.000e+003 1.167e+000 1.424e-003 
2.239e-002 3.032e+009 5.657e+008 1.000e+003 1.167e+000 1.427e-003 
2.244e-002 3.038e+009 5.657e+008 1.000e+003 1.167e+000 1.431e-003 
2.249e-002 3.045e+009 5.657e+008 1.000e+003 1.167e+000 1.434e-003 
2.254e-002 3.052e+009 5.657e+008 1.000e+003 1.167e+000 1.437e-003 
2.259e-002 3.058e+009 5.657e+008 1.000e+003 1.167e+000 1.441e-003 
2.264e-002 3.065e+009 5.657e+008 1.000e+003 1.167e+000 1.444e-003 
2.269e-002 3.072e+009 5.657e+008 1.000e+003 1.167e+000 1.447e-003 
2.274e-002 3.078e+009 5.657e+008 1.000e+003 1.167e+000 1.451e-003 
2.279e-002 3.085e+009 5.657e+008 1.000e+003 1.167e+000 1.454e-003 
2.284e-002 3.092e+009 5.657e+008 1.000e+003 1.167e+000 1.457e-003 
2.289e-002 3.098e+009 5.657e+008 1.000e+003 1.167e+000 1.461e-003 
2.294e-002 3.105e+009 5.657e+008 1.000e+003 1.167e+000 1.464e-003 
2.299e-002 3.112e+009 5.657e+008 1.000e+003 1.167e+000 1.467e-003 
2.304e-002 3.119e+009 5.657e+008 1.000e+003 1.167e+000 1.471e-003 
2.309e-002 3.125e+009 5.657e+008 1.000e+003 1.167e+000 1.474e-003 
2.314e-002 3.132e+009 5.657e+008 1.000e+003 1.167e+000 1.477e-003 
2.319e-002 3.139e+009 5.658e+008 1.000e+003 1.167e+000 1.481e-003 
2.324e-002 3.145e+009 5.657e+008 1.000e+003 1.167e+000 1.484e-003 
2.329e-002 3.152e+009 5.657e+008 1.000e+003 1.167e+000 1.487e-003 
2.334e-002 3.159e+009 5.657e+008 1.000e+003 1.167e+000 1.491e-003 
2.339e-002 3.165e+009 5.657e+008 1.000e+003 1.167e+000 1.494e-003 
2.344e-002 3.172e+009 5.657e+008 1.000e+003 1.167e+000 1.498e-003 
2.349e-002 3.179e+009 5.657e+008 1.000e+003 1.167e+000 1.501e-003 
2.354e-002 3.186e+009 5.657e+008 1.000e+003 1.167e+000 1.504e-003 
2.359e-002 3.192e+009 5.657e+008 1.000e+003 1.167e+000 1.508e-003 
2.364e-002 3.199e+009 5.657e+008 1.000e+003 1.167e+000 1.511e-003 
2.369e-002 3.206e+009 5.657e+008 1.000e+003 1.167e+000 1.514e-003 
2.374e-002 3.212e+009 5.657e+008 1.000e+003 1.167e+000 1.518e-003 
2.379e-002 3.219e+009 5.657e+008 1.000e+003 1.167e+000 1.521e-003 
2.383e-002 3.226e+009 5.657e+008 1.000e+003 1.167e+000 1.524e-003 
2.388e-002 3.232e+009 5.657e+008 1.000e+003 1.167e+000 1.528e-003 
2.393e-002 3.239e+009 5.657e+008 1.000e+003 1.167e+000 1.531e-003 
2.398e-002 3.245e+009 5.657e+008 1.000e+003 1.167e+000 1.534e-003 
2.403e-002 3.252e+009 5.657e+008 1.000e+003 1.167e+000 1.537e-003 
2.408e-002 3.258e+009 5.657e+008 1.000e+003 1.167e+000 1.541e-003 
2.413e-002 3.265e+009 5.657e+008 1.000e+003 1.167e+000 1.544e-003 
2.418e-002 3.272e+009 5.657e+008 1.000e+003 1.167e+000 1.547e-003 
2.422e-002 3.278e+009 5.657e+008 1.000e+003 1.167e+000 1.551e-003 
2.427e-002 3.285e+009 5.657e+008 1.000e+003 1.167e+000 1.554e-003 
2.432e-002 3.292e+009 5.657e+008 1.000e+003 1.167e+000 1.557e-003 
2.437e-002 3.298e+009 5.657e+008 1.000e+003 1.167e+000 1.561e-003 
2.442e-002 3.305e+009 5.657e+008 1.000e+003 1.167e+000 1.564e-003 
2.447e-002 3.311e+009 5.657e+008 1.000e+003 1.167e+000 1.567e-003 
2.452e-002 3.318e+009 5.657e+008 1.000e+003 1.167e+000 1.570e-003 
2.457e-002 3.325e+009 5.657e+008 1.000e+003 1.167e+000 1.574e-003 
2.462e-002 3.331e+009 5.657e+008 1.000e+003 1.167e+000 1.577e-003 
2.467e-002 3.338e+009 5.657e+008 1.000e+003 1.167e+000 1.580e-003 
2.472e-002 3.345e+009 5.657e+008 1.000e+003 1.167e+000 1.584e-003 
2.477e-002 3.351e+009 5.657e+008 1.000e+003 1.167e+000 1.587e-003 
2.482e-002 3.358e+009 5.657e+008 1.000e+003 1.167e+000 1.590e-003 
2.487e-002 3.365e+009 5.657e+008 1.000e+003 1.167e+000 1.594e-003 
2.491e-002 3.371e+009 5.657e+008 1.000e+003 1.167e+000 1.597e-003 
2.496e-002 3.378e+009 5.657e+008 1.000e+003 1.167e+000 1.600e-003 
2.501e-002 3.384e+009 5.657e+008 1.000e+003 1.167e+000 1.604e-003 
2.506e-002 3.391e+009 5.657e+008 1.000e+003 1.167e+000 1.607e-003 
2.511e-002 3.398e+009 5.657e+008 1.000e+003 1.167e+000 1.610e-003 
2.516e-002 3.404e+009 5.657e+008 1.000e+003 1.167e+000 1.614e-003 
2.521e-002 3.411e+009 5.657e+008 1.000e+003 1.167e+000 1.617e-003 
2.526e-002 3.418e+009 5.657e+008 1.000e+003 1.167e+000 1.620e-003 
2.531e-002 3.424e+009 5.657e+008 1.000e+003 1.167e+000 1.624e-003 
2.536e-002 3.431e+009 5.657e+008 1.000e+003 1.167e+000 1.627e-003 
2.540e-002 3.437e+009 5.657e+008 1.000e+003 1.167e+000 1.630e-003 
2.545e-002 3.444e+009 5.657e+008 1.000e+003 1.167e+000 1.633e-003 
2.550e-002 3.451e+009 5.657e+008 1.000e+003 1.167e+000 1.637e-003 
2.555e-002 3.457e+009 5.657e+008 1.000e+003 1.167e+000 1.640e-003 
2.560e-002 3.464e+009 5.657e+008 1.000e+003 1.167e+000 1.643e-003 
2.565e-002 3.470e+009 5.657e+008 1.000e+003 1.167e+000 1.647e-003 
2.570e-002 3.477e+009 5.657e+008 1.000e+003 1.167e+000 1.650e-003 
2.575e-002 3.484e+009 5.657e+008 1.000e+003 1.167e+000 1.653e-003 
2.580e-002 3.490e+009 5.657e+008 1.000e+003 1.167e+000 1.657e-003 
2.585e-002 3.497e+009 5.657e+008 1.000e+003 1.167e+000 1.660e-003 
2.590e-002 3.504e+009 5.657e+008 1.000e+003 1.167e+000 1.663e-003 
2.594e-002 3.510e+009 5.658e+008 1.000e+003 1.167e+000 1.667e-003 
2.599e-002 3.517e+009 5.658e+008 1.000e+003 1.167e+000 1.670e-003 
2.604e-002 3.523e+009 5.657e+008 1.000e+003 1.167e+000 1.673e-003 
2.609e-002 3.530e+009 5.657e+008 1.000e+003 1.167e+000 1.676e-003 
2.614e-002 3.536e+009 5.657e+008 1.000e+003 1.167e+000 1.680e-003 
2.619e-002 3.543e+009 5.657e+008 1.000e+003 1.167e+000 1.683e-003 
2.623e-002 3.549e+009 5.657e+008 1.000e+003 1.167e+000 1.686e-003 
2.628e-002 3.556e+009 5.657e+008 1.000e+003 1.167e+000 1.689e-003 
2.633e-002 3.562e+009 5.658e+008 1.000e+003 1.167e+000 1.693e-003 
2.638e-002 3.569e+009 5.657e+008 1.000e+003 1.167e+000 1.696e-003 
2.643e-002 3.576e+009 5.657e+008 1.000e+003 1.167e+000 1.699e-003 
2.648e-002 3.582e+009 5.657e+008 1.000e+003 1.167e+000 1.703e-003 
2.653e-002 3.589e+009 5.657e+008 1.000e+003 1.167e+000 1.706e-003 
2.658e-002 3.595e+009 5.657e+008 1.000e+003 1.167e+000 1.709e-003 
2.663e-002 3.602e+009 5.657e+008 1.000e+003 1.167e+000 1.712e-003 
2.668e-002 3.609e+009 5.657e+008 1.000e+003 1.167e+000 1.716e-003 
2.672e-002 3.615e+009 5.657e+008 1.000e+003 1.167e+000 1.719e-003 
2.677e-002 3.622e+009 5.657e+008 1.000e+003 1.167e+000 1.722e-003 
2.682e-002 3.629e+009 5.657e+008 1.000e+003 1.167e+000 1.726e-003 
2.687e-002 3.635e+009 5.657e+008 1.000e+003 1.167e+000 1.729e-003 
2.692e-002 3.642e+009 5.657e+008 1.000e+003 1.167e+000 1.732e-003 
2.697e-002 3.649e+009 5.657e+008 1.000e+003 1.167e+000 1.736e-003 
2.702e-002 3.655e+009 5.657e+008 1.000e+003 1.167e+000 1.739e-003 
2.707e-002 3.662e+009 5.657e+008 1.000e+003 1.167e+000 1.742e-003 
2.712e-002 3.668e+009 5.657e+008 1.000e+003 1.167e+000 1.746e-003 
2.717e-002 3.675e+009 5.657e+008 1.000e+003 1.167e+000 1.749e-003 
2.722e-002 3.682e+009 5.657e+008 1.000e+003 1.167e+000 1.752e-003 
2.727e-002 3.688e+009 5.657e+008 1.000e+003 1.167e+000 1.756e-003 
2.732e-002 3.695e+009 5.657e+008 1.000e+003 1.167e+000 1.759e-003 
2.737e-002 3.702e+009 5.657e+008 1.000e+003 1.167e+000 1.762e-003 
2.742e-002 3.709e+009 5.657e+008 1.000e+003 1.167e+000 1.766e-003 
2.747e-002 3.715e+009 5.657e+008 1.000e+003 1.167e+000 1.769e-003 
2.752e-002 3.722e+009 5.657e+008 1.000e+003 1.167e+000 1.773e-003 
2.757e-002 3.729e+009 5.657e+008 1.000e+003 1.167e+000 1.776e-003 
2.761e-002 3.735e+009 5.657e+008 1.000e+003 1.167e+000 1.779e-003 
2.766e-002 3.742e+009 5.657e+008 1.000e+003 1.167e+000 1.783e-003 
2.771e-002 3.749e+009 5.657e+008 1.000e+003 1.167e+000 1.786e-003 
2.776e-002 3.755e+009 5.657e+008 1.000e+003 1.167e+000 1.789e-003 
2.781e-002 3.762e+009 5.657e+008 1.000e+003 1.167e+000 1.793e-003 
2.786e-002 3.769e+009 5.657e+008 1.000e+003 1.167e+000 1.796e-003 
2.791e-002 3.776e+009 5.657e+008 1.000e+003 1.167e+000 1.799e-003 
2.796e-002 3.782e+009 5.657e+008 1.000e+003 1.167e+000 1.803e-003 
2.801e-002 3.789e+009 5.657e+008 1.000e+003 1.167e+000 1.806e-003 
2.806e-002 3.795e+009 5.657e+008 1.000e+003 1.167e+000 1.809e-003 
2.811e-002 3.802e+009 5.658e+008 1.000e+003 1.167e+000 1.813e-003 
2.816e-002 3.809e+009 5.657e+008 1.000e+003 1.167e+000 1.816e-003 
2.821e-002 3.815e+009 5.657e+008 1.000e+003 1.167e+000 1.819e-003 
2.826e-002 3.822e+009 5.657e+008 1.000e+003 1.167e+000 1.822e-003 
2.831e-002 3.828e+009 5.657e+008 1.000e+003 1.167e+000 1.826e-003 
2.835e-002 3.835e+009 5.657e+008 1.000e+003 1.167e+000 1.829e-003 
2.840e-002 3.841e+009 5.657e+008 1.000e+003 1.167e+000 1.832e-003 
2.845e-002 3.848e+009 5.657e+008 1.000e+003 1.167e+000 1.836e-003 
2.850e-002 3.855e+009 5.658e+008 1.000e+003 1.167e+000 1.839e-003 
2.855e-002 3.861e+009 5.657e+008 1.000e+003 1.167e+000 1.842e-003 
2.860e-002 3.868e+009 5.657e+008 1.000e+003 1.167e+000 1.845e-003 
2.865e-002 3.874e+009 5.657e+008 1.000e+003 1.167e+000 1.849e-003 
2.870e-002 3.881e+009 5.657e+008 1.000e+003 1.167e+000 1.852e-003 
2.874e-002 3.888e+009 5.657e+008 1.000e+003 1.167e+000 1.855e-003 
2.879e-002 3.894e+009 5.657e+008 1.000e+003 1.167e+000 1.859e-003 
2.884e-002 3.901e+009 5.657e+008 1.000e+003 1.167e+000 1.862e-003 
2.889e-002 3.907e+009 5.657e+008 1.000e+003 1.167e+000 1.865e-003 
2.894e-002 3.914e+009 5.657e+008 1.000e+003 1.167e+000 1.869e-003 
2.899e-002 3.921e+009 5.657e+008 1.000e+003 1.167e+000 1.872e-003 
2.904e-002 3.927e+009 5.657e+008 1.000e+003 1.167e+000 1.875e-003 
2.909e-002 3.934e+009 5.657e+008 1.000e+003 1.167e+000 1.879e-003 
2.914e-002 3.941e+009 5.657e+008 1.000e+003 1.167e+000 1.882e-003 
2.919e-002 3.947e+009 5.657e+008 1.000e+003 1.167e+000 1.885e-003 
2.924e-002 3.954e+009 5.657e+008 1.000e+003 1.167e+000 1.889e-003 
2.929e-002 3.961e+009 5.657e+008 1.000e+003 1.167e+000 1.892e-003 
2.933e-002 3.967e+009 5.658e+008 1.000e+003 1.167e+000 1.895e-003 
2.938e-002 3.974e+009 5.657e+008 1.000e+003 1.167e+000 1.898e-003 
2.943e-002 3.980e+009 5.657e+008 1.000e+003 1.167e+000 1.902e-003 
2.948e-002 3.987e+009 5.657e+008 1.000e+003 1.167e+000 1.905e-003 
2.953e-002 3.993e+009 5.657e+008 1.000e+003 1.167e+000 1.908e-003 
2.958e-002 4.000e+009 5.657e+008 1.000e+003 1.167e+000 1.912e-003 
2.963e-002 4.007e+009 5.658e+008 1.000e+003 1.167e+000 1.915e-003 
2.968e-002 4.013e+009 5.657e+008 1.000e+003 1.167e+000 1.918e-003 
2.973e-002 4.020e+009 5.658e+008 1.000e+003 1.167e+000 1.922e-003 
2.977e-002 4.026e+009 5.657e+008 1.000e+003 1.167e+000 1.925e-003 
2.982e-002 4.033e+009 5.657e+008 1.000e+003 1.167e+000 1.928e-003 
2.987e-002 4.040e+009 5.658e+008 1.000e+003 1.167e+000 1.931e-003 
2.992e-002 4.046e+009 5.658e+008 1.000e+003 1.167e+000 1.935e-003 
2.997e-002 4.053e+009 5.657e+008 1.000e+003 1.167e+000 1.938e-003 
3.002e-002 4.059e+009 5.657e+008 1.000e+003 1.167e+000 1.941e-003 
3.007e-002 4.066e+009 5.657e+008 1.000e+003 1.167e+000 1.945e-003 
3.012e-002 4.072e+009 5.658e+008 1.000e+003 1.167e+000 1.948e-003 
3.016e-002 4.079e+009 5.657e+008 1.000e+003 1.167e+000 1.951e-003 
3.021e-002 4.086e+009 5.657e+008 1.000e+003 1.167e+000 1.954e-003 
3.026e-002 4.092e+009 5.657e+008 1.000e+003 1.167e+000 1.958e-003 
3.031e-002 4.099e+009 5.658e+008 1.000e+003 1.167e+000 1.961e-003 
3.036e-002 4.105e+009 5.657e+008 1.000e+003 1.167e+000 1.964e-003 
3.041e-002 4.112e+009 5.657e+008 1.000e+003 1.167e+000 1.968e-003 
3.046e-002 4.118e+009 5.657e+008 1.000e+003 1.167e+000 1.971e-003 
3.051e-002 4.125e+009 5.657e+008 1.000e+003 1.167e+000 1.974e-003 
3.055e-002 4.132e+009 5.657e+008 1.000e+003 1.167e+000 1.977e-003 
3.060e-002 4.138e+009 5.657e+008 1.000e+003 1.167e+000 1.981e-003 
3.065e-002 4.145e+009 5.658e+008 1.000e+003 1.167e+000 1.984e-003 
3.070e-002 4.151e+009 5.658e+008 1.000e+003 1.167e+000 1.987e-003 
3.075e-002 4.158e+009 5.657e+008 1.000e+003 1.167e+000 1.991e-003 
3.080e-002 4.164e+009 5.657e+008 1.000e+003 1.167e+000 1.994e-003 
3.085e-002 4.171e+009 5.658e+008 1.000e+003 1.167e+000 1.997e-003 
3.090e-002 4.178e+009 5.657e+008 1.000e+003 1.167e+000 2.000e-003 
3.094e-002 4.184e+009 5.657e+008 1.000e+003 1.167e+000 2.004e-003 
3.099e-002 4.191e+009 5.657e+008 1.000e+003 1.167e+000 2.007e-003 
3.104e-002 4.197e+009 5.658e+008 1.000e+003 1.167e+000 2.010e-003 
3.109e-002 4.204e+009 5.657e+008 1.000e+003 1.167e+000 2.014e-003 
3.114e-002 4.211e+009 5.657e+008 1.000e+003 1.167e+000 2.017e-003 
3.119e-002 4.217e+009 5.657e+008 1.000e+003 1.167e+000 2.020e-003 
3.124e-002 4.224e+009 5.657e+008 1.000e+003 1.167e+000 2.023e-003 
3.128e-002 4.230e+009 5.657e+008 1.000e+003 1.167e+000 2.027e-003 
3.133e-002 4.237e+009 5.657e+008 1.000e+003 1.167e+000 2.030e-003 
3.138e-002 4.243e+009 5.657e+008 1.000e+003 1.167e+000 2.033e-003 
3.143e-002 4.250e+009 5.657e+008 1.000e+003 1.167e+000 2.037e-003 
3.148e-002 4.256e+009 5.658e+008 1.000e+003 1.166e+000 2.040e-003 
3.153e-002 4.263e+009 5.658e+008 1.000e+003 1.167e+000 2.043e-003 
3.158e-002 4.269e+009 5.657e+008 1.000e+003 1.167e+000 2.046e-003 
3.163e-002 4.276e+009 5.657e+008 1.000e+003 1.167e+000 2.050e-003 
3.167e-002 4.283e+009 5.657e+008 1.000e+003 1.167e+000 2.053e-003 
3.172e-002 4.289e+009 5.657e+008 1.000e+003 1.167e+000 2.056e-003 
3.177e-002 4.296e+009 5.657e+008 1.000e+003 1.167e+000 2.060e-003 
3.182e-002 4.302e+009 5.657e+008 1.000e+003 1.167e+000 2.063e-003 
3.187e-002 4.309e+009 5.657e+008 1.000e+003 1.167e+000 2.066e-003 
3.192e-002 4.315e+009 5.657e+008 1.000e+003 1.167e+000 2.069e-003 
3.197e-002 4.322e+009 5.657e+008 1.000e+003 1.167e+000 2.073e-003 
3.201e-002 4.328e+009 5.657e+008 1.000e+003 1.167e+000 2.076e-003 
3.206e-002 4.335e+009 5.658e+008 1.000e+003 1.167e+000 2.079e-003 
3.211e-002 4.342e+009 5.658e+008 1.000e+003 1.167e+000 2.082e-003 
3.216e-002 4.348e+009 5.657e+008 1.000e+003 1.167e+000 2.086e-003 
3.221e-002 4.355e+009 5.658e+008 1.000e+003 1.167e+000 2.089e-003 
3.226e-002 4.361e+009 5.657e+008 1.000e+003 1.167e+000 2.092e-003 
3.231e-002 4.368e+009 5.657e+008 1.000e+003 1.167e+000 2.096e-003 
3.235e-002 4.374e+009 5.657e+008 1.000e+003 1.167e+000 2.099e-003 
3.240e-002 4.381e+009 5.657e+008 1.000e+003 1.167e+000 2.102e-003 
3.245e-002 4.387e+009 5.657e+008 1.000e+003 1.167e+000 2.105e-003 
3.250e-002 4.394e+009 5.658e+008 1.000e+003 1.167e+000 2.109e-003 
3.255e-002 4.401e+009 5.657e+008 1.000e+003 1.167e+000 2.112e-003 
3.260e-002 4.407e+009 5.657e+008 1.000e+003 1.167e+000 2.115e-003 
3.265e-002 4.414e+009 5.657e+008 1.000e+003 1.167e+000 2.119e-003 
3.270e-002 4.420e+009 5.657e+008 1.000e+003 1.167e+000 2.122e-003 
3.274e-002 4.427e+009 5.658e+008 1.000e+003 1.167e+000 2.125e-003 
3.279e-002 4.433e+009 5.657e+008 1.000e+003 1.167e+000 2.128e-003 
3.284e-002 4.440e+009 5.657e+008 1.000e+003 1.167e+000 2.132e-003 
3.289e-002 4.447e+009 5.657e+008 1.000e+003 1.167e+000 2.135e-003 
3.294e-002 4.453e+009 5.657e+008 1.000e+003 1.167e+000 2.138e-003 
3.299e-002 4.460e+009 5.657e+008 1.000e+003 1.167e+000 2.142e-003 
3.304e-002 4.466e+009 5.657e+008 1.000e+003 1.167e+000 2.145e-003 
3.308e-002 4.473e+009 5.657e+008 1.000e+003 1.167e+000 2.148e-003 
3.313e-002 4.479e+009 5.657e+008 1.000e+003 1.167e+000 2.151e-003 
3.318e-002 4.486e+009 5.657e+008 1.000e+003 1.167e+000 2.155e-003 
3.323e-002 4.493e+009 5.657e+008 1.000e+003 1.167e+000 2.158e-003 
3.328e-002 4.499e+009 5.657e+008 1.000e+003 1.167e+000 2.161e-003 
3.333e-002 4.506e+009 5.657e+008 1.000e+003 1.167e+000 2.165e-003 
3.338e-002 4.512e+009 5.657e+008 1.000e+003 1.167e+000 2.168e-003 
3.343e-002 4.519e+009 5.657e+008 1.000e+003 1.167e+000 2.171e-003 
3.347e-002 4.525e+009 5.657e+008 1.000e+003 1.167e+000 2.174e-003 
3.352e-002 4.532e+009 5.658e+008 1.000e+003 1.167e+000 2.178e-003 
3.357e-002 4.539e+009 5.658e+008 1.000e+003 1.166e+000 2.181e-003 
3.362e-002 4.545e+009 5.657e+008 1.000e+003 1.167e+000 2.184e-003 
3.367e-002 4.552e+009 5.657e+008 1.000e+003 1.167e+000 2.188e-003 
3.372e-002 4.558e+009 5.657e+008 1.000e+003 1.167e+000 2.191e-003 
3.377e-002 4.565e+009 5.658e+008 1.000e+003 1.167e+000 2.194e-003 
3.382e-002 4.571e+009 5.657e+008 1.000e+003 1.167e+000 2.197e-003 
3.386e-002 4.578e+009 5.657e+008 1.000e+003 1.167e+000 2.201e-003 
3.391e-002 4.585e+009 5.657e+008 1.000e+003 1.167e+000 2.204e-003 
3.396e-002 4.591e+009 5.657e+008 1.000e+003 1.167e+000 2.207e-003 
3.401e-002 4.598e+009 5.657e+008 1.000e+003 1.167e+000 2.211e-003 
3.406e-002 4.604e+009 5.658e+008 1.000e+003 1.167e+000 2.214e-003 
3.411e-002 4.611e+009 5.657e+008 1.000e+003 1.167e+000 2.217e-003 
3.416e-002 4.618e+009 5.657e+008 1.000e+003 1.167e+000 2.221e-003 
3.421e-002 4.624e+009 5.657e+008 1.000e+003 1.167e+000 2.224e-003 
3.426e-002 4.631e+009 5.657e+008 1.000e+003 1.167e+000 2.227e-003 
3.430e-002 4.637e+009 5.657e+008 1.000e+003 1.167e+000 2.230e-003 
3.435e-002 4.644e+009 5.657e+008 1.000e+003 1.167e+000 2.234e-003 
3.440e-002 4.650e+009 5.657e+008 1.000e+003 1.167e+000 2.237e-003 
3.445e-002 4.657e+009 5.657e+008 1.000e+003 1.167e+000 2.240e-003 
3.450e-002 4.663e+009 5.657e+008 1.000e+003 1.167e+000 2.243e-003 
3.455e-002 4.670e+009 5.657e+008 1.000e+003 1.167e+000 2.247e-003 
3.460e-002 4.677e+009 5.657e+008 1.000e+003 1.167e+000 2.250e-003 
3.465e-002 4.683e+009 5.657e+008 1.000e+003 1.167e+000 2.253e-003 
3.469e-002 4.690e+009 5.657e+008 1.000e+003 1.167e+000 2.257e-003 
3.474e-002 4.696e+009 5.657e+008 1.000e+003 1.167e+000 2.260e-003 
3.479e-002 4.703e+009 5.657e+008 1.000e+003 1.167e+000 2.263e-003 
3.484e-002 4.710e+009 5.657e+008 1.000e+003 1.167e+000 2.267e-003 
3.489e-002 4.716e+009 5.657e+008 1.000e+003 1.167e+000 2.270e-003 
3.494e-002 4.723e+009 5.657e+008 1.000e+003 1.167e+000 2.273e-003 
3.499e-002 4.729e+009 5.657e+008 1.000e+003 1.167e+000 2.276e-003 
3.504e-002 4.736e+009 5.657e+008 1.000e+003 1.167e+000 2.280e-003 
3.508e-002 4.742e+009 5.657e+008 1.000e+003 1.167e+000 2.283e-003 
3.513e-002 4.749e+009 5.657e+008 1.000e+003 1.167e+000 2.286e-003 
3.518e-002 4.755e+009 5.657e+008 1.000e+003 1.167e+000 2.289e-003 
3.523e-002 4.762e+009 5.657e+008 1.000e+003 1.167e+000 2.293e-003 
3.528e-002 4.768e+009 5.657e+008 1.000e+003 1.167e+000 2.296e-003 
3.533e-002 4.775e+009 5.657e+008 1.000e+003 1.167e+000 2.299e-003 
3.537e-002 4.782e+009 5.657e+008 1.000e+003 1.167e+000 2.303e-003 
3.542e-002 4.788e+009 5.657e+008 1.000e+003 1.167e+000 2.306e-003 
3.547e-002 4.795e+009 5.657e+008 1.000e+003 1.167e+000 2.309e-003 
3.552e-002 4.801e+009 5.657e+008 1.000e+003 1.167e+000 2.312e-003 
3.557e-002 4.808e+009 5.657e+008 1.000e+003 1.167e+000 2.316e-003 
3.562e-002 4.815e+009 5.657e+008 1.000e+003 1.167e+000 2.319e-003 
3.567e-002 4.821e+009 5.658e+008 1.000e+003 1.167e+000 2.322e-003 
3.572e-002 4.828e+009 5.658e+008 1.000e+003 1.167e+000 2.326e-003 
3.577e-002 4.834e+009 5.657e+008 1.000e+003 1.167e+000 2.329e-003 
3.581e-002 4.841e+009 5.657e+008 1.000e+003 1.167e+000 2.332e-003 
3.586e-002 4.847e+009 5.657e+008 1.000e+003 1.167e+000 2.335e-003 
3.591e-002 4.854e+009 5.657e+008 1.000e+003 1.167e+000 2.339e-003 
3.596e-002 4.860e+009 5.657e+008 1.000e+003 1.167e+000 2.342e-003 
3.601e-002 4.867e+009 5.657e+008 1.000e+003 1.167e+000 2.345e-003 
3.606e-002 4.874e+009 5.657e+008 1.000e+003 1.167e+000 2.349e-003 
3.611e-002 4.880e+009 5.657e+008 1.000e+003 1.167e+000 2.352e-003 
3.615e-002 4.887e+009 5.657e+008 1.000e+003 1.167e+000 2.355e-003 
3.620e-002 4.893e+009 5.657e+008 1.000e+003 1.167e+000 2.358e-003 
3.625e-002 4.900e+009 5.657e+008 1.000e+003 1.167e+000 2.362e-003 
3.630e-002 4.906e+009 5.657e+008 1.000e+003 1.167e+000 2.365e-003 
3.635e-002 4.913e+009 5.657e+008 1.000e+003 1.167e+000 2.368e-003 
3.640e-002 4.920e+009 5.657e+008 1.000e+003 1.167e+000 2.372e-003 
3.645e-002 4.926e+009 5.657e+008 1.000e+003 1.167e+000 2.375e-003 
3.650e-002 4.933e+009 5.657e+008 1.000e+003 1.167e+000 2.378e-003 
3.655e-002 4.939e+009 5.657e+008 1.000e+003 1.167e+000 2.381e-003 
3.659e-002 4.946e+009 5.658e+008 1.000e+003 1.166e+000 2.385e-003 
3.664e-002 4.952e+009 5.657e+008 1.000e+003 1.167e+000 2.388e-003 
3.669e-002 4.959e+009 5.657e+008 1.000e+003 1.167e+000 2.391e-003 
3.674e-002 4.966e+009 5.657e+008 1.000e+003 1.167e+000 2.395e-003 
3.679e-002 4.972e+009 5.657e+008 1.000e+003 1.167e+000 2.398e-003 
3.684e-002 4.979e+009 5.657e+008 1.000e+003 1.167e+000 2.401e-003 
3.689e-002 4.985e+009 5.657e+008 1.000e+003 1.167e+000 2.404e-003 
3.693e-002 4.992e+009 5.657e+008 1.000e+003 1.167e+000 2.408e-003 
3.698e-002 4.999e+009 5.657e+008 1.000e+003 1.167e+000 2.411e-003 
3.703e-002 5.005e+009 5.657e+008 1.000e+003 1.167e+000 2.414e-003 
3.708e-002 5.012e+009 5.657e+008 1.000e+003 1.167e+000 2.418e-003 
3.713e-002 5.018e+009 5.658e+008 1.000e+003 1.167e+000 2.421e-003 
3.718e-002 5.025e+009 5.657e+008 1.000e+003 1.167e+000 2.424e-003 
3.723e-002 5.031e+009 5.657e+008 1.000e+003 1.167e+000 2.427e-003 
3.727e-002 5.038e+009 5.657e+008 1.000e+003 1.167e+000 2.431e-003 
3.732e-002 5.044e+009 5.657e+008 1.000e+003 1.167e+000 2.434e-003 
3.737e-002 5.051e+009 5.657e+008 1.000e+003 1.167e+000 2.437e-003 
3.742e-002 5.057e+009 5.657e+008 1.000e+003 1.167e+000 2.441e-003 
3.747e-002 5.064e+009 5.657e+008 1.000e+003 1.167e+000 2.444e-003 
3.752e-002 5.071e+009 5.658e+008 1.000e+003 1.167e+000 2.447e-003 
3.757e-002 5.077e+009 5.657e+008 1.000e+003 1.167e+000 2.450e-003 
3.762e-002 5.084e+009 5.658e+008 1.000e+003 1.167e+000 2.454e-003 
3.766e-002 5.090e+009 5.657e+008 1.000e+003 1.167e+000 2.457e-003 
3.771e-002 5.097e+009 5.658e+008 1.000e+003 1.167e+000 2.460e-003 
3.776e-002 5.103e+009 5.658e+008 1.000e+003 1.167e+000 2.463e-003 
3.781e-002 5.110e+009 5.657e+008 1.000e+003 1.167e+000 2.467e-003 
3.786e-002 5.116e+009 5.657e+008 1.000e+003 1.167e+000 2.470e-003 
3.791e-002 5.123e+009 5.657e+008 1.000e+003 1.167e+000 2.473e-003 
3.796e-002 5.130e+009 5.657e+008 1.000e+003 1.167e+000 2.477e-003 
3.801e-002 5.136e+009 5.657e+008 1.000e+003 1.167e+000 2.480e-003 
3.805e-002 5.143e+009 5.658e+008 1.000e+003 1.167e+000 2.483e-003 
3.810e-002 5.149e+009 5.657e+008 1.000e+003 1.167e+000 2.487e-003 
3.815e-002 5.156e+009 5.657e+008 1.000e+003 1.167e+000 2.490e-003 
3.820e-002 5.163e+009 5.657e+008 1.000e+003 1.167e+000 2.493e-003 
3.825e-002 5.169e+009 5.657e+008 1.000e+003 1.167e+000 2.496e-003 
3.830e-002 5.176e+009 5.657e+008 1.000e+003 1.167e+000 2.500e-003 
3.835e-002 5.182e+009 5.657e+008 1.000e+003 1.167e+000 2.503e-003 
3.840e-002 5.189e+009 5.657e+008 1.000e+003 1.167e+000 2.506e-003 
3.844e-002 5.195e+009 5.657e+008 1.000e+003 1.167e+000 2.510e-003 
3.849e-002 5.202e+009 5.657e+008 1.000e+003 1.167e+000 2.513e-003 
3.854e-002 5.209e+009 5.657e+008 1.000e+003 1.167e+000 2.516e-003 
3.859e-002 5.215e+009 5.657e+008 1.000e+003 1.167e+000 2.519e-003 
3.864e-002 5.222e+009 5.657e+008 1.000e+003 1.167e+000 2.523e-003 
3.869e-002 5.228e+009 5.657e+008 1.000e+003 1.167e+000 2.526e-003 
3.874e-002 5.235e+009 5.657e+008 1.000e+003 1.167e+000 2.529e-003 
3.878e-002 5.241e+009 5.659e+008 1.000e+003 1.166e+000 2.532e-003 
3.883e-002 5.248e+009 5.657e+008 1.000e+003 1.167e+000 2.536e-003 
3.888e-002 5.254e+009 5.657e+008 1.000e+003 1.167e+000 2.539e-003 
3.893e-002 5.261e+009 5.657e+008 1.000e+003 1.167e+000 2.542e-003 
3.898e-002 5.267e+009 5.657e+008 1.000e+003 1.167e+000 2.546e-003 
3.903e-002 5.274e+009 5.657e+008 1.000e+003 1.167e+000 2.549e-003 
3.908e-002 5.281e+009 5.658e+008 1.000e+003 1.167e+000 2.552e-003 
3.912e-002 5.287e+009 5.657e+008 1.000e+003 1.167e+000 2.555e-003 
3.917e-002 5.293e+009 5.657e+008 1.000e+003 1.167e+000 2.559e-003 
3.922e-002 5.300e+009 5.657e+008 1.000e+003 1.167e+000 2.562e-003 
3.927e-002 5.307e+009 5.657e+008 1.000e+003 1.167e+000 2.565e-003 
3.932e-002 5.313e+009 5.657e+008 1.000e+003 1.167e+000 2.568e-003 
3.937e-002 5.320e+009 5.657e+008 1.000e+003 1.167e+000 2.572e-003 
3.941e-002 5.326e+009 5.657e+008 1.000e+003 1.167e+000 2.575e-003 
3.946e-002 5.333e+009 5.657e+008 1.000e+003 1.167e+000 2.578e-003 
3.951e-002 5.339e+009 5.658e+008 1.000e+003 1.167e+000 2.581e-003 
3.956e-002 5.346e+009 5.657e+008 1.000e+003 1.167e+000 2.585e-003 
3.961e-002 5.352e+009 5.657e+008 1.000e+003 1.167e+000 2.588e-003 
3.966e-002 5.359e+009 5.658e+008 1.000e+003 1.167e+000 2.591e-003 
3.970e-002 5.365e+009 5.657e+008 1.000e+003 1.167e+000 2.594e-003 
3.975e-002 5.372e+009 5.659e+008 1.000e+003 1.166e+000 2.598e-003 
3.980e-002 5.378e+009 5.657e+008 1.000e+003 1.167e+000 2.601e-003 
3.985e-002 5.385e+009 5.657e+008 1.000e+003 1.167e+000 2.604e-003 
3.990e-002 5.391e+009 5.658e+008 1.000e+003 1.167e+000 2.607e-003 
3.994e-002 5.398e+009 5.658e+008 1.000e+003 1.167e+000 2.611e-003 
3.999e-002 5.404e+009 5.659e+008 1.000e+003 1.166e+000 2.614e-003 
4.004e-002 5.410e+009 5.657e+008 1.000e+003 1.167e+000 2.617e-003 
4.009e-002 5.417e+009 5.658e+008 1.000e+003 1.167e+000 2.620e-003 
4.013e-002 5.423e+009 5.657e+008 1.000e+003 1.167e+000 2.624e-003 
4.018e-002 5.430e+009 5.658e+008 1.000e+003 1.167e+000 2.627e-003 
4.023e-002 5.436e+009 5.657e+008 1.000e+003 1.167e+000 2.630e-003 
4.028e-002 5.443e+009 5.657e+008 1.000e+003 1.167e+000 2.633e-003 
4.033e-002 5.449e+009 5.657e+008 1.000e+003 1.167e+000 2.636e-003 
4.037e-002 5.456e+009 5.658e+008 1.000e+003 1.167e+000 2.640e-003 
4.042e-002 5.462e+009 5.658e+008 1.000e+003 1.167e+000 2.643e-003 
4.047e-002 5.469e+009 5.658e+008 1.000e+003 1.167e+000 2.646e-003 
4.052e-002 5.475e+009 5.657e+008 1.000e+003 1.167e+000 2.649e-003 
4.057e-002 5.481e+009 5.658e+008 1.000e+003 1.167e+000 2.653e-003 
4.061e-002 5.488e+009 5.658e+008 1.000e+003 1.167e+000 2.656e-003 
4.066e-002 5.494e+009 5.658e+008 1.000e+003 1.167e+000 2.659e-003 
4.071e-002 5.501e+009 5.658e+008 1.000e+003 1.167e+000 2.662e-003 
4.076e-002 5.507e+009 5.657e+008 1.000e+003 1.167e+000 2.665e-003 
4.080e-002 5.513e+009 5.657e+008 1.000e+003 1.167e+000 2.669e-003 
4.085e-002 5.520e+009 5.658e+008 1.000e+003 1.167e+000 2.672e-003 
4.090e-002 5.526e+009 5.658e+008 1.000e+003 1.167e+000 2.675e-003 
4.095e-002 5.533e+009 5.658e+008 1.000e+003 1.167e+000 2.678e-003 
4.100e-002 5.540e+009 5.658e+008 1.000e+003 1.167e+000 2.682e-003 
4.104e-002 5.546e+009 5.657e+008 1.000e+003 1.167e+000 2.685e-003 
4.109e-002 5.552e+009 5.657e+008 1.000e+003 1.167e+000 2.688e-003 
4.114e-002 5.559e+009 5.658e+008 1.000e+003 1.167e+000 2.691e-003 
4.119e-002 5.565e+009 5.657e+008 1.000e+003 1.167e+000 2.694e-003 
4.123e-002 5.572e+009 5.657e+008 1.000e+003 1.167e+000 2.698e-003 
4.128e-002 5.578e+009 5.657e+008 1.000e+003 1.167e+000 2.701e-003 
4.133e-002 5.585e+009 5.658e+008 1.000e+003 1.167e+000 2.704e-003 
4.138e-002 5.591e+009 5.657e+008 1.000e+003 1.167e+000 2.707e-003 
4.143e-002 5.597e+009 5.657e+008 1.000e+003 1.167e+000 2.711e-003 
4.147e-002 5.604e+009 5.659e+008 1.000e+003 1.166e+000 2.714e-003 
4.152e-002 5.611e+009 5.657e+008 1.000e+003 1.167e+000 2.717e-003 
4.157e-002 5.617e+009 5.657e+008 1.000e+003 1.167e+000 2.720e-003 
4.162e-002 5.624e+009 5.657e+008 1.000e+003 1.167e+000 2.724e-003 
4.167e-002 5.630e+009 5.658e+008 1.000e+003 1.167e+000 2.727e-003 
4.171e-002 5.636e+009 5.659e+008 1.000e+003 1.166e+000 2.730e-003 
4.176e-002 5.643e+009 5.659e+008 1.000e+003 1.166e+000 2.733e-003 
4.181e-002 5.649e+009 5.658e+008 1.000e+003 1.167e+000 2.736e-003 
4.186e-002 5.655e+009 5.657e+008 1.000e+003 1.167e+000 2.740e-003 
4.190e-002 5.662e+009 5.657e+008 1.000e+003 1.167e+000 2.743e-003 
4.195e-002 5.668e+009 5.658e+008 1.000e+003 1.167e+000 2.746e-003 
4.200e-002 5.675e+009 5.658e+008 1.000e+003 1.167e+000 2.749e-003 
4.205e-002 5.681e+009 5.657e+008 1.000e+003 1.167e+000 2.752e-003 
4.209e-002 5.688e+009 5.657e+008 1.000e+003 1.167e+000 2.756e-003 
4.214e-002 5.694e+009 5.657e+008 1.000e+003 1.167e+000 2.759e-003 
4.219e-002 5.700e+009 5.657e+008 1.000e+003 1.167e+000 2.762e-003 
4.224e-002 5.707e+009 5.658e+008 1.000e+003 1.167e+000 2.765e-003 
4.229e-002 5.713e+009 5.657e+008 1.000e+003 1.167e+000 2.769e-003 
4.233e-002 5.720e+009 5.657e+008 1.000e+003 1.167e+000 2.772e-003 
4.238e-002 5.726e+009 5.659e+008 1.000e+003 1.166e+000 2.775e-003 
4.243e-002 5.733e+009 5.657e+008 1.000e+003 1.167e+000 2.778e-003 
4.248e-002 5.739e+009 5.657e+008 1.000e+003 1.167e+000 2.782e-003 
4.253e-002 5.746e+009 5.657e+008 1.000e+003 1.167e+000 2.785e-003 
4.258e-002 5.752e+009 5.658e+008 1.000e+003 1.167e+000 2.788e-003 
4.262e-002 5.759e+009 5.659e+008 1.000e+003 1.166e+000 2.791e-003 
4.267e-002 5.765e+009 5.658e+008 1.000e+003 1.166e+000 2.795e-003 
4.272e-002 5.772e+009 5.657e+008 1.000e+003 1.167e+000 2.798e-003 
4.277e-002 5.778e+009 5.658e+008 1.000e+003 1.167e+000 2.801e-003 
4.282e-002 5.785e+009 5.657e+008 1.000e+003 1.167e+000 2.804e-003 
4.286e-002 5.791e+009 5.657e+008 1.000e+003 1.167e+000 2.808e-003 
4.291e-002 5.798e+009 5.658e+008 1.000e+003 1.167e+000 2.811e-003 
4.296e-002 5.804e+009 5.657e+008 1.000e+003 1.167e+000 2.814e-003 
4.301e-002 5.811e+009 5.657e+008 1.000e+003 1.167e+000 2.817e-003 
4.306e-002 5.817e+009 5.657e+008 1.000e+003 1.167e+000 2.821e-003 
4.310e-002 5.824e+009 5.657e+008 1.000e+003 1.167e+000 2.824e-003 
4.315e-002 5.830e+009 5.658e+008 1.000e+003 1.167e+000 2.827e-003 
4.320e-002 5.837e+009 5.657e+008 1.000e+003 1.167e+000 2.830e-003 
4.325e-002 5.843e+009 5.657e+008 1.000e+003 1.167e+000 2.833e-003 
4.330e-002 5.850e+009 5.657e+008 1.000e+003 1.167e+000 2.837e-003 
4.334e-002 5.856e+009 5.657e+008 1.000e+003 1.167e+000 2.840e-003 
4.339e-002 5.863e+009 5.657e+008 1.000e+003 1.167e+000 2.843e-003 
4.344e-002 5.869e+009 5.657e+008 1.000e+003 1.167e+000 2.846e-003 
4.349e-002 5.875e+009 5.657e+008 1.000e+003 1.167e+000 2.850e-003 
4.354e-002 5.882e+009 5.658e+008 1.000e+003 1.167e+000 2.853e-003 
4.358e-002 5.888e+009 5.657e+008 1.000e+003 1.167e+000 2.856e-003 
4.363e-002 5.895e+009 5.658e+008 1.000e+003 1.167e+000 2.859e-003 
4.368e-002 5.901e+009 5.658e+008 1.000e+003 1.167e+000 2.863e-003 
4.373e-002 5.908e+009 5.657e+008 1.000e+003 1.167e+000 2.866e-003 
4.378e-002 5.914e+009 5.657e+008 1.000e+003 1.167e+000 2.869e-003 
4.383e-002 5.921e+009 5.657e+008 1.000e+003 1.167e+000 2.872e-003 
4.387e-002 5.927e+009 5.657e+008 1.000e+003 1.167e+000 2.876e-003 
4.392e-002 5.934e+009 5.657e+008 1.000e+003 1.167e+000 2.879e-003 
4.397e-002 5.940e+009 5.658e+008 1.000e+003 1.167e+000 2.882e-003 
4.402e-002 5.947e+009 5.657e+008 1.000e+003 1.167e+000 2.885e-003 
4.407e-002 5.954e+009 5.657e+008 1.000e+003 1.167e+000 2.889e-003 
4.412e-002 5.960e+009 5.657e+008 1.000e+003 1.167e+000 2.892e-003 
4.416e-002 5.967e+009 5.657e+008 1.000e+003 1.167e+000 2.895e-003 
4.421e-002 5.973e+009 5.657e+008 1.000e+003 1.167e+000 2.899e-003 
4.426e-002 5.980e+009 5.657e+008 1.000e+003 1.167e+000 2.902e-003 
4.431e-002 5.986e+009 5.657e+008 1.000e+003 1.167e+000 2.905e-003 
4.436e-002 5.993e+009 5.657e+008 1.000e+003 1.167e+000 2.908e-003 
4.441e-002 5.999e+009 5.657e+008 1.000e+003 1.167e+000 2.912e-003 
4.445e-002 6.006e+009 5.657e+008 1.000e+003 1.167e+000 2.915e-003 
4.450e-002 6.012e+009 5.657e+008 1.000e+003 1.167e+000 2.918e-003 
4.455e-002 6.019e+009 5.657e+008 1.000e+003 1.167e+000 2.921e-003 
4.460e-002 6.025e+009 5.657e+008 1.000e+003 1.167e+000 2.925e-003 
