# Supplementary material for: Strain rate dependency of dislocation plasticity
Source: Nat Commun. 2021 Mar 23;12:1845. doi: 10.1038/s41467-021-21939-1 (PMC7988163; doi:10.1038/s41467-021-21939-1)
Supplement: Supplementary file 3 — Supplementary Data 1 [file 41467_2021_21939_MOESM3_ESM.zip › Supplementary Data 1/DDDSimulationSet4/StrainRate=1e3s-1/InitialDislocationDensity=6.8e11m-2 (2).dat]

#strain(1), stress(Pa), dislocation density(m-2), strain rate(s-1), mean dislocation velocity(km/s), plastic strain(1)
2.308e-006 3.277e+005 6.407e+011 1.000e+003 5.670e-004 3.877e-008 
4.618e-006 6.503e+005 6.407e+011 1.000e+003 1.268e-003 1.181e-007 
6.928e-006 9.694e+005 6.408e+011 1.000e+003 9.595e-004 2.210e-007 
9.238e-006 1.286e+006 6.408e+011 1.000e+003 5.013e-005 3.387e-007 
1.155e-005 1.602e+006 6.408e+011 1.000e+003 7.644e-004 4.641e-007 
1.386e-005 1.917e+006 6.408e+011 1.000e+003 5.220e-004 5.974e-007 
1.617e-005 2.231e+006 6.408e+011 1.000e+003 3.905e-004 7.358e-007 
1.848e-005 2.544e+006 6.408e+011 1.000e+003 9.292e-004 8.787e-007 
2.079e-005 2.857e+006 6.408e+011 1.000e+003 4.123e-004 1.026e-006 
2.310e-005 3.169e+006 6.408e+011 1.000e+003 1.278e-003 1.177e-006 
2.541e-005 3.481e+006 6.409e+011 1.000e+003 1.024e-003 1.331e-006 
2.772e-005 3.793e+006 6.409e+011 1.000e+003 1.198e-003 1.486e-006 
3.003e-005 4.104e+006 6.409e+011 1.000e+003 7.591e-004 1.644e-006 
3.234e-005 4.415e+006 6.410e+011 1.000e+003 7.700e-004 1.802e-006 
3.465e-005 4.726e+006 6.410e+011 1.000e+003 1.174e-003 1.959e-006 
3.696e-005 5.038e+006 6.411e+011 1.000e+003 6.578e-004 2.114e-006 
3.927e-005 5.349e+006 6.412e+011 1.000e+003 1.185e-003 2.273e-006 
4.158e-005 5.659e+006 6.412e+011 1.000e+003 2.255e-003 2.439e-006 
4.389e-005 5.959e+006 6.411e+011 1.000e+003 2.629e-003 2.675e-006 
4.620e-005 6.260e+006 6.412e+011 1.000e+003 2.525e-003 2.902e-006 
4.851e-005 6.561e+006 6.412e+011 1.000e+003 2.512e-003 3.130e-006 
5.082e-005 6.859e+006 6.412e+011 1.000e+003 3.100e-003 3.380e-006 
5.313e-005 7.144e+006 6.413e+011 1.000e+003 3.042e-003 3.715e-006 
5.544e-005 7.429e+006 6.415e+011 1.000e+003 2.670e-003 4.056e-006 
5.775e-005 7.713e+006 6.417e+011 1.000e+003 2.878e-003 4.403e-006 
6.006e-005 7.996e+006 6.419e+011 1.000e+003 2.981e-003 4.758e-006 
6.237e-005 8.278e+006 6.421e+011 1.000e+003 3.197e-003 5.115e-006 
6.468e-005 8.560e+006 6.423e+011 1.000e+003 3.406e-003 5.477e-006 
6.699e-005 8.841e+006 6.423e+011 1.000e+003 1.222e-003 5.841e-006 
6.930e-005 9.120e+006 6.423e+011 1.000e+003 3.355e-003 6.223e-006 
7.161e-005 9.397e+006 6.425e+011 1.000e+003 3.528e-003 6.612e-006 
7.392e-005 9.675e+006 6.428e+011 1.000e+003 3.747e-003 7.005e-006 
7.623e-005 9.951e+006 6.432e+011 1.000e+003 3.762e-003 7.407e-006 
7.854e-005 1.022e+007 6.438e+011 1.000e+003 4.127e-003 7.819e-006 
8.085e-005 1.049e+007 6.440e+011 1.000e+003 3.437e-003 8.265e-006 
8.316e-005 1.076e+007 6.443e+011 1.000e+003 4.458e-003 8.745e-006 
8.547e-005 1.103e+007 6.445e+011 1.000e+003 3.901e-003 9.166e-006 
8.778e-005 1.131e+007 6.451e+011 1.000e+003 3.436e-003 9.546e-006 
9.009e-005 1.159e+007 6.455e+011 1.000e+003 4.450e-003 9.960e-006 
9.240e-005 1.185e+007 6.457e+011 1.000e+003 5.076e-003 1.047e-005 
9.471e-005 1.209e+007 6.453e+011 1.000e+003 4.513e-003 1.109e-005 
9.702e-005 1.233e+007 6.451e+011 1.000e+003 4.549e-003 1.173e-005 
9.933e-005 1.257e+007 6.449e+011 1.000e+003 5.138e-003 1.238e-005 
1.016e-004 1.281e+007 6.449e+011 1.000e+003 5.140e-003 1.307e-005 
1.040e-004 1.304e+007 6.435e+011 1.000e+003 5.006e-003 1.376e-005 
1.063e-004 1.327e+007 6.437e+011 1.000e+003 5.439e-003 1.447e-005 
1.086e-004 1.348e+007 6.436e+011 1.000e+003 7.922e-003 1.533e-005 
1.109e-004 1.366e+007 6.436e+011 1.000e+003 8.065e-003 1.641e-005 
1.132e-004 1.383e+007 6.437e+011 1.000e+003 8.640e-003 1.757e-005 
1.155e-004 1.398e+007 6.440e+011 1.000e+003 8.740e-003 1.879e-005 
1.178e-004 1.413e+007 6.444e+011 1.000e+003 8.647e-003 2.005e-005 
1.201e-004 1.428e+007 6.448e+011 1.000e+003 8.879e-003 2.135e-005 
1.224e-004 1.442e+007 6.452e+011 1.000e+003 9.545e-003 2.271e-005 
1.247e-004 1.456e+007 6.462e+011 1.000e+003 3.179e-002 2.406e-005 
1.271e-004 1.469e+007 6.454e+011 1.000e+003 3.376e-002 2.545e-005 
1.294e-004 1.483e+007 6.462e+011 1.000e+003 2.911e-002 2.678e-005 
1.317e-004 1.499e+007 6.425e+011 1.000e+003 9.285e-003 2.798e-005 
1.340e-004 1.515e+007 6.427e+011 1.000e+003 3.673e-003 2.917e-005 
1.363e-004 1.533e+007 6.443e+011 1.000e+003 2.895e-003 3.023e-005 
1.386e-004 1.552e+007 6.455e+011 1.000e+003 5.529e-003 3.123e-005 
1.409e-004 1.573e+007 6.442e+011 1.000e+003 7.572e-003 3.212e-005 
1.432e-004 1.595e+007 6.462e+011 1.000e+003 7.296e-003 3.293e-005 
1.455e-004 1.617e+007 6.484e+011 1.000e+003 7.700e-003 3.371e-005 
1.478e-004 1.640e+007 6.505e+011 1.000e+003 7.527e-003 3.441e-005 
1.502e-004 1.664e+007 6.527e+011 1.000e+003 7.859e-003 3.507e-005 
1.525e-004 1.688e+007 6.525e+011 1.000e+003 5.676e-003 3.571e-005 
1.548e-004 1.712e+007 6.541e+011 1.000e+003 5.429e-003 3.634e-005 
1.571e-004 1.737e+007 6.557e+011 1.000e+003 5.418e-003 3.695e-005 
1.594e-004 1.761e+007 6.562e+011 1.000e+003 5.557e-003 3.757e-005 
1.617e-004 1.786e+007 6.580e+011 1.000e+003 5.493e-003 3.819e-005 
1.640e-004 1.810e+007 6.600e+011 1.000e+003 5.865e-003 3.883e-005 
1.663e-004 1.833e+007 6.623e+011 1.000e+003 6.190e-003 3.955e-005 
1.686e-004 1.855e+007 6.648e+011 1.000e+003 6.709e-003 4.033e-005 
1.709e-004 1.876e+007 6.677e+011 1.000e+003 6.995e-003 4.117e-005 
1.733e-004 1.896e+007 6.708e+011 1.000e+003 7.800e-003 4.212e-005 
1.756e-004 1.913e+007 6.720e+011 1.000e+003 1.027e-002 4.326e-005 
1.779e-004 1.924e+007 6.744e+011 1.000e+003 1.214e-002 4.478e-005 
1.802e-004 1.935e+007 6.786e+011 1.000e+003 1.182e-002 4.633e-005 
1.825e-004 1.943e+007 6.838e+011 1.000e+003 1.294e-002 4.814e-005 
1.848e-004 1.947e+007 6.903e+011 1.000e+003 1.438e-002 5.014e-005 
1.871e-004 1.941e+007 6.796e+011 1.000e+003 1.835e-002 5.286e-005 
1.894e-004 1.935e+007 6.782e+011 1.000e+003 1.846e-002 5.561e-005 
1.917e-004 1.929e+007 6.815e+011 1.000e+003 1.969e-002 5.835e-005 
1.941e-004 1.927e+007 6.859e+011 1.000e+003 1.498e-002 6.075e-005 
1.964e-004 1.930e+007 6.909e+011 1.000e+003 1.382e-002 6.284e-005 
1.987e-004 1.935e+007 6.958e+011 1.000e+003 1.207e-002 6.480e-005 
2.010e-004 1.942e+007 7.011e+011 1.000e+003 1.158e-002 6.668e-005 
2.033e-004 1.950e+007 7.062e+011 1.000e+003 1.011e-002 6.839e-005 
2.056e-004 1.961e+007 7.092e+011 1.000e+003 1.042e-002 6.994e-005 
2.076e-004 1.970e+007 7.099e+011 1.000e+003 1.089e-002 7.128e-005 
2.092e-004 1.977e+007 7.131e+011 1.000e+003 1.218e-002 7.250e-005 
2.109e-004 1.980e+007 7.174e+011 1.000e+003 1.345e-002 7.396e-005 
2.128e-004 1.979e+007 7.081e+011 1.000e+003 1.801e-002 7.591e-005 
2.147e-004 1.976e+007 7.047e+011 1.000e+003 1.632e-002 7.800e-005 
2.165e-004 1.977e+007 7.023e+011 1.000e+003 1.350e-002 7.978e-005 
2.184e-004 1.978e+007 7.016e+011 1.000e+003 5.823e-003 8.161e-005 
2.203e-004 1.978e+007 7.026e+011 1.000e+003 2.708e-003 8.349e-005 
2.222e-004 1.979e+007 7.044e+011 1.000e+003 2.798e-004 8.525e-005 
2.240e-004 1.981e+007 7.071e+011 1.000e+003 2.634e-003 8.700e-005 
2.259e-004 1.983e+007 7.113e+011 1.000e+003 3.081e-003 8.878e-005 
2.278e-004 1.982e+007 7.143e+011 1.000e+003 7.025e-003 9.068e-005 
2.297e-004 1.974e+007 6.992e+011 1.000e+003 7.691e-003 9.312e-005 
2.315e-004 1.963e+007 6.975e+011 1.000e+003 7.531e-003 9.573e-005 
2.334e-004 1.952e+007 6.985e+011 1.000e+003 6.339e-003 9.838e-005 
2.353e-004 1.941e+007 6.996e+011 1.000e+003 9.246e-003 1.010e-004 
2.371e-004 1.927e+007 6.898e+011 1.000e+003 1.044e-002 1.039e-004 
2.390e-004 1.913e+007 6.861e+011 1.000e+003 1.151e-002 1.067e-004 
2.409e-004 1.905e+007 6.847e+011 1.000e+003 1.366e-002 1.091e-004 
2.428e-004 1.903e+007 6.842e+011 1.000e+003 1.276e-002 1.112e-004 
2.446e-004 1.903e+007 6.847e+011 1.000e+003 1.323e-002 1.130e-004 
2.465e-004 1.898e+007 6.840e+011 1.000e+003 1.447e-002 1.152e-004 
2.484e-004 1.892e+007 6.840e+011 1.000e+003 1.049e-002 1.175e-004 
2.503e-004 1.890e+007 6.822e+011 1.000e+003 1.201e-002 1.195e-004 
2.521e-004 1.888e+007 6.828e+011 1.000e+003 1.248e-002 1.216e-004 
2.540e-004 1.886e+007 6.842e+011 1.000e+003 1.280e-002 1.236e-004 
2.559e-004 1.884e+007 6.860e+011 1.000e+003 1.244e-002 1.256e-004 
2.578e-004 1.881e+007 6.886e+011 1.000e+003 1.229e-002 1.276e-004 
2.596e-004 1.883e+007 6.906e+011 1.000e+003 8.208e-003 1.294e-004 
2.615e-004 1.888e+007 6.927e+011 1.000e+003 7.727e-003 1.309e-004 
2.634e-004 1.894e+007 6.952e+011 1.000e+003 7.670e-003 1.324e-004 
2.652e-004 1.900e+007 6.982e+011 1.000e+003 7.503e-003 1.338e-004 
2.671e-004 1.904e+007 6.971e+011 1.000e+003 1.074e-002 1.354e-004 
2.690e-004 1.904e+007 6.977e+011 1.000e+003 1.371e-002 1.373e-004 
2.709e-004 1.899e+007 7.012e+011 1.000e+003 1.407e-002 1.395e-004 
2.727e-004 1.895e+007 7.058e+011 1.000e+003 1.377e-002 1.417e-004 
2.746e-004 1.892e+007 7.109e+011 1.000e+003 1.310e-002 1.438e-004 
2.765e-004 1.889e+007 7.164e+011 1.000e+003 1.297e-002 1.459e-004 
2.784e-004 1.885e+007 7.227e+011 1.000e+003 1.354e-002 1.480e-004 
2.802e-004 1.882e+007 7.270e+011 1.000e+003 1.227e-002 1.500e-004 
2.821e-004 1.885e+007 7.319e+011 1.000e+003 9.112e-003 1.517e-004 
2.840e-004 1.890e+007 7.371e+011 1.000e+003 7.695e-003 1.533e-004 
2.859e-004 1.894e+007 7.342e+011 1.000e+003 1.407e-002 1.548e-004 
2.877e-004 1.892e+007 7.302e+011 1.000e+003 1.679e-002 1.569e-004 
2.896e-004 1.891e+007 7.188e+011 1.000e+003 1.066e-002 1.588e-004 
2.915e-004 1.893e+007 7.179e+011 1.000e+003 6.120e-003 1.606e-004 
2.933e-004 1.894e+007 7.194e+011 1.000e+003 2.447e-003 1.624e-004 
2.952e-004 1.896e+007 7.170e+011 1.000e+003 5.171e-003 1.641e-004 
2.971e-004 1.895e+007 7.182e+011 1.000e+003 6.530e-003 1.660e-004 
2.990e-004 1.891e+007 7.151e+011 1.000e+003 9.251e-003 1.682e-004 
3.008e-004 1.881e+007 7.158e+011 1.000e+003 1.050e-002 1.707e-004 
3.027e-004 1.869e+007 7.181e+011 1.000e+003 9.803e-003 1.735e-004 
3.046e-004 1.858e+007 7.211e+011 1.000e+003 8.679e-003 1.761e-004 
3.065e-004 1.847e+007 7.250e+011 1.000e+003 6.435e-003 1.787e-004 
3.083e-004 1.838e+007 7.274e+011 1.000e+003 6.986e-003 1.812e-004 
3.102e-004 1.831e+007 7.322e+011 1.000e+003 1.082e-002 1.836e-004 
3.121e-004 1.827e+007 7.370e+011 1.000e+003 1.740e-002 1.857e-004 
3.140e-004 1.821e+007 7.420e+011 1.000e+003 2.155e-002 1.880e-004 
3.158e-004 1.818e+007 7.466e+011 1.000e+003 2.391e-002 1.901e-004 
3.177e-004 1.816e+007 7.506e+011 1.000e+003 3.129e-002 1.921e-004 
3.196e-004 1.818e+007 7.546e+011 1.000e+003 3.960e-002 1.938e-004 
3.214e-004 1.818e+007 7.581e+011 1.000e+003 6.421e-002 1.957e-004 
3.233e-004 1.817e+007 7.621e+011 1.000e+003 8.447e-002 1.977e-004 
3.252e-004 1.814e+007 7.684e+011 1.000e+003 1.009e-001 1.998e-004 
3.271e-004 1.810e+007 7.694e+011 1.000e+003 1.091e-001 2.019e-004 
3.289e-004 1.806e+007 7.694e+011 1.000e+003 1.070e-001 2.040e-004 
3.308e-004 1.801e+007 7.689e+011 1.000e+003 1.079e-001 2.063e-004 
3.327e-004 1.793e+007 7.690e+011 1.000e+003 1.134e-001 2.086e-004 
3.346e-004 1.788e+007 7.739e+011 1.000e+003 1.152e-001 2.109e-004 
3.364e-004 1.775e+007 7.747e+011 1.000e+003 1.178e-001 2.137e-004 
3.383e-004 1.762e+007 7.755e+011 1.000e+003 1.138e-001 2.165e-004 
3.402e-004 1.751e+007 7.566e+011 1.000e+003 1.133e-001 2.191e-004 
3.421e-004 1.745e+007 7.540e+011 1.000e+003 1.040e-001 2.214e-004 
3.439e-004 1.745e+007 7.489e+011 1.000e+003 9.229e-002 2.232e-004 
3.458e-004 1.748e+007 7.465e+011 1.000e+003 8.008e-002 2.249e-004 
3.477e-004 1.753e+007 7.454e+011 1.000e+003 6.756e-002 2.264e-004 
3.495e-004 1.761e+007 7.448e+011 1.000e+003 5.999e-002 2.278e-004 
3.514e-004 1.768e+007 7.473e+011 1.000e+003 5.650e-002 2.291e-004 
3.533e-004 1.777e+007 7.503e+011 1.000e+003 5.866e-002 2.304e-004 
3.552e-004 1.786e+007 7.542e+011 1.000e+003 6.241e-002 2.316e-004 
3.570e-004 1.795e+007 7.536e+011 1.000e+003 6.481e-002 2.329e-004 
3.589e-004 1.803e+007 7.546e+011 1.000e+003 7.188e-002 2.342e-004 
3.608e-004 1.808e+007 7.479e+011 1.000e+003 6.272e-002 2.357e-004 
3.627e-004 1.808e+007 7.498e+011 1.000e+003 6.054e-002 2.376e-004 
3.645e-004 1.809e+007 7.535e+011 1.000e+003 5.294e-002 2.394e-004 
3.664e-004 1.810e+007 7.582e+011 1.000e+003 4.757e-002 2.412e-004 
3.683e-004 1.812e+007 7.596e+011 1.000e+003 3.372e-002 2.429e-004 
3.702e-004 1.816e+007 7.619e+011 1.000e+003 2.084e-002 2.445e-004 
3.720e-004 1.820e+007 7.602e+011 1.000e+003 2.455e-002 2.461e-004 
3.739e-004 1.825e+007 7.593e+011 1.000e+003 2.457e-002 2.477e-004 
3.758e-004 1.832e+007 7.628e+011 1.000e+003 2.550e-002 2.491e-004 
3.776e-004 1.840e+007 7.653e+011 1.000e+003 2.723e-002 2.504e-004 
3.795e-004 1.845e+007 7.661e+011 1.000e+003 3.190e-002 2.519e-004 
3.814e-004 1.848e+007 7.693e+011 1.000e+003 3.259e-002 2.536e-004 
3.833e-004 1.846e+007 7.750e+011 1.000e+003 3.430e-002 2.556e-004 
3.851e-004 1.844e+007 7.793e+011 1.000e+003 3.177e-002 2.576e-004 
3.870e-004 1.840e+007 7.838e+011 1.000e+003 2.365e-002 2.597e-004 
3.889e-004 1.833e+007 7.792e+011 1.000e+003 1.915e-002 2.621e-004 
3.908e-004 1.824e+007 7.764e+011 1.000e+003 1.140e-002 2.646e-004 
3.926e-004 1.816e+007 7.759e+011 1.000e+003 5.547e-003 2.670e-004 
3.945e-004 1.806e+007 7.684e+011 1.000e+003 1.053e-003 2.696e-004 
3.964e-004 1.796e+007 7.570e+011 1.000e+003 2.695e-002 2.721e-004 
3.983e-004 1.789e+007 7.476e+011 1.000e+003 4.265e-002 2.745e-004 
4.001e-004 1.781e+007 7.423e+011 1.000e+003 4.747e-002 2.769e-004 
4.020e-004 1.775e+007 7.396e+011 1.000e+003 5.061e-002 2.792e-004 
4.039e-004 1.771e+007 7.359e+011 1.000e+003 5.102e-002 2.814e-004 
4.057e-004 1.765e+007 7.344e+011 1.000e+003 4.969e-002 2.836e-004 
4.076e-004 1.761e+007 7.357e+011 1.000e+003 5.065e-002 2.858e-004 
4.095e-004 1.753e+007 7.337e+011 1.000e+003 5.051e-002 2.883e-004 
4.114e-004 1.746e+007 7.316e+011 1.000e+003 5.454e-002 2.906e-004 
4.132e-004 1.742e+007 7.254e+011 1.000e+003 5.658e-002 2.928e-004 
4.151e-004 1.739e+007 7.245e+011 1.000e+003 5.605e-002 2.948e-004 
4.170e-004 1.738e+007 7.253e+011 1.000e+003 5.384e-002 2.968e-004 
4.189e-004 1.737e+007 7.274e+011 1.000e+003 5.424e-002 2.987e-004 
4.207e-004 1.737e+007 7.289e+011 1.000e+003 5.332e-002 3.006e-004 
4.226e-004 1.737e+007 7.290e+011 1.000e+003 5.128e-002 3.025e-004 
4.245e-004 1.733e+007 7.170e+011 1.000e+003 4.664e-002 3.046e-004 
4.264e-004 1.731e+007 7.136e+011 1.000e+003 4.982e-002 3.066e-004 
4.282e-004 1.728e+007 7.136e+011 1.000e+003 4.471e-002 3.087e-004 
4.301e-004 1.722e+007 7.117e+011 1.000e+003 3.209e-002 3.110e-004 
4.320e-004 1.713e+007 7.117e+011 1.000e+003 2.801e-002 3.135e-004 
4.338e-004 1.704e+007 7.133e+011 1.000e+003 2.316e-002 3.160e-004 
4.357e-004 1.694e+007 7.164e+011 1.000e+003 1.364e-002 3.186e-004 
4.376e-004 1.684e+007 7.199e+011 1.000e+003 9.797e-003 3.211e-004 
4.395e-004 1.677e+007 7.232e+011 1.000e+003 2.362e-003 3.235e-004 
4.413e-004 1.673e+007 7.267e+011 1.000e+003 2.418e-003 3.256e-004 
4.432e-004 1.672e+007 7.287e+011 1.000e+003 6.470e-003 3.276e-004 
4.451e-004 1.664e+007 7.234e+011 1.000e+003 4.117e-003 3.300e-004 
4.470e-004 1.652e+007 7.174e+011 1.000e+003 5.370e-003 3.327e-004 
4.488e-004 1.639e+007 7.070e+011 1.000e+003 3.425e-003 3.355e-004 
4.507e-004 1.629e+007 6.987e+011 1.000e+003 6.782e-004 3.380e-004 
4.526e-004 1.623e+007 6.958e+011 1.000e+003 7.541e-004 3.403e-004 
4.545e-004 1.621e+007 6.934e+011 1.000e+003 5.412e-003 3.423e-004 
4.563e-004 1.618e+007 6.916e+011 1.000e+003 7.168e-003 3.444e-004 
4.582e-004 1.615e+007 6.909e+011 1.000e+003 6.970e-003 3.465e-004 
4.601e-004 1.617e+007 6.916e+011 1.000e+003 5.423e-003 3.482e-004 
4.619e-004 1.620e+007 6.934e+011 1.000e+003 5.480e-003 3.499e-004 
4.638e-004 1.623e+007 6.958e+011 1.000e+003 1.023e-002 3.515e-004 
4.657e-004 1.629e+007 6.970e+011 1.000e+003 6.473e-003 3.530e-004 
4.676e-004 1.634e+007 6.964e+011 1.000e+003 7.956e-003 3.546e-004 
4.694e-004 1.637e+007 6.993e+011 1.000e+003 7.074e-003 3.562e-004 
4.713e-004 1.643e+007 7.018e+011 1.000e+003 6.914e-003 3.577e-004 
4.732e-004 1.651e+007 7.046e+011 1.000e+003 4.314e-003 3.590e-004 
4.751e-004 1.661e+007 7.075e+011 1.000e+003 3.203e-003 3.602e-004 
4.769e-004 1.668e+007 7.022e+011 1.000e+003 4.314e-003 3.615e-004 
4.788e-004 1.672e+007 7.014e+011 1.000e+003 7.927e-003 3.632e-004 
4.807e-004 1.672e+007 7.027e+011 1.000e+003 8.157e-003 3.650e-004 
4.826e-004 1.671e+007 7.046e+011 1.000e+003 8.982e-003 3.670e-004 
4.844e-004 1.668e+007 7.069e+011 1.000e+003 9.688e-003 3.690e-004 
4.863e-004 1.664e+007 7.084e+011 1.000e+003 9.365e-003 3.712e-004 
4.882e-004 1.659e+007 7.077e+011 1.000e+003 1.609e-002 3.734e-004 
4.900e-004 1.654e+007 7.094e+011 1.000e+003 1.505e-002 3.756e-004 
4.919e-004 1.648e+007 7.123e+011 1.000e+003 1.785e-002 3.779e-004 
4.938e-004 1.640e+007 6.983e+011 1.000e+003 1.715e-002 3.804e-004 
4.957e-004 1.632e+007 6.976e+011 1.000e+003 1.696e-002 3.828e-004 
4.975e-004 1.627e+007 6.986e+011 1.000e+003 1.544e-002 3.850e-004 
4.994e-004 1.627e+007 7.005e+011 1.000e+003 1.251e-002 3.869e-004 
5.013e-004 1.630e+007 7.032e+011 1.000e+003 1.266e-002 3.886e-004 
5.032e-004 1.634e+007 7.036e+011 1.000e+003 1.078e-002 3.901e-004 
5.050e-004 1.640e+007 7.048e+011 1.000e+003 1.050e-002 3.916e-004 
5.069e-004 1.646e+007 7.020e+011 1.000e+003 8.997e-003 3.931e-004 
5.088e-004 1.655e+007 7.019e+011 1.000e+003 1.131e-002 3.943e-004 
5.106e-004 1.662e+007 7.014e+011 1.000e+003 8.687e-003 3.957e-004 
5.125e-004 1.672e+007 7.033e+011 1.000e+003 9.210e-003 3.968e-004 
5.144e-004 1.684e+007 7.048e+011 1.000e+003 3.424e-003 3.979e-004 
5.163e-004 1.696e+007 7.045e+011 1.000e+003 2.983e-003 3.990e-004 
5.181e-004 1.703e+007 7.054e+011 1.000e+003 3.729e-003 4.003e-004 
5.200e-004 1.708e+007 7.034e+011 1.000e+003 5.211e-003 4.018e-004 
5.219e-004 1.713e+007 7.034e+011 1.000e+003 1.097e-002 4.034e-004 
5.238e-004 1.717e+007 7.012e+011 1.000e+003 1.109e-002 4.050e-004 
5.256e-004 1.720e+007 7.026e+011 1.000e+003 1.113e-002 4.067e-004 
5.275e-004 1.722e+007 7.046e+011 1.000e+003 1.157e-002 4.084e-004 
5.294e-004 1.724e+007 7.071e+011 1.000e+003 1.239e-002 4.102e-004 
5.313e-004 1.725e+007 7.096e+011 1.000e+003 1.185e-002 4.119e-004 
5.331e-004 1.728e+007 7.127e+011 1.000e+003 1.147e-002 4.136e-004 
5.350e-004 1.730e+007 7.164e+011 1.000e+003 1.126e-002 4.153e-004 
5.369e-004 1.733e+007 7.202e+011 1.000e+003 1.086e-002 4.170e-004 
5.387e-004 1.738e+007 7.244e+011 1.000e+003 1.241e-002 4.186e-004 
5.406e-004 1.740e+007 7.288e+011 1.000e+003 1.412e-002 4.203e-004 
5.425e-004 1.734e+007 7.144e+011 1.000e+003 2.028e-002 4.225e-004 
5.444e-004 1.730e+007 7.088e+011 1.000e+003 1.428e-002 4.247e-004 
5.462e-004 1.726e+007 7.071e+011 1.000e+003 1.296e-002 4.269e-004 
5.481e-004 1.723e+007 7.090e+011 1.000e+003 1.253e-002 4.290e-004 
5.500e-004 1.720e+007 7.097e+011 1.000e+003 1.601e-002 4.310e-004 
5.519e-004 1.718e+007 7.039e+011 1.000e+003 3.080e-002 4.330e-004 
5.537e-004 1.717e+007 7.041e+011 1.000e+003 3.536e-002 4.350e-004 
5.556e-004 1.719e+007 7.053e+011 1.000e+003 3.158e-002 4.367e-004 
5.575e-004 1.724e+007 7.069e+011 1.000e+003 2.907e-002 4.383e-004 
5.594e-004 1.729e+007 7.086e+011 1.000e+003 2.794e-002 4.397e-004 
5.612e-004 1.737e+007 7.104e+011 1.000e+003 2.540e-002 4.411e-004 
5.631e-004 1.744e+007 7.130e+011 1.000e+003 2.442e-002 4.425e-004 
5.650e-004 1.748e+007 7.084e+011 1.000e+003 1.805e-002 4.440e-004 
5.668e-004 1.748e+007 7.077e+011 1.000e+003 9.746e-003 4.460e-004 
5.687e-004 1.748e+007 7.103e+011 1.000e+003 9.232e-003 4.478e-004 
5.706e-004 1.745e+007 7.035e+011 1.000e+003 5.378e-003 4.499e-004 
5.725e-004 1.744e+007 7.037e+011 1.000e+003 5.522e-003 4.518e-004 
5.743e-004 1.741e+007 7.037e+011 1.000e+003 7.825e-003 4.539e-004 
5.762e-004 1.739e+007 7.056e+011 1.000e+003 5.833e-003 4.559e-004 
5.781e-004 1.741e+007 7.075e+011 1.000e+003 1.055e-002 4.577e-004 
5.800e-004 1.743e+007 7.077e+011 1.000e+003 1.342e-002 4.594e-004 
5.818e-004 1.748e+007 7.061e+011 1.000e+003 2.116e-002 4.609e-004 
5.837e-004 1.750e+007 7.017e+011 1.000e+003 2.271e-002 4.626e-004 
5.856e-004 1.755e+007 7.021e+011 1.000e+003 2.734e-002 4.642e-004 
5.875e-004 1.762e+007 6.978e+011 1.000e+003 1.372e-002 4.656e-004 
5.893e-004 1.775e+007 6.950e+011 1.000e+003 1.101e-004 4.666e-004 
5.912e-004 1.790e+007 6.954e+011 1.000e+003 8.915e-004 4.674e-004 
5.931e-004 1.805e+007 6.957e+011 1.000e+003 5.756e-004 4.682e-004 
5.949e-004 1.820e+007 6.961e+011 1.000e+003 1.509e-003 4.690e-004 
5.968e-004 1.834e+007 6.966e+011 1.000e+003 1.849e-003 4.700e-004 
5.987e-004 1.845e+007 6.976e+011 1.000e+003 2.129e-003 4.710e-004 
6.006e-004 1.853e+007 6.957e+011 1.000e+003 5.259e-003 4.724e-004 
6.024e-004 1.858e+007 6.968e+011 1.000e+003 5.586e-003 4.739e-004 
6.043e-004 1.862e+007 6.989e+011 1.000e+003 6.552e-003 4.755e-004 
6.062e-004 1.865e+007 7.019e+011 1.000e+003 7.122e-003 4.772e-004 
6.081e-004 1.867e+007 7.057e+011 1.000e+003 7.175e-003 4.789e-004 
6.099e-004 1.869e+007 7.105e+011 1.000e+003 1.553e-002 4.806e-004 
6.118e-004 1.874e+007 7.142e+011 1.000e+003 2.209e-002 4.822e-004 
6.137e-004 1.878e+007 7.174e+011 1.000e+003 2.154e-002 4.838e-004 
6.156e-004 1.882e+007 7.198e+011 1.000e+003 2.338e-002 4.854e-004 
6.174e-004 1.886e+007 7.236e+011 1.000e+003 2.060e-002 4.870e-004 
6.193e-004 1.890e+007 7.227e+011 1.000e+003 2.283e-002 4.885e-004 
6.212e-004 1.894e+007 7.233e+011 1.000e+003 1.031e-002 4.902e-004 
6.230e-004 1.901e+007 7.275e+011 1.000e+003 7.902e-003 4.916e-004 
6.249e-004 1.910e+007 7.316e+011 1.000e+003 8.854e-003 4.928e-004 
6.268e-004 1.919e+007 7.358e+011 1.000e+003 9.383e-003 4.941e-004 
6.287e-004 1.929e+007 7.402e+011 1.000e+003 6.761e-003 4.952e-004 
6.305e-004 1.939e+007 7.454e+011 1.000e+003 4.381e-003 4.964e-004 
6.324e-004 1.949e+007 7.490e+011 1.000e+003 7.435e-003 4.976e-004 
6.343e-004 1.958e+007 7.527e+011 1.000e+003 6.509e-003 4.989e-004 
6.362e-004 1.964e+007 7.466e+011 1.000e+003 9.253e-003 5.003e-004 
6.380e-004 1.969e+007 7.453e+011 1.000e+003 4.280e-003 5.019e-004 
6.399e-004 1.973e+007 7.471e+011 1.000e+003 1.972e-002 5.035e-004 
6.418e-004 1.971e+007 7.460e+011 1.000e+003 1.592e-002 5.054e-004 
6.437e-004 1.968e+007 7.501e+011 1.000e+003 1.449e-002 5.075e-004 
6.455e-004 1.963e+007 7.556e+011 1.000e+003 1.191e-002 5.098e-004 
6.474e-004 1.957e+007 7.621e+011 1.000e+003 1.164e-002 5.121e-004 
6.493e-004 1.951e+007 7.524e+011 1.000e+003 1.003e-002 5.143e-004 
6.511e-004 1.945e+007 7.540e+011 1.000e+003 1.853e-002 5.166e-004 
6.530e-004 1.939e+007 7.597e+011 1.000e+003 1.811e-002 5.189e-004 
6.549e-004 1.933e+007 7.660e+011 1.000e+003 1.540e-002 5.212e-004 
6.568e-004 1.928e+007 7.725e+011 1.000e+003 1.191e-002 5.234e-004 
6.586e-004 1.921e+007 7.794e+011 1.000e+003 1.175e-002 5.258e-004 
6.605e-004 1.913e+007 7.869e+011 1.000e+003 8.537e-003 5.282e-004 
6.624e-004 1.904e+007 7.944e+011 1.000e+003 9.731e-003 5.307e-004 
6.643e-004 1.899e+007 8.013e+011 1.000e+003 8.948e-003 5.329e-004 
6.661e-004 1.896e+007 8.080e+011 1.000e+003 8.375e-003 5.350e-004 
6.680e-004 1.894e+007 8.147e+011 1.000e+003 6.463e-003 5.370e-004 
6.699e-004 1.893e+007 8.183e+011 1.000e+003 7.038e-003 5.389e-004 
6.718e-004 1.891e+007 8.089e+011 1.000e+003 3.531e-003 5.410e-004 
6.736e-004 1.891e+007 7.943e+011 1.000e+003 2.311e-003 5.429e-004 
6.755e-004 1.892e+007 7.833e+011 1.000e+003 4.345e-003 5.446e-004 
6.774e-004 1.887e+007 7.783e+011 1.000e+003 1.296e-002 5.469e-004 
6.792e-004 1.878e+007 7.795e+011 1.000e+003 2.168e-002 5.494e-004 
6.811e-004 1.868e+007 7.795e+011 1.000e+003 3.344e-002 5.519e-004 
6.830e-004 1.858e+007 7.780e+011 1.000e+003 3.560e-002 5.545e-004 
6.849e-004 1.849e+007 7.790e+011 1.000e+003 3.797e-002 5.570e-004 
6.867e-004 1.839e+007 7.795e+011 1.000e+003 3.910e-002 5.595e-004 
6.886e-004 1.828e+007 7.590e+011 1.000e+003 4.232e-002 5.622e-004 
6.905e-004 1.821e+007 7.458e+011 1.000e+003 4.069e-002 5.645e-004 
6.924e-004 1.816e+007 7.441e+011 1.000e+003 3.875e-002 5.667e-004 
6.942e-004 1.812e+007 7.433e+011 1.000e+003 3.618e-002 5.689e-004 
6.961e-004 1.807e+007 7.439e+011 1.000e+003 3.152e-002 5.712e-004 
6.980e-004 1.802e+007 7.445e+011 1.000e+003 2.644e-002 5.733e-004 
6.999e-004 1.799e+007 7.452e+011 1.000e+003 1.989e-002 5.755e-004 
7.017e-004 1.793e+007 7.426e+011 1.000e+003 1.924e-002 5.777e-004 
7.036e-004 1.782e+007 7.394e+011 1.000e+003 1.799e-002 5.803e-004 
7.055e-004 1.771e+007 7.383e+011 1.000e+003 1.699e-002 5.830e-004 
7.073e-004 1.762e+007 7.384e+011 1.000e+003 1.601e-002 5.855e-004 
7.092e-004 1.752e+007 7.388e+011 1.000e+003 1.606e-002 5.881e-004 
7.111e-004 1.740e+007 7.397e+011 1.000e+003 1.457e-002 5.907e-004 
7.130e-004 1.731e+007 7.415e+011 1.000e+003 1.437e-002 5.933e-004 
7.148e-004 1.720e+007 7.434e+011 1.000e+003 1.540e-002 5.959e-004 
7.167e-004 1.708e+007 7.458e+011 1.000e+003 1.478e-002 5.986e-004 
7.186e-004 1.697e+007 7.486e+011 1.000e+003 1.744e-002 6.012e-004 
7.205e-004 1.682e+007 7.497e+011 1.000e+003 2.167e-002 6.041e-004 
7.223e-004 1.668e+007 7.512e+011 1.000e+003 2.347e-002 6.070e-004 
7.242e-004 1.656e+007 7.540e+011 1.000e+003 2.285e-002 6.097e-004 
7.261e-004 1.646e+007 7.586e+011 1.000e+003 2.542e-002 6.122e-004 
7.280e-004 1.639e+007 7.633e+011 1.000e+003 2.549e-002 6.146e-004 
7.298e-004 1.634e+007 7.673e+011 1.000e+003 2.985e-002 6.168e-004 
7.317e-004 1.626e+007 7.619e+011 1.000e+003 4.080e-002 6.192e-004 
7.336e-004 1.614e+007 7.427e+011 1.000e+003 5.740e-002 6.220e-004 
7.354e-004 1.606e+007 7.256e+011 1.000e+003 5.633e-002 6.243e-004 
7.373e-004 1.607e+007 7.232e+011 1.000e+003 6.008e-002 6.262e-004 
7.392e-004 1.611e+007 7.214e+011 1.000e+003 6.263e-002 6.278e-004 
7.411e-004 1.614e+007 7.211e+011 1.000e+003 5.858e-002 6.294e-004 
7.429e-004 1.617e+007 7.059e+011 1.000e+003 2.890e-002 6.311e-004 
7.448e-004 1.618e+007 7.036e+011 1.000e+003 5.761e-004 6.329e-004 
7.467e-004 1.620e+007 7.040e+011 1.000e+003 1.241e-002 6.346e-004 
7.486e-004 1.622e+007 7.054e+011 1.000e+003 1.139e-002 6.364e-004 
7.504e-004 1.623e+007 7.074e+011 1.000e+003 7.645e-003 6.381e-004 
7.523e-004 1.628e+007 7.011e+011 1.000e+003 8.083e-003 6.397e-004 
7.542e-004 1.634e+007 6.985e+011 1.000e+003 2.939e-003 6.412e-004 
7.561e-004 1.643e+007 6.982e+011 1.000e+003 7.320e-004 6.424e-004 
7.579e-004 1.654e+007 6.962e+011 1.000e+003 1.338e-003 6.436e-004 
7.598e-004 1.665e+007 6.951e+011 1.000e+003 1.491e-002 6.447e-004 
7.617e-004 1.676e+007 6.941e+011 1.000e+003 1.130e-002 6.458e-004 
7.635e-004 1.682e+007 6.940e+011 1.000e+003 6.831e-003 6.472e-004 
7.654e-004 1.685e+007 6.868e+011 1.000e+003 4.021e-003 6.489e-004 
7.673e-004 1.687e+007 6.864e+011 1.000e+003 8.058e-003 6.506e-004 
7.692e-004 1.689e+007 6.867e+011 1.000e+003 9.010e-003 6.523e-004 
7.710e-004 1.694e+007 6.871e+011 1.000e+003 1.511e-002 6.539e-004 
7.729e-004 1.699e+007 6.875e+011 1.000e+003 7.649e-003 6.554e-004 
7.748e-004 1.700e+007 6.854e+011 1.000e+003 4.773e-003 6.572e-004 
7.767e-004 1.700e+007 6.849e+011 1.000e+003 7.136e-003 6.591e-004 
7.785e-004 1.699e+007 6.854e+011 1.000e+003 5.923e-003 6.610e-004 
7.804e-004 1.698e+007 6.864e+011 1.000e+003 7.277e-003 6.630e-004 
7.823e-004 1.697e+007 6.876e+011 1.000e+003 1.427e-002 6.649e-004 
7.842e-004 1.699e+007 6.888e+011 1.000e+003 1.620e-002 6.666e-004 
7.860e-004 1.702e+007 6.903e+011 1.000e+003 1.771e-002 6.683e-004 
7.879e-004 1.707e+007 6.921e+011 1.000e+003 1.676e-002 6.699e-004 
7.898e-004 1.712e+007 6.948e+011 1.000e+003 1.664e-002 6.714e-004 
7.916e-004 1.719e+007 6.967e+011 1.000e+003 1.342e-002 6.728e-004 
7.935e-004 1.727e+007 6.995e+011 1.000e+003 5.121e-003 6.741e-004 
7.954e-004 1.735e+007 7.023e+011 1.000e+003 3.654e-003 6.754e-004 
7.973e-004 1.743e+007 7.036e+011 1.000e+003 3.362e-003 6.767e-004 
7.991e-004 1.749e+007 7.065e+011 1.000e+003 1.046e-002 6.781e-004 
8.010e-004 1.755e+007 7.105e+011 1.000e+003 1.010e-002 6.796e-004 
8.029e-004 1.760e+007 7.131e+011 1.000e+003 1.557e-002 6.811e-004 
8.048e-004 1.766e+007 6.985e+011 1.000e+003 8.453e-003 6.826e-004 
8.066e-004 1.772e+007 6.979e+011 1.000e+003 1.596e-002 6.840e-004 
8.085e-004 1.782e+007 6.999e+011 1.000e+003 1.666e-002 6.853e-004 
8.104e-004 1.794e+007 6.930e+011 1.000e+003 1.397e-002 6.863e-004 
8.123e-004 1.809e+007 6.931e+011 1.000e+003 2.072e-002 6.871e-004 
8.141e-004 1.824e+007 6.946e+011 1.000e+003 2.407e-002 6.879e-004 
8.160e-004 1.840e+007 6.961e+011 1.000e+003 2.731e-002 6.887e-004 
8.179e-004 1.856e+007 6.905e+011 1.000e+003 2.398e-002 6.895e-004 
8.197e-004 1.869e+007 6.889e+011 1.000e+003 2.669e-002 6.905e-004 
8.216e-004 1.885e+007 6.866e+011 1.000e+003 2.333e-002 6.912e-004 
8.235e-004 1.902e+007 6.842e+011 1.000e+003 5.346e-003 6.920e-004 
8.254e-004 1.920e+007 6.856e+011 1.000e+003 2.056e-002 6.926e-004 
8.272e-004 1.938e+007 6.875e+011 1.000e+003 7.875e-003 6.932e-004 
8.291e-004 1.957e+007 6.892e+011 1.000e+003 9.526e-003 6.938e-004 
8.310e-004 1.975e+007 6.907e+011 1.000e+003 1.060e-002 6.944e-004 
8.329e-004 1.992e+007 6.929e+011 1.000e+003 9.699e-003 6.951e-004 
8.347e-004 2.010e+007 6.951e+011 1.000e+003 8.708e-003 6.957e-004 
8.366e-004 2.027e+007 6.975e+011 1.000e+003 8.205e-003 6.964e-004 
8.385e-004 2.044e+007 7.001e+011 1.000e+003 5.322e-003 6.971e-004 
8.404e-004 2.058e+007 7.026e+011 1.000e+003 5.319e-003 6.980e-004 
8.422e-004 2.072e+007 7.057e+011 1.000e+003 4.526e-003 6.989e-004 
8.441e-004 2.083e+007 7.068e+011 1.000e+003 1.322e-002 7.000e-004 
8.460e-004 2.089e+007 7.072e+011 1.000e+003 1.430e-002 7.015e-004 
8.478e-004 2.092e+007 7.103e+011 1.000e+003 1.603e-002 7.031e-004 
8.497e-004 2.092e+007 7.087e+011 1.000e+003 2.396e-002 7.050e-004 
8.516e-004 2.088e+007 7.009e+011 1.000e+003 1.635e-002 7.071e-004 
8.535e-004 2.082e+007 6.975e+011 1.000e+003 7.067e-003 7.094e-004 
8.553e-004 2.077e+007 7.018e+011 1.000e+003 2.545e-003 7.117e-004 
8.572e-004 2.071e+007 7.053e+011 1.000e+003 1.169e-002 7.140e-004 
8.591e-004 2.063e+007 7.040e+011 1.000e+003 2.374e-002 7.164e-004 
8.610e-004 2.054e+007 7.050e+011 1.000e+003 3.001e-002 7.189e-004 
8.628e-004 2.045e+007 7.081e+011 1.000e+003 2.794e-002 7.214e-004 
8.647e-004 2.034e+007 7.126e+011 1.000e+003 2.316e-002 7.240e-004 
8.666e-004 2.020e+007 7.026e+011 1.000e+003 2.741e-002 7.269e-004 
8.685e-004 2.003e+007 7.027e+011 1.000e+003 2.507e-002 7.299e-004 
8.703e-004 1.985e+007 7.052e+011 1.000e+003 2.392e-002 7.330e-004 
8.722e-004 1.967e+007 7.090e+011 1.000e+003 2.381e-002 7.361e-004 
8.741e-004 1.951e+007 7.140e+011 1.000e+003 2.256e-002 7.392e-004 
8.759e-004 1.934e+007 7.176e+011 1.000e+003 2.137e-002 7.422e-004 
8.778e-004 1.920e+007 7.180e+011 1.000e+003 1.741e-002 7.450e-004 
8.797e-004 1.915e+007 7.229e+011 1.000e+003 1.362e-002 7.473e-004 
8.816e-004 1.912e+007 7.285e+011 1.000e+003 1.604e-002 7.493e-004 
8.834e-004 1.913e+007 7.330e+011 1.000e+003 1.404e-002 7.511e-004 
8.853e-004 1.909e+007 7.315e+011 1.000e+003 1.564e-002 7.533e-004 
8.872e-004 1.901e+007 7.242e+011 1.000e+003 1.088e-002 7.557e-004 
8.891e-004 1.893e+007 7.216e+011 1.000e+003 1.210e-002 7.581e-004 
8.909e-004 1.890e+007 7.228e+011 1.000e+003 7.930e-003 7.602e-004 
8.928e-004 1.884e+007 7.164e+011 1.000e+003 1.658e-002 7.625e-004 
8.947e-004 1.872e+007 7.159e+011 1.000e+003 3.014e-002 7.652e-004 
8.965e-004 1.859e+007 7.127e+011 1.000e+003 3.472e-002 7.680e-004 
8.984e-004 1.847e+007 7.067e+011 1.000e+003 3.191e-002 7.706e-004 
9.003e-004 1.838e+007 7.054e+011 1.000e+003 2.696e-002 7.732e-004 
9.022e-004 1.829e+007 7.038e+011 1.000e+003 2.012e-002 7.757e-004 
9.040e-004 1.821e+007 7.061e+011 1.000e+003 1.862e-002 7.781e-004 
9.059e-004 1.814e+007 7.044e+011 1.000e+003 2.198e-002 7.804e-004 
9.078e-004 1.807e+007 7.063e+011 1.000e+003 2.778e-002 7.828e-004 
9.097e-004 1.802e+007 7.087e+011 1.000e+003 3.219e-002 7.850e-004 
9.115e-004 1.796e+007 7.084e+011 1.000e+003 2.448e-002 7.873e-004 
9.134e-004 1.791e+007 7.053e+011 1.000e+003 3.234e-002 7.895e-004 
9.153e-004 1.785e+007 7.063e+011 1.000e+003 3.416e-002 7.918e-004 
9.172e-004 1.779e+007 7.063e+011 1.000e+003 3.244e-002 7.941e-004 
9.190e-004 1.775e+007 7.062e+011 1.000e+003 4.111e-002 7.963e-004 
9.209e-004 1.769e+007 7.030e+011 1.000e+003 3.329e-002 7.986e-004 
9.228e-004 1.757e+007 6.951e+011 1.000e+003 2.747e-002 8.013e-004 
9.246e-004 1.740e+007 6.962e+011 1.000e+003 2.724e-002 8.043e-004 
9.265e-004 1.729e+007 6.821e+011 1.000e+003 2.170e-002 8.069e-004 
9.284e-004 1.725e+007 6.810e+011 1.000e+003 2.148e-002 8.091e-004 
9.303e-004 1.725e+007 6.829e+011 1.000e+003 2.785e-002 8.110e-004 
9.321e-004 1.728e+007 6.823e+011 1.000e+003 2.835e-002 8.126e-004 
9.340e-004 1.734e+007 6.815e+011 1.000e+003 1.927e-002 8.141e-004 
9.359e-004 1.740e+007 6.845e+011 1.000e+003 1.762e-002 8.156e-004 
9.378e-004 1.748e+007 6.874e+011 1.000e+003 1.651e-002 8.169e-004 
9.396e-004 1.759e+007 6.905e+011 1.000e+003 1.382e-002 8.180e-004 
9.415e-004 1.772e+007 6.932e+011 1.000e+003 1.212e-002 8.189e-004 
9.434e-004 1.787e+007 6.953e+011 1.000e+003 1.206e-002 8.198e-004 
9.453e-004 1.803e+007 6.980e+011 1.000e+003 1.255e-002 8.206e-004 
9.471e-004 1.818e+007 6.985e+011 1.000e+003 9.003e-003 8.214e-004 
9.490e-004 1.834e+007 7.008e+011 1.000e+003 1.155e-002 8.222e-004 
9.509e-004 1.848e+007 7.042e+011 1.000e+003 1.197e-002 8.231e-004 
9.527e-004 1.863e+007 7.072e+011 1.000e+003 1.180e-002 8.239e-004 
9.546e-004 1.878e+007 7.105e+011 1.000e+003 1.347e-002 8.247e-004 
9.565e-004 1.894e+007 7.144e+011 1.000e+003 1.347e-002 8.255e-004 
9.584e-004 1.910e+007 7.166e+011 1.000e+003 1.099e-002 8.263e-004 
9.602e-004 1.926e+007 7.191e+011 1.000e+003 1.259e-002 8.271e-004 
9.621e-004 1.941e+007 7.218e+011 1.000e+003 1.595e-002 8.279e-004 
9.640e-004 1.956e+007 7.167e+011 1.000e+003 2.866e-002 8.287e-004 
9.659e-004 1.968e+007 7.196e+011 1.000e+003 3.373e-002 8.298e-004 
9.677e-004 1.980e+007 7.228e+011 1.000e+003 3.265e-002 8.308e-004 
9.696e-004 1.990e+007 7.259e+011 1.000e+003 3.309e-002 8.319e-004 
9.715e-004 1.999e+007 7.295e+011 1.000e+003 3.413e-002 8.332e-004 
9.734e-004 2.005e+007 7.330e+011 1.000e+003 3.509e-002 8.347e-004 
9.752e-004 2.003e+007 7.226e+011 1.000e+003 3.683e-002 8.367e-004 
9.771e-004 2.006e+007 7.201e+011 1.000e+003 3.195e-002 8.383e-004 
9.790e-004 2.011e+007 7.169e+011 1.000e+003 2.858e-002 8.399e-004 
9.808e-004 2.017e+007 7.147e+011 1.000e+003 1.529e-002 8.414e-004 
9.827e-004 2.021e+007 7.176e+011 1.000e+003 1.593e-002 8.429e-004 
9.846e-004 2.026e+007 7.217e+011 1.000e+003 1.498e-002 8.445e-004 
9.865e-004 2.032e+007 7.247e+011 1.000e+003 9.736e-003 8.459e-004 
9.883e-004 2.040e+007 7.281e+011 1.000e+003 1.072e-002 8.473e-004 
9.902e-004 2.041e+007 7.117e+011 1.000e+003 8.413e-003 8.490e-004 
9.921e-004 2.043e+007 7.095e+011 1.000e+003 5.525e-003 8.508e-004 
9.940e-004 2.043e+007 7.103e+011 1.000e+003 6.776e-003 8.527e-004 
9.958e-004 2.042e+007 7.111e+011 1.000e+003 6.497e-003 8.546e-004 
9.977e-004 2.041e+007 7.140e+011 1.000e+003 7.813e-003 8.565e-004 
9.996e-004 2.040e+007 7.176e+011 1.000e+003 1.027e-002 8.585e-004 
1.001e-003 2.037e+007 7.212e+011 1.000e+003 1.322e-002 8.606e-004 
1.003e-003 2.032e+007 7.194e+011 1.000e+003 1.488e-002 8.628e-004 
1.005e-003 2.026e+007 7.172e+011 1.000e+003 1.682e-002 8.651e-004 
1.007e-003 2.012e+007 7.151e+011 1.000e+003 2.125e-002 8.679e-004 
1.009e-003 1.997e+007 7.154e+011 1.000e+003 1.889e-002 8.708e-004 
1.011e-003 1.981e+007 7.164e+011 1.000e+003 1.960e-002 8.738e-004 
1.013e-003 1.965e+007 7.180e+011 1.000e+003 1.918e-002 8.768e-004 
1.015e-003 1.953e+007 7.189e+011 1.000e+003 1.490e-002 8.795e-004 
1.016e-003 1.945e+007 7.185e+011 1.000e+003 1.405e-002 8.819e-004 
1.018e-003 1.940e+007 7.197e+011 1.000e+003 1.852e-002 8.841e-004 
1.020e-003 1.941e+007 7.236e+011 1.000e+003 1.509e-002 8.859e-004 
1.022e-003 1.944e+007 7.276e+011 1.000e+003 1.184e-002 8.876e-004 
1.024e-003 1.949e+007 7.319e+011 1.000e+003 1.419e-002 8.892e-004 
1.026e-003 1.954e+007 7.368e+011 1.000e+003 1.889e-002 8.906e-004 
1.028e-003 1.961e+007 7.378e+011 1.000e+003 1.517e-002 8.920e-004 
1.030e-003 1.970e+007 7.404e+011 1.000e+003 9.947e-003 8.933e-004 
1.031e-003 1.980e+007 7.427e+011 1.000e+003 6.963e-003 8.945e-004 
1.033e-003 1.988e+007 7.442e+011 1.000e+003 6.690e-003 8.958e-004 
1.035e-003 1.997e+007 7.462e+011 1.000e+003 6.623e-003 8.971e-004 
1.037e-003 2.005e+007 7.486e+011 1.000e+003 6.667e-003 8.983e-004 
1.039e-003 2.012e+007 7.504e+011 1.000e+003 8.255e-003 8.998e-004 
1.041e-003 2.012e+007 7.537e+011 1.000e+003 9.579e-003 9.017e-004 
1.043e-003 2.012e+007 7.583e+011 1.000e+003 9.338e-003 9.035e-004 
1.045e-003 2.014e+007 7.621e+011 1.000e+003 7.393e-003 9.052e-004 
1.046e-003 2.019e+007 7.661e+011 1.000e+003 6.104e-003 9.068e-004 
1.048e-003 2.026e+007 7.705e+011 1.000e+003 5.503e-003 9.082e-004 
1.050e-003 2.033e+007 7.748e+011 1.000e+003 5.485e-003 9.095e-004 
1.052e-003 2.040e+007 7.794e+011 1.000e+003 5.920e-003 9.110e-004 
1.054e-003 2.045e+007 7.842e+011 1.000e+003 6.346e-003 9.125e-004 
1.056e-003 2.048e+007 7.898e+011 1.000e+003 6.891e-003 9.141e-004 
1.058e-003 2.049e+007 7.943e+011 1.000e+003 1.097e-002 9.159e-004 
1.060e-003 2.049e+007 7.992e+011 1.000e+003 9.153e-003 9.178e-004 
1.061e-003 2.049e+007 8.056e+011 1.000e+003 1.206e-002 9.197e-004 
1.063e-003 2.049e+007 8.074e+011 1.000e+003 1.458e-002 9.216e-004 
1.065e-003 2.048e+007 8.118e+011 1.000e+003 2.346e-002 9.235e-004 
1.067e-003 2.047e+007 8.171e+011 1.000e+003 3.050e-002 9.254e-004 
1.069e-003 2.044e+007 8.215e+011 1.000e+003 2.802e-002 9.275e-004 
1.071e-003 2.041e+007 8.243e+011 1.000e+003 2.374e-002 9.296e-004 
1.073e-003 2.044e+007 8.284e+011 1.000e+003 2.041e-002 9.312e-004 
1.075e-003 2.046e+007 8.206e+011 1.000e+003 2.417e-002 9.330e-004 
1.076e-003 2.045e+007 8.048e+011 1.000e+003 2.413e-002 9.349e-004 
1.078e-003 2.049e+007 8.019e+011 1.000e+003 1.739e-002 9.366e-004 
1.080e-003 2.047e+007 8.018e+011 1.000e+003 2.189e-002 9.386e-004 
1.082e-003 2.043e+007 8.036e+011 1.000e+003 2.389e-002 9.407e-004 
1.084e-003 2.037e+007 8.057e+011 1.000e+003 2.756e-002 9.430e-004 
1.086e-003 2.029e+007 8.068e+011 1.000e+003 2.649e-002 9.454e-004 
1.088e-003 2.023e+007 8.069e+011 1.000e+003 3.005e-002 9.477e-004 
1.090e-003 2.018e+007 8.037e+011 1.000e+003 3.437e-002 9.499e-004 
1.091e-003 2.014e+007 7.999e+011 1.000e+003 4.694e-002 9.521e-004 
1.093e-003 2.015e+007 8.010e+011 1.000e+003 6.982e-002 9.539e-004 
1.095e-003 2.019e+007 7.992e+011 1.000e+003 6.661e-002 9.555e-004 
1.097e-003 2.025e+007 7.966e+011 1.000e+003 5.502e-002 9.570e-004 
1.099e-003 2.030e+007 7.913e+011 1.000e+003 5.704e-002 9.584e-004 
1.101e-003 2.028e+007 7.878e+011 1.000e+003 5.842e-002 9.604e-004 
1.103e-003 2.027e+007 7.887e+011 1.000e+003 5.043e-002 9.624e-004 
1.104e-003 2.025e+007 7.864e+011 1.000e+003 4.496e-002 9.644e-004 
1.106e-003 2.027e+007 7.880e+011 1.000e+003 5.115e-002 9.661e-004 
1.108e-003 2.032e+007 7.903e+011 1.000e+003 4.972e-002 9.677e-004 
1.110e-003 2.037e+007 7.933e+011 1.000e+003 4.919e-002 9.692e-004 
1.112e-003 2.041e+007 7.941e+011 1.000e+003 5.263e-002 9.708e-004 
1.114e-003 2.044e+007 7.981e+011 1.000e+003 4.302e-002 9.725e-004 
1.116e-003 2.050e+007 8.009e+011 1.000e+003 2.928e-002 9.739e-004 
1.118e-003 2.060e+007 8.029e+011 1.000e+003 2.781e-002 9.751e-004 
1.119e-003 2.071e+007 8.053e+011 1.000e+003 4.201e-002 9.763e-004 
1.121e-003 2.082e+007 8.077e+011 1.000e+003 3.513e-002 9.774e-004 
1.123e-003 2.091e+007 8.104e+011 1.000e+003 4.893e-002 9.786e-004 
1.125e-003 2.100e+007 8.134e+011 1.000e+003 3.499e-002 9.799e-004 
1.127e-003 2.107e+007 8.169e+011 1.000e+003 2.890e-002 9.813e-004 
1.129e-003 2.107e+007 7.961e+011 1.000e+003 1.314e-002 9.831e-004 
1.131e-003 2.103e+007 7.937e+011 1.000e+003 2.263e-002 9.852e-004 
1.133e-003 2.096e+007 7.935e+011 1.000e+003 2.104e-002 9.876e-004 
1.134e-003 2.090e+007 7.862e+011 1.000e+003 1.733e-002 9.899e-004 
1.136e-003 2.084e+007 7.857e+011 1.000e+003 1.748e-002 9.922e-004 
1.138e-003 2.078e+007 7.834e+011 1.000e+003 1.156e-002 9.945e-004 
1.140e-003 2.071e+007 7.810e+011 1.000e+003 6.284e-003 9.969e-004 
1.142e-003 2.060e+007 7.829e+011 1.000e+003 5.323e-003 9.995e-004 
1.144e-003 2.047e+007 7.632e+011 1.000e+003 3.166e-004 1.002e-003 
1.146e-003 2.039e+007 7.588e+011 1.000e+003 8.042e-003 1.005e-003 
1.148e-003 2.032e+007 7.586e+011 1.000e+003 1.275e-002 1.007e-003 
1.149e-003 2.029e+007 7.602e+011 1.000e+003 7.109e-003 1.009e-003 
1.151e-003 2.027e+007 7.626e+011 1.000e+003 8.500e-003 1.011e-003 
1.153e-003 2.027e+007 7.649e+011 1.000e+003 8.495e-003 1.013e-003 
1.155e-003 2.024e+007 7.668e+011 1.000e+003 1.001e-002 1.015e-003 
1.157e-003 2.024e+007 7.670e+011 1.000e+003 6.266e-003 1.017e-003 
1.159e-003 2.025e+007 7.657e+011 1.000e+003 1.760e-002 1.019e-003 
1.161e-003 2.026e+007 7.684e+011 1.000e+003 1.841e-002 1.021e-003 
1.163e-003 2.027e+007 7.720e+011 1.000e+003 1.866e-002 1.022e-003 
1.164e-003 2.028e+007 7.753e+011 1.000e+003 1.821e-002 1.024e-003 
1.166e-003 2.027e+007 7.781e+011 1.000e+003 1.952e-002 1.026e-003 
1.168e-003 2.025e+007 7.821e+011 1.000e+003 1.880e-002 1.028e-003 
1.170e-003 2.026e+007 7.871e+011 1.000e+003 1.797e-002 1.030e-003 
1.172e-003 2.027e+007 7.925e+011 1.000e+003 1.924e-002 1.032e-003 
1.174e-003 2.030e+007 7.980e+011 1.000e+003 1.880e-002 1.033e-003 
1.176e-003 2.035e+007 8.029e+011 1.000e+003 1.765e-002 1.035e-003 
1.178e-003 2.043e+007 8.080e+011 1.000e+003 1.546e-002 1.036e-003 
1.179e-003 2.051e+007 8.131e+011 1.000e+003 2.286e-002 1.038e-003 
1.181e-003 2.059e+007 8.156e+011 1.000e+003 2.693e-002 1.039e-003 
1.183e-003 2.059e+007 8.182e+011 1.000e+003 3.378e-002 1.041e-003 
1.185e-003 2.058e+007 8.239e+011 1.000e+003 3.581e-002 1.043e-003 
1.187e-003 2.059e+007 8.243e+011 1.000e+003 3.907e-002 1.045e-003 
1.189e-003 2.061e+007 8.230e+011 1.000e+003 4.289e-002 1.046e-003 
1.191e-003 2.066e+007 8.253e+011 1.000e+003 4.654e-002 1.048e-003 
1.193e-003 2.070e+007 8.283e+011 1.000e+003 5.002e-002 1.049e-003 
1.194e-003 2.074e+007 8.317e+011 1.000e+003 5.358e-002 1.051e-003 
1.196e-003 2.079e+007 8.346e+011 1.000e+003 5.862e-002 1.053e-003 
1.198e-003 2.083e+007 8.382e+011 1.000e+003 6.318e-002 1.054e-003 
1.200e-003 2.084e+007 8.420e+011 1.000e+003 6.710e-002 1.056e-003 
1.202e-003 2.082e+007 8.471e+011 1.000e+003 7.148e-002 1.058e-003 
1.204e-003 2.079e+007 8.528e+011 1.000e+003 7.348e-002 1.060e-003 
1.206e-003 2.077e+007 8.509e+011 1.000e+003 7.625e-002 1.062e-003 
1.208e-003 2.076e+007 8.545e+011 1.000e+003 8.163e-002 1.064e-003 
1.209e-003 2.075e+007 8.532e+011 1.000e+003 9.043e-002 1.066e-003 
1.211e-003 2.076e+007 8.489e+011 1.000e+003 8.718e-002 1.068e-003 
1.213e-003 2.074e+007 8.402e+011 1.000e+003 8.829e-002 1.070e-003 
1.215e-003 2.073e+007 8.342e+011 1.000e+003 8.626e-002 1.072e-003 
1.217e-003 2.075e+007 8.317e+011 1.000e+003 7.952e-002 1.073e-003 
1.219e-003 2.081e+007 8.312e+011 1.000e+003 7.604e-002 1.075e-003 
1.221e-003 2.090e+007 8.309e+011 1.000e+003 7.686e-002 1.076e-003 
1.223e-003 2.099e+007 8.320e+011 1.000e+003 7.492e-002 1.077e-003 
1.224e-003 2.109e+007 8.333e+011 1.000e+003 7.699e-002 1.079e-003 
1.226e-003 2.117e+007 8.345e+011 1.000e+003 7.645e-002 1.080e-003 
1.228e-003 2.125e+007 8.361e+011 1.000e+003 7.635e-002 1.081e-003 
1.230e-003 2.134e+007 8.379e+011 1.000e+003 7.591e-002 1.082e-003 
1.232e-003 2.141e+007 8.396e+011 1.000e+003 7.730e-002 1.084e-003 
1.234e-003 2.144e+007 8.408e+011 1.000e+003 7.685e-002 1.085e-003 
1.236e-003 2.151e+007 8.434e+011 1.000e+003 7.217e-002 1.087e-003 
1.237e-003 2.160e+007 8.458e+011 1.000e+003 7.648e-002 1.088e-003 
1.239e-003 2.169e+007 8.478e+011 1.000e+003 7.748e-002 1.089e-003 
1.241e-003 2.179e+007 8.504e+011 1.000e+003 7.778e-002 1.091e-003 
1.243e-003 2.191e+007 8.531e+011 1.000e+003 7.824e-002 1.092e-003 
1.245e-003 2.202e+007 8.565e+011 1.000e+003 7.803e-002 1.093e-003 
1.247e-003 2.214e+007 8.603e+011 1.000e+003 7.880e-002 1.094e-003 
1.249e-003 2.225e+007 8.633e+011 1.000e+003 7.255e-002 1.095e-003 
1.251e-003 2.232e+007 8.639e+011 1.000e+003 7.414e-002 1.096e-003 
1.252e-003 2.239e+007 8.658e+011 1.000e+003 7.537e-002 1.098e-003 
1.254e-003 2.244e+007 8.691e+011 1.000e+003 7.540e-002 1.099e-003 
1.256e-003 2.249e+007 8.713e+011 1.000e+003 8.170e-002 1.101e-003 
1.258e-003 2.255e+007 8.742e+011 1.000e+003 8.659e-002 1.102e-003 
1.260e-003 2.262e+007 8.767e+011 1.000e+003 8.640e-002 1.104e-003 
1.262e-003 2.267e+007 8.808e+011 1.000e+003 8.510e-002 1.105e-003 
1.264e-003 2.270e+007 8.821e+011 1.000e+003 7.998e-002 1.107e-003 
1.266e-003 2.274e+007 8.850e+011 1.000e+003 8.487e-002 1.108e-003 
1.267e-003 2.278e+007 8.888e+011 1.000e+003 8.656e-002 1.110e-003 
1.269e-003 2.281e+007 8.933e+011 1.000e+003 8.400e-002 1.112e-003 
1.271e-003 2.283e+007 8.983e+011 1.000e+003 8.097e-002 1.113e-003 
1.273e-003 2.286e+007 9.012e+011 1.000e+003 7.709e-002 1.115e-003 
1.275e-003 2.293e+007 9.043e+011 1.000e+003 7.228e-002 1.116e-003 
1.277e-003 2.294e+007 8.964e+011 1.000e+003 7.531e-002 1.118e-003 
1.279e-003 2.297e+007 8.953e+011 1.000e+003 7.421e-002 1.120e-003 
1.281e-003 2.299e+007 8.937e+011 1.000e+003 7.409e-002 1.122e-003 
1.282e-003 2.304e+007 8.946e+011 1.000e+003 6.990e-002 1.123e-003 
1.284e-003 2.310e+007 8.955e+011 1.000e+003 6.996e-002 1.125e-003 
1.286e-003 2.314e+007 8.960e+011 1.000e+003 6.422e-002 1.126e-003 
1.288e-003 2.318e+007 8.982e+011 1.000e+003 6.599e-002 1.128e-003 
1.290e-003 2.319e+007 8.993e+011 1.000e+003 6.702e-002 1.130e-003 
1.292e-003 2.316e+007 9.017e+011 1.000e+003 6.535e-002 1.132e-003 
1.294e-003 2.310e+007 9.051e+011 1.000e+003 6.492e-002 1.134e-003 
1.296e-003 2.303e+007 9.078e+011 1.000e+003 6.090e-002 1.136e-003 
1.297e-003 2.300e+007 9.101e+011 1.000e+003 5.809e-002 1.138e-003 
1.299e-003 2.298e+007 9.127e+011 1.000e+003 5.593e-002 1.140e-003 
1.301e-003 2.295e+007 9.141e+011 1.000e+003 5.385e-002 1.142e-003 
1.303e-003 2.288e+007 9.123e+011 1.000e+003 5.703e-002 1.145e-003 
1.305e-003 2.274e+007 9.101e+011 1.000e+003 5.784e-002 1.148e-003 
1.307e-003 2.259e+007 9.105e+011 1.000e+003 5.757e-002 1.151e-003 
1.309e-003 2.244e+007 9.127e+011 1.000e+003 5.679e-002 1.153e-003 
1.311e-003 2.229e+007 9.164e+011 1.000e+003 5.667e-002 1.156e-003 
1.312e-003 2.214e+007 9.211e+011 1.000e+003 5.620e-002 1.159e-003 
1.314e-003 2.200e+007 9.265e+011 1.000e+003 5.376e-002 1.162e-003 
1.316e-003 2.187e+007 9.330e+011 1.000e+003 5.369e-002 1.165e-003 
1.318e-003 2.172e+007 9.411e+011 1.000e+003 5.415e-002 1.168e-003 
1.320e-003 2.158e+007 9.490e+011 1.000e+003 5.336e-002 1.171e-003 
1.322e-003 2.143e+007 9.551e+011 1.000e+003 5.294e-002 1.174e-003 
1.324e-003 2.139e+007 9.595e+011 1.000e+003 4.875e-002 1.176e-003 
1.326e-003 2.142e+007 9.623e+011 1.000e+003 4.334e-002 1.177e-003 
1.327e-003 2.146e+007 9.644e+011 1.000e+003 3.997e-002 1.179e-003 
1.329e-003 2.149e+007 9.665e+011 1.000e+003 3.540e-002 1.181e-003 
1.331e-003 2.154e+007 9.684e+011 1.000e+003 2.681e-002 1.182e-003 
1.333e-003 2.164e+007 9.711e+011 1.000e+003 2.515e-002 1.183e-003 
1.335e-003 2.175e+007 9.738e+011 1.000e+003 2.412e-002 1.184e-003 
1.337e-003 2.184e+007 9.762e+011 1.000e+003 2.323e-002 1.186e-003 
1.339e-003 2.193e+007 9.794e+011 1.000e+003 2.333e-002 1.187e-003 
1.341e-003 2.203e+007 9.817e+011 1.000e+003 2.697e-002 1.188e-003 
1.342e-003 2.211e+007 9.800e+011 1.000e+003 2.599e-002 1.189e-003 
1.344e-003 2.211e+007 9.854e+011 1.000e+003 4.382e-002 1.191e-003 
1.346e-003 2.212e+007 9.890e+011 1.000e+003 4.631e-002 1.193e-003 
1.348e-003 2.214e+007 9.922e+011 1.000e+003 4.665e-002 1.195e-003 
1.350e-003 2.216e+007 9.975e+011 1.000e+003 5.091e-002 1.197e-003 
1.352e-003 2.218e+007 1.003e+012 1.000e+003 5.479e-002 1.198e-003 
1.354e-003 2.220e+007 1.009e+012 1.000e+003 5.772e-002 1.200e-003 
1.356e-003 2.218e+007 1.015e+012 1.000e+003 6.020e-002 1.202e-003 
1.357e-003 2.218e+007 1.022e+012 1.000e+003 6.440e-002 1.204e-003 
1.359e-003 2.218e+007 1.030e+012 1.000e+003 6.900e-002 1.206e-003 
1.361e-003 2.216e+007 1.029e+012 1.000e+003 7.404e-002 1.208e-003 
1.363e-003 2.224e+007 1.032e+012 1.000e+003 7.514e-002 1.209e-003 
1.365e-003 2.231e+007 1.030e+012 1.000e+003 7.925e-002 1.211e-003 
1.367e-003 2.231e+007 1.026e+012 1.000e+003 8.676e-002 1.212e-003 
1.369e-003 2.228e+007 1.021e+012 1.000e+003 8.499e-002 1.214e-003 
1.370e-003 2.227e+007 1.020e+012 1.000e+003 8.621e-002 1.216e-003 
1.372e-003 2.228e+007 1.021e+012 1.000e+003 8.710e-002 1.218e-003 
1.374e-003 2.229e+007 1.024e+012 1.000e+003 8.641e-002 1.220e-003 
1.376e-003 2.231e+007 1.027e+012 1.000e+003 8.508e-002 1.222e-003 
1.378e-003 2.231e+007 1.030e+012 1.000e+003 8.581e-002 1.224e-003 
1.380e-003 2.224e+007 1.032e+012 1.000e+003 9.125e-002 1.226e-003 
1.382e-003 2.215e+007 1.036e+012 1.000e+003 9.410e-002 1.229e-003 
1.384e-003 2.204e+007 1.040e+012 1.000e+003 9.795e-002 1.231e-003 
1.385e-003 2.191e+007 1.044e+012 1.000e+003 1.011e-001 1.234e-003 
1.387e-003 2.170e+007 1.052e+012 1.000e+003 1.067e-001 1.237e-003 
1.389e-003 2.146e+007 1.052e+012 1.000e+003 1.095e-001 1.241e-003 
1.391e-003 2.122e+007 1.057e+012 1.000e+003 1.085e-001 1.244e-003 
1.393e-003 2.103e+007 1.057e+012 1.000e+003 8.907e-002 1.247e-003 
1.395e-003 2.089e+007 1.051e+012 1.000e+003 9.305e-002 1.250e-003 
1.397e-003 2.075e+007 1.053e+012 1.000e+003 8.568e-002 1.253e-003 
1.399e-003 2.059e+007 1.052e+012 1.000e+003 8.816e-002 1.256e-003 
1.400e-003 2.049e+007 1.047e+012 1.000e+003 7.760e-002 1.259e-003 
1.402e-003 2.047e+007 1.048e+012 1.000e+003 7.355e-002 1.261e-003 
1.404e-003 2.042e+007 1.047e+012 1.000e+003 7.410e-002 1.263e-003 
1.406e-003 2.032e+007 1.046e+012 1.000e+003 7.664e-002 1.266e-003 
1.408e-003 2.020e+007 1.049e+012 1.000e+003 7.549e-002 1.268e-003 
1.410e-003 2.005e+007 1.053e+012 1.000e+003 7.656e-002 1.271e-003 
1.412e-003 1.985e+007 1.061e+012 1.000e+003 7.469e-002 1.274e-003 
1.414e-003 1.969e+007 1.068e+012 1.000e+003 7.314e-002 1.277e-003 
1.415e-003 1.957e+007 1.074e+012 1.000e+003 7.275e-002 1.280e-003 
1.417e-003 1.951e+007 1.079e+012 1.000e+003 6.902e-002 1.282e-003 
1.419e-003 1.950e+007 1.084e+012 1.000e+003 7.260e-002 1.284e-003 
1.421e-003 1.953e+007 1.089e+012 1.000e+003 7.130e-002 1.286e-003 
1.423e-003 1.962e+007 1.092e+012 1.000e+003 7.090e-002 1.287e-003 
1.425e-003 1.973e+007 1.095e+012 1.000e+003 6.884e-002 1.288e-003 
1.427e-003 1.984e+007 1.098e+012 1.000e+003 6.000e-002 1.289e-003 
1.429e-003 1.993e+007 1.101e+012 1.000e+003 5.787e-002 1.291e-003 
1.430e-003 2.001e+007 1.105e+012 1.000e+003 4.737e-002 1.292e-003 
1.432e-003 2.009e+007 1.110e+012 1.000e+003 4.352e-002 1.293e-003 
1.434e-003 2.017e+007 1.107e+012 1.000e+003 5.134e-002 1.295e-003 
1.436e-003 2.024e+007 1.108e+012 1.000e+003 5.482e-002 1.296e-003 
1.438e-003 2.031e+007 1.112e+012 1.000e+003 6.035e-002 1.297e-003 
1.440e-003 2.039e+007 1.116e+012 1.000e+003 5.690e-002 1.299e-003 
1.442e-003 2.047e+007 1.121e+012 1.000e+003 5.525e-002 1.300e-003 
1.444e-003 2.055e+007 1.124e+012 1.000e+003 5.040e-002 1.301e-003 
1.445e-003 2.064e+007 1.126e+012 1.000e+003 4.569e-002 1.303e-003 
1.447e-003 2.073e+007 1.131e+012 1.000e+003 4.501e-002 1.304e-003 
1.449e-003 2.083e+007 1.133e+012 1.000e+003 4.242e-002 1.305e-003 
1.451e-003 2.094e+007 1.138e+012 1.000e+003 4.326e-002 1.306e-003 
1.453e-003 2.103e+007 1.143e+012 1.000e+003 4.290e-002 1.307e-003 
1.455e-003 2.111e+007 1.148e+012 1.000e+003 4.222e-002 1.309e-003 
1.457e-003 2.116e+007 1.154e+012 1.000e+003 4.382e-002 1.310e-003 
1.459e-003 2.116e+007 1.159e+012 1.000e+003 4.521e-002 1.312e-003 
1.460e-003 2.117e+007 1.163e+012 1.000e+003 5.000e-002 1.314e-003 
1.462e-003 2.113e+007 1.154e+012 1.000e+003 4.954e-002 1.316e-003 
1.464e-003 2.105e+007 1.148e+012 1.000e+003 5.805e-002 1.319e-003 
1.466e-003 2.095e+007 1.142e+012 1.000e+003 5.554e-002 1.321e-003 
1.468e-003 2.084e+007 1.136e+012 1.000e+003 5.526e-002 1.324e-003 
1.470e-003 2.079e+007 1.133e+012 1.000e+003 5.007e-002 1.326e-003 
1.472e-003 2.078e+007 1.133e+012 1.000e+003 4.646e-002 1.328e-003 
1.474e-003 2.077e+007 1.130e+012 1.000e+003 5.048e-002 1.330e-003 
1.475e-003 2.075e+007 1.130e+012 1.000e+003 5.082e-002 1.332e-003 
1.477e-003 2.073e+007 1.130e+012 1.000e+003 5.758e-002 1.334e-003 
1.479e-003 2.072e+007 1.132e+012 1.000e+003 5.735e-002 1.336e-003 
1.481e-003 2.069e+007 1.134e+012 1.000e+003 6.062e-002 1.338e-003 
1.483e-003 2.064e+007 1.136e+012 1.000e+003 6.062e-002 1.340e-003 
1.485e-003 2.062e+007 1.139e+012 1.000e+003 6.116e-002 1.342e-003 
1.487e-003 2.063e+007 1.142e+012 1.000e+003 6.259e-002 1.344e-003 
1.489e-003 2.063e+007 1.141e+012 1.000e+003 6.406e-002 1.346e-003 
1.490e-003 2.065e+007 1.139e+012 1.000e+003 6.511e-002 1.348e-003 
1.492e-003 2.070e+007 1.140e+012 1.000e+003 6.293e-002 1.349e-003 
1.494e-003 2.078e+007 1.141e+012 1.000e+003 6.255e-002 1.350e-003 
1.496e-003 2.087e+007 1.139e+012 1.000e+003 6.078e-002 1.352e-003 
1.498e-003 2.095e+007 1.137e+012 1.000e+003 6.433e-002 1.353e-003 
1.500e-003 2.103e+007 1.136e+012 1.000e+003 6.309e-002 1.354e-003 
1.502e-003 2.112e+007 1.139e+012 1.000e+003 6.418e-002 1.356e-003 
1.503e-003 2.120e+007 1.136e+012 1.000e+003 5.732e-002 1.357e-003 
1.505e-003 2.121e+007 1.134e+012 1.000e+003 5.737e-002 1.359e-003 
1.507e-003 2.123e+007 1.136e+012 1.000e+003 5.356e-002 1.360e-003 
1.509e-003 2.121e+007 1.138e+012 1.000e+003 5.075e-002 1.362e-003 
1.511e-003 2.120e+007 1.141e+012 1.000e+003 4.833e-002 1.364e-003 
1.513e-003 2.123e+007 1.144e+012 1.000e+003 4.643e-002 1.366e-003 
1.515e-003 2.128e+007 1.146e+012 1.000e+003 4.432e-002 1.368e-003 
1.517e-003 2.133e+007 1.146e+012 1.000e+003 4.524e-002 1.369e-003 
1.518e-003 2.139e+007 1.147e+012 1.000e+003 4.707e-002 1.371e-003 
1.520e-003 2.143e+007 1.149e+012 1.000e+003 5.148e-002 1.372e-003 
1.522e-003 2.145e+007 1.150e+012 1.000e+003 5.521e-002 1.374e-003 
1.524e-003 2.150e+007 1.154e+012 1.000e+003 5.905e-002 1.375e-003 
1.526e-003 2.156e+007 1.157e+012 1.000e+003 5.979e-002 1.377e-003 
1.528e-003 2.161e+007 1.161e+012 1.000e+003 6.581e-002 1.378e-003 
1.530e-003 2.166e+007 1.165e+012 1.000e+003 6.041e-002 1.380e-003 
1.532e-003 2.169e+007 1.170e+012 1.000e+003 5.817e-002 1.382e-003 
1.533e-003 2.170e+007 1.142e+012 1.000e+003 1.065e-002 1.383e-003 
1.535e-003 2.171e+007 1.148e+012 1.000e+003 4.595e-003 1.385e-003 
1.537e-003 2.171e+007 1.144e+012 1.000e+003 1.347e-002 1.387e-003 
1.539e-003 2.167e+007 1.147e+012 1.000e+003 9.156e-003 1.389e-003 
1.541e-003 2.160e+007 1.148e+012 1.000e+003 9.626e-003 1.392e-003 
1.543e-003 2.154e+007 1.149e+012 1.000e+003 1.238e-002 1.394e-003 
1.545e-003 2.147e+007 1.151e+012 1.000e+003 5.649e-003 1.396e-003 
1.547e-003 2.145e+007 1.155e+012 1.000e+003 5.412e-003 1.398e-003 
1.548e-003 2.145e+007 1.152e+012 1.000e+003 2.162e-003 1.400e-003 
1.550e-003 2.146e+007 1.146e+012 1.000e+003 8.253e-003 1.402e-003 
1.552e-003 2.151e+007 1.141e+012 1.000e+003 1.385e-003 1.403e-003 
1.554e-003 2.155e+007 1.146e+012 1.000e+003 2.813e-003 1.405e-003 
1.556e-003 2.158e+007 1.151e+012 1.000e+003 2.679e-003 1.407e-003 
1.558e-003 2.161e+007 1.157e+012 1.000e+003 3.300e-003 1.408e-003 
1.560e-003 2.163e+007 1.164e+012 1.000e+003 8.042e-003 1.410e-003 
1.562e-003 2.163e+007 1.169e+012 1.000e+003 4.661e-003 1.412e-003 
1.563e-003 2.165e+007 1.175e+012 1.000e+003 2.076e-003 1.414e-003 
1.565e-003 2.170e+007 1.179e+012 1.000e+003 2.925e-003 1.415e-003 
1.567e-003 2.175e+007 1.175e+012 1.000e+003 8.513e-003 1.417e-003 
1.569e-003 2.179e+007 1.176e+012 1.000e+003 8.330e-003 1.418e-003 
1.571e-003 2.176e+007 1.176e+012 1.000e+003 9.871e-003 1.420e-003 
1.573e-003 2.169e+007 1.180e+012 1.000e+003 2.197e-002 1.423e-003 
1.575e-003 2.163e+007 1.180e+012 1.000e+003 2.237e-002 1.425e-003 
1.577e-003 2.152e+007 1.182e+012 1.000e+003 2.325e-002 1.428e-003 
1.578e-003 2.142e+007 1.184e+012 1.000e+003 2.574e-002 1.430e-003 
1.580e-003 2.135e+007 1.182e+012 1.000e+003 3.570e-002 1.433e-003 
1.582e-003 2.129e+007 1.179e+012 1.000e+003 3.651e-002 1.435e-003 
1.584e-003 2.124e+007 1.181e+012 1.000e+003 3.215e-002 1.437e-003 
1.586e-003 2.122e+007 1.182e+012 1.000e+003 3.419e-002 1.439e-003 
1.588e-003 2.122e+007 1.184e+012 1.000e+003 3.697e-002 1.441e-003 
1.590e-003 2.127e+007 1.186e+012 1.000e+003 3.885e-002 1.443e-003 
1.592e-003 2.132e+007 1.189e+012 1.000e+003 4.263e-002 1.444e-003 
1.593e-003 2.134e+007 1.188e+012 1.000e+003 4.100e-002 1.446e-003 
1.595e-003 2.138e+007 1.189e+012 1.000e+003 4.250e-002 1.447e-003 
1.597e-003 2.138e+007 1.191e+012 1.000e+003 4.724e-002 1.449e-003 
1.599e-003 2.137e+007 1.193e+012 1.000e+003 4.271e-002 1.451e-003 
1.601e-003 2.135e+007 1.196e+012 1.000e+003 4.952e-002 1.453e-003 
1.603e-003 2.133e+007 1.199e+012 1.000e+003 5.499e-002 1.455e-003 
1.605e-003 2.130e+007 1.203e+012 1.000e+003 4.903e-002 1.457e-003 
1.607e-003 2.127e+007 1.208e+012 1.000e+003 5.186e-002 1.459e-003 
1.608e-003 2.122e+007 1.209e+012 1.000e+003 5.456e-002 1.462e-003 
1.610e-003 2.116e+007 1.214e+012 1.000e+003 4.803e-002 1.464e-003 
1.612e-003 2.114e+007 1.218e+012 1.000e+003 5.134e-002 1.466e-003 
1.614e-003 2.115e+007 1.223e+012 1.000e+003 4.949e-002 1.468e-003 
1.616e-003 2.118e+007 1.226e+012 1.000e+003 4.938e-002 1.469e-003 
1.618e-003 2.119e+007 1.228e+012 1.000e+003 5.005e-002 1.471e-003 
1.620e-003 2.121e+007 1.230e+012 1.000e+003 4.511e-002 1.473e-003 
1.622e-003 2.123e+007 1.235e+012 1.000e+003 3.192e-002 1.475e-003 
1.623e-003 2.122e+007 1.238e+012 1.000e+003 7.458e-003 1.477e-003 
1.625e-003 2.120e+007 1.233e+012 1.000e+003 1.013e-003 1.479e-003 
1.627e-003 2.121e+007 1.231e+012 1.000e+003 1.192e-002 1.480e-003 
1.629e-003 2.121e+007 1.229e+012 1.000e+003 2.659e-002 1.482e-003 
1.631e-003 2.118e+007 1.101e+012 1.000e+003 8.541e-002 1.484e-003 
1.633e-003 2.112e+007 1.099e+012 1.000e+003 7.243e-002 1.487e-003 
1.635e-003 2.108e+007 1.100e+012 1.000e+003 6.623e-002 1.489e-003 
1.637e-003 2.105e+007 1.102e+012 1.000e+003 5.968e-002 1.491e-003 
1.638e-003 2.100e+007 1.104e+012 1.000e+003 6.701e-002 1.493e-003 
1.640e-003 2.093e+007 1.100e+012 1.000e+003 7.032e-002 1.496e-003 
1.642e-003 2.087e+007 1.095e+012 1.000e+003 6.350e-002 1.498e-003 
1.644e-003 2.083e+007 1.092e+012 1.000e+003 7.163e-002 1.500e-003 
1.646e-003 2.082e+007 1.091e+012 1.000e+003 8.577e-002 1.502e-003 
1.648e-003 2.084e+007 1.092e+012 1.000e+003 9.449e-002 1.504e-003 
1.650e-003 2.086e+007 1.096e+012 1.000e+003 1.005e-001 1.505e-003 
1.651e-003 2.090e+007 1.101e+012 1.000e+003 9.363e-002 1.507e-003 
1.653e-003 2.093e+007 1.106e+012 1.000e+003 1.164e-001 1.509e-003 
1.655e-003 2.098e+007 1.110e+012 1.000e+003 1.045e-001 1.510e-003 
1.657e-003 2.106e+007 1.116e+012 1.000e+003 9.759e-002 1.511e-003 
1.659e-003 2.114e+007 1.122e+012 1.000e+003 1.055e-001 1.513e-003 
1.661e-003 2.122e+007 1.118e+012 1.000e+003 8.858e-002 1.514e-003 
1.663e-003 2.133e+007 1.121e+012 1.000e+003 8.488e-002 1.515e-003 
1.665e-003 2.146e+007 1.125e+012 1.000e+003 8.057e-002 1.516e-003 
1.666e-003 2.160e+007 1.128e+012 1.000e+003 8.102e-002 1.517e-003 
1.668e-003 2.169e+007 1.126e+012 1.000e+003 9.008e-002 1.518e-003 
1.670e-003 2.177e+007 1.124e+012 1.000e+003 9.397e-002 1.520e-003 
1.672e-003 2.187e+007 1.128e+012 1.000e+003 9.231e-002 1.521e-003 
1.674e-003 2.194e+007 1.125e+012 1.000e+003 9.247e-002 1.522e-003 
1.676e-003 2.200e+007 1.126e+012 1.000e+003 9.404e-002 1.524e-003 
1.678e-003 2.209e+007 1.128e+012 1.000e+003 9.120e-002 1.525e-003 
1.680e-003 2.217e+007 1.130e+012 1.000e+003 8.403e-002 1.526e-003 
1.681e-003 2.221e+007 1.134e+012 1.000e+003 7.910e-002 1.528e-003 
1.683e-003 2.224e+007 1.138e+012 1.000e+003 8.777e-002 1.530e-003 
1.685e-003 2.226e+007 1.143e+012 1.000e+003 8.912e-002 1.531e-003 
1.687e-003 2.224e+007 1.149e+012 1.000e+003 8.505e-002 1.533e-003 
1.689e-003 2.221e+007 1.152e+012 1.000e+003 7.795e-002 1.535e-003 
1.691e-003 2.215e+007 1.150e+012 1.000e+003 7.913e-002 1.538e-003 
1.693e-003 2.208e+007 1.147e+012 1.000e+003 9.653e-002 1.540e-003 
1.695e-003 2.201e+007 1.146e+012 1.000e+003 8.982e-002 1.542e-003 
1.696e-003 2.196e+007 1.148e+012 1.000e+003 8.667e-002 1.545e-003 
1.698e-003 2.189e+007 1.151e+012 1.000e+003 8.418e-002 1.547e-003 
1.700e-003 2.181e+007 1.153e+012 1.000e+003 8.494e-002 1.549e-003 
1.702e-003 2.168e+007 1.152e+012 1.000e+003 9.688e-002 1.552e-003 
1.704e-003 2.153e+007 1.155e+012 1.000e+003 9.336e-002 1.555e-003 
1.706e-003 2.141e+007 1.158e+012 1.000e+003 8.400e-002 1.558e-003 
1.708e-003 2.134e+007 1.161e+012 1.000e+003 7.939e-002 1.560e-003 
1.710e-003 2.124e+007 1.164e+012 1.000e+003 7.960e-002 1.563e-003 
1.711e-003 2.109e+007 1.162e+012 1.000e+003 8.130e-002 1.566e-003 
1.713e-003 2.095e+007 1.163e+012 1.000e+003 8.669e-002 1.568e-003 
1.715e-003 2.083e+007 1.165e+012 1.000e+003 7.906e-002 1.571e-003 
1.717e-003 2.078e+007 1.169e+012 1.000e+003 6.734e-002 1.573e-003 
1.719e-003 2.078e+007 1.174e+012 1.000e+003 6.050e-002 1.575e-003 
1.721e-003 2.082e+007 1.177e+012 1.000e+003 6.087e-002 1.577e-003 
1.723e-003 2.079e+007 1.184e+012 1.000e+003 4.793e-002 1.579e-003 
1.725e-003 2.075e+007 1.191e+012 1.000e+003 3.832e-002 1.581e-003 
1.726e-003 2.075e+007 1.198e+012 1.000e+003 5.197e-002 1.583e-003 
1.728e-003 2.070e+007 1.199e+012 1.000e+003 5.119e-002 1.585e-003 
1.730e-003 2.067e+007 1.197e+012 1.000e+003 3.963e-002 1.587e-003 
1.732e-003 2.066e+007 1.188e+012 1.000e+003 4.279e-002 1.589e-003 
1.734e-003 2.064e+007 1.189e+012 1.000e+003 4.867e-002 1.591e-003 
1.736e-003 2.062e+007 1.191e+012 1.000e+003 5.569e-002 1.593e-003 
1.738e-003 2.061e+007 1.192e+012 1.000e+003 5.721e-002 1.595e-003 
1.740e-003 2.059e+007 1.189e+012 1.000e+003 5.425e-002 1.597e-003 
1.741e-003 2.059e+007 1.188e+012 1.000e+003 4.923e-002 1.599e-003 
1.743e-003 2.059e+007 1.188e+012 1.000e+003 5.032e-002 1.601e-003 
1.745e-003 2.060e+007 1.188e+012 1.000e+003 4.341e-002 1.603e-003 
1.747e-003 2.059e+007 1.188e+012 1.000e+003 5.171e-002 1.605e-003 
1.749e-003 2.059e+007 1.188e+012 1.000e+003 4.861e-002 1.607e-003 
1.751e-003 2.059e+007 1.188e+012 1.000e+003 4.978e-002 1.608e-003 
1.753e-003 2.063e+007 1.189e+012 1.000e+003 4.891e-002 1.610e-003 
1.755e-003 2.067e+007 1.189e+012 1.000e+003 4.018e-002 1.612e-003 
1.756e-003 2.070e+007 1.191e+012 1.000e+003 4.400e-002 1.613e-003 
1.758e-003 2.073e+007 1.193e+012 1.000e+003 4.727e-002 1.615e-003 
1.760e-003 2.077e+007 1.194e+012 1.000e+003 2.225e-002 1.616e-003 
1.762e-003 2.080e+007 1.194e+012 1.000e+003 2.164e-002 1.618e-003 
1.764e-003 2.086e+007 1.194e+012 1.000e+003 1.753e-002 1.620e-003 
1.766e-003 2.089e+007 1.184e+012 1.000e+003 6.969e-003 1.621e-003 
1.768e-003 2.095e+007 1.183e+012 1.000e+003 7.107e-003 1.623e-003 
1.770e-003 2.101e+007 1.183e+012 1.000e+003 9.245e-003 1.624e-003 
1.771e-003 2.108e+007 1.183e+012 1.000e+003 1.960e-002 1.626e-003 
1.773e-003 2.117e+007 1.183e+012 1.000e+003 1.831e-002 1.627e-003 
1.775e-003 2.128e+007 1.184e+012 1.000e+003 1.937e-002 1.628e-003 
1.777e-003 2.138e+007 1.184e+012 1.000e+003 1.680e-002 1.629e-003 
1.779e-003 2.148e+007 1.186e+012 1.000e+003 1.509e-002 1.630e-003 
1.781e-003 2.158e+007 1.186e+012 1.000e+003 1.419e-002 1.632e-003 
1.783e-003 2.166e+007 1.189e+012 1.000e+003 1.352e-002 1.633e-003 
1.784e-003 2.174e+007 1.193e+012 1.000e+003 2.203e-002 1.634e-003 
1.786e-003 2.179e+007 1.197e+012 1.000e+003 1.592e-002 1.636e-003 
1.788e-003 2.185e+007 1.201e+012 1.000e+003 1.556e-002 1.637e-003 
1.790e-003 2.189e+007 1.206e+012 1.000e+003 1.637e-002 1.639e-003 
1.792e-003 2.191e+007 1.209e+012 1.000e+003 1.502e-002 1.640e-003 
1.794e-003 2.193e+007 1.214e+012 1.000e+003 7.401e-003 1.642e-003 
1.796e-003 2.191e+007 1.222e+012 1.000e+003 4.353e-003 1.644e-003 
1.798e-003 2.190e+007 1.226e+012 1.000e+003 3.546e-003 1.646e-003 
1.799e-003 2.190e+007 1.232e+012 1.000e+003 3.162e-003 1.648e-003 
1.801e-003 2.190e+007 1.236e+012 1.000e+003 1.208e-002 1.650e-003 
1.803e-003 2.186e+007 1.233e+012 1.000e+003 2.101e-002 1.652e-003 
1.805e-003 2.176e+007 1.016e+012 1.000e+003 9.416e-002 1.655e-003 
1.807e-003 2.160e+007 9.918e+011 1.000e+003 8.101e-002 1.658e-003 
1.809e-003 2.150e+007 9.898e+011 1.000e+003 8.442e-002 1.660e-003 
1.811e-003 2.141e+007 9.907e+011 1.000e+003 7.819e-002 1.663e-003 
1.813e-003 2.132e+007 9.952e+011 1.000e+003 8.240e-002 1.665e-003 
1.814e-003 2.121e+007 9.991e+011 1.000e+003 1.134e-001 1.668e-003 
1.816e-003 2.107e+007 1.001e+012 1.000e+003 1.137e-001 1.671e-003 
1.818e-003 2.087e+007 1.001e+012 1.000e+003 1.210e-001 1.674e-003 
1.820e-003 2.070e+007 9.853e+011 1.000e+003 1.230e-001 1.677e-003 
1.822e-003 2.053e+007 9.859e+011 1.000e+003 1.301e-001 1.680e-003 
1.824e-003 2.040e+007 9.889e+011 1.000e+003 1.410e-001 1.683e-003 
1.826e-003 2.034e+007 9.920e+011 1.000e+003 1.392e-001 1.685e-003 
1.828e-003 2.028e+007 9.945e+011 1.000e+003 1.338e-001 1.687e-003 
1.829e-003 2.023e+007 9.971e+011 1.000e+003 1.285e-001 1.690e-003 
1.831e-003 2.018e+007 9.998e+011 1.000e+003 1.307e-001 1.692e-003 
1.833e-003 2.015e+007 1.002e+012 1.000e+003 1.324e-001 1.694e-003 
1.835e-003 2.012e+007 1.005e+012 1.000e+003 1.398e-001 1.696e-003 
1.837e-003 2.008e+007 1.008e+012 1.000e+003 1.406e-001 1.698e-003 
1.839e-003 2.002e+007 1.009e+012 1.000e+003 1.427e-001 1.700e-003 
1.841e-003 1.995e+007 1.010e+012 1.000e+003 1.455e-001 1.703e-003 
1.843e-003 1.984e+007 1.011e+012 1.000e+003 1.503e-001 1.705e-003 
1.844e-003 1.961e+007 9.870e+011 1.000e+003 1.567e-001 1.709e-003 
1.846e-003 1.933e+007 9.790e+011 1.000e+003 1.646e-001 1.713e-003 
1.848e-003 1.912e+007 9.726e+011 1.000e+003 1.494e-001 1.716e-003 
1.850e-003 1.900e+007 9.670e+011 1.000e+003 1.540e-001 1.719e-003 
1.852e-003 1.897e+007 9.688e+011 1.000e+003 1.551e-001 1.721e-003 
1.854e-003 1.896e+007 9.699e+011 1.000e+003 1.552e-001 1.723e-003 
1.856e-003 1.896e+007 9.712e+011 1.000e+003 1.561e-001 1.725e-003 
1.858e-003 1.895e+007 9.739e+011 1.000e+003 1.564e-001 1.727e-003 
1.859e-003 1.896e+007 9.770e+011 1.000e+003 1.478e-001 1.728e-003 
1.861e-003 1.898e+007 9.807e+011 1.000e+003 1.387e-001 1.730e-003 
1.863e-003 1.900e+007 9.852e+011 1.000e+003 1.406e-001 1.732e-003 
1.865e-003 1.903e+007 9.891e+011 1.000e+003 1.424e-001 1.733e-003 
1.867e-003 1.907e+007 9.840e+011 1.000e+003 1.464e-001 1.735e-003 
1.869e-003 1.912e+007 9.800e+011 1.000e+003 1.549e-001 1.737e-003 
1.871e-003 1.919e+007 9.807e+011 1.000e+003 1.490e-001 1.738e-003 
1.873e-003 1.926e+007 9.828e+011 1.000e+003 1.428e-001 1.739e-003 
1.874e-003 1.934e+007 9.849e+011 1.000e+003 1.481e-001 1.741e-003 
1.876e-003 1.943e+007 9.872e+011 1.000e+003 1.530e-001 1.742e-003 
1.878e-003 1.950e+007 9.894e+011 1.000e+003 1.627e-001 1.743e-003 
1.880e-003 1.955e+007 9.909e+011 1.000e+003 1.604e-001 1.745e-003 
1.882e-003 1.960e+007 9.926e+011 1.000e+003 1.566e-001 1.746e-003 
1.884e-003 1.966e+007 9.941e+011 1.000e+003 1.515e-001 1.748e-003 
1.886e-003 1.973e+007 9.952e+011 1.000e+003 1.527e-001 1.749e-003 
1.888e-003 1.982e+007 9.964e+011 1.000e+003 1.500e-001 1.750e-003 
1.889e-003 1.991e+007 9.966e+011 1.000e+003 1.495e-001 1.752e-003 
1.891e-003 2.002e+007 9.974e+011 1.000e+003 1.478e-001 1.753e-003 
1.893e-003 2.013e+007 9.999e+011 1.000e+003 1.443e-001 1.754e-003 
1.895e-003 2.026e+007 1.003e+012 1.000e+003 1.524e-001 1.755e-003 
1.897e-003 2.040e+007 9.117e+011 1.000e+003 1.682e-002 1.756e-003 
1.899e-003 2.051e+007 9.114e+011 1.000e+003 3.309e-002 1.757e-003 
1.901e-003 2.060e+007 9.139e+011 1.000e+003 6.508e-002 1.758e-003 
1.903e-003 2.069e+007 9.148e+011 1.000e+003 6.521e-002 1.759e-003 
1.904e-003 2.075e+007 9.141e+011 1.000e+003 6.907e-002 1.761e-003 
1.906e-003 2.082e+007 9.155e+011 1.000e+003 6.695e-002 1.762e-003 
1.908e-003 2.090e+007 9.170e+011 1.000e+003 6.051e-002 1.764e-003 
1.910e-003 2.097e+007 9.185e+011 1.000e+003 6.060e-002 1.765e-003 
1.912e-003 2.100e+007 9.203e+011 1.000e+003 7.294e-002 1.767e-003 
1.914e-003 2.105e+007 9.204e+011 1.000e+003 6.909e-002 1.768e-003 
1.916e-003 2.111e+007 9.220e+011 1.000e+003 6.840e-002 1.770e-003 
1.917e-003 2.114e+007 9.141e+011 1.000e+003 5.135e-002 1.771e-003 
1.919e-003 2.116e+007 9.142e+011 1.000e+003 4.847e-002 1.773e-003 
1.921e-003 2.117e+007 9.162e+011 1.000e+003 4.674e-002 1.775e-003 
1.923e-003 2.111e+007 9.144e+011 1.000e+003 4.825e-002 1.777e-003 
1.925e-003 2.101e+007 9.139e+011 1.000e+003 4.927e-002 1.780e-003 
1.927e-003 2.092e+007 9.180e+011 1.000e+003 5.040e-002 1.782e-003 
1.929e-003 2.083e+007 9.210e+011 1.000e+003 4.730e-002 1.785e-003 
1.931e-003 2.075e+007 9.258e+011 1.000e+003 4.477e-002 1.787e-003 
1.932e-003 2.072e+007 8.650e+011 1.000e+003 1.903e-002 1.789e-003 
1.934e-003 2.068e+007 8.570e+011 1.000e+003 1.581e-002 1.791e-003 
1.936e-003 2.065e+007 8.563e+011 1.000e+003 2.004e-002 1.793e-003 
1.938e-003 2.064e+007 8.524e+011 1.000e+003 2.383e-002 1.795e-003 
1.940e-003 2.066e+007 8.547e+011 1.000e+003 2.828e-002 1.797e-003 
1.942e-003 2.065e+007 8.584e+011 1.000e+003 2.895e-002 1.799e-003 
1.944e-003 2.064e+007 8.626e+011 1.000e+003 2.852e-002 1.801e-003 
1.946e-003 2.063e+007 8.681e+011 1.000e+003 2.841e-002 1.803e-003 
1.947e-003 2.063e+007 8.737e+011 1.000e+003 2.651e-002 1.805e-003 
1.949e-003 2.060e+007 8.673e+011 1.000e+003 2.709e-002 1.807e-003 
1.951e-003 2.055e+007 8.649e+011 1.000e+003 2.830e-002 1.809e-003 
1.953e-003 2.055e+007 8.651e+011 1.000e+003 2.440e-002 1.811e-003 
1.955e-003 2.051e+007 8.634e+011 1.000e+003 2.408e-002 1.813e-003 
1.957e-003 2.053e+007 8.646e+011 1.000e+003 3.019e-002 1.815e-003 
1.959e-003 2.060e+007 8.588e+011 1.000e+003 2.536e-002 1.816e-003 
1.961e-003 2.068e+007 8.551e+011 1.000e+003 1.758e-002 1.818e-003 
1.962e-003 2.076e+007 8.566e+011 1.000e+003 1.848e-002 1.819e-003 
1.964e-003 2.077e+007 8.565e+011 1.000e+003 2.516e-002 1.821e-003 
1.966e-003 2.076e+007 8.359e+011 1.000e+003 1.977e-002 1.823e-003 
1.968e-003 2.069e+007 8.284e+011 1.000e+003 1.672e-002 1.825e-003 
1.970e-003 2.061e+007 8.300e+011 1.000e+003 1.498e-002 1.827e-003 
1.972e-003 2.055e+007 8.335e+011 1.000e+003 1.148e-002 1.830e-003 
1.974e-003 2.051e+007 8.207e+011 1.000e+003 2.410e-002 1.832e-003 
1.976e-003 2.046e+007 8.220e+011 1.000e+003 2.463e-002 1.834e-003 
1.977e-003 2.042e+007 8.228e+011 1.000e+003 2.404e-002 1.836e-003 
1.979e-003 2.037e+007 8.188e+011 1.000e+003 2.606e-002 1.838e-003 
1.981e-003 2.031e+007 8.148e+011 1.000e+003 2.049e-002 1.841e-003 
1.983e-003 2.021e+007 8.093e+011 1.000e+003 1.946e-002 1.843e-003 
1.985e-003 2.012e+007 8.103e+011 1.000e+003 1.876e-002 1.846e-003 
1.987e-003 2.002e+007 8.117e+011 1.000e+003 2.128e-002 1.848e-003 
1.989e-003 1.993e+007 8.143e+011 1.000e+003 2.075e-002 1.851e-003 
1.991e-003 1.988e+007 8.157e+011 1.000e+003 2.030e-002 1.853e-003 
1.992e-003 1.978e+007 8.122e+011 1.000e+003 2.084e-002 1.856e-003 
1.994e-003 1.970e+007 8.110e+011 1.000e+003 2.031e-002 1.858e-003 
1.996e-003 1.965e+007 8.101e+011 1.000e+003 1.740e-002 1.860e-003 
1.998e-003 1.965e+007 8.079e+011 1.000e+003 1.706e-002 1.862e-003 
2.000e-003 1.968e+007 8.079e+011 1.000e+003 1.330e-002 1.864e-003 
2.002e-003 1.973e+007 8.079e+011 1.000e+003 1.670e-002 1.865e-003 
2.004e-003 1.979e+007 8.086e+011 1.000e+003 2.044e-002 1.867e-003 
2.006e-003 1.987e+007 8.096e+011 1.000e+003 2.401e-002 1.868e-003 
2.007e-003 1.996e+007 8.104e+011 1.000e+003 2.300e-002 1.869e-003 
2.009e-003 2.005e+007 8.114e+011 1.000e+003 2.298e-002 1.871e-003 
2.011e-003 2.015e+007 8.125e+011 1.000e+003 2.422e-002 1.872e-003 
2.013e-003 2.021e+007 8.132e+011 1.000e+003 2.552e-002 1.873e-003 
2.015e-003 2.027e+007 8.136e+011 1.000e+003 2.225e-002 1.875e-003 
2.017e-003 2.032e+007 8.131e+011 1.000e+003 2.029e-002 1.876e-003 
2.019e-003 2.036e+007 8.129e+011 1.000e+003 1.658e-002 1.878e-003 
2.021e-003 2.040e+007 8.132e+011 1.000e+003 1.066e-002 1.879e-003 
2.022e-003 2.048e+007 8.120e+011 1.000e+003 9.370e-003 1.881e-003 
2.024e-003 2.056e+007 8.122e+011 1.000e+003 1.049e-002 1.882e-003 
2.026e-003 2.065e+007 8.130e+011 1.000e+003 1.057e-002 1.883e-003 
2.028e-003 2.074e+007 8.148e+011 1.000e+003 1.112e-002 1.885e-003 
2.030e-003 2.080e+007 8.154e+011 1.000e+003 1.305e-002 1.886e-003 
2.032e-003 2.080e+007 8.187e+011 1.000e+003 1.393e-002 1.888e-003 
2.034e-003 2.083e+007 8.200e+011 1.000e+003 1.216e-002 1.890e-003 
2.036e-003 2.085e+007 8.217e+011 1.000e+003 1.477e-002 1.891e-003 
2.037e-003 2.083e+007 8.249e+011 1.000e+003 1.517e-002 1.893e-003 
2.039e-003 2.075e+007 8.226e+011 1.000e+003 1.847e-002 1.896e-003 
2.041e-003 2.074e+007 8.260e+011 1.000e+003 1.271e-002 1.898e-003 
2.043e-003 2.079e+007 8.306e+011 1.000e+003 1.318e-002 1.899e-003 
2.045e-003 2.083e+007 8.349e+011 1.000e+003 1.364e-002 1.901e-003 
2.047e-003 2.087e+007 8.383e+011 1.000e+003 1.361e-002 1.902e-003 
2.049e-003 2.092e+007 8.373e+011 1.000e+003 1.159e-002 1.904e-003 
2.051e-003 2.094e+007 8.397e+011 1.000e+003 9.316e-003 1.906e-003 
2.052e-003 2.096e+007 8.277e+011 1.000e+003 1.362e-002 1.907e-003 
2.054e-003 2.094e+007 8.277e+011 1.000e+003 1.433e-002 1.909e-003 
2.056e-003 2.090e+007 8.292e+011 1.000e+003 1.505e-002 1.912e-003 
2.058e-003 2.084e+007 8.323e+011 1.000e+003 1.200e-002 1.914e-003 
2.060e-003 2.083e+007 8.350e+011 1.000e+003 1.007e-002 1.916e-003 
2.062e-003 2.084e+007 8.389e+011 1.000e+003 8.208e-003 1.918e-003 
2.064e-003 2.087e+007 8.432e+011 1.000e+003 7.505e-003 1.919e-003 
2.065e-003 2.091e+007 8.474e+011 1.000e+003 7.317e-003 1.921e-003 
2.067e-003 2.095e+007 8.475e+011 1.000e+003 8.531e-003 1.923e-003 
2.069e-003 2.092e+007 8.502e+011 1.000e+003 1.256e-002 1.925e-003 
2.071e-003 2.087e+007 8.366e+011 1.000e+003 1.280e-002 1.927e-003 
2.073e-003 2.087e+007 8.328e+011 1.000e+003 1.053e-002 1.929e-003 
2.075e-003 2.087e+007 8.342e+011 1.000e+003 9.490e-003 1.931e-003 
2.077e-003 2.086e+007 8.368e+011 1.000e+003 1.878e-002 1.932e-003 
2.079e-003 2.082e+007 8.408e+011 1.000e+003 2.847e-002 1.935e-003 
2.080e-003 2.078e+007 8.454e+011 1.000e+003 3.231e-002 1.937e-003 
2.082e-003 2.076e+007 8.492e+011 1.000e+003 3.680e-002 1.939e-003 
2.084e-003 2.075e+007 8.540e+011 1.000e+003 3.988e-002 1.941e-003 
2.086e-003 2.075e+007 8.589e+011 1.000e+003 4.188e-002 1.943e-003 
2.088e-003 2.077e+007 8.638e+011 1.000e+003 4.944e-002 1.944e-003 
2.090e-003 2.078e+007 8.672e+011 1.000e+003 5.248e-002 1.946e-003 
2.092e-003 2.078e+007 8.695e+011 1.000e+003 5.627e-002 1.948e-003 
2.094e-003 2.074e+007 8.671e+011 1.000e+003 5.768e-002 1.950e-003 
2.095e-003 2.074e+007 8.734e+011 1.000e+003 5.339e-002 1.952e-003 
2.097e-003 2.074e+007 8.791e+011 1.000e+003 5.373e-002 1.954e-003 
2.099e-003 2.075e+007 8.839e+011 1.000e+003 5.972e-002 1.956e-003 
2.101e-003 2.072e+007 8.756e+011 1.000e+003 7.631e-002 1.958e-003 
2.103e-003 2.070e+007 8.753e+011 1.000e+003 9.135e-002 1.960e-003 
2.105e-003 2.074e+007 8.380e+011 1.000e+003 2.795e-002 1.961e-003 
2.107e-003 2.081e+007 8.204e+011 1.000e+003 1.079e-002 1.963e-003 
2.109e-003 2.089e+007 8.185e+011 1.000e+003 1.340e-002 1.964e-003 
2.110e-003 2.090e+007 8.119e+011 1.000e+003 1.709e-002 1.966e-003 
2.112e-003 2.089e+007 8.069e+011 1.000e+003 1.921e-002 1.968e-003 
2.114e-003 2.084e+007 8.067e+011 1.000e+003 2.032e-002 1.970e-003 
2.116e-003 2.082e+007 8.072e+011 1.000e+003 1.969e-002 1.972e-003 
2.118e-003 2.080e+007 8.085e+011 1.000e+003 2.029e-002 1.974e-003 
2.120e-003 2.079e+007 8.101e+011 1.000e+003 1.967e-002 1.976e-003 
2.122e-003 2.081e+007 8.114e+011 1.000e+003 1.902e-002 1.978e-003 
2.124e-003 2.083e+007 8.127e+011 1.000e+003 1.921e-002 1.980e-003 
2.125e-003 2.085e+007 8.145e+011 1.000e+003 1.813e-002 1.981e-003 
2.127e-003 2.087e+007 8.159e+011 1.000e+003 1.827e-002 1.983e-003 
2.129e-003 2.088e+007 8.149e+011 1.000e+003 1.965e-002 1.985e-003 
2.131e-003 2.089e+007 8.154e+011 1.000e+003 1.682e-002 1.987e-003 
2.133e-003 2.090e+007 8.160e+011 1.000e+003 1.842e-002 1.988e-003 
2.135e-003 2.091e+007 8.166e+011 1.000e+003 1.764e-002 1.990e-003 
2.137e-003 2.093e+007 8.178e+011 1.000e+003 1.674e-002 1.992e-003 
2.139e-003 2.093e+007 8.136e+011 1.000e+003 1.763e-002 1.994e-003 
2.140e-003 2.093e+007 8.126e+011 1.000e+003 1.766e-002 1.996e-003 
2.142e-003 2.090e+007 8.101e+011 1.000e+003 2.011e-002 1.998e-003 
2.144e-003 2.086e+007 8.092e+011 1.000e+003 1.992e-002 2.000e-003 
2.146e-003 2.081e+007 8.067e+011 1.000e+003 1.987e-002 2.002e-003 
2.148e-003 2.078e+007 8.076e+011 1.000e+003 1.815e-002 2.004e-003 
2.150e-003 2.078e+007 8.080e+011 1.000e+003 1.687e-002 2.006e-003 
2.152e-003 2.082e+007 8.087e+011 1.000e+003 1.443e-002 2.008e-003 
2.154e-003 2.088e+007 8.101e+011 1.000e+003 1.519e-002 2.009e-003 
2.155e-003 2.092e+007 8.128e+011 1.000e+003 1.676e-002 2.011e-003 
2.157e-003 2.092e+007 8.160e+011 1.000e+003 1.686e-002 2.013e-003 
2.159e-003 2.089e+007 8.153e+011 1.000e+003 1.904e-002 2.015e-003 
2.161e-003 2.087e+007 8.177e+011 1.000e+003 1.635e-002 2.017e-003 
2.163e-003 2.088e+007 8.209e+011 1.000e+003 1.712e-002 2.019e-003 
2.165e-003 2.085e+007 8.179e+011 1.000e+003 1.782e-002 2.021e-003 
2.167e-003 2.082e+007 8.162e+011 1.000e+003 1.987e-002 2.023e-003 
2.169e-003 2.077e+007 8.159e+011 1.000e+003 1.836e-002 2.025e-003 
2.170e-003 2.074e+007 8.179e+011 1.000e+003 1.945e-002 2.027e-003 
2.172e-003 2.070e+007 8.201e+011 1.000e+003 1.989e-002 2.029e-003 
2.174e-003 2.064e+007 8.202e+011 1.000e+003 1.961e-002 2.031e-003 
2.176e-003 2.056e+007 8.096e+011 1.000e+003 2.168e-002 2.034e-003 
2.178e-003 2.050e+007 8.104e+011 1.000e+003 1.926e-002 2.036e-003 
2.180e-003 2.046e+007 8.122e+011 1.000e+003 2.013e-002 2.038e-003 
2.182e-003 2.042e+007 8.151e+011 1.000e+003 2.022e-002 2.040e-003 
2.184e-003 2.038e+007 8.185e+011 1.000e+003 2.166e-002 2.043e-003 
2.185e-003 2.034e+007 8.215e+011 1.000e+003 1.957e-002 2.045e-003 
2.187e-003 2.033e+007 8.242e+011 1.000e+003 1.923e-002 2.047e-003 
2.189e-003 2.030e+007 8.172e+011 1.000e+003 1.972e-002 2.049e-003 
2.191e-003 2.030e+007 8.189e+011 1.000e+003 1.861e-002 2.051e-003 
2.193e-003 2.031e+007 8.206e+011 1.000e+003 1.746e-002 2.052e-003 
2.195e-003 2.034e+007 8.226e+011 1.000e+003 1.622e-002 2.054e-003 
2.197e-003 2.039e+007 8.247e+011 1.000e+003 1.560e-002 2.056e-003 
2.198e-003 2.044e+007 8.268e+011 1.000e+003 1.520e-002 2.057e-003 
2.200e-003 2.049e+007 8.304e+011 1.000e+003 1.605e-002 2.059e-003 
2.202e-003 2.056e+007 8.343e+011 1.000e+003 1.479e-002 2.060e-003 
2.204e-003 2.064e+007 8.380e+011 1.000e+003 1.423e-002 2.061e-003 
2.206e-003 2.073e+007 8.416e+011 1.000e+003 1.448e-002 2.063e-003 
2.208e-003 2.081e+007 8.429e+011 1.000e+003 1.462e-002 2.064e-003 
2.210e-003 2.088e+007 8.462e+011 1.000e+003 1.489e-002 2.065e-003 
2.212e-003 2.095e+007 8.469e+011 1.000e+003 1.541e-002 2.067e-003 
2.213e-003 2.102e+007 8.491e+011 1.000e+003 1.450e-002 2.068e-003 
2.215e-003 2.110e+007 8.509e+011 1.000e+003 1.450e-002 2.069e-003 
2.217e-003 2.116e+007 8.521e+011 1.000e+003 1.555e-002 2.071e-003 
2.219e-003 2.121e+007 8.537e+011 1.000e+003 1.840e-002 2.072e-003 
2.221e-003 2.121e+007 8.509e+011 1.000e+003 1.597e-002 2.074e-003 
2.223e-003 2.120e+007 8.510e+011 1.000e+003 1.648e-002 2.076e-003 
2.225e-003 2.118e+007 8.532e+011 1.000e+003 1.770e-002 2.078e-003 
2.227e-003 2.115e+007 8.381e+011 1.000e+003 1.637e-002 2.080e-003 
2.228e-003 2.112e+007 8.367e+011 1.000e+003 1.735e-002 2.082e-003 
2.230e-003 2.111e+007 8.373e+011 1.000e+003 1.733e-002 2.084e-003 
2.232e-003 2.109e+007 8.383e+011 1.000e+003 1.850e-002 2.086e-003 
2.234e-003 2.105e+007 8.391e+011 1.000e+003 1.911e-002 2.089e-003 
2.236e-003 2.096e+007 8.364e+011 1.000e+003 1.995e-002 2.091e-003 
2.238e-003 2.088e+007 8.384e+011 1.000e+003 2.203e-002 2.093e-003 
2.240e-003 2.083e+007 8.409e+011 1.000e+003 2.227e-002 2.096e-003 
2.242e-003 2.082e+007 8.374e+011 1.000e+003 2.363e-002 2.098e-003 
2.243e-003 2.082e+007 8.381e+011 1.000e+003 2.135e-002 2.100e-003 
2.245e-003 2.084e+007 8.397e+011 1.000e+003 1.991e-002 2.101e-003 
2.247e-003 2.086e+007 8.420e+011 1.000e+003 1.955e-002 2.103e-003 
2.249e-003 2.090e+007 8.455e+011 1.000e+003 1.959e-002 2.105e-003 
2.251e-003 2.093e+007 8.438e+011 1.000e+003 1.979e-002 2.106e-003 
2.253e-003 2.099e+007 8.445e+011 1.000e+003 1.856e-002 2.108e-003 
2.255e-003 2.101e+007 8.453e+011 1.000e+003 2.130e-002 2.109e-003 
2.257e-003 2.100e+007 8.498e+011 1.000e+003 2.114e-002 2.111e-003 
2.258e-003 2.097e+007 8.473e+011 1.000e+003 2.054e-002 2.113e-003 
2.260e-003 2.098e+007 8.505e+011 1.000e+003 2.041e-002 2.115e-003 
2.262e-003 2.098e+007 8.537e+011 1.000e+003 2.117e-002 2.117e-003 
2.264e-003 2.099e+007 8.580e+011 1.000e+003 2.190e-002 2.119e-003 
2.266e-003 2.096e+007 8.550e+011 1.000e+003 2.217e-002 2.121e-003 
2.268e-003 2.094e+007 8.575e+011 1.000e+003 2.608e-002 2.123e-003 
2.270e-003 2.084e+007 8.579e+011 1.000e+003 2.810e-002 2.126e-003 
2.272e-003 2.071e+007 8.613e+011 1.000e+003 2.666e-002 2.128e-003 
2.273e-003 2.061e+007 8.621e+011 1.000e+003 3.187e-002 2.131e-003 
2.275e-003 2.052e+007 8.646e+011 1.000e+003 3.178e-002 2.133e-003 
2.277e-003 2.042e+007 8.642e+011 1.000e+003 3.114e-002 2.136e-003 
2.279e-003 2.029e+007 8.530e+011 1.000e+003 3.460e-002 2.139e-003 
2.281e-003 2.014e+007 8.543e+011 1.000e+003 3.483e-002 2.142e-003 
2.283e-003 1.993e+007 8.583e+011 1.000e+003 3.727e-002 2.145e-003 
2.285e-003 1.968e+007 8.608e+011 1.000e+003 3.760e-002 2.149e-003 
2.287e-003 1.948e+007 8.639e+011 1.000e+003 4.583e-002 2.152e-003 
2.288e-003 1.928e+007 8.550e+011 1.000e+003 5.166e-002 2.155e-003 
2.290e-003 1.909e+007 8.536e+011 1.000e+003 4.067e-002 2.158e-003 
2.292e-003 1.890e+007 8.502e+011 1.000e+003 2.391e-002 2.161e-003 
2.294e-003 1.877e+007 8.509e+011 1.000e+003 2.890e-002 2.164e-003 
2.296e-003 1.867e+007 8.487e+011 1.000e+003 2.684e-002 2.167e-003 
2.298e-003 1.859e+007 8.493e+011 1.000e+003 2.738e-002 2.169e-003 
2.300e-003 1.850e+007 8.481e+011 1.000e+003 2.926e-002 2.172e-003 
2.302e-003 1.840e+007 8.482e+011 1.000e+003 2.900e-002 2.174e-003 
2.303e-003 1.832e+007 8.515e+011 1.000e+003 2.746e-002 2.177e-003 
2.305e-003 1.826e+007 8.542e+011 1.000e+003 2.264e-002 2.179e-003 
2.307e-003 1.825e+007 8.575e+011 1.000e+003 2.262e-002 2.181e-003 
2.309e-003 1.825e+007 8.582e+011 1.000e+003 2.225e-002 2.183e-003 
2.311e-003 1.827e+007 8.595e+011 1.000e+003 2.280e-002 2.185e-003 
2.313e-003 1.832e+007 8.619e+011 1.000e+003 2.046e-002 2.186e-003 
2.315e-003 1.838e+007 8.630e+011 1.000e+003 2.066e-002 2.188e-003 
2.317e-003 1.843e+007 8.653e+011 1.000e+003 2.034e-002 2.189e-003 
2.318e-003 1.849e+007 8.682e+011 1.000e+003 2.090e-002 2.191e-003 
2.320e-003 1.853e+007 8.713e+011 1.000e+003 2.000e-002 2.192e-003 
2.322e-003 1.858e+007 8.748e+011 1.000e+003 1.925e-002 2.194e-003 
2.324e-003 1.860e+007 8.762e+011 1.000e+003 2.143e-002 2.195e-003 
2.326e-003 1.860e+007 8.809e+011 1.000e+003 2.169e-002 2.197e-003 
2.328e-003 1.860e+007 8.832e+011 1.000e+003 2.458e-002 2.199e-003 
2.330e-003 1.855e+007 8.868e+011 1.000e+003 2.365e-002 2.201e-003 
2.331e-003 1.855e+007 8.901e+011 1.000e+003 2.295e-002 2.203e-003 
2.333e-003 1.857e+007 8.938e+011 1.000e+003 2.137e-002 2.205e-003 
2.335e-003 1.864e+007 8.957e+011 1.000e+003 2.030e-002 2.206e-003 
2.337e-003 1.871e+007 8.977e+011 1.000e+003 2.181e-002 2.208e-003 
2.339e-003 1.874e+007 9.001e+011 1.000e+003 2.142e-002 2.209e-003 
2.341e-003 1.876e+007 9.029e+011 1.000e+003 2.310e-002 2.211e-003 
2.343e-003 1.878e+007 9.034e+011 1.000e+003 2.382e-002 2.213e-003 
2.345e-003 1.879e+007 9.039e+011 1.000e+003 2.285e-002 2.215e-003 
2.346e-003 1.878e+007 9.071e+011 1.000e+003 1.902e-002 2.217e-003 
2.348e-003 1.876e+007 9.105e+011 1.000e+003 1.480e-002 2.219e-003 
2.350e-003 1.875e+007 9.131e+011 1.000e+003 1.163e-002 2.221e-003 
2.352e-003 1.875e+007 9.134e+011 1.000e+003 6.801e-003 2.222e-003 
2.354e-003 1.874e+007 9.067e+011 1.000e+003 7.368e-003 2.224e-003 
2.356e-003 1.874e+007 9.091e+011 1.000e+003 8.843e-003 2.226e-003 
2.358e-003 1.876e+007 9.112e+011 1.000e+003 6.909e-003 2.228e-003 
2.360e-003 1.879e+007 9.141e+011 1.000e+003 5.891e-003 2.230e-003 
2.361e-003 1.883e+007 9.133e+011 1.000e+003 7.679e-003 2.231e-003 
2.363e-003 1.886e+007 9.099e+011 1.000e+003 1.277e-002 2.233e-003 
2.365e-003 1.891e+007 9.116e+011 1.000e+003 1.412e-002 2.234e-003 
2.367e-003 1.897e+007 9.144e+011 1.000e+003 1.410e-002 2.236e-003 
2.369e-003 1.899e+007 9.145e+011 1.000e+003 1.608e-002 2.238e-003 
2.371e-003 1.899e+007 9.145e+011 1.000e+003 2.000e-002 2.240e-003 
2.373e-003 1.900e+007 9.178e+011 1.000e+003 2.103e-002 2.241e-003 
2.375e-003 1.899e+007 9.214e+011 1.000e+003 2.429e-002 2.243e-003 
2.376e-003 1.895e+007 9.254e+011 1.000e+003 2.655e-002 2.245e-003 
2.378e-003 1.892e+007 9.297e+011 1.000e+003 2.920e-002 2.248e-003 
2.380e-003 1.885e+007 9.354e+011 1.000e+003 2.998e-002 2.250e-003 
2.382e-003 1.874e+007 9.325e+011 1.000e+003 3.693e-002 2.252e-003 
2.384e-003 1.860e+007 9.341e+011 1.000e+003 3.484e-002 2.255e-003 
2.386e-003 1.850e+007 9.385e+011 1.000e+003 3.525e-002 2.258e-003 
2.388e-003 1.842e+007 9.420e+011 1.000e+003 3.576e-002 2.260e-003 
2.390e-003 1.841e+007 9.473e+011 1.000e+003 3.400e-002 2.262e-003 
2.391e-003 1.841e+007 9.429e+011 1.000e+003 3.549e-002 2.264e-003 
2.393e-003 1.839e+007 9.286e+011 1.000e+003 3.770e-002 2.266e-003 
2.395e-003 1.834e+007 9.135e+011 1.000e+003 4.077e-002 2.268e-003 
2.397e-003 1.829e+007 9.127e+011 1.000e+003 4.514e-002 2.271e-003 
2.399e-003 1.824e+007 9.167e+011 1.000e+003 4.610e-002 2.273e-003 
2.401e-003 1.820e+007 9.069e+011 1.000e+003 3.882e-002 2.275e-003 
2.403e-003 1.817e+007 9.097e+011 1.000e+003 4.208e-002 2.277e-003 
2.405e-003 1.812e+007 9.124e+011 1.000e+003 4.676e-002 2.279e-003 
2.406e-003 1.803e+007 8.757e+011 1.000e+003 2.660e-002 2.282e-003 
2.408e-003 1.791e+007 8.768e+011 1.000e+003 2.812e-002 2.284e-003 
2.410e-003 1.775e+007 8.744e+011 1.000e+003 2.918e-002 2.287e-003 
2.412e-003 1.754e+007 8.708e+011 1.000e+003 2.723e-002 2.291e-003 
2.414e-003 1.737e+007 8.705e+011 1.000e+003 1.887e-002 2.294e-003 
2.416e-003 1.725e+007 8.683e+011 1.000e+003 1.058e-002 2.297e-003 
2.418e-003 1.714e+007 8.677e+011 1.000e+003 1.701e-002 2.299e-003 
2.420e-003 1.707e+007 8.664e+011 1.000e+003 1.752e-002 2.301e-003 
2.421e-003 1.701e+007 8.655e+011 1.000e+003 1.789e-002 2.304e-003 
2.423e-003 1.691e+007 8.567e+011 1.000e+003 1.935e-002 2.306e-003 
2.425e-003 1.682e+007 8.510e+011 1.000e+003 1.683e-002 2.309e-003 
2.427e-003 1.675e+007 8.509e+011 1.000e+003 1.679e-002 2.311e-003 
2.429e-003 1.669e+007 8.522e+011 1.000e+003 1.360e-002 2.313e-003 
2.431e-003 1.666e+007 8.525e+011 1.000e+003 1.287e-002 2.316e-003 
2.433e-003 1.664e+007 8.546e+011 1.000e+003 1.209e-002 2.318e-003 
2.435e-003 1.663e+007 8.582e+011 1.000e+003 1.237e-002 2.320e-003 
2.436e-003 1.659e+007 8.639e+011 1.000e+003 7.268e-003 2.322e-003 
2.438e-003 1.656e+007 8.683e+011 1.000e+003 3.170e-003 2.324e-003 
2.440e-003 1.654e+007 8.735e+011 1.000e+003 2.534e-004 2.326e-003 
2.442e-003 1.652e+007 8.721e+011 1.000e+003 7.946e-005 2.328e-003 
2.444e-003 1.650e+007 8.760e+011 1.000e+003 5.434e-004 2.330e-003 
2.446e-003 1.649e+007 8.798e+011 1.000e+003 1.580e-004 2.332e-003 
2.448e-003 1.653e+007 8.834e+011 1.000e+003 6.650e-003 2.333e-003 
2.450e-003 1.660e+007 8.839e+011 1.000e+003 7.471e-003 2.335e-003 
2.451e-003 1.667e+007 8.843e+011 1.000e+003 1.090e-002 2.336e-003 
2.453e-003 1.675e+007 8.869e+011 1.000e+003 1.710e-003 2.337e-003 
2.455e-003 1.683e+007 8.903e+011 1.000e+003 2.445e-003 2.339e-003 
2.457e-003 1.692e+007 8.919e+011 1.000e+003 3.666e-003 2.340e-003 
2.459e-003 1.701e+007 8.949e+011 1.000e+003 6.155e-003 2.341e-003 
2.461e-003 1.712e+007 8.973e+011 1.000e+003 9.816e-003 2.342e-003 
2.463e-003 1.726e+007 8.984e+011 1.000e+003 1.660e-002 2.343e-003 
2.465e-003 1.739e+007 8.992e+011 1.000e+003 1.757e-002 2.344e-003 
2.466e-003 1.754e+007 9.006e+011 1.000e+003 1.887e-002 2.345e-003 
2.468e-003 1.770e+007 9.025e+011 1.000e+003 2.026e-002 2.346e-003 
2.470e-003 1.787e+007 9.043e+011 1.000e+003 2.015e-002 2.347e-003 
2.472e-003 1.804e+007 9.059e+011 1.000e+003 2.100e-002 2.347e-003 
2.474e-003 1.819e+007 9.084e+011 1.000e+003 1.998e-002 2.348e-003 
2.476e-003 1.834e+007 9.110e+011 1.000e+003 1.949e-002 2.349e-003 
2.478e-003 1.850e+007 9.136e+011 1.000e+003 2.019e-002 2.350e-003 
2.479e-003 1.867e+007 9.163e+011 1.000e+003 2.300e-002 2.350e-003 
2.481e-003 1.885e+007 9.165e+011 1.000e+003 2.552e-002 2.351e-003 
2.483e-003 1.902e+007 9.160e+011 1.000e+003 3.758e-002 2.352e-003 
2.485e-003 1.918e+007 9.012e+011 1.000e+003 4.331e-002 2.352e-003 
2.487e-003 1.931e+007 8.673e+011 1.000e+003 4.166e-002 2.353e-003 
2.489e-003 1.941e+007 8.481e+011 1.000e+003 3.647e-002 2.355e-003 
2.491e-003 1.946e+007 8.460e+011 1.000e+003 3.518e-002 2.356e-003 
2.493e-003 1.949e+007 8.458e+011 1.000e+003 3.367e-002 2.358e-003 
2.494e-003 1.951e+007 8.455e+011 1.000e+003 3.144e-002 2.360e-003 
2.496e-003 1.955e+007 8.400e+011 1.000e+003 2.853e-002 2.361e-003 
2.498e-003 1.955e+007 8.423e+011 1.000e+003 1.694e-002 2.363e-003 
2.500e-003 1.956e+007 8.471e+011 1.000e+003 1.206e-002 2.365e-003 
2.502e-003 1.954e+007 8.378e+011 1.000e+003 2.101e-002 2.367e-003 
2.504e-003 1.951e+007 8.388e+011 1.000e+003 2.621e-002 2.369e-003 
2.506e-003 1.951e+007 8.402e+011 1.000e+003 3.206e-002 2.371e-003 
2.508e-003 1.955e+007 8.422e+011 1.000e+003 3.336e-002 2.372e-003 
2.509e-003 1.961e+007 8.444e+011 1.000e+003 3.379e-002 2.374e-003 
2.511e-003 1.965e+007 8.473e+011 1.000e+003 3.431e-002 2.375e-003 
2.513e-003 1.970e+007 8.512e+011 1.000e+003 3.540e-002 2.377e-003 
2.515e-003 1.975e+007 8.554e+011 1.000e+003 3.429e-002 2.379e-003 
2.517e-003 1.979e+007 8.601e+011 1.000e+003 3.637e-002 2.380e-003 
2.519e-003 1.980e+007 8.633e+011 1.000e+003 3.316e-002 2.382e-003 
2.521e-003 1.976e+007 8.671e+011 1.000e+003 3.001e-002 2.384e-003 
2.523e-003 1.972e+007 8.708e+011 1.000e+003 2.841e-002 2.386e-003 
2.524e-003 1.968e+007 8.758e+011 1.000e+003 2.934e-002 2.388e-003 
2.526e-003 1.963e+007 8.722e+011 1.000e+003 1.614e-002 2.391e-003 
2.528e-003 1.951e+007 8.665e+011 1.000e+003 5.087e-003 2.393e-003 
2.530e-003 1.940e+007 8.584e+011 1.000e+003 2.228e-002 2.396e-003 
2.532e-003 1.929e+007 8.544e+011 1.000e+003 1.958e-002 2.399e-003 
2.534e-003 1.919e+007 8.527e+011 1.000e+003 1.909e-002 2.401e-003 
2.536e-003 1.910e+007 8.451e+011 1.000e+003 1.159e-002 2.404e-003 
2.538e-003 1.903e+007 8.415e+011 1.000e+003 1.152e-002 2.406e-003 
2.539e-003 1.896e+007 8.379e+011 1.000e+003 1.105e-002 2.408e-003 
2.541e-003 1.894e+007 8.406e+011 1.000e+003 8.780e-003 2.410e-003 
2.543e-003 1.898e+007 8.442e+011 1.000e+003 5.738e-003 2.412e-003 
2.545e-003 1.902e+007 8.431e+011 1.000e+003 9.759e-003 2.414e-003 
2.547e-003 1.906e+007 8.442e+011 1.000e+003 6.819e-003 2.415e-003 
2.549e-003 1.913e+007 8.459e+011 1.000e+003 7.926e-003 2.417e-003 
2.551e-003 1.918e+007 8.494e+011 1.000e+003 8.439e-003 2.418e-003 
2.553e-003 1.921e+007 8.483e+011 1.000e+003 9.435e-003 2.420e-003 
2.554e-003 1.924e+007 8.508e+011 1.000e+003 9.895e-003 2.421e-003 
2.556e-003 1.923e+007 8.521e+011 1.000e+003 1.294e-002 2.423e-003 
2.558e-003 1.923e+007 8.546e+011 1.000e+003 1.354e-002 2.425e-003 
2.560e-003 1.926e+007 8.554e+011 1.000e+003 1.109e-002 2.427e-003 
2.562e-003 1.928e+007 8.494e+011 1.000e+003 1.630e-002 2.429e-003 
2.564e-003 1.920e+007 8.378e+011 1.000e+003 1.861e-002 2.431e-003 
2.566e-003 1.907e+007 8.314e+011 1.000e+003 2.021e-002 2.434e-003 
2.568e-003 1.895e+007 8.275e+011 1.000e+003 2.014e-002 2.437e-003 
2.569e-003 1.887e+007 8.258e+011 1.000e+003 1.732e-002 2.439e-003 
2.571e-003 1.878e+007 8.257e+011 1.000e+003 1.570e-002 2.441e-003 
2.573e-003 1.870e+007 8.156e+011 1.000e+003 1.910e-002 2.444e-003 
2.575e-003 1.865e+007 8.162e+011 1.000e+003 1.923e-002 2.446e-003 
2.577e-003 1.860e+007 8.176e+011 1.000e+003 1.917e-002 2.448e-003 
2.579e-003 1.855e+007 8.195e+011 1.000e+003 1.928e-002 2.451e-003 
2.581e-003 1.846e+007 8.178e+011 1.000e+003 2.261e-002 2.453e-003 
2.583e-003 1.834e+007 8.194e+011 1.000e+003 2.153e-002 2.456e-003 
2.584e-003 1.822e+007 8.201e+011 1.000e+003 2.318e-002 2.458e-003 
2.586e-003 1.809e+007 8.195e+011 1.000e+003 2.382e-002 2.461e-003 
2.588e-003 1.800e+007 8.178e+011 1.000e+003 1.840e-002 2.464e-003 
2.590e-003 1.797e+007 8.188e+011 1.000e+003 1.649e-002 2.466e-003 
2.592e-003 1.791e+007 8.160e+011 1.000e+003 1.655e-002 2.468e-003 
2.594e-003 1.782e+007 8.168e+011 1.000e+003 1.866e-002 2.471e-003 
2.596e-003 1.773e+007 8.188e+011 1.000e+003 2.190e-002 2.473e-003 
2.598e-003 1.763e+007 8.211e+011 1.000e+003 2.642e-002 2.476e-003 
2.599e-003 1.752e+007 8.199e+011 1.000e+003 1.828e-002 2.478e-003 
2.601e-003 1.746e+007 8.193e+011 1.000e+003 1.457e-002 2.481e-003 
2.603e-003 1.741e+007 8.212e+011 1.000e+003 1.359e-002 2.483e-003 
2.605e-003 1.738e+007 8.252e+011 1.000e+003 1.323e-002 2.485e-003 
2.607e-003 1.733e+007 8.283e+011 1.000e+003 1.460e-002 2.487e-003 
2.609e-003 1.726e+007 8.130e+011 1.000e+003 1.422e-002 2.489e-003 
2.611e-003 1.722e+007 8.128e+011 1.000e+003 1.310e-002 2.492e-003 
2.612e-003 1.722e+007 8.136e+011 1.000e+003 1.201e-002 2.493e-003 
2.614e-003 1.722e+007 8.152e+011 1.000e+003 1.197e-002 2.495e-003 
2.616e-003 1.716e+007 8.091e+011 1.000e+003 1.453e-002 2.498e-003 
2.618e-003 1.712e+007 8.094e+011 1.000e+003 1.374e-002 2.500e-003 
2.620e-003 1.709e+007 8.109e+011 1.000e+003 1.351e-002 2.502e-003 
2.622e-003 1.705e+007 8.110e+011 1.000e+003 1.297e-002 2.504e-003 
2.624e-003 1.702e+007 8.117e+011 1.000e+003 1.424e-002 2.506e-003 
2.626e-003 1.701e+007 8.142e+011 1.000e+003 1.295e-002 2.508e-003 
2.627e-003 1.702e+007 8.175e+011 1.000e+003 1.368e-002 2.510e-003 
2.629e-003 1.702e+007 8.197e+011 1.000e+003 1.218e-002 2.512e-003 
2.631e-003 1.706e+007 8.232e+011 1.000e+003 1.279e-002 2.513e-003 
2.633e-003 1.710e+007 8.274e+011 1.000e+003 1.424e-002 2.515e-003 
2.635e-003 1.714e+007 8.177e+011 1.000e+003 1.289e-002 2.516e-003 
2.637e-003 1.714e+007 8.209e+011 1.000e+003 1.321e-002 2.518e-003 
2.639e-003 1.708e+007 8.106e+011 1.000e+003 1.735e-002 2.521e-003 
2.641e-003 1.701e+007 8.102e+011 1.000e+003 1.663e-002 2.523e-003 
2.642e-003 1.694e+007 8.120e+011 1.000e+003 1.654e-002 2.525e-003 
2.644e-003 1.688e+007 8.140e+011 1.000e+003 1.701e-002 2.528e-003 
2.646e-003 1.680e+007 8.168e+011 1.000e+003 1.873e-002 2.530e-003 
2.648e-003 1.671e+007 8.191e+011 1.000e+003 2.003e-002 2.533e-003 
2.650e-003 1.657e+007 8.173e+011 1.000e+003 2.248e-002 2.535e-003 
2.652e-003 1.643e+007 8.178e+011 1.000e+003 2.197e-002 2.538e-003 
2.654e-003 1.630e+007 8.190e+011 1.000e+003 2.002e-002 2.541e-003 
2.656e-003 1.620e+007 8.214e+011 1.000e+003 1.913e-002 2.544e-003 
2.657e-003 1.620e+007 8.232e+011 1.000e+003 1.435e-002 2.545e-003 
2.659e-003 1.627e+007 8.251e+011 1.000e+003 1.300e-002 2.547e-003 
2.661e-003 1.635e+007 8.250e+011 1.000e+003 1.252e-002 2.548e-003 
2.663e-003 1.641e+007 8.244e+011 1.000e+003 1.432e-002 2.550e-003 
2.665e-003 1.646e+007 8.263e+011 1.000e+003 1.434e-002 2.551e-003 
2.667e-003 1.649e+007 8.274e+011 1.000e+003 1.559e-002 2.553e-003 
2.669e-003 1.651e+007 8.301e+011 1.000e+003 1.639e-002 2.555e-003 
2.671e-003 1.651e+007 8.344e+011 1.000e+003 1.962e-002 2.556e-003 
2.672e-003 1.648e+007 8.403e+011 1.000e+003 8.386e-003 2.559e-003 
2.674e-003 1.645e+007 8.449e+011 1.000e+003 7.740e-003 2.561e-003 
2.676e-003 1.645e+007 8.486e+011 1.000e+003 8.096e-003 2.562e-003 
2.678e-003 1.648e+007 8.403e+011 1.000e+003 2.957e-002 2.564e-003 
2.680e-003 1.651e+007 8.371e+011 1.000e+003 3.145e-002 2.566e-003 
2.682e-003 1.656e+007 8.364e+011 1.000e+003 3.516e-002 2.567e-003 
2.684e-003 1.661e+007 8.200e+011 1.000e+003 1.613e-002 2.569e-003 
2.686e-003 1.666e+007 8.185e+011 1.000e+003 1.780e-002 2.570e-003 
2.687e-003 1.672e+007 8.181e+011 1.000e+003 1.747e-002 2.572e-003 
2.689e-003 1.676e+007 8.155e+011 1.000e+003 1.921e-002 2.573e-003 
2.691e-003 1.677e+007 8.134e+011 1.000e+003 1.969e-002 2.575e-003 
2.693e-003 1.679e+007 8.133e+011 1.000e+003 2.001e-002 2.577e-003 
2.695e-003 1.678e+007 8.096e+011 1.000e+003 1.411e-002 2.579e-003 
2.697e-003 1.676e+007 8.061e+011 1.000e+003 1.406e-002 2.581e-003 
2.699e-003 1.673e+007 8.057e+011 1.000e+003 1.305e-002 2.583e-003 
2.701e-003 1.668e+007 8.073e+011 1.000e+003 1.444e-002 2.585e-003 
2.702e-003 1.663e+007 8.100e+011 1.000e+003 1.358e-002 2.587e-003 
2.704e-003 1.660e+007 8.136e+011 1.000e+003 1.183e-002 2.590e-003 
2.706e-003 1.662e+007 8.185e+011 1.000e+003 9.621e-003 2.591e-003 
2.708e-003 1.664e+007 8.220e+011 1.000e+003 9.635e-003 2.593e-003 
2.710e-003 1.668e+007 8.257e+011 1.000e+003 8.972e-003 2.595e-003 
2.712e-003 1.674e+007 8.295e+011 1.000e+003 9.421e-003 2.596e-003 
2.714e-003 1.679e+007 8.338e+011 1.000e+003 9.009e-003 2.598e-003 
2.716e-003 1.682e+007 8.358e+011 1.000e+003 1.148e-002 2.599e-003 
2.717e-003 1.681e+007 8.384e+011 1.000e+003 1.213e-002 2.601e-003 
2.719e-003 1.681e+007 8.421e+011 1.000e+003 1.064e-002 2.603e-003 
2.721e-003 1.680e+007 8.465e+011 1.000e+003 1.144e-002 2.605e-003 
2.723e-003 1.680e+007 8.516e+011 1.000e+003 1.146e-002 2.607e-003 
2.725e-003 1.680e+007 8.559e+011 1.000e+003 1.067e-002 2.609e-003 
2.727e-003 1.682e+007 8.612e+011 1.000e+003 8.885e-003 2.610e-003 
2.729e-003 1.685e+007 8.667e+011 1.000e+003 9.152e-003 2.612e-003 
2.731e-003 1.689e+007 8.669e+011 1.000e+003 1.001e-002 2.614e-003 
2.732e-003 1.691e+007 8.717e+011 1.000e+003 1.128e-002 2.615e-003 
2.734e-003 1.694e+007 8.768e+011 1.000e+003 1.028e-002 2.617e-003 
