# Supplementary material for: Strain rate dependency of dislocation plasticity
Source: Nat Commun. 2021 Mar 23;12:1845. doi: 10.1038/s41467-021-21939-1 (PMC7988163; doi:10.1038/s41467-021-21939-1)
Supplement: Supplementary file 3 — Supplementary Data 1 [file 41467_2021_21939_MOESM3_ESM.zip › Supplementary Data 1/DDDSimulationSet4/StrainRate=1e3s-1/InitialDislocationDensity=6.8e11m-2.dat]

#strain(1), stress(Pa), dislocation density(m-2), strain rate(s-1), mean dislocation velocity(km/s), plastic strain(1)
1.665e-006 2.411e+005 6.934e+011 1.000e+003 1.661e-002 4.837e-009 
3.331e-006 4.760e+005 6.927e+011 1.000e+003 1.751e-002 3.725e-008 
4.997e-006 7.050e+005 6.921e+011 1.000e+003 1.808e-002 1.193e-007 
6.664e-006 9.288e+005 6.915e+011 1.000e+003 1.978e-002 2.383e-007 
8.330e-006 1.148e+006 6.910e+011 1.000e+003 2.055e-002 3.861e-007 
9.996e-006 1.363e+006 6.904e+011 1.000e+003 2.034e-002 5.663e-007 
1.166e-005 1.574e+006 6.903e+011 1.000e+003 2.002e-002 7.761e-007 
1.333e-005 1.781e+006 6.903e+011 1.000e+003 1.913e-002 1.010e-006 
1.500e-005 1.986e+006 6.903e+011 1.000e+003 1.889e-002 1.258e-006 
1.666e-005 2.187e+006 6.903e+011 1.000e+003 1.885e-002 1.531e-006 
1.833e-005 2.386e+006 6.902e+011 1.000e+003 1.768e-002 1.821e-006 
1.999e-005 2.583e+006 6.902e+011 1.000e+003 1.743e-002 2.128e-006 
2.166e-005 2.776e+006 6.903e+011 1.000e+003 1.659e-002 2.456e-006 
2.333e-005 2.968e+006 6.902e+011 1.000e+003 1.595e-002 2.798e-006 
2.499e-005 3.157e+006 6.902e+011 1.000e+003 1.545e-002 3.156e-006 
2.666e-005 3.344e+006 6.896e+011 1.000e+003 1.600e-002 3.527e-006 
2.833e-005 3.528e+006 6.888e+011 1.000e+003 1.226e-002 3.919e-006 
2.999e-005 3.712e+006 6.880e+011 1.000e+003 7.920e-003 4.319e-006 
3.166e-005 3.891e+006 6.870e+011 1.000e+003 3.546e-003 4.746e-006 
3.333e-005 4.067e+006 6.861e+011 1.000e+003 1.117e-003 5.195e-006 
3.499e-005 4.242e+006 6.853e+011 1.000e+003 4.618e-003 5.650e-006 
3.666e-005 4.415e+006 6.845e+011 1.000e+003 8.227e-003 6.119e-006 
3.832e-005 4.587e+006 6.845e+011 1.000e+003 9.271e-003 6.599e-006 
3.999e-005 4.757e+006 6.845e+011 1.000e+003 9.666e-003 7.087e-006 
4.166e-005 4.926e+006 6.846e+011 1.000e+003 1.040e-002 7.586e-006 
4.332e-005 5.093e+006 6.845e+011 1.000e+003 1.116e-002 8.094e-006 
4.499e-005 5.259e+006 6.846e+011 1.000e+003 1.237e-002 8.616e-006 
4.666e-005 5.418e+006 6.845e+011 1.000e+003 1.272e-002 9.183e-006 
4.832e-005 5.575e+006 6.845e+011 1.000e+003 1.306e-002 9.764e-006 
4.999e-005 5.730e+006 6.846e+011 1.000e+003 1.484e-002 1.035e-005 
5.165e-005 5.887e+006 6.847e+011 1.000e+003 1.711e-002 1.093e-005 
5.332e-005 6.044e+006 6.848e+011 1.000e+003 1.918e-002 1.152e-005 
5.499e-005 6.201e+006 6.849e+011 1.000e+003 2.012e-002 1.210e-005 
5.665e-005 6.357e+006 6.850e+011 1.000e+003 2.301e-002 1.268e-005 
5.832e-005 6.509e+006 6.851e+011 1.000e+003 2.610e-002 1.330e-005 
5.999e-005 6.657e+006 6.852e+011 1.000e+003 2.818e-002 1.394e-005 
6.165e-005 6.803e+006 6.853e+011 1.000e+003 2.956e-002 1.460e-005 
6.332e-005 6.949e+006 6.854e+011 1.000e+003 3.098e-002 1.525e-005 
6.499e-005 7.099e+006 6.857e+011 1.000e+003 3.134e-002 1.588e-005 
6.665e-005 7.245e+006 6.851e+011 1.000e+003 3.338e-002 1.654e-005 
6.832e-005 7.388e+006 6.849e+011 1.000e+003 3.447e-002 1.722e-005 
6.998e-005 7.529e+006 6.847e+011 1.000e+003 3.534e-002 1.791e-005 
7.165e-005 7.670e+006 6.849e+011 1.000e+003 3.944e-002 1.860e-005 
7.332e-005 7.811e+006 6.850e+011 1.000e+003 4.213e-002 1.929e-005 
7.498e-005 7.947e+006 6.849e+011 1.000e+003 4.601e-002 2.002e-005 
7.665e-005 8.082e+006 6.843e+011 1.000e+003 4.752e-002 2.075e-005 
7.832e-005 8.219e+006 6.840e+011 1.000e+003 4.859e-002 2.147e-005 
7.998e-005 8.355e+006 6.838e+011 1.000e+003 5.110e-002 2.219e-005 
8.165e-005 8.489e+006 6.838e+011 1.000e+003 5.207e-002 2.294e-005 
8.332e-005 8.625e+006 6.840e+011 1.000e+003 5.419e-002 2.366e-005 
8.498e-005 8.763e+006 6.842e+011 1.000e+003 5.582e-002 2.437e-005 
8.665e-005 8.902e+006 6.845e+011 1.000e+003 5.814e-002 2.507e-005 
8.831e-005 9.042e+006 6.849e+011 1.000e+003 5.997e-002 2.577e-005 
8.998e-005 9.180e+006 6.852e+011 1.000e+003 6.322e-002 2.648e-005 
9.165e-005 9.319e+006 6.856e+011 1.000e+003 6.419e-002 2.719e-005 
9.331e-005 9.453e+006 6.857e+011 1.000e+003 6.608e-002 2.793e-005 
9.498e-005 9.585e+006 6.860e+011 1.000e+003 6.854e-002 2.868e-005 
9.665e-005 9.715e+006 6.858e+011 1.000e+003 6.896e-002 2.945e-005 
9.831e-005 9.844e+006 6.854e+011 1.000e+003 6.798e-002 3.023e-005 
9.998e-005 9.968e+006 6.858e+011 1.000e+003 7.104e-002 3.103e-005 
1.016e-004 1.009e+007 6.857e+011 1.000e+003 7.049e-002 3.183e-005 
1.033e-004 1.022e+007 6.862e+011 1.000e+003 7.050e-002 3.263e-005 
1.050e-004 1.035e+007 6.866e+011 1.000e+003 7.251e-002 3.342e-005 
1.066e-004 1.047e+007 6.869e+011 1.000e+003 7.119e-002 3.422e-005 
1.083e-004 1.059e+007 6.873e+011 1.000e+003 7.071e-002 3.503e-005 
1.100e-004 1.072e+007 6.876e+011 1.000e+003 6.872e-002 3.586e-005 
1.116e-004 1.084e+007 6.880e+011 1.000e+003 6.779e-002 3.667e-005 
1.133e-004 1.096e+007 6.885e+011 1.000e+003 6.747e-002 3.749e-005 
1.150e-004 1.108e+007 6.890e+011 1.000e+003 6.566e-002 3.832e-005 
1.166e-004 1.120e+007 6.891e+011 1.000e+003 6.414e-002 3.915e-005 
1.183e-004 1.132e+007 6.896e+011 1.000e+003 6.424e-002 3.998e-005 
1.200e-004 1.144e+007 6.887e+011 1.000e+003 6.567e-002 4.084e-005 
1.216e-004 1.156e+007 6.871e+011 1.000e+003 6.608e-002 4.170e-005 
1.233e-004 1.167e+007 6.872e+011 1.000e+003 6.688e-002 4.256e-005 
1.250e-004 1.179e+007 6.864e+011 1.000e+003 6.784e-002 4.344e-005 
1.266e-004 1.191e+007 6.859e+011 1.000e+003 6.586e-002 4.429e-005 
1.283e-004 1.202e+007 6.848e+011 1.000e+003 6.394e-002 4.515e-005 
1.300e-004 1.213e+007 6.837e+011 1.000e+003 6.114e-002 4.606e-005 
1.316e-004 1.223e+007 6.837e+011 1.000e+003 5.988e-002 4.702e-005 
1.333e-004 1.234e+007 6.840e+011 1.000e+003 5.952e-002 4.797e-005 
1.350e-004 1.244e+007 6.848e+011 1.000e+003 5.975e-002 4.893e-005 
1.366e-004 1.254e+007 6.856e+011 1.000e+003 5.913e-002 4.992e-005 
1.383e-004 1.264e+007 6.860e+011 1.000e+003 5.971e-002 5.090e-005 
1.400e-004 1.274e+007 6.867e+011 1.000e+003 5.984e-002 5.184e-005 
1.416e-004 1.285e+007 6.867e+011 1.000e+003 6.018e-002 5.278e-005 
1.433e-004 1.295e+007 6.870e+011 1.000e+003 6.003e-002 5.373e-005 
1.450e-004 1.305e+007 6.875e+011 1.000e+003 6.064e-002 5.469e-005 
1.466e-004 1.315e+007 6.878e+011 1.000e+003 6.013e-002 5.569e-005 
1.483e-004 1.324e+007 6.884e+011 1.000e+003 6.079e-002 5.672e-005 
1.500e-004 1.333e+007 6.892e+011 1.000e+003 6.247e-002 5.777e-005 
1.516e-004 1.341e+007 6.904e+011 1.000e+003 6.481e-002 5.886e-005 
1.533e-004 1.349e+007 6.920e+011 1.000e+003 6.526e-002 5.996e-005 
1.550e-004 1.358e+007 6.936e+011 1.000e+003 6.338e-002 6.104e-005 
1.566e-004 1.368e+007 6.954e+011 1.000e+003 6.373e-002 6.203e-005 
1.583e-004 1.378e+007 6.971e+011 1.000e+003 6.398e-002 6.300e-005 
1.600e-004 1.388e+007 6.988e+011 1.000e+003 6.353e-002 6.397e-005 
1.616e-004 1.398e+007 7.002e+011 1.000e+003 6.351e-002 6.495e-005 
1.633e-004 1.408e+007 7.020e+011 1.000e+003 6.421e-002 6.594e-005 
1.650e-004 1.418e+007 7.039e+011 1.000e+003 6.703e-002 6.690e-005 
1.666e-004 1.428e+007 7.057e+011 1.000e+003 6.924e-002 6.787e-005 
1.683e-004 1.438e+007 7.075e+011 1.000e+003 6.924e-002 6.884e-005 
1.700e-004 1.448e+007 7.094e+011 1.000e+003 7.108e-002 6.981e-005 
1.716e-004 1.458e+007 7.114e+011 1.000e+003 7.187e-002 7.080e-005 
1.733e-004 1.468e+007 7.132e+011 1.000e+003 7.339e-002 7.178e-005 
1.750e-004 1.477e+007 7.123e+011 1.000e+003 7.162e-002 7.281e-005 
1.766e-004 1.486e+007 7.130e+011 1.000e+003 6.999e-002 7.387e-005 
1.783e-004 1.494e+007 7.125e+011 1.000e+003 6.629e-002 7.497e-005 
1.800e-004 1.502e+007 7.124e+011 1.000e+003 6.322e-002 7.610e-005 
1.816e-004 1.509e+007 7.116e+011 1.000e+003 6.008e-002 7.723e-005 
1.833e-004 1.517e+007 7.131e+011 1.000e+003 6.097e-002 7.834e-005 
1.850e-004 1.525e+007 7.155e+011 1.000e+003 6.178e-002 7.948e-005 
1.866e-004 1.532e+007 7.180e+011 1.000e+003 6.175e-002 8.064e-005 
1.883e-004 1.538e+007 7.187e+011 1.000e+003 6.321e-002 8.188e-005 
1.900e-004 1.545e+007 7.204e+011 1.000e+003 6.354e-002 8.312e-005 
1.916e-004 1.552e+007 7.223e+011 1.000e+003 6.305e-002 8.425e-005 
1.933e-004 1.561e+007 7.244e+011 1.000e+003 5.996e-002 8.535e-005 
1.950e-004 1.570e+007 7.257e+011 1.000e+003 5.824e-002 8.639e-005 
1.966e-004 1.580e+007 7.236e+011 1.000e+003 5.243e-002 8.735e-005 
1.983e-004 1.589e+007 7.234e+011 1.000e+003 5.031e-002 8.835e-005 
2.000e-004 1.598e+007 7.250e+011 1.000e+003 5.153e-002 8.941e-005 
2.016e-004 1.607e+007 7.272e+011 1.000e+003 5.290e-002 9.051e-005 
2.033e-004 1.615e+007 7.293e+011 1.000e+003 5.524e-002 9.162e-005 
2.050e-004 1.621e+007 7.283e+011 1.000e+003 6.139e-002 9.287e-005 
2.066e-004 1.625e+007 7.280e+011 1.000e+003 6.290e-002 9.420e-005 
2.083e-004 1.631e+007 7.291e+011 1.000e+003 6.410e-002 9.551e-005 
2.100e-004 1.636e+007 7.307e+011 1.000e+003 6.567e-002 9.683e-005 
2.116e-004 1.640e+007 7.295e+011 1.000e+003 6.121e-002 9.817e-005 
2.133e-004 1.645e+007 7.291e+011 1.000e+003 5.698e-002 9.950e-005 
2.150e-004 1.650e+007 7.291e+011 1.000e+003 5.235e-002 1.008e-004 
2.166e-004 1.656e+007 7.306e+011 1.000e+003 5.112e-002 1.021e-004 
2.183e-004 1.661e+007 7.329e+011 1.000e+003 5.159e-002 1.034e-004 
2.200e-004 1.665e+007 7.349e+011 1.000e+003 5.248e-002 1.048e-004 
2.216e-004 1.670e+007 7.365e+011 1.000e+003 5.279e-002 1.061e-004 
2.233e-004 1.674e+007 7.383e+011 1.000e+003 5.301e-002 1.075e-004 
2.250e-004 1.677e+007 7.328e+011 1.000e+003 5.398e-002 1.090e-004 
2.266e-004 1.680e+007 7.329e+011 1.000e+003 5.400e-002 1.104e-004 
2.283e-004 1.683e+007 7.342e+011 1.000e+003 5.388e-002 1.119e-004 
2.300e-004 1.687e+007 7.360e+011 1.000e+003 5.390e-002 1.133e-004 
2.316e-004 1.691e+007 7.383e+011 1.000e+003 5.362e-002 1.147e-004 
2.333e-004 1.694e+007 7.406e+011 1.000e+003 5.371e-002 1.161e-004 
2.350e-004 1.696e+007 7.411e+011 1.000e+003 5.365e-002 1.176e-004 
2.366e-004 1.698e+007 7.428e+011 1.000e+003 5.362e-002 1.192e-004 
2.383e-004 1.700e+007 7.453e+011 1.000e+003 5.314e-002 1.207e-004 
2.400e-004 1.701e+007 7.464e+011 1.000e+003 5.320e-002 1.223e-004 
2.416e-004 1.702e+007 7.474e+011 1.000e+003 5.342e-002 1.239e-004 
2.433e-004 1.702e+007 7.492e+011 1.000e+003 5.413e-002 1.255e-004 
2.450e-004 1.703e+007 7.472e+011 1.000e+003 5.328e-002 1.272e-004 
2.466e-004 1.704e+007 7.434e+011 1.000e+003 4.669e-002 1.288e-004 
2.483e-004 1.704e+007 7.372e+011 1.000e+003 4.574e-002 1.304e-004 
2.499e-004 1.706e+007 7.360e+011 1.000e+003 4.617e-002 1.319e-004 
2.516e-004 1.708e+007 7.353e+011 1.000e+003 4.494e-002 1.335e-004 
2.533e-004 1.709e+007 7.359e+011 1.000e+003 4.463e-002 1.351e-004 
2.549e-004 1.708e+007 7.360e+011 1.000e+003 4.499e-002 1.368e-004 
2.566e-004 1.707e+007 7.366e+011 1.000e+003 4.471e-002 1.386e-004 
2.583e-004 1.705e+007 7.376e+011 1.000e+003 4.565e-002 1.404e-004 
2.599e-004 1.703e+007 7.389e+011 1.000e+003 4.665e-002 1.422e-004 
2.616e-004 1.699e+007 7.372e+011 1.000e+003 4.683e-002 1.441e-004 
2.633e-004 1.696e+007 7.388e+011 1.000e+003 4.928e-002 1.460e-004 
2.649e-004 1.691e+007 7.414e+011 1.000e+003 5.530e-002 1.480e-004 
2.666e-004 1.688e+007 7.443e+011 1.000e+003 5.717e-002 1.499e-004 
2.683e-004 1.684e+007 7.474e+011 1.000e+003 5.891e-002 1.518e-004 
2.699e-004 1.680e+007 7.485e+011 1.000e+003 5.943e-002 1.538e-004 
2.716e-004 1.677e+007 7.491e+011 1.000e+003 5.733e-002 1.556e-004 
2.733e-004 1.675e+007 7.502e+011 1.000e+003 5.052e-002 1.575e-004 
2.749e-004 1.673e+007 7.523e+011 1.000e+003 4.650e-002 1.592e-004 
2.766e-004 1.672e+007 7.537e+011 1.000e+003 4.396e-002 1.610e-004 
2.783e-004 1.670e+007 7.548e+011 1.000e+003 4.106e-002 1.628e-004 
2.799e-004 1.668e+007 7.562e+011 1.000e+003 3.817e-002 1.645e-004 
2.816e-004 1.667e+007 7.572e+011 1.000e+003 3.615e-002 1.663e-004 
2.833e-004 1.665e+007 7.584e+011 1.000e+003 3.245e-002 1.681e-004 
2.849e-004 1.663e+007 7.605e+011 1.000e+003 3.153e-002 1.699e-004 
2.866e-004 1.661e+007 7.632e+011 1.000e+003 3.236e-002 1.717e-004 
2.883e-004 1.659e+007 7.664e+011 1.000e+003 3.375e-002 1.735e-004 
2.899e-004 1.657e+007 7.699e+011 1.000e+003 3.495e-002 1.754e-004 
2.916e-004 1.654e+007 7.732e+011 1.000e+003 3.391e-002 1.772e-004 
2.933e-004 1.650e+007 7.724e+011 1.000e+003 3.388e-002 1.791e-004 
2.949e-004 1.648e+007 7.735e+011 1.000e+003 3.184e-002 1.810e-004 
2.966e-004 1.646e+007 7.758e+011 1.000e+003 3.364e-002 1.828e-004 
2.983e-004 1.645e+007 7.787e+011 1.000e+003 3.290e-002 1.845e-004 
2.999e-004 1.644e+007 7.813e+011 1.000e+003 2.866e-002 1.862e-004 
3.016e-004 1.643e+007 7.791e+011 1.000e+003 2.571e-002 1.879e-004 
3.033e-004 1.642e+007 7.803e+011 1.000e+003 2.177e-002 1.897e-004 
3.049e-004 1.642e+007 7.809e+011 1.000e+003 1.749e-002 1.914e-004 
3.066e-004 1.642e+007 7.808e+011 1.000e+003 1.472e-002 1.930e-004 
3.083e-004 1.641e+007 7.812e+011 1.000e+003 1.144e-002 1.948e-004 
3.099e-004 1.640e+007 7.826e+011 1.000e+003 1.238e-002 1.965e-004 
3.116e-004 1.638e+007 7.846e+011 1.000e+003 1.207e-002 1.983e-004 
3.133e-004 1.636e+007 7.872e+011 1.000e+003 1.238e-002 2.001e-004 
3.149e-004 1.633e+007 7.881e+011 1.000e+003 1.112e-002 2.020e-004 
3.166e-004 1.629e+007 7.770e+011 1.000e+003 1.291e-002 2.039e-004 
3.183e-004 1.625e+007 7.770e+011 1.000e+003 1.183e-002 2.058e-004 
3.199e-004 1.623e+007 7.780e+011 1.000e+003 1.150e-002 2.077e-004 
3.216e-004 1.621e+007 7.794e+011 1.000e+003 1.098e-002 2.095e-004 
3.233e-004 1.619e+007 7.776e+011 1.000e+003 9.090e-003 2.113e-004 
3.249e-004 1.616e+007 7.686e+011 1.000e+003 1.031e-002 2.132e-004 
3.266e-004 1.615e+007 7.657e+011 1.000e+003 9.328e-003 2.149e-004 
3.283e-004 1.615e+007 7.642e+011 1.000e+003 8.046e-003 2.166e-004 
3.299e-004 1.617e+007 7.640e+011 1.000e+003 7.751e-003 2.181e-004 
3.316e-004 1.621e+007 7.647e+011 1.000e+003 7.950e-003 2.195e-004 
3.333e-004 1.624e+007 7.655e+011 1.000e+003 8.045e-003 2.209e-004 
3.349e-004 1.628e+007 7.664e+011 1.000e+003 1.151e-002 2.223e-004 
3.366e-004 1.632e+007 7.667e+011 1.000e+003 9.578e-003 2.237e-004 
3.383e-004 1.638e+007 7.677e+011 1.000e+003 9.274e-003 2.250e-004 
3.399e-004 1.643e+007 7.668e+011 1.000e+003 9.610e-003 2.263e-004 
3.416e-004 1.647e+007 7.667e+011 1.000e+003 9.357e-003 2.277e-004 
3.433e-004 1.652e+007 7.672e+011 1.000e+003 8.872e-003 2.290e-004 
3.449e-004 1.657e+007 7.685e+011 1.000e+003 7.281e-003 2.303e-004 
3.466e-004 1.662e+007 7.684e+011 1.000e+003 4.660e-003 2.316e-004 
3.483e-004 1.666e+007 7.623e+011 1.000e+003 2.967e-003 2.330e-004 
3.499e-004 1.670e+007 7.619e+011 1.000e+003 4.847e-003 2.344e-004 
3.516e-004 1.673e+007 7.635e+011 1.000e+003 4.912e-003 2.359e-004 
3.533e-004 1.677e+007 7.654e+011 1.000e+003 5.243e-003 2.373e-004 
3.549e-004 1.679e+007 7.684e+011 1.000e+003 6.891e-003 2.388e-004 
3.566e-004 1.682e+007 7.715e+011 1.000e+003 7.643e-003 2.403e-004 
3.583e-004 1.685e+007 7.746e+011 1.000e+003 9.981e-003 2.417e-004 
3.599e-004 1.688e+007 7.774e+011 1.000e+003 1.147e-002 2.432e-004 
3.616e-004 1.691e+007 7.788e+011 1.000e+003 1.409e-002 2.446e-004 
3.633e-004 1.693e+007 7.801e+011 1.000e+003 1.766e-002 2.462e-004 
3.649e-004 1.695e+007 7.817e+011 1.000e+003 1.851e-002 2.477e-004 
3.666e-004 1.696e+007 7.825e+011 1.000e+003 1.808e-002 2.493e-004 
3.683e-004 1.697e+007 7.826e+011 1.000e+003 1.798e-002 2.509e-004 
3.699e-004 1.699e+007 7.834e+011 1.000e+003 1.739e-002 2.524e-004 
3.716e-004 1.700e+007 7.848e+011 1.000e+003 1.709e-002 2.540e-004 
3.733e-004 1.701e+007 7.863e+011 1.000e+003 1.981e-002 2.556e-004 
3.749e-004 1.701e+007 7.877e+011 1.000e+003 2.282e-002 2.573e-004 
3.766e-004 1.700e+007 7.860e+011 1.000e+003 2.420e-002 2.590e-004 
3.783e-004 1.700e+007 7.849e+011 1.000e+003 2.334e-002 2.607e-004 
3.799e-004 1.699e+007 7.853e+011 1.000e+003 2.207e-002 2.624e-004 
3.816e-004 1.697e+007 7.854e+011 1.000e+003 2.394e-002 2.642e-004 
3.833e-004 1.694e+007 7.867e+011 1.000e+003 2.519e-002 2.661e-004 
3.849e-004 1.694e+007 7.856e+011 1.000e+003 2.327e-002 2.677e-004 
3.866e-004 1.695e+007 7.858e+011 1.000e+003 2.285e-002 2.693e-004 
3.883e-004 1.696e+007 7.869e+011 1.000e+003 2.246e-002 2.709e-004 
3.899e-004 1.697e+007 7.889e+011 1.000e+003 2.188e-002 2.725e-004 
3.916e-004 1.698e+007 7.911e+011 1.000e+003 2.286e-002 2.741e-004 
3.933e-004 1.699e+007 7.931e+011 1.000e+003 2.287e-002 2.757e-004 
3.949e-004 1.701e+007 7.954e+011 1.000e+003 2.301e-002 2.773e-004 
3.966e-004 1.703e+007 7.981e+011 1.000e+003 2.386e-002 2.788e-004 
3.983e-004 1.705e+007 7.994e+011 1.000e+003 2.485e-002 2.803e-004 
3.999e-004 1.706e+007 8.005e+011 1.000e+003 2.288e-002 2.819e-004 
4.016e-004 1.708e+007 8.021e+011 1.000e+003 2.159e-002 2.835e-004 
4.033e-004 1.709e+007 8.034e+011 1.000e+003 2.236e-002 2.851e-004 
4.049e-004 1.710e+007 8.053e+011 1.000e+003 2.373e-002 2.866e-004 
4.066e-004 1.711e+007 8.076e+011 1.000e+003 2.289e-002 2.882e-004 
4.083e-004 1.712e+007 8.109e+011 1.000e+003 2.266e-002 2.898e-004 
4.099e-004 1.712e+007 8.101e+011 1.000e+003 2.353e-002 2.915e-004 
4.116e-004 1.712e+007 8.116e+011 1.000e+003 2.425e-002 2.931e-004 
4.133e-004 1.712e+007 8.137e+011 1.000e+003 2.627e-002 2.948e-004 
4.149e-004 1.712e+007 8.155e+011 1.000e+003 2.863e-002 2.965e-004 
4.166e-004 1.712e+007 8.161e+011 1.000e+003 2.761e-002 2.982e-004 
4.182e-004 1.712e+007 8.179e+011 1.000e+003 3.153e-002 2.998e-004 
4.199e-004 1.712e+007 8.206e+011 1.000e+003 3.243e-002 3.015e-004 
4.216e-004 1.712e+007 8.232e+011 1.000e+003 3.209e-002 3.031e-004 
4.232e-004 1.712e+007 7.991e+011 1.000e+003 1.134e-002 3.048e-004 
4.249e-004 1.713e+007 7.996e+011 1.000e+003 2.359e-003 3.064e-004 
4.266e-004 1.715e+007 8.008e+011 1.000e+003 6.117e-003 3.080e-004 
4.282e-004 1.717e+007 7.969e+011 1.000e+003 9.880e-003 3.095e-004 
4.299e-004 1.718e+007 7.974e+011 1.000e+003 7.828e-003 3.111e-004 
4.316e-004 1.719e+007 7.986e+011 1.000e+003 1.992e-003 3.127e-004 
4.332e-004 1.719e+007 7.988e+011 1.000e+003 9.080e-003 3.143e-004 
4.349e-004 1.719e+007 7.996e+011 1.000e+003 1.047e-002 3.160e-004 
4.366e-004 1.719e+007 8.022e+011 1.000e+003 1.083e-002 3.177e-004 
4.382e-004 1.718e+007 8.036e+011 1.000e+003 1.003e-002 3.194e-004 
4.399e-004 1.717e+007 8.022e+011 1.000e+003 1.436e-002 3.211e-004 
4.416e-004 1.716e+007 8.024e+011 1.000e+003 1.370e-002 3.229e-004 
4.432e-004 1.715e+007 8.024e+011 1.000e+003 1.636e-002 3.246e-004 
4.449e-004 1.715e+007 7.997e+011 1.000e+003 2.017e-002 3.263e-004 
4.466e-004 1.714e+007 7.993e+011 1.000e+003 2.185e-002 3.280e-004 
4.482e-004 1.714e+007 7.987e+011 1.000e+003 2.291e-002 3.297e-004 
4.499e-004 1.714e+007 7.993e+011 1.000e+003 1.985e-002 3.313e-004 
4.516e-004 1.714e+007 7.999e+011 1.000e+003 2.286e-002 3.331e-004 
4.532e-004 1.712e+007 8.027e+011 1.000e+003 2.202e-002 3.348e-004 
4.549e-004 1.711e+007 8.050e+011 1.000e+003 1.709e-002 3.366e-004 
4.566e-004 1.709e+007 8.067e+011 1.000e+003 1.694e-002 3.384e-004 
4.582e-004 1.705e+007 8.072e+011 1.000e+003 2.089e-002 3.403e-004 
4.599e-004 1.701e+007 8.025e+011 1.000e+003 2.656e-002 3.422e-004 
4.616e-004 1.699e+007 8.021e+011 1.000e+003 3.246e-002 3.441e-004 
4.632e-004 1.698e+007 8.009e+011 1.000e+003 3.081e-002 3.458e-004 
4.649e-004 1.698e+007 8.011e+011 1.000e+003 2.886e-002 3.474e-004 
4.666e-004 1.700e+007 8.035e+011 1.000e+003 2.834e-002 3.490e-004 
4.682e-004 1.702e+007 8.048e+011 1.000e+003 2.766e-002 3.506e-004 
4.699e-004 1.703e+007 8.067e+011 1.000e+003 2.810e-002 3.521e-004 
4.716e-004 1.706e+007 8.084e+011 1.000e+003 2.853e-002 3.536e-004 
4.732e-004 1.709e+007 8.106e+011 1.000e+003 2.849e-002 3.550e-004 
4.749e-004 1.713e+007 8.132e+011 1.000e+003 2.861e-002 3.565e-004 
4.766e-004 1.716e+007 8.155e+011 1.000e+003 2.809e-002 3.579e-004 
4.782e-004 1.720e+007 8.184e+011 1.000e+003 2.887e-002 3.593e-004 
4.799e-004 1.722e+007 8.206e+011 1.000e+003 2.789e-002 3.608e-004 
4.816e-004 1.724e+007 8.214e+011 1.000e+003 2.522e-002 3.624e-004 
4.832e-004 1.725e+007 8.214e+011 1.000e+003 2.508e-002 3.639e-004 
4.849e-004 1.725e+007 8.218e+011 1.000e+003 2.356e-002 3.656e-004 
4.866e-004 1.724e+007 8.123e+011 1.000e+003 2.298e-002 3.673e-004 
4.882e-004 1.725e+007 8.118e+011 1.000e+003 2.048e-002 3.689e-004 
4.899e-004 1.726e+007 8.114e+011 1.000e+003 2.072e-002 3.705e-004 
4.916e-004 1.727e+007 8.118e+011 1.000e+003 2.495e-002 3.721e-004 
4.932e-004 1.727e+007 8.126e+011 1.000e+003 2.523e-002 3.738e-004 
4.949e-004 1.729e+007 8.142e+011 1.000e+003 2.442e-002 3.753e-004 
4.966e-004 1.731e+007 8.171e+011 1.000e+003 2.554e-002 3.769e-004 
4.982e-004 1.732e+007 8.200e+011 1.000e+003 2.713e-002 3.784e-004 
4.999e-004 1.734e+007 8.228e+011 1.000e+003 2.839e-002 3.800e-004 
5.016e-004 1.734e+007 8.248e+011 1.000e+003 3.024e-002 3.817e-004 
5.032e-004 1.733e+007 8.261e+011 1.000e+003 2.654e-002 3.834e-004 
5.049e-004 1.732e+007 8.293e+011 1.000e+003 2.722e-002 3.851e-004 
5.066e-004 1.729e+007 8.315e+011 1.000e+003 2.676e-002 3.869e-004 
5.082e-004 1.727e+007 8.320e+011 1.000e+003 2.342e-002 3.888e-004 
5.099e-004 1.723e+007 8.314e+011 1.000e+003 2.254e-002 3.907e-004 
5.116e-004 1.720e+007 8.295e+011 1.000e+003 2.194e-002 3.926e-004 
5.132e-004 1.716e+007 8.281e+011 1.000e+003 2.031e-002 3.945e-004 
5.149e-004 1.714e+007 8.270e+011 1.000e+003 1.908e-002 3.963e-004 
5.166e-004 1.714e+007 8.263e+011 1.000e+003 2.155e-002 3.980e-004 
5.182e-004 1.716e+007 8.279e+011 1.000e+003 2.180e-002 3.995e-004 
5.199e-004 1.718e+007 8.243e+011 1.000e+003 2.208e-002 4.011e-004 
5.216e-004 1.721e+007 8.208e+011 1.000e+003 1.903e-002 4.026e-004 
5.232e-004 1.723e+007 8.220e+011 1.000e+003 1.727e-002 4.041e-004 
5.249e-004 1.725e+007 8.231e+011 1.000e+003 1.859e-002 4.056e-004 
5.266e-004 1.728e+007 8.258e+011 1.000e+003 2.201e-002 4.071e-004 
5.282e-004 1.731e+007 8.270e+011 1.000e+003 2.083e-002 4.085e-004 
5.299e-004 1.735e+007 8.273e+011 1.000e+003 1.735e-002 4.099e-004 
5.316e-004 1.739e+007 8.288e+011 1.000e+003 1.773e-002 4.113e-004 
5.332e-004 1.743e+007 8.312e+011 1.000e+003 1.766e-002 4.127e-004 
5.349e-004 1.746e+007 8.329e+011 1.000e+003 2.026e-002 4.141e-004 
5.366e-004 1.751e+007 8.357e+011 1.000e+003 1.904e-002 4.155e-004 
5.382e-004 1.754e+007 8.374e+011 1.000e+003 1.915e-002 4.169e-004 
5.399e-004 1.758e+007 8.385e+011 1.000e+003 1.965e-002 4.183e-004 
5.416e-004 1.761e+007 8.391e+011 1.000e+003 1.943e-002 4.198e-004 
5.432e-004 1.763e+007 8.369e+011 1.000e+003 1.880e-002 4.213e-004 
5.449e-004 1.766e+007 8.368e+011 1.000e+003 1.826e-002 4.227e-004 
5.466e-004 1.770e+007 8.387e+011 1.000e+003 1.832e-002 4.242e-004 
5.482e-004 1.773e+007 8.405e+011 1.000e+003 1.714e-002 4.256e-004 
5.499e-004 1.777e+007 8.424e+011 1.000e+003 1.848e-002 4.270e-004 
5.516e-004 1.779e+007 8.419e+011 1.000e+003 2.042e-002 4.285e-004 
5.532e-004 1.778e+007 8.384e+011 1.000e+003 1.875e-002 4.302e-004 
5.549e-004 1.777e+007 8.362e+011 1.000e+003 1.808e-002 4.320e-004 
5.566e-004 1.775e+007 8.263e+011 1.000e+003 1.597e-002 4.338e-004 
5.582e-004 1.775e+007 8.256e+011 1.000e+003 1.717e-002 4.355e-004 
5.599e-004 1.774e+007 8.264e+011 1.000e+003 1.712e-002 4.372e-004 
5.616e-004 1.774e+007 8.268e+011 1.000e+003 1.873e-002 4.389e-004 
5.632e-004 1.775e+007 8.289e+011 1.000e+003 1.847e-002 4.405e-004 
5.649e-004 1.777e+007 8.260e+011 1.000e+003 2.588e-002 4.420e-004 
5.666e-004 1.780e+007 8.240e+011 1.000e+003 2.754e-002 4.435e-004 
5.682e-004 1.783e+007 8.242e+011 1.000e+003 2.814e-002 4.449e-004 
5.699e-004 1.787e+007 8.241e+011 1.000e+003 3.028e-002 4.463e-004 
5.716e-004 1.789e+007 8.175e+011 1.000e+003 3.103e-002 4.478e-004 
5.732e-004 1.794e+007 8.182e+011 1.000e+003 2.713e-002 4.492e-004 
5.749e-004 1.799e+007 8.214e+011 1.000e+003 2.591e-002 4.504e-004 
5.766e-004 1.806e+007 8.157e+011 1.000e+003 2.656e-002 4.516e-004 
5.782e-004 1.813e+007 8.166e+011 1.000e+003 3.375e-002 4.528e-004 
5.799e-004 1.820e+007 8.163e+011 1.000e+003 3.632e-002 4.540e-004 
5.816e-004 1.827e+007 8.133e+011 1.000e+003 3.876e-002 4.552e-004 
5.832e-004 1.835e+007 8.134e+011 1.000e+003 4.211e-002 4.563e-004 
5.849e-004 1.842e+007 8.152e+011 1.000e+003 4.196e-002 4.575e-004 
5.865e-004 1.849e+007 8.176e+011 1.000e+003 4.295e-002 4.587e-004 
5.882e-004 1.856e+007 8.203e+011 1.000e+003 4.340e-002 4.598e-004 
5.899e-004 1.864e+007 8.224e+011 1.000e+003 4.565e-002 4.610e-004 
5.915e-004 1.872e+007 8.243e+011 1.000e+003 4.934e-002 4.621e-004 
5.932e-004 1.880e+007 8.238e+011 1.000e+003 5.087e-002 4.632e-004 
5.949e-004 1.888e+007 8.262e+011 1.000e+003 5.034e-002 4.643e-004 
5.965e-004 1.896e+007 8.264e+011 1.000e+003 4.966e-002 4.654e-004 
5.982e-004 1.904e+007 8.278e+011 1.000e+003 5.019e-002 4.665e-004 
5.999e-004 1.911e+007 8.296e+011 1.000e+003 5.020e-002 4.677e-004 
6.015e-004 1.918e+007 8.318e+011 1.000e+003 5.078e-002 4.689e-004 
6.032e-004 1.926e+007 8.347e+011 1.000e+003 4.954e-002 4.700e-004 
6.049e-004 1.933e+007 8.373e+011 1.000e+003 5.020e-002 4.712e-004 
6.065e-004 1.939e+007 8.402e+011 1.000e+003 5.030e-002 4.724e-004 
6.082e-004 1.946e+007 8.428e+011 1.000e+003 5.049e-002 4.736e-004 
6.099e-004 1.952e+007 8.449e+011 1.000e+003 4.805e-002 4.748e-004 
6.115e-004 1.958e+007 8.475e+011 1.000e+003 4.640e-002 4.761e-004 
6.132e-004 1.963e+007 8.506e+011 1.000e+003 4.882e-002 4.774e-004 
6.149e-004 1.967e+007 8.501e+011 1.000e+003 4.972e-002 4.788e-004 
6.165e-004 1.969e+007 8.490e+011 1.000e+003 4.982e-002 4.804e-004 
6.182e-004 1.970e+007 8.485e+011 1.000e+003 5.412e-002 4.819e-004 
6.199e-004 1.970e+007 8.458e+011 1.000e+003 5.914e-002 4.836e-004 
6.215e-004 1.970e+007 8.480e+011 1.000e+003 5.909e-002 4.853e-004 
6.232e-004 1.970e+007 8.513e+011 1.000e+003 6.017e-002 4.869e-004 
6.249e-004 1.971e+007 8.533e+011 1.000e+003 6.030e-002 4.885e-004 
6.265e-004 1.973e+007 8.553e+011 1.000e+003 6.045e-002 4.901e-004 
6.282e-004 1.974e+007 8.495e+011 1.000e+003 6.110e-002 4.917e-004 
6.299e-004 1.975e+007 8.473e+011 1.000e+003 6.320e-002 4.933e-004 
6.315e-004 1.974e+007 8.468e+011 1.000e+003 6.086e-002 4.950e-004 
6.332e-004 1.973e+007 8.481e+011 1.000e+003 5.624e-002 4.968e-004 
6.349e-004 1.972e+007 8.509e+011 1.000e+003 5.322e-002 4.985e-004 
6.365e-004 1.971e+007 8.546e+011 1.000e+003 4.860e-002 5.002e-004 
6.382e-004 1.970e+007 8.573e+011 1.000e+003 4.672e-002 5.019e-004 
6.399e-004 1.968e+007 8.585e+011 1.000e+003 4.918e-002 5.038e-004 
6.415e-004 1.964e+007 8.591e+011 1.000e+003 4.603e-002 5.057e-004 
6.432e-004 1.962e+007 8.619e+011 1.000e+003 4.318e-002 5.075e-004 
6.449e-004 1.959e+007 8.652e+011 1.000e+003 3.974e-002 5.094e-004 
6.465e-004 1.955e+007 8.666e+011 1.000e+003 3.462e-002 5.113e-004 
6.482e-004 1.950e+007 8.676e+011 1.000e+003 3.213e-002 5.133e-004 
6.499e-004 1.945e+007 8.665e+011 1.000e+003 2.962e-002 5.153e-004 
6.515e-004 1.942e+007 8.700e+011 1.000e+003 2.582e-002 5.172e-004 
6.532e-004 1.939e+007 8.745e+011 1.000e+003 2.331e-002 5.191e-004 
6.549e-004 1.937e+007 8.798e+011 1.000e+003 2.557e-002 5.209e-004 
6.565e-004 1.936e+007 8.845e+011 1.000e+003 2.711e-002 5.226e-004 
6.582e-004 1.933e+007 8.887e+011 1.000e+003 2.310e-002 5.245e-004 
6.599e-004 1.929e+007 8.923e+011 1.000e+003 2.636e-002 5.265e-004 
6.615e-004 1.921e+007 8.818e+011 1.000e+003 2.930e-002 5.286e-004 
6.632e-004 1.915e+007 8.809e+011 1.000e+003 3.009e-002 5.308e-004 
6.649e-004 1.909e+007 8.791e+011 1.000e+003 3.020e-002 5.328e-004 
6.665e-004 1.903e+007 8.778e+011 1.000e+003 3.303e-002 5.349e-004 
6.682e-004 1.896e+007 8.778e+011 1.000e+003 3.039e-002 5.371e-004 
6.699e-004 1.890e+007 8.770e+011 1.000e+003 3.098e-002 5.392e-004 
6.715e-004 1.884e+007 8.790e+011 1.000e+003 3.412e-002 5.412e-004 
6.732e-004 1.880e+007 8.810e+011 1.000e+003 3.483e-002 5.432e-004 
6.749e-004 1.875e+007 8.838e+011 1.000e+003 3.393e-002 5.452e-004 
6.765e-004 1.872e+007 8.883e+011 1.000e+003 3.304e-002 5.470e-004 
6.782e-004 1.871e+007 8.926e+011 1.000e+003 3.228e-002 5.488e-004 
6.799e-004 1.870e+007 8.943e+011 1.000e+003 3.175e-002 5.505e-004 
6.815e-004 1.872e+007 8.964e+011 1.000e+003 3.262e-002 5.521e-004 
6.832e-004 1.874e+007 8.982e+011 1.000e+003 2.826e-002 5.536e-004 
6.849e-004 1.877e+007 9.010e+011 1.000e+003 2.678e-002 5.550e-004 
6.865e-004 1.879e+007 8.962e+011 1.000e+003 2.468e-002 5.566e-004 
6.882e-004 1.881e+007 8.960e+011 1.000e+003 2.519e-002 5.581e-004 
6.899e-004 1.883e+007 8.990e+011 1.000e+003 2.960e-002 5.596e-004 
6.915e-004 1.883e+007 8.960e+011 1.000e+003 2.769e-002 5.613e-004 
6.932e-004 1.884e+007 8.984e+011 1.000e+003 2.797e-002 5.629e-004 
6.949e-004 1.884e+007 9.009e+011 1.000e+003 2.851e-002 5.645e-004 
6.965e-004 1.885e+007 9.042e+011 1.000e+003 2.888e-002 5.662e-004 
6.982e-004 1.886e+007 9.064e+011 1.000e+003 2.700e-002 5.678e-004 
6.999e-004 1.886e+007 9.081e+011 1.000e+003 2.515e-002 5.694e-004 
7.015e-004 1.886e+007 9.107e+011 1.000e+003 1.872e-002 5.711e-004 
7.032e-004 1.886e+007 9.127e+011 1.000e+003 1.978e-002 5.727e-004 
7.049e-004 1.885e+007 9.153e+011 1.000e+003 1.901e-002 5.745e-004 
7.065e-004 1.885e+007 9.155e+011 1.000e+003 1.762e-002 5.762e-004 
7.082e-004 1.883e+007 9.173e+011 1.000e+003 1.758e-002 5.779e-004 
7.099e-004 1.882e+007 9.161e+011 1.000e+003 1.347e-002 5.797e-004 
7.115e-004 1.881e+007 9.193e+011 1.000e+003 8.717e-003 5.814e-004 
7.132e-004 1.879e+007 9.222e+011 1.000e+003 1.025e-002 5.832e-004 
7.149e-004 1.877e+007 9.260e+011 1.000e+003 1.241e-002 5.850e-004 
7.165e-004 1.874e+007 9.285e+011 1.000e+003 1.750e-002 5.869e-004 
7.182e-004 1.871e+007 9.309e+011 1.000e+003 1.877e-002 5.888e-004 
7.199e-004 1.867e+007 9.338e+011 1.000e+003 2.063e-002 5.908e-004 
7.215e-004 1.863e+007 9.377e+011 1.000e+003 2.448e-002 5.927e-004 
7.232e-004 1.860e+007 9.398e+011 1.000e+003 2.875e-002 5.945e-004 
7.249e-004 1.858e+007 9.370e+011 1.000e+003 3.051e-002 5.963e-004 
7.265e-004 1.858e+007 9.363e+011 1.000e+003 3.270e-002 5.980e-004 
7.282e-004 1.856e+007 9.247e+011 1.000e+003 3.288e-002 5.998e-004 
7.299e-004 1.854e+007 9.176e+011 1.000e+003 3.145e-002 6.016e-004 
7.315e-004 1.850e+007 9.107e+011 1.000e+003 3.573e-002 6.036e-004 
7.332e-004 1.845e+007 9.000e+011 1.000e+003 3.800e-002 6.056e-004 
7.349e-004 1.841e+007 8.975e+011 1.000e+003 3.880e-002 6.075e-004 
7.365e-004 1.837e+007 8.953e+011 1.000e+003 4.162e-002 6.094e-004 
7.382e-004 1.837e+007 8.966e+011 1.000e+003 4.031e-002 6.112e-004 
7.399e-004 1.835e+007 8.969e+011 1.000e+003 4.071e-002 6.129e-004 
7.415e-004 1.834e+007 8.966e+011 1.000e+003 4.011e-002 6.147e-004 
7.432e-004 1.832e+007 8.892e+011 1.000e+003 4.199e-002 6.165e-004 
7.449e-004 1.831e+007 8.854e+011 1.000e+003 4.300e-002 6.182e-004 
7.465e-004 1.830e+007 8.846e+011 1.000e+003 4.277e-002 6.199e-004 
7.482e-004 1.831e+007 8.855e+011 1.000e+003 4.494e-002 6.215e-004 
7.499e-004 1.833e+007 8.880e+011 1.000e+003 4.671e-002 6.231e-004 
7.515e-004 1.835e+007 8.894e+011 1.000e+003 4.417e-002 6.246e-004 
7.532e-004 1.836e+007 8.914e+011 1.000e+003 4.711e-002 6.262e-004 
7.549e-004 1.837e+007 8.935e+011 1.000e+003 4.719e-002 6.278e-004 
7.565e-004 1.838e+007 8.951e+011 1.000e+003 4.799e-002 6.294e-004 
7.582e-004 1.837e+007 8.962e+011 1.000e+003 5.158e-002 6.311e-004 
7.598e-004 1.836e+007 8.978e+011 1.000e+003 5.481e-002 6.329e-004 
7.615e-004 1.833e+007 8.981e+011 1.000e+003 6.929e-002 6.347e-004 
7.632e-004 1.832e+007 8.829e+011 1.000e+003 5.296e-002 6.364e-004 
7.648e-004 1.832e+007 8.824e+011 1.000e+003 5.175e-002 6.381e-004 
7.665e-004 1.833e+007 8.813e+011 1.000e+003 5.448e-002 6.397e-004 
7.682e-004 1.833e+007 8.809e+011 1.000e+003 5.455e-002 6.414e-004 
7.698e-004 1.834e+007 8.816e+011 1.000e+003 5.063e-002 6.430e-004 
7.715e-004 1.834e+007 8.825e+011 1.000e+003 5.490e-002 6.447e-004 
7.732e-004 1.833e+007 8.774e+011 1.000e+003 5.459e-002 6.464e-004 
7.748e-004 1.833e+007 8.743e+011 1.000e+003 5.844e-002 6.480e-004 
7.765e-004 1.833e+007 8.718e+011 1.000e+003 5.625e-002 6.497e-004 
7.782e-004 1.835e+007 8.695e+011 1.000e+003 4.974e-002 6.513e-004 
7.798e-004 1.836e+007 8.697e+011 1.000e+003 4.709e-002 6.528e-004 
7.815e-004 1.837e+007 8.699e+011 1.000e+003 4.564e-002 6.545e-004 
7.832e-004 1.836e+007 8.688e+011 1.000e+003 4.154e-002 6.562e-004 
7.848e-004 1.835e+007 8.678e+011 1.000e+003 3.943e-002 6.580e-004 
7.865e-004 1.833e+007 8.668e+011 1.000e+003 4.002e-002 6.597e-004 
7.882e-004 1.833e+007 8.685e+011 1.000e+003 3.776e-002 6.614e-004 
7.898e-004 1.834e+007 8.706e+011 1.000e+003 3.719e-002 6.630e-004 
7.915e-004 1.835e+007 8.718e+011 1.000e+003 3.572e-002 6.646e-004 
7.932e-004 1.836e+007 8.744e+011 1.000e+003 3.349e-002 6.662e-004 
7.948e-004 1.836e+007 8.776e+011 1.000e+003 3.444e-002 6.678e-004 
7.965e-004 1.837e+007 8.776e+011 1.000e+003 3.268e-002 6.694e-004 
7.982e-004 1.838e+007 8.755e+011 1.000e+003 3.372e-002 6.711e-004 
7.998e-004 1.840e+007 8.756e+011 1.000e+003 3.409e-002 6.726e-004 
8.015e-004 1.842e+007 8.756e+011 1.000e+003 3.454e-002 6.741e-004 
8.032e-004 1.844e+007 8.711e+011 1.000e+003 3.571e-002 6.756e-004 
8.048e-004 1.846e+007 8.698e+011 1.000e+003 3.233e-002 6.772e-004 
8.065e-004 1.847e+007 8.705e+011 1.000e+003 3.164e-002 6.787e-004 
8.082e-004 1.848e+007 8.699e+011 1.000e+003 3.234e-002 6.803e-004 
8.098e-004 1.850e+007 8.695e+011 1.000e+003 3.112e-002 6.819e-004 
8.115e-004 1.852e+007 8.710e+011 1.000e+003 2.936e-002 6.834e-004 
8.132e-004 1.854e+007 8.708e+011 1.000e+003 3.354e-002 6.849e-004 
8.148e-004 1.856e+007 8.714e+011 1.000e+003 3.523e-002 6.865e-004 
8.165e-004 1.858e+007 8.694e+011 1.000e+003 3.527e-002 6.880e-004 
8.182e-004 1.859e+007 8.702e+011 1.000e+003 3.332e-002 6.896e-004 
8.198e-004 1.861e+007 8.713e+011 1.000e+003 3.286e-002 6.911e-004 
8.215e-004 1.864e+007 8.705e+011 1.000e+003 3.409e-002 6.926e-004 
8.232e-004 1.867e+007 8.704e+011 1.000e+003 3.179e-002 6.940e-004 
8.248e-004 1.870e+007 8.712e+011 1.000e+003 3.047e-002 6.955e-004 
8.265e-004 1.873e+007 8.709e+011 1.000e+003 3.019e-002 6.969e-004 
8.282e-004 1.876e+007 8.710e+011 1.000e+003 3.019e-002 6.984e-004 
8.298e-004 1.878e+007 8.711e+011 1.000e+003 2.669e-002 7.000e-004 
8.315e-004 1.881e+007 8.709e+011 1.000e+003 2.784e-002 7.014e-004 
8.332e-004 1.885e+007 8.707e+011 1.000e+003 2.502e-002 7.028e-004 
8.348e-004 1.889e+007 8.714e+011 1.000e+003 2.337e-002 7.042e-004 
8.365e-004 1.894e+007 8.728e+011 1.000e+003 2.322e-002 7.055e-004 
8.382e-004 1.898e+007 8.721e+011 1.000e+003 2.170e-002 7.069e-004 
8.398e-004 1.904e+007 8.731e+011 1.000e+003 2.312e-002 7.082e-004 
8.415e-004 1.909e+007 8.735e+011 1.000e+003 2.285e-002 7.095e-004 
8.432e-004 1.914e+007 8.722e+011 1.000e+003 2.026e-002 7.108e-004 
8.448e-004 1.917e+007 8.561e+011 1.000e+003 5.847e-003 7.122e-004 
8.465e-004 1.921e+007 8.577e+011 1.000e+003 6.531e-003 7.136e-004 
8.482e-004 1.924e+007 8.532e+011 1.000e+003 1.387e-003 7.151e-004 
8.498e-004 1.928e+007 8.532e+011 1.000e+003 5.202e-004 7.165e-004 
8.515e-004 1.932e+007 8.541e+011 1.000e+003 9.138e-004 7.179e-004 
8.532e-004 1.935e+007 8.535e+011 1.000e+003 3.182e-003 7.193e-004 
8.548e-004 1.937e+007 8.517e+011 1.000e+003 1.586e-003 7.209e-004 
8.565e-004 1.937e+007 8.542e+011 1.000e+003 1.299e-003 7.225e-004 
8.582e-004 1.938e+007 8.574e+011 1.000e+003 6.289e-004 7.241e-004 
8.598e-004 1.937e+007 8.610e+011 1.000e+003 8.025e-004 7.258e-004 
8.615e-004 1.937e+007 8.648e+011 1.000e+003 2.068e-004 7.275e-004 
8.632e-004 1.936e+007 8.684e+011 1.000e+003 4.481e-003 7.292e-004 
8.648e-004 1.933e+007 8.679e+011 1.000e+003 4.908e-003 7.311e-004 
8.665e-004 1.929e+007 8.676e+011 1.000e+003 5.268e-003 7.331e-004 
8.682e-004 1.925e+007 8.673e+011 1.000e+003 1.040e-002 7.350e-004 
8.698e-004 1.919e+007 8.682e+011 1.000e+003 1.068e-002 7.371e-004 
8.715e-004 1.915e+007 8.705e+011 1.000e+003 1.014e-002 7.390e-004 
8.732e-004 1.912e+007 8.730e+011 1.000e+003 9.863e-003 7.409e-004 
8.748e-004 1.908e+007 8.767e+011 1.000e+003 1.070e-002 7.429e-004 
8.765e-004 1.905e+007 8.793e+011 1.000e+003 1.118e-002 7.448e-004 
8.782e-004 1.902e+007 8.835e+011 1.000e+003 8.750e-003 7.466e-004 
8.798e-004 1.898e+007 8.836e+011 1.000e+003 1.269e-002 7.485e-004 
8.815e-004 1.895e+007 8.843e+011 1.000e+003 1.138e-002 7.504e-004 
8.832e-004 1.893e+007 8.842e+011 1.000e+003 1.412e-002 7.522e-004 
8.848e-004 1.890e+007 8.868e+011 1.000e+003 1.463e-002 7.541e-004 
8.865e-004 1.886e+007 8.886e+011 1.000e+003 1.497e-002 7.561e-004 
8.882e-004 1.881e+007 8.876e+011 1.000e+003 1.262e-002 7.581e-004 
8.898e-004 1.876e+007 8.890e+011 1.000e+003 1.178e-002 7.601e-004 
8.915e-004 1.871e+007 8.899e+011 1.000e+003 1.193e-002 7.621e-004 
8.932e-004 1.865e+007 8.867e+011 1.000e+003 1.160e-002 7.642e-004 
8.948e-004 1.861e+007 8.862e+011 1.000e+003 1.145e-002 7.661e-004 
8.965e-004 1.858e+007 8.869e+011 1.000e+003 8.307e-003 7.679e-004 
8.982e-004 1.856e+007 8.848e+011 1.000e+003 2.756e-003 7.698e-004 
8.998e-004 1.852e+007 8.833e+011 1.000e+003 1.060e-003 7.717e-004 
9.015e-004 1.849e+007 8.836e+011 1.000e+003 1.318e-004 7.736e-004 
9.032e-004 1.845e+007 8.827e+011 1.000e+003 7.871e-004 7.756e-004 
9.048e-004 1.841e+007 8.844e+011 1.000e+003 8.735e-004 7.775e-004 
9.065e-004 1.838e+007 8.878e+011 1.000e+003 7.772e-004 7.793e-004 
9.082e-004 1.837e+007 8.920e+011 1.000e+003 2.259e-003 7.811e-004 
9.098e-004 1.836e+007 8.964e+011 1.000e+003 3.253e-003 7.828e-004 
9.115e-004 1.836e+007 8.986e+011 1.000e+003 3.898e-003 7.845e-004 
9.132e-004 1.837e+007 9.026e+011 1.000e+003 4.842e-003 7.861e-004 
9.148e-004 1.838e+007 9.071e+011 1.000e+003 3.884e-003 7.877e-004 
9.165e-004 1.838e+007 9.103e+011 1.000e+003 3.269e-003 7.894e-004 
9.182e-004 1.836e+007 9.141e+011 1.000e+003 4.835e-003 7.911e-004 
9.198e-004 1.834e+007 9.178e+011 1.000e+003 3.642e-003 7.930e-004 
9.215e-004 1.831e+007 9.159e+011 1.000e+003 4.118e-003 7.948e-004 
9.232e-004 1.827e+007 9.168e+011 1.000e+003 6.297e-003 7.968e-004 
9.248e-004 1.824e+007 9.185e+011 1.000e+003 3.304e-003 7.986e-004 
9.265e-004 1.819e+007 9.170e+011 1.000e+003 5.895e-003 8.006e-004 
9.281e-004 1.814e+007 9.170e+011 1.000e+003 5.676e-003 8.027e-004 
9.298e-004 1.808e+007 9.131e+011 1.000e+003 6.531e-003 8.047e-004 
9.315e-004 1.805e+007 9.109e+011 1.000e+003 6.764e-003 8.067e-004 
9.331e-004 1.803e+007 9.093e+011 1.000e+003 6.662e-003 8.084e-004 
9.348e-004 1.804e+007 9.102e+011 1.000e+003 6.229e-003 8.100e-004 
9.365e-004 1.806e+007 9.115e+011 1.000e+003 5.465e-003 8.115e-004 
9.381e-004 1.809e+007 9.128e+011 1.000e+003 2.933e-003 8.130e-004 
9.398e-004 1.812e+007 9.150e+011 1.000e+003 6.177e-004 8.145e-004 
9.415e-004 1.815e+007 9.166e+011 1.000e+003 1.603e-003 8.159e-004 
9.431e-004 1.818e+007 9.187e+011 1.000e+003 1.346e-003 8.174e-004 
9.448e-004 1.821e+007 9.216e+011 1.000e+003 4.213e-004 8.188e-004 
9.465e-004 1.824e+007 9.221e+011 1.000e+003 2.940e-003 8.203e-004 
9.481e-004 1.827e+007 9.253e+011 1.000e+003 4.029e-003 8.218e-004 
9.498e-004 1.829e+007 9.252e+011 1.000e+003 7.118e-005 8.233e-004 
9.515e-004 1.831e+007 9.253e+011 1.000e+003 4.997e-003 8.248e-004 
9.531e-004 1.834e+007 9.275e+011 1.000e+003 8.329e-003 8.263e-004 
9.548e-004 1.836e+007 9.283e+011 1.000e+003 9.575e-003 8.278e-004 
9.565e-004 1.836e+007 9.312e+011 1.000e+003 1.943e-002 8.295e-004 
9.581e-004 1.838e+007 9.346e+011 1.000e+003 2.052e-002 8.310e-004 
9.598e-004 1.840e+007 9.379e+011 1.000e+003 2.365e-002 8.325e-004 
9.615e-004 1.843e+007 9.370e+011 1.000e+003 2.872e-002 8.340e-004 
9.631e-004 1.846e+007 9.403e+011 1.000e+003 3.166e-002 8.355e-004 
9.648e-004 1.846e+007 9.339e+011 1.000e+003 3.462e-002 8.371e-004 
9.665e-004 1.848e+007 9.329e+011 1.000e+003 3.594e-002 8.387e-004 
9.681e-004 1.850e+007 9.353e+011 1.000e+003 3.545e-002 8.402e-004 
9.698e-004 1.851e+007 9.369e+011 1.000e+003 3.372e-002 8.418e-004 
9.715e-004 1.851e+007 9.330e+011 1.000e+003 3.355e-002 8.435e-004 
9.731e-004 1.851e+007 9.328e+011 1.000e+003 3.240e-002 8.451e-004 
9.748e-004 1.852e+007 9.347e+011 1.000e+003 3.172e-002 8.467e-004 
9.765e-004 1.853e+007 9.347e+011 1.000e+003 3.209e-002 8.483e-004 
9.781e-004 1.855e+007 9.372e+011 1.000e+003 3.133e-002 8.498e-004 
9.798e-004 1.856e+007 9.380e+011 1.000e+003 3.558e-002 8.515e-004 
9.815e-004 1.854e+007 9.362e+011 1.000e+003 3.848e-002 8.532e-004 
9.831e-004 1.854e+007 9.329e+011 1.000e+003 3.655e-002 8.549e-004 
9.848e-004 1.854e+007 9.134e+011 1.000e+003 9.448e-003 8.566e-004 
9.865e-004 1.854e+007 9.132e+011 1.000e+003 7.646e-003 8.583e-004 
9.881e-004 1.854e+007 9.152e+011 1.000e+003 8.133e-003 8.599e-004 
9.898e-004 1.853e+007 9.160e+011 1.000e+003 9.663e-003 8.616e-004 
9.915e-004 1.852e+007 9.183e+011 1.000e+003 1.029e-002 8.634e-004 
9.931e-004 1.849e+007 9.209e+011 1.000e+003 1.030e-002 8.652e-004 
9.948e-004 1.847e+007 9.241e+011 1.000e+003 9.157e-003 8.671e-004 
9.965e-004 1.846e+007 9.261e+011 1.000e+003 6.984e-003 8.688e-004 
9.981e-004 1.844e+007 9.291e+011 1.000e+003 6.000e-003 8.706e-004 
9.998e-004 1.841e+007 9.339e+011 1.000e+003 9.306e-003 8.724e-004 
1.001e-003 1.840e+007 9.381e+011 1.000e+003 1.026e-002 8.742e-004 
1.003e-003 1.837e+007 9.371e+011 1.000e+003 1.099e-002 8.761e-004 
1.005e-003 1.834e+007 9.370e+011 1.000e+003 9.954e-003 8.779e-004 
1.006e-003 1.832e+007 9.399e+011 1.000e+003 1.091e-002 8.798e-004 
1.008e-003 1.830e+007 9.395e+011 1.000e+003 1.088e-002 8.816e-004 
1.010e-003 1.829e+007 9.408e+011 1.000e+003 1.300e-002 8.833e-004 
1.011e-003 1.827e+007 9.436e+011 1.000e+003 1.183e-002 8.851e-004 
1.013e-003 1.825e+007 9.473e+011 1.000e+003 1.278e-002 8.869e-004 
1.015e-003 1.823e+007 9.503e+011 1.000e+003 1.246e-002 8.887e-004 
1.016e-003 1.819e+007 9.521e+011 1.000e+003 1.231e-002 8.907e-004 
1.018e-003 1.814e+007 9.560e+011 1.000e+003 1.350e-002 8.926e-004 
1.020e-003 1.809e+007 9.601e+011 1.000e+003 1.490e-002 8.947e-004 
1.021e-003 1.804e+007 9.620e+011 1.000e+003 1.555e-002 8.967e-004 
1.023e-003 1.800e+007 9.670e+011 1.000e+003 1.691e-002 8.986e-004 
1.025e-003 1.796e+007 9.704e+011 1.000e+003 1.911e-002 9.006e-004 
1.026e-003 1.791e+007 9.734e+011 1.000e+003 1.727e-002 9.026e-004 
1.028e-003 1.786e+007 9.747e+011 1.000e+003 1.367e-002 9.046e-004 
1.030e-003 1.781e+007 9.788e+011 1.000e+003 1.202e-002 9.066e-004 
1.031e-003 1.777e+007 9.831e+011 1.000e+003 1.107e-002 9.086e-004 
1.033e-003 1.773e+007 9.872e+011 1.000e+003 8.946e-003 9.105e-004 
1.035e-003 1.767e+007 9.898e+011 1.000e+003 9.098e-003 9.126e-004 
1.036e-003 1.761e+007 9.898e+011 1.000e+003 9.086e-003 9.147e-004 
1.038e-003 1.755e+007 9.923e+011 1.000e+003 7.512e-003 9.167e-004 
1.040e-003 1.751e+007 9.963e+011 1.000e+003 8.954e-003 9.187e-004 
1.041e-003 1.748e+007 9.908e+011 1.000e+003 5.886e-003 9.206e-004 
1.043e-003 1.746e+007 9.913e+011 1.000e+003 4.591e-003 9.224e-004 
1.045e-003 1.745e+007 9.930e+011 1.000e+003 2.695e-003 9.241e-004 
1.046e-003 1.746e+007 9.900e+011 1.000e+003 9.058e-003 9.257e-004 
1.048e-003 1.747e+007 9.880e+011 1.000e+003 1.080e-002 9.273e-004 
1.050e-003 1.748e+007 9.881e+011 1.000e+003 3.545e-003 9.289e-004 
1.051e-003 1.749e+007 9.901e+011 1.000e+003 3.776e-003 9.305e-004 
1.053e-003 1.752e+007 9.916e+011 1.000e+003 6.094e-003 9.320e-004 
1.055e-003 1.753e+007 9.936e+011 1.000e+003 9.360e-003 9.335e-004 
1.056e-003 1.754e+007 9.915e+011 1.000e+003 1.184e-002 9.351e-004 
1.058e-003 1.755e+007 9.907e+011 1.000e+003 1.127e-002 9.367e-004 
1.060e-003 1.756e+007 9.910e+011 1.000e+003 1.008e-002 9.383e-004 
1.061e-003 1.759e+007 9.940e+011 1.000e+003 1.358e-002 9.398e-004 
1.063e-003 1.760e+007 9.974e+011 1.000e+003 1.453e-002 9.414e-004 
1.065e-003 1.760e+007 9.986e+011 1.000e+003 1.566e-002 9.430e-004 
1.066e-003 1.759e+007 1.001e+012 1.000e+003 1.739e-002 9.448e-004 
1.068e-003 1.758e+007 1.004e+012 1.000e+003 2.027e-002 9.465e-004 
1.070e-003 1.755e+007 1.003e+012 1.000e+003 2.782e-002 9.484e-004 
1.071e-003 1.753e+007 1.003e+012 1.000e+003 2.689e-002 9.502e-004 
1.073e-003 1.750e+007 1.003e+012 1.000e+003 2.705e-002 9.521e-004 
1.075e-003 1.749e+007 1.005e+012 1.000e+003 3.121e-002 9.538e-004 
1.076e-003 1.748e+007 1.008e+012 1.000e+003 3.386e-002 9.555e-004 
1.078e-003 1.749e+007 1.012e+012 1.000e+003 3.533e-002 9.572e-004 
1.080e-003 1.749e+007 1.015e+012 1.000e+003 3.359e-002 9.588e-004 
1.081e-003 1.751e+007 9.959e+011 1.000e+003 1.658e-002 9.603e-004 
1.083e-003 1.753e+007 9.696e+011 1.000e+003 4.873e-002 9.619e-004 
1.085e-003 1.754e+007 9.677e+011 1.000e+003 4.861e-002 9.635e-004 
1.086e-003 1.752e+007 9.534e+011 1.000e+003 4.764e-002 9.652e-004 
1.088e-003 1.752e+007 9.515e+011 1.000e+003 4.569e-002 9.670e-004 
1.090e-003 1.750e+007 9.473e+011 1.000e+003 4.572e-002 9.687e-004 
1.091e-003 1.748e+007 9.479e+011 1.000e+003 4.419e-002 9.705e-004 
1.093e-003 1.745e+007 9.477e+011 1.000e+003 4.401e-002 9.724e-004 
1.095e-003 1.743e+007 9.468e+011 1.000e+003 4.345e-002 9.743e-004 
1.096e-003 1.739e+007 9.478e+011 1.000e+003 4.391e-002 9.762e-004 
1.098e-003 1.737e+007 9.478e+011 1.000e+003 4.577e-002 9.780e-004 
1.100e-003 1.737e+007 9.464e+011 1.000e+003 4.874e-002 9.796e-004 
1.101e-003 1.737e+007 9.465e+011 1.000e+003 5.053e-002 9.813e-004 
1.103e-003 1.737e+007 9.472e+011 1.000e+003 5.452e-002 9.829e-004 
1.105e-003 1.738e+007 9.479e+011 1.000e+003 5.469e-002 9.846e-004 
1.106e-003 1.739e+007 9.469e+011 1.000e+003 5.420e-002 9.862e-004 
1.108e-003 1.741e+007 9.470e+011 1.000e+003 5.263e-002 9.877e-004 
1.110e-003 1.744e+007 9.473e+011 1.000e+003 5.203e-002 9.891e-004 
1.111e-003 1.748e+007 9.488e+011 1.000e+003 4.703e-002 9.905e-004 
1.113e-003 1.752e+007 9.495e+011 1.000e+003 4.674e-002 9.919e-004 
1.115e-003 1.757e+007 9.505e+011 1.000e+003 4.735e-002 9.933e-004 
1.116e-003 1.760e+007 9.481e+011 1.000e+003 5.007e-002 9.947e-004 
1.118e-003 1.764e+007 9.483e+011 1.000e+003 5.159e-002 9.961e-004 
1.120e-003 1.769e+007 9.490e+011 1.000e+003 5.125e-002 9.974e-004 
1.121e-003 1.774e+007 9.504e+011 1.000e+003 5.171e-002 9.987e-004 
1.123e-003 1.780e+007 9.501e+011 1.000e+003 5.308e-002 1.000e-003 
1.125e-003 1.787e+007 9.374e+011 1.000e+003 3.336e-002 1.001e-003 
1.126e-003 1.793e+007 9.390e+011 1.000e+003 3.529e-002 1.002e-003 
1.128e-003 1.800e+007 9.408e+011 1.000e+003 3.442e-002 1.004e-003 
1.130e-003 1.807e+007 9.413e+011 1.000e+003 3.411e-002 1.005e-003 
1.131e-003 1.813e+007 9.421e+011 1.000e+003 3.184e-002 1.006e-003 
1.133e-003 1.817e+007 9.405e+011 1.000e+003 2.649e-002 1.007e-003 
1.135e-003 1.821e+007 9.415e+011 1.000e+003 2.628e-002 1.009e-003 
1.136e-003 1.823e+007 9.374e+011 1.000e+003 2.708e-002 1.010e-003 
1.138e-003 1.824e+007 9.367e+011 1.000e+003 2.689e-002 1.012e-003 
1.140e-003 1.824e+007 9.354e+011 1.000e+003 2.219e-002 1.014e-003 
1.141e-003 1.823e+007 9.362e+011 1.000e+003 2.198e-002 1.015e-003 
1.143e-003 1.820e+007 9.379e+011 1.000e+003 1.850e-002 1.017e-003 
1.145e-003 1.818e+007 9.377e+011 1.000e+003 1.836e-002 1.019e-003 
1.146e-003 1.816e+007 9.373e+011 1.000e+003 1.585e-002 1.021e-003 
1.148e-003 1.815e+007 9.387e+011 1.000e+003 1.210e-002 1.023e-003 
1.150e-003 1.815e+007 9.399e+011 1.000e+003 1.135e-002 1.024e-003 
1.151e-003 1.816e+007 9.361e+011 1.000e+003 8.090e-003 1.026e-003 
1.153e-003 1.818e+007 9.350e+011 1.000e+003 8.228e-003 1.027e-003 
1.155e-003 1.819e+007 9.356e+011 1.000e+003 1.118e-002 1.029e-003 
1.156e-003 1.822e+007 9.365e+011 1.000e+003 1.273e-002 1.030e-003 
1.158e-003 1.825e+007 9.376e+011 1.000e+003 1.050e-002 1.032e-003 
1.160e-003 1.829e+007 9.392e+011 1.000e+003 1.027e-002 1.033e-003 
1.161e-003 1.833e+007 9.414e+011 1.000e+003 1.092e-002 1.035e-003 
1.163e-003 1.836e+007 9.403e+011 1.000e+003 1.181e-002 1.036e-003 
1.165e-003 1.840e+007 9.357e+011 1.000e+003 8.398e-003 1.038e-003 
1.166e-003 1.843e+007 9.360e+011 1.000e+003 1.124e-002 1.039e-003 
1.168e-003 1.846e+007 9.375e+011 1.000e+003 1.176e-002 1.040e-003 
1.170e-003 1.850e+007 9.387e+011 1.000e+003 1.616e-002 1.042e-003 
1.171e-003 1.854e+007 9.404e+011 1.000e+003 1.652e-002 1.043e-003 
1.173e-003 1.858e+007 9.356e+011 1.000e+003 9.658e-003 1.045e-003 
1.175e-003 1.861e+007 9.361e+011 1.000e+003 1.161e-002 1.046e-003 
1.176e-003 1.864e+007 9.377e+011 1.000e+003 1.151e-002 1.048e-003 
1.178e-003 1.866e+007 9.402e+011 1.000e+003 1.135e-002 1.049e-003 
1.180e-003 1.869e+007 9.435e+011 1.000e+003 1.009e-002 1.051e-003 
1.181e-003 1.872e+007 9.472e+011 1.000e+003 9.747e-003 1.052e-003 
1.183e-003 1.875e+007 9.509e+011 1.000e+003 1.224e-002 1.053e-003 
1.185e-003 1.876e+007 9.472e+011 1.000e+003 1.088e-002 1.055e-003 
1.186e-003 1.877e+007 9.464e+011 1.000e+003 1.110e-002 1.057e-003 
1.188e-003 1.879e+007 9.475e+011 1.000e+003 1.194e-002 1.058e-003 
1.190e-003 1.880e+007 9.372e+011 1.000e+003 1.638e-002 1.060e-003 
1.191e-003 1.881e+007 9.399e+011 1.000e+003 1.751e-002 1.061e-003 
1.193e-003 1.882e+007 9.422e+011 1.000e+003 1.854e-002 1.063e-003 
1.195e-003 1.883e+007 9.427e+011 1.000e+003 2.265e-002 1.065e-003 
1.196e-003 1.883e+007 9.416e+011 1.000e+003 2.494e-002 1.066e-003 
1.198e-003 1.885e+007 9.423e+011 1.000e+003 2.332e-002 1.068e-003 
1.200e-003 1.886e+007 9.441e+011 1.000e+003 2.444e-002 1.069e-003 
1.201e-003 1.886e+007 9.442e+011 1.000e+003 2.459e-002 1.071e-003 
1.203e-003 1.886e+007 9.411e+011 1.000e+003 2.553e-002 1.073e-003 
1.205e-003 1.886e+007 9.383e+011 1.000e+003 2.391e-002 1.074e-003 
1.206e-003 1.887e+007 9.376e+011 1.000e+003 2.144e-002 1.076e-003 
1.208e-003 1.888e+007 9.390e+011 1.000e+003 2.007e-002 1.077e-003 
1.210e-003 1.889e+007 9.395e+011 1.000e+003 2.030e-002 1.079e-003 
1.211e-003 1.891e+007 9.414e+011 1.000e+003 2.035e-002 1.081e-003 
1.213e-003 1.892e+007 9.427e+011 1.000e+003 1.942e-002 1.082e-003 
1.215e-003 1.893e+007 9.422e+011 1.000e+003 1.936e-002 1.084e-003 
1.216e-003 1.894e+007 9.426e+011 1.000e+003 2.057e-002 1.085e-003 
1.218e-003 1.893e+007 9.417e+011 1.000e+003 2.008e-002 1.087e-003 
1.220e-003 1.891e+007 9.434e+011 1.000e+003 1.874e-002 1.089e-003 
1.221e-003 1.890e+007 9.448e+011 1.000e+003 1.751e-002 1.091e-003 
1.223e-003 1.888e+007 9.477e+011 1.000e+003 2.207e-002 1.093e-003 
1.225e-003 1.885e+007 9.480e+011 1.000e+003 2.212e-002 1.094e-003 
1.226e-003 1.882e+007 9.476e+011 1.000e+003 2.163e-002 1.096e-003 
1.228e-003 1.879e+007 9.475e+011 1.000e+003 1.745e-002 1.098e-003 
1.230e-003 1.875e+007 9.476e+011 1.000e+003 1.290e-002 1.100e-003 
1.231e-003 1.874e+007 9.514e+011 1.000e+003 1.527e-002 1.102e-003 
1.233e-003 1.872e+007 9.550e+011 1.000e+003 1.834e-002 1.104e-003 
1.235e-003 1.868e+007 9.603e+011 1.000e+003 1.595e-002 1.106e-003 
1.236e-003 1.865e+007 9.513e+011 1.000e+003 3.650e-003 1.107e-003 
1.238e-003 1.863e+007 9.478e+011 1.000e+003 5.097e-004 1.109e-003 
1.240e-003 1.859e+007 9.381e+011 1.000e+003 1.291e-002 1.111e-003 
1.241e-003 1.854e+007 9.356e+011 1.000e+003 1.469e-002 1.113e-003 
1.243e-003 1.850e+007 9.361e+011 1.000e+003 1.468e-002 1.115e-003 
1.245e-003 1.845e+007 9.372e+011 1.000e+003 1.320e-002 1.117e-003 
1.246e-003 1.842e+007 9.395e+011 1.000e+003 1.313e-002 1.119e-003 
1.248e-003 1.839e+007 9.415e+011 1.000e+003 1.193e-002 1.121e-003 
1.250e-003 1.836e+007 9.414e+011 1.000e+003 1.243e-002 1.123e-003 
1.251e-003 1.835e+007 9.416e+011 1.000e+003 8.570e-003 1.124e-003 
1.253e-003 1.834e+007 9.428e+011 1.000e+003 7.847e-003 1.126e-003 
1.255e-003 1.834e+007 9.441e+011 1.000e+003 6.915e-003 1.128e-003 
1.256e-003 1.834e+007 9.427e+011 1.000e+003 3.322e-003 1.130e-003 
1.258e-003 1.834e+007 9.412e+011 1.000e+003 8.785e-004 1.131e-003 
1.260e-003 1.831e+007 9.358e+011 1.000e+003 2.309e-003 1.133e-003 
1.261e-003 1.831e+007 9.313e+011 1.000e+003 1.774e-003 1.135e-003 
1.263e-003 1.832e+007 9.283e+011 1.000e+003 7.173e-005 1.136e-003 
1.265e-003 1.833e+007 9.286e+011 1.000e+003 2.550e-003 1.138e-003 
1.266e-003 1.836e+007 9.272e+011 1.000e+003 3.805e-003 1.139e-003 
1.268e-003 1.840e+007 9.277e+011 1.000e+003 3.403e-003 1.141e-003 
1.270e-003 1.844e+007 9.293e+011 1.000e+003 9.298e-004 1.142e-003 
1.271e-003 1.845e+007 9.278e+011 1.000e+003 3.015e-003 1.144e-003 
1.273e-003 1.847e+007 9.276e+011 1.000e+003 4.816e-003 1.145e-003 
1.275e-003 1.847e+007 9.256e+011 1.000e+003 5.120e-003 1.147e-003 
1.276e-003 1.845e+007 9.253e+011 1.000e+003 3.056e-003 1.149e-003 
1.278e-003 1.840e+007 9.235e+011 1.000e+003 1.898e-003 1.151e-003 
1.280e-003 1.836e+007 9.174e+011 1.000e+003 8.557e-004 1.153e-003 
1.281e-003 1.833e+007 9.170e+011 1.000e+003 5.284e-003 1.155e-003 
1.283e-003 1.831e+007 9.054e+011 1.000e+003 1.014e-003 1.156e-003 
1.285e-003 1.832e+007 9.063e+011 1.000e+003 6.865e-004 1.158e-003 
1.286e-003 1.833e+007 9.091e+011 1.000e+003 3.984e-004 1.160e-003 
1.288e-003 1.836e+007 9.126e+011 1.000e+003 8.200e-004 1.161e-003 
1.290e-003 1.839e+007 9.117e+011 1.000e+003 1.331e-003 1.163e-003 
1.291e-003 1.843e+007 9.036e+011 1.000e+003 2.324e-003 1.164e-003 
1.293e-003 1.848e+007 9.048e+011 1.000e+003 2.134e-003 1.165e-003 
1.295e-003 1.853e+007 9.073e+011 1.000e+003 3.483e-003 1.167e-003 
1.296e-003 1.858e+007 9.096e+011 1.000e+003 3.421e-003 1.168e-003 
1.298e-003 1.862e+007 9.126e+011 1.000e+003 1.475e-003 1.169e-003 
1.300e-003 1.868e+007 9.136e+011 1.000e+003 3.475e-003 1.171e-003 
1.301e-003 1.874e+007 9.150e+011 1.000e+003 3.596e-003 1.172e-003 
1.303e-003 1.880e+007 9.176e+011 1.000e+003 2.539e-003 1.173e-003 
1.305e-003 1.886e+007 9.204e+011 1.000e+003 1.453e-003 1.174e-003 
1.306e-003 1.891e+007 9.202e+011 1.000e+003 2.379e-003 1.176e-003 
1.308e-003 1.897e+007 9.206e+011 1.000e+003 5.603e-003 1.177e-003 
1.310e-003 1.901e+007 9.200e+011 1.000e+003 4.775e-003 1.178e-003 
1.311e-003 1.906e+007 9.202e+011 1.000e+003 5.716e-003 1.180e-003 
1.313e-003 1.912e+007 9.199e+011 1.000e+003 6.879e-003 1.181e-003 
1.315e-003 1.916e+007 9.200e+011 1.000e+003 6.260e-003 1.182e-003 
1.316e-003 1.920e+007 9.221e+011 1.000e+003 6.587e-003 1.184e-003 
1.318e-003 1.923e+007 9.241e+011 1.000e+003 7.377e-003 1.185e-003 
1.320e-003 1.925e+007 9.259e+011 1.000e+003 7.755e-003 1.187e-003 
1.321e-003 1.927e+007 9.289e+011 1.000e+003 8.129e-003 1.188e-003 
1.323e-003 1.928e+007 9.313e+011 1.000e+003 9.927e-003 1.190e-003 
1.325e-003 1.928e+007 9.334e+011 1.000e+003 1.051e-002 1.191e-003 
1.326e-003 1.928e+007 9.354e+011 1.000e+003 9.992e-003 1.193e-003 
1.328e-003 1.928e+007 9.329e+011 1.000e+003 1.219e-002 1.195e-003 
1.330e-003 1.928e+007 9.342e+011 1.000e+003 1.490e-002 1.196e-003 
1.331e-003 1.926e+007 9.371e+011 1.000e+003 1.754e-002 1.198e-003 
1.333e-003 1.924e+007 9.397e+011 1.000e+003 1.555e-002 1.200e-003 
1.335e-003 1.920e+007 9.401e+011 1.000e+003 1.628e-002 1.202e-003 
1.336e-003 1.916e+007 9.403e+011 1.000e+003 1.741e-002 1.204e-003 
1.338e-003 1.912e+007 9.416e+011 1.000e+003 1.859e-002 1.206e-003 
1.340e-003 1.908e+007 9.342e+011 1.000e+003 1.081e-002 1.208e-003 
1.341e-003 1.907e+007 9.344e+011 1.000e+003 1.034e-002 1.210e-003 
1.343e-003 1.906e+007 9.278e+011 1.000e+003 6.544e-003 1.211e-003 
1.345e-003 1.904e+007 9.228e+011 1.000e+003 8.228e-003 1.213e-003 
1.346e-003 1.901e+007 9.171e+011 1.000e+003 7.916e-003 1.215e-003 
1.348e-003 1.899e+007 9.146e+011 1.000e+003 1.318e-002 1.217e-003 
1.350e-003 1.898e+007 9.093e+011 1.000e+003 1.107e-002 1.218e-003 
1.351e-003 1.896e+007 9.090e+011 1.000e+003 9.474e-003 1.220e-003 
1.353e-003 1.895e+007 9.105e+011 1.000e+003 1.134e-002 1.222e-003 
1.355e-003 1.894e+007 9.045e+011 1.000e+003 1.122e-002 1.224e-003 
1.356e-003 1.891e+007 9.019e+011 1.000e+003 1.235e-002 1.226e-003 
1.358e-003 1.889e+007 8.980e+011 1.000e+003 1.295e-002 1.227e-003 
1.360e-003 1.888e+007 8.992e+011 1.000e+003 1.405e-002 1.229e-003 
1.361e-003 1.889e+007 9.012e+011 1.000e+003 1.065e-002 1.231e-003 
1.363e-003 1.891e+007 9.015e+011 1.000e+003 1.135e-002 1.232e-003 
1.365e-003 1.893e+007 9.040e+011 1.000e+003 1.397e-002 1.234e-003 
1.366e-003 1.895e+007 9.038e+011 1.000e+003 1.185e-002 1.235e-003 
1.368e-003 1.897e+007 8.993e+011 1.000e+003 1.200e-002 1.237e-003 
1.370e-003 1.899e+007 8.999e+011 1.000e+003 1.126e-002 1.238e-003 
1.371e-003 1.899e+007 9.001e+011 1.000e+003 1.662e-002 1.240e-003 
1.373e-003 1.901e+007 9.025e+011 1.000e+003 1.691e-002 1.242e-003 
1.375e-003 1.901e+007 9.041e+011 1.000e+003 1.927e-002 1.243e-003 
1.376e-003 1.903e+007 9.072e+011 1.000e+003 1.784e-002 1.245e-003 
1.378e-003 1.905e+007 9.104e+011 1.000e+003 1.862e-002 1.246e-003 
1.380e-003 1.908e+007 9.104e+011 1.000e+003 1.890e-002 1.248e-003 
1.381e-003 1.912e+007 9.108e+011 1.000e+003 1.887e-002 1.249e-003 
1.383e-003 1.916e+007 9.120e+011 1.000e+003 1.716e-002 1.251e-003 
1.385e-003 1.921e+007 9.117e+011 1.000e+003 1.255e-002 1.252e-003 
1.386e-003 1.924e+007 9.135e+011 1.000e+003 1.395e-002 1.253e-003 
1.388e-003 1.926e+007 9.163e+011 1.000e+003 1.418e-002 1.255e-003 
1.390e-003 1.927e+007 9.147e+011 1.000e+003 1.458e-002 1.256e-003 
1.391e-003 1.929e+007 9.168e+011 1.000e+003 1.826e-002 1.258e-003 
1.393e-003 1.930e+007 9.203e+011 1.000e+003 1.623e-002 1.260e-003 
1.395e-003 1.932e+007 9.238e+011 1.000e+003 1.481e-002 1.261e-003 
1.396e-003 1.931e+007 9.187e+011 1.000e+003 1.977e-002 1.263e-003 
1.398e-003 1.930e+007 9.144e+011 1.000e+003 1.643e-002 1.265e-003 
1.400e-003 1.929e+007 9.151e+011 1.000e+003 1.937e-002 1.266e-003 
1.401e-003 1.929e+007 9.143e+011 1.000e+003 1.537e-002 1.268e-003 
1.403e-003 1.927e+007 9.144e+011 1.000e+003 1.935e-002 1.270e-003 
1.405e-003 1.926e+007 9.159e+011 1.000e+003 2.017e-002 1.271e-003 
1.406e-003 1.926e+007 9.182e+011 1.000e+003 2.240e-002 1.273e-003 
1.408e-003 1.925e+007 9.210e+011 1.000e+003 2.524e-002 1.275e-003 
1.410e-003 1.925e+007 9.241e+011 1.000e+003 2.488e-002 1.277e-003 
1.411e-003 1.924e+007 9.279e+011 1.000e+003 2.456e-002 1.278e-003 
1.413e-003 1.923e+007 9.244e+011 1.000e+003 2.134e-002 1.280e-003 
1.415e-003 1.923e+007 9.172e+011 1.000e+003 2.345e-002 1.282e-003 
1.416e-003 1.924e+007 9.174e+011 1.000e+003 2.472e-002 1.283e-003 
1.418e-003 1.926e+007 9.195e+011 1.000e+003 2.528e-002 1.285e-003 
1.420e-003 1.928e+007 9.193e+011 1.000e+003 2.721e-002 1.286e-003 
1.421e-003 1.930e+007 9.199e+011 1.000e+003 2.682e-002 1.288e-003 
1.423e-003 1.931e+007 9.209e+011 1.000e+003 2.192e-002 1.289e-003 
1.425e-003 1.931e+007 9.232e+011 1.000e+003 2.509e-002 1.291e-003 
1.426e-003 1.931e+007 9.255e+011 1.000e+003 2.440e-002 1.293e-003 
1.428e-003 1.931e+007 9.273e+011 1.000e+003 1.961e-002 1.295e-003 
1.430e-003 1.930e+007 9.288e+011 1.000e+003 1.762e-002 1.296e-003 
1.431e-003 1.930e+007 9.300e+011 1.000e+003 1.720e-002 1.298e-003 
1.433e-003 1.930e+007 9.326e+011 1.000e+003 1.440e-002 1.300e-003 
1.435e-003 1.929e+007 9.346e+011 1.000e+003 1.531e-002 1.301e-003 
1.436e-003 1.925e+007 9.283e+011 1.000e+003 2.514e-002 1.303e-003 
1.438e-003 1.923e+007 9.248e+011 1.000e+003 3.135e-002 1.305e-003 
1.440e-003 1.922e+007 9.191e+011 1.000e+003 3.881e-002 1.307e-003 
1.441e-003 1.922e+007 9.161e+011 1.000e+003 4.475e-002 1.308e-003 
1.443e-003 1.921e+007 9.180e+011 1.000e+003 4.655e-002 1.310e-003 
1.445e-003 1.919e+007 9.207e+011 1.000e+003 4.865e-002 1.312e-003 
1.446e-003 1.917e+007 9.223e+011 1.000e+003 5.116e-002 1.314e-003 
1.448e-003 1.914e+007 9.198e+011 1.000e+003 5.250e-002 1.316e-003 
1.450e-003 1.913e+007 9.199e+011 1.000e+003 5.115e-002 1.317e-003 
1.451e-003 1.913e+007 9.227e+011 1.000e+003 4.951e-002 1.319e-003 
1.453e-003 1.914e+007 9.234e+011 1.000e+003 5.042e-002 1.321e-003 
1.455e-003 1.916e+007 9.270e+011 1.000e+003 5.654e-002 1.322e-003 
1.456e-003 1.918e+007 9.309e+011 1.000e+003 5.507e-002 1.324e-003 
1.458e-003 1.919e+007 9.340e+011 1.000e+003 6.284e-002 1.325e-003 
1.460e-003 1.919e+007 9.350e+011 1.000e+003 6.034e-002 1.327e-003 
1.461e-003 1.916e+007 9.297e+011 1.000e+003 5.494e-002 1.329e-003 
1.463e-003 1.914e+007 9.198e+011 1.000e+003 4.931e-002 1.331e-003 
1.465e-003 1.915e+007 9.143e+011 1.000e+003 4.721e-002 1.332e-003 
1.466e-003 1.914e+007 9.062e+011 1.000e+003 3.720e-002 1.334e-003 
1.468e-003 1.915e+007 9.061e+011 1.000e+003 3.395e-002 1.336e-003 
1.470e-003 1.915e+007 9.058e+011 1.000e+003 3.595e-002 1.337e-003 
1.471e-003 1.916e+007 9.077e+011 1.000e+003 3.833e-002 1.339e-003 
1.473e-003 1.918e+007 9.087e+011 1.000e+003 3.693e-002 1.340e-003 
1.475e-003 1.921e+007 9.116e+011 1.000e+003 3.631e-002 1.342e-003 
1.476e-003 1.923e+007 9.147e+011 1.000e+003 3.506e-002 1.343e-003 
1.478e-003 1.926e+007 9.183e+011 1.000e+003 3.495e-002 1.345e-003 
1.480e-003 1.929e+007 9.219e+011 1.000e+003 3.392e-002 1.346e-003 
1.481e-003 1.932e+007 9.239e+011 1.000e+003 3.271e-002 1.348e-003 
1.483e-003 1.935e+007 9.255e+011 1.000e+003 2.781e-002 1.349e-003 
1.485e-003 1.937e+007 9.243e+011 1.000e+003 3.077e-002 1.351e-003 
1.486e-003 1.937e+007 9.253e+011 1.000e+003 2.881e-002 1.352e-003 
1.488e-003 1.940e+007 9.265e+011 1.000e+003 3.096e-002 1.354e-003 
1.490e-003 1.943e+007 9.289e+011 1.000e+003 2.685e-002 1.355e-003 
1.491e-003 1.947e+007 9.315e+011 1.000e+003 3.013e-002 1.357e-003 
1.493e-003 1.949e+007 9.344e+011 1.000e+003 3.422e-002 1.358e-003 
1.495e-003 1.950e+007 9.337e+011 1.000e+003 3.240e-002 1.360e-003 
1.496e-003 1.951e+007 9.369e+011 1.000e+003 3.534e-002 1.361e-003 
1.498e-003 1.952e+007 9.393e+011 1.000e+003 3.535e-002 1.363e-003 
1.500e-003 1.952e+007 9.357e+011 1.000e+003 3.006e-002 1.365e-003 
1.501e-003 1.953e+007 9.351e+011 1.000e+003 3.049e-002 1.366e-003 
1.503e-003 1.956e+007 9.345e+011 1.000e+003 3.048e-002 1.368e-003 
1.505e-003 1.959e+007 9.335e+011 1.000e+003 3.028e-002 1.369e-003 
1.506e-003 1.963e+007 9.327e+011 1.000e+003 3.123e-002 1.371e-003 
1.508e-003 1.967e+007 9.327e+011 1.000e+003 2.840e-002 1.372e-003 
1.510e-003 1.972e+007 9.349e+011 1.000e+003 2.648e-002 1.373e-003 
1.511e-003 1.977e+007 9.377e+011 1.000e+003 2.797e-002 1.375e-003 
1.513e-003 1.980e+007 9.325e+011 1.000e+003 3.165e-002 1.376e-003 
1.515e-003 1.984e+007 9.330e+011 1.000e+003 3.338e-002 1.377e-003 
1.516e-003 1.988e+007 9.348e+011 1.000e+003 3.244e-002 1.379e-003 
1.518e-003 1.991e+007 9.356e+011 1.000e+003 3.332e-002 1.380e-003 
1.520e-003 1.993e+007 9.377e+011 1.000e+003 3.431e-002 1.382e-003 
1.521e-003 1.995e+007 9.374e+011 1.000e+003 3.199e-002 1.383e-003 
1.523e-003 1.997e+007 9.402e+011 1.000e+003 2.791e-002 1.385e-003 
1.525e-003 2.001e+007 9.422e+011 1.000e+003 2.867e-002 1.386e-003 
1.526e-003 2.005e+007 9.453e+011 1.000e+003 2.925e-002 1.388e-003 
1.528e-003 2.010e+007 9.470e+011 1.000e+003 2.711e-002 1.389e-003 
1.530e-003 2.012e+007 9.495e+011 1.000e+003 2.412e-002 1.391e-003 
1.531e-003 2.014e+007 9.531e+011 1.000e+003 2.489e-002 1.392e-003 
1.533e-003 2.015e+007 9.568e+011 1.000e+003 2.503e-002 1.394e-003 
1.535e-003 2.014e+007 9.570e+011 1.000e+003 2.611e-002 1.395e-003 
1.536e-003 2.012e+007 9.582e+011 1.000e+003 2.610e-002 1.397e-003 
1.538e-003 2.010e+007 9.605e+011 1.000e+003 2.623e-002 1.399e-003 
1.540e-003 2.007e+007 9.635e+011 1.000e+003 2.338e-002 1.401e-003 
1.541e-003 2.005e+007 9.648e+011 1.000e+003 2.652e-002 1.403e-003 
1.543e-003 2.001e+007 9.574e+011 1.000e+003 2.378e-002 1.405e-003 
1.545e-003 2.000e+007 9.578e+011 1.000e+003 2.425e-002 1.406e-003 
1.546e-003 2.002e+007 9.583e+011 1.000e+003 2.168e-002 1.408e-003 
1.548e-003 2.005e+007 9.594e+011 1.000e+003 2.231e-002 1.409e-003 
1.550e-003 2.010e+007 9.605e+011 1.000e+003 2.403e-002 1.411e-003 
1.551e-003 2.013e+007 9.622e+011 1.000e+003 2.299e-002 1.412e-003 
1.553e-003 2.017e+007 9.621e+011 1.000e+003 2.787e-002 1.413e-003 
1.555e-003 2.022e+007 9.634e+011 1.000e+003 2.841e-002 1.415e-003 
1.556e-003 2.025e+007 9.643e+011 1.000e+003 2.874e-002 1.416e-003 
1.558e-003 2.027e+007 9.643e+011 1.000e+003 2.604e-002 1.418e-003 
1.560e-003 2.029e+007 9.626e+011 1.000e+003 2.442e-002 1.419e-003 
1.561e-003 2.031e+007 9.655e+011 1.000e+003 2.381e-002 1.421e-003 
1.563e-003 2.033e+007 9.694e+011 1.000e+003 2.487e-002 1.422e-003 
1.565e-003 2.037e+007 9.734e+011 1.000e+003 2.447e-002 1.424e-003 
1.566e-003 2.040e+007 9.775e+011 1.000e+003 2.497e-002 1.425e-003 
1.568e-003 2.044e+007 9.798e+011 1.000e+003 2.594e-002 1.427e-003 
1.570e-003 2.048e+007 9.788e+011 1.000e+003 2.829e-002 1.428e-003 
1.571e-003 2.050e+007 9.749e+011 1.000e+003 3.241e-002 1.430e-003 
1.573e-003 2.052e+007 9.745e+011 1.000e+003 3.332e-002 1.431e-003 
1.575e-003 2.054e+007 9.760e+011 1.000e+003 3.148e-002 1.433e-003 
1.576e-003 2.054e+007 9.770e+011 1.000e+003 3.025e-002 1.434e-003 
1.578e-003 2.054e+007 9.751e+011 1.000e+003 3.179e-002 1.436e-003 
1.580e-003 2.054e+007 9.751e+011 1.000e+003 3.282e-002 1.438e-003 
1.581e-003 2.055e+007 9.796e+011 1.000e+003 3.398e-002 1.439e-003 
1.583e-003 2.056e+007 9.828e+011 1.000e+003 3.680e-002 1.441e-003 
1.585e-003 2.059e+007 9.844e+011 1.000e+003 3.595e-002 1.442e-003 
1.586e-003 2.061e+007 9.877e+011 1.000e+003 3.889e-002 1.444e-003 
1.588e-003 2.063e+007 9.897e+011 1.000e+003 3.727e-002 1.445e-003 
1.590e-003 2.065e+007 9.924e+011 1.000e+003 3.918e-002 1.447e-003 
1.591e-003 2.068e+007 9.928e+011 1.000e+003 3.813e-002 1.448e-003 
1.593e-003 2.071e+007 9.919e+011 1.000e+003 3.467e-002 1.450e-003 
1.595e-003 2.074e+007 9.938e+011 1.000e+003 3.438e-002 1.451e-003 
1.596e-003 2.076e+007 9.971e+011 1.000e+003 3.409e-002 1.453e-003 
1.598e-003 2.077e+007 9.990e+011 1.000e+003 3.487e-002 1.454e-003 
1.600e-003 2.076e+007 9.971e+011 1.000e+003 3.537e-002 1.456e-003 
1.601e-003 2.075e+007 9.981e+011 1.000e+003 3.369e-002 1.458e-003 
1.603e-003 2.074e+007 9.995e+011 1.000e+003 3.275e-002 1.460e-003 
1.605e-003 2.074e+007 1.002e+012 1.000e+003 3.400e-002 1.461e-003 
1.606e-003 2.072e+007 1.001e+012 1.000e+003 3.446e-002 1.463e-003 
1.608e-003 2.071e+007 1.003e+012 1.000e+003 3.336e-002 1.465e-003 
1.610e-003 2.071e+007 1.006e+012 1.000e+003 3.344e-002 1.466e-003 
1.611e-003 2.073e+007 1.006e+012 1.000e+003 3.318e-002 1.468e-003 
1.613e-003 2.074e+007 1.008e+012 1.000e+003 3.160e-002 1.470e-003 
1.615e-003 2.078e+007 1.011e+012 1.000e+003 3.368e-002 1.471e-003 
1.616e-003 2.083e+007 1.013e+012 1.000e+003 3.505e-002 1.472e-003 
1.618e-003 2.088e+007 1.013e+012 1.000e+003 3.658e-002 1.474e-003 
1.620e-003 2.093e+007 1.014e+012 1.000e+003 3.751e-002 1.475e-003 
1.621e-003 2.098e+007 1.016e+012 1.000e+003 4.365e-002 1.476e-003 
1.623e-003 2.104e+007 1.020e+012 1.000e+003 4.428e-002 1.477e-003 
1.625e-003 2.108e+007 1.017e+012 1.000e+003 4.248e-002 1.479e-003 
1.626e-003 2.113e+007 1.017e+012 1.000e+003 4.153e-002 1.480e-003 
1.628e-003 2.116e+007 1.016e+012 1.000e+003 3.958e-002 1.482e-003 
1.630e-003 2.118e+007 1.016e+012 1.000e+003 3.808e-002 1.483e-003 
1.631e-003 2.122e+007 1.018e+012 1.000e+003 3.533e-002 1.485e-003 
1.633e-003 2.125e+007 1.017e+012 1.000e+003 3.191e-002 1.486e-003 
1.635e-003 2.129e+007 1.014e+012 1.000e+003 3.681e-002 1.487e-003 
1.636e-003 2.134e+007 1.014e+012 1.000e+003 4.092e-002 1.489e-003 
1.638e-003 2.139e+007 1.014e+012 1.000e+003 4.081e-002 1.490e-003 
1.640e-003 2.146e+007 1.015e+012 1.000e+003 4.288e-002 1.491e-003 
1.641e-003 2.153e+007 1.018e+012 1.000e+003 4.586e-002 1.492e-003 
1.643e-003 2.160e+007 1.017e+012 1.000e+003 4.590e-002 1.494e-003 
1.645e-003 2.167e+007 1.017e+012 1.000e+003 4.587e-002 1.495e-003 
1.646e-003 2.173e+007 1.018e+012 1.000e+003 4.503e-002 1.496e-003 
1.648e-003 2.178e+007 1.020e+012 1.000e+003 4.147e-002 1.497e-003 
1.650e-003 2.184e+007 1.021e+012 1.000e+003 4.089e-002 1.499e-003 
1.651e-003 2.189e+007 1.019e+012 1.000e+003 3.954e-002 1.500e-003 
1.653e-003 2.193e+007 1.017e+012 1.000e+003 3.678e-002 1.501e-003 
1.655e-003 2.197e+007 1.019e+012 1.000e+003 3.586e-002 1.503e-003 
1.656e-003 2.199e+007 1.019e+012 1.000e+003 3.756e-002 1.504e-003 
1.658e-003 2.198e+007 1.023e+012 1.000e+003 3.831e-002 1.506e-003 
1.660e-003 2.198e+007 1.026e+012 1.000e+003 3.739e-002 1.508e-003 
1.661e-003 2.196e+007 1.026e+012 1.000e+003 3.520e-002 1.509e-003 
1.663e-003 2.194e+007 1.024e+012 1.000e+003 3.492e-002 1.511e-003 
1.665e-003 2.192e+007 1.027e+012 1.000e+003 2.830e-002 1.513e-003 
1.666e-003 2.190e+007 1.031e+012 1.000e+003 1.870e-002 1.515e-003 
1.668e-003 2.187e+007 1.031e+012 1.000e+003 1.639e-002 1.517e-003 
1.670e-003 2.182e+007 1.034e+012 1.000e+003 7.021e-003 1.519e-003 
1.671e-003 2.176e+007 1.039e+012 1.000e+003 1.010e-002 1.521e-003 
1.673e-003 2.171e+007 1.043e+012 1.000e+003 1.572e-002 1.523e-003 
1.675e-003 2.164e+007 1.036e+012 1.000e+003 1.635e-002 1.525e-003 
1.676e-003 2.158e+007 1.037e+012 1.000e+003 1.897e-002 1.527e-003 
1.678e-003 2.152e+007 1.037e+012 1.000e+003 1.953e-002 1.529e-003 
1.680e-003 2.143e+007 1.037e+012 1.000e+003 2.274e-002 1.531e-003 
1.681e-003 2.135e+007 1.033e+012 1.000e+003 2.133e-002 1.534e-003 
1.683e-003 2.126e+007 1.032e+012 1.000e+003 3.075e-002 1.536e-003 
1.685e-003 2.116e+007 1.028e+012 1.000e+003 2.665e-002 1.538e-003 
1.686e-003 2.106e+007 1.027e+012 1.000e+003 3.169e-002 1.541e-003 
1.688e-003 2.095e+007 1.020e+012 1.000e+003 2.239e-002 1.543e-003 
1.690e-003 2.088e+007 1.016e+012 1.000e+003 2.117e-002 1.545e-003 
1.691e-003 2.082e+007 1.011e+012 1.000e+003 1.812e-002 1.547e-003 
1.693e-003 2.077e+007 1.008e+012 1.000e+003 1.379e-002 1.549e-003 
1.695e-003 2.074e+007 1.007e+012 1.000e+003 1.300e-002 1.551e-003 
1.696e-003 2.071e+007 1.007e+012 1.000e+003 1.549e-002 1.553e-003 
1.698e-003 2.069e+007 1.005e+012 1.000e+003 1.977e-002 1.555e-003 
1.700e-003 2.067e+007 1.007e+012 1.000e+003 2.404e-002 1.557e-003 
1.701e-003 2.066e+007 1.008e+012 1.000e+003 2.958e-002 1.558e-003 
1.703e-003 2.066e+007 1.011e+012 1.000e+003 3.339e-002 1.560e-003 
1.705e-003 2.066e+007 1.014e+012 1.000e+003 3.347e-002 1.562e-003 
1.706e-003 2.065e+007 1.018e+012 1.000e+003 3.538e-002 1.563e-003 
1.708e-003 2.065e+007 1.022e+012 1.000e+003 4.201e-002 1.565e-003 
1.710e-003 2.064e+007 1.026e+012 1.000e+003 4.359e-002 1.567e-003 
1.711e-003 2.064e+007 1.029e+012 1.000e+003 4.168e-002 1.569e-003 
1.713e-003 2.063e+007 1.030e+012 1.000e+003 4.054e-002 1.570e-003 
1.715e-003 2.063e+007 1.030e+012 1.000e+003 4.328e-002 1.572e-003 
1.716e-003 2.064e+007 1.031e+012 1.000e+003 4.118e-002 1.574e-003 
1.718e-003 2.065e+007 1.031e+012 1.000e+003 3.911e-002 1.575e-003 
1.720e-003 2.067e+007 1.032e+012 1.000e+003 3.731e-002 1.577e-003 
1.721e-003 2.068e+007 1.035e+012 1.000e+003 3.452e-002 1.578e-003 
1.723e-003 2.068e+007 1.028e+012 1.000e+003 3.767e-002 1.580e-003 
1.725e-003 2.068e+007 1.026e+012 1.000e+003 3.830e-002 1.582e-003 
1.726e-003 2.068e+007 1.025e+012 1.000e+003 3.839e-002 1.583e-003 
1.728e-003 2.066e+007 1.023e+012 1.000e+003 4.081e-002 1.585e-003 
1.730e-003 2.063e+007 1.025e+012 1.000e+003 4.119e-002 1.587e-003 
1.731e-003 2.057e+007 1.022e+012 1.000e+003 4.017e-002 1.589e-003 
1.733e-003 2.051e+007 1.023e+012 1.000e+003 3.870e-002 1.591e-003 
1.735e-003 2.044e+007 1.025e+012 1.000e+003 4.280e-002 1.593e-003 
1.736e-003 2.038e+007 1.027e+012 1.000e+003 4.629e-002 1.595e-003 
1.738e-003 2.032e+007 1.026e+012 1.000e+003 4.547e-002 1.597e-003 
1.740e-003 2.025e+007 1.025e+012 1.000e+003 4.648e-002 1.600e-003 
1.741e-003 2.020e+007 1.027e+012 1.000e+003 4.925e-002 1.602e-003 
1.743e-003 2.016e+007 1.032e+012 1.000e+003 5.400e-002 1.604e-003 
1.745e-003 2.013e+007 1.035e+012 1.000e+003 5.908e-002 1.605e-003 
1.746e-003 2.008e+007 1.033e+012 1.000e+003 6.053e-002 1.607e-003 
1.748e-003 2.003e+007 1.027e+012 1.000e+003 5.510e-002 1.609e-003 
1.750e-003 1.998e+007 1.022e+012 1.000e+003 5.614e-002 1.611e-003 
1.751e-003 1.996e+007 1.021e+012 1.000e+003 5.553e-002 1.613e-003 
1.753e-003 1.992e+007 1.022e+012 1.000e+003 5.920e-002 1.615e-003 
1.755e-003 1.990e+007 1.024e+012 1.000e+003 6.158e-002 1.617e-003 
1.756e-003 1.988e+007 1.029e+012 1.000e+003 6.331e-002 1.619e-003 
1.758e-003 1.984e+007 1.033e+012 1.000e+003 6.624e-002 1.621e-003 
1.760e-003 1.982e+007 1.037e+012 1.000e+003 6.880e-002 1.623e-003 
1.761e-003 1.980e+007 1.042e+012 1.000e+003 6.983e-002 1.624e-003 
1.763e-003 1.978e+007 1.041e+012 1.000e+003 7.068e-002 1.626e-003 
1.765e-003 1.978e+007 1.040e+012 1.000e+003 7.244e-002 1.628e-003 
1.766e-003 1.976e+007 1.033e+012 1.000e+003 7.585e-002 1.630e-003 
1.768e-003 1.974e+007 1.033e+012 1.000e+003 7.422e-002 1.631e-003 
1.770e-003 1.972e+007 1.036e+012 1.000e+003 7.156e-002 1.633e-003 
1.771e-003 1.972e+007 1.039e+012 1.000e+003 7.159e-002 1.635e-003 
1.773e-003 1.971e+007 1.041e+012 1.000e+003 7.063e-002 1.637e-003 
1.775e-003 1.970e+007 1.043e+012 1.000e+003 7.066e-002 1.638e-003 
1.776e-003 1.969e+007 1.043e+012 1.000e+003 6.625e-002 1.640e-003 
1.778e-003 1.969e+007 1.046e+012 1.000e+003 6.470e-002 1.642e-003 
1.780e-003 1.969e+007 1.049e+012 1.000e+003 6.378e-002 1.643e-003 
1.781e-003 1.968e+007 1.053e+012 1.000e+003 6.335e-002 1.645e-003 
1.783e-003 1.966e+007 1.055e+012 1.000e+003 6.441e-002 1.647e-003 
1.785e-003 1.965e+007 1.055e+012 1.000e+003 6.377e-002 1.649e-003 
1.786e-003 1.964e+007 1.058e+012 1.000e+003 6.210e-002 1.650e-003 
1.788e-003 1.963e+007 1.060e+012 1.000e+003 5.995e-002 1.652e-003 
1.790e-003 1.962e+007 1.061e+012 1.000e+003 6.126e-002 1.654e-003 
1.791e-003 1.962e+007 1.064e+012 1.000e+003 6.710e-002 1.656e-003 
1.793e-003 1.962e+007 1.056e+012 1.000e+003 6.772e-002 1.657e-003 
1.795e-003 1.962e+007 1.058e+012 1.000e+003 6.659e-002 1.659e-003 
1.796e-003 1.963e+007 1.057e+012 1.000e+003 6.435e-002 1.661e-003 
1.798e-003 1.967e+007 1.060e+012 1.000e+003 6.305e-002 1.662e-003 
1.800e-003 1.972e+007 1.060e+012 1.000e+003 6.343e-002 1.663e-003 
1.801e-003 1.978e+007 1.060e+012 1.000e+003 6.346e-002 1.665e-003 
1.803e-003 1.984e+007 1.060e+012 1.000e+003 6.255e-002 1.666e-003 
1.805e-003 1.990e+007 1.061e+012 1.000e+003 6.181e-002 1.667e-003 
1.806e-003 1.998e+007 1.062e+012 1.000e+003 6.144e-002 1.668e-003 
1.808e-003 2.006e+007 1.064e+012 1.000e+003 6.178e-002 1.669e-003 
1.810e-003 2.014e+007 1.067e+012 1.000e+003 6.186e-002 1.670e-003 
1.811e-003 2.020e+007 1.069e+012 1.000e+003 6.157e-002 1.672e-003 
1.813e-003 2.026e+007 1.070e+012 1.000e+003 5.883e-002 1.673e-003 
1.815e-003 2.031e+007 1.072e+012 1.000e+003 5.672e-002 1.674e-003 
1.816e-003 2.037e+007 1.076e+012 1.000e+003 5.681e-002 1.675e-003 
1.818e-003 2.042e+007 1.079e+012 1.000e+003 5.374e-002 1.677e-003 
1.820e-003 2.046e+007 1.083e+012 1.000e+003 5.707e-002 1.678e-003 
1.821e-003 2.050e+007 1.086e+012 1.000e+003 5.526e-002 1.680e-003 
1.823e-003 2.053e+007 1.088e+012 1.000e+003 5.252e-002 1.681e-003 
1.825e-003 2.057e+007 1.087e+012 1.000e+003 5.183e-002 1.682e-003 
1.826e-003 2.061e+007 1.085e+012 1.000e+003 4.787e-002 1.684e-003 
1.828e-003 2.065e+007 1.088e+012 1.000e+003 4.980e-002 1.685e-003 
1.830e-003 2.067e+007 1.090e+012 1.000e+003 5.203e-002 1.687e-003 
1.831e-003 2.068e+007 1.088e+012 1.000e+003 5.481e-002 1.688e-003 
1.833e-003 2.071e+007 1.089e+012 1.000e+003 5.859e-002 1.690e-003 
1.835e-003 2.071e+007 1.091e+012 1.000e+003 5.993e-002 1.691e-003 
1.836e-003 2.070e+007 1.088e+012 1.000e+003 6.335e-002 1.693e-003 
1.838e-003 2.070e+007 1.087e+012 1.000e+003 6.555e-002 1.695e-003 
1.840e-003 2.069e+007 1.082e+012 1.000e+003 6.594e-002 1.697e-003 
1.841e-003 2.070e+007 1.082e+012 1.000e+003 6.556e-002 1.698e-003 
1.843e-003 2.073e+007 1.084e+012 1.000e+003 6.572e-002 1.700e-003 
1.845e-003 2.075e+007 1.084e+012 1.000e+003 6.661e-002 1.701e-003 
1.846e-003 2.076e+007 1.083e+012 1.000e+003 6.881e-002 1.703e-003 
1.848e-003 2.077e+007 1.082e+012 1.000e+003 7.070e-002 1.704e-003 
1.850e-003 2.077e+007 1.079e+012 1.000e+003 6.620e-002 1.706e-003 
1.851e-003 2.077e+007 1.082e+012 1.000e+003 6.622e-002 1.708e-003 
1.853e-003 2.077e+007 1.086e+012 1.000e+003 6.644e-002 1.709e-003 
1.855e-003 2.078e+007 1.090e+012 1.000e+003 6.595e-002 1.711e-003 
1.856e-003 2.080e+007 1.092e+012 1.000e+003 6.793e-002 1.712e-003 
1.858e-003 2.081e+007 1.092e+012 1.000e+003 6.725e-002 1.714e-003 
1.860e-003 2.085e+007 1.093e+012 1.000e+003 6.686e-002 1.715e-003 
1.861e-003 2.089e+007 1.095e+012 1.000e+003 6.590e-002 1.717e-003 
1.863e-003 2.094e+007 1.098e+012 1.000e+003 7.043e-002 1.718e-003 
1.865e-003 2.098e+007 1.099e+012 1.000e+003 6.918e-002 1.719e-003 
1.866e-003 2.104e+007 1.099e+012 1.000e+003 6.978e-002 1.721e-003 
1.868e-003 2.108e+007 1.097e+012 1.000e+003 7.040e-002 1.722e-003 
1.870e-003 2.112e+007 1.098e+012 1.000e+003 7.036e-002 1.724e-003 
1.871e-003 2.115e+007 1.098e+012 1.000e+003 7.281e-002 1.725e-003 
1.873e-003 2.117e+007 1.099e+012 1.000e+003 7.266e-002 1.727e-003 
1.875e-003 2.119e+007 1.095e+012 1.000e+003 7.285e-002 1.728e-003 
1.876e-003 2.119e+007 1.096e+012 1.000e+003 7.233e-002 1.730e-003 
1.878e-003 2.120e+007 1.099e+012 1.000e+003 7.179e-002 1.731e-003 
1.880e-003 2.120e+007 1.103e+012 1.000e+003 7.125e-002 1.733e-003 
1.881e-003 2.120e+007 1.106e+012 1.000e+003 7.202e-002 1.735e-003 
1.883e-003 2.121e+007 1.110e+012 1.000e+003 7.305e-002 1.736e-003 
1.885e-003 2.122e+007 1.112e+012 1.000e+003 7.016e-002 1.738e-003 
1.886e-003 2.125e+007 1.116e+012 1.000e+003 6.987e-002 1.739e-003 
1.888e-003 2.128e+007 1.117e+012 1.000e+003 6.838e-002 1.741e-003 
1.890e-003 2.130e+007 1.119e+012 1.000e+003 6.545e-002 1.742e-003 
1.891e-003 2.132e+007 1.119e+012 1.000e+003 6.374e-002 1.744e-003 
1.893e-003 2.131e+007 1.121e+012 1.000e+003 6.461e-002 1.746e-003 
1.895e-003 2.129e+007 1.122e+012 1.000e+003 6.295e-002 1.747e-003 
1.896e-003 2.128e+007 1.127e+012 1.000e+003 6.169e-002 1.749e-003 
1.898e-003 2.128e+007 1.131e+012 1.000e+003 6.145e-002 1.751e-003 
1.900e-003 2.127e+007 1.130e+012 1.000e+003 6.060e-002 1.752e-003 
1.901e-003 2.125e+007 1.127e+012 1.000e+003 5.976e-002 1.754e-003 
1.903e-003 2.124e+007 1.125e+012 1.000e+003 6.025e-002 1.756e-003 
1.905e-003 2.123e+007 1.125e+012 1.000e+003 5.884e-002 1.758e-003 
1.906e-003 2.124e+007 1.125e+012 1.000e+003 6.033e-002 1.759e-003 
1.908e-003 2.124e+007 1.128e+012 1.000e+003 6.134e-002 1.761e-003 
1.910e-003 2.125e+007 1.130e+012 1.000e+003 6.287e-002 1.763e-003 
1.911e-003 2.127e+007 1.123e+012 1.000e+003 6.649e-002 1.764e-003 
1.913e-003 2.131e+007 1.119e+012 1.000e+003 6.216e-002 1.766e-003 
1.915e-003 2.136e+007 1.120e+012 1.000e+003 6.308e-002 1.767e-003 
1.916e-003 2.141e+007 1.123e+012 1.000e+003 6.313e-002 1.768e-003 
1.918e-003 2.146e+007 1.125e+012 1.000e+003 6.227e-002 1.769e-003 
1.920e-003 2.151e+007 1.125e+012 1.000e+003 6.263e-002 1.771e-003 
1.921e-003 2.155e+007 1.126e+012 1.000e+003 6.174e-002 1.772e-003 
1.923e-003 2.160e+007 1.128e+012 1.000e+003 6.306e-002 1.774e-003 
1.925e-003 2.163e+007 1.131e+012 1.000e+003 6.270e-002 1.775e-003 
1.926e-003 2.167e+007 1.135e+012 1.000e+003 6.268e-002 1.776e-003 
1.928e-003 2.169e+007 1.136e+012 1.000e+003 6.587e-002 1.778e-003 
1.930e-003 2.170e+007 1.132e+012 1.000e+003 6.150e-002 1.779e-003 
1.931e-003 2.172e+007 1.134e+012 1.000e+003 6.293e-002 1.781e-003 
1.933e-003 2.172e+007 1.137e+012 1.000e+003 6.314e-002 1.783e-003 
1.935e-003 2.170e+007 1.138e+012 1.000e+003 6.471e-002 1.784e-003 
1.936e-003 2.167e+007 1.141e+012 1.000e+003 6.653e-002 1.786e-003 
1.938e-003 2.163e+007 1.145e+012 1.000e+003 6.716e-002 1.788e-003 
1.940e-003 2.155e+007 1.145e+012 1.000e+003 6.900e-002 1.791e-003 
1.941e-003 2.147e+007 1.143e+012 1.000e+003 6.893e-002 1.793e-003 
1.943e-003 2.139e+007 1.146e+012 1.000e+003 7.078e-002 1.795e-003 
1.945e-003 2.133e+007 1.148e+012 1.000e+003 7.339e-002 1.797e-003 
1.946e-003 2.126e+007 1.148e+012 1.000e+003 8.085e-002 1.799e-003 
1.948e-003 2.120e+007 1.144e+012 1.000e+003 8.580e-002 1.801e-003 
1.950e-003 2.114e+007 1.144e+012 1.000e+003 8.943e-002 1.803e-003 
1.951e-003 2.109e+007 1.145e+012 1.000e+003 8.949e-002 1.805e-003 
1.953e-003 2.104e+007 1.148e+012 1.000e+003 8.925e-002 1.807e-003 
1.955e-003 2.098e+007 1.152e+012 1.000e+003 9.011e-002 1.809e-003 
1.956e-003 2.091e+007 1.151e+012 1.000e+003 9.078e-002 1.812e-003 
1.958e-003 2.086e+007 1.150e+012 1.000e+003 8.764e-002 1.814e-003 
1.960e-003 2.083e+007 1.150e+012 1.000e+003 8.885e-002 1.816e-003 
1.961e-003 2.084e+007 1.152e+012 1.000e+003 8.701e-002 1.817e-003 
1.963e-003 2.086e+007 1.156e+012 1.000e+003 8.464e-002 1.819e-003 
1.965e-003 2.088e+007 1.160e+012 1.000e+003 8.632e-002 1.820e-003 
1.966e-003 2.090e+007 1.164e+012 1.000e+003 8.415e-002 1.822e-003 
1.968e-003 2.092e+007 1.167e+012 1.000e+003 8.695e-002 1.823e-003 
1.970e-003 2.093e+007 1.171e+012 1.000e+003 8.661e-002 1.825e-003 
1.971e-003 2.093e+007 1.177e+012 1.000e+003 8.837e-002 1.826e-003 
1.973e-003 2.094e+007 1.173e+012 1.000e+003 9.013e-002 1.828e-003 
1.975e-003 2.095e+007 1.173e+012 1.000e+003 8.956e-002 1.830e-003 
1.976e-003 2.098e+007 1.178e+012 1.000e+003 8.993e-002 1.831e-003 
1.978e-003 2.102e+007 1.182e+012 1.000e+003 9.218e-002 1.833e-003 
1.980e-003 2.106e+007 1.186e+012 1.000e+003 9.090e-002 1.834e-003 
1.981e-003 2.109e+007 1.188e+012 1.000e+003 9.129e-002 1.835e-003 
1.983e-003 2.110e+007 1.189e+012 1.000e+003 8.866e-002 1.837e-003 
1.985e-003 2.111e+007 1.193e+012 1.000e+003 9.029e-002 1.839e-003 
1.986e-003 2.111e+007 1.194e+012 1.000e+003 8.615e-002 1.840e-003 
1.988e-003 2.109e+007 1.195e+012 1.000e+003 8.342e-002 1.842e-003 
1.990e-003 2.108e+007 1.197e+012 1.000e+003 8.311e-002 1.844e-003 
1.991e-003 2.107e+007 1.196e+012 1.000e+003 8.040e-002 1.846e-003 
1.993e-003 2.105e+007 1.199e+012 1.000e+003 7.810e-002 1.847e-003 
1.995e-003 2.102e+007 1.198e+012 1.000e+003 7.647e-002 1.849e-003 
1.996e-003 2.101e+007 1.192e+012 1.000e+003 7.222e-002 1.851e-003 
1.998e-003 2.103e+007 1.187e+012 1.000e+003 6.286e-002 1.852e-003 
2.000e-003 2.105e+007 1.186e+012 1.000e+003 6.100e-002 1.854e-003 
2.001e-003 2.108e+007 1.169e+012 1.000e+003 6.140e-002 1.855e-003 
2.003e-003 2.112e+007 1.165e+012 1.000e+003 6.083e-002 1.857e-003 
2.005e-003 2.117e+007 1.165e+012 1.000e+003 6.062e-002 1.858e-003 
2.006e-003 2.123e+007 1.168e+012 1.000e+003 6.181e-002 1.859e-003 
2.008e-003 2.127e+007 1.167e+012 1.000e+003 5.752e-002 1.861e-003 
2.010e-003 2.132e+007 1.167e+012 1.000e+003 5.350e-002 1.862e-003 
2.011e-003 2.137e+007 1.171e+012 1.000e+003 5.224e-002 1.863e-003 
2.013e-003 2.141e+007 1.175e+012 1.000e+003 5.238e-002 1.865e-003 
2.015e-003 2.148e+007 1.178e+012 1.000e+003 4.827e-002 1.866e-003 
2.016e-003 2.154e+007 1.180e+012 1.000e+003 4.789e-002 1.867e-003 
2.018e-003 2.160e+007 1.184e+012 1.000e+003 4.664e-002 1.869e-003 
2.020e-003 2.167e+007 1.187e+012 1.000e+003 4.372e-002 1.870e-003 
2.021e-003 2.172e+007 1.190e+012 1.000e+003 4.965e-002 1.871e-003 
2.023e-003 2.176e+007 1.189e+012 1.000e+003 5.313e-002 1.872e-003 
2.025e-003 2.180e+007 1.193e+012 1.000e+003 5.547e-002 1.874e-003 
2.026e-003 2.182e+007 1.199e+012 1.000e+003 5.660e-002 1.875e-003 
2.028e-003 2.185e+007 1.203e+012 1.000e+003 5.474e-002 1.877e-003 
2.030e-003 2.186e+007 1.204e+012 1.000e+003 5.652e-002 1.878e-003 
2.031e-003 2.187e+007 1.208e+012 1.000e+003 5.553e-002 1.880e-003 
2.033e-003 2.188e+007 1.213e+012 1.000e+003 5.376e-002 1.882e-003 
2.035e-003 2.187e+007 1.218e+012 1.000e+003 5.380e-002 1.883e-003 
2.036e-003 2.186e+007 1.222e+012 1.000e+003 5.478e-002 1.885e-003 
2.038e-003 2.185e+007 1.227e+012 1.000e+003 5.430e-002 1.887e-003 
2.040e-003 2.185e+007 1.232e+012 1.000e+003 5.448e-002 1.888e-003 
2.041e-003 2.184e+007 1.231e+012 1.000e+003 5.324e-002 1.890e-003 
2.043e-003 2.180e+007 1.230e+012 1.000e+003 5.397e-002 1.892e-003 
2.045e-003 2.176e+007 1.228e+012 1.000e+003 5.367e-002 1.894e-003 
2.046e-003 2.173e+007 1.230e+012 1.000e+003 5.564e-002 1.896e-003 
2.048e-003 2.169e+007 1.234e+012 1.000e+003 5.636e-002 1.898e-003 
2.050e-003 2.166e+007 1.225e+012 1.000e+003 4.830e-002 1.900e-003 
2.051e-003 2.162e+007 1.227e+012 1.000e+003 4.718e-002 1.902e-003 
2.053e-003 2.157e+007 1.228e+012 1.000e+003 4.692e-002 1.904e-003 
2.055e-003 2.153e+007 1.230e+012 1.000e+003 4.708e-002 1.906e-003 
2.056e-003 2.149e+007 1.234e+012 1.000e+003 4.736e-002 1.908e-003 
2.058e-003 2.144e+007 1.239e+012 1.000e+003 4.855e-002 1.910e-003 
2.060e-003 2.135e+007 1.235e+012 1.000e+003 5.000e-002 1.912e-003 
2.061e-003 2.128e+007 1.237e+012 1.000e+003 5.061e-002 1.914e-003 
2.063e-003 2.123e+007 1.239e+012 1.000e+003 4.926e-002 1.916e-003 
2.065e-003 2.117e+007 1.240e+012 1.000e+003 4.704e-002 1.918e-003 
2.066e-003 2.112e+007 1.245e+012 1.000e+003 4.693e-002 1.920e-003 
2.068e-003 2.107e+007 1.243e+012 1.000e+003 4.461e-002 1.922e-003 
2.070e-003 2.102e+007 1.243e+012 1.000e+003 4.511e-002 1.924e-003 
2.071e-003 2.098e+007 1.239e+012 1.000e+003 4.570e-002 1.926e-003 
2.073e-003 2.093e+007 1.231e+012 1.000e+003 4.238e-002 1.928e-003 
2.075e-003 2.090e+007 1.232e+012 1.000e+003 4.213e-002 1.930e-003 
2.076e-003 2.087e+007 1.235e+012 1.000e+003 4.177e-002 1.932e-003 
2.078e-003 2.085e+007 1.237e+012 1.000e+003 4.370e-002 1.934e-003 
2.080e-003 2.083e+007 1.235e+012 1.000e+003 4.910e-002 1.936e-003 
2.081e-003 2.081e+007 1.235e+012 1.000e+003 5.374e-002 1.937e-003 
2.083e-003 2.078e+007 1.236e+012 1.000e+003 5.780e-002 1.939e-003 
2.085e-003 2.077e+007 1.233e+012 1.000e+003 5.727e-002 1.941e-003 
2.086e-003 2.077e+007 1.230e+012 1.000e+003 6.203e-002 1.943e-003 
2.088e-003 2.078e+007 1.230e+012 1.000e+003 6.228e-002 1.944e-003 
2.090e-003 2.076e+007 1.227e+012 1.000e+003 6.138e-002 1.946e-003 
2.091e-003 2.075e+007 1.228e+012 1.000e+003 5.896e-002 1.948e-003 
2.093e-003 2.074e+007 1.227e+012 1.000e+003 5.539e-002 1.949e-003 
2.095e-003 2.075e+007 1.230e+012 1.000e+003 5.539e-002 1.951e-003 
2.096e-003 2.075e+007 1.229e+012 1.000e+003 5.492e-002 1.953e-003 
2.098e-003 2.075e+007 1.234e+012 1.000e+003 5.459e-002 1.954e-003 
2.100e-003 2.077e+007 1.238e+012 1.000e+003 5.580e-002 1.956e-003 
2.101e-003 2.079e+007 1.240e+012 1.000e+003 5.864e-002 1.957e-003 
2.103e-003 2.080e+007 1.240e+012 1.000e+003 5.791e-002 1.959e-003 
2.105e-003 2.082e+007 1.243e+012 1.000e+003 5.614e-002 1.961e-003 
2.106e-003 2.085e+007 1.244e+012 1.000e+003 5.715e-002 1.962e-003 
2.108e-003 2.087e+007 1.245e+012 1.000e+003 5.738e-002 1.964e-003 
2.110e-003 2.089e+007 1.247e+012 1.000e+003 5.802e-002 1.965e-003 
2.111e-003 2.089e+007 1.241e+012 1.000e+003 5.644e-002 1.967e-003 
2.113e-003 2.092e+007 1.243e+012 1.000e+003 5.631e-002 1.968e-003 
2.115e-003 2.096e+007 1.243e+012 1.000e+003 5.549e-002 1.970e-003 
2.116e-003 2.100e+007 1.242e+012 1.000e+003 5.369e-002 1.971e-003 
2.118e-003 2.104e+007 1.242e+012 1.000e+003 5.627e-002 1.972e-003 
2.120e-003 2.109e+007 1.239e+012 1.000e+003 5.465e-002 1.974e-003 
2.121e-003 2.114e+007 1.240e+012 1.000e+003 5.397e-002 1.975e-003 
2.123e-003 2.119e+007 1.244e+012 1.000e+003 5.710e-002 1.976e-003 
2.125e-003 2.122e+007 1.246e+012 1.000e+003 6.060e-002 1.978e-003 
2.126e-003 2.125e+007 1.250e+012 1.000e+003 6.251e-002 1.979e-003 
2.128e-003 2.127e+007 1.252e+012 1.000e+003 6.672e-002 1.981e-003 
2.130e-003 2.128e+007 1.251e+012 1.000e+003 6.518e-002 1.982e-003 
2.131e-003 2.129e+007 1.250e+012 1.000e+003 6.748e-002 1.984e-003 
2.133e-003 2.131e+007 1.249e+012 1.000e+003 6.847e-002 1.985e-003 
2.135e-003 2.132e+007 1.250e+012 1.000e+003 6.990e-002 1.987e-003 
2.136e-003 2.133e+007 1.255e+012 1.000e+003 7.271e-002 1.989e-003 
2.138e-003 2.134e+007 1.260e+012 1.000e+003 7.215e-002 1.990e-003 
2.140e-003 2.135e+007 1.264e+012 1.000e+003 7.198e-002 1.992e-003 
2.141e-003 2.136e+007 1.269e+012 1.000e+003 6.991e-002 1.994e-003 
2.143e-003 2.136e+007 1.272e+012 1.000e+003 6.749e-002 1.995e-003 
2.145e-003 2.136e+007 1.275e+012 1.000e+003 6.614e-002 1.997e-003 
2.146e-003 2.136e+007 1.271e+012 1.000e+003 6.247e-002 1.998e-003 
2.148e-003 2.138e+007 1.268e+012 1.000e+003 5.909e-002 2.000e-003 
2.150e-003 2.140e+007 1.269e+012 1.000e+003 5.580e-002 2.002e-003 
2.151e-003 2.141e+007 1.273e+012 1.000e+003 5.485e-002 2.003e-003 
2.153e-003 2.141e+007 1.275e+012 1.000e+003 5.585e-002 2.005e-003 
2.155e-003 2.138e+007 1.270e+012 1.000e+003 5.191e-002 2.007e-003 
2.156e-003 2.134e+007 1.267e+012 1.000e+003 5.049e-002 2.009e-003 
2.158e-003 2.129e+007 1.267e+012 1.000e+003 5.003e-002 2.011e-003 
2.160e-003 2.125e+007 1.267e+012 1.000e+003 5.271e-002 2.013e-003 
2.161e-003 2.121e+007 1.269e+012 1.000e+003 5.766e-002 2.015e-003 
2.163e-003 2.117e+007 1.272e+012 1.000e+003 5.590e-002 2.016e-003 
2.165e-003 2.113e+007 1.274e+012 1.000e+003 5.384e-002 2.018e-003 
2.166e-003 2.106e+007 1.272e+012 1.000e+003 5.515e-002 2.021e-003 
2.168e-003 2.101e+007 1.250e+012 1.000e+003 2.808e-002 2.023e-003 
2.170e-003 2.094e+007 1.246e+012 1.000e+003 2.844e-002 2.025e-003 
2.171e-003 2.087e+007 1.245e+012 1.000e+003 3.047e-002 2.027e-003 
2.173e-003 2.080e+007 1.244e+012 1.000e+003 3.219e-002 2.029e-003 
2.175e-003 2.073e+007 1.247e+012 1.000e+003 3.157e-002 2.031e-003 
2.176e-003 2.067e+007 1.248e+012 1.000e+003 2.938e-002 2.033e-003 
2.178e-003 2.060e+007 1.251e+012 1.000e+003 3.659e-002 2.035e-003 
2.180e-003 2.052e+007 1.247e+012 1.000e+003 3.136e-002 2.038e-003 
2.181e-003 2.044e+007 1.248e+012 1.000e+003 3.135e-002 2.040e-003 
2.183e-003 2.038e+007 1.249e+012 1.000e+003 3.680e-002 2.042e-003 
2.185e-003 2.033e+007 1.246e+012 1.000e+003 3.498e-002 2.044e-003 
2.186e-003 2.028e+007 1.247e+012 1.000e+003 3.561e-002 2.046e-003 
2.188e-003 2.024e+007 1.246e+012 1.000e+003 3.029e-002 2.048e-003 
2.190e-003 2.019e+007 1.244e+012 1.000e+003 2.467e-002 2.050e-003 
2.191e-003 2.014e+007 1.243e+012 1.000e+003 2.759e-002 2.052e-003 
2.193e-003 2.009e+007 1.241e+012 1.000e+003 2.883e-002 2.054e-003 
2.195e-003 2.003e+007 1.241e+012 1.000e+003 2.886e-002 2.056e-003 
2.196e-003 1.995e+007 1.240e+012 1.000e+003 3.080e-002 2.058e-003 
2.198e-003 1.989e+007 1.237e+012 1.000e+003 2.752e-002 2.060e-003 
2.200e-003 1.981e+007 1.232e+012 1.000e+003 2.988e-002 2.063e-003 
2.201e-003 1.976e+007 1.216e+012 1.000e+003 2.143e-002 2.065e-003 
2.203e-003 1.972e+007 1.215e+012 1.000e+003 1.590e-002 2.066e-003 
2.205e-003 1.969e+007 1.217e+012 1.000e+003 1.673e-002 2.068e-003 
2.206e-003 1.968e+007 1.211e+012 1.000e+003 1.025e-002 2.070e-003 
2.208e-003 1.969e+007 1.210e+012 1.000e+003 9.233e-003 2.072e-003 
2.210e-003 1.972e+007 1.210e+012 1.000e+003 5.698e-003 2.073e-003 
2.211e-003 1.975e+007 1.210e+012 1.000e+003 3.193e-003 2.075e-003 
2.213e-003 1.979e+007 1.211e+012 1.000e+003 5.983e-003 2.076e-003 
2.215e-003 1.983e+007 1.211e+012 1.000e+003 1.822e-003 2.077e-003 
2.216e-003 1.987e+007 1.210e+012 1.000e+003 1.809e-004 2.079e-003 
2.218e-003 1.992e+007 1.208e+012 1.000e+003 1.534e-003 2.080e-003 
2.220e-003 1.996e+007 1.201e+012 1.000e+003 4.023e-003 2.081e-003 
2.221e-003 2.002e+007 1.200e+012 1.000e+003 6.076e-003 2.083e-003 
2.223e-003 2.007e+007 1.201e+012 1.000e+003 8.227e-003 2.084e-003 
2.225e-003 2.013e+007 1.202e+012 1.000e+003 6.591e-003 2.085e-003 
2.226e-003 2.018e+007 1.204e+012 1.000e+003 7.771e-003 2.087e-003 
2.228e-003 2.023e+007 1.207e+012 1.000e+003 1.003e-002 2.088e-003 
2.230e-003 2.028e+007 1.211e+012 1.000e+003 1.048e-002 2.089e-003 
2.231e-003 2.033e+007 1.212e+012 1.000e+003 1.740e-002 2.091e-003 
2.233e-003 2.038e+007 1.214e+012 1.000e+003 2.323e-002 2.092e-003 
2.235e-003 2.040e+007 1.214e+012 1.000e+003 2.433e-002 2.093e-003 
2.236e-003 2.041e+007 1.207e+012 1.000e+003 2.552e-002 2.095e-003 
2.238e-003 2.046e+007 1.205e+012 1.000e+003 1.569e-002 2.096e-003 
2.240e-003 2.049e+007 1.203e+012 1.000e+003 2.723e-002 2.098e-003 
2.241e-003 2.054e+007 1.199e+012 1.000e+003 1.994e-002 2.099e-003 
2.243e-003 2.059e+007 1.198e+012 1.000e+003 2.487e-002 2.100e-003 
2.245e-003 2.065e+007 1.198e+012 1.000e+003 2.706e-002 2.102e-003 
2.246e-003 2.070e+007 1.194e+012 1.000e+003 2.849e-002 2.103e-003 
2.248e-003 2.075e+007 1.187e+012 1.000e+003 2.884e-002 2.104e-003 
2.250e-003 2.082e+007 1.184e+012 1.000e+003 2.606e-002 2.106e-003 
2.251e-003 2.090e+007 1.185e+012 1.000e+003 3.470e-002 2.107e-003 
2.253e-003 2.098e+007 1.186e+012 1.000e+003 3.214e-002 2.108e-003 
2.255e-003 2.106e+007 1.186e+012 1.000e+003 3.448e-002 2.109e-003 
2.256e-003 2.115e+007 1.185e+012 1.000e+003 3.813e-002 2.110e-003 
2.258e-003 2.125e+007 1.185e+012 1.000e+003 3.778e-002 2.111e-003 
2.260e-003 2.135e+007 1.183e+012 1.000e+003 3.068e-002 2.112e-003 
2.261e-003 2.144e+007 1.185e+012 1.000e+003 3.843e-002 2.113e-003 
2.263e-003 2.153e+007 1.187e+012 1.000e+003 3.365e-002 2.114e-003 
2.265e-003 2.161e+007 1.191e+012 1.000e+003 2.765e-002 2.115e-003 
2.266e-003 2.168e+007 1.194e+012 1.000e+003 2.804e-002 2.116e-003 
2.268e-003 2.174e+007 1.197e+012 1.000e+003 2.616e-002 2.117e-003 
2.270e-003 2.181e+007 1.199e+012 1.000e+003 2.685e-002 2.119e-003 
2.271e-003 2.186e+007 1.201e+012 1.000e+003 2.773e-002 2.120e-003 
2.273e-003 2.192e+007 1.203e+012 1.000e+003 3.325e-002 2.121e-003 
2.275e-003 2.194e+007 1.201e+012 1.000e+003 3.349e-002 2.123e-003 
2.276e-003 2.195e+007 1.190e+012 1.000e+003 2.836e-002 2.124e-003 
2.278e-003 2.199e+007 1.189e+012 1.000e+003 2.129e-002 2.126e-003 
2.280e-003 2.203e+007 1.189e+012 1.000e+003 1.869e-002 2.127e-003 
2.281e-003 2.206e+007 1.190e+012 1.000e+003 2.443e-002 2.129e-003 
2.283e-003 2.209e+007 1.188e+012 1.000e+003 2.362e-002 2.130e-003 
2.285e-003 2.212e+007 1.184e+012 1.000e+003 2.020e-002 2.132e-003 
2.286e-003 2.216e+007 1.183e+012 1.000e+003 2.378e-002 2.133e-003 
2.288e-003 2.222e+007 1.180e+012 1.000e+003 1.901e-002 2.134e-003 
2.290e-003 2.228e+007 1.180e+012 1.000e+003 1.743e-002 2.135e-003 
2.291e-003 2.234e+007 1.183e+012 1.000e+003 1.768e-002 2.137e-003 
2.293e-003 2.240e+007 1.187e+012 1.000e+003 1.425e-002 2.138e-003 
2.295e-003 2.246e+007 1.191e+012 1.000e+003 1.466e-002 2.139e-003 
2.296e-003 2.252e+007 1.196e+012 1.000e+003 1.246e-002 2.140e-003 
2.298e-003 2.257e+007 1.197e+012 1.000e+003 9.302e-003 2.142e-003 
2.300e-003 2.263e+007 1.201e+012 1.000e+003 6.215e-003 2.143e-003 
2.301e-003 2.268e+007 1.205e+012 1.000e+003 7.436e-003 2.144e-003 
2.303e-003 2.274e+007 1.208e+012 1.000e+003 1.670e-002 2.146e-003 
2.305e-003 2.279e+007 1.213e+012 1.000e+003 1.462e-002 2.147e-003 
2.306e-003 2.283e+007 1.217e+012 1.000e+003 1.499e-002 2.148e-003 
2.308e-003 2.286e+007 1.223e+012 1.000e+003 1.615e-002 2.150e-003 
2.310e-003 2.290e+007 1.223e+012 1.000e+003 1.127e-002 2.151e-003 
2.311e-003 2.294e+007 1.226e+012 1.000e+003 9.169e-003 2.153e-003 
2.313e-003 2.300e+007 1.229e+012 1.000e+003 3.000e-003 2.154e-003 
2.315e-003 2.307e+007 1.232e+012 1.000e+003 4.439e-003 2.155e-003 
2.316e-003 2.313e+007 1.232e+012 1.000e+003 3.637e-003 2.156e-003 
2.318e-003 2.318e+007 1.234e+012 1.000e+003 8.185e-003 2.158e-003 
2.320e-003 2.321e+007 1.236e+012 1.000e+003 8.309e-003 2.159e-003 
2.321e-003 2.323e+007 1.241e+012 1.000e+003 5.586e-003 2.160e-003 
2.323e-003 2.325e+007 1.241e+012 1.000e+003 6.861e-004 2.162e-003 
2.325e-003 2.327e+007 1.244e+012 1.000e+003 2.728e-003 2.164e-003 
2.326e-003 2.327e+007 1.244e+012 1.000e+003 2.183e-003 2.165e-003 
2.328e-003 2.329e+007 1.247e+012 1.000e+003 4.008e-003 2.167e-003 
2.330e-003 2.329e+007 1.250e+012 1.000e+003 1.708e-003 2.168e-003 
2.331e-003 2.331e+007 1.253e+012 1.000e+003 4.089e-003 2.170e-003 
2.333e-003 2.333e+007 1.255e+012 1.000e+003 3.216e-003 2.172e-003 
2.335e-003 2.334e+007 1.259e+012 1.000e+003 5.583e-003 2.173e-003 
2.336e-003 2.337e+007 1.263e+012 1.000e+003 1.009e-003 2.175e-003 
2.338e-003 2.339e+007 1.261e+012 1.000e+003 1.395e-003 2.176e-003 
2.340e-003 2.341e+007 1.259e+012 1.000e+003 4.852e-003 2.178e-003 
2.341e-003 2.344e+007 1.257e+012 1.000e+003 2.511e-003 2.179e-003 
2.343e-003 2.347e+007 1.259e+012 1.000e+003 1.040e-002 2.181e-003 
2.345e-003 2.349e+007 1.263e+012 1.000e+003 6.176e-003 2.182e-003 
2.346e-003 2.351e+007 1.267e+012 1.000e+003 4.797e-003 2.184e-003 
2.348e-003 2.351e+007 1.272e+012 1.000e+003 6.762e-003 2.185e-003 
2.350e-003 2.352e+007 1.273e+012 1.000e+003 3.381e-003 2.187e-003 
2.351e-003 2.352e+007 1.265e+012 1.000e+003 1.602e-003 2.189e-003 
2.353e-003 2.355e+007 1.266e+012 1.000e+003 1.354e-003 2.190e-003 
2.355e-003 2.358e+007 1.267e+012 1.000e+003 2.032e-003 2.191e-003 
2.356e-003 2.361e+007 1.268e+012 1.000e+003 6.251e-003 2.193e-003 
2.358e-003 2.364e+007 1.270e+012 1.000e+003 1.806e-003 2.194e-003 
2.360e-003 2.365e+007 1.272e+012 1.000e+003 2.903e-003 2.196e-003 
2.361e-003 2.366e+007 1.275e+012 1.000e+003 2.219e-003 2.198e-003 
2.363e-003 2.366e+007 1.280e+012 1.000e+003 2.565e-003 2.199e-003 
2.365e-003 2.365e+007 1.281e+012 1.000e+003 4.701e-003 2.201e-003 
2.366e-003 2.365e+007 1.285e+012 1.000e+003 5.238e-003 2.203e-003 
2.368e-003 2.364e+007 1.288e+012 1.000e+003 4.842e-003 2.204e-003 
2.370e-003 2.365e+007 1.289e+012 1.000e+003 6.646e-003 2.206e-003 
2.371e-003 2.367e+007 1.287e+012 1.000e+003 1.225e-003 2.207e-003 
2.373e-003 2.370e+007 1.286e+012 1.000e+003 2.595e-003 2.209e-003 
2.375e-003 2.371e+007 1.285e+012 1.000e+003 9.518e-006 2.210e-003 
2.376e-003 2.374e+007 1.287e+012 1.000e+003 2.860e-003 2.212e-003 
2.378e-003 2.376e+007 1.286e+012 1.000e+003 7.130e-003 2.213e-003 
2.380e-003 2.379e+007 1.287e+012 1.000e+003 7.639e-003 2.215e-003 
2.381e-003 2.381e+007 1.278e+012 1.000e+003 9.485e-003 2.216e-003 
2.383e-003 2.385e+007 1.280e+012 1.000e+003 1.124e-002 2.218e-003 
2.385e-003 2.387e+007 1.278e+012 1.000e+003 1.404e-002 2.219e-003 
2.386e-003 2.388e+007 1.271e+012 1.000e+003 9.698e-003 2.221e-003 
2.388e-003 2.389e+007 1.270e+012 1.000e+003 1.418e-002 2.223e-003 
2.390e-003 2.392e+007 1.270e+012 1.000e+003 2.038e-002 2.224e-003 
2.391e-003 2.396e+007 1.272e+012 1.000e+003 1.432e-002 2.225e-003 
2.393e-003 2.400e+007 1.274e+012 1.000e+003 1.830e-002 2.227e-003 
2.395e-003 2.404e+007 1.276e+012 1.000e+003 2.132e-002 2.228e-003 
2.396e-003 2.407e+007 1.274e+012 1.000e+003 1.972e-002 2.230e-003 
2.398e-003 2.408e+007 1.266e+012 1.000e+003 2.199e-002 2.231e-003 
2.400e-003 2.408e+007 1.264e+012 1.000e+003 2.355e-002 2.233e-003 
2.401e-003 2.406e+007 1.262e+012 1.000e+003 2.406e-002 2.235e-003 
2.403e-003 2.401e+007 1.254e+012 1.000e+003 3.718e-002 2.237e-003 
2.405e-003 2.402e+007 1.254e+012 1.000e+003 3.359e-002 2.238e-003 
2.406e-003 2.403e+007 1.242e+012 1.000e+003 3.103e-002 2.240e-003 
2.408e-003 2.405e+007 1.240e+012 1.000e+003 3.156e-002 2.241e-003 
2.410e-003 2.406e+007 1.235e+012 1.000e+003 3.049e-002 2.243e-003 
2.411e-003 2.406e+007 1.233e+012 1.000e+003 3.322e-002 2.245e-003 
2.413e-003 2.407e+007 1.234e+012 1.000e+003 3.494e-002 2.246e-003 
2.415e-003 2.409e+007 1.233e+012 1.000e+003 3.446e-002 2.248e-003 
2.416e-003 2.409e+007 1.231e+012 1.000e+003 3.800e-002 2.250e-003 
2.418e-003 2.409e+007 1.231e+012 1.000e+003 3.533e-002 2.251e-003 
2.420e-003 2.411e+007 1.226e+012 1.000e+003 3.691e-002 2.253e-003 
2.421e-003 2.414e+007 1.222e+012 1.000e+003 3.564e-002 2.254e-003 
2.423e-003 2.420e+007 1.220e+012 1.000e+003 3.305e-002 2.255e-003 
2.425e-003 2.425e+007 1.221e+012 1.000e+003 3.628e-002 2.257e-003 
2.426e-003 2.431e+007 1.219e+012 1.000e+003 3.378e-002 2.258e-003 
2.428e-003 2.437e+007 1.218e+012 1.000e+003 3.541e-002 2.259e-003 
2.430e-003 2.443e+007 1.219e+012 1.000e+003 3.014e-002 2.261e-003 
2.431e-003 2.448e+007 1.222e+012 1.000e+003 3.395e-002 2.262e-003 
2.433e-003 2.451e+007 1.222e+012 1.000e+003 3.207e-002 2.263e-003 
2.435e-003 2.453e+007 1.224e+012 1.000e+003 3.661e-002 2.265e-003 
2.436e-003 2.454e+007 1.224e+012 1.000e+003 3.808e-002 2.266e-003 
2.438e-003 2.455e+007 1.228e+012 1.000e+003 3.766e-002 2.268e-003 
2.440e-003 2.457e+007 1.232e+012 1.000e+003 4.077e-002 2.270e-003 
2.441e-003 2.459e+007 1.235e+012 1.000e+003 3.753e-002 2.271e-003 
2.443e-003 2.461e+007 1.239e+012 1.000e+003 3.947e-002 2.273e-003 
2.445e-003 2.463e+007 1.242e+012 1.000e+003 3.582e-002 2.274e-003 
2.446e-003 2.466e+007 1.245e+012 1.000e+003 4.059e-002 2.276e-003 
2.448e-003 2.470e+007 1.243e+012 1.000e+003 3.308e-002 2.277e-003 
2.450e-003 2.473e+007 1.245e+012 1.000e+003 3.763e-002 2.278e-003 
2.451e-003 2.476e+007 1.247e+012 1.000e+003 4.152e-002 2.280e-003 
2.453e-003 2.479e+007 1.243e+012 1.000e+003 4.052e-002 2.281e-003 
2.455e-003 2.481e+007 1.246e+012 1.000e+003 3.760e-002 2.283e-003 
2.456e-003 2.483e+007 1.249e+012 1.000e+003 3.538e-002 2.284e-003 
2.458e-003 2.484e+007 1.247e+012 1.000e+003 4.311e-002 2.286e-003 
2.460e-003 2.486e+007 1.246e+012 1.000e+003 4.361e-002 2.288e-003 
2.461e-003 2.490e+007 1.249e+012 1.000e+003 4.212e-002 2.289e-003 
2.463e-003 2.494e+007 1.252e+012 1.000e+003 4.530e-002 2.290e-003 
2.465e-003 2.498e+007 1.256e+012 1.000e+003 4.708e-002 2.292e-003 
2.466e-003 2.500e+007 1.259e+012 1.000e+003 5.237e-002 2.293e-003 
2.468e-003 2.501e+007 1.256e+012 1.000e+003 5.350e-002 2.295e-003 
2.470e-003 2.500e+007 1.252e+012 1.000e+003 5.793e-002 2.297e-003 
2.471e-003 2.502e+007 1.251e+012 1.000e+003 5.472e-002 2.298e-003 
2.473e-003 2.503e+007 1.253e+012 1.000e+003 5.557e-002 2.300e-003 
2.475e-003 2.504e+007 1.255e+012 1.000e+003 5.298e-002 2.301e-003 
2.476e-003 2.505e+007 1.257e+012 1.000e+003 4.539e-002 2.303e-003 
2.478e-003 2.507e+007 1.256e+012 1.000e+003 4.199e-002 2.304e-003 
2.480e-003 2.509e+007 1.261e+012 1.000e+003 5.111e-002 2.306e-003 
2.481e-003 2.511e+007 1.266e+012 1.000e+003 5.073e-002 2.308e-003 
2.483e-003 2.512e+007 1.267e+012 1.000e+003 5.104e-002 2.309e-003 
2.485e-003 2.515e+007 1.273e+012 1.000e+003 5.673e-002 2.311e-003 
2.486e-003 2.518e+007 1.279e+012 1.000e+003 5.131e-002 2.312e-003 
2.488e-003 2.521e+007 1.284e+012 1.000e+003 5.131e-002 2.313e-003 
2.490e-003 2.523e+007 1.289e+012 1.000e+003 4.985e-002 2.315e-003 
2.491e-003 2.525e+007 1.294e+012 1.000e+003 5.005e-002 2.316e-003 
2.493e-003 2.526e+007 1.300e+012 1.000e+003 5.417e-002 2.318e-003 
2.495e-003 2.527e+007 1.306e+012 1.000e+003 5.394e-002 2.320e-003 
2.496e-003 2.525e+007 1.308e+012 1.000e+003 5.583e-002 2.321e-003 
2.498e-003 2.523e+007 1.312e+012 1.000e+003 5.463e-002 2.323e-003 
2.500e-003 2.522e+007 1.317e+012 1.000e+003 5.422e-002 2.325e-003 
2.501e-003 2.521e+007 1.320e+012 1.000e+003 5.472e-002 2.327e-003 
2.503e-003 2.520e+007 1.324e+012 1.000e+003 5.304e-002 2.329e-003 
2.505e-003 2.518e+007 1.326e+012 1.000e+003 5.092e-002 2.330e-003 
2.506e-003 2.514e+007 1.326e+012 1.000e+003 5.188e-002 2.332e-003 
2.508e-003 2.510e+007 1.328e+012 1.000e+003 5.715e-002 2.334e-003 
2.510e-003 2.508e+007 1.331e+012 1.000e+003 5.618e-002 2.336e-003 
2.511e-003 2.506e+007 1.334e+012 1.000e+003 5.604e-002 2.338e-003 
2.513e-003 2.502e+007 1.337e+012 1.000e+003 5.574e-002 2.340e-003 
2.515e-003 2.497e+007 1.339e+012 1.000e+003 5.703e-002 2.342e-003 
2.516e-003 2.494e+007 1.341e+012 1.000e+003 5.318e-002 2.344e-003 
2.518e-003 2.489e+007 1.340e+012 1.000e+003 4.749e-002 2.346e-003 
2.520e-003 2.482e+007 1.338e+012 1.000e+003 4.627e-002 2.348e-003 
2.521e-003 2.473e+007 1.340e+012 1.000e+003 4.817e-002 2.350e-003 
2.523e-003 2.467e+007 1.343e+012 1.000e+003 5.301e-002 2.352e-003 
2.525e-003 2.462e+007 1.342e+012 1.000e+003 6.178e-002 2.354e-003 
2.526e-003 2.455e+007 1.345e+012 1.000e+003 5.620e-002 2.356e-003 
2.528e-003 2.446e+007 1.346e+012 1.000e+003 6.752e-002 2.359e-003 
2.530e-003 2.438e+007 1.345e+012 1.000e+003 6.992e-002 2.361e-003 
2.531e-003 2.427e+007 1.338e+012 1.000e+003 7.707e-002 2.363e-003 
2.533e-003 2.416e+007 1.336e+012 1.000e+003 6.708e-002 2.366e-003 
2.535e-003 2.404e+007 1.334e+012 1.000e+003 7.487e-002 2.368e-003 
2.536e-003 2.393e+007 1.318e+012 1.000e+003 7.605e-002 2.371e-003 
2.538e-003 2.383e+007 1.318e+012 1.000e+003 7.730e-002 2.373e-003 
2.539e-003 2.377e+007 1.314e+012 1.000e+003 7.222e-002 2.375e-003 
2.541e-003 2.372e+007 1.316e+012 1.000e+003 7.576e-002 2.377e-003 
2.543e-003 2.367e+007 1.315e+012 1.000e+003 6.832e-002 2.379e-003 
2.544e-003 2.363e+007 1.313e+012 1.000e+003 6.341e-002 2.381e-003 
2.546e-003 2.363e+007 1.315e+012 1.000e+003 6.357e-002 2.383e-003 
2.548e-003 2.362e+007 1.314e+012 1.000e+003 6.167e-002 2.384e-003 
2.549e-003 2.359e+007 1.316e+012 1.000e+003 6.479e-002 2.386e-003 
2.551e-003 2.356e+007 1.318e+012 1.000e+003 6.458e-002 2.388e-003 
2.553e-003 2.352e+007 1.321e+012 1.000e+003 6.428e-002 2.390e-003 
2.554e-003 2.349e+007 1.315e+012 1.000e+003 6.102e-002 2.392e-003 
2.556e-003 2.346e+007 1.316e+012 1.000e+003 6.477e-002 2.394e-003 
2.558e-003 2.344e+007 1.317e+012 1.000e+003 6.514e-002 2.396e-003 
2.559e-003 2.344e+007 1.317e+012 1.000e+003 6.275e-002 2.397e-003 
2.561e-003 2.343e+007 1.320e+012 1.000e+003 6.453e-002 2.399e-003 
2.563e-003 2.341e+007 1.324e+012 1.000e+003 6.850e-002 2.401e-003 
2.564e-003 2.339e+007 1.327e+012 1.000e+003 7.898e-002 2.403e-003 
2.566e-003 2.335e+007 1.320e+012 1.000e+003 7.234e-002 2.405e-003 
2.568e-003 2.335e+007 1.321e+012 1.000e+003 6.939e-002 2.406e-003 
2.569e-003 2.335e+007 1.323e+012 1.000e+003 6.935e-002 2.408e-003 
2.571e-003 2.335e+007 1.322e+012 1.000e+003 7.080e-002 2.410e-003 
2.573e-003 2.333e+007 1.308e+012 1.000e+003 6.990e-002 2.411e-003 
2.574e-003 2.332e+007 1.308e+012 1.000e+003 6.688e-002 2.413e-003 
2.576e-003 2.331e+007 1.311e+012 1.000e+003 6.816e-002 2.415e-003 
2.578e-003 2.330e+007 1.316e+012 1.000e+003 7.461e-002 2.417e-003 
2.579e-003 2.327e+007 1.320e+012 1.000e+003 7.355e-002 2.418e-003 
2.581e-003 2.326e+007 1.323e+012 1.000e+003 6.996e-002 2.420e-003 
2.583e-003 2.324e+007 1.325e+012 1.000e+003 6.502e-002 2.422e-003 
2.584e-003 2.323e+007 1.322e+012 1.000e+003 5.891e-002 2.424e-003 
2.586e-003 2.320e+007 1.325e+012 1.000e+003 5.327e-002 2.426e-003 
2.588e-003 2.320e+007 1.330e+012 1.000e+003 4.408e-002 2.427e-003 
2.589e-003 2.320e+007 1.334e+012 1.000e+003 4.130e-002 2.429e-003 
2.591e-003 2.318e+007 1.338e+012 1.000e+003 4.001e-002 2.431e-003 
2.593e-003 2.316e+007 1.340e+012 1.000e+003 4.065e-002 2.433e-003 
2.594e-003 2.312e+007 1.342e+012 1.000e+003 4.155e-002 2.435e-003 
2.596e-003 2.308e+007 1.343e+012 1.000e+003 4.324e-002 2.437e-003 
2.598e-003 2.303e+007 1.344e+012 1.000e+003 4.007e-002 2.439e-003 
2.599e-003 2.296e+007 1.344e+012 1.000e+003 3.843e-002 2.441e-003 
2.601e-003 2.289e+007 1.346e+012 1.000e+003 3.586e-002 2.443e-003 
2.603e-003 2.282e+007 1.350e+012 1.000e+003 3.470e-002 2.445e-003 
2.604e-003 2.275e+007 1.352e+012 1.000e+003 3.327e-002 2.447e-003 
2.606e-003 2.269e+007 1.345e+012 1.000e+003 3.511e-002 2.449e-003 
2.608e-003 2.264e+007 1.343e+012 1.000e+003 3.492e-002 2.451e-003 
2.609e-003 2.259e+007 1.346e+012 1.000e+003 3.498e-002 2.453e-003 
2.611e-003 2.253e+007 1.350e+012 1.000e+003 3.523e-002 2.455e-003 
2.613e-003 2.245e+007 1.353e+012 1.000e+003 3.663e-002 2.457e-003 
2.614e-003 2.238e+007 1.352e+012 1.000e+003 3.368e-002 2.460e-003 
2.616e-003 2.230e+007 1.356e+012 1.000e+003 3.545e-002 2.462e-003 
2.618e-003 2.222e+007 1.350e+012 1.000e+003 3.408e-002 2.464e-003 
2.619e-003 2.215e+007 1.350e+012 1.000e+003 3.190e-002 2.466e-003 
2.621e-003 2.207e+007 1.354e+012 1.000e+003 2.989e-002 2.468e-003 
2.623e-003 2.202e+007 1.358e+012 1.000e+003 2.815e-002 2.470e-003 
2.624e-003 2.198e+007 1.359e+012 1.000e+003 3.004e-002 2.472e-003 
2.626e-003 2.195e+007 1.359e+012 1.000e+003 3.297e-002 2.474e-003 
2.628e-003 2.191e+007 1.361e+012 1.000e+003 3.522e-002 2.476e-003 
2.629e-003 2.187e+007 1.361e+012 1.000e+003 3.506e-002 2.478e-003 
2.631e-003 2.184e+007 1.361e+012 1.000e+003 3.474e-002 2.480e-003 
2.633e-003 2.181e+007 1.359e+012 1.000e+003 3.749e-002 2.482e-003 
2.634e-003 2.178e+007 1.361e+012 1.000e+003 3.841e-002 2.484e-003 
2.636e-003 2.175e+007 1.362e+012 1.000e+003 3.935e-002 2.486e-003 
2.638e-003 2.172e+007 1.362e+012 1.000e+003 3.534e-002 2.488e-003 
2.639e-003 2.169e+007 1.363e+012 1.000e+003 3.570e-002 2.489e-003 
2.641e-003 2.166e+007 1.366e+012 1.000e+003 3.419e-002 2.491e-003 
2.643e-003 2.160e+007 1.360e+012 1.000e+003 4.173e-002 2.493e-003 
2.644e-003 2.153e+007 1.358e+012 1.000e+003 4.494e-002 2.496e-003 
2.646e-003 2.147e+007 1.350e+012 1.000e+003 4.002e-002 2.498e-003 
2.648e-003 2.143e+007 1.350e+012 1.000e+003 4.500e-002 2.500e-003 
2.649e-003 2.138e+007 1.350e+012 1.000e+003 5.126e-002 2.502e-003 
2.651e-003 2.132e+007 1.353e+012 1.000e+003 5.239e-002 2.504e-003 
2.653e-003 2.123e+007 1.352e+012 1.000e+003 5.954e-002 2.506e-003 
2.654e-003 2.114e+007 1.354e+012 1.000e+003 6.074e-002 2.508e-003 
2.656e-003 2.104e+007 1.353e+012 1.000e+003 6.159e-002 2.511e-003 
2.658e-003 2.094e+007 1.352e+012 1.000e+003 6.170e-002 2.513e-003 
2.659e-003 2.087e+007 1.353e+012 1.000e+003 6.256e-002 2.515e-003 
2.661e-003 2.082e+007 1.352e+012 1.000e+003 5.919e-002 2.517e-003 
2.663e-003 2.077e+007 1.352e+012 1.000e+003 5.937e-002 2.519e-003 
2.664e-003 2.074e+007 1.353e+012 1.000e+003 6.077e-002 2.521e-003 
2.666e-003 2.070e+007 1.354e+012 1.000e+003 6.058e-002 2.523e-003 
2.668e-003 2.066e+007 1.356e+012 1.000e+003 6.315e-002 2.525e-003 
2.669e-003 2.061e+007 1.358e+012 1.000e+003 6.436e-002 2.527e-003 
2.671e-003 2.055e+007 1.360e+012 1.000e+003 7.083e-002 2.529e-003 
2.673e-003 2.048e+007 1.364e+012 1.000e+003 7.668e-002 2.531e-003 
2.674e-003 2.040e+007 1.368e+012 1.000e+003 7.970e-002 2.533e-003 
2.676e-003 2.033e+007 1.367e+012 1.000e+003 8.235e-002 2.535e-003 
2.678e-003 2.027e+007 1.369e+012 1.000e+003 8.761e-002 2.538e-003 
2.679e-003 2.023e+007 1.359e+012 1.000e+003 9.308e-002 2.539e-003 
2.681e-003 2.023e+007 1.352e+012 1.000e+003 9.028e-002 2.541e-003 
2.683e-003 2.022e+007 1.348e+012 1.000e+003 8.835e-002 2.543e-003 
2.684e-003 2.020e+007 1.337e+012 1.000e+003 7.937e-002 2.545e-003 
2.686e-003 2.018e+007 1.328e+012 1.000e+003 7.258e-002 2.546e-003 
2.688e-003 2.016e+007 1.322e+012 1.000e+003 6.784e-002 2.548e-003 
2.689e-003 2.018e+007 1.314e+012 1.000e+003 6.247e-002 2.550e-003 
2.691e-003 2.020e+007 1.307e+012 1.000e+003 6.375e-002 2.551e-003 
2.693e-003 2.022e+007 1.304e+012 1.000e+003 6.078e-002 2.553e-003 
2.694e-003 2.026e+007 1.303e+012 1.000e+003 5.556e-002 2.554e-003 
2.696e-003 2.029e+007 1.301e+012 1.000e+003 5.088e-002 2.556e-003 
2.698e-003 2.034e+007 1.303e+012 1.000e+003 5.202e-002 2.557e-003 
2.699e-003 2.040e+007 1.305e+012 1.000e+003 5.177e-002 2.558e-003 
2.701e-003 2.048e+007 1.307e+012 1.000e+003 4.588e-002 2.559e-003 
2.703e-003 2.057e+007 1.309e+012 1.000e+003 5.120e-002 2.560e-003 
2.704e-003 2.067e+007 1.306e+012 1.000e+003 5.558e-002 2.561e-003 
2.706e-003 2.077e+007 1.303e+012 1.000e+003 5.752e-002 2.562e-003 
2.708e-003 2.089e+007 1.301e+012 1.000e+003 5.939e-002 2.563e-003 
2.709e-003 2.102e+007 1.297e+012 1.000e+003 5.721e-002 2.564e-003 
2.711e-003 2.116e+007 1.295e+012 1.000e+003 5.632e-002 2.565e-003 
2.713e-003 2.128e+007 1.297e+012 1.000e+003 5.424e-002 2.566e-003 
2.714e-003 2.141e+007 1.298e+012 1.000e+003 5.963e-002 2.566e-003 
2.716e-003 2.154e+007 1.301e+012 1.000e+003 5.833e-002 2.567e-003 
2.718e-003 2.167e+007 1.303e+012 1.000e+003 5.996e-002 2.568e-003 
2.719e-003 2.180e+007 1.305e+012 1.000e+003 5.968e-002 2.569e-003 
2.721e-003 2.190e+007 1.304e+012 1.000e+003 6.169e-002 2.570e-003 
2.723e-003 2.201e+007 1.305e+012 1.000e+003 6.163e-002 2.571e-003 
2.724e-003 2.212e+007 1.308e+012 1.000e+003 6.132e-002 2.571e-003 
2.726e-003 2.223e+007 1.311e+012 1.000e+003 6.319e-002 2.572e-003 
2.728e-003 2.233e+007 1.312e+012 1.000e+003 6.274e-002 2.573e-003 
2.729e-003 2.243e+007 1.316e+012 1.000e+003 6.552e-002 2.574e-003 
2.731e-003 2.254e+007 1.317e+012 1.000e+003 6.733e-002 2.575e-003 
2.733e-003 2.264e+007 1.314e+012 1.000e+003 6.767e-002 2.576e-003 
2.734e-003 2.272e+007 1.308e+012 1.000e+003 6.771e-002 2.577e-003 
2.736e-003 2.283e+007 1.308e+012 1.000e+003 6.845e-002 2.578e-003 
2.738e-003 2.293e+007 1.309e+012 1.000e+003 6.863e-002 2.579e-003 
2.739e-003 2.303e+007 1.311e+012 1.000e+003 6.936e-002 2.580e-003 
2.741e-003 2.313e+007 1.313e+012 1.000e+003 6.867e-002 2.581e-003 
2.743e-003 2.322e+007 1.308e+012 1.000e+003 5.790e-002 2.582e-003 
2.744e-003 2.331e+007 1.311e+012 1.000e+003 6.212e-002 2.583e-003 
2.746e-003 2.340e+007 1.313e+012 1.000e+003 6.070e-002 2.584e-003 
2.748e-003 2.348e+007 1.316e+012 1.000e+003 5.957e-002 2.585e-003 
2.749e-003 2.356e+007 1.319e+012 1.000e+003 6.002e-002 2.586e-003 
2.751e-003 2.361e+007 1.324e+012 1.000e+003 5.474e-002 2.588e-003 
2.753e-003 2.367e+007 1.329e+012 1.000e+003 5.305e-002 2.589e-003 
2.754e-003 2.374e+007 1.333e+012 1.000e+003 5.175e-002 2.590e-003 
2.756e-003 2.382e+007 1.337e+012 1.000e+003 5.232e-002 2.591e-003 
2.758e-003 2.389e+007 1.332e+012 1.000e+003 5.639e-002 2.593e-003 
2.759e-003 2.397e+007 1.335e+012 1.000e+003 5.613e-002 2.594e-003 
2.761e-003 2.403e+007 1.337e+012 1.000e+003 5.723e-002 2.595e-003 
2.763e-003 2.408e+007 1.339e+012 1.000e+003 5.869e-002 2.596e-003 
2.764e-003 2.411e+007 1.337e+012 1.000e+003 6.411e-002 2.598e-003 
2.766e-003 2.416e+007 1.337e+012 1.000e+003 6.513e-002 2.599e-003 
2.768e-003 2.421e+007 1.334e+012 1.000e+003 6.687e-002 2.600e-003 
2.769e-003 2.426e+007 1.332e+012 1.000e+003 6.685e-002 2.602e-003 
2.771e-003 2.430e+007 1.332e+012 1.000e+003 6.594e-002 2.603e-003 
2.773e-003 2.434e+007 1.330e+012 1.000e+003 6.908e-002 2.604e-003 
2.774e-003 2.435e+007 1.330e+012 1.000e+003 7.275e-002 2.606e-003 
2.776e-003 2.438e+007 1.334e+012 1.000e+003 7.242e-002 2.607e-003 
2.778e-003 2.443e+007 1.335e+012 1.000e+003 7.037e-002 2.609e-003 
2.779e-003 2.448e+007 1.334e+012 1.000e+003 6.946e-002 2.610e-003 
2.781e-003 2.455e+007 1.335e+012 1.000e+003 7.193e-002 2.611e-003 
