# Supplementary material for: Strain rate dependency of dislocation plasticity
Source: Nat Commun. 2021 Mar 23;12:1845. doi: 10.1038/s41467-021-21939-1 (PMC7988163; doi:10.1038/s41467-021-21939-1)
Supplement: Supplementary file 3 — Supplementary Data 1 [file 41467_2021_21939_MOESM3_ESM.zip › Supplementary Data 1/DDDSimulationSet4/StrainRate=1e4s-1/InitialDislocationDensity=1.1e11m-2 (2).dat]

#strain(1), stress(Pa), dislocation density(m-2), strain rate(s-1), mean dislocation velocity(km/s), plastic strain(1)
9.140e-005 1.300e+007 1.026e+011 1.000e+004 3.011e-002 1.462e-006 
1.030e-004 1.463e+007 1.026e+011 1.000e+004 3.412e-002 1.835e-006 
1.142e-004 1.619e+007 1.026e+011 1.000e+004 3.683e-002 2.235e-006 
2.133e-004 2.972e+007 1.072e+011 1.000e+004 7.333e-002 7.740e-006 
2.293e-004 3.184e+007 1.084e+011 1.000e+004 7.715e-002 9.040e-006 
2.373e-004 3.290e+007 1.092e+011 1.000e+004 8.056e-002 9.729e-006 
2.433e-004 3.369e+007 1.099e+011 1.000e+004 8.383e-002 1.027e-005 
2.479e-004 3.429e+007 1.105e+011 1.000e+004 8.564e-002 1.070e-005 
2.521e-004 3.485e+007 1.111e+011 1.000e+004 9.015e-002 1.111e-005 
2.576e-004 3.555e+007 1.119e+011 1.000e+004 9.231e-002 1.166e-005 
2.623e-004 3.616e+007 1.127e+011 1.000e+004 9.598e-002 1.216e-005 
2.680e-004 3.689e+007 1.137e+011 1.000e+004 9.903e-002 1.278e-005 
3.001e-004 4.093e+007 1.206e+011 1.000e+004 1.188e-001 1.693e-005 
3.189e-004 4.323e+007 1.251e+011 1.000e+004 1.366e-001 1.988e-005 
3.592e-004 4.788e+007 1.373e+011 1.000e+004 1.696e-001 2.795e-005 
3.689e-004 4.895e+007 1.415e+011 1.000e+004 1.749e-001 3.033e-005 
3.776e-004 4.988e+007 1.447e+011 1.000e+004 1.838e-001 3.261e-005 
3.875e-004 5.091e+007 1.487e+011 1.000e+004 1.928e-001 3.540e-005 
3.921e-004 5.137e+007 1.501e+011 1.000e+004 1.988e-001 3.675e-005 
4.093e-004 5.304e+007 1.581e+011 1.000e+004 2.188e-001 4.236e-005 
4.200e-004 5.403e+007 1.595e+011 1.000e+004 2.264e-001 4.625e-005 
4.342e-004 5.532e+007 1.602e+011 1.000e+004 2.320e-001 5.156e-005 
4.446e-004 5.624e+007 1.635e+011 1.000e+004 2.367e-001 5.557e-005 
4.538e-004 5.704e+007 1.675e+011 1.000e+004 2.437e-001 5.929e-005 
4.622e-004 5.774e+007 1.714e+011 1.000e+004 2.475e-001 6.287e-005 
4.708e-004 5.843e+007 1.754e+011 1.000e+004 2.504e-001 6.669e-005 
4.771e-004 5.893e+007 1.786e+011 1.000e+004 2.489e-001 6.951e-005 
4.818e-004 5.929e+007 1.811e+011 1.000e+004 2.552e-001 7.166e-005 
4.864e-004 5.964e+007 1.797e+011 1.000e+004 2.593e-001 7.384e-005 
4.912e-004 6.001e+007 1.792e+011 1.000e+004 2.590e-001 7.613e-005 
4.963e-004 6.040e+007 1.796e+011 1.000e+004 2.569e-001 7.857e-005 
5.015e-004 6.080e+007 1.810e+011 1.000e+004 2.538e-001 8.099e-005 
5.066e-004 6.119e+007 1.826e+011 1.000e+004 2.550e-001 8.341e-005 
5.145e-004 6.178e+007 1.850e+011 1.000e+004 2.628e-001 8.723e-005 
5.199e-004 6.216e+007 1.864e+011 1.000e+004 2.671e-001 8.992e-005 
5.320e-004 6.300e+007 1.878e+011 1.000e+004 2.762e-001 9.620e-005 
5.394e-004 6.350e+007 1.881e+011 1.000e+004 2.769e-001 1.001e-004 
5.441e-004 6.382e+007 1.888e+011 1.000e+004 2.799e-001 1.026e-004 
5.477e-004 6.406e+007 1.894e+011 1.000e+004 2.788e-001 1.046e-004 
5.501e-004 6.422e+007 1.900e+011 1.000e+004 2.835e-001 1.059e-004 
5.524e-004 6.437e+007 1.907e+011 1.000e+004 2.829e-001 1.072e-004 
5.544e-004 6.450e+007 1.911e+011 1.000e+004 2.811e-001 1.083e-004 
5.565e-004 6.464e+007 1.907e+011 1.000e+004 2.784e-001 1.094e-004 
5.589e-004 6.480e+007 1.908e+011 1.000e+004 2.752e-001 1.107e-004 
5.614e-004 6.497e+007 1.901e+011 1.000e+004 2.718e-001 1.120e-004 
5.640e-004 6.515e+007 1.902e+011 1.000e+004 2.693e-001 1.134e-004 
5.668e-004 6.534e+007 1.907e+011 1.000e+004 2.661e-001 1.148e-004 
5.698e-004 6.555e+007 1.905e+011 1.000e+004 2.662e-001 1.164e-004 
5.733e-004 6.580e+007 1.890e+011 1.000e+004 2.650e-001 1.182e-004 
5.767e-004 6.605e+007 1.888e+011 1.000e+004 2.628e-001 1.199e-004 
5.803e-004 6.631e+007 1.892e+011 1.000e+004 2.566e-001 1.216e-004 
5.838e-004 6.657e+007 1.868e+011 1.000e+004 2.613e-001 1.234e-004 
5.872e-004 6.682e+007 1.872e+011 1.000e+004 2.497e-001 1.250e-004 
5.897e-004 6.701e+007 1.885e+011 1.000e+004 2.471e-001 1.262e-004 
5.920e-004 6.718e+007 1.896e+011 1.000e+004 2.481e-001 1.274e-004 
5.944e-004 6.736e+007 1.899e+011 1.000e+004 2.504e-001 1.285e-004 
5.966e-004 6.752e+007 1.879e+011 1.000e+004 2.493e-001 1.296e-004 
5.989e-004 6.769e+007 1.869e+011 1.000e+004 2.396e-001 1.307e-004 
6.010e-004 6.785e+007 1.870e+011 1.000e+004 2.434e-001 1.317e-004 
6.026e-004 6.798e+007 1.872e+011 1.000e+004 2.352e-001 1.324e-004 
6.042e-004 6.810e+007 1.867e+011 1.000e+004 2.343e-001 1.331e-004 
6.057e-004 6.823e+007 1.865e+011 1.000e+004 2.322e-001 1.338e-004 
6.072e-004 6.835e+007 1.865e+011 1.000e+004 2.293e-001 1.345e-004 
6.087e-004 6.847e+007 1.864e+011 1.000e+004 2.273e-001 1.352e-004 
6.102e-004 6.859e+007 1.864e+011 1.000e+004 2.244e-001 1.358e-004 
6.117e-004 6.871e+007 1.866e+011 1.000e+004 2.223e-001 1.365e-004 
6.133e-004 6.884e+007 1.865e+011 1.000e+004 2.186e-001 1.372e-004 
6.148e-004 6.896e+007 1.867e+011 1.000e+004 2.172e-001 1.378e-004 
6.163e-004 6.908e+007 1.869e+011 1.000e+004 2.142e-001 1.385e-004 
6.178e-004 6.920e+007 1.873e+011 1.000e+004 2.171e-001 1.391e-004 
6.193e-004 6.932e+007 1.856e+011 1.000e+004 2.160e-001 1.398e-004 
6.208e-004 6.945e+007 1.848e+011 1.000e+004 2.127e-001 1.404e-004 
6.222e-004 6.957e+007 1.843e+011 1.000e+004 2.129e-001 1.410e-004 
6.236e-004 6.969e+007 1.839e+011 1.000e+004 2.160e-001 1.416e-004 
6.251e-004 6.981e+007 1.837e+011 1.000e+004 2.339e-001 1.422e-004 
6.265e-004 6.993e+007 1.833e+011 1.000e+004 2.379e-001 1.428e-004 
6.279e-004 7.004e+007 1.828e+011 1.000e+004 2.162e-001 1.434e-004 
6.293e-004 7.016e+007 1.822e+011 1.000e+004 2.050e-001 1.440e-004 
6.307e-004 7.028e+007 1.818e+011 1.000e+004 2.327e-001 1.446e-004 
6.322e-004 7.040e+007 1.816e+011 1.000e+004 2.289e-001 1.452e-004 
6.336e-004 7.052e+007 1.815e+011 1.000e+004 2.354e-001 1.458e-004 
6.350e-004 7.064e+007 1.816e+011 1.000e+004 2.382e-001 1.464e-004 
6.364e-004 7.076e+007 1.811e+011 1.000e+004 2.215e-001 1.470e-004 
6.378e-004 7.088e+007 1.808e+011 1.000e+004 2.054e-001 1.476e-004 
6.392e-004 7.100e+007 1.806e+011 1.000e+004 2.104e-001 1.482e-004 
6.407e-004 7.112e+007 1.803e+011 1.000e+004 2.365e-001 1.487e-004 
6.421e-004 7.125e+007 1.802e+011 1.000e+004 1.920e-001 1.493e-004 
6.435e-004 7.137e+007 1.805e+011 1.000e+004 2.094e-001 1.499e-004 
6.450e-004 7.149e+007 1.807e+011 1.000e+004 2.034e-001 1.505e-004 
6.464e-004 7.162e+007 1.752e+011 1.000e+004 2.112e-001 1.510e-004 
6.478e-004 7.174e+007 1.754e+011 1.000e+004 1.962e-001 1.516e-004 
6.493e-004 7.187e+007 1.756e+011 1.000e+004 2.088e-001 1.522e-004 
6.507e-004 7.199e+007 1.755e+011 1.000e+004 2.140e-001 1.528e-004 
6.521e-004 7.212e+007 1.757e+011 1.000e+004 2.109e-001 1.533e-004 
6.536e-004 7.224e+007 1.759e+011 1.000e+004 2.065e-001 1.539e-004 
6.550e-004 7.236e+007 1.762e+011 1.000e+004 2.106e-001 1.545e-004 
6.565e-004 7.249e+007 1.766e+011 1.000e+004 2.026e-001 1.551e-004 
6.579e-004 7.261e+007 1.769e+011 1.000e+004 2.093e-001 1.557e-004 
6.594e-004 7.274e+007 1.774e+011 1.000e+004 2.069e-001 1.563e-004 
6.608e-004 7.286e+007 1.777e+011 1.000e+004 2.155e-001 1.569e-004 
6.623e-004 7.299e+007 1.781e+011 1.000e+004 2.064e-001 1.574e-004 
6.637e-004 7.311e+007 1.786e+011 1.000e+004 2.140e-001 1.580e-004 
6.651e-004 7.323e+007 1.790e+011 1.000e+004 2.058e-001 1.586e-004 
6.666e-004 7.335e+007 1.796e+011 1.000e+004 2.169e-001 1.592e-004 
6.680e-004 7.348e+007 1.802e+011 1.000e+004 2.125e-001 1.598e-004 
6.695e-004 7.360e+007 1.807e+011 1.000e+004 2.140e-001 1.604e-004 
6.709e-004 7.372e+007 1.810e+011 1.000e+004 2.104e-001 1.610e-004 
6.724e-004 7.384e+007 1.815e+011 1.000e+004 2.228e-001 1.617e-004 
6.739e-004 7.396e+007 1.820e+011 1.000e+004 2.236e-001 1.623e-004 
6.753e-004 7.408e+007 1.827e+011 1.000e+004 2.189e-001 1.629e-004 
6.768e-004 7.420e+007 1.833e+011 1.000e+004 2.231e-001 1.636e-004 
6.782e-004 7.432e+007 1.840e+011 1.000e+004 2.244e-001 1.642e-004 
6.797e-004 7.444e+007 1.847e+011 1.000e+004 2.212e-001 1.648e-004 
6.812e-004 7.456e+007 1.854e+011 1.000e+004 2.204e-001 1.655e-004 
6.827e-004 7.468e+007 1.859e+011 1.000e+004 2.194e-001 1.662e-004 
6.843e-004 7.480e+007 1.865e+011 1.000e+004 2.269e-001 1.669e-004 
6.859e-004 7.493e+007 1.872e+011 1.000e+004 2.300e-001 1.676e-004 
6.874e-004 7.505e+007 1.858e+011 1.000e+004 2.255e-001 1.683e-004 
6.890e-004 7.517e+007 1.859e+011 1.000e+004 2.218e-001 1.690e-004 
6.906e-004 7.530e+007 1.862e+011 1.000e+004 2.194e-001 1.698e-004 
6.921e-004 7.542e+007 1.868e+011 1.000e+004 2.187e-001 1.705e-004 
6.938e-004 7.555e+007 1.876e+011 1.000e+004 2.271e-001 1.712e-004 
6.954e-004 7.568e+007 1.883e+011 1.000e+004 2.251e-001 1.719e-004 
6.970e-004 7.580e+007 1.890e+011 1.000e+004 2.296e-001 1.727e-004 
6.986e-004 7.593e+007 1.899e+011 1.000e+004 2.304e-001 1.735e-004 
7.003e-004 7.605e+007 1.908e+011 1.000e+004 2.315e-001 1.742e-004 
7.019e-004 7.618e+007 1.918e+011 1.000e+004 2.314e-001 1.750e-004 
7.035e-004 7.630e+007 1.928e+011 1.000e+004 2.360e-001 1.758e-004 
7.052e-004 7.642e+007 1.926e+011 1.000e+004 2.424e-001 1.766e-004 
7.068e-004 7.654e+007 1.916e+011 1.000e+004 2.361e-001 1.774e-004 
7.084e-004 7.667e+007 1.921e+011 1.000e+004 2.345e-001 1.782e-004 
7.101e-004 7.679e+007 1.922e+011 1.000e+004 2.395e-001 1.790e-004 
7.118e-004 7.691e+007 1.916e+011 1.000e+004 2.419e-001 1.798e-004 
7.133e-004 7.703e+007 1.912e+011 1.000e+004 2.427e-001 1.806e-004 
7.148e-004 7.714e+007 1.912e+011 1.000e+004 2.443e-001 1.813e-004 
7.163e-004 7.724e+007 1.914e+011 1.000e+004 2.480e-001 1.820e-004 
7.177e-004 7.735e+007 1.917e+011 1.000e+004 2.311e-001 1.827e-004 
7.192e-004 7.746e+007 1.920e+011 1.000e+004 2.744e-001 1.834e-004 
7.207e-004 7.757e+007 1.924e+011 1.000e+004 2.580e-001 1.842e-004 
7.221e-004 7.767e+007 1.929e+011 1.000e+004 2.658e-001 1.849e-004 
7.236e-004 7.778e+007 1.935e+011 1.000e+004 2.504e-001 1.856e-004 
7.251e-004 7.789e+007 1.941e+011 1.000e+004 2.692e-001 1.863e-004 
7.265e-004 7.800e+007 1.947e+011 1.000e+004 2.707e-001 1.871e-004 
7.280e-004 7.810e+007 1.954e+011 1.000e+004 2.243e-001 1.878e-004 
7.294e-004 7.820e+007 1.959e+011 1.000e+004 2.686e-001 1.885e-004 
7.308e-004 7.831e+007 1.966e+011 1.000e+004 2.407e-001 1.892e-004 
7.323e-004 7.841e+007 1.974e+011 1.000e+004 2.759e-001 1.900e-004 
7.337e-004 7.851e+007 1.979e+011 1.000e+004 2.734e-001 1.907e-004 
7.352e-004 7.861e+007 1.939e+011 1.000e+004 2.480e-001 1.915e-004 
7.369e-004 7.872e+007 1.941e+011 1.000e+004 2.482e-001 1.924e-004 
7.386e-004 7.884e+007 1.946e+011 1.000e+004 2.554e-001 1.933e-004 
7.403e-004 7.895e+007 1.954e+011 1.000e+004 2.580e-001 1.942e-004 
7.420e-004 7.906e+007 1.962e+011 1.000e+004 2.582e-001 1.951e-004 
7.437e-004 7.917e+007 1.971e+011 1.000e+004 2.655e-001 1.961e-004 
7.453e-004 7.928e+007 1.971e+011 1.000e+004 2.659e-001 1.970e-004 
7.469e-004 7.938e+007 1.969e+011 1.000e+004 2.689e-001 1.979e-004 
7.485e-004 7.948e+007 1.967e+011 1.000e+004 2.790e-001 1.988e-004 
7.501e-004 7.958e+007 1.970e+011 1.000e+004 2.815e-001 1.997e-004 
7.518e-004 7.968e+007 1.974e+011 1.000e+004 2.858e-001 2.007e-004 
7.534e-004 7.978e+007 1.969e+011 1.000e+004 2.901e-001 2.016e-004 
7.552e-004 7.988e+007 1.970e+011 1.000e+004 2.942e-001 2.026e-004 
7.569e-004 7.999e+007 1.972e+011 1.000e+004 2.933e-001 2.036e-004 
7.586e-004 8.009e+007 1.976e+011 1.000e+004 2.947e-001 2.046e-004 
7.603e-004 8.020e+007 1.980e+011 1.000e+004 3.004e-001 2.057e-004 
7.621e-004 8.030e+007 1.987e+011 1.000e+004 3.025e-001 2.067e-004 
7.638e-004 8.040e+007 1.989e+011 1.000e+004 2.976e-001 2.077e-004 
7.655e-004 8.050e+007 1.983e+011 1.000e+004 2.969e-001 2.087e-004 
7.672e-004 8.060e+007 1.989e+011 1.000e+004 2.986e-001 2.097e-004 
7.689e-004 8.070e+007 1.994e+011 1.000e+004 2.994e-001 2.107e-004 
7.705e-004 8.080e+007 2.001e+011 1.000e+004 2.947e-001 2.117e-004 
7.722e-004 8.089e+007 2.009e+011 1.000e+004 2.934e-001 2.127e-004 
7.740e-004 8.099e+007 2.018e+011 1.000e+004 2.948e-001 2.138e-004 
7.757e-004 8.109e+007 2.024e+011 1.000e+004 2.987e-001 2.148e-004 
7.774e-004 8.118e+007 2.032e+011 1.000e+004 2.931e-001 2.159e-004 
7.791e-004 8.128e+007 2.041e+011 1.000e+004 2.914e-001 2.169e-004 
7.806e-004 8.136e+007 2.046e+011 1.000e+004 2.795e-001 2.178e-004 
7.820e-004 8.144e+007 2.048e+011 1.000e+004 2.908e-001 2.187e-004 
7.833e-004 8.152e+007 2.051e+011 1.000e+004 2.868e-001 2.195e-004 
7.847e-004 8.160e+007 2.041e+011 1.000e+004 2.920e-001 2.204e-004 
7.861e-004 8.168e+007 2.045e+011 1.000e+004 3.031e-001 2.212e-004 
7.875e-004 8.176e+007 2.051e+011 1.000e+004 3.000e-001 2.220e-004 
7.889e-004 8.184e+007 2.059e+011 1.000e+004 2.899e-001 2.229e-004 
7.903e-004 8.192e+007 2.068e+011 1.000e+004 2.944e-001 2.238e-004 
7.918e-004 8.200e+007 2.078e+011 1.000e+004 2.911e-001 2.246e-004 
7.932e-004 8.208e+007 2.088e+011 1.000e+004 2.873e-001 2.255e-004 
7.946e-004 8.216e+007 2.095e+011 1.000e+004 2.823e-001 2.264e-004 
7.960e-004 8.223e+007 2.105e+011 1.000e+004 2.994e-001 2.272e-004 
7.974e-004 8.231e+007 2.113e+011 1.000e+004 3.017e-001 2.281e-004 
7.989e-004 8.239e+007 2.117e+011 1.000e+004 2.820e-001 2.290e-004 
8.003e-004 8.247e+007 2.125e+011 1.000e+004 2.900e-001 2.299e-004 
8.017e-004 8.255e+007 2.132e+011 1.000e+004 2.882e-001 2.307e-004 
8.031e-004 8.263e+007 2.141e+011 1.000e+004 2.802e-001 2.316e-004 
8.045e-004 8.270e+007 2.151e+011 1.000e+004 2.778e-001 2.325e-004 
8.059e-004 8.278e+007 2.161e+011 1.000e+004 2.830e-001 2.334e-004 
8.074e-004 8.286e+007 2.171e+011 1.000e+004 2.698e-001 2.342e-004 
8.088e-004 8.294e+007 2.182e+011 1.000e+004 2.854e-001 2.351e-004 
8.102e-004 8.302e+007 2.193e+011 1.000e+004 2.862e-001 2.360e-004 
8.116e-004 8.309e+007 2.199e+011 1.000e+004 2.881e-001 2.368e-004 
8.129e-004 8.317e+007 2.206e+011 1.000e+004 2.930e-001 2.377e-004 
8.143e-004 8.324e+007 2.215e+011 1.000e+004 2.877e-001 2.386e-004 
8.157e-004 8.332e+007 2.225e+011 1.000e+004 2.835e-001 2.395e-004 
8.171e-004 8.339e+007 2.235e+011 1.000e+004 3.128e-001 2.403e-004 
8.185e-004 8.346e+007 2.244e+011 1.000e+004 2.957e-001 2.412e-004 
8.198e-004 8.353e+007 2.251e+011 1.000e+004 3.025e-001 2.421e-004 
8.212e-004 8.360e+007 2.260e+011 1.000e+004 2.863e-001 2.430e-004 
8.226e-004 8.367e+007 2.261e+011 1.000e+004 3.036e-001 2.439e-004 
8.239e-004 8.374e+007 2.265e+011 1.000e+004 3.104e-001 2.447e-004 
8.254e-004 8.381e+007 2.212e+011 1.000e+004 2.988e-001 2.457e-004 
8.270e-004 8.389e+007 2.220e+011 1.000e+004 2.966e-001 2.467e-004 
8.285e-004 8.397e+007 2.231e+011 1.000e+004 3.039e-001 2.478e-004 
8.301e-004 8.404e+007 2.243e+011 1.000e+004 3.053e-001 2.488e-004 
8.316e-004 8.412e+007 2.255e+011 1.000e+004 3.015e-001 2.498e-004 
8.332e-004 8.419e+007 2.268e+011 1.000e+004 3.012e-001 2.509e-004 
8.347e-004 8.426e+007 2.281e+011 1.000e+004 3.123e-001 2.519e-004 
8.362e-004 8.433e+007 2.294e+011 1.000e+004 3.142e-001 2.529e-004 
8.378e-004 8.441e+007 2.305e+011 1.000e+004 3.098e-001 2.540e-004 
8.393e-004 8.448e+007 2.318e+011 1.000e+004 3.047e-001 2.550e-004 
8.408e-004 8.456e+007 2.330e+011 1.000e+004 3.072e-001 2.560e-004 
8.423e-004 8.463e+007 2.343e+011 1.000e+004 3.127e-001 2.570e-004 
8.439e-004 8.470e+007 2.355e+011 1.000e+004 3.121e-001 2.580e-004 
8.454e-004 8.478e+007 2.367e+011 1.000e+004 3.060e-001 2.590e-004 
8.469e-004 8.485e+007 2.381e+011 1.000e+004 3.094e-001 2.600e-004 
8.484e-004 8.492e+007 2.395e+011 1.000e+004 3.053e-001 2.610e-004 
8.499e-004 8.499e+007 2.407e+011 1.000e+004 2.976e-001 2.620e-004 
8.514e-004 8.506e+007 2.411e+011 1.000e+004 3.025e-001 2.631e-004 
8.529e-004 8.513e+007 2.422e+011 1.000e+004 3.037e-001 2.641e-004 
8.544e-004 8.520e+007 2.429e+011 1.000e+004 3.098e-001 2.652e-004 
8.560e-004 8.527e+007 2.438e+011 1.000e+004 3.021e-001 2.662e-004 
8.575e-004 8.534e+007 2.450e+011 1.000e+004 3.069e-001 2.673e-004 
8.590e-004 8.541e+007 2.457e+011 1.000e+004 3.092e-001 2.683e-004 
8.606e-004 8.548e+007 2.470e+011 1.000e+004 3.142e-001 2.694e-004 
8.621e-004 8.555e+007 2.481e+011 1.000e+004 3.038e-001 2.704e-004 
8.636e-004 8.561e+007 2.489e+011 1.000e+004 3.152e-001 2.715e-004 
8.652e-004 8.568e+007 2.497e+011 1.000e+004 3.189e-001 2.726e-004 
8.667e-004 8.574e+007 2.511e+011 1.000e+004 3.183e-001 2.737e-004 
8.682e-004 8.581e+007 2.525e+011 1.000e+004 3.039e-001 2.747e-004 
8.698e-004 8.587e+007 2.540e+011 1.000e+004 3.078e-001 2.758e-004 
8.713e-004 8.594e+007 2.556e+011 1.000e+004 3.104e-001 2.769e-004 
8.727e-004 8.600e+007 2.570e+011 1.000e+004 3.008e-001 2.779e-004 
8.741e-004 8.606e+007 2.584e+011 1.000e+004 3.029e-001 2.788e-004 
8.755e-004 8.613e+007 2.596e+011 1.000e+004 2.990e-001 2.798e-004 
8.769e-004 8.619e+007 2.609e+011 1.000e+004 2.245e-001 2.807e-004 
8.782e-004 8.626e+007 2.611e+011 1.000e+004 2.106e-001 2.816e-004 
8.796e-004 8.632e+007 2.578e+011 1.000e+004 3.128e-001 2.826e-004 
8.811e-004 8.640e+007 2.582e+011 1.000e+004 3.103e-001 2.836e-004 
8.826e-004 8.647e+007 2.587e+011 1.000e+004 2.968e-001 2.846e-004 
8.841e-004 8.654e+007 2.595e+011 1.000e+004 3.050e-001 2.855e-004 
8.856e-004 8.662e+007 2.602e+011 1.000e+004 3.049e-001 2.865e-004 
8.871e-004 8.670e+007 2.611e+011 1.000e+004 3.018e-001 2.875e-004 
8.886e-004 8.677e+007 2.621e+011 1.000e+004 2.911e-001 2.885e-004 
8.901e-004 8.685e+007 2.630e+011 1.000e+004 2.969e-001 2.894e-004 
8.916e-004 8.692e+007 2.627e+011 1.000e+004 3.037e-001 2.904e-004 
8.931e-004 8.700e+007 2.633e+011 1.000e+004 2.987e-001 2.914e-004 
8.946e-004 8.707e+007 2.637e+011 1.000e+004 2.874e-001 2.924e-004 
8.962e-004 8.715e+007 2.638e+011 1.000e+004 2.950e-001 2.934e-004 
8.977e-004 8.723e+007 2.642e+011 1.000e+004 3.037e-001 2.944e-004 
8.992e-004 8.730e+007 2.648e+011 1.000e+004 2.935e-001 2.954e-004 
9.008e-004 8.738e+007 2.652e+011 1.000e+004 2.836e-001 2.964e-004 
9.023e-004 8.746e+007 2.657e+011 1.000e+004 3.006e-001 2.974e-004 
9.038e-004 8.753e+007 2.662e+011 1.000e+004 3.151e-001 2.984e-004 
9.054e-004 8.761e+007 2.670e+011 1.000e+004 2.844e-001 2.995e-004 
9.069e-004 8.768e+007 2.676e+011 1.000e+004 2.869e-001 3.005e-004 
9.085e-004 8.776e+007 2.682e+011 1.000e+004 2.935e-001 3.015e-004 
9.100e-004 8.784e+007 2.691e+011 1.000e+004 2.813e-001 3.025e-004 
9.116e-004 8.792e+007 2.700e+011 1.000e+004 2.786e-001 3.034e-004 
9.131e-004 8.800e+007 2.710e+011 1.000e+004 2.860e-001 3.044e-004 
9.147e-004 8.808e+007 2.718e+011 1.000e+004 2.960e-001 3.054e-004 
9.162e-004 8.816e+007 2.729e+011 1.000e+004 2.813e-001 3.064e-004 
9.177e-004 8.824e+007 2.742e+011 1.000e+004 2.810e-001 3.074e-004 
9.193e-004 8.831e+007 2.754e+011 1.000e+004 2.899e-001 3.085e-004 
9.208e-004 8.839e+007 2.761e+011 1.000e+004 2.975e-001 3.095e-004 
9.224e-004 8.847e+007 2.773e+011 1.000e+004 2.820e-001 3.105e-004 
9.239e-004 8.854e+007 2.787e+011 1.000e+004 2.812e-001 3.115e-004 
9.255e-004 8.861e+007 2.796e+011 1.000e+004 2.835e-001 3.126e-004 
9.270e-004 8.868e+007 2.809e+011 1.000e+004 2.841e-001 3.136e-004 
9.286e-004 8.876e+007 2.821e+011 1.000e+004 2.749e-001 3.147e-004 
9.301e-004 8.882e+007 2.835e+011 1.000e+004 2.740e-001 3.157e-004 
9.317e-004 8.889e+007 2.850e+011 1.000e+004 2.848e-001 3.168e-004 
9.332e-004 8.896e+007 2.864e+011 1.000e+004 2.896e-001 3.179e-004 
9.348e-004 8.902e+007 2.879e+011 1.000e+004 2.818e-001 3.190e-004 
9.363e-004 8.908e+007 2.896e+011 1.000e+004 2.821e-001 3.202e-004 
9.379e-004 8.914e+007 2.901e+011 1.000e+004 2.917e-001 3.213e-004 
9.395e-004 8.920e+007 2.909e+011 1.000e+004 2.899e-001 3.225e-004 
9.410e-004 8.926e+007 2.917e+011 1.000e+004 2.853e-001 3.236e-004 
9.425e-004 8.932e+007 2.929e+011 1.000e+004 2.824e-001 3.247e-004 
9.440e-004 8.937e+007 2.943e+011 1.000e+004 2.798e-001 3.259e-004 
9.455e-004 8.943e+007 2.955e+011 1.000e+004 2.834e-001 3.270e-004 
9.470e-004 8.949e+007 2.949e+011 1.000e+004 2.851e-001 3.281e-004 
9.485e-004 8.954e+007 2.958e+011 1.000e+004 2.813e-001 3.292e-004 
9.500e-004 8.959e+007 2.971e+011 1.000e+004 2.858e-001 3.303e-004 
9.514e-004 8.964e+007 2.985e+011 1.000e+004 2.951e-001 3.315e-004 
9.529e-004 8.969e+007 3.000e+011 1.000e+004 2.964e-001 3.326e-004 
9.544e-004 8.973e+007 3.015e+011 1.000e+004 2.795e-001 3.338e-004 
9.559e-004 8.978e+007 3.030e+011 1.000e+004 2.808e-001 3.349e-004 
9.573e-004 8.983e+007 3.045e+011 1.000e+004 2.861e-001 3.360e-004 
9.588e-004 8.988e+007 3.058e+011 1.000e+004 2.744e-001 3.372e-004 
9.603e-004 8.992e+007 3.073e+011 1.000e+004 2.744e-001 3.383e-004 
9.617e-004 8.997e+007 3.089e+011 1.000e+004 2.789e-001 3.395e-004 
9.632e-004 9.001e+007 3.105e+011 1.000e+004 2.806e-001 3.406e-004 
9.646e-004 9.005e+007 3.121e+011 1.000e+004 2.751e-001 3.418e-004 
9.661e-004 9.009e+007 3.138e+011 1.000e+004 2.789e-001 3.430e-004 
9.676e-004 9.013e+007 3.142e+011 1.000e+004 2.815e-001 3.442e-004 
9.690e-004 9.017e+007 3.153e+011 1.000e+004 2.762e-001 3.454e-004 
9.705e-004 9.020e+007 3.164e+011 1.000e+004 2.758e-001 3.466e-004 
9.719e-004 9.024e+007 3.160e+011 1.000e+004 2.799e-001 3.478e-004 
9.734e-004 9.028e+007 3.160e+011 1.000e+004 2.814e-001 3.490e-004 
9.748e-004 9.031e+007 3.168e+011 1.000e+004 2.764e-001 3.501e-004 
9.762e-004 9.035e+007 3.178e+011 1.000e+004 2.785e-001 3.513e-004 
9.777e-004 9.038e+007 3.183e+011 1.000e+004 2.826e-001 3.526e-004 
9.791e-004 9.041e+007 3.190e+011 1.000e+004 2.819e-001 3.538e-004 
9.805e-004 9.045e+007 3.193e+011 1.000e+004 2.698e-001 3.550e-004 
9.820e-004 9.048e+007 3.197e+011 1.000e+004 2.752e-001 3.562e-004 
9.834e-004 9.051e+007 3.193e+011 1.000e+004 2.736e-001 3.573e-004 
9.847e-004 9.054e+007 3.183e+011 1.000e+004 2.768e-001 3.585e-004 
9.861e-004 9.058e+007 3.184e+011 1.000e+004 2.631e-001 3.596e-004 
9.875e-004 9.061e+007 3.189e+011 1.000e+004 2.390e-001 3.607e-004 
9.888e-004 9.065e+007 3.191e+011 1.000e+004 2.307e-001 3.618e-004 
9.902e-004 9.069e+007 3.190e+011 1.000e+004 2.408e-001 3.629e-004 
9.916e-004 9.072e+007 3.202e+011 1.000e+004 2.469e-001 3.641e-004 
9.929e-004 9.076e+007 3.210e+011 1.000e+004 2.584e-001 3.652e-004 
9.943e-004 9.080e+007 3.214e+011 1.000e+004 2.489e-001 3.663e-004 
9.956e-004 9.083e+007 3.224e+011 1.000e+004 2.420e-001 3.674e-004 
9.970e-004 9.087e+007 3.226e+011 1.000e+004 2.371e-001 3.685e-004 
9.984e-004 9.091e+007 3.236e+011 1.000e+004 2.345e-001 3.696e-004 
9.997e-004 9.094e+007 3.247e+011 1.000e+004 2.254e-001 3.707e-004 
1.001e-003 9.098e+007 3.254e+011 1.000e+004 2.143e-001 3.718e-004 
1.002e-003 9.102e+007 3.263e+011 1.000e+004 2.792e-001 3.729e-004 
1.004e-003 9.105e+007 3.270e+011 1.000e+004 2.640e-001 3.740e-004 
1.005e-003 9.109e+007 3.280e+011 1.000e+004 2.573e-001 3.752e-004 
1.007e-003 9.112e+007 3.291e+011 1.000e+004 2.604e-001 3.763e-004 
1.008e-003 9.116e+007 3.302e+011 1.000e+004 2.728e-001 3.774e-004 
1.009e-003 9.120e+007 3.311e+011 1.000e+004 2.686e-001 3.785e-004 
1.011e-003 9.123e+007 3.318e+011 1.000e+004 2.655e-001 3.796e-004 
1.012e-003 9.126e+007 3.329e+011 1.000e+004 2.580e-001 3.807e-004 
1.013e-003 9.129e+007 3.341e+011 1.000e+004 2.511e-001 3.819e-004 
1.015e-003 9.133e+007 3.352e+011 1.000e+004 2.546e-001 3.830e-004 
1.016e-003 9.136e+007 3.363e+011 1.000e+004 2.588e-001 3.842e-004 
1.017e-003 9.138e+007 3.376e+011 1.000e+004 2.463e-001 3.853e-004 
1.019e-003 9.141e+007 3.370e+011 1.000e+004 2.686e-001 3.865e-004 
1.020e-003 9.144e+007 3.374e+011 1.000e+004 2.624e-001 3.877e-004 
1.021e-003 9.147e+007 3.379e+011 1.000e+004 2.594e-001 3.888e-004 
1.023e-003 9.150e+007 3.386e+011 1.000e+004 2.344e-001 3.900e-004 
1.024e-003 9.152e+007 3.391e+011 1.000e+004 2.207e-001 3.912e-004 
1.026e-003 9.155e+007 3.397e+011 1.000e+004 2.519e-001 3.923e-004 
1.027e-003 9.157e+007 3.403e+011 1.000e+004 2.629e-001 3.935e-004 
1.028e-003 9.159e+007 3.404e+011 1.000e+004 2.381e-001 3.947e-004 
1.030e-003 9.161e+007 3.412e+011 1.000e+004 2.618e-001 3.959e-004 
1.031e-003 9.163e+007 3.425e+011 1.000e+004 2.483e-001 3.971e-004 
1.032e-003 9.166e+007 3.437e+011 1.000e+004 2.469e-001 3.984e-004 
1.034e-003 9.168e+007 3.416e+011 1.000e+004 2.670e-001 3.996e-004 
1.035e-003 9.169e+007 3.426e+011 1.000e+004 2.600e-001 4.008e-004 
1.036e-003 9.171e+007 3.437e+011 1.000e+004 2.429e-001 4.020e-004 
1.038e-003 9.173e+007 3.447e+011 1.000e+004 2.498e-001 4.032e-004 
1.039e-003 9.175e+007 3.459e+011 1.000e+004 2.629e-001 4.045e-004 
1.040e-003 9.177e+007 3.470e+011 1.000e+004 2.539e-001 4.057e-004 
1.042e-003 9.179e+007 3.481e+011 1.000e+004 2.534e-001 4.069e-004 
1.043e-003 9.181e+007 3.492e+011 1.000e+004 2.453e-001 4.081e-004 
1.045e-003 9.183e+007 3.504e+011 1.000e+004 2.584e-001 4.093e-004 
1.046e-003 9.185e+007 3.516e+011 1.000e+004 2.542e-001 4.106e-004 
1.047e-003 9.187e+007 3.533e+011 1.000e+004 2.533e-001 4.118e-004 
1.049e-003 9.189e+007 3.549e+011 1.000e+004 2.480e-001 4.130e-004 
1.050e-003 9.190e+007 3.567e+011 1.000e+004 2.553e-001 4.143e-004 
1.051e-003 9.192e+007 3.585e+011 1.000e+004 2.515e-001 4.155e-004 
1.053e-003 9.194e+007 3.601e+011 1.000e+004 2.577e-001 4.167e-004 
1.054e-003 9.195e+007 3.616e+011 1.000e+004 2.738e-001 4.180e-004 
1.055e-003 9.197e+007 3.631e+011 1.000e+004 2.437e-001 4.192e-004 
1.057e-003 9.198e+007 3.643e+011 1.000e+004 2.558e-001 4.205e-004 
1.058e-003 9.200e+007 3.653e+011 1.000e+004 2.626e-001 4.217e-004 
1.059e-003 9.201e+007 3.662e+011 1.000e+004 2.457e-001 4.230e-004 
1.061e-003 9.203e+007 3.614e+011 1.000e+004 2.694e-001 4.242e-004 
1.062e-003 9.205e+007 3.629e+011 1.000e+004 2.376e-001 4.255e-004 
1.063e-003 9.207e+007 3.645e+011 1.000e+004 2.239e-001 4.267e-004 
1.065e-003 9.209e+007 3.660e+011 1.000e+004 2.249e-001 4.279e-004 
1.066e-003 9.211e+007 3.670e+011 1.000e+004 2.121e-001 4.291e-004 
1.068e-003 9.213e+007 3.675e+011 1.000e+004 2.240e-001 4.303e-004 
1.069e-003 9.215e+007 3.685e+011 1.000e+004 2.442e-001 4.315e-004 
1.070e-003 9.218e+007 3.694e+011 1.000e+004 2.257e-001 4.327e-004 
1.072e-003 9.220e+007 3.690e+011 1.000e+004 2.401e-001 4.339e-004 
1.073e-003 9.223e+007 3.698e+011 1.000e+004 2.608e-001 4.351e-004 
1.074e-003 9.225e+007 3.709e+011 1.000e+004 2.314e-001 4.362e-004 
1.076e-003 9.228e+007 3.719e+011 1.000e+004 2.413e-001 4.374e-004 
1.077e-003 9.231e+007 3.731e+011 1.000e+004 2.272e-001 4.385e-004 
1.078e-003 9.234e+007 3.745e+011 1.000e+004 2.150e-001 4.397e-004 
1.080e-003 9.237e+007 3.760e+011 1.000e+004 2.091e-001 4.408e-004 
1.081e-003 9.240e+007 3.758e+011 1.000e+004 2.367e-001 4.420e-004 
1.082e-003 9.243e+007 3.766e+011 1.000e+004 2.163e-001 4.431e-004 
1.084e-003 9.246e+007 3.777e+011 1.000e+004 2.027e-001 4.443e-004 
1.085e-003 9.250e+007 3.781e+011 1.000e+004 2.155e-001 4.454e-004 
1.086e-003 9.253e+007 3.783e+011 1.000e+004 2.063e-001 4.465e-004 
1.088e-003 9.256e+007 3.796e+011 1.000e+004 2.063e-001 4.476e-004 
1.089e-003 9.260e+007 3.803e+011 1.000e+004 2.122e-001 4.488e-004 
1.091e-003 9.263e+007 3.810e+011 1.000e+004 2.050e-001 4.499e-004 
1.092e-003 9.266e+007 3.818e+011 1.000e+004 2.236e-001 4.511e-004 
1.093e-003 9.268e+007 3.821e+011 1.000e+004 2.027e-001 4.522e-004 
1.095e-003 9.271e+007 3.830e+011 1.000e+004 2.168e-001 4.534e-004 
1.096e-003 9.273e+007 3.840e+011 1.000e+004 2.412e-001 4.546e-004 
1.097e-003 9.275e+007 3.827e+011 1.000e+004 2.170e-001 4.558e-004 
1.099e-003 9.278e+007 3.821e+011 1.000e+004 2.249e-001 4.570e-004 
1.100e-003 9.280e+007 3.825e+011 1.000e+004 1.988e-001 4.582e-004 
1.101e-003 9.282e+007 3.831e+011 1.000e+004 2.209e-001 4.594e-004 
1.103e-003 9.284e+007 3.839e+011 1.000e+004 2.118e-001 4.606e-004 
1.104e-003 9.286e+007 3.848e+011 1.000e+004 2.235e-001 4.618e-004 
1.105e-003 9.288e+007 3.859e+011 1.000e+004 2.217e-001 4.630e-004 
1.107e-003 9.290e+007 3.871e+011 1.000e+004 1.914e-001 4.642e-004 
1.108e-003 9.292e+007 3.884e+011 1.000e+004 2.231e-001 4.655e-004 
1.110e-003 9.294e+007 3.893e+011 1.000e+004 2.125e-001 4.667e-004 
1.111e-003 9.295e+007 3.901e+011 1.000e+004 2.377e-001 4.680e-004 
1.112e-003 9.297e+007 3.911e+011 1.000e+004 2.322e-001 4.692e-004 
1.114e-003 9.298e+007 3.917e+011 1.000e+004 1.875e-001 4.705e-004 
1.115e-003 9.299e+007 3.925e+011 1.000e+004 2.498e-001 4.718e-004 
1.116e-003 9.300e+007 3.936e+011 1.000e+004 2.591e-001 4.731e-004 
1.118e-003 9.301e+007 3.950e+011 1.000e+004 2.725e-001 4.743e-004 
1.119e-003 9.302e+007 3.964e+011 1.000e+004 2.496e-001 4.756e-004 
1.120e-003 9.303e+007 3.979e+011 1.000e+004 2.432e-001 4.769e-004 
1.122e-003 9.304e+007 3.994e+011 1.000e+004 2.155e-001 4.782e-004 
1.123e-003 9.306e+007 4.004e+011 1.000e+004 2.450e-001 4.795e-004 
1.124e-003 9.307e+007 4.013e+011 1.000e+004 2.470e-001 4.807e-004 
1.126e-003 9.308e+007 4.024e+011 1.000e+004 2.479e-001 4.820e-004 
1.127e-003 9.309e+007 4.028e+011 1.000e+004 2.266e-001 4.833e-004 
1.129e-003 9.310e+007 4.033e+011 1.000e+004 2.404e-001 4.846e-004 
1.130e-003 9.312e+007 4.041e+011 1.000e+004 2.202e-001 4.858e-004 
1.131e-003 9.313e+007 4.050e+011 1.000e+004 2.146e-001 4.871e-004 
1.133e-003 9.315e+007 4.060e+011 1.000e+004 2.080e-001 4.883e-004 
1.134e-003 9.316e+007 4.071e+011 1.000e+004 2.525e-001 4.896e-004 
1.135e-003 9.317e+007 4.082e+011 1.000e+004 2.305e-001 4.909e-004 
1.137e-003 9.319e+007 4.013e+011 1.000e+004 2.475e-001 4.921e-004 
1.138e-003 9.320e+007 3.911e+011 1.000e+004 2.377e-001 4.934e-004 
1.139e-003 9.321e+007 3.891e+011 1.000e+004 2.528e-001 4.947e-004 
1.141e-003 9.322e+007 3.892e+011 1.000e+004 2.425e-001 4.960e-004 
1.142e-003 9.323e+007 3.895e+011 1.000e+004 2.440e-001 4.973e-004 
1.143e-003 9.324e+007 3.904e+011 1.000e+004 2.409e-001 4.985e-004 
1.145e-003 9.325e+007 3.911e+011 1.000e+004 2.314e-001 4.998e-004 
1.146e-003 9.326e+007 3.920e+011 1.000e+004 2.366e-001 5.011e-004 
1.148e-003 9.327e+007 3.931e+011 1.000e+004 2.298e-001 5.024e-004 
1.149e-003 9.327e+007 3.946e+011 1.000e+004 2.432e-001 5.037e-004 
1.150e-003 9.328e+007 3.875e+011 1.000e+004 2.483e-001 5.051e-004 
1.152e-003 9.328e+007 3.894e+011 1.000e+004 2.289e-001 5.064e-004 
1.153e-003 9.328e+007 3.914e+011 1.000e+004 2.389e-001 5.078e-004 
1.154e-003 9.328e+007 3.921e+011 1.000e+004 2.888e-001 5.092e-004 
1.156e-003 9.327e+007 3.927e+011 1.000e+004 2.856e-001 5.105e-004 
1.157e-003 9.327e+007 3.942e+011 1.000e+004 2.285e-001 5.119e-004 
1.158e-003 9.327e+007 3.957e+011 1.000e+004 2.335e-001 5.133e-004 
1.160e-003 9.326e+007 3.971e+011 1.000e+004 2.224e-001 5.147e-004 
1.161e-003 9.325e+007 3.979e+011 1.000e+004 2.384e-001 5.161e-004 
1.162e-003 9.324e+007 3.891e+011 1.000e+004 2.353e-001 5.175e-004 
1.164e-003 9.323e+007 3.795e+011 1.000e+004 3.030e-001 5.190e-004 
1.165e-003 9.321e+007 3.805e+011 1.000e+004 2.993e-001 5.204e-004 
1.167e-003 9.320e+007 3.814e+011 1.000e+004 2.965e-001 5.219e-004 
1.168e-003 9.318e+007 3.824e+011 1.000e+004 2.486e-001 5.234e-004 
1.169e-003 9.316e+007 3.839e+011 1.000e+004 3.065e-001 5.249e-004 
1.171e-003 9.315e+007 3.851e+011 1.000e+004 3.030e-001 5.263e-004 
1.172e-003 9.313e+007 3.865e+011 1.000e+004 3.047e-001 5.278e-004 
1.173e-003 9.312e+007 3.840e+011 1.000e+004 3.117e-001 5.292e-004 
1.175e-003 9.311e+007 3.851e+011 1.000e+004 2.932e-001 5.306e-004 
1.176e-003 9.310e+007 3.865e+011 1.000e+004 2.823e-001 5.321e-004 
1.177e-003 9.309e+007 3.878e+011 1.000e+004 2.426e-001 5.335e-004 
1.179e-003 9.308e+007 3.887e+011 1.000e+004 2.429e-001 5.349e-004 
1.180e-003 9.307e+007 3.904e+011 1.000e+004 2.510e-001 5.363e-004 
1.181e-003 9.306e+007 3.921e+011 1.000e+004 2.520e-001 5.378e-004 
1.183e-003 9.305e+007 3.939e+011 1.000e+004 2.317e-001 5.392e-004 
1.184e-003 9.304e+007 3.959e+011 1.000e+004 2.337e-001 5.406e-004 
1.185e-003 9.303e+007 3.978e+011 1.000e+004 2.476e-001 5.420e-004 
1.187e-003 9.302e+007 3.962e+011 1.000e+004 2.505e-001 5.434e-004 
1.188e-003 9.302e+007 3.982e+011 1.000e+004 2.244e-001 5.448e-004 
1.190e-003 9.301e+007 4.000e+011 1.000e+004 2.355e-001 5.462e-004 
1.191e-003 9.301e+007 4.018e+011 1.000e+004 2.754e-001 5.476e-004 
1.192e-003 9.300e+007 4.036e+011 1.000e+004 2.594e-001 5.490e-004 
1.194e-003 9.299e+007 4.054e+011 1.000e+004 2.790e-001 5.504e-004 
1.195e-003 9.298e+007 4.072e+011 1.000e+004 2.791e-001 5.518e-004 
1.196e-003 9.297e+007 4.032e+011 1.000e+004 2.752e-001 5.533e-004 
1.198e-003 9.296e+007 4.048e+011 1.000e+004 2.771e-001 5.547e-004 
1.199e-003 9.294e+007 4.064e+011 1.000e+004 2.823e-001 5.562e-004 
1.200e-003 9.292e+007 4.062e+011 1.000e+004 2.800e-001 5.577e-004 
1.202e-003 9.290e+007 4.073e+011 1.000e+004 2.670e-001 5.592e-004 
1.203e-003 9.288e+007 4.089e+011 1.000e+004 2.857e-001 5.607e-004 
1.204e-003 9.286e+007 4.012e+011 1.000e+004 2.853e-001 5.622e-004 
1.206e-003 9.284e+007 4.019e+011 1.000e+004 2.827e-001 5.637e-004 
1.207e-003 9.282e+007 4.032e+011 1.000e+004 2.861e-001 5.652e-004 
1.209e-003 9.280e+007 4.048e+011 1.000e+004 2.989e-001 5.667e-004 
1.210e-003 9.278e+007 4.066e+011 1.000e+004 2.806e-001 5.682e-004 
1.211e-003 9.275e+007 4.071e+011 1.000e+004 2.734e-001 5.697e-004 
1.213e-003 9.273e+007 4.079e+011 1.000e+004 2.768e-001 5.712e-004 
1.214e-003 9.271e+007 4.090e+011 1.000e+004 2.760e-001 5.727e-004 
1.215e-003 9.268e+007 4.100e+011 1.000e+004 2.635e-001 5.742e-004 
1.217e-003 9.267e+007 4.078e+011 1.000e+004 2.779e-001 5.757e-004 
1.218e-003 9.265e+007 4.092e+011 1.000e+004 2.718e-001 5.772e-004 
1.219e-003 9.263e+007 4.111e+011 1.000e+004 2.532e-001 5.786e-004 
1.221e-003 9.262e+007 4.111e+011 1.000e+004 2.490e-001 5.801e-004 
1.222e-003 9.261e+007 4.115e+011 1.000e+004 2.623e-001 5.815e-004 
1.223e-003 9.259e+007 4.121e+011 1.000e+004 2.503e-001 5.830e-004 
1.225e-003 9.259e+007 4.131e+011 1.000e+004 2.530e-001 5.844e-004 
1.226e-003 9.258e+007 4.143e+011 1.000e+004 2.447e-001 5.858e-004 
1.227e-003 9.257e+007 4.146e+011 1.000e+004 2.444e-001 5.872e-004 
1.229e-003 9.257e+007 4.155e+011 1.000e+004 2.523e-001 5.886e-004 
1.230e-003 9.256e+007 4.167e+011 1.000e+004 2.486e-001 5.900e-004 
1.232e-003 9.256e+007 4.179e+011 1.000e+004 2.343e-001 5.914e-004 
1.233e-003 9.255e+007 4.188e+011 1.000e+004 2.475e-001 5.928e-004 
1.234e-003 9.255e+007 4.194e+011 1.000e+004 2.517e-001 5.942e-004 
1.236e-003 9.254e+007 4.096e+011 1.000e+004 2.500e-001 5.956e-004 
1.237e-003 9.253e+007 4.102e+011 1.000e+004 2.511e-001 5.970e-004 
1.238e-003 9.252e+007 4.109e+011 1.000e+004 2.488e-001 5.984e-004 
1.240e-003 9.251e+007 4.120e+011 1.000e+004 2.513e-001 5.998e-004 
1.241e-003 9.251e+007 4.128e+011 1.000e+004 2.459e-001 6.012e-004 
1.242e-003 9.251e+007 4.136e+011 1.000e+004 2.463e-001 6.026e-004 
1.244e-003 9.250e+007 4.144e+011 1.000e+004 2.488e-001 6.040e-004 
1.245e-003 9.250e+007 4.155e+011 1.000e+004 2.304e-001 6.054e-004 
1.247e-003 9.250e+007 4.164e+011 1.000e+004 2.284e-001 6.068e-004 
1.248e-003 9.249e+007 4.173e+011 1.000e+004 2.407e-001 6.082e-004 
1.249e-003 9.249e+007 4.175e+011 1.000e+004 2.415e-001 6.096e-004 
1.251e-003 9.248e+007 4.179e+011 1.000e+004 2.279e-001 6.110e-004 
1.252e-003 9.248e+007 4.184e+011 1.000e+004 2.418e-001 6.124e-004 
1.253e-003 9.247e+007 4.155e+011 1.000e+004 2.347e-001 6.138e-004 
1.255e-003 9.247e+007 4.145e+011 1.000e+004 2.409e-001 6.152e-004 
1.256e-003 9.246e+007 4.134e+011 1.000e+004 2.509e-001 6.165e-004 
1.257e-003 9.246e+007 4.129e+011 1.000e+004 2.513e-001 6.179e-004 
1.259e-003 9.246e+007 4.124e+011 1.000e+004 2.446e-001 6.193e-004 
1.260e-003 9.246e+007 4.119e+011 1.000e+004 2.496e-001 6.206e-004 
1.261e-003 9.246e+007 4.117e+011 1.000e+004 2.554e-001 6.220e-004 
1.263e-003 9.246e+007 4.103e+011 1.000e+004 2.555e-001 6.233e-004 
1.264e-003 9.246e+007 4.078e+011 1.000e+004 2.551e-001 6.247e-004 
1.266e-003 9.246e+007 4.059e+011 1.000e+004 2.323e-001 6.260e-004 
1.267e-003 9.247e+007 4.054e+011 1.000e+004 2.434e-001 6.273e-004 
1.268e-003 9.247e+007 4.042e+011 1.000e+004 2.527e-001 6.287e-004 
1.270e-003 9.248e+007 4.036e+011 1.000e+004 2.500e-001 6.300e-004 
1.271e-003 9.248e+007 4.033e+011 1.000e+004 2.439e-001 6.313e-004 
1.272e-003 9.248e+007 4.035e+011 1.000e+004 2.595e-001 6.327e-004 
1.274e-003 9.248e+007 4.040e+011 1.000e+004 2.652e-001 6.340e-004 
1.275e-003 9.249e+007 4.047e+011 1.000e+004 2.442e-001 6.353e-004 
1.276e-003 9.249e+007 4.054e+011 1.000e+004 2.536e-001 6.367e-004 
1.278e-003 9.249e+007 4.061e+011 1.000e+004 2.353e-001 6.381e-004 
1.279e-003 9.249e+007 4.067e+011 1.000e+004 2.697e-001 6.394e-004 
1.280e-003 9.248e+007 4.077e+011 1.000e+004 2.479e-001 6.408e-004 
1.282e-003 9.248e+007 4.086e+011 1.000e+004 2.413e-001 6.422e-004 
1.283e-003 9.247e+007 4.096e+011 1.000e+004 2.456e-001 6.436e-004 
1.285e-003 9.247e+007 4.103e+011 1.000e+004 2.405e-001 6.450e-004 
1.286e-003 9.246e+007 4.109e+011 1.000e+004 2.443e-001 6.464e-004 
1.287e-003 9.246e+007 4.119e+011 1.000e+004 2.472e-001 6.478e-004 
1.289e-003 9.245e+007 4.131e+011 1.000e+004 2.523e-001 6.492e-004 
1.290e-003 9.245e+007 4.147e+011 1.000e+004 2.397e-001 6.506e-004 
1.291e-003 9.244e+007 4.163e+011 1.000e+004 2.440e-001 6.520e-004 
1.293e-003 9.243e+007 4.178e+011 1.000e+004 2.458e-001 6.534e-004 
1.294e-003 9.242e+007 4.194e+011 1.000e+004 2.165e-001 6.549e-004 
1.295e-003 9.240e+007 4.193e+011 1.000e+004 2.484e-001 6.563e-004 
1.297e-003 9.239e+007 4.199e+011 1.000e+004 2.466e-001 6.577e-004 
1.298e-003 9.238e+007 4.206e+011 1.000e+004 2.485e-001 6.591e-004 
1.299e-003 9.237e+007 4.217e+011 1.000e+004 2.438e-001 6.606e-004 
1.301e-003 9.237e+007 4.227e+011 1.000e+004 2.294e-001 6.620e-004 
1.302e-003 9.236e+007 4.240e+011 1.000e+004 2.338e-001 6.634e-004 
1.304e-003 9.235e+007 4.256e+011 1.000e+004 2.468e-001 6.648e-004 
1.305e-003 9.234e+007 4.241e+011 1.000e+004 2.470e-001 6.662e-004 
1.306e-003 9.234e+007 4.250e+011 1.000e+004 2.460e-001 6.676e-004 
1.308e-003 9.233e+007 4.259e+011 1.000e+004 2.470e-001 6.690e-004 
1.309e-003 9.232e+007 4.248e+011 1.000e+004 2.633e-001 6.704e-004 
1.310e-003 9.231e+007 4.255e+011 1.000e+004 2.350e-001 6.718e-004 
1.312e-003 9.230e+007 4.273e+011 1.000e+004 2.229e-001 6.733e-004 
1.313e-003 9.229e+007 4.206e+011 1.000e+004 2.455e-001 6.747e-004 
1.314e-003 9.227e+007 4.224e+011 1.000e+004 2.350e-001 6.762e-004 
1.316e-003 9.225e+007 4.233e+011 1.000e+004 2.690e-001 6.777e-004 
1.317e-003 9.223e+007 4.250e+011 1.000e+004 2.664e-001 6.792e-004 
1.318e-003 9.221e+007 4.269e+011 1.000e+004 2.519e-001 6.807e-004 
1.320e-003 9.218e+007 4.287e+011 1.000e+004 2.367e-001 6.822e-004 
1.321e-003 9.216e+007 4.304e+011 1.000e+004 2.458e-001 6.838e-004 
1.323e-003 9.213e+007 4.320e+011 1.000e+004 2.770e-001 6.853e-004 
1.324e-003 9.210e+007 4.334e+011 1.000e+004 2.537e-001 6.869e-004 
1.325e-003 9.207e+007 4.352e+011 1.000e+004 2.609e-001 6.884e-004 
1.327e-003 9.204e+007 4.298e+011 1.000e+004 2.540e-001 6.900e-004 
1.328e-003 9.201e+007 4.252e+011 1.000e+004 2.534e-001 6.915e-004 
1.329e-003 9.199e+007 4.267e+011 1.000e+004 2.475e-001 6.931e-004 
1.331e-003 9.196e+007 4.282e+011 1.000e+004 2.688e-001 6.946e-004 
1.332e-003 9.193e+007 4.302e+011 1.000e+004 2.653e-001 6.962e-004 
1.333e-003 9.191e+007 4.324e+011 1.000e+004 2.813e-001 6.977e-004 
1.335e-003 9.188e+007 4.348e+011 1.000e+004 2.496e-001 6.993e-004 
1.336e-003 9.185e+007 4.370e+011 1.000e+004 2.722e-001 7.008e-004 
1.337e-003 9.182e+007 4.393e+011 1.000e+004 2.593e-001 7.024e-004 
1.339e-003 9.180e+007 4.416e+011 1.000e+004 2.558e-001 7.039e-004 
1.340e-003 9.178e+007 4.429e+011 1.000e+004 2.680e-001 7.054e-004 
1.342e-003 9.176e+007 4.445e+011 1.000e+004 2.580e-001 7.069e-004 
1.343e-003 9.174e+007 4.464e+011 1.000e+004 2.634e-001 7.084e-004 
1.344e-003 9.172e+007 4.485e+011 1.000e+004 2.657e-001 7.099e-004 
1.346e-003 9.169e+007 4.505e+011 1.000e+004 2.490e-001 7.114e-004 
1.347e-003 9.167e+007 4.525e+011 1.000e+004 2.480e-001 7.130e-004 
1.348e-003 9.165e+007 4.547e+011 1.000e+004 2.490e-001 7.145e-004 
1.350e-003 9.163e+007 4.567e+011 1.000e+004 2.317e-001 7.160e-004 
1.351e-003 9.160e+007 4.579e+011 1.000e+004 2.419e-001 7.175e-004 
1.352e-003 9.158e+007 4.595e+011 1.000e+004 2.333e-001 7.190e-004 
1.354e-003 9.156e+007 4.610e+011 1.000e+004 2.483e-001 7.205e-004 
1.355e-003 9.155e+007 4.624e+011 1.000e+004 2.153e-001 7.220e-004 
1.357e-003 9.153e+007 4.640e+011 1.000e+004 2.327e-001 7.234e-004 
1.358e-003 9.152e+007 4.650e+011 1.000e+004 2.085e-001 7.248e-004 
1.359e-003 9.152e+007 4.631e+011 1.000e+004 1.957e-001 7.262e-004 
1.361e-003 9.152e+007 4.643e+011 1.000e+004 2.070e-001 7.276e-004 
1.362e-003 9.152e+007 4.654e+011 1.000e+004 1.968e-001 7.290e-004 
1.363e-003 9.152e+007 4.654e+011 1.000e+004 2.035e-001 7.303e-004 
1.365e-003 9.152e+007 4.661e+011 1.000e+004 2.190e-001 7.317e-004 
1.366e-003 9.152e+007 4.667e+011 1.000e+004 1.935e-001 7.330e-004 
1.367e-003 9.153e+007 4.684e+011 1.000e+004 2.038e-001 7.344e-004 
1.369e-003 9.153e+007 4.701e+011 1.000e+004 2.081e-001 7.357e-004 
1.370e-003 9.153e+007 4.717e+011 1.000e+004 1.965e-001 7.371e-004 
1.372e-003 9.153e+007 4.734e+011 1.000e+004 1.965e-001 7.384e-004 
1.373e-003 9.153e+007 4.752e+011 1.000e+004 2.020e-001 7.398e-004 
1.374e-003 9.154e+007 4.770e+011 1.000e+004 2.068e-001 7.411e-004 
1.376e-003 9.154e+007 4.791e+011 1.000e+004 1.883e-001 7.424e-004 
1.377e-003 9.154e+007 4.806e+011 1.000e+004 2.134e-001 7.438e-004 
1.378e-003 9.154e+007 4.820e+011 1.000e+004 2.052e-001 7.451e-004 
1.380e-003 9.154e+007 4.835e+011 1.000e+004 1.860e-001 7.465e-004 
1.381e-003 9.154e+007 4.843e+011 1.000e+004 1.924e-001 7.479e-004 
1.382e-003 9.153e+007 4.854e+011 1.000e+004 1.898e-001 7.492e-004 
1.384e-003 9.153e+007 4.864e+011 1.000e+004 2.214e-001 7.506e-004 
1.385e-003 9.152e+007 4.882e+011 1.000e+004 1.822e-001 7.520e-004 
1.386e-003 9.152e+007 4.901e+011 1.000e+004 2.020e-001 7.534e-004 
1.388e-003 9.151e+007 4.918e+011 1.000e+004 2.136e-001 7.548e-004 
1.389e-003 9.150e+007 4.936e+011 1.000e+004 2.029e-001 7.562e-004 
1.390e-003 9.149e+007 4.946e+011 1.000e+004 2.159e-001 7.576e-004 
1.392e-003 9.148e+007 4.963e+011 1.000e+004 2.116e-001 7.591e-004 
1.393e-003 9.146e+007 4.978e+011 1.000e+004 2.124e-001 7.605e-004 
1.394e-003 9.145e+007 4.995e+011 1.000e+004 2.118e-001 7.620e-004 
1.396e-003 9.143e+007 4.974e+011 1.000e+004 2.347e-001 7.635e-004 
1.397e-003 9.140e+007 4.981e+011 1.000e+004 2.405e-001 7.650e-004 
1.399e-003 9.138e+007 4.998e+011 1.000e+004 2.133e-001 7.665e-004 
1.400e-003 9.136e+007 5.016e+011 1.000e+004 2.252e-001 7.680e-004 
1.401e-003 9.134e+007 5.032e+011 1.000e+004 2.248e-001 7.695e-004 
1.403e-003 9.131e+007 5.006e+011 1.000e+004 2.203e-001 7.711e-004 
1.404e-003 9.128e+007 5.011e+011 1.000e+004 2.166e-001 7.726e-004 
1.405e-003 9.125e+007 5.023e+011 1.000e+004 2.290e-001 7.742e-004 
1.407e-003 9.122e+007 5.042e+011 1.000e+004 2.329e-001 7.757e-004 
1.408e-003 9.120e+007 5.019e+011 1.000e+004 2.301e-001 7.772e-004 
1.409e-003 9.117e+007 5.024e+011 1.000e+004 2.183e-001 7.788e-004 
1.411e-003 9.114e+007 4.992e+011 1.000e+004 2.399e-001 7.803e-004 
1.412e-003 9.111e+007 5.002e+011 1.000e+004 2.263e-001 7.819e-004 
1.413e-003 9.108e+007 5.008e+011 1.000e+004 2.285e-001 7.834e-004 
1.415e-003 9.105e+007 5.020e+011 1.000e+004 2.319e-001 7.850e-004 
1.416e-003 9.102e+007 5.037e+011 1.000e+004 2.216e-001 7.865e-004 
1.417e-003 9.100e+007 5.048e+011 1.000e+004 2.250e-001 7.881e-004 
1.419e-003 9.097e+007 5.055e+011 1.000e+004 2.412e-001 7.896e-004 
1.420e-003 9.095e+007 5.050e+011 1.000e+004 2.186e-001 7.911e-004 
1.422e-003 9.092e+007 5.058e+011 1.000e+004 2.282e-001 7.927e-004 
1.423e-003 9.089e+007 5.070e+011 1.000e+004 2.210e-001 7.942e-004 
1.424e-003 9.086e+007 5.073e+011 1.000e+004 2.369e-001 7.958e-004 
1.426e-003 9.083e+007 5.074e+011 1.000e+004 2.248e-001 7.973e-004 
1.427e-003 9.081e+007 5.087e+011 1.000e+004 2.343e-001 7.988e-004 
1.428e-003 9.078e+007 5.092e+011 1.000e+004 2.311e-001 8.004e-004 
1.430e-003 9.076e+007 5.067e+011 1.000e+004 2.416e-001 8.019e-004 
1.431e-003 9.074e+007 5.050e+011 1.000e+004 2.303e-001 8.034e-004 
1.432e-003 9.072e+007 5.032e+011 1.000e+004 2.185e-001 8.049e-004 
1.434e-003 9.070e+007 5.029e+011 1.000e+004 2.152e-001 8.063e-004 
1.435e-003 9.069e+007 5.035e+011 1.000e+004 2.140e-001 8.078e-004 
1.436e-003 9.067e+007 5.043e+011 1.000e+004 2.305e-001 8.093e-004 
1.438e-003 9.065e+007 5.053e+011 1.000e+004 2.136e-001 8.107e-004 
1.439e-003 9.063e+007 5.061e+011 1.000e+004 2.223e-001 8.122e-004 
1.440e-003 9.061e+007 5.053e+011 1.000e+004 2.211e-001 8.137e-004 
1.442e-003 9.058e+007 5.056e+011 1.000e+004 2.379e-001 8.152e-004 
1.443e-003 9.056e+007 5.066e+011 1.000e+004 2.180e-001 8.167e-004 
1.444e-003 9.054e+007 5.041e+011 1.000e+004 2.349e-001 8.183e-004 
1.446e-003 9.051e+007 5.028e+011 1.000e+004 2.313e-001 8.198e-004 
1.447e-003 9.049e+007 5.022e+011 1.000e+004 2.248e-001 8.213e-004 
1.448e-003 9.047e+007 5.019e+011 1.000e+004 2.093e-001 8.228e-004 
1.450e-003 9.045e+007 5.014e+011 1.000e+004 2.292e-001 8.243e-004 
1.451e-003 9.042e+007 5.019e+011 1.000e+004 2.393e-001 8.258e-004 
1.453e-003 9.040e+007 5.010e+011 1.000e+004 2.301e-001 8.273e-004 
1.454e-003 9.038e+007 5.016e+011 1.000e+004 2.322e-001 8.288e-004 
1.455e-003 9.036e+007 5.026e+011 1.000e+004 2.560e-001 8.303e-004 
1.457e-003 9.034e+007 5.038e+011 1.000e+004 2.368e-001 8.318e-004 
1.458e-003 9.031e+007 5.044e+011 1.000e+004 2.305e-001 8.333e-004 
1.459e-003 9.029e+007 5.051e+011 1.000e+004 2.350e-001 8.348e-004 
1.461e-003 9.028e+007 5.061e+011 1.000e+004 2.283e-001 8.362e-004 
1.462e-003 9.026e+007 5.073e+011 1.000e+004 2.169e-001 8.377e-004 
1.463e-003 9.024e+007 5.076e+011 1.000e+004 2.256e-001 8.392e-004 
1.465e-003 9.023e+007 5.068e+011 1.000e+004 2.191e-001 8.406e-004 
1.466e-003 9.022e+007 5.076e+011 1.000e+004 2.094e-001 8.420e-004 
1.467e-003 9.021e+007 5.046e+011 1.000e+004 2.220e-001 8.435e-004 
1.469e-003 9.020e+007 5.061e+011 1.000e+004 2.061e-001 8.449e-004 
1.470e-003 9.019e+007 5.074e+011 1.000e+004 2.226e-001 8.463e-004 
1.471e-003 9.017e+007 5.085e+011 1.000e+004 2.133e-001 8.478e-004 
1.473e-003 9.016e+007 5.100e+011 1.000e+004 2.244e-001 8.492e-004 
1.474e-003 9.015e+007 5.104e+011 1.000e+004 2.180e-001 8.506e-004 
1.475e-003 9.013e+007 5.074e+011 1.000e+004 2.267e-001 8.521e-004 
1.477e-003 9.012e+007 5.090e+011 1.000e+004 2.208e-001 8.535e-004 
1.478e-003 9.011e+007 5.099e+011 1.000e+004 2.106e-001 8.550e-004 
1.480e-003 9.009e+007 5.071e+011 1.000e+004 2.128e-001 8.564e-004 
1.481e-003 9.008e+007 5.067e+011 1.000e+004 2.373e-001 8.578e-004 
1.482e-003 9.007e+007 4.959e+011 1.000e+004 2.216e-001 8.593e-004 
1.484e-003 9.005e+007 4.956e+011 1.000e+004 2.134e-001 8.607e-004 
1.485e-003 9.004e+007 4.937e+011 1.000e+004 1.811e-001 8.622e-004 
1.486e-003 9.003e+007 4.943e+011 1.000e+004 2.083e-001 8.636e-004 
1.488e-003 9.001e+007 4.935e+011 1.000e+004 2.200e-001 8.651e-004 
1.489e-003 8.999e+007 4.938e+011 1.000e+004 2.084e-001 8.666e-004 
1.490e-003 8.997e+007 4.928e+011 1.000e+004 2.088e-001 8.681e-004 
1.492e-003 8.996e+007 4.925e+011 1.000e+004 2.159e-001 8.696e-004 
1.493e-003 8.994e+007 4.930e+011 1.000e+004 2.055e-001 8.711e-004 
1.494e-003 8.992e+007 4.942e+011 1.000e+004 2.070e-001 8.726e-004 
1.496e-003 8.990e+007 4.959e+011 1.000e+004 2.039e-001 8.741e-004 
1.497e-003 8.987e+007 4.976e+011 1.000e+004 2.446e-001 8.756e-004 
1.499e-003 8.985e+007 4.987e+011 1.000e+004 2.204e-001 8.771e-004 
1.500e-003 8.983e+007 4.994e+011 1.000e+004 1.987e-001 8.786e-004 
1.501e-003 8.981e+007 4.963e+011 1.000e+004 2.255e-001 8.801e-004 
1.503e-003 8.978e+007 4.950e+011 1.000e+004 1.810e-001 8.816e-004 
1.504e-003 8.976e+007 4.949e+011 1.000e+004 2.130e-001 8.831e-004 
1.505e-003 8.975e+007 4.959e+011 1.000e+004 2.373e-001 8.846e-004 
1.507e-003 8.973e+007 4.857e+011 1.000e+004 2.194e-001 8.861e-004 
1.508e-003 8.971e+007 4.864e+011 1.000e+004 2.289e-001 8.875e-004 
1.509e-003 8.970e+007 4.875e+011 1.000e+004 2.300e-001 8.890e-004 
1.511e-003 8.969e+007 4.882e+011 1.000e+004 2.450e-001 8.904e-004 
1.512e-003 8.968e+007 4.892e+011 1.000e+004 2.200e-001 8.919e-004 
1.513e-003 8.966e+007 4.865e+011 1.000e+004 2.135e-001 8.933e-004 
1.515e-003 8.965e+007 4.866e+011 1.000e+004 2.401e-001 8.947e-004 
1.516e-003 8.963e+007 4.872e+011 1.000e+004 2.514e-001 8.962e-004 
1.517e-003 8.961e+007 4.870e+011 1.000e+004 2.348e-001 8.977e-004 
1.519e-003 8.959e+007 4.870e+011 1.000e+004 2.334e-001 8.992e-004 
1.520e-003 8.957e+007 4.874e+011 1.000e+004 2.332e-001 9.006e-004 
1.522e-003 8.956e+007 4.877e+011 1.000e+004 2.032e-001 9.021e-004 
1.523e-003 8.954e+007 4.872e+011 1.000e+004 2.421e-001 9.036e-004 
1.524e-003 8.952e+007 4.878e+011 1.000e+004 2.042e-001 9.051e-004 
1.526e-003 8.949e+007 4.888e+011 1.000e+004 2.280e-001 9.066e-004 
1.527e-003 8.947e+007 4.896e+011 1.000e+004 2.296e-001 9.081e-004 
1.528e-003 8.945e+007 4.908e+011 1.000e+004 2.387e-001 9.096e-004 
1.530e-003 8.943e+007 4.916e+011 1.000e+004 2.439e-001 9.111e-004 
1.531e-003 8.941e+007 4.928e+011 1.000e+004 2.291e-001 9.126e-004 
1.532e-003 8.939e+007 4.941e+011 1.000e+004 2.228e-001 9.141e-004 
1.534e-003 8.937e+007 4.917e+011 1.000e+004 2.255e-001 9.156e-004 
1.535e-003 8.935e+007 4.929e+011 1.000e+004 2.363e-001 9.171e-004 
1.536e-003 8.932e+007 4.937e+011 1.000e+004 2.288e-001 9.186e-004 
1.538e-003 8.929e+007 4.948e+011 1.000e+004 2.311e-001 9.202e-004 
1.539e-003 8.925e+007 4.947e+011 1.000e+004 2.229e-001 9.218e-004 
1.540e-003 8.922e+007 4.949e+011 1.000e+004 2.225e-001 9.234e-004 
1.542e-003 8.919e+007 4.960e+011 1.000e+004 2.279e-001 9.250e-004 
1.543e-003 8.915e+007 4.962e+011 1.000e+004 2.351e-001 9.266e-004 
1.545e-003 8.912e+007 4.969e+011 1.000e+004 2.346e-001 9.282e-004 
1.546e-003 8.909e+007 4.966e+011 1.000e+004 2.188e-001 9.297e-004 
1.547e-003 8.906e+007 4.957e+011 1.000e+004 2.310e-001 9.313e-004 
1.549e-003 8.902e+007 4.956e+011 1.000e+004 2.362e-001 9.330e-004 
1.550e-003 8.898e+007 4.927e+011 1.000e+004 2.537e-001 9.346e-004 
1.551e-003 8.894e+007 4.937e+011 1.000e+004 2.494e-001 9.362e-004 
1.553e-003 8.890e+007 4.949e+011 1.000e+004 2.289e-001 9.379e-004 
1.554e-003 8.886e+007 4.940e+011 1.000e+004 2.371e-001 9.395e-004 
1.555e-003 8.882e+007 4.956e+011 1.000e+004 2.559e-001 9.412e-004 
1.557e-003 8.877e+007 4.974e+011 1.000e+004 2.447e-001 9.428e-004 
1.558e-003 8.873e+007 4.993e+011 1.000e+004 2.529e-001 9.444e-004 
1.560e-003 8.869e+007 5.010e+011 1.000e+004 2.542e-001 9.461e-004 
1.561e-003 8.864e+007 5.021e+011 1.000e+004 2.441e-001 9.477e-004 
1.562e-003 8.860e+007 5.033e+011 1.000e+004 2.637e-001 9.494e-004 
1.564e-003 8.856e+007 5.047e+011 1.000e+004 2.516e-001 9.510e-004 
1.565e-003 8.853e+007 5.062e+011 1.000e+004 2.377e-001 9.526e-004 
1.566e-003 8.850e+007 5.074e+011 1.000e+004 2.513e-001 9.541e-004 
1.568e-003 8.847e+007 5.089e+011 1.000e+004 2.103e-001 9.557e-004 
1.569e-003 8.845e+007 5.103e+011 1.000e+004 2.148e-001 9.572e-004 
1.570e-003 8.842e+007 5.097e+011 1.000e+004 2.281e-001 9.588e-004 
1.572e-003 8.839e+007 5.089e+011 1.000e+004 2.010e-001 9.603e-004 
1.573e-003 8.837e+007 5.096e+011 1.000e+004 2.290e-001 9.618e-004 
1.574e-003 8.835e+007 5.107e+011 1.000e+004 2.061e-001 9.633e-004 
1.576e-003 8.833e+007 5.121e+011 1.000e+004 2.283e-001 9.648e-004 
1.577e-003 8.830e+007 5.127e+011 1.000e+004 2.323e-001 9.663e-004 
1.578e-003 8.828e+007 5.137e+011 1.000e+004 2.305e-001 9.678e-004 
1.580e-003 8.825e+007 5.134e+011 1.000e+004 1.972e-001 9.694e-004 
1.581e-003 8.823e+007 5.144e+011 1.000e+004 2.179e-001 9.709e-004 
1.582e-003 8.821e+007 5.154e+011 1.000e+004 2.215e-001 9.724e-004 
1.584e-003 8.818e+007 5.154e+011 1.000e+004 2.089e-001 9.739e-004 
1.585e-003 8.816e+007 5.162e+011 1.000e+004 2.172e-001 9.754e-004 
1.587e-003 8.813e+007 5.166e+011 1.000e+004 2.172e-001 9.769e-004 
1.588e-003 8.812e+007 5.174e+011 1.000e+004 1.940e-001 9.784e-004 
1.589e-003 8.810e+007 5.183e+011 1.000e+004 2.017e-001 9.799e-004 
1.591e-003 8.808e+007 5.199e+011 1.000e+004 2.138e-001 9.813e-004 
1.592e-003 8.807e+007 5.212e+011 1.000e+004 2.011e-001 9.828e-004 
1.593e-003 8.805e+007 5.229e+011 1.000e+004 2.128e-001 9.843e-004 
1.595e-003 8.803e+007 5.247e+011 1.000e+004 1.980e-001 9.857e-004 
1.596e-003 8.801e+007 5.263e+011 1.000e+004 2.213e-001 9.872e-004 
1.597e-003 8.799e+007 5.274e+011 1.000e+004 2.061e-001 9.888e-004 
1.599e-003 8.796e+007 5.277e+011 1.000e+004 2.179e-001 9.903e-004 
1.600e-003 8.794e+007 5.292e+011 1.000e+004 1.979e-001 9.918e-004 
1.601e-003 8.791e+007 5.309e+011 1.000e+004 2.111e-001 9.933e-004 
1.603e-003 8.789e+007 5.326e+011 1.000e+004 2.037e-001 9.949e-004 
1.604e-003 8.786e+007 5.334e+011 1.000e+004 2.110e-001 9.964e-004 
1.605e-003 8.783e+007 5.351e+011 1.000e+004 2.286e-001 9.979e-004 
1.607e-003 8.780e+007 5.358e+011 1.000e+004 2.065e-001 9.995e-004 
1.608e-003 8.778e+007 5.372e+011 1.000e+004 1.967e-001 1.001e-003 
1.609e-003 8.775e+007 5.300e+011 1.000e+004 2.114e-001 1.003e-003 
1.611e-003 8.772e+007 5.247e+011 1.000e+004 2.125e-001 1.004e-003 
1.612e-003 8.769e+007 5.251e+011 1.000e+004 2.113e-001 1.006e-003 
1.614e-003 8.765e+007 5.259e+011 1.000e+004 2.154e-001 1.007e-003 
1.615e-003 8.762e+007 5.266e+011 1.000e+004 2.485e-001 1.009e-003 
1.616e-003 8.758e+007 5.243e+011 1.000e+004 2.298e-001 1.011e-003 
1.618e-003 8.755e+007 5.236e+011 1.000e+004 2.315e-001 1.012e-003 
1.619e-003 8.751e+007 5.243e+011 1.000e+004 2.141e-001 1.014e-003 
1.620e-003 8.749e+007 5.245e+011 1.000e+004 2.239e-001 1.015e-003 
1.622e-003 8.746e+007 5.257e+011 1.000e+004 1.953e-001 1.017e-003 
1.623e-003 8.744e+007 5.269e+011 1.000e+004 1.885e-001 1.018e-003 
1.624e-003 8.741e+007 5.272e+011 1.000e+004 2.049e-001 1.020e-003 
1.626e-003 8.739e+007 5.274e+011 1.000e+004 2.042e-001 1.021e-003 
1.627e-003 8.737e+007 5.212e+011 1.000e+004 2.040e-001 1.023e-003 
1.628e-003 8.735e+007 5.162e+011 1.000e+004 2.126e-001 1.024e-003 
1.630e-003 8.733e+007 5.167e+011 1.000e+004 2.034e-001 1.026e-003 
1.631e-003 8.732e+007 5.171e+011 1.000e+004 2.216e-001 1.027e-003 
1.633e-003 8.730e+007 5.177e+011 1.000e+004 2.086e-001 1.029e-003 
1.634e-003 8.729e+007 5.185e+011 1.000e+004 2.052e-001 1.030e-003 
1.635e-003 8.727e+007 5.190e+011 1.000e+004 2.027e-001 1.032e-003 
1.637e-003 8.726e+007 5.196e+011 1.000e+004 1.952e-001 1.033e-003 
1.638e-003 8.725e+007 5.189e+011 1.000e+004 2.021e-001 1.034e-003 
1.639e-003 8.723e+007 5.198e+011 1.000e+004 1.925e-001 1.036e-003 
1.641e-003 8.722e+007 5.209e+011 1.000e+004 2.028e-001 1.037e-003 
1.642e-003 8.721e+007 5.218e+011 1.000e+004 1.977e-001 1.039e-003 
1.643e-003 8.720e+007 5.225e+011 1.000e+004 1.976e-001 1.040e-003 
1.645e-003 8.718e+007 5.139e+011 1.000e+004 1.963e-001 1.042e-003 
1.646e-003 8.717e+007 5.092e+011 1.000e+004 1.817e-001 1.043e-003 
1.647e-003 8.716e+007 5.108e+011 1.000e+004 2.126e-001 1.045e-003 
1.649e-003 8.714e+007 5.119e+011 1.000e+004 2.139e-001 1.046e-003 
1.650e-003 8.713e+007 5.117e+011 1.000e+004 2.113e-001 1.048e-003 
1.652e-003 8.711e+007 5.113e+011 1.000e+004 2.016e-001 1.049e-003 
1.653e-003 8.710e+007 5.055e+011 1.000e+004 2.005e-001 1.050e-003 
1.654e-003 8.709e+007 5.054e+011 1.000e+004 2.128e-001 1.052e-003 
1.656e-003 8.708e+007 5.055e+011 1.000e+004 1.942e-001 1.053e-003 
1.657e-003 8.708e+007 5.020e+011 1.000e+004 2.088e-001 1.055e-003 
1.658e-003 8.707e+007 5.021e+011 1.000e+004 1.930e-001 1.056e-003 
1.660e-003 8.707e+007 5.022e+011 1.000e+004 2.040e-001 1.058e-003 
1.661e-003 8.706e+007 5.024e+011 1.000e+004 2.026e-001 1.059e-003 
1.662e-003 8.706e+007 5.021e+011 1.000e+004 1.968e-001 1.060e-003 
1.664e-003 8.706e+007 5.009e+011 1.000e+004 2.099e-001 1.062e-003 
1.665e-003 8.706e+007 5.008e+011 1.000e+004 1.966e-001 1.063e-003 
1.667e-003 8.705e+007 5.004e+011 1.000e+004 1.681e-001 1.064e-003 
1.668e-003 8.705e+007 5.004e+011 1.000e+004 1.893e-001 1.066e-003 
1.669e-003 8.705e+007 5.010e+011 1.000e+004 2.134e-001 1.067e-003 
1.671e-003 8.704e+007 5.007e+011 1.000e+004 1.987e-001 1.069e-003 
1.672e-003 8.704e+007 5.021e+011 1.000e+004 1.659e-001 1.070e-003 
1.673e-003 8.704e+007 5.033e+011 1.000e+004 1.735e-001 1.071e-003 
1.675e-003 8.704e+007 5.047e+011 1.000e+004 1.846e-001 1.073e-003 
1.676e-003 8.703e+007 5.058e+011 1.000e+004 1.928e-001 1.074e-003 
1.677e-003 8.702e+007 5.072e+011 1.000e+004 2.209e-001 1.076e-003 
1.679e-003 8.702e+007 5.072e+011 1.000e+004 2.017e-001 1.077e-003 
1.680e-003 8.700e+007 5.093e+011 1.000e+004 2.077e-001 1.078e-003 
1.682e-003 8.699e+007 5.106e+011 1.000e+004 1.920e-001 1.080e-003 
1.683e-003 8.698e+007 5.124e+011 1.000e+004 2.018e-001 1.081e-003 
1.684e-003 8.696e+007 5.139e+011 1.000e+004 2.111e-001 1.083e-003 
1.686e-003 8.695e+007 5.155e+011 1.000e+004 1.742e-001 1.084e-003 
1.687e-003 8.694e+007 5.173e+011 1.000e+004 2.007e-001 1.086e-003 
1.688e-003 8.693e+007 5.189e+011 1.000e+004 2.019e-001 1.087e-003 
1.690e-003 8.692e+007 5.213e+011 1.000e+004 1.878e-001 1.089e-003 
1.691e-003 8.690e+007 5.234e+011 1.000e+004 2.146e-001 1.090e-003 
1.693e-003 8.689e+007 5.226e+011 1.000e+004 2.138e-001 1.092e-003 
1.694e-003 8.687e+007 5.244e+011 1.000e+004 2.183e-001 1.093e-003 
1.695e-003 8.685e+007 5.262e+011 1.000e+004 2.341e-001 1.095e-003 
1.697e-003 8.683e+007 5.278e+011 1.000e+004 2.195e-001 1.096e-003 
1.698e-003 8.680e+007 5.285e+011 1.000e+004 2.148e-001 1.098e-003 
1.699e-003 8.678e+007 5.297e+011 1.000e+004 2.006e-001 1.099e-003 
1.701e-003 8.676e+007 5.309e+011 1.000e+004 2.142e-001 1.101e-003 
1.645e-003 8.718e+007 5.138e+011 1.000e+004 2.091e-001 1.042e-003 
1.646e-003 8.717e+007 5.091e+011 1.000e+004 2.052e-001 1.043e-003 
1.647e-003 8.716e+007 5.106e+011 1.000e+004 1.994e-001 1.045e-003 
1.649e-003 8.714e+007 5.117e+011 1.000e+004 2.019e-001 1.046e-003 
1.650e-003 8.713e+007 5.118e+011 1.000e+004 2.069e-001 1.048e-003 
1.652e-003 8.711e+007 5.112e+011 1.000e+004 2.037e-001 1.049e-003 
1.653e-003 8.710e+007 5.103e+011 1.000e+004 2.133e-001 1.050e-003 
1.654e-003 8.709e+007 5.081e+011 1.000e+004 2.097e-001 1.052e-003 
1.656e-003 8.709e+007 5.051e+011 1.000e+004 2.223e-001 1.053e-003 
1.657e-003 8.708e+007 5.023e+011 1.000e+004 1.989e-001 1.055e-003 
1.658e-003 8.708e+007 5.024e+011 1.000e+004 1.961e-001 1.056e-003 
1.660e-003 8.707e+007 5.027e+011 1.000e+004 2.085e-001 1.057e-003 
1.661e-003 8.707e+007 5.017e+011 1.000e+004 1.900e-001 1.059e-003 
1.662e-003 8.707e+007 5.017e+011 1.000e+004 1.891e-001 1.060e-003 
1.664e-003 8.706e+007 5.003e+011 1.000e+004 2.013e-001 1.062e-003 
1.665e-003 8.706e+007 5.004e+011 1.000e+004 2.194e-001 1.063e-003 
1.667e-003 8.706e+007 4.999e+011 1.000e+004 1.962e-001 1.064e-003 
1.668e-003 8.706e+007 5.002e+011 1.000e+004 2.135e-001 1.066e-003 
1.669e-003 8.705e+007 5.007e+011 1.000e+004 2.058e-001 1.067e-003 
1.671e-003 8.705e+007 5.007e+011 1.000e+004 2.082e-001 1.069e-003 
1.672e-003 8.705e+007 5.024e+011 1.000e+004 2.092e-001 1.070e-003 
1.673e-003 8.704e+007 5.038e+011 1.000e+004 1.878e-001 1.071e-003 
1.675e-003 8.704e+007 5.057e+011 1.000e+004 1.874e-001 1.073e-003 
1.676e-003 8.703e+007 5.068e+011 1.000e+004 1.926e-001 1.074e-003 
1.678e-003 8.702e+007 5.082e+011 1.000e+004 1.856e-001 1.076e-003 
1.679e-003 8.701e+007 5.099e+011 1.000e+004 2.208e-001 1.077e-003 
1.680e-003 8.700e+007 5.119e+011 1.000e+004 2.005e-001 1.078e-003 
1.682e-003 8.699e+007 5.131e+011 1.000e+004 1.791e-001 1.080e-003 
1.683e-003 8.697e+007 5.146e+011 1.000e+004 2.174e-001 1.081e-003 
1.684e-003 8.696e+007 5.161e+011 1.000e+004 1.932e-001 1.083e-003 
1.686e-003 8.695e+007 5.176e+011 1.000e+004 1.839e-001 1.084e-003 
1.687e-003 8.693e+007 5.194e+011 1.000e+004 2.004e-001 1.086e-003 
1.688e-003 8.692e+007 5.209e+011 1.000e+004 2.126e-001 1.087e-003 
1.690e-003 8.690e+007 5.211e+011 1.000e+004 1.799e-001 1.089e-003 
1.691e-003 8.689e+007 5.228e+011 1.000e+004 2.108e-001 1.090e-003 
1.693e-003 8.686e+007 5.240e+011 1.000e+004 1.965e-001 1.092e-003 
1.694e-003 8.684e+007 5.255e+011 1.000e+004 2.072e-001 1.093e-003 
1.695e-003 8.682e+007 5.268e+011 1.000e+004 2.337e-001 1.095e-003 
1.697e-003 8.680e+007 5.285e+011 1.000e+004 2.253e-001 1.096e-003 
1.698e-003 8.677e+007 5.294e+011 1.000e+004 2.117e-001 1.098e-003 
1.699e-003 8.674e+007 5.307e+011 1.000e+004 2.100e-001 1.099e-003 
1.701e-003 8.672e+007 5.316e+011 1.000e+004 2.048e-001 1.101e-003 
1.702e-003 8.669e+007 5.331e+011 1.000e+004 2.061e-001 1.103e-003 
1.703e-003 8.666e+007 5.347e+011 1.000e+004 1.905e-001 1.104e-003 
1.705e-003 8.663e+007 5.363e+011 1.000e+004 2.259e-001 1.106e-003 
1.706e-003 8.660e+007 5.369e+011 1.000e+004 2.073e-001 1.107e-003 
1.708e-003 8.657e+007 5.374e+011 1.000e+004 2.119e-001 1.109e-003 
1.709e-003 8.654e+007 5.373e+011 1.000e+004 2.157e-001 1.110e-003 
1.710e-003 8.651e+007 5.377e+011 1.000e+004 2.180e-001 1.112e-003 
1.712e-003 8.648e+007 5.369e+011 1.000e+004 2.065e-001 1.113e-003 
1.713e-003 8.645e+007 5.357e+011 1.000e+004 2.067e-001 1.115e-003 
1.714e-003 8.641e+007 5.337e+011 1.000e+004 2.114e-001 1.117e-003 
1.716e-003 8.638e+007 5.334e+011 1.000e+004 2.286e-001 1.118e-003 
1.717e-003 8.635e+007 5.336e+011 1.000e+004 2.073e-001 1.120e-003 
1.718e-003 8.632e+007 5.337e+011 1.000e+004 2.048e-001 1.121e-003 
1.720e-003 8.630e+007 5.342e+011 1.000e+004 2.045e-001 1.123e-003 
1.721e-003 8.627e+007 5.337e+011 1.000e+004 2.133e-001 1.124e-003 
1.722e-003 8.624e+007 5.334e+011 1.000e+004 2.060e-001 1.126e-003 
1.724e-003 8.621e+007 5.330e+011 1.000e+004 2.027e-001 1.128e-003 
1.725e-003 8.619e+007 5.321e+011 1.000e+004 2.043e-001 1.129e-003 
1.727e-003 8.616e+007 5.317e+011 1.000e+004 1.978e-001 1.131e-003 
1.728e-003 8.614e+007 5.307e+011 1.000e+004 2.026e-001 1.132e-003 
1.729e-003 8.612e+007 5.297e+011 1.000e+004 2.026e-001 1.134e-003 
1.731e-003 8.610e+007 5.265e+011 1.000e+004 1.958e-001 1.135e-003 
1.732e-003 8.608e+007 5.226e+011 1.000e+004 2.361e-001 1.137e-003 
1.733e-003 8.607e+007 5.226e+011 1.000e+004 1.921e-001 1.138e-003 
1.735e-003 8.605e+007 5.231e+011 1.000e+004 1.988e-001 1.140e-003 
1.736e-003 8.603e+007 5.236e+011 1.000e+004 1.842e-001 1.141e-003 
1.737e-003 8.602e+007 5.239e+011 1.000e+004 1.695e-001 1.142e-003 
1.739e-003 8.601e+007 5.241e+011 1.000e+004 1.740e-001 1.144e-003 
1.740e-003 8.600e+007 5.229e+011 1.000e+004 1.866e-001 1.145e-003 
1.741e-003 8.599e+007 5.214e+011 1.000e+004 1.819e-001 1.147e-003 
1.743e-003 8.598e+007 5.206e+011 1.000e+004 2.075e-001 1.148e-003 
1.744e-003 8.597e+007 5.209e+011 1.000e+004 2.080e-001 1.150e-003 
1.746e-003 8.596e+007 5.180e+011 1.000e+004 2.053e-001 1.151e-003 
1.747e-003 8.596e+007 5.171e+011 1.000e+004 2.056e-001 1.152e-003 
1.748e-003 8.595e+007 5.163e+011 1.000e+004 1.890e-001 1.154e-003 
1.750e-003 8.594e+007 5.146e+011 1.000e+004 2.194e-001 1.155e-003 
1.751e-003 8.593e+007 5.139e+011 1.000e+004 1.993e-001 1.157e-003 
1.752e-003 8.592e+007 5.138e+011 1.000e+004 2.051e-001 1.158e-003 
1.754e-003 8.591e+007 5.137e+011 1.000e+004 1.776e-001 1.159e-003 
1.755e-003 8.590e+007 5.142e+011 1.000e+004 2.233e-001 1.161e-003 
1.756e-003 8.589e+007 5.136e+011 1.000e+004 2.059e-001 1.162e-003 
1.758e-003 8.589e+007 5.130e+011 1.000e+004 2.134e-001 1.164e-003 
1.759e-003 8.588e+007 5.126e+011 1.000e+004 2.075e-001 1.165e-003 
1.760e-003 8.587e+007 5.130e+011 1.000e+004 2.035e-001 1.167e-003 
1.762e-003 8.586e+007 5.127e+011 1.000e+004 1.939e-001 1.168e-003 
1.763e-003 8.585e+007 5.130e+011 1.000e+004 2.106e-001 1.169e-003 
1.765e-003 8.584e+007 5.134e+011 1.000e+004 2.051e-001 1.171e-003 
1.766e-003 8.582e+007 5.140e+011 1.000e+004 2.109e-001 1.172e-003 
1.767e-003 8.581e+007 5.145e+011 1.000e+004 1.922e-001 1.174e-003 
1.769e-003 8.580e+007 5.148e+011 1.000e+004 1.928e-001 1.175e-003 
1.770e-003 8.578e+007 5.146e+011 1.000e+004 1.787e-001 1.177e-003 
1.771e-003 8.576e+007 5.154e+011 1.000e+004 1.944e-001 1.178e-003 
1.773e-003 8.575e+007 5.156e+011 1.000e+004 1.910e-001 1.180e-003 
1.774e-003 8.573e+007 5.164e+011 1.000e+004 2.019e-001 1.181e-003 
1.775e-003 8.572e+007 5.119e+011 1.000e+004 2.119e-001 1.182e-003 
1.777e-003 8.570e+007 5.119e+011 1.000e+004 2.089e-001 1.184e-003 
1.778e-003 8.568e+007 5.113e+011 1.000e+004 2.232e-001 1.185e-003 
1.779e-003 8.567e+007 5.094e+011 1.000e+004 2.025e-001 1.187e-003 
1.781e-003 8.565e+007 5.099e+011 1.000e+004 2.271e-001 1.188e-003 
1.782e-003 8.563e+007 5.100e+011 1.000e+004 2.117e-001 1.190e-003 
1.783e-003 8.561e+007 5.106e+011 1.000e+004 2.046e-001 1.191e-003 
1.785e-003 8.559e+007 5.113e+011 1.000e+004 2.133e-001 1.193e-003 
1.786e-003 8.556e+007 5.124e+011 1.000e+004 2.284e-001 1.194e-003 
1.788e-003 8.553e+007 5.132e+011 1.000e+004 2.230e-001 1.196e-003 
1.789e-003 8.551e+007 5.141e+011 1.000e+004 2.200e-001 1.197e-003 
1.790e-003 8.548e+007 5.148e+011 1.000e+004 2.069e-001 1.199e-003 
1.792e-003 8.545e+007 5.145e+011 1.000e+004 2.050e-001 1.201e-003 
1.793e-003 8.542e+007 5.147e+011 1.000e+004 2.103e-001 1.202e-003 
1.794e-003 8.540e+007 5.152e+011 1.000e+004 2.195e-001 1.204e-003 
1.796e-003 8.538e+007 5.135e+011 1.000e+004 2.366e-001 1.205e-003 
1.797e-003 8.535e+007 5.139e+011 1.000e+004 2.445e-001 1.207e-003 
1.798e-003 8.533e+007 5.141e+011 1.000e+004 2.207e-001 1.208e-003 
1.800e-003 8.530e+007 5.140e+011 1.000e+004 2.369e-001 1.210e-003 
1.801e-003 8.528e+007 5.124e+011 1.000e+004 2.217e-001 1.211e-003 
1.802e-003 8.525e+007 5.101e+011 1.000e+004 2.247e-001 1.213e-003 
1.804e-003 8.522e+007 5.035e+011 1.000e+004 2.234e-001 1.214e-003 
1.805e-003 8.520e+007 5.037e+011 1.000e+004 2.388e-001 1.216e-003 
1.806e-003 8.517e+007 5.004e+011 1.000e+004 2.163e-001 1.217e-003 
1.808e-003 8.513e+007 4.954e+011 1.000e+004 2.179e-001 1.219e-003 
1.809e-003 8.511e+007 4.956e+011 1.000e+004 2.289e-001 1.221e-003 
1.811e-003 8.508e+007 4.962e+011 1.000e+004 2.312e-001 1.222e-003 
1.812e-003 8.505e+007 4.966e+011 1.000e+004 2.137e-001 1.224e-003 
1.813e-003 8.502e+007 4.965e+011 1.000e+004 2.407e-001 1.225e-003 
1.815e-003 8.499e+007 4.967e+011 1.000e+004 2.394e-001 1.227e-003 
1.816e-003 8.497e+007 4.934e+011 1.000e+004 2.230e-001 1.228e-003 
1.817e-003 8.494e+007 4.931e+011 1.000e+004 2.303e-001 1.230e-003 
1.819e-003 8.491e+007 4.931e+011 1.000e+004 2.208e-001 1.231e-003 
1.820e-003 8.488e+007 4.939e+011 1.000e+004 2.233e-001 1.233e-003 
1.821e-003 8.485e+007 4.940e+011 1.000e+004 2.175e-001 1.235e-003 
1.823e-003 8.482e+007 4.939e+011 1.000e+004 2.048e-001 1.236e-003 
1.824e-003 8.479e+007 4.929e+011 1.000e+004 2.333e-001 1.238e-003 
1.825e-003 8.476e+007 4.907e+011 1.000e+004 2.294e-001 1.239e-003 
1.827e-003 8.473e+007 4.873e+011 1.000e+004 2.481e-001 1.241e-003 
1.828e-003 8.470e+007 4.869e+011 1.000e+004 2.159e-001 1.242e-003 
1.830e-003 8.466e+007 4.860e+011 1.000e+004 2.237e-001 1.244e-003 
1.831e-003 8.463e+007 4.858e+011 1.000e+004 2.514e-001 1.246e-003 
1.832e-003 8.459e+007 4.860e+011 1.000e+004 2.361e-001 1.247e-003 
1.834e-003 8.456e+007 4.851e+011 1.000e+004 2.272e-001 1.249e-003 
1.835e-003 8.453e+007 4.838e+011 1.000e+004 2.354e-001 1.250e-003 
1.836e-003 8.449e+007 4.824e+011 1.000e+004 2.337e-001 1.252e-003 
1.838e-003 8.446e+007 4.818e+011 1.000e+004 2.283e-001 1.253e-003 
1.839e-003 8.443e+007 4.808e+011 1.000e+004 2.194e-001 1.255e-003 
1.840e-003 8.441e+007 4.795e+011 1.000e+004 2.140e-001 1.257e-003 
1.842e-003 8.438e+007 4.781e+011 1.000e+004 2.183e-001 1.258e-003 
1.843e-003 8.435e+007 4.762e+011 1.000e+004 2.171e-001 1.260e-003 
1.844e-003 8.433e+007 4.756e+011 1.000e+004 2.164e-001 1.261e-003 
1.846e-003 8.431e+007 4.735e+011 1.000e+004 2.200e-001 1.263e-003 
1.847e-003 8.429e+007 4.669e+011 1.000e+004 2.294e-001 1.264e-003 
1.848e-003 8.427e+007 4.669e+011 1.000e+004 2.202e-001 1.266e-003 
1.850e-003 8.425e+007 4.674e+011 1.000e+004 2.190e-001 1.267e-003 
1.851e-003 8.423e+007 4.685e+011 1.000e+004 2.274e-001 1.269e-003 
1.853e-003 8.421e+007 4.698e+011 1.000e+004 2.339e-001 1.270e-003 
1.854e-003 8.420e+007 4.709e+011 1.000e+004 2.399e-001 1.272e-003 
1.855e-003 8.417e+007 4.704e+011 1.000e+004 2.030e-001 1.273e-003 
1.857e-003 8.415e+007 4.670e+011 1.000e+004 2.220e-001 1.275e-003 
1.858e-003 8.413e+007 4.662e+011 1.000e+004 2.200e-001 1.276e-003 
1.859e-003 8.411e+007 4.648e+011 1.000e+004 2.267e-001 1.278e-003 
1.861e-003 8.408e+007 4.647e+011 1.000e+004 2.783e-001 1.279e-003 
1.862e-003 8.406e+007 4.646e+011 1.000e+004 2.021e-001 1.281e-003 
1.863e-003 8.404e+007 4.633e+011 1.000e+004 2.050e-001 1.282e-003 
1.865e-003 8.402e+007 4.628e+011 1.000e+004 2.175e-001 1.284e-003 
1.866e-003 8.399e+007 4.625e+011 1.000e+004 2.277e-001 1.285e-003 
1.868e-003 8.397e+007 4.585e+011 1.000e+004 2.140e-001 1.287e-003 
1.869e-003 8.395e+007 4.592e+011 1.000e+004 2.202e-001 1.288e-003 
1.870e-003 8.393e+007 4.602e+011 1.000e+004 2.043e-001 1.290e-003 
1.872e-003 8.390e+007 4.611e+011 1.000e+004 1.844e-001 1.291e-003 
1.873e-003 8.388e+007 4.589e+011 1.000e+004 2.179e-001 1.293e-003 
1.874e-003 8.385e+007 4.604e+011 1.000e+004 2.296e-001 1.294e-003 
1.876e-003 8.381e+007 4.620e+011 1.000e+004 2.236e-001 1.296e-003 
1.877e-003 8.378e+007 4.638e+011 1.000e+004 2.186e-001 1.298e-003 
1.878e-003 8.374e+007 4.633e+011 1.000e+004 2.346e-001 1.299e-003 
1.880e-003 8.371e+007 4.647e+011 1.000e+004 2.116e-001 1.301e-003 
1.881e-003 8.367e+007 4.656e+011 1.000e+004 2.209e-001 1.303e-003 
1.883e-003 8.363e+007 4.642e+011 1.000e+004 2.339e-001 1.304e-003 
1.884e-003 8.359e+007 4.645e+011 1.000e+004 2.262e-001 1.306e-003 
1.885e-003 8.355e+007 4.651e+011 1.000e+004 2.290e-001 1.307e-003 
1.887e-003 8.351e+007 4.653e+011 1.000e+004 2.140e-001 1.309e-003 
1.888e-003 8.348e+007 4.665e+011 1.000e+004 2.429e-001 1.311e-003 
1.889e-003 8.344e+007 4.649e+011 1.000e+004 2.351e-001 1.312e-003 
1.891e-003 8.341e+007 4.644e+011 1.000e+004 2.422e-001 1.314e-003 
1.892e-003 8.337e+007 4.644e+011 1.000e+004 2.348e-001 1.316e-003 
1.894e-003 8.334e+007 4.639e+011 1.000e+004 2.270e-001 1.317e-003 
1.895e-003 8.331e+007 4.650e+011 1.000e+004 2.318e-001 1.319e-003 
1.896e-003 8.328e+007 4.659e+011 1.000e+004 2.179e-001 1.320e-003 
1.898e-003 8.325e+007 4.664e+011 1.000e+004 2.138e-001 1.322e-003 
1.899e-003 8.322e+007 4.674e+011 1.000e+004 2.192e-001 1.323e-003 
1.900e-003 8.319e+007 4.675e+011 1.000e+004 2.223e-001 1.325e-003 
1.902e-003 8.316e+007 4.681e+011 1.000e+004 2.158e-001 1.327e-003 
1.903e-003 8.313e+007 4.691e+011 1.000e+004 2.133e-001 1.328e-003 
1.905e-003 8.310e+007 4.698e+011 1.000e+004 2.193e-001 1.330e-003 
1.906e-003 8.307e+007 4.705e+011 1.000e+004 2.161e-001 1.331e-003 
1.907e-003 8.305e+007 4.721e+011 1.000e+004 2.159e-001 1.333e-003 
1.909e-003 8.302e+007 4.737e+011 1.000e+004 2.130e-001 1.334e-003 
1.910e-003 8.299e+007 4.750e+011 1.000e+004 2.161e-001 1.336e-003 
1.911e-003 8.296e+007 4.757e+011 1.000e+004 2.168e-001 1.338e-003 
1.913e-003 8.293e+007 4.770e+011 1.000e+004 2.425e-001 1.339e-003 
1.914e-003 8.290e+007 4.776e+011 1.000e+004 2.213e-001 1.341e-003 
1.915e-003 8.287e+007 4.788e+011 1.000e+004 2.189e-001 1.342e-003 
1.917e-003 8.284e+007 4.804e+011 1.000e+004 2.349e-001 1.344e-003 
1.918e-003 8.281e+007 4.773e+011 1.000e+004 2.381e-001 1.345e-003 
1.919e-003 8.278e+007 4.789e+011 1.000e+004 2.432e-001 1.347e-003 
1.921e-003 8.275e+007 4.788e+011 1.000e+004 2.351e-001 1.348e-003 
1.922e-003 8.272e+007 4.794e+011 1.000e+004 2.544e-001 1.350e-003 
1.924e-003 8.269e+007 4.807e+011 1.000e+004 2.432e-001 1.352e-003 
1.925e-003 8.266e+007 4.801e+011 1.000e+004 2.485e-001 1.353e-003 
1.926e-003 8.263e+007 4.804e+011 1.000e+004 2.451e-001 1.355e-003 
1.928e-003 8.260e+007 4.770e+011 1.000e+004 2.437e-001 1.356e-003 
1.929e-003 8.257e+007 4.778e+011 1.000e+004 2.483e-001 1.358e-003 
1.930e-003 8.253e+007 4.791e+011 1.000e+004 2.376e-001 1.359e-003 
1.932e-003 8.249e+007 4.798e+011 1.000e+004 2.324e-001 1.361e-003 
1.933e-003 8.246e+007 4.796e+011 1.000e+004 2.275e-001 1.363e-003 
1.934e-003 8.242e+007 4.814e+011 1.000e+004 2.438e-001 1.364e-003 
1.936e-003 8.238e+007 4.814e+011 1.000e+004 2.367e-001 1.366e-003 
1.937e-003 8.234e+007 4.818e+011 1.000e+004 2.468e-001 1.368e-003 
1.938e-003 8.230e+007 4.831e+011 1.000e+004 2.479e-001 1.369e-003 
1.940e-003 8.226e+007 4.842e+011 1.000e+004 2.479e-001 1.371e-003 
1.941e-003 8.222e+007 4.856e+011 1.000e+004 2.404e-001 1.372e-003 
1.942e-003 8.219e+007 4.867e+011 1.000e+004 2.366e-001 1.374e-003 
1.944e-003 8.215e+007 4.874e+011 1.000e+004 2.469e-001 1.376e-003 
1.945e-003 8.211e+007 4.886e+011 1.000e+004 2.468e-001 1.377e-003 
1.946e-003 8.208e+007 4.893e+011 1.000e+004 2.487e-001 1.379e-003 
1.948e-003 8.204e+007 4.904e+011 1.000e+004 2.250e-001 1.380e-003 
1.949e-003 8.201e+007 4.912e+011 1.000e+004 2.321e-001 1.382e-003 
1.951e-003 8.197e+007 4.921e+011 1.000e+004 2.439e-001 1.384e-003 
1.952e-003 8.194e+007 4.926e+011 1.000e+004 2.414e-001 1.385e-003 
1.953e-003 8.190e+007 4.939e+011 1.000e+004 2.208e-001 1.387e-003 
1.955e-003 8.186e+007 4.956e+011 1.000e+004 2.274e-001 1.388e-003 
1.956e-003 8.183e+007 4.973e+011 1.000e+004 2.427e-001 1.390e-003 
1.957e-003 8.180e+007 4.995e+011 1.000e+004 2.253e-001 1.392e-003 
1.959e-003 8.177e+007 5.021e+011 1.000e+004 2.467e-001 1.393e-003 
1.960e-003 8.174e+007 5.043e+011 1.000e+004 2.412e-001 1.395e-003 
1.961e-003 8.172e+007 5.048e+011 1.000e+004 2.373e-001 1.396e-003 
1.963e-003 8.169e+007 5.064e+011 1.000e+004 2.366e-001 1.398e-003 
1.964e-003 8.167e+007 5.077e+011 1.000e+004 2.261e-001 1.399e-003 
1.965e-003 8.164e+007 5.096e+011 1.000e+004 2.350e-001 1.401e-003 
1.967e-003 8.161e+007 5.106e+011 1.000e+004 2.408e-001 1.402e-003 
1.968e-003 8.159e+007 5.124e+011 1.000e+004 2.353e-001 1.404e-003 
1.969e-003 8.156e+007 5.144e+011 1.000e+004 2.346e-001 1.405e-003 
1.971e-003 8.154e+007 5.166e+011 1.000e+004 2.357e-001 1.407e-003 
1.972e-003 8.151e+007 5.184e+011 1.000e+004 2.415e-001 1.408e-003 
1.973e-003 8.148e+007 5.189e+011 1.000e+004 2.389e-001 1.410e-003 
1.975e-003 8.145e+007 5.202e+011 1.000e+004 2.376e-001 1.412e-003 
1.976e-003 8.142e+007 5.218e+011 1.000e+004 1.965e-001 1.413e-003 
1.978e-003 8.139e+007 5.233e+011 1.000e+004 1.868e-001 1.415e-003 
1.979e-003 8.136e+007 5.249e+011 1.000e+004 2.019e-001 1.416e-003 
1.980e-003 8.132e+007 5.264e+011 1.000e+004 2.338e-001 1.418e-003 
1.982e-003 8.129e+007 5.281e+011 1.000e+004 2.360e-001 1.419e-003 
1.983e-003 8.125e+007 5.287e+011 1.000e+004 2.103e-001 1.421e-003 
1.984e-003 8.122e+007 5.300e+011 1.000e+004 2.380e-001 1.423e-003 
1.986e-003 8.118e+007 5.320e+011 1.000e+004 2.367e-001 1.424e-003 
1.987e-003 8.114e+007 5.293e+011 1.000e+004 2.387e-001 1.426e-003 
1.988e-003 8.110e+007 5.310e+011 1.000e+004 2.255e-001 1.427e-003 
1.990e-003 8.106e+007 5.324e+011 1.000e+004 2.288e-001 1.429e-003 
1.991e-003 8.102e+007 5.329e+011 1.000e+004 2.276e-001 1.431e-003 
1.992e-003 8.097e+007 5.343e+011 1.000e+004 2.536e-001 1.432e-003 
1.994e-003 8.093e+007 5.358e+011 1.000e+004 2.378e-001 1.434e-003 
1.995e-003 8.089e+007 5.381e+011 1.000e+004 2.389e-001 1.436e-003 
1.996e-003 8.084e+007 5.402e+011 1.000e+004 2.356e-001 1.437e-003 
1.998e-003 8.080e+007 5.419e+011 1.000e+004 2.211e-001 1.439e-003 
1.999e-003 8.075e+007 5.434e+011 1.000e+004 2.416e-001 1.441e-003 
2.001e-003 8.071e+007 5.447e+011 1.000e+004 2.504e-001 1.442e-003 
2.002e-003 8.066e+007 5.401e+011 1.000e+004 2.430e-001 1.444e-003 
2.003e-003 8.061e+007 5.425e+011 1.000e+004 2.507e-001 1.446e-003 
2.005e-003 8.057e+007 5.448e+011 1.000e+004 2.402e-001 1.447e-003 
2.006e-003 8.052e+007 5.446e+011 1.000e+004 2.397e-001 1.449e-003 
2.007e-003 8.047e+007 5.467e+011 1.000e+004 2.071e-001 1.451e-003 
2.009e-003 8.042e+007 5.479e+011 1.000e+004 2.122e-001 1.452e-003 
2.010e-003 8.036e+007 5.492e+011 1.000e+004 2.135e-001 1.454e-003 
2.011e-003 8.031e+007 5.469e+011 1.000e+004 2.175e-001 1.456e-003 
2.013e-003 8.025e+007 5.495e+011 1.000e+004 2.220e-001 1.458e-003 
2.014e-003 8.020e+007 5.525e+011 1.000e+004 2.166e-001 1.459e-003 
2.015e-003 8.014e+007 5.547e+011 1.000e+004 2.226e-001 1.461e-003 
2.017e-003 8.007e+007 5.545e+011 1.000e+004 2.278e-001 1.463e-003 
2.018e-003 8.001e+007 5.552e+011 1.000e+004 2.168e-001 1.465e-003 
2.019e-003 7.995e+007 5.547e+011 1.000e+004 2.208e-001 1.466e-003 
2.021e-003 7.989e+007 5.564e+011 1.000e+004 2.269e-001 1.468e-003 
2.022e-003 7.983e+007 5.587e+011 1.000e+004 2.275e-001 1.470e-003 
2.023e-003 7.977e+007 5.597e+011 1.000e+004 2.196e-001 1.472e-003 
2.025e-003 7.971e+007 5.615e+011 1.000e+004 2.194e-001 1.474e-003 
2.026e-003 7.966e+007 5.632e+011 1.000e+004 2.142e-001 1.475e-003 
2.028e-003 7.960e+007 5.653e+011 1.000e+004 2.130e-001 1.477e-003 
2.029e-003 7.954e+007 5.675e+011 1.000e+004 2.223e-001 1.479e-003 
2.030e-003 7.948e+007 5.695e+011 1.000e+004 2.186e-001 1.481e-003 
2.032e-003 7.941e+007 5.687e+011 1.000e+004 2.094e-001 1.482e-003 
2.033e-003 7.935e+007 5.708e+011 1.000e+004 2.129e-001 1.484e-003 
2.034e-003 7.929e+007 5.732e+011 1.000e+004 2.224e-001 1.486e-003 
2.036e-003 7.922e+007 5.753e+011 1.000e+004 2.088e-001 1.488e-003 
2.037e-003 7.916e+007 5.760e+011 1.000e+004 2.193e-001 1.489e-003 
2.038e-003 7.910e+007 5.776e+011 1.000e+004 2.111e-001 1.491e-003 
2.040e-003 7.904e+007 5.791e+011 1.000e+004 2.121e-001 1.493e-003 
2.041e-003 7.898e+007 5.802e+011 1.000e+004 2.138e-001 1.495e-003 
2.042e-003 7.892e+007 5.812e+011 1.000e+004 2.107e-001 1.497e-003 
2.044e-003 7.886e+007 5.826e+011 1.000e+004 2.133e-001 1.498e-003 
2.045e-003 7.880e+007 5.805e+011 1.000e+004 2.146e-001 1.500e-003 
2.046e-003 7.874e+007 5.814e+011 1.000e+004 2.057e-001 1.502e-003 
2.048e-003 7.868e+007 5.826e+011 1.000e+004 1.973e-001 1.504e-003 
2.049e-003 7.862e+007 5.841e+011 1.000e+004 2.092e-001 1.505e-003 
2.051e-003 7.856e+007 5.857e+011 1.000e+004 2.059e-001 1.507e-003 
2.052e-003 7.850e+007 5.859e+011 1.000e+004 1.957e-001 1.509e-003 
2.053e-003 7.844e+007 5.820e+011 1.000e+004 2.058e-001 1.511e-003 
2.055e-003 7.839e+007 5.832e+011 1.000e+004 2.125e-001 1.512e-003 
2.056e-003 7.833e+007 5.846e+011 1.000e+004 2.012e-001 1.514e-003 
2.057e-003 7.827e+007 5.847e+011 1.000e+004 2.256e-001 1.516e-003 
2.059e-003 7.821e+007 5.858e+011 1.000e+004 2.245e-001 1.518e-003 
2.060e-003 7.815e+007 5.865e+011 1.000e+004 2.232e-001 1.520e-003 
2.061e-003 7.809e+007 5.861e+011 1.000e+004 2.199e-001 1.521e-003 
2.063e-003 7.804e+007 5.849e+011 1.000e+004 2.278e-001 1.523e-003 
2.064e-003 7.798e+007 5.843e+011 1.000e+004 2.244e-001 1.525e-003 
2.066e-003 7.792e+007 5.843e+011 1.000e+004 2.217e-001 1.527e-003 
2.067e-003 7.786e+007 5.834e+011 1.000e+004 2.184e-001 1.528e-003 
2.068e-003 7.780e+007 5.830e+011 1.000e+004 2.249e-001 1.530e-003 
2.070e-003 7.774e+007 5.841e+011 1.000e+004 2.173e-001 1.532e-003 
2.071e-003 7.768e+007 5.850e+011 1.000e+004 2.210e-001 1.534e-003 
2.072e-003 7.762e+007 5.861e+011 1.000e+004 2.145e-001 1.536e-003 
2.074e-003 7.756e+007 5.861e+011 1.000e+004 2.162e-001 1.537e-003 
2.075e-003 7.750e+007 5.875e+011 1.000e+004 2.191e-001 1.539e-003 
2.076e-003 7.743e+007 5.894e+011 1.000e+004 2.187e-001 1.541e-003 
2.078e-003 7.737e+007 5.910e+011 1.000e+004 2.211e-001 1.543e-003 
2.079e-003 7.731e+007 5.923e+011 1.000e+004 2.269e-001 1.544e-003 
2.081e-003 7.724e+007 5.912e+011 1.000e+004 2.252e-001 1.546e-003 
2.082e-003 7.718e+007 5.911e+011 1.000e+004 2.203e-001 1.548e-003 
2.083e-003 7.712e+007 5.907e+011 1.000e+004 2.139e-001 1.550e-003 
2.085e-003 7.706e+007 5.907e+011 1.000e+004 2.152e-001 1.552e-003 
2.086e-003 7.700e+007 5.913e+011 1.000e+004 2.101e-001 1.553e-003 
2.087e-003 7.694e+007 5.927e+011 1.000e+004 2.181e-001 1.555e-003 
2.089e-003 7.688e+007 5.927e+011 1.000e+004 2.141e-001 1.557e-003 
2.090e-003 7.682e+007 5.922e+011 1.000e+004 2.120e-001 1.559e-003 
2.091e-003 7.676e+007 5.915e+011 1.000e+004 2.209e-001 1.561e-003 
2.093e-003 7.670e+007 5.910e+011 1.000e+004 2.191e-001 1.562e-003 
2.094e-003 7.664e+007 5.903e+011 1.000e+004 2.091e-001 1.564e-003 
2.096e-003 7.658e+007 5.872e+011 1.000e+004 2.187e-001 1.566e-003 
2.097e-003 7.652e+007 5.877e+011 1.000e+004 2.090e-001 1.568e-003 
2.098e-003 7.647e+007 5.872e+011 1.000e+004 2.146e-001 1.569e-003 
2.100e-003 7.641e+007 5.873e+011 1.000e+004 2.277e-001 1.571e-003 
2.101e-003 7.635e+007 5.875e+011 1.000e+004 2.233e-001 1.573e-003 
2.102e-003 7.629e+007 5.887e+011 1.000e+004 2.198e-001 1.575e-003 
2.104e-003 7.623e+007 5.895e+011 1.000e+004 2.152e-001 1.577e-003 
2.105e-003 7.617e+007 5.872e+011 1.000e+004 2.192e-001 1.578e-003 
2.107e-003 7.611e+007 5.884e+011 1.000e+004 2.217e-001 1.580e-003 
2.108e-003 7.604e+007 5.879e+011 1.000e+004 2.263e-001 1.582e-003 
2.109e-003 7.598e+007 5.879e+011 1.000e+004 2.222e-001 1.584e-003 
2.111e-003 7.591e+007 5.893e+011 1.000e+004 2.299e-001 1.586e-003 
2.112e-003 7.585e+007 5.907e+011 1.000e+004 2.293e-001 1.587e-003 
2.113e-003 7.578e+007 5.922e+011 1.000e+004 2.291e-001 1.589e-003 
2.115e-003 7.572e+007 5.938e+011 1.000e+004 2.179e-001 1.591e-003 
2.116e-003 7.566e+007 5.925e+011 1.000e+004 2.138e-001 1.593e-003 
2.118e-003 7.559e+007 5.940e+011 1.000e+004 2.228e-001 1.595e-003 
2.119e-003 7.553e+007 5.957e+011 1.000e+004 2.095e-001 1.597e-003 
2.120e-003 7.547e+007 5.960e+011 1.000e+004 2.091e-001 1.598e-003 
2.122e-003 7.540e+007 5.945e+011 1.000e+004 2.348e-001 1.600e-003 
2.123e-003 7.534e+007 5.959e+011 1.000e+004 2.182e-001 1.602e-003 
2.124e-003 7.528e+007 5.976e+011 1.000e+004 2.218e-001 1.604e-003 
2.126e-003 7.523e+007 5.989e+011 1.000e+004 2.213e-001 1.605e-003 
2.127e-003 7.517e+007 6.002e+011 1.000e+004 2.172e-001 1.607e-003 
2.129e-003 7.511e+007 6.018e+011 1.000e+004 2.055e-001 1.609e-003 
2.130e-003 7.505e+007 6.033e+011 1.000e+004 2.015e-001 1.611e-003 
2.131e-003 7.499e+007 6.052e+011 1.000e+004 2.020e-001 1.613e-003 
2.133e-003 7.493e+007 6.062e+011 1.000e+004 2.131e-001 1.614e-003 
2.134e-003 7.487e+007 6.079e+011 1.000e+004 2.055e-001 1.616e-003 
2.135e-003 7.481e+007 6.083e+011 1.000e+004 2.003e-001 1.618e-003 
2.137e-003 7.475e+007 6.090e+011 1.000e+004 2.059e-001 1.620e-003 
2.138e-003 7.470e+007 6.100e+011 1.000e+004 2.056e-001 1.621e-003 
2.140e-003 7.465e+007 6.116e+011 1.000e+004 2.020e-001 1.623e-003 
2.141e-003 7.460e+007 6.121e+011 1.000e+004 1.960e-001 1.625e-003 
2.142e-003 7.455e+007 6.127e+011 1.000e+004 2.017e-001 1.627e-003 
2.144e-003 7.450e+007 6.131e+011 1.000e+004 2.011e-001 1.628e-003 
2.145e-003 7.445e+007 6.125e+011 1.000e+004 2.002e-001 1.630e-003 
2.146e-003 7.440e+007 6.121e+011 1.000e+004 2.070e-001 1.632e-003 
2.148e-003 7.435e+007 6.119e+011 1.000e+004 1.791e-001 1.633e-003 
2.149e-003 7.431e+007 6.113e+011 1.000e+004 1.904e-001 1.635e-003 
2.151e-003 7.426e+007 6.102e+011 1.000e+004 1.916e-001 1.637e-003 
2.152e-003 7.421e+007 6.090e+011 1.000e+004 2.158e-001 1.639e-003 
2.153e-003 7.416e+007 6.077e+011 1.000e+004 2.296e-001 1.640e-003 
2.155e-003 7.412e+007 6.058e+011 1.000e+004 2.196e-001 1.642e-003 
2.156e-003 7.408e+007 6.050e+011 1.000e+004 2.087e-001 1.644e-003 
2.157e-003 7.404e+007 6.050e+011 1.000e+004 1.776e-001 1.645e-003 
2.159e-003 7.401e+007 6.047e+011 1.000e+004 1.730e-001 1.647e-003 
2.160e-003 7.397e+007 6.053e+011 1.000e+004 1.713e-001 1.649e-003 
2.161e-003 7.394e+007 6.059e+011 1.000e+004 1.699e-001 1.650e-003 
2.163e-003 7.390e+007 6.065e+011 1.000e+004 1.760e-001 1.652e-003 
2.164e-003 7.387e+007 6.044e+011 1.000e+004 1.710e-001 1.653e-003 
2.166e-003 7.384e+007 6.048e+011 1.000e+004 2.124e-001 1.655e-003 
2.167e-003 7.380e+007 6.053e+011 1.000e+004 1.788e-001 1.657e-003 
2.168e-003 7.377e+007 6.064e+011 1.000e+004 2.058e-001 1.658e-003 
2.170e-003 7.374e+007 6.072e+011 1.000e+004 1.787e-001 1.660e-003 
2.171e-003 7.371e+007 6.086e+011 1.000e+004 1.718e-001 1.661e-003 
2.172e-003 7.368e+007 6.077e+011 1.000e+004 1.988e-001 1.663e-003 
2.174e-003 7.365e+007 6.082e+011 1.000e+004 1.923e-001 1.664e-003 
2.175e-003 7.362e+007 6.079e+011 1.000e+004 2.076e-001 1.666e-003 
2.177e-003 7.359e+007 6.075e+011 1.000e+004 2.116e-001 1.668e-003 
2.178e-003 7.356e+007 6.075e+011 1.000e+004 1.920e-001 1.669e-003 
2.179e-003 7.353e+007 6.082e+011 1.000e+004 2.007e-001 1.671e-003 
2.181e-003 7.350e+007 6.077e+011 1.000e+004 2.009e-001 1.672e-003 
2.182e-003 7.348e+007 6.088e+011 1.000e+004 1.894e-001 1.674e-003 
2.183e-003 7.345e+007 6.090e+011 1.000e+004 1.855e-001 1.675e-003 
2.185e-003 7.343e+007 6.087e+011 1.000e+004 1.934e-001 1.677e-003 
2.186e-003 7.340e+007 6.091e+011 1.000e+004 1.926e-001 1.678e-003 
2.188e-003 7.338e+007 6.098e+011 1.000e+004 1.936e-001 1.680e-003 
2.189e-003 7.336e+007 6.107e+011 1.000e+004 1.899e-001 1.681e-003 
2.190e-003 7.334e+007 6.121e+011 1.000e+004 1.921e-001 1.683e-003 
2.192e-003 7.332e+007 6.131e+011 1.000e+004 1.808e-001 1.685e-003 
2.193e-003 7.330e+007 6.140e+011 1.000e+004 1.887e-001 1.686e-003 
2.194e-003 7.328e+007 6.151e+011 1.000e+004 1.794e-001 1.688e-003 
2.196e-003 7.326e+007 6.144e+011 1.000e+004 1.686e-001 1.689e-003 
2.197e-003 7.324e+007 6.157e+011 1.000e+004 1.784e-001 1.691e-003 
2.198e-003 7.322e+007 6.169e+011 1.000e+004 1.885e-001 1.692e-003 
2.200e-003 7.319e+007 6.166e+011 1.000e+004 1.807e-001 1.694e-003 
2.201e-003 7.317e+007 6.177e+011 1.000e+004 1.810e-001 1.695e-003 
2.203e-003 7.315e+007 6.185e+011 1.000e+004 1.720e-001 1.697e-003 
2.204e-003 7.312e+007 6.195e+011 1.000e+004 1.712e-001 1.698e-003 
2.205e-003 7.310e+007 6.208e+011 1.000e+004 1.671e-001 1.700e-003 
2.207e-003 7.308e+007 6.228e+011 1.000e+004 1.791e-001 1.701e-003 
2.208e-003 7.305e+007 6.248e+011 1.000e+004 1.606e-001 1.703e-003 
2.209e-003 7.302e+007 6.266e+011 1.000e+004 1.850e-001 1.704e-003 
2.211e-003 7.300e+007 6.277e+011 1.000e+004 1.776e-001 1.706e-003 
2.212e-003 7.297e+007 6.281e+011 1.000e+004 1.917e-001 1.707e-003 
2.213e-003 7.294e+007 6.283e+011 1.000e+004 1.799e-001 1.709e-003 
2.215e-003 7.291e+007 6.278e+011 1.000e+004 1.720e-001 1.711e-003 
2.216e-003 7.289e+007 6.281e+011 1.000e+004 1.742e-001 1.712e-003 
2.218e-003 7.286e+007 6.291e+011 1.000e+004 1.713e-001 1.714e-003 
2.219e-003 7.283e+007 6.296e+011 1.000e+004 1.681e-001 1.715e-003 
2.220e-003 7.280e+007 6.295e+011 1.000e+004 1.857e-001 1.717e-003 
2.222e-003 7.277e+007 6.307e+011 1.000e+004 1.761e-001 1.718e-003 
2.223e-003 7.274e+007 6.322e+011 1.000e+004 1.726e-001 1.720e-003 
2.224e-003 7.271e+007 6.337e+011 1.000e+004 1.872e-001 1.722e-003 
2.226e-003 7.268e+007 6.326e+011 1.000e+004 1.809e-001 1.723e-003 
2.227e-003 7.264e+007 6.347e+011 1.000e+004 1.777e-001 1.725e-003 
2.228e-003 7.260e+007 6.363e+011 1.000e+004 1.893e-001 1.726e-003 
2.230e-003 7.256e+007 6.365e+011 1.000e+004 1.800e-001 1.728e-003 
2.231e-003 7.252e+007 6.370e+011 1.000e+004 1.940e-001 1.730e-003 
2.233e-003 7.248e+007 6.377e+011 1.000e+004 1.903e-001 1.731e-003 
2.234e-003 7.244e+007 6.390e+011 1.000e+004 1.900e-001 1.733e-003 
2.235e-003 7.239e+007 6.402e+011 1.000e+004 1.814e-001 1.735e-003 
2.237e-003 7.234e+007 6.402e+011 1.000e+004 1.859e-001 1.736e-003 
2.238e-003 7.229e+007 6.399e+011 1.000e+004 1.959e-001 1.738e-003 
2.239e-003 7.224e+007 6.404e+011 1.000e+004 1.963e-001 1.740e-003 
2.241e-003 7.219e+007 6.416e+011 1.000e+004 1.967e-001 1.741e-003 
2.242e-003 7.214e+007 6.425e+011 1.000e+004 1.995e-001 1.743e-003 
2.243e-003 7.208e+007 6.434e+011 1.000e+004 1.948e-001 1.745e-003 
2.245e-003 7.203e+007 6.440e+011 1.000e+004 1.967e-001 1.747e-003 
2.246e-003 7.198e+007 6.447e+011 1.000e+004 1.985e-001 1.748e-003 
2.248e-003 7.193e+007 6.457e+011 1.000e+004 1.818e-001 1.750e-003 
2.249e-003 7.187e+007 6.466e+011 1.000e+004 1.890e-001 1.752e-003 
2.250e-003 7.182e+007 6.462e+011 1.000e+004 1.949e-001 1.754e-003 
2.252e-003 7.177e+007 6.459e+011 1.000e+004 1.979e-001 1.755e-003 
2.253e-003 7.172e+007 6.459e+011 1.000e+004 1.918e-001 1.757e-003 
2.254e-003 7.167e+007 6.463e+011 1.000e+004 1.875e-001 1.759e-003 
2.256e-003 7.162e+007 6.470e+011 1.000e+004 1.932e-001 1.760e-003 
2.257e-003 7.157e+007 6.477e+011 1.000e+004 1.889e-001 1.762e-003 
2.258e-003 7.152e+007 6.482e+011 1.000e+004 1.806e-001 1.764e-003 
2.260e-003 7.147e+007 6.476e+011 1.000e+004 1.916e-001 1.766e-003 
2.261e-003 7.142e+007 6.467e+011 1.000e+004 1.988e-001 1.767e-003 
2.263e-003 7.137e+007 6.470e+011 1.000e+004 1.927e-001 1.769e-003 
2.264e-003 7.132e+007 6.478e+011 1.000e+004 1.800e-001 1.771e-003 
2.265e-003 7.127e+007 6.471e+011 1.000e+004 1.971e-001 1.772e-003 
2.267e-003 7.122e+007 6.477e+011 1.000e+004 1.936e-001 1.774e-003 
2.268e-003 7.117e+007 6.476e+011 1.000e+004 1.954e-001 1.776e-003 
2.269e-003 7.111e+007 6.482e+011 1.000e+004 1.805e-001 1.777e-003 
2.271e-003 7.106e+007 6.481e+011 1.000e+004 1.934e-001 1.779e-003 
2.272e-003 7.102e+007 6.461e+011 1.000e+004 1.894e-001 1.781e-003 
2.273e-003 7.097e+007 6.452e+011 1.000e+004 1.787e-001 1.783e-003 
2.275e-003 7.092e+007 6.445e+011 1.000e+004 1.875e-001 1.784e-003 
2.276e-003 7.088e+007 6.445e+011 1.000e+004 1.924e-001 1.786e-003 
2.277e-003 7.084e+007 6.439e+011 1.000e+004 1.918e-001 1.788e-003 
2.279e-003 7.081e+007 6.445e+011 1.000e+004 1.712e-001 1.789e-003 
2.280e-003 7.077e+007 6.452e+011 1.000e+004 1.864e-001 1.791e-003 
2.282e-003 7.074e+007 6.460e+011 1.000e+004 1.756e-001 1.792e-003 
2.283e-003 7.070e+007 6.450e+011 1.000e+004 1.796e-001 1.794e-003 
2.284e-003 7.067e+007 6.448e+011 1.000e+004 1.808e-001 1.795e-003 
2.286e-003 7.064e+007 6.456e+011 1.000e+004 1.757e-001 1.797e-003 
2.287e-003 7.061e+007 6.471e+011 1.000e+004 1.745e-001 1.799e-003 
2.288e-003 7.058e+007 6.478e+011 1.000e+004 1.648e-001 1.800e-003 
2.290e-003 7.055e+007 6.480e+011 1.000e+004 1.704e-001 1.802e-003 
2.291e-003 7.051e+007 6.476e+011 1.000e+004 1.741e-001 1.803e-003 
2.292e-003 7.048e+007 6.478e+011 1.000e+004 1.834e-001 1.805e-003 
2.294e-003 7.045e+007 6.485e+011 1.000e+004 1.832e-001 1.806e-003 
2.295e-003 7.042e+007 6.473e+011 1.000e+004 1.818e-001 1.808e-003 
2.296e-003 7.039e+007 6.469e+011 1.000e+004 1.719e-001 1.810e-003 
2.298e-003 7.035e+007 6.472e+011 1.000e+004 1.644e-001 1.811e-003 
2.299e-003 7.032e+007 6.479e+011 1.000e+004 1.650e-001 1.813e-003 
2.301e-003 7.029e+007 6.487e+011 1.000e+004 1.700e-001 1.814e-003 
2.302e-003 7.026e+007 6.478e+011 1.000e+004 1.545e-001 1.816e-003 
2.303e-003 7.023e+007 6.476e+011 1.000e+004 1.870e-001 1.817e-003 
2.305e-003 7.020e+007 6.475e+011 1.000e+004 1.860e-001 1.819e-003 
2.306e-003 7.018e+007 6.469e+011 1.000e+004 1.774e-001 1.821e-003 
2.307e-003 7.015e+007 6.467e+011 1.000e+004 1.731e-001 1.822e-003 
2.309e-003 7.012e+007 6.471e+011 1.000e+004 1.902e-001 1.824e-003 
2.310e-003 7.010e+007 6.483e+011 1.000e+004 1.813e-001 1.825e-003 
2.311e-003 7.007e+007 6.493e+011 1.000e+004 1.580e-001 1.827e-003 
2.313e-003 7.005e+007 6.505e+011 1.000e+004 1.472e-001 1.828e-003 
2.314e-003 7.002e+007 6.521e+011 1.000e+004 1.571e-001 1.830e-003 
2.315e-003 6.999e+007 6.530e+011 1.000e+004 1.676e-001 1.831e-003 
2.317e-003 6.996e+007 6.540e+011 1.000e+004 1.592e-001 1.833e-003 
2.318e-003 6.993e+007 6.553e+011 1.000e+004 1.638e-001 1.835e-003 
2.319e-003 6.990e+007 6.562e+011 1.000e+004 1.672e-001 1.836e-003 
2.321e-003 6.986e+007 6.578e+011 1.000e+004 1.665e-001 1.838e-003 
2.322e-003 6.983e+007 6.593e+011 1.000e+004 1.748e-001 1.839e-003 
2.324e-003 6.980e+007 6.610e+011 1.000e+004 1.756e-001 1.841e-003 
2.325e-003 6.977e+007 6.620e+011 1.000e+004 1.792e-001 1.842e-003 
2.326e-003 6.973e+007 6.632e+011 1.000e+004 1.677e-001 1.844e-003 
2.328e-003 6.970e+007 6.630e+011 1.000e+004 1.691e-001 1.846e-003 
2.329e-003 6.966e+007 6.646e+011 1.000e+004 1.726e-001 1.847e-003 
2.330e-003 6.963e+007 6.651e+011 1.000e+004 1.644e-001 1.849e-003 
2.332e-003 6.959e+007 6.660e+011 1.000e+004 1.611e-001 1.850e-003 
2.333e-003 6.956e+007 6.667e+011 1.000e+004 1.722e-001 1.852e-003 
2.334e-003 6.952e+007 6.679e+011 1.000e+004 1.729e-001 1.854e-003 
2.336e-003 6.948e+007 6.688e+011 1.000e+004 1.575e-001 1.855e-003 
2.337e-003 6.944e+007 6.702e+011 1.000e+004 1.751e-001 1.857e-003 
2.339e-003 6.941e+007 6.679e+011 1.000e+004 1.741e-001 1.858e-003 
2.325e-003 6.977e+007 6.616e+011 1.000e+004 1.730e-001 1.842e-003 
2.326e-003 6.973e+007 6.632e+011 1.000e+004 1.716e-001 1.844e-003 
2.328e-003 6.970e+007 6.630e+011 1.000e+004 1.764e-001 1.846e-003 
2.329e-003 6.966e+007 6.646e+011 1.000e+004 1.788e-001 1.847e-003 
2.330e-003 6.963e+007 6.651e+011 1.000e+004 1.820e-001 1.849e-003 
2.332e-003 6.959e+007 6.659e+011 1.000e+004 1.711e-001 1.850e-003 
2.333e-003 6.956e+007 6.666e+011 1.000e+004 1.696e-001 1.852e-003 
2.334e-003 6.952e+007 6.678e+011 1.000e+004 1.747e-001 1.854e-003 
2.336e-003 6.948e+007 6.689e+011 1.000e+004 1.658e-001 1.855e-003 
2.337e-003 6.944e+007 6.703e+011 1.000e+004 1.708e-001 1.857e-003 
2.338e-003 6.941e+007 6.685e+011 1.000e+004 1.630e-001 1.858e-003 
2.340e-003 6.937e+007 6.688e+011 1.000e+004 1.698e-001 1.860e-003 
2.341e-003 6.933e+007 6.697e+011 1.000e+004 1.708e-001 1.862e-003 
2.343e-003 6.929e+007 6.716e+011 1.000e+004 1.718e-001 1.863e-003 
2.344e-003 6.925e+007 6.724e+011 1.000e+004 1.790e-001 1.865e-003 
2.345e-003 6.921e+007 6.744e+011 1.000e+004 1.686e-001 1.867e-003 
2.347e-003 6.917e+007 6.763e+011 1.000e+004 1.666e-001 1.868e-003 
2.348e-003 6.913e+007 6.782e+011 1.000e+004 1.696e-001 1.870e-003 
2.349e-003 6.908e+007 6.801e+011 1.000e+004 1.629e-001 1.872e-003 
2.351e-003 6.904e+007 6.826e+011 1.000e+004 1.693e-001 1.873e-003 
2.352e-003 6.900e+007 6.844e+011 1.000e+004 1.713e-001 1.875e-003 
2.353e-003 6.896e+007 6.870e+011 1.000e+004 1.651e-001 1.876e-003 
2.355e-003 6.893e+007 6.893e+011 1.000e+004 1.603e-001 1.878e-003 
2.356e-003 6.889e+007 6.908e+011 1.000e+004 1.574e-001 1.880e-003 
2.357e-003 6.886e+007 6.913e+011 1.000e+004 1.569e-001 1.881e-003 
2.359e-003 6.883e+007 6.928e+011 1.000e+004 1.585e-001 1.883e-003 
2.360e-003 6.880e+007 6.950e+011 1.000e+004 1.611e-001 1.884e-003 
2.362e-003 6.877e+007 6.973e+011 1.000e+004 1.672e-001 1.886e-003 
2.363e-003 6.874e+007 6.997e+011 1.000e+004 1.633e-001 1.887e-003 
2.364e-003 6.871e+007 7.013e+011 1.000e+004 1.617e-001 1.889e-003 
2.366e-003 6.868e+007 7.026e+011 1.000e+004 1.625e-001 1.891e-003 
2.367e-003 6.865e+007 7.042e+011 1.000e+004 1.640e-001 1.892e-003 
2.368e-003 6.861e+007 7.057e+011 1.000e+004 1.513e-001 1.894e-003 
2.370e-003 6.858e+007 7.033e+011 1.000e+004 1.570e-001 1.895e-003 
2.371e-003 6.854e+007 7.040e+011 1.000e+004 1.575e-001 1.897e-003 
2.372e-003 6.851e+007 7.051e+011 1.000e+004 1.492e-001 1.899e-003 
2.374e-003 6.847e+007 7.063e+011 1.000e+004 1.520e-001 1.900e-003 
2.375e-003 6.844e+007 7.072e+011 1.000e+004 1.487e-001 1.902e-003 
2.376e-003 6.841e+007 7.074e+011 1.000e+004 1.563e-001 1.903e-003 
2.378e-003 6.838e+007 7.086e+011 1.000e+004 1.534e-001 1.905e-003 
2.379e-003 6.835e+007 7.099e+011 1.000e+004 1.546e-001 1.906e-003 
2.381e-003 6.832e+007 7.115e+011 1.000e+004 1.547e-001 1.908e-003 
2.382e-003 6.829e+007 7.130e+011 1.000e+004 1.597e-001 1.910e-003 
2.383e-003 6.826e+007 7.139e+011 1.000e+004 1.550e-001 1.911e-003 
2.385e-003 6.823e+007 7.161e+011 1.000e+004 1.590e-001 1.913e-003 
2.386e-003 6.820e+007 7.174e+011 1.000e+004 1.581e-001 1.914e-003 
2.387e-003 6.816e+007 7.162e+011 1.000e+004 1.659e-001 1.916e-003 
2.389e-003 6.813e+007 7.168e+011 1.000e+004 1.707e-001 1.918e-003 
2.390e-003 6.810e+007 7.177e+011 1.000e+004 1.665e-001 1.919e-003 
2.391e-003 6.807e+007 7.182e+011 1.000e+004 1.624e-001 1.921e-003 
2.393e-003 6.803e+007 7.193e+011 1.000e+004 1.518e-001 1.922e-003 
2.394e-003 6.800e+007 7.208e+011 1.000e+004 1.595e-001 1.924e-003 
2.396e-003 6.797e+007 7.214e+011 1.000e+004 1.590e-001 1.926e-003 
2.397e-003 6.793e+007 7.229e+011 1.000e+004 1.554e-001 1.927e-003 
2.398e-003 6.790e+007 7.246e+011 1.000e+004 1.608e-001 1.929e-003 
2.400e-003 6.786e+007 7.262e+011 1.000e+004 1.647e-001 1.930e-003 
2.401e-003 6.783e+007 7.280e+011 1.000e+004 1.560e-001 1.932e-003 
2.402e-003 6.779e+007 7.293e+011 1.000e+004 1.510e-001 1.934e-003 
2.404e-003 6.775e+007 7.311e+011 1.000e+004 1.531e-001 1.935e-003 
2.405e-003 6.772e+007 7.317e+011 1.000e+004 1.588e-001 1.937e-003 
2.406e-003 6.768e+007 7.330e+011 1.000e+004 1.603e-001 1.938e-003 
2.408e-003 6.764e+007 7.296e+011 1.000e+004 1.605e-001 1.940e-003 
2.409e-003 6.761e+007 7.304e+011 1.000e+004 1.464e-001 1.942e-003 
2.410e-003 6.757e+007 7.317e+011 1.000e+004 1.545e-001 1.943e-003 
2.412e-003 6.753e+007 7.314e+011 1.000e+004 1.539e-001 1.945e-003 
2.413e-003 6.750e+007 7.310e+011 1.000e+004 1.622e-001 1.946e-003 
2.415e-003 6.747e+007 7.312e+011 1.000e+004 1.362e-001 1.948e-003 
2.416e-003 6.744e+007 7.315e+011 1.000e+004 1.417e-001 1.949e-003 
2.417e-003 6.741e+007 7.326e+011 1.000e+004 1.517e-001 1.951e-003 
2.419e-003 6.738e+007 7.333e+011 1.000e+004 1.577e-001 1.953e-003 
2.420e-003 6.735e+007 7.343e+011 1.000e+004 1.532e-001 1.954e-003 
2.421e-003 6.732e+007 7.351e+011 1.000e+004 1.499e-001 1.956e-003 
2.423e-003 6.729e+007 7.358e+011 1.000e+004 1.540e-001 1.957e-003 
2.424e-003 6.727e+007 7.360e+011 1.000e+004 1.525e-001 1.959e-003 
2.425e-003 6.724e+007 7.370e+011 1.000e+004 1.612e-001 1.960e-003 
2.427e-003 6.721e+007 7.368e+011 1.000e+004 1.541e-001 1.962e-003 
2.428e-003 6.719e+007 7.374e+011 1.000e+004 1.542e-001 1.963e-003 
2.429e-003 6.716e+007 7.380e+011 1.000e+004 1.539e-001 1.965e-003 
2.431e-003 6.713e+007 7.383e+011 1.000e+004 1.513e-001 1.966e-003 
2.432e-003 6.711e+007 7.389e+011 1.000e+004 1.489e-001 1.968e-003 
2.434e-003 6.709e+007 7.398e+011 1.000e+004 1.428e-001 1.970e-003 
2.435e-003 6.706e+007 7.397e+011 1.000e+004 1.519e-001 1.971e-003 
2.436e-003 6.703e+007 7.402e+011 1.000e+004 1.524e-001 1.973e-003 
2.438e-003 6.700e+007 7.416e+011 1.000e+004 1.524e-001 1.974e-003 
2.439e-003 6.697e+007 7.434e+011 1.000e+004 1.484e-001 1.976e-003 
2.440e-003 6.693e+007 7.453e+011 1.000e+004 1.448e-001 1.977e-003 
2.442e-003 6.690e+007 7.444e+011 1.000e+004 1.529e-001 1.979e-003 
2.443e-003 6.687e+007 7.465e+011 1.000e+004 1.501e-001 1.981e-003 
2.444e-003 6.683e+007 7.486e+011 1.000e+004 1.529e-001 1.982e-003 
2.446e-003 6.680e+007 7.483e+011 1.000e+004 1.473e-001 1.984e-003 
2.447e-003 6.676e+007 7.475e+011 1.000e+004 1.621e-001 1.985e-003 
2.448e-003 6.673e+007 7.421e+011 1.000e+004 1.593e-001 1.987e-003 
2.450e-003 6.669e+007 7.425e+011 1.000e+004 1.575e-001 1.989e-003 
2.451e-003 6.666e+007 7.429e+011 1.000e+004 1.575e-001 1.990e-003 
2.452e-003 6.662e+007 7.439e+011 1.000e+004 1.650e-001 1.992e-003 
2.454e-003 6.658e+007 7.447e+011 1.000e+004 1.592e-001 1.993e-003 
2.455e-003 6.655e+007 7.457e+011 1.000e+004 1.559e-001 1.995e-003 
2.457e-003 6.652e+007 7.460e+011 1.000e+004 1.382e-001 1.996e-003 
2.458e-003 6.648e+007 7.452e+011 1.000e+004 1.441e-001 1.998e-003 
2.459e-003 6.645e+007 7.458e+011 1.000e+004 1.483e-001 2.000e-003 
2.461e-003 6.641e+007 7.466e+011 1.000e+004 1.575e-001 2.001e-003 
2.462e-003 6.638e+007 7.484e+011 1.000e+004 1.484e-001 2.003e-003 
2.463e-003 6.634e+007 7.404e+011 1.000e+004 1.521e-001 2.004e-003 
2.465e-003 6.630e+007 7.424e+011 1.000e+004 1.566e-001 2.006e-003 
2.466e-003 6.627e+007 7.438e+011 1.000e+004 1.666e-001 2.008e-003 
2.467e-003 6.623e+007 7.453e+011 1.000e+004 1.487e-001 2.009e-003 
2.469e-003 6.619e+007 7.450e+011 1.000e+004 1.530e-001 2.011e-003 
2.470e-003 6.616e+007 7.464e+011 1.000e+004 1.404e-001 2.013e-003 
2.471e-003 6.612e+007 7.477e+011 1.000e+004 1.608e-001 2.014e-003 
2.473e-003 6.608e+007 7.434e+011 1.000e+004 1.581e-001 2.016e-003 
2.474e-003 6.605e+007 7.448e+011 1.000e+004 1.664e-001 2.017e-003 
2.475e-003 6.602e+007 7.465e+011 1.000e+004 1.470e-001 2.019e-003 
2.477e-003 6.598e+007 7.481e+011 1.000e+004 1.501e-001 2.020e-003 
2.478e-003 6.595e+007 7.496e+011 1.000e+004 1.562e-001 2.022e-003 
2.480e-003 6.591e+007 7.509e+011 1.000e+004 1.592e-001 2.024e-003 
2.481e-003 6.588e+007 7.522e+011 1.000e+004 1.426e-001 2.025e-003 
2.482e-003 6.585e+007 7.494e+011 1.000e+004 1.474e-001 2.027e-003 
2.484e-003 6.582e+007 7.500e+011 1.000e+004 1.377e-001 2.028e-003 
2.485e-003 6.579e+007 7.513e+011 1.000e+004 1.455e-001 2.030e-003 
2.486e-003 6.576e+007 7.517e+011 1.000e+004 1.457e-001 2.031e-003 
2.488e-003 6.573e+007 7.521e+011 1.000e+004 1.491e-001 2.033e-003 
2.489e-003 6.570e+007 7.510e+011 1.000e+004 1.425e-001 2.035e-003 
2.490e-003 6.568e+007 7.520e+011 1.000e+004 1.539e-001 2.036e-003 
2.492e-003 6.565e+007 7.532e+011 1.000e+004 1.566e-001 2.038e-003 
2.493e-003 6.562e+007 7.537e+011 1.000e+004 1.607e-001 2.039e-003 
2.494e-003 6.559e+007 7.541e+011 1.000e+004 1.372e-001 2.041e-003 
2.496e-003 6.556e+007 7.555e+011 1.000e+004 1.476e-001 2.042e-003 
2.497e-003 6.553e+007 7.570e+011 1.000e+004 1.574e-001 2.044e-003 
2.498e-003 6.551e+007 7.589e+011 1.000e+004 1.304e-001 2.045e-003 
2.500e-003 6.548e+007 7.610e+011 1.000e+004 1.401e-001 2.047e-003 
2.501e-003 6.545e+007 7.631e+011 1.000e+004 1.601e-001 2.049e-003 
2.503e-003 6.542e+007 7.641e+011 1.000e+004 1.469e-001 2.050e-003 
2.504e-003 6.540e+007 7.657e+011 1.000e+004 1.537e-001 2.052e-003 
2.505e-003 6.537e+007 7.663e+011 1.000e+004 1.405e-001 2.053e-003 
2.507e-003 6.534e+007 7.675e+011 1.000e+004 1.598e-001 2.055e-003 
2.508e-003 6.532e+007 7.683e+011 1.000e+004 1.497e-001 2.056e-003 
2.509e-003 6.529e+007 7.699e+011 1.000e+004 1.542e-001 2.058e-003 
2.511e-003 6.527e+007 7.715e+011 1.000e+004 1.477e-001 2.059e-003 
2.512e-003 6.524e+007 7.736e+011 1.000e+004 1.552e-001 2.061e-003 
2.513e-003 6.521e+007 7.754e+011 1.000e+004 1.499e-001 2.062e-003 
2.515e-003 6.518e+007 7.749e+011 1.000e+004 1.469e-001 2.064e-003 
