# Supplementary material for: Strain rate dependency of dislocation plasticity
Source: Nat Commun. 2021 Mar 23;12:1845. doi: 10.1038/s41467-021-21939-1 (PMC7988163; doi:10.1038/s41467-021-21939-1)
Supplement: Supplementary file 3 — Supplementary Data 1 [file 41467_2021_21939_MOESM3_ESM.zip › Supplementary Data 1/DDDSimulationSet4/StrainRate=1e4s-1/InitialDislocationDensity=1.1e11m-2 (3).dat]

#strain(1), stress(Pa), dislocation density(m-2), strain rate(s-1), mean dislocation velocity(km/s), plastic strain(1)
3.701e-005 5.303e+006 1.035e+011 1.000e+004 1.618e-002 2.929e-007 
7.019e-005 1.001e+007 1.036e+011 1.000e+004 2.667e-002 9.683e-007 
1.056e-004 1.497e+007 1.038e+011 1.000e+004 3.569e-002 2.012e-006 
1.182e-004 1.673e+007 1.041e+011 1.000e+004 4.056e-002 2.463e-006 
1.203e-004 1.703e+007 1.041e+011 1.000e+004 4.220e-002 2.548e-006 
1.223e-004 1.730e+007 1.042e+011 1.000e+004 4.275e-002 2.624e-006 
1.241e-004 1.755e+007 1.042e+011 1.000e+004 4.348e-002 2.697e-006 
1.259e-004 1.780e+007 1.043e+011 1.000e+004 4.439e-002 2.770e-006 
1.276e-004 1.804e+007 1.043e+011 1.000e+004 4.442e-002 2.843e-006 
1.293e-004 1.828e+007 1.044e+011 1.000e+004 4.449e-002 2.915e-006 
1.310e-004 1.851e+007 1.044e+011 1.000e+004 4.624e-002 2.987e-006 
1.742e-004 2.444e+007 1.056e+011 1.000e+004 6.059e-002 5.171e-006 
1.792e-004 2.512e+007 1.058e+011 1.000e+004 6.269e-002 5.468e-006 
1.839e-004 2.575e+007 1.061e+011 1.000e+004 6.487e-002 5.756e-006 
2.090e-004 2.913e+007 1.068e+011 1.000e+004 7.810e-002 7.512e-006 
2.198e-004 3.056e+007 1.073e+011 1.000e+004 8.308e-002 8.381e-006 
2.373e-004 3.286e+007 1.088e+011 1.000e+004 9.110e-002 9.945e-006 
2.753e-004 3.779e+007 1.146e+011 1.000e+004 1.099e-001 1.394e-005 
3.387e-004 4.546e+007 1.283e+011 1.000e+004 1.620e-001 2.413e-005 
3.646e-004 4.838e+007 1.362e+011 1.000e+004 1.801e-001 2.994e-005 
3.713e-004 4.911e+007 1.386e+011 1.000e+004 1.891e-001 3.165e-005 
3.771e-004 4.972e+007 1.404e+011 1.000e+004 1.935e-001 3.318e-005 
3.824e-004 5.028e+007 1.413e+011 1.000e+004 2.010e-001 3.466e-005 
3.876e-004 5.081e+007 1.421e+011 1.000e+004 2.024e-001 3.614e-005 
3.927e-004 5.134e+007 1.435e+011 1.000e+004 2.076e-001 3.764e-005 
3.977e-004 5.184e+007 1.444e+011 1.000e+004 2.131e-001 3.915e-005 
4.020e-004 5.226e+007 1.455e+011 1.000e+004 2.148e-001 4.047e-005 
4.060e-004 5.266e+007 1.468e+011 1.000e+004 2.172e-001 4.174e-005 
4.099e-004 5.305e+007 1.483e+011 1.000e+004 2.182e-001 4.301e-005 
4.139e-004 5.344e+007 1.499e+011 1.000e+004 2.214e-001 4.433e-005 
4.176e-004 5.379e+007 1.511e+011 1.000e+004 2.266e-001 4.557e-005 
4.211e-004 5.412e+007 1.516e+011 1.000e+004 2.261e-001 4.676e-005 
4.245e-004 5.445e+007 1.525e+011 1.000e+004 2.264e-001 4.796e-005 
4.281e-004 5.478e+007 1.536e+011 1.000e+004 2.301e-001 4.919e-005 
4.316e-004 5.511e+007 1.549e+011 1.000e+004 2.313e-001 5.045e-005 
4.353e-004 5.545e+007 1.563e+011 1.000e+004 2.335e-001 5.177e-005 
4.393e-004 5.582e+007 1.578e+011 1.000e+004 2.364e-001 5.325e-005 
4.433e-004 5.618e+007 1.595e+011 1.000e+004 2.390e-001 5.475e-005 
4.474e-004 5.654e+007 1.614e+011 1.000e+004 2.405e-001 5.633e-005 
4.518e-004 5.692e+007 1.636e+011 1.000e+004 2.446e-001 5.805e-005 
4.564e-004 5.732e+007 1.647e+011 1.000e+004 2.475e-001 5.992e-005 
4.605e-004 5.767e+007 1.666e+011 1.000e+004 2.516e-001 6.163e-005 
4.643e-004 5.799e+007 1.687e+011 1.000e+004 2.521e-001 6.322e-005 
4.664e-004 5.817e+007 1.698e+011 1.000e+004 2.484e-001 6.412e-005 
4.694e-004 5.842e+007 1.686e+011 1.000e+004 2.513e-001 6.537e-005 
4.731e-004 5.872e+007 1.695e+011 1.000e+004 2.512e-001 6.691e-005 
4.758e-004 5.895e+007 1.705e+011 1.000e+004 2.528e-001 6.807e-005 
4.781e-004 5.914e+007 1.710e+011 1.000e+004 2.549e-001 6.905e-005 
4.808e-004 5.936e+007 1.717e+011 1.000e+004 2.554e-001 7.025e-005 
4.834e-004 5.957e+007 1.726e+011 1.000e+004 2.574e-001 7.138e-005 
4.863e-004 5.980e+007 1.733e+011 1.000e+004 2.606e-001 7.267e-005 
4.888e-004 6.000e+007 1.743e+011 1.000e+004 2.607e-001 7.379e-005 
4.911e-004 6.018e+007 1.753e+011 1.000e+004 2.616e-001 7.485e-005 
4.934e-004 6.036e+007 1.763e+011 1.000e+004 2.609e-001 7.591e-005 
4.956e-004 6.054e+007 1.769e+011 1.000e+004 2.662e-001 7.693e-005 
4.978e-004 6.071e+007 1.777e+011 1.000e+004 2.671e-001 7.795e-005 
5.000e-004 6.087e+007 1.787e+011 1.000e+004 2.687e-001 7.900e-005 
5.021e-004 6.103e+007 1.797e+011 1.000e+004 2.695e-001 7.997e-005 
5.039e-004 6.117e+007 1.807e+011 1.000e+004 2.719e-001 8.086e-005 
5.056e-004 6.129e+007 1.816e+011 1.000e+004 2.740e-001 8.167e-005 
5.072e-004 6.141e+007 1.824e+011 1.000e+004 2.728e-001 8.245e-005 
5.087e-004 6.152e+007 1.833e+011 1.000e+004 2.743e-001 8.321e-005 
5.102e-004 6.163e+007 1.837e+011 1.000e+004 2.735e-001 8.395e-005 
5.117e-004 6.174e+007 1.842e+011 1.000e+004 2.699e-001 8.469e-005 
5.132e-004 6.185e+007 1.849e+011 1.000e+004 2.704e-001 8.542e-005 
5.147e-004 6.196e+007 1.853e+011 1.000e+004 2.748e-001 8.614e-005 
5.161e-004 6.206e+007 1.855e+011 1.000e+004 2.748e-001 8.687e-005 
5.175e-004 6.216e+007 1.860e+011 1.000e+004 2.775e-001 8.757e-005 
5.189e-004 6.226e+007 1.861e+011 1.000e+004 2.796e-001 8.829e-005 
5.203e-004 6.236e+007 1.861e+011 1.000e+004 2.824e-001 8.901e-005 
5.217e-004 6.246e+007 1.813e+011 1.000e+004 2.915e-001 8.972e-005 
5.232e-004 6.256e+007 1.815e+011 1.000e+004 2.896e-001 9.046e-005 
5.246e-004 6.266e+007 1.820e+011 1.000e+004 2.902e-001 9.120e-005 
5.260e-004 6.276e+007 1.823e+011 1.000e+004 2.917e-001 9.192e-005 
5.274e-004 6.286e+007 1.829e+011 1.000e+004 2.898e-001 9.264e-005 
5.289e-004 6.296e+007 1.834e+011 1.000e+004 2.940e-001 9.336e-005 
5.302e-004 6.306e+007 1.840e+011 1.000e+004 2.941e-001 9.408e-005 
5.316e-004 6.316e+007 1.845e+011 1.000e+004 2.943e-001 9.479e-005 
5.330e-004 6.326e+007 1.850e+011 1.000e+004 2.962e-001 9.550e-005 
5.344e-004 6.335e+007 1.854e+011 1.000e+004 3.022e-001 9.622e-005 
5.358e-004 6.345e+007 1.819e+011 1.000e+004 3.031e-001 9.694e-005 
5.372e-004 6.355e+007 1.822e+011 1.000e+004 3.028e-001 9.766e-005 
5.386e-004 6.364e+007 1.825e+011 1.000e+004 3.034e-001 9.839e-005 
5.399e-004 6.374e+007 1.828e+011 1.000e+004 3.119e-001 9.911e-005 
5.413e-004 6.383e+007 1.832e+011 1.000e+004 3.127e-001 9.984e-005 
5.427e-004 6.392e+007 1.835e+011 1.000e+004 3.129e-001 1.006e-004 
5.441e-004 6.402e+007 1.840e+011 1.000e+004 3.151e-001 1.013e-004 
5.455e-004 6.411e+007 1.843e+011 1.000e+004 3.090e-001 1.020e-004 
5.468e-004 6.420e+007 1.847e+011 1.000e+004 3.131e-001 1.028e-004 
5.482e-004 6.430e+007 1.851e+011 1.000e+004 3.226e-001 1.035e-004 
5.496e-004 6.439e+007 1.855e+011 1.000e+004 3.160e-001 1.042e-004 
5.509e-004 6.448e+007 1.859e+011 1.000e+004 3.205e-001 1.050e-004 
5.523e-004 6.457e+007 1.863e+011 1.000e+004 3.192e-001 1.057e-004 
5.537e-004 6.466e+007 1.868e+011 1.000e+004 3.240e-001 1.064e-004 
5.550e-004 6.475e+007 1.872e+011 1.000e+004 3.207e-001 1.072e-004 
5.564e-004 6.484e+007 1.876e+011 1.000e+004 3.232e-001 1.079e-004 
5.577e-004 6.493e+007 1.881e+011 1.000e+004 3.267e-001 1.086e-004 
5.591e-004 6.502e+007 1.887e+011 1.000e+004 3.282e-001 1.094e-004 
5.605e-004 6.511e+007 1.893e+011 1.000e+004 3.270e-001 1.101e-004 
5.618e-004 6.520e+007 1.899e+011 1.000e+004 3.273e-001 1.109e-004 
5.632e-004 6.528e+007 1.905e+011 1.000e+004 3.343e-001 1.116e-004 
5.645e-004 6.537e+007 1.911e+011 1.000e+004 3.319e-001 1.124e-004 
5.717e-004 6.583e+007 1.822e+011 1.000e+004 2.996e-001 1.163e-004 
5.829e-004 6.659e+007 1.801e+011 1.000e+004 2.911e-001 1.223e-004 
5.943e-004 6.738e+007 1.788e+011 1.000e+004 2.909e-001 1.283e-004 
5.959e-004 6.749e+007 1.787e+011 1.000e+004 2.939e-001 1.291e-004 
5.975e-004 6.760e+007 1.786e+011 1.000e+004 2.998e-001 1.299e-004 
5.991e-004 6.771e+007 1.788e+011 1.000e+004 3.010e-001 1.307e-004 
6.006e-004 6.782e+007 1.791e+011 1.000e+004 3.059e-001 1.315e-004 
6.022e-004 6.794e+007 1.790e+011 1.000e+004 3.039e-001 1.323e-004 
6.038e-004 6.805e+007 1.794e+011 1.000e+004 3.067e-001 1.331e-004 
6.054e-004 6.816e+007 1.789e+011 1.000e+004 3.090e-001 1.339e-004 
6.070e-004 6.828e+007 1.783e+011 1.000e+004 3.152e-001 1.347e-004 
6.086e-004 6.839e+007 1.775e+011 1.000e+004 3.151e-001 1.355e-004 
6.101e-004 6.850e+007 1.760e+011 1.000e+004 3.239e-001 1.363e-004 
6.116e-004 6.861e+007 1.751e+011 1.000e+004 3.265e-001 1.370e-004 
6.130e-004 6.872e+007 1.743e+011 1.000e+004 3.321e-001 1.377e-004 
6.145e-004 6.883e+007 1.738e+011 1.000e+004 3.218e-001 1.384e-004 
6.159e-004 6.894e+007 1.734e+011 1.000e+004 3.200e-001 1.391e-004 
6.174e-004 6.906e+007 1.729e+011 1.000e+004 3.298e-001 1.398e-004 
6.188e-004 6.917e+007 1.721e+011 1.000e+004 3.295e-001 1.404e-004 
6.203e-004 6.928e+007 1.718e+011 1.000e+004 3.335e-001 1.411e-004 
6.217e-004 6.940e+007 1.712e+011 1.000e+004 3.246e-001 1.417e-004 
6.232e-004 6.951e+007 1.712e+011 1.000e+004 3.106e-001 1.424e-004 
6.246e-004 6.963e+007 1.712e+011 1.000e+004 3.326e-001 1.430e-004 
6.260e-004 6.975e+007 1.713e+011 1.000e+004 3.460e-001 1.436e-004 
6.275e-004 6.986e+007 1.713e+011 1.000e+004 3.325e-001 1.443e-004 
6.289e-004 6.998e+007 1.706e+011 1.000e+004 3.461e-001 1.449e-004 
6.304e-004 7.010e+007 1.702e+011 1.000e+004 3.333e-001 1.455e-004 
6.318e-004 7.022e+007 1.701e+011 1.000e+004 3.502e-001 1.461e-004 
6.333e-004 7.034e+007 1.692e+011 1.000e+004 3.184e-001 1.468e-004 
6.347e-004 7.046e+007 1.691e+011 1.000e+004 3.181e-001 1.474e-004 
6.361e-004 7.058e+007 1.691e+011 1.000e+004 3.479e-001 1.480e-004 
6.376e-004 7.070e+007 1.650e+011 1.000e+004 3.423e-001 1.486e-004 
6.390e-004 7.082e+007 1.639e+011 1.000e+004 3.351e-001 1.492e-004 
6.405e-004 7.095e+007 1.631e+011 1.000e+004 3.327e-001 1.497e-004 
6.419e-004 7.108e+007 1.625e+011 1.000e+004 3.495e-001 1.503e-004 
6.433e-004 7.120e+007 1.624e+011 1.000e+004 3.399e-001 1.509e-004 
6.447e-004 7.133e+007 1.625e+011 1.000e+004 3.431e-001 1.514e-004 
6.462e-004 7.145e+007 1.628e+011 1.000e+004 3.315e-001 1.520e-004 
6.475e-004 7.158e+007 1.623e+011 1.000e+004 3.475e-001 1.525e-004 
6.489e-004 7.170e+007 1.616e+011 1.000e+004 3.466e-001 1.530e-004 
6.503e-004 7.182e+007 1.612e+011 1.000e+004 3.635e-001 1.536e-004 
6.517e-004 7.194e+007 1.610e+011 1.000e+004 3.370e-001 1.541e-004 
6.531e-004 7.206e+007 1.609e+011 1.000e+004 3.315e-001 1.546e-004 
6.545e-004 7.219e+007 1.608e+011 1.000e+004 3.484e-001 1.552e-004 
6.559e-004 7.231e+007 1.609e+011 1.000e+004 3.554e-001 1.557e-004 
6.573e-004 7.244e+007 1.610e+011 1.000e+004 3.545e-001 1.563e-004 
6.587e-004 7.256e+007 1.610e+011 1.000e+004 3.315e-001 1.568e-004 
6.600e-004 7.268e+007 1.611e+011 1.000e+004 3.265e-001 1.573e-004 
6.614e-004 7.280e+007 1.612e+011 1.000e+004 3.717e-001 1.579e-004 
6.628e-004 7.292e+007 1.613e+011 1.000e+004 3.778e-001 1.584e-004 
6.641e-004 7.304e+007 1.614e+011 1.000e+004 3.631e-001 1.589e-004 
6.655e-004 7.316e+007 1.615e+011 1.000e+004 3.538e-001 1.595e-004 
6.669e-004 7.328e+007 1.617e+011 1.000e+004 3.667e-001 1.600e-004 
6.682e-004 7.340e+007 1.617e+011 1.000e+004 3.909e-001 1.605e-004 
6.696e-004 7.352e+007 1.619e+011 1.000e+004 3.735e-001 1.611e-004 
6.710e-004 7.364e+007 1.619e+011 1.000e+004 3.536e-001 1.616e-004 
6.724e-004 7.376e+007 1.576e+011 1.000e+004 3.738e-001 1.622e-004 
6.738e-004 7.389e+007 1.580e+011 1.000e+004 3.741e-001 1.627e-004 
6.752e-004 7.401e+007 1.583e+011 1.000e+004 3.868e-001 1.633e-004 
6.766e-004 7.414e+007 1.585e+011 1.000e+004 3.712e-001 1.638e-004 
6.780e-004 7.426e+007 1.589e+011 1.000e+004 3.582e-001 1.644e-004 
6.794e-004 7.438e+007 1.593e+011 1.000e+004 3.705e-001 1.650e-004 
6.808e-004 7.450e+007 1.598e+011 1.000e+004 3.660e-001 1.655e-004 
6.822e-004 7.462e+007 1.602e+011 1.000e+004 3.840e-001 1.661e-004 
6.836e-004 7.475e+007 1.606e+011 1.000e+004 3.908e-001 1.667e-004 
6.850e-004 7.487e+007 1.611e+011 1.000e+004 3.870e-001 1.672e-004 
6.865e-004 7.499e+007 1.557e+011 1.000e+004 3.885e-001 1.678e-004 
6.879e-004 7.511e+007 1.561e+011 1.000e+004 3.694e-001 1.684e-004 
6.893e-004 7.523e+007 1.565e+011 1.000e+004 3.749e-001 1.690e-004 
6.907e-004 7.535e+007 1.569e+011 1.000e+004 3.657e-001 1.695e-004 
6.921e-004 7.546e+007 1.573e+011 1.000e+004 3.756e-001 1.701e-004 
6.935e-004 7.558e+007 1.578e+011 1.000e+004 3.825e-001 1.707e-004 
6.949e-004 7.570e+007 1.581e+011 1.000e+004 3.656e-001 1.713e-004 
6.963e-004 7.582e+007 1.586e+011 1.000e+004 3.771e-001 1.719e-004 
6.977e-004 7.593e+007 1.590e+011 1.000e+004 3.897e-001 1.725e-004 
6.991e-004 7.605e+007 1.595e+011 1.000e+004 3.769e-001 1.731e-004 
7.005e-004 7.617e+007 1.601e+011 1.000e+004 3.645e-001 1.737e-004 
7.019e-004 7.628e+007 1.606e+011 1.000e+004 3.411e-001 1.743e-004 
7.033e-004 7.640e+007 1.610e+011 1.000e+004 3.553e-001 1.749e-004 
7.047e-004 7.652e+007 1.615e+011 1.000e+004 3.776e-001 1.755e-004 
7.061e-004 7.663e+007 1.620e+011 1.000e+004 3.746e-001 1.761e-004 
7.075e-004 7.675e+007 1.625e+011 1.000e+004 3.821e-001 1.767e-004 
7.090e-004 7.687e+007 1.627e+011 1.000e+004 3.627e-001 1.773e-004 
7.104e-004 7.698e+007 1.629e+011 1.000e+004 3.745e-001 1.779e-004 
7.118e-004 7.710e+007 1.632e+011 1.000e+004 3.658e-001 1.785e-004 
7.132e-004 7.722e+007 1.634e+011 1.000e+004 3.830e-001 1.791e-004 
7.146e-004 7.733e+007 1.637e+011 1.000e+004 3.611e-001 1.797e-004 
7.160e-004 7.744e+007 1.629e+011 1.000e+004 3.818e-001 1.803e-004 
7.174e-004 7.756e+007 1.628e+011 1.000e+004 3.704e-001 1.810e-004 
7.188e-004 7.767e+007 1.628e+011 1.000e+004 3.778e-001 1.816e-004 
7.202e-004 7.779e+007 1.630e+011 1.000e+004 3.627e-001 1.822e-004 
7.216e-004 7.790e+007 1.633e+011 1.000e+004 3.553e-001 1.828e-004 
7.230e-004 7.802e+007 1.636e+011 1.000e+004 3.683e-001 1.834e-004 
7.244e-004 7.813e+007 1.635e+011 1.000e+004 3.823e-001 1.840e-004 
7.258e-004 7.825e+007 1.631e+011 1.000e+004 3.663e-001 1.846e-004 
7.273e-004 7.836e+007 1.632e+011 1.000e+004 3.544e-001 1.853e-004 
7.287e-004 7.848e+007 1.634e+011 1.000e+004 3.699e-001 1.859e-004 
7.301e-004 7.859e+007 1.637e+011 1.000e+004 3.875e-001 1.865e-004 
7.315e-004 7.870e+007 1.641e+011 1.000e+004 3.466e-001 1.871e-004 
7.329e-004 7.882e+007 1.644e+011 1.000e+004 3.648e-001 1.878e-004 
7.343e-004 7.893e+007 1.648e+011 1.000e+004 3.658e-001 1.884e-004 
7.357e-004 7.904e+007 1.652e+011 1.000e+004 3.825e-001 1.890e-004 
7.371e-004 7.915e+007 1.656e+011 1.000e+004 3.440e-001 1.896e-004 
7.385e-004 7.927e+007 1.656e+011 1.000e+004 3.602e-001 1.903e-004 
7.400e-004 7.938e+007 1.659e+011 1.000e+004 3.719e-001 1.909e-004 
7.414e-004 7.949e+007 1.663e+011 1.000e+004 3.594e-001 1.916e-004 
7.428e-004 7.960e+007 1.666e+011 1.000e+004 3.639e-001 1.922e-004 
7.442e-004 7.971e+007 1.670e+011 1.000e+004 3.704e-001 1.929e-004 
7.456e-004 7.982e+007 1.675e+011 1.000e+004 3.791e-001 1.935e-004 
7.470e-004 7.993e+007 1.679e+011 1.000e+004 3.481e-001 1.942e-004 
7.484e-004 8.004e+007 1.683e+011 1.000e+004 3.607e-001 1.948e-004 
7.498e-004 8.015e+007 1.688e+011 1.000e+004 3.658e-001 1.955e-004 
7.513e-004 8.026e+007 1.694e+011 1.000e+004 3.686e-001 1.962e-004 
7.527e-004 8.036e+007 1.693e+011 1.000e+004 3.618e-001 1.968e-004 
7.541e-004 8.047e+007 1.692e+011 1.000e+004 3.683e-001 1.975e-004 
7.555e-004 8.058e+007 1.693e+011 1.000e+004 3.565e-001 1.982e-004 
7.569e-004 8.068e+007 1.696e+011 1.000e+004 3.599e-001 1.988e-004 
7.583e-004 8.079e+007 1.699e+011 1.000e+004 3.631e-001 1.995e-004 
7.597e-004 8.090e+007 1.701e+011 1.000e+004 3.677e-001 2.002e-004 
7.612e-004 8.100e+007 1.701e+011 1.000e+004 3.521e-001 2.009e-004 
7.626e-004 8.111e+007 1.704e+011 1.000e+004 3.726e-001 2.016e-004 
7.640e-004 8.121e+007 1.706e+011 1.000e+004 3.705e-001 2.023e-004 
7.654e-004 8.132e+007 1.709e+011 1.000e+004 3.768e-001 2.030e-004 
7.668e-004 8.142e+007 1.713e+011 1.000e+004 3.630e-001 2.036e-004 
7.682e-004 8.153e+007 1.717e+011 1.000e+004 3.738e-001 2.043e-004 
7.696e-004 8.163e+007 1.722e+011 1.000e+004 3.616e-001 2.050e-004 
7.711e-004 8.174e+007 1.727e+011 1.000e+004 3.581e-001 2.057e-004 
7.725e-004 8.184e+007 1.728e+011 1.000e+004 3.278e-001 2.064e-004 
7.739e-004 8.195e+007 1.727e+011 1.000e+004 3.642e-001 2.071e-004 
7.753e-004 8.205e+007 1.729e+011 1.000e+004 3.678e-001 2.078e-004 
7.767e-004 8.216e+007 1.728e+011 1.000e+004 3.613e-001 2.085e-004 
7.781e-004 8.226e+007 1.728e+011 1.000e+004 3.722e-001 2.092e-004 
7.796e-004 8.237e+007 1.727e+011 1.000e+004 3.669e-001 2.098e-004 
7.810e-004 8.247e+007 1.730e+011 1.000e+004 3.543e-001 2.105e-004 
7.824e-004 8.258e+007 1.735e+011 1.000e+004 3.624e-001 2.112e-004 
7.838e-004 8.268e+007 1.739e+011 1.000e+004 3.600e-001 2.119e-004 
7.852e-004 8.278e+007 1.744e+011 1.000e+004 3.540e-001 2.126e-004 
7.866e-004 8.289e+007 1.749e+011 1.000e+004 3.602e-001 2.133e-004 
7.880e-004 8.299e+007 1.755e+011 1.000e+004 3.614e-001 2.140e-004 
7.895e-004 8.309e+007 1.761e+011 1.000e+004 3.750e-001 2.148e-004 
7.909e-004 8.319e+007 1.767e+011 1.000e+004 3.605e-001 2.155e-004 
7.923e-004 8.329e+007 1.755e+011 1.000e+004 3.636e-001 2.162e-004 
7.937e-004 8.338e+007 1.760e+011 1.000e+004 3.667e-001 2.170e-004 
7.951e-004 8.348e+007 1.767e+011 1.000e+004 3.871e-001 2.177e-004 
7.965e-004 8.358e+007 1.773e+011 1.000e+004 3.560e-001 2.185e-004 
7.979e-004 8.367e+007 1.780e+011 1.000e+004 3.783e-001 2.192e-004 
7.994e-004 8.377e+007 1.787e+011 1.000e+004 3.759e-001 2.200e-004 
8.008e-004 8.386e+007 1.794e+011 1.000e+004 3.770e-001 2.207e-004 
8.021e-004 8.395e+007 1.801e+011 1.000e+004 3.661e-001 2.215e-004 
8.035e-004 8.404e+007 1.773e+011 1.000e+004 3.719e-001 2.223e-004 
8.050e-004 8.413e+007 1.777e+011 1.000e+004 3.710e-001 2.231e-004 
8.064e-004 8.422e+007 1.782e+011 1.000e+004 3.713e-001 2.238e-004 
8.078e-004 8.431e+007 1.778e+011 1.000e+004 3.677e-001 2.247e-004 
8.092e-004 8.440e+007 1.779e+011 1.000e+004 3.810e-001 2.255e-004 
8.106e-004 8.449e+007 1.780e+011 1.000e+004 3.823e-001 2.263e-004 
8.121e-004 8.457e+007 1.775e+011 1.000e+004 3.823e-001 2.271e-004 
8.135e-004 8.466e+007 1.774e+011 1.000e+004 3.533e-001 2.279e-004 
8.149e-004 8.474e+007 1.775e+011 1.000e+004 3.866e-001 2.288e-004 
8.163e-004 8.483e+007 1.778e+011 1.000e+004 3.716e-001 2.296e-004 
8.177e-004 8.492e+007 1.780e+011 1.000e+004 3.708e-001 2.304e-004 
8.191e-004 8.501e+007 1.779e+011 1.000e+004 3.736e-001 2.312e-004 
8.205e-004 8.510e+007 1.774e+011 1.000e+004 3.719e-001 2.320e-004 
8.220e-004 8.519e+007 1.774e+011 1.000e+004 3.728e-001 2.327e-004 
8.234e-004 8.528e+007 1.775e+011 1.000e+004 3.599e-001 2.335e-004 
8.248e-004 8.537e+007 1.776e+011 1.000e+004 3.416e-001 2.343e-004 
8.262e-004 8.546e+007 1.767e+011 1.000e+004 3.476e-001 2.351e-004 
8.276e-004 8.555e+007 1.755e+011 1.000e+004 3.586e-001 2.358e-004 
8.290e-004 8.565e+007 1.749e+011 1.000e+004 3.515e-001 2.366e-004 
8.304e-004 8.574e+007 1.745e+011 1.000e+004 3.512e-001 2.373e-004 
8.318e-004 8.584e+007 1.739e+011 1.000e+004 3.537e-001 2.381e-004 
8.332e-004 8.593e+007 1.735e+011 1.000e+004 3.414e-001 2.388e-004 
8.346e-004 8.603e+007 1.730e+011 1.000e+004 3.431e-001 2.396e-004 
8.360e-004 8.613e+007 1.729e+011 1.000e+004 3.306e-001 2.403e-004 
8.375e-004 8.623e+007 1.727e+011 1.000e+004 3.377e-001 2.410e-004 
8.389e-004 8.633e+007 1.727e+011 1.000e+004 3.570e-001 2.418e-004 
8.403e-004 8.642e+007 1.727e+011 1.000e+004 3.532e-001 2.426e-004 
8.417e-004 8.652e+007 1.728e+011 1.000e+004 3.589e-001 2.433e-004 
8.432e-004 8.662e+007 1.730e+011 1.000e+004 3.634e-001 2.441e-004 
8.446e-004 8.671e+007 1.731e+011 1.000e+004 3.664e-001 2.448e-004 
8.460e-004 8.681e+007 1.733e+011 1.000e+004 3.535e-001 2.456e-004 
8.474e-004 8.690e+007 1.736e+011 1.000e+004 3.556e-001 2.463e-004 
8.488e-004 8.699e+007 1.738e+011 1.000e+004 3.565e-001 2.471e-004 
8.502e-004 8.708e+007 1.741e+011 1.000e+004 3.676e-001 2.479e-004 
8.516e-004 8.718e+007 1.743e+011 1.000e+004 3.614e-001 2.486e-004 
8.530e-004 8.727e+007 1.744e+011 1.000e+004 3.725e-001 2.494e-004 
8.543e-004 8.736e+007 1.745e+011 1.000e+004 3.672e-001 2.501e-004 
8.557e-004 8.745e+007 1.745e+011 1.000e+004 3.564e-001 2.509e-004 
8.571e-004 8.754e+007 1.746e+011 1.000e+004 3.688e-001 2.516e-004 
8.585e-004 8.763e+007 1.746e+011 1.000e+004 3.713e-001 2.524e-004 
8.599e-004 8.772e+007 1.637e+011 1.000e+004 3.640e-001 2.532e-004 
8.613e-004 8.781e+007 1.639e+011 1.000e+004 3.684e-001 2.539e-004 
8.627e-004 8.791e+007 1.641e+011 1.000e+004 3.664e-001 2.547e-004 
8.641e-004 8.800e+007 1.644e+011 1.000e+004 3.626e-001 2.554e-004 
8.655e-004 8.809e+007 1.647e+011 1.000e+004 3.659e-001 2.562e-004 
8.669e-004 8.818e+007 1.650e+011 1.000e+004 3.643e-001 2.570e-004 
8.683e-004 8.827e+007 1.651e+011 1.000e+004 3.562e-001 2.577e-004 
8.696e-004 8.836e+007 1.653e+011 1.000e+004 3.631e-001 2.585e-004 
8.710e-004 8.845e+007 1.656e+011 1.000e+004 3.641e-001 2.593e-004 
8.724e-004 8.854e+007 1.660e+011 1.000e+004 3.581e-001 2.600e-004 
8.738e-004 8.863e+007 1.664e+011 1.000e+004 3.502e-001 2.608e-004 
8.752e-004 8.873e+007 1.668e+011 1.000e+004 3.464e-001 2.615e-004 
8.766e-004 8.882e+007 1.672e+011 1.000e+004 3.447e-001 2.623e-004 
8.780e-004 8.892e+007 1.677e+011 1.000e+004 3.428e-001 2.630e-004 
8.794e-004 8.901e+007 1.682e+011 1.000e+004 3.368e-001 2.638e-004 
8.808e-004 8.911e+007 1.687e+011 1.000e+004 3.418e-001 2.645e-004 
8.822e-004 8.920e+007 1.693e+011 1.000e+004 3.409e-001 2.652e-004 
8.836e-004 8.930e+007 1.696e+011 1.000e+004 3.404e-001 2.660e-004 
8.850e-004 8.939e+007 1.701e+011 1.000e+004 3.364e-001 2.667e-004 
8.864e-004 8.948e+007 1.704e+011 1.000e+004 3.406e-001 2.674e-004 
8.877e-004 8.958e+007 1.708e+011 1.000e+004 3.389e-001 2.682e-004 
8.891e-004 8.967e+007 1.711e+011 1.000e+004 3.421e-001 2.689e-004 
8.905e-004 8.976e+007 1.715e+011 1.000e+004 3.379e-001 2.697e-004 
8.919e-004 8.986e+007 1.720e+011 1.000e+004 3.414e-001 2.704e-004 
8.933e-004 8.995e+007 1.725e+011 1.000e+004 3.434e-001 2.712e-004 
8.947e-004 9.004e+007 1.730e+011 1.000e+004 3.428e-001 2.719e-004 
8.961e-004 9.013e+007 1.735e+011 1.000e+004 3.399e-001 2.727e-004 
8.975e-004 9.022e+007 1.740e+011 1.000e+004 3.482e-001 2.735e-004 
8.988e-004 9.030e+007 1.730e+011 1.000e+004 3.486e-001 2.742e-004 
9.002e-004 9.039e+007 1.722e+011 1.000e+004 3.487e-001 2.750e-004 
9.016e-004 9.048e+007 1.719e+011 1.000e+004 3.494e-001 2.758e-004 
9.030e-004 9.057e+007 1.713e+011 1.000e+004 3.518e-001 2.765e-004 
9.044e-004 9.066e+007 1.712e+011 1.000e+004 3.543e-001 2.773e-004 
9.057e-004 9.074e+007 1.711e+011 1.000e+004 3.505e-001 2.781e-004 
9.071e-004 9.083e+007 1.711e+011 1.000e+004 3.531e-001 2.789e-004 
9.085e-004 9.092e+007 1.711e+011 1.000e+004 3.551e-001 2.797e-004 
9.099e-004 9.100e+007 1.707e+011 1.000e+004 3.560e-001 2.804e-004 
9.112e-004 9.109e+007 1.706e+011 1.000e+004 3.542e-001 2.812e-004 
9.126e-004 9.118e+007 1.704e+011 1.000e+004 3.549e-001 2.820e-004 
9.140e-004 9.126e+007 1.701e+011 1.000e+004 3.592e-001 2.828e-004 
9.154e-004 9.135e+007 1.701e+011 1.000e+004 3.548e-001 2.835e-004 
9.167e-004 9.143e+007 1.697e+011 1.000e+004 3.561e-001 2.843e-004 
9.181e-004 9.152e+007 1.694e+011 1.000e+004 3.565e-001 2.851e-004 
9.195e-004 9.160e+007 1.693e+011 1.000e+004 3.589e-001 2.859e-004 
9.208e-004 9.169e+007 1.692e+011 1.000e+004 3.516e-001 2.867e-004 
9.222e-004 9.178e+007 1.692e+011 1.000e+004 3.552e-001 2.874e-004 
9.236e-004 9.186e+007 1.693e+011 1.000e+004 3.577e-001 2.882e-004 
9.249e-004 9.195e+007 1.694e+011 1.000e+004 3.528e-001 2.890e-004 
9.263e-004 9.203e+007 1.695e+011 1.000e+004 3.508e-001 2.898e-004 
9.277e-004 9.212e+007 1.696e+011 1.000e+004 3.524e-001 2.905e-004 
9.291e-004 9.220e+007 1.698e+011 1.000e+004 3.583e-001 2.913e-004 
9.304e-004 9.229e+007 1.695e+011 1.000e+004 3.519e-001 2.921e-004 
9.318e-004 9.237e+007 1.696e+011 1.000e+004 3.612e-001 2.929e-004 
9.332e-004 9.246e+007 1.697e+011 1.000e+004 3.597e-001 2.937e-004 
9.345e-004 9.254e+007 1.698e+011 1.000e+004 3.572e-001 2.944e-004 
9.359e-004 9.263e+007 1.701e+011 1.000e+004 3.509e-001 2.952e-004 
9.373e-004 9.271e+007 1.705e+011 1.000e+004 3.560e-001 2.960e-004 
9.386e-004 9.280e+007 1.707e+011 1.000e+004 3.564e-001 2.968e-004 
9.400e-004 9.288e+007 1.706e+011 1.000e+004 3.583e-001 2.976e-004 
9.414e-004 9.297e+007 1.708e+011 1.000e+004 3.565e-001 2.983e-004 
9.427e-004 9.305e+007 1.711e+011 1.000e+004 3.554e-001 2.991e-004 
9.441e-004 9.314e+007 1.713e+011 1.000e+004 3.572e-001 2.999e-004 
9.455e-004 9.322e+007 1.713e+011 1.000e+004 3.526e-001 3.007e-004 
9.469e-004 9.331e+007 1.712e+011 1.000e+004 3.558e-001 3.015e-004 
9.483e-004 9.339e+007 1.715e+011 1.000e+004 3.561e-001 3.023e-004 
9.496e-004 9.348e+007 1.721e+011 1.000e+004 3.497e-001 3.031e-004 
9.510e-004 9.356e+007 1.728e+011 1.000e+004 3.455e-001 3.039e-004 
9.524e-004 9.365e+007 1.734e+011 1.000e+004 3.381e-001 3.046e-004 
9.537e-004 9.374e+007 1.740e+011 1.000e+004 3.382e-001 3.054e-004 
9.551e-004 9.383e+007 1.743e+011 1.000e+004 3.416e-001 3.062e-004 
9.565e-004 9.391e+007 1.748e+011 1.000e+004 3.412e-001 3.070e-004 
9.579e-004 9.400e+007 1.754e+011 1.000e+004 3.393e-001 3.077e-004 
9.593e-004 9.409e+007 1.760e+011 1.000e+004 3.320e-001 3.085e-004 
9.606e-004 9.417e+007 1.767e+011 1.000e+004 3.388e-001 3.093e-004 
9.620e-004 9.426e+007 1.774e+011 1.000e+004 3.384e-001 3.101e-004 
9.634e-004 9.434e+007 1.782e+011 1.000e+004 3.397e-001 3.109e-004 
9.648e-004 9.443e+007 1.790e+011 1.000e+004 3.377e-001 3.117e-004 
9.662e-004 9.451e+007 1.798e+011 1.000e+004 3.406e-001 3.125e-004 
9.675e-004 9.459e+007 1.802e+011 1.000e+004 3.419e-001 3.133e-004 
9.689e-004 9.467e+007 1.807e+011 1.000e+004 3.459e-001 3.141e-004 
9.703e-004 9.475e+007 1.814e+011 1.000e+004 3.477e-001 3.149e-004 
9.716e-004 9.483e+007 1.822e+011 1.000e+004 3.504e-001 3.157e-004 
9.730e-004 9.491e+007 1.829e+011 1.000e+004 3.561e-001 3.166e-004 
9.744e-004 9.498e+007 1.832e+011 1.000e+004 3.506e-001 3.175e-004 
9.758e-004 9.506e+007 1.836e+011 1.000e+004 3.455e-001 3.183e-004 
9.772e-004 9.514e+007 1.842e+011 1.000e+004 3.408e-001 3.191e-004 
9.786e-004 9.522e+007 1.849e+011 1.000e+004 3.320e-001 3.200e-004 
9.800e-004 9.531e+007 1.857e+011 1.000e+004 3.236e-001 3.208e-004 
9.815e-004 9.540e+007 1.860e+011 1.000e+004 3.153e-001 3.216e-004 
9.829e-004 9.549e+007 1.867e+011 1.000e+004 3.141e-001 3.224e-004 
9.844e-004 9.558e+007 1.874e+011 1.000e+004 3.073e-001 3.233e-004 
9.858e-004 9.567e+007 1.882e+011 1.000e+004 3.131e-001 3.241e-004 
9.872e-004 9.576e+007 1.890e+011 1.000e+004 3.131e-001 3.249e-004 
9.887e-004 9.585e+007 1.897e+011 1.000e+004 3.146e-001 3.257e-004 
9.901e-004 9.594e+007 1.904e+011 1.000e+004 3.200e-001 3.266e-004 
9.916e-004 9.603e+007 1.911e+011 1.000e+004 3.230e-001 3.274e-004 
9.930e-004 9.611e+007 1.918e+011 1.000e+004 3.289e-001 3.283e-004 
9.945e-004 9.619e+007 1.925e+011 1.000e+004 3.326e-001 3.292e-004 
9.959e-004 9.627e+007 1.923e+011 1.000e+004 3.336e-001 3.300e-004 
9.974e-004 9.635e+007 1.929e+011 1.000e+004 3.379e-001 3.310e-004 
9.988e-004 9.643e+007 1.935e+011 1.000e+004 3.354e-001 3.319e-004 
1.000e-003 9.651e+007 1.942e+011 1.000e+004 3.363e-001 3.328e-004 
1.002e-003 9.658e+007 1.948e+011 1.000e+004 3.379e-001 3.337e-004 
1.003e-003 9.666e+007 1.955e+011 1.000e+004 3.394e-001 3.346e-004 
1.005e-003 9.674e+007 1.963e+011 1.000e+004 3.381e-001 3.356e-004 
1.006e-003 9.682e+007 1.972e+011 1.000e+004 3.393e-001 3.365e-004 
1.008e-003 9.689e+007 1.980e+011 1.000e+004 3.431e-001 3.375e-004 
1.009e-003 9.696e+007 1.984e+011 1.000e+004 3.445e-001 3.383e-004 
1.010e-003 9.703e+007 1.989e+011 1.000e+004 3.463e-001 3.392e-004 
1.012e-003 9.710e+007 1.993e+011 1.000e+004 3.494e-001 3.401e-004 
1.013e-003 9.717e+007 1.997e+011 1.000e+004 3.432e-001 3.410e-004 
1.014e-003 9.723e+007 2.002e+011 1.000e+004 3.500e-001 3.419e-004 
1.016e-003 9.730e+007 2.009e+011 1.000e+004 3.487e-001 3.428e-004 
1.017e-003 9.737e+007 2.009e+011 1.000e+004 3.508e-001 3.437e-004 
1.019e-003 9.743e+007 2.014e+011 1.000e+004 3.506e-001 3.446e-004 
1.020e-003 9.750e+007 2.021e+011 1.000e+004 3.527e-001 3.455e-004 
1.021e-003 9.756e+007 2.029e+011 1.000e+004 3.540e-001 3.465e-004 
1.023e-003 9.762e+007 2.038e+011 1.000e+004 3.547e-001 3.474e-004 
1.024e-003 9.768e+007 2.046e+011 1.000e+004 3.536e-001 3.483e-004 
1.025e-003 9.774e+007 2.047e+011 1.000e+004 3.551e-001 3.493e-004 
1.027e-003 9.780e+007 2.046e+011 1.000e+004 3.605e-001 3.502e-004 
1.028e-003 9.786e+007 2.046e+011 1.000e+004 3.625e-001 3.512e-004 
1.029e-003 9.792e+007 2.048e+011 1.000e+004 3.679e-001 3.521e-004 
1.031e-003 9.798e+007 2.051e+011 1.000e+004 3.662e-001 3.531e-004 
1.032e-003 9.804e+007 2.054e+011 1.000e+004 3.681e-001 3.540e-004 
1.033e-003 9.810e+007 2.057e+011 1.000e+004 3.733e-001 3.550e-004 
1.035e-003 9.816e+007 2.065e+011 1.000e+004 3.712e-001 3.559e-004 
1.036e-003 9.822e+007 2.070e+011 1.000e+004 3.668e-001 3.569e-004 
1.038e-003 9.827e+007 2.078e+011 1.000e+004 3.691e-001 3.579e-004 
1.039e-003 9.833e+007 2.087e+011 1.000e+004 3.765e-001 3.588e-004 
1.040e-003 9.839e+007 2.096e+011 1.000e+004 3.754e-001 3.598e-004 
1.042e-003 9.844e+007 2.106e+011 1.000e+004 3.867e-001 3.608e-004 
1.043e-003 9.849e+007 2.070e+011 1.000e+004 3.700e-001 3.618e-004 
1.044e-003 9.855e+007 2.076e+011 1.000e+004 3.789e-001 3.628e-004 
1.046e-003 9.860e+007 2.038e+011 1.000e+004 3.679e-001 3.638e-004 
1.047e-003 9.866e+007 2.037e+011 1.000e+004 3.693e-001 3.647e-004 
1.048e-003 9.871e+007 2.033e+011 1.000e+004 3.714e-001 3.657e-004 
1.050e-003 9.877e+007 2.032e+011 1.000e+004 3.686e-001 3.667e-004 
1.051e-003 9.883e+007 2.035e+011 1.000e+004 3.678e-001 3.677e-004 
1.053e-003 9.889e+007 2.037e+011 1.000e+004 3.631e-001 3.686e-004 
1.054e-003 9.895e+007 2.041e+011 1.000e+004 3.651e-001 3.696e-004 
1.055e-003 9.900e+007 2.042e+011 1.000e+004 3.584e-001 3.705e-004 
1.057e-003 9.906e+007 2.043e+011 1.000e+004 3.596e-001 3.715e-004 
1.058e-003 9.912e+007 2.044e+011 1.000e+004 3.577e-001 3.725e-004 
1.059e-003 9.919e+007 2.046e+011 1.000e+004 3.622e-001 3.735e-004 
1.073e-003 9.974e+007 2.050e+011 1.000e+004 3.526e-001 3.830e-004 
1.075e-003 9.983e+007 2.052e+011 1.000e+004 3.496e-001 3.845e-004 
1.077e-003 9.990e+007 2.053e+011 1.000e+004 3.511e-001 3.857e-004 
1.078e-003 9.997e+007 2.055e+011 1.000e+004 3.516e-001 3.868e-004 
1.080e-003 1.000e+008 2.060e+011 1.000e+004 3.518e-001 3.880e-004 
1.081e-003 1.001e+008 2.068e+011 1.000e+004 3.506e-001 3.891e-004 
1.083e-003 1.002e+008 2.078e+011 1.000e+004 3.523e-001 3.903e-004 
1.085e-003 1.002e+008 2.088e+011 1.000e+004 3.530e-001 3.914e-004 
1.092e-003 1.005e+008 2.104e+011 1.000e+004 3.484e-001 3.967e-004 
1.099e-003 1.008e+008 2.151e+011 1.000e+004 3.454e-001 4.020e-004 
1.106e-003 1.010e+008 2.157e+011 1.000e+004 3.492e-001 4.068e-004 
1.111e-003 1.012e+008 2.026e+011 1.000e+004 3.743e-001 4.111e-004 
1.117e-003 1.014e+008 2.045e+011 1.000e+004 3.757e-001 4.154e-004 
1.123e-003 1.016e+008 2.035e+011 1.000e+004 3.762e-001 4.197e-004 
1.128e-003 1.018e+008 2.034e+011 1.000e+004 3.780e-001 4.238e-004 
1.132e-003 1.020e+008 2.047e+011 1.000e+004 3.794e-001 4.272e-004 
1.135e-003 1.021e+008 2.060e+011 1.000e+004 3.812e-001 4.295e-004 
1.137e-003 1.021e+008 2.068e+011 1.000e+004 3.821e-001 4.310e-004 
1.139e-003 1.022e+008 2.077e+011 1.000e+004 3.827e-001 4.324e-004 
1.141e-003 1.022e+008 2.087e+011 1.000e+004 3.813e-001 4.337e-004 
1.142e-003 1.023e+008 2.098e+011 1.000e+004 3.826e-001 4.350e-004 
1.144e-003 1.023e+008 2.107e+011 1.000e+004 3.841e-001 4.363e-004 
1.146e-003 1.024e+008 2.116e+011 1.000e+004 3.859e-001 4.375e-004 
1.147e-003 1.024e+008 2.117e+011 1.000e+004 3.889e-001 4.388e-004 
1.149e-003 1.024e+008 2.120e+011 1.000e+004 3.912e-001 4.400e-004 
1.150e-003 1.025e+008 2.126e+011 1.000e+004 3.923e-001 4.413e-004 
1.152e-003 1.025e+008 2.132e+011 1.000e+004 3.901e-001 4.425e-004 
1.154e-003 1.026e+008 2.132e+011 1.000e+004 3.927e-001 4.443e-004 
1.156e-003 1.026e+008 2.134e+011 1.000e+004 3.924e-001 4.461e-004 
1.158e-003 1.027e+008 2.139e+011 1.000e+004 3.934e-001 4.474e-004 
1.159e-003 1.027e+008 2.145e+011 1.000e+004 3.878e-001 4.486e-004 
1.160e-003 1.027e+008 2.148e+011 1.000e+004 3.961e-001 4.498e-004 
1.162e-003 1.028e+008 2.150e+011 1.000e+004 3.983e-001 4.510e-004 
1.163e-003 1.028e+008 2.154e+011 1.000e+004 4.033e-001 4.522e-004 
1.165e-003 1.029e+008 2.151e+011 1.000e+004 4.003e-001 4.534e-004 
1.166e-003 1.029e+008 2.151e+011 1.000e+004 4.003e-001 4.545e-004 
1.168e-003 1.029e+008 2.153e+011 1.000e+004 3.987e-001 4.557e-004 
1.169e-003 1.030e+008 2.158e+011 1.000e+004 3.977e-001 4.569e-004 
1.170e-003 1.030e+008 2.164e+011 1.000e+004 4.031e-001 4.580e-004 
1.172e-003 1.030e+008 2.169e+011 1.000e+004 4.010e-001 4.591e-004 
1.173e-003 1.031e+008 2.176e+011 1.000e+004 4.110e-001 4.603e-004 
1.175e-003 1.031e+008 2.182e+011 1.000e+004 4.176e-001 4.614e-004 
1.176e-003 1.032e+008 2.189e+011 1.000e+004 4.134e-001 4.626e-004 
1.177e-003 1.032e+008 2.194e+011 1.000e+004 4.095e-001 4.637e-004 
1.179e-003 1.032e+008 2.200e+011 1.000e+004 4.025e-001 4.649e-004 
1.180e-003 1.033e+008 2.207e+011 1.000e+004 4.129e-001 4.660e-004 
1.182e-003 1.033e+008 2.212e+011 1.000e+004 4.217e-001 4.672e-004 
1.183e-003 1.033e+008 2.221e+011 1.000e+004 4.218e-001 4.683e-004 
1.184e-003 1.034e+008 2.231e+011 1.000e+004 4.045e-001 4.695e-004 
1.186e-003 1.034e+008 2.243e+011 1.000e+004 4.193e-001 4.706e-004 
1.187e-003 1.034e+008 2.253e+011 1.000e+004 4.295e-001 4.717e-004 
1.189e-003 1.035e+008 2.262e+011 1.000e+004 4.264e-001 4.729e-004 
1.190e-003 1.035e+008 2.272e+011 1.000e+004 4.159e-001 4.740e-004 
1.191e-003 1.036e+008 2.280e+011 1.000e+004 4.269e-001 4.751e-004 
1.193e-003 1.036e+008 2.291e+011 1.000e+004 4.172e-001 4.763e-004 
1.194e-003 1.036e+008 2.300e+011 1.000e+004 4.323e-001 4.774e-004 
1.195e-003 1.037e+008 2.307e+011 1.000e+004 4.244e-001 4.786e-004 
1.197e-003 1.037e+008 2.320e+011 1.000e+004 4.209e-001 4.797e-004 
1.198e-003 1.037e+008 2.332e+011 1.000e+004 4.255e-001 4.808e-004 
1.200e-003 1.038e+008 2.342e+011 1.000e+004 4.259e-001 4.820e-004 
1.201e-003 1.038e+008 2.345e+011 1.000e+004 4.333e-001 4.832e-004 
1.202e-003 1.038e+008 2.350e+011 1.000e+004 4.301e-001 4.844e-004 
1.204e-003 1.038e+008 2.350e+011 1.000e+004 4.069e-001 4.855e-004 
1.205e-003 1.039e+008 2.355e+011 1.000e+004 4.384e-001 4.867e-004 
1.206e-003 1.039e+008 2.360e+011 1.000e+004 4.438e-001 4.880e-004 
1.208e-003 1.039e+008 2.366e+011 1.000e+004 4.338e-001 4.892e-004 
1.209e-003 1.039e+008 2.373e+011 1.000e+004 4.129e-001 4.904e-004 
1.211e-003 1.039e+008 2.381e+011 1.000e+004 4.395e-001 4.916e-004 
1.212e-003 1.040e+008 2.389e+011 1.000e+004 4.493e-001 4.928e-004 
1.213e-003 1.040e+008 2.399e+011 1.000e+004 4.467e-001 4.941e-004 
1.215e-003 1.040e+008 2.388e+011 1.000e+004 4.524e-001 4.953e-004 
1.216e-003 1.040e+008 2.388e+011 1.000e+004 4.446e-001 4.965e-004 
1.217e-003 1.040e+008 2.389e+011 1.000e+004 4.428e-001 4.977e-004 
1.219e-003 1.041e+008 2.383e+011 1.000e+004 4.441e-001 4.990e-004 
1.220e-003 1.041e+008 2.386e+011 1.000e+004 4.381e-001 5.002e-004 
1.221e-003 1.041e+008 2.391e+011 1.000e+004 4.415e-001 5.014e-004 
1.223e-003 1.041e+008 2.395e+011 1.000e+004 4.426e-001 5.026e-004 
1.224e-003 1.042e+008 2.400e+011 1.000e+004 4.168e-001 5.038e-004 
1.226e-003 1.042e+008 2.406e+011 1.000e+004 4.416e-001 5.051e-004 
1.227e-003 1.042e+008 2.292e+011 1.000e+004 4.374e-001 5.063e-004 
1.228e-003 1.042e+008 2.300e+011 1.000e+004 4.392e-001 5.075e-004 
1.230e-003 1.042e+008 2.305e+011 1.000e+004 4.421e-001 5.088e-004 
1.231e-003 1.042e+008 2.313e+011 1.000e+004 4.368e-001 5.100e-004 
1.232e-003 1.043e+008 2.311e+011 1.000e+004 4.343e-001 5.112e-004 
1.234e-003 1.043e+008 2.311e+011 1.000e+004 4.214e-001 5.124e-004 
1.235e-003 1.043e+008 2.316e+011 1.000e+004 4.296e-001 5.137e-004 
1.236e-003 1.043e+008 2.321e+011 1.000e+004 4.430e-001 5.149e-004 
1.238e-003 1.043e+008 2.329e+011 1.000e+004 4.435e-001 5.161e-004 
1.239e-003 1.044e+008 2.337e+011 1.000e+004 4.375e-001 5.173e-004 
1.241e-003 1.044e+008 2.343e+011 1.000e+004 4.290e-001 5.186e-004 
1.242e-003 1.044e+008 2.338e+011 1.000e+004 4.372e-001 5.198e-004 
1.243e-003 1.044e+008 2.337e+011 1.000e+004 4.192e-001 5.210e-004 
1.245e-003 1.044e+008 2.338e+011 1.000e+004 4.371e-001 5.223e-004 
1.246e-003 1.045e+008 2.339e+011 1.000e+004 4.413e-001 5.235e-004 
1.247e-003 1.045e+008 2.341e+011 1.000e+004 4.354e-001 5.247e-004 
1.249e-003 1.045e+008 2.348e+011 1.000e+004 4.294e-001 5.259e-004 
1.250e-003 1.045e+008 2.353e+011 1.000e+004 4.362e-001 5.272e-004 
1.251e-003 1.045e+008 2.349e+011 1.000e+004 4.343e-001 5.284e-004 
1.253e-003 1.046e+008 2.351e+011 1.000e+004 4.344e-001 5.296e-004 
1.254e-003 1.046e+008 2.350e+011 1.000e+004 4.329e-001 5.308e-004 
1.256e-003 1.046e+008 2.351e+011 1.000e+004 4.113e-001 5.321e-004 
1.257e-003 1.046e+008 2.357e+011 1.000e+004 4.227e-001 5.333e-004 
1.258e-003 1.046e+008 2.364e+011 1.000e+004 4.247e-001 5.345e-004 
1.260e-003 1.047e+008 2.372e+011 1.000e+004 4.204e-001 5.356e-004 
1.261e-003 1.047e+008 2.382e+011 1.000e+004 4.100e-001 5.368e-004 
1.262e-003 1.047e+008 2.392e+011 1.000e+004 4.114e-001 5.380e-004 
1.264e-003 1.047e+008 2.401e+011 1.000e+004 4.079e-001 5.392e-004 
1.265e-003 1.048e+008 2.412e+011 1.000e+004 4.052e-001 5.404e-004 
1.266e-003 1.048e+008 2.424e+011 1.000e+004 4.017e-001 5.415e-004 
1.268e-003 1.048e+008 2.430e+011 1.000e+004 4.009e-001 5.427e-004 
1.269e-003 1.049e+008 2.439e+011 1.000e+004 3.980e-001 5.438e-004 
1.271e-003 1.049e+008 2.449e+011 1.000e+004 3.914e-001 5.450e-004 
1.272e-003 1.049e+008 2.461e+011 1.000e+004 3.965e-001 5.461e-004 
1.273e-003 1.050e+008 2.471e+011 1.000e+004 3.915e-001 5.473e-004 
1.275e-003 1.050e+008 2.484e+011 1.000e+004 3.850e-001 5.485e-004 
1.276e-003 1.050e+008 2.456e+011 1.000e+004 3.993e-001 5.496e-004 
1.277e-003 1.050e+008 2.465e+011 1.000e+004 4.019e-001 5.508e-004 
1.279e-003 1.051e+008 2.470e+011 1.000e+004 4.075e-001 5.520e-004 
1.280e-003 1.051e+008 2.478e+011 1.000e+004 3.998e-001 5.532e-004 
1.281e-003 1.051e+008 2.486e+011 1.000e+004 4.042e-001 5.544e-004 
1.283e-003 1.051e+008 2.498e+011 1.000e+004 4.088e-001 5.557e-004 
1.284e-003 1.051e+008 2.504e+011 1.000e+004 4.093e-001 5.569e-004 
1.286e-003 1.052e+008 2.510e+011 1.000e+004 4.050e-001 5.582e-004 
1.287e-003 1.052e+008 2.510e+011 1.000e+004 4.083e-001 5.594e-004 
1.288e-003 1.052e+008 2.495e+011 1.000e+004 4.159e-001 5.606e-004 
1.290e-003 1.052e+008 2.504e+011 1.000e+004 4.128e-001 5.619e-004 
1.291e-003 1.052e+008 2.511e+011 1.000e+004 4.096e-001 5.631e-004 
1.292e-003 1.053e+008 2.524e+011 1.000e+004 4.073e-001 5.644e-004 
1.294e-003 1.053e+008 2.529e+011 1.000e+004 4.152e-001 5.656e-004 
1.295e-003 1.053e+008 2.531e+011 1.000e+004 4.127e-001 5.669e-004 
1.296e-003 1.053e+008 2.524e+011 1.000e+004 4.096e-001 5.681e-004 
1.298e-003 1.053e+008 2.522e+011 1.000e+004 4.145e-001 5.694e-004 
1.299e-003 1.053e+008 2.519e+011 1.000e+004 4.093e-001 5.707e-004 
1.301e-003 1.053e+008 2.523e+011 1.000e+004 4.109e-001 5.719e-004 
1.302e-003 1.054e+008 2.524e+011 1.000e+004 4.110e-001 5.732e-004 
1.304e-003 1.054e+008 2.328e+011 1.000e+004 3.992e-001 5.749e-004 
1.305e-003 1.054e+008 2.336e+011 1.000e+004 4.016e-001 5.765e-004 
1.307e-003 1.054e+008 2.336e+011 1.000e+004 4.079e-001 5.780e-004 
1.309e-003 1.054e+008 2.336e+011 1.000e+004 4.072e-001 5.796e-004 
1.311e-003 1.055e+008 2.337e+011 1.000e+004 4.097e-001 5.811e-004 
1.312e-003 1.055e+008 2.343e+011 1.000e+004 4.080e-001 5.826e-004 
1.314e-003 1.055e+008 2.350e+011 1.000e+004 4.066e-001 5.841e-004 
1.315e-003 1.055e+008 2.359e+011 1.000e+004 4.087e-001 5.855e-004 
1.317e-003 1.055e+008 2.370e+011 1.000e+004 4.115e-001 5.870e-004 
1.319e-003 1.056e+008 2.379e+011 1.000e+004 4.136e-001 5.884e-004 
1.320e-003 1.056e+008 2.391e+011 1.000e+004 4.148e-001 5.899e-004 
1.322e-003 1.056e+008 2.400e+011 1.000e+004 4.139e-001 5.913e-004 
1.323e-003 1.056e+008 2.412e+011 1.000e+004 4.118e-001 5.928e-004 
1.325e-003 1.056e+008 2.425e+011 1.000e+004 4.152e-001 5.943e-004 
1.326e-003 1.056e+008 2.438e+011 1.000e+004 4.214e-001 5.957e-004 
1.328e-003 1.056e+008 2.452e+011 1.000e+004 4.109e-001 5.972e-004 
1.329e-003 1.057e+008 2.463e+011 1.000e+004 4.095e-001 5.987e-004 
1.331e-003 1.057e+008 2.475e+011 1.000e+004 4.138e-001 6.002e-004 
1.333e-003 1.057e+008 2.489e+011 1.000e+004 4.110e-001 6.017e-004 
1.334e-003 1.057e+008 2.497e+011 1.000e+004 4.055e-001 6.032e-004 
1.336e-003 1.057e+008 2.511e+011 1.000e+004 4.035e-001 6.046e-004 
1.337e-003 1.057e+008 2.525e+011 1.000e+004 4.030e-001 6.061e-004 
1.339e-003 1.057e+008 2.538e+011 1.000e+004 4.037e-001 6.076e-004 
1.340e-003 1.057e+008 2.554e+011 1.000e+004 4.016e-001 6.091e-004 
1.342e-003 1.058e+008 2.552e+011 1.000e+004 3.967e-001 6.106e-004 
1.344e-003 1.058e+008 2.552e+011 1.000e+004 3.996e-001 6.120e-004 
1.345e-003 1.058e+008 2.550e+011 1.000e+004 3.974e-001 6.135e-004 
1.347e-003 1.058e+008 2.519e+011 1.000e+004 3.940e-001 6.149e-004 
1.349e-003 1.058e+008 2.442e+011 1.000e+004 3.895e-001 6.173e-004 
1.352e-003 1.058e+008 2.458e+011 1.000e+004 3.900e-001 6.196e-004 
1.353e-003 1.059e+008 2.468e+011 1.000e+004 3.929e-001 6.212e-004 
1.355e-003 1.059e+008 2.482e+011 1.000e+004 3.945e-001 6.227e-004 
1.357e-003 1.059e+008 2.497e+011 1.000e+004 3.951e-001 6.242e-004 
1.358e-003 1.059e+008 2.508e+011 1.000e+004 3.934e-001 6.256e-004 
1.360e-003 1.059e+008 2.521e+011 1.000e+004 3.941e-001 6.271e-004 
1.361e-003 1.059e+008 2.532e+011 1.000e+004 3.958e-001 6.285e-004 
1.363e-003 1.059e+008 2.551e+011 1.000e+004 3.941e-001 6.300e-004 
1.364e-003 1.059e+008 2.571e+011 1.000e+004 3.862e-001 6.314e-004 
1.366e-003 1.059e+008 2.592e+011 1.000e+004 3.791e-001 6.329e-004 
1.367e-003 1.059e+008 2.612e+011 1.000e+004 3.858e-001 6.343e-004 
1.369e-003 1.060e+008 2.630e+011 1.000e+004 3.887e-001 6.358e-004 
1.370e-003 1.060e+008 2.645e+011 1.000e+004 3.794e-001 6.372e-004 
1.372e-003 1.060e+008 2.664e+011 1.000e+004 3.754e-001 6.387e-004 
1.373e-003 1.060e+008 2.683e+011 1.000e+004 3.786e-001 6.402e-004 
1.375e-003 1.060e+008 2.702e+011 1.000e+004 3.763e-001 6.416e-004 
1.376e-003 1.060e+008 2.723e+011 1.000e+004 3.684e-001 6.431e-004 
1.378e-003 1.060e+008 2.733e+011 1.000e+004 3.674e-001 6.445e-004 
1.379e-003 1.060e+008 2.752e+011 1.000e+004 3.716e-001 6.460e-004 
1.381e-003 1.060e+008 2.767e+011 1.000e+004 3.755e-001 6.475e-004 
1.382e-003 1.060e+008 2.785e+011 1.000e+004 3.729e-001 6.490e-004 
1.384e-003 1.060e+008 2.806e+011 1.000e+004 3.703e-001 6.505e-004 
1.385e-003 1.060e+008 2.828e+011 1.000e+004 3.780e-001 6.520e-004 
1.387e-003 1.060e+008 2.846e+011 1.000e+004 3.809e-001 6.536e-004 
1.388e-003 1.060e+008 2.868e+011 1.000e+004 3.781e-001 6.552e-004 
1.390e-003 1.060e+008 2.886e+011 1.000e+004 3.784e-001 6.567e-004 
1.391e-003 1.060e+008 2.910e+011 1.000e+004 3.822e-001 6.583e-004 
1.393e-003 1.060e+008 2.920e+011 1.000e+004 3.825e-001 6.599e-004 
1.394e-003 1.059e+008 2.914e+011 1.000e+004 3.758e-001 6.615e-004 
1.396e-003 1.059e+008 2.861e+011 1.000e+004 3.774e-001 6.631e-004 
1.397e-003 1.059e+008 2.870e+011 1.000e+004 3.742e-001 6.646e-004 
1.399e-003 1.059e+008 2.884e+011 1.000e+004 3.734e-001 6.662e-004 
1.400e-003 1.059e+008 2.890e+011 1.000e+004 3.736e-001 6.677e-004 
1.402e-003 1.059e+008 2.884e+011 1.000e+004 3.741e-001 6.693e-004 
1.403e-003 1.059e+008 2.875e+011 1.000e+004 3.737e-001 6.708e-004 
1.405e-003 1.059e+008 2.869e+011 1.000e+004 3.781e-001 6.723e-004 
1.406e-003 1.059e+008 2.867e+011 1.000e+004 3.729e-001 6.738e-004 
1.408e-003 1.059e+008 2.864e+011 1.000e+004 3.740e-001 6.752e-004 
1.409e-003 1.059e+008 2.846e+011 1.000e+004 3.711e-001 6.766e-004 
1.411e-003 1.059e+008 2.806e+011 1.000e+004 3.613e-001 6.781e-004 
1.412e-003 1.059e+008 2.794e+011 1.000e+004 3.614e-001 6.796e-004 
1.414e-003 1.059e+008 2.785e+011 1.000e+004 3.585e-001 6.810e-004 
1.415e-003 1.059e+008 2.781e+011 1.000e+004 3.581e-001 6.824e-004 
1.417e-003 1.059e+008 2.774e+011 1.000e+004 3.557e-001 6.838e-004 
1.418e-003 1.060e+008 2.770e+011 1.000e+004 3.570e-001 6.853e-004 
1.420e-003 1.060e+008 2.771e+011 1.000e+004 3.562e-001 6.867e-004 
1.421e-003 1.060e+008 2.773e+011 1.000e+004 3.538e-001 6.881e-004 
1.423e-003 1.060e+008 2.777e+011 1.000e+004 3.524e-001 6.894e-004 
1.424e-003 1.060e+008 2.765e+011 1.000e+004 3.483e-001 6.908e-004 
1.426e-003 1.061e+008 2.767e+011 1.000e+004 3.507e-001 6.922e-004 
1.427e-003 1.061e+008 2.771e+011 1.000e+004 3.505e-001 6.936e-004 
1.429e-003 1.061e+008 2.775e+011 1.000e+004 3.478e-001 6.949e-004 
1.430e-003 1.061e+008 2.778e+011 1.000e+004 3.436e-001 6.963e-004 
1.432e-003 1.061e+008 2.785e+011 1.000e+004 3.466e-001 6.977e-004 
1.433e-003 1.062e+008 2.797e+011 1.000e+004 3.466e-001 6.990e-004 
1.435e-003 1.062e+008 2.809e+011 1.000e+004 3.472e-001 7.004e-004 
1.436e-003 1.062e+008 2.820e+011 1.000e+004 3.468e-001 7.017e-004 
1.438e-003 1.062e+008 2.825e+011 1.000e+004 3.515e-001 7.031e-004 
1.439e-003 1.062e+008 2.839e+011 1.000e+004 3.495e-001 7.045e-004 
1.441e-003 1.063e+008 2.854e+011 1.000e+004 3.541e-001 7.059e-004 
1.442e-003 1.063e+008 2.870e+011 1.000e+004 3.543e-001 7.073e-004 
1.444e-003 1.063e+008 2.882e+011 1.000e+004 3.615e-001 7.087e-004 
1.445e-003 1.063e+008 2.895e+011 1.000e+004 3.629e-001 7.101e-004 
1.447e-003 1.063e+008 2.910e+011 1.000e+004 3.664e-001 7.115e-004 
1.448e-003 1.063e+008 2.927e+011 1.000e+004 3.620e-001 7.130e-004 
1.450e-003 1.063e+008 2.943e+011 1.000e+004 3.683e-001 7.144e-004 
1.451e-003 1.064e+008 2.961e+011 1.000e+004 3.700e-001 7.159e-004 
1.453e-003 1.064e+008 2.974e+011 1.000e+004 3.746e-001 7.173e-004 
1.454e-003 1.064e+008 2.993e+011 1.000e+004 3.688e-001 7.188e-004 
1.456e-003 1.064e+008 3.009e+011 1.000e+004 3.808e-001 7.203e-004 
1.457e-003 1.064e+008 3.027e+011 1.000e+004 3.752e-001 7.218e-004 
1.459e-003 1.064e+008 3.039e+011 1.000e+004 3.771e-001 7.233e-004 
1.460e-003 1.064e+008 3.036e+011 1.000e+004 3.805e-001 7.248e-004 
1.462e-003 1.064e+008 3.056e+011 1.000e+004 3.804e-001 7.263e-004 
1.463e-003 1.063e+008 3.012e+011 1.000e+004 3.778e-001 7.279e-004 
1.465e-003 1.063e+008 3.013e+011 1.000e+004 3.770e-001 7.294e-004 
1.466e-003 1.063e+008 3.021e+011 1.000e+004 3.825e-001 7.309e-004 
1.468e-003 1.063e+008 3.033e+011 1.000e+004 3.739e-001 7.325e-004 
1.469e-003 1.063e+008 3.046e+011 1.000e+004 3.729e-001 7.340e-004 
1.471e-003 1.063e+008 3.057e+011 1.000e+004 3.784e-001 7.356e-004 
1.472e-003 1.063e+008 3.067e+011 1.000e+004 3.847e-001 7.371e-004 
1.474e-003 1.063e+008 3.080e+011 1.000e+004 3.813e-001 7.388e-004 
1.476e-003 1.063e+008 3.095e+011 1.000e+004 3.809e-001 7.404e-004 
1.477e-003 1.063e+008 3.075e+011 1.000e+004 3.898e-001 7.421e-004 
1.479e-003 1.063e+008 2.990e+011 1.000e+004 3.964e-001 7.437e-004 
1.480e-003 1.062e+008 2.989e+011 1.000e+004 3.895e-001 7.453e-004 
1.482e-003 1.062e+008 2.996e+011 1.000e+004 3.839e-001 7.469e-004 
1.483e-003 1.062e+008 3.004e+011 1.000e+004 3.862e-001 7.485e-004 
1.485e-003 1.062e+008 2.997e+011 1.000e+004 3.894e-001 7.501e-004 
1.486e-003 1.062e+008 3.000e+011 1.000e+004 3.799e-001 7.517e-004 
1.488e-003 1.062e+008 3.005e+011 1.000e+004 3.780e-001 7.532e-004 
1.489e-003 1.062e+008 2.989e+011 1.000e+004 3.748e-001 7.548e-004 
1.491e-003 1.062e+008 2.980e+011 1.000e+004 3.778e-001 7.563e-004 
1.492e-003 1.062e+008 2.973e+011 1.000e+004 3.733e-001 7.578e-004 
1.494e-003 1.062e+008 2.973e+011 1.000e+004 3.699e-001 7.593e-004 
1.495e-003 1.062e+008 2.968e+011 1.000e+004 3.712e-001 7.609e-004 
1.497e-003 1.062e+008 2.969e+011 1.000e+004 3.696e-001 7.624e-004 
1.498e-003 1.062e+008 2.952e+011 1.000e+004 3.520e-001 7.639e-004 
1.500e-003 1.062e+008 2.942e+011 1.000e+004 3.560e-001 7.653e-004 
1.501e-003 1.062e+008 2.942e+011 1.000e+004 3.575e-001 7.667e-004 
1.503e-003 1.062e+008 2.940e+011 1.000e+004 3.650e-001 7.682e-004 
1.504e-003 1.062e+008 2.940e+011 1.000e+004 3.546e-001 7.697e-004 
1.506e-003 1.062e+008 2.800e+011 1.000e+004 3.622e-001 7.711e-004 
1.508e-003 1.063e+008 2.809e+011 1.000e+004 3.612e-001 7.726e-004 
1.509e-003 1.063e+008 2.819e+011 1.000e+004 3.622e-001 7.741e-004 
1.511e-003 1.063e+008 2.824e+011 1.000e+004 3.625e-001 7.756e-004 
1.512e-003 1.063e+008 2.832e+011 1.000e+004 3.628e-001 7.770e-004 
1.514e-003 1.063e+008 2.837e+011 1.000e+004 3.631e-001 7.785e-004 
1.515e-003 1.063e+008 2.852e+011 1.000e+004 3.699e-001 7.800e-004 
1.517e-003 1.063e+008 2.852e+011 1.000e+004 3.636e-001 7.815e-004 
1.518e-003 1.063e+008 2.856e+011 1.000e+004 3.644e-001 7.830e-004 
1.520e-003 1.063e+008 2.864e+011 1.000e+004 3.652e-001 7.845e-004 
1.521e-003 1.063e+008 2.875e+011 1.000e+004 3.622e-001 7.860e-004 
1.523e-003 1.063e+008 2.871e+011 1.000e+004 3.558e-001 7.874e-004 
1.524e-003 1.063e+008 2.881e+011 1.000e+004 3.620e-001 7.889e-004 
1.526e-003 1.063e+008 2.891e+011 1.000e+004 3.662e-001 7.904e-004 
1.527e-003 1.063e+008 2.898e+011 1.000e+004 3.699e-001 7.919e-004 
1.529e-003 1.063e+008 2.903e+011 1.000e+004 3.629e-001 7.933e-004 
1.530e-003 1.063e+008 2.914e+011 1.000e+004 3.697e-001 7.948e-004 
1.532e-003 1.063e+008 2.927e+011 1.000e+004 3.712e-001 7.963e-004 
1.533e-003 1.063e+008 2.938e+011 1.000e+004 3.682e-001 7.978e-004 
1.535e-003 1.063e+008 2.951e+011 1.000e+004 3.653e-001 7.993e-004 
1.536e-003 1.063e+008 2.965e+011 1.000e+004 3.732e-001 8.008e-004 
1.538e-003 1.063e+008 2.978e+011 1.000e+004 3.751e-001 8.023e-004 
1.539e-003 1.063e+008 2.993e+011 1.000e+004 3.717e-001 8.038e-004 
1.541e-003 1.063e+008 3.009e+011 1.000e+004 3.695e-001 8.054e-004 
1.542e-003 1.063e+008 3.026e+011 1.000e+004 3.738e-001 8.069e-004 
1.544e-003 1.063e+008 3.043e+011 1.000e+004 3.788e-001 8.084e-004 
1.545e-003 1.063e+008 3.061e+011 1.000e+004 3.783e-001 8.100e-004 
1.547e-003 1.063e+008 3.077e+011 1.000e+004 3.771e-001 8.116e-004 
1.548e-003 1.063e+008 3.089e+011 1.000e+004 3.805e-001 8.132e-004 
1.550e-003 1.062e+008 3.105e+011 1.000e+004 3.843e-001 8.148e-004 
1.551e-003 1.062e+008 3.122e+011 1.000e+004 3.753e-001 8.164e-004 
1.553e-003 1.062e+008 3.140e+011 1.000e+004 3.727e-001 8.180e-004 
1.554e-003 1.062e+008 3.154e+011 1.000e+004 3.805e-001 8.196e-004 
1.556e-003 1.062e+008 3.148e+011 1.000e+004 3.821e-001 8.212e-004 
1.557e-003 1.062e+008 3.144e+011 1.000e+004 3.769e-001 8.228e-004 
1.558e-003 1.061e+008 3.150e+011 1.000e+004 3.731e-001 8.244e-004 
1.560e-003 1.061e+008 3.144e+011 1.000e+004 3.790e-001 8.259e-004 
1.561e-003 1.061e+008 3.153e+011 1.000e+004 3.854e-001 8.275e-004 
1.563e-003 1.061e+008 3.162e+011 1.000e+004 3.748e-001 8.291e-004 
1.564e-003 1.061e+008 3.173e+011 1.000e+004 3.776e-001 8.307e-004 
1.566e-003 1.061e+008 3.187e+011 1.000e+004 3.781e-001 8.322e-004 
1.567e-003 1.060e+008 3.204e+011 1.000e+004 3.848e-001 8.338e-004 
1.569e-003 1.060e+008 3.215e+011 1.000e+004 3.762e-001 8.354e-004 
1.570e-003 1.060e+008 3.214e+011 1.000e+004 3.799e-001 8.369e-004 
1.571e-003 1.060e+008 3.217e+011 1.000e+004 3.805e-001 8.384e-004 
1.573e-003 1.060e+008 3.222e+011 1.000e+004 3.730e-001 8.400e-004 
1.574e-003 1.060e+008 3.235e+011 1.000e+004 3.711e-001 8.415e-004 
1.576e-003 1.059e+008 3.241e+011 1.000e+004 3.763e-001 8.430e-004 
1.577e-003 1.059e+008 3.244e+011 1.000e+004 3.747e-001 8.445e-004 
1.579e-003 1.059e+008 3.253e+011 1.000e+004 3.675e-001 8.459e-004 
1.580e-003 1.059e+008 3.261e+011 1.000e+004 3.623e-001 8.474e-004 
1.581e-003 1.059e+008 3.268e+011 1.000e+004 3.723e-001 8.489e-004 
1.583e-003 1.059e+008 3.275e+011 1.000e+004 3.681e-001 8.503e-004 
1.584e-003 1.059e+008 3.232e+011 1.000e+004 3.543e-001 8.517e-004 
1.586e-003 1.059e+008 3.214e+011 1.000e+004 3.443e-001 8.531e-004 
1.587e-003 1.059e+008 3.198e+011 1.000e+004 3.493e-001 8.545e-004 
1.589e-003 1.059e+008 3.189e+011 1.000e+004 3.454e-001 8.558e-004 
1.590e-003 1.060e+008 3.174e+011 1.000e+004 3.329e-001 8.571e-004 
1.591e-003 1.060e+008 3.162e+011 1.000e+004 3.278e-001 8.584e-004 
1.593e-003 1.060e+008 3.158e+011 1.000e+004 3.389e-001 8.597e-004 
1.594e-003 1.060e+008 3.151e+011 1.000e+004 3.350e-001 8.609e-004 
1.596e-003 1.061e+008 3.149e+011 1.000e+004 3.315e-001 8.622e-004 
1.597e-003 1.061e+008 3.144e+011 1.000e+004 3.167e-001 8.635e-004 
1.599e-003 1.061e+008 3.151e+011 1.000e+004 3.267e-001 8.647e-004 
1.600e-003 1.061e+008 3.163e+011 1.000e+004 3.275e-001 8.659e-004 
1.601e-003 1.062e+008 3.166e+011 1.000e+004 3.231e-001 8.671e-004 
1.603e-003 1.062e+008 3.175e+011 1.000e+004 3.234e-001 8.684e-004 
1.604e-003 1.062e+008 3.191e+011 1.000e+004 3.220e-001 8.696e-004 
1.606e-003 1.063e+008 3.185e+011 1.000e+004 3.264e-001 8.709e-004 
1.607e-003 1.063e+008 3.194e+011 1.000e+004 3.253e-001 8.721e-004 
1.609e-003 1.063e+008 3.206e+011 1.000e+004 3.205e-001 8.734e-004 
1.610e-003 1.063e+008 3.216e+011 1.000e+004 3.177e-001 8.747e-004 
1.611e-003 1.064e+008 3.229e+011 1.000e+004 3.196e-001 8.759e-004 
1.613e-003 1.064e+008 3.244e+011 1.000e+004 3.090e-001 8.771e-004 
1.614e-003 1.064e+008 3.260e+011 1.000e+004 3.077e-001 8.784e-004 
1.616e-003 1.064e+008 3.278e+011 1.000e+004 3.147e-001 8.796e-004 
1.617e-003 1.064e+008 3.294e+011 1.000e+004 3.173e-001 8.808e-004 
1.618e-003 1.065e+008 3.309e+011 1.000e+004 3.153e-001 8.821e-004 
1.620e-003 1.065e+008 3.324e+011 1.000e+004 3.163e-001 8.833e-004 
1.621e-003 1.065e+008 3.340e+011 1.000e+004 3.272e-001 8.846e-004 
1.622e-003 1.065e+008 3.356e+011 1.000e+004 3.304e-001 8.858e-004 
1.624e-003 1.065e+008 3.372e+011 1.000e+004 3.332e-001 8.871e-004 
1.625e-003 1.065e+008 3.385e+011 1.000e+004 3.292e-001 8.884e-004 
1.627e-003 1.065e+008 3.401e+011 1.000e+004 3.341e-001 8.896e-004 
1.628e-003 1.066e+008 3.415e+011 1.000e+004 3.355e-001 8.909e-004 
1.629e-003 1.066e+008 3.430e+011 1.000e+004 3.304e-001 8.922e-004 
1.631e-003 1.066e+008 3.450e+011 1.000e+004 3.267e-001 8.935e-004 
1.632e-003 1.066e+008 3.466e+011 1.000e+004 3.379e-001 8.948e-004 
1.633e-003 1.066e+008 3.484e+011 1.000e+004 3.403e-001 8.961e-004 
1.635e-003 1.066e+008 3.489e+011 1.000e+004 3.398e-001 8.975e-004 
1.636e-003 1.066e+008 3.493e+011 1.000e+004 3.342e-001 8.988e-004 
1.637e-003 1.066e+008 3.491e+011 1.000e+004 3.399e-001 9.001e-004 
1.639e-003 1.066e+008 3.494e+011 1.000e+004 3.435e-001 9.014e-004 
1.640e-003 1.066e+008 3.500e+011 1.000e+004 3.396e-001 9.027e-004 
1.641e-003 1.066e+008 3.504e+011 1.000e+004 3.351e-001 9.041e-004 
1.643e-003 1.066e+008 3.515e+011 1.000e+004 3.355e-001 9.054e-004 
1.644e-003 1.066e+008 3.528e+011 1.000e+004 3.369e-001 9.067e-004 
1.645e-003 1.066e+008 3.542e+011 1.000e+004 3.386e-001 9.080e-004 
1.647e-003 1.066e+008 3.558e+011 1.000e+004 3.350e-001 9.094e-004 
1.648e-003 1.066e+008 3.573e+011 1.000e+004 3.412e-001 9.107e-004 
1.650e-003 1.066e+008 3.581e+011 1.000e+004 3.393e-001 9.121e-004 
1.651e-003 1.066e+008 3.592e+011 1.000e+004 3.404e-001 9.135e-004 
1.652e-003 1.066e+008 3.601e+011 1.000e+004 3.389e-001 9.148e-004 
1.654e-003 1.066e+008 3.593e+011 1.000e+004 3.289e-001 9.162e-004 
1.655e-003 1.066e+008 3.569e+011 1.000e+004 3.381e-001 9.176e-004 
1.656e-003 1.066e+008 3.568e+011 1.000e+004 3.406e-001 9.189e-004 
1.658e-003 1.066e+008 3.575e+011 1.000e+004 3.376e-001 9.202e-004 
1.659e-003 1.066e+008 3.581e+011 1.000e+004 3.476e-001 9.216e-004 
1.660e-003 1.066e+008 3.590e+011 1.000e+004 3.401e-001 9.229e-004 
1.662e-003 1.066e+008 3.596e+011 1.000e+004 3.334e-001 9.242e-004 
1.663e-003 1.066e+008 3.603e+011 1.000e+004 3.423e-001 9.255e-004 
1.664e-003 1.066e+008 3.604e+011 1.000e+004 3.365e-001 9.269e-004 
1.666e-003 1.066e+008 3.612e+011 1.000e+004 3.433e-001 9.282e-004 
1.667e-003 1.067e+008 3.623e+011 1.000e+004 3.393e-001 9.295e-004 
1.669e-003 1.067e+008 3.633e+011 1.000e+004 3.386e-001 9.309e-004 
1.670e-003 1.067e+008 3.639e+011 1.000e+004 3.368e-001 9.322e-004 
1.671e-003 1.067e+008 3.649e+011 1.000e+004 3.278e-001 9.335e-004 
1.673e-003 1.067e+008 3.662e+011 1.000e+004 3.392e-001 9.349e-004 
1.674e-003 1.067e+008 3.675e+011 1.000e+004 3.456e-001 9.362e-004 
1.675e-003 1.067e+008 3.680e+011 1.000e+004 3.474e-001 9.376e-004 
1.677e-003 1.067e+008 3.677e+011 1.000e+004 3.425e-001 9.390e-004 
1.678e-003 1.067e+008 3.679e+011 1.000e+004 3.472e-001 9.404e-004 
1.679e-003 1.066e+008 3.681e+011 1.000e+004 3.392e-001 9.417e-004 
1.681e-003 1.066e+008 3.682e+011 1.000e+004 3.466e-001 9.431e-004 
1.682e-003 1.066e+008 3.685e+011 1.000e+004 3.459e-001 9.445e-004 
1.683e-003 1.066e+008 3.689e+011 1.000e+004 3.372e-001 9.459e-004 
1.685e-003 1.066e+008 3.622e+011 1.000e+004 3.487e-001 9.473e-004 
1.686e-003 1.066e+008 3.627e+011 1.000e+004 3.425e-001 9.487e-004 
1.687e-003 1.066e+008 3.619e+011 1.000e+004 3.449e-001 9.501e-004 
1.689e-003 1.066e+008 3.622e+011 1.000e+004 3.298e-001 9.515e-004 
1.690e-003 1.066e+008 3.627e+011 1.000e+004 3.369e-001 9.529e-004 
1.692e-003 1.066e+008 3.636e+011 1.000e+004 3.518e-001 9.543e-004 
1.693e-003 1.066e+008 3.643e+011 1.000e+004 3.558e-001 9.557e-004 
1.694e-003 1.066e+008 3.652e+011 1.000e+004 3.484e-001 9.571e-004 
1.696e-003 1.066e+008 3.663e+011 1.000e+004 3.358e-001 9.585e-004 
1.697e-003 1.066e+008 3.676e+011 1.000e+004 3.482e-001 9.600e-004 
1.698e-003 1.065e+008 3.687e+011 1.000e+004 3.457e-001 9.614e-004 
1.700e-003 1.065e+008 3.700e+011 1.000e+004 3.437e-001 9.629e-004 
1.701e-003 1.065e+008 3.714e+011 1.000e+004 3.510e-001 9.643e-004 
1.702e-003 1.065e+008 3.715e+011 1.000e+004 3.482e-001 9.657e-004 
1.704e-003 1.065e+008 3.727e+011 1.000e+004 3.325e-001 9.672e-004 
1.705e-003 1.065e+008 3.653e+011 1.000e+004 3.585e-001 9.686e-004 
1.706e-003 1.065e+008 3.617e+011 1.000e+004 3.635e-001 9.701e-004 
1.708e-003 1.064e+008 3.615e+011 1.000e+004 3.729e-001 9.716e-004 
1.709e-003 1.064e+008 3.589e+011 1.000e+004 3.672e-001 9.731e-004 
1.710e-003 1.064e+008 3.574e+011 1.000e+004 3.520e-001 9.746e-004 
1.712e-003 1.064e+008 3.575e+011 1.000e+004 3.706e-001 9.760e-004 
1.713e-003 1.064e+008 3.572e+011 1.000e+004 3.692e-001 9.774e-004 
1.714e-003 1.064e+008 3.574e+011 1.000e+004 3.722e-001 9.789e-004 
1.716e-003 1.063e+008 3.573e+011 1.000e+004 3.703e-001 9.803e-004 
1.717e-003 1.063e+008 3.574e+011 1.000e+004 3.617e-001 9.818e-004 
1.719e-003 1.063e+008 3.578e+011 1.000e+004 3.659e-001 9.832e-004 
1.720e-003 1.063e+008 3.507e+011 1.000e+004 3.658e-001 9.846e-004 
1.721e-003 1.063e+008 3.502e+011 1.000e+004 3.609e-001 9.860e-004 
1.723e-003 1.063e+008 3.498e+011 1.000e+004 3.576e-001 9.874e-004 
1.724e-003 1.063e+008 3.475e+011 1.000e+004 3.488e-001 9.887e-004 
1.725e-003 1.063e+008 3.477e+011 1.000e+004 3.669e-001 9.901e-004 
1.727e-003 1.063e+008 3.479e+011 1.000e+004 3.672e-001 9.915e-004 
1.728e-003 1.063e+008 3.482e+011 1.000e+004 3.693e-001 9.928e-004 
1.729e-003 1.063e+008 3.488e+011 1.000e+004 3.753e-001 9.942e-004 
1.731e-003 1.063e+008 3.485e+011 1.000e+004 3.682e-001 9.956e-004 
1.732e-003 1.063e+008 3.485e+011 1.000e+004 3.565e-001 9.970e-004 
1.733e-003 1.063e+008 3.485e+011 1.000e+004 3.716e-001 9.984e-004 
1.735e-003 1.063e+008 3.483e+011 1.000e+004 3.666e-001 9.998e-004 
1.736e-003 1.063e+008 3.476e+011 1.000e+004 3.792e-001 1.001e-003 
1.737e-003 1.063e+008 3.475e+011 1.000e+004 3.670e-001 1.003e-003 
1.739e-003 1.063e+008 3.475e+011 1.000e+004 3.767e-001 1.004e-003 
1.740e-003 1.063e+008 3.477e+011 1.000e+004 3.686e-001 1.005e-003 
1.742e-003 1.062e+008 3.480e+011 1.000e+004 3.813e-001 1.007e-003 
1.743e-003 1.062e+008 3.480e+011 1.000e+004 3.782e-001 1.008e-003 
1.744e-003 1.062e+008 3.453e+011 1.000e+004 3.628e-001 1.009e-003 
1.746e-003 1.062e+008 3.435e+011 1.000e+004 3.703e-001 1.011e-003 
1.747e-003 1.062e+008 3.424e+011 1.000e+004 3.720e-001 1.012e-003 
1.748e-003 1.062e+008 3.417e+011 1.000e+004 3.582e-001 1.013e-003 
1.750e-003 1.063e+008 3.412e+011 1.000e+004 3.485e-001 1.015e-003 
1.751e-003 1.063e+008 3.404e+011 1.000e+004 3.652e-001 1.016e-003 
1.752e-003 1.063e+008 3.402e+011 1.000e+004 3.656e-001 1.017e-003 
1.754e-003 1.063e+008 3.401e+011 1.000e+004 3.570e-001 1.019e-003 
1.755e-003 1.063e+008 3.403e+011 1.000e+004 3.463e-001 1.020e-003 
1.756e-003 1.063e+008 3.408e+011 1.000e+004 3.429e-001 1.021e-003 
1.758e-003 1.063e+008 3.409e+011 1.000e+004 3.619e-001 1.022e-003 
1.759e-003 1.063e+008 3.417e+011 1.000e+004 3.600e-001 1.024e-003 
1.760e-003 1.063e+008 3.424e+011 1.000e+004 3.681e-001 1.025e-003 
1.762e-003 1.063e+008 3.429e+011 1.000e+004 3.529e-001 1.026e-003 
1.763e-003 1.064e+008 3.437e+011 1.000e+004 3.647e-001 1.028e-003 
1.765e-003 1.064e+008 3.443e+011 1.000e+004 3.612e-001 1.029e-003 
1.766e-003 1.064e+008 3.451e+011 1.000e+004 3.783e-001 1.030e-003 
1.767e-003 1.064e+008 3.451e+011 1.000e+004 3.641e-001 1.032e-003 
1.769e-003 1.064e+008 3.454e+011 1.000e+004 3.703e-001 1.033e-003 
1.770e-003 1.064e+008 3.458e+011 1.000e+004 3.554e-001 1.034e-003 
1.771e-003 1.064e+008 3.462e+011 1.000e+004 3.744e-001 1.036e-003 
1.773e-003 1.064e+008 3.460e+011 1.000e+004 3.830e-001 1.037e-003 
1.774e-003 1.064e+008 3.455e+011 1.000e+004 3.784e-001 1.038e-003 
1.775e-003 1.064e+008 3.461e+011 1.000e+004 3.887e-001 1.040e-003 
1.777e-003 1.063e+008 3.447e+011 1.000e+004 3.832e-001 1.041e-003 
1.778e-003 1.063e+008 3.440e+011 1.000e+004 3.761e-001 1.043e-003 
1.779e-003 1.063e+008 3.415e+011 1.000e+004 3.833e-001 1.044e-003 
1.781e-003 1.063e+008 3.412e+011 1.000e+004 3.728e-001 1.045e-003 
1.782e-003 1.063e+008 3.407e+011 1.000e+004 3.735e-001 1.047e-003 
1.783e-003 1.063e+008 3.405e+011 1.000e+004 3.574e-001 1.048e-003 
1.785e-003 1.063e+008 3.412e+011 1.000e+004 3.827e-001 1.049e-003 
1.786e-003 1.063e+008 3.424e+011 1.000e+004 3.775e-001 1.051e-003 
1.788e-003 1.063e+008 3.434e+011 1.000e+004 3.794e-001 1.052e-003 
1.789e-003 1.063e+008 3.385e+011 1.000e+004 3.935e-001 1.054e-003 
1.790e-003 1.063e+008 3.393e+011 1.000e+004 3.820e-001 1.055e-003 
1.792e-003 1.063e+008 3.405e+011 1.000e+004 3.855e-001 1.057e-003 
1.793e-003 1.062e+008 3.418e+011 1.000e+004 3.988e-001 1.058e-003 
1.794e-003 1.062e+008 3.433e+011 1.000e+004 4.115e-001 1.060e-003 
1.796e-003 1.062e+008 3.379e+011 1.000e+004 4.173e-001 1.061e-003 
1.797e-003 1.062e+008 3.364e+011 1.000e+004 4.171e-001 1.063e-003 
1.798e-003 1.062e+008 3.363e+011 1.000e+004 4.235e-001 1.064e-003 
1.800e-003 1.061e+008 3.368e+011 1.000e+004 4.124e-001 1.066e-003 
1.801e-003 1.061e+008 3.354e+011 1.000e+004 4.132e-001 1.067e-003 
1.802e-003 1.061e+008 3.348e+011 1.000e+004 4.100e-001 1.069e-003 
1.804e-003 1.061e+008 3.278e+011 1.000e+004 3.992e-001 1.070e-003 
1.805e-003 1.061e+008 3.282e+011 1.000e+004 4.203e-001 1.071e-003 
1.806e-003 1.061e+008 3.282e+011 1.000e+004 4.059e-001 1.073e-003 
1.808e-003 1.061e+008 3.295e+011 1.000e+004 4.067e-001 1.074e-003 
1.809e-003 1.060e+008 3.305e+011 1.000e+004 3.899e-001 1.076e-003 
1.810e-003 1.060e+008 3.314e+011 1.000e+004 4.102e-001 1.077e-003 
1.812e-003 1.060e+008 3.321e+011 1.000e+004 4.071e-001 1.079e-003 
1.813e-003 1.060e+008 3.327e+011 1.000e+004 4.205e-001 1.080e-003 
1.815e-003 1.060e+008 3.316e+011 1.000e+004 4.132e-001 1.081e-003 
1.816e-003 1.060e+008 3.320e+011 1.000e+004 3.866e-001 1.083e-003 
1.817e-003 1.060e+008 3.325e+011 1.000e+004 4.230e-001 1.084e-003 
1.819e-003 1.060e+008 3.322e+011 1.000e+004 4.187e-001 1.086e-003 
1.820e-003 1.059e+008 3.317e+011 1.000e+004 4.234e-001 1.087e-003 
1.821e-003 1.059e+008 3.295e+011 1.000e+004 4.122e-001 1.089e-003 
1.823e-003 1.059e+008 3.294e+011 1.000e+004 4.177e-001 1.090e-003 
1.824e-003 1.059e+008 3.299e+011 1.000e+004 4.217e-001 1.092e-003 
1.825e-003 1.059e+008 3.305e+011 1.000e+004 4.306e-001 1.093e-003 
1.827e-003 1.059e+008 3.294e+011 1.000e+004 4.031e-001 1.094e-003 
1.828e-003 1.059e+008 3.298e+011 1.000e+004 4.291e-001 1.096e-003 
1.829e-003 1.059e+008 3.306e+011 1.000e+004 4.301e-001 1.097e-003 
1.831e-003 1.058e+008 3.294e+011 1.000e+004 4.426e-001 1.099e-003 
1.832e-003 1.058e+008 3.259e+011 1.000e+004 4.351e-001 1.100e-003 
1.833e-003 1.058e+008 3.263e+011 1.000e+004 4.055e-001 1.102e-003 
1.835e-003 1.058e+008 3.266e+011 1.000e+004 4.052e-001 1.103e-003 
1.836e-003 1.058e+008 3.270e+011 1.000e+004 4.243e-001 1.104e-003 
1.838e-003 1.058e+008 3.275e+011 1.000e+004 4.208e-001 1.106e-003 
1.839e-003 1.058e+008 3.280e+011 1.000e+004 4.192e-001 1.107e-003 
1.840e-003 1.058e+008 3.224e+011 1.000e+004 4.004e-001 1.109e-003 
1.842e-003 1.058e+008 3.218e+011 1.000e+004 4.257e-001 1.110e-003 
1.843e-003 1.058e+008 3.195e+011 1.000e+004 4.187e-001 1.111e-003 
1.844e-003 1.058e+008 3.189e+011 1.000e+004 4.167e-001 1.113e-003 
1.846e-003 1.058e+008 3.183e+011 1.000e+004 3.985e-001 1.114e-003 
1.847e-003 1.058e+008 3.182e+011 1.000e+004 4.271e-001 1.115e-003 
1.848e-003 1.058e+008 3.179e+011 1.000e+004 4.205e-001 1.117e-003 
1.850e-003 1.058e+008 3.172e+011 1.000e+004 4.222e-001 1.118e-003 
1.851e-003 1.058e+008 3.173e+011 1.000e+004 4.213e-001 1.120e-003 
1.852e-003 1.058e+008 3.163e+011 1.000e+004 4.388e-001 1.121e-003 
1.854e-003 1.058e+008 3.165e+011 1.000e+004 4.126e-001 1.122e-003 
1.855e-003 1.057e+008 3.171e+011 1.000e+004 4.270e-001 1.124e-003 
1.856e-003 1.057e+008 3.171e+011 1.000e+004 4.272e-001 1.125e-003 
1.858e-003 1.057e+008 3.175e+011 1.000e+004 4.314e-001 1.126e-003 
1.859e-003 1.057e+008 3.182e+011 1.000e+004 4.303e-001 1.128e-003 
1.861e-003 1.057e+008 3.184e+011 1.000e+004 4.256e-001 1.129e-003 
1.862e-003 1.057e+008 3.191e+011 1.000e+004 4.458e-001 1.131e-003 
1.863e-003 1.057e+008 3.197e+011 1.000e+004 4.274e-001 1.132e-003 
1.865e-003 1.057e+008 3.203e+011 1.000e+004 4.330e-001 1.133e-003 
1.866e-003 1.057e+008 3.207e+011 1.000e+004 4.347e-001 1.135e-003 
1.867e-003 1.057e+008 3.205e+011 1.000e+004 4.312e-001 1.136e-003 
1.869e-003 1.057e+008 3.194e+011 1.000e+004 4.350e-001 1.138e-003 
1.870e-003 1.057e+008 3.188e+011 1.000e+004 4.091e-001 1.139e-003 
1.871e-003 1.057e+008 3.184e+011 1.000e+004 4.102e-001 1.141e-003 
1.873e-003 1.057e+008 3.180e+011 1.000e+004 4.086e-001 1.142e-003 
1.874e-003 1.057e+008 3.177e+011 1.000e+004 4.373e-001 1.143e-003 
1.875e-003 1.057e+008 3.179e+011 1.000e+004 4.320e-001 1.145e-003 
1.877e-003 1.057e+008 3.178e+011 1.000e+004 4.232e-001 1.146e-003 
1.878e-003 1.057e+008 3.183e+011 1.000e+004 4.031e-001 1.147e-003 
1.879e-003 1.057e+008 3.187e+011 1.000e+004 4.232e-001 1.149e-003 
1.881e-003 1.057e+008 3.195e+011 1.000e+004 4.253e-001 1.150e-003 
1.882e-003 1.057e+008 3.206e+011 1.000e+004 4.298e-001 1.151e-003 
1.884e-003 1.056e+008 3.217e+011 1.000e+004 4.266e-001 1.153e-003 
1.885e-003 1.056e+008 3.224e+011 1.000e+004 4.229e-001 1.154e-003 
1.886e-003 1.056e+008 3.231e+011 1.000e+004 4.185e-001 1.156e-003 
1.888e-003 1.056e+008 3.244e+011 1.000e+004 4.360e-001 1.157e-003 
1.889e-003 1.056e+008 3.248e+011 1.000e+004 4.063e-001 1.158e-003 
1.890e-003 1.056e+008 3.258e+011 1.000e+004 4.182e-001 1.160e-003 
1.892e-003 1.056e+008 3.251e+011 1.000e+004 4.144e-001 1.161e-003 
1.893e-003 1.056e+008 3.257e+011 1.000e+004 4.273e-001 1.162e-003 
1.894e-003 1.056e+008 3.240e+011 1.000e+004 3.908e-001 1.164e-003 
1.896e-003 1.056e+008 3.228e+011 1.000e+004 4.167e-001 1.165e-003 
1.897e-003 1.056e+008 3.213e+011 1.000e+004 4.090e-001 1.166e-003 
1.898e-003 1.056e+008 3.194e+011 1.000e+004 4.059e-001 1.168e-003 
1.900e-003 1.056e+008 3.194e+011 1.000e+004 3.791e-001 1.169e-003 
1.901e-003 1.057e+008 3.201e+011 1.000e+004 3.806e-001 1.170e-003 
1.902e-003 1.057e+008 3.210e+011 1.000e+004 4.131e-001 1.172e-003 
1.904e-003 1.057e+008 3.222e+011 1.000e+004 4.147e-001 1.173e-003 
1.905e-003 1.057e+008 3.233e+011 1.000e+004 4.055e-001 1.174e-003 
1.907e-003 1.057e+008 3.240e+011 1.000e+004 3.883e-001 1.176e-003 
1.908e-003 1.057e+008 3.248e+011 1.000e+004 4.126e-001 1.177e-003 
1.909e-003 1.057e+008 3.241e+011 1.000e+004 4.152e-001 1.178e-003 
1.911e-003 1.057e+008 3.243e+011 1.000e+004 4.017e-001 1.180e-003 
1.912e-003 1.057e+008 3.240e+011 1.000e+004 3.877e-001 1.181e-003 
1.913e-003 1.057e+008 3.238e+011 1.000e+004 4.030e-001 1.182e-003 
1.915e-003 1.057e+008 3.238e+011 1.000e+004 4.059e-001 1.184e-003 
1.916e-003 1.057e+008 3.232e+011 1.000e+004 4.004e-001 1.185e-003 
1.917e-003 1.057e+008 3.235e+011 1.000e+004 3.845e-001 1.186e-003 
1.919e-003 1.057e+008 3.234e+011 1.000e+004 3.989e-001 1.188e-003 
1.920e-003 1.057e+008 3.241e+011 1.000e+004 4.028e-001 1.189e-003 
1.921e-003 1.057e+008 3.252e+011 1.000e+004 3.977e-001 1.190e-003 
1.923e-003 1.057e+008 3.260e+011 1.000e+004 3.962e-001 1.191e-003 
1.924e-003 1.057e+008 3.270e+011 1.000e+004 3.981e-001 1.193e-003 
1.925e-003 1.057e+008 3.282e+011 1.000e+004 4.108e-001 1.194e-003 
1.927e-003 1.057e+008 3.295e+011 1.000e+004 3.982e-001 1.195e-003 
1.928e-003 1.057e+008 3.300e+011 1.000e+004 3.919e-001 1.197e-003 
1.929e-003 1.057e+008 3.311e+011 1.000e+004 3.963e-001 1.198e-003 
1.931e-003 1.057e+008 3.322e+011 1.000e+004 4.125e-001 1.199e-003 
1.932e-003 1.058e+008 3.331e+011 1.000e+004 3.835e-001 1.201e-003 
1.934e-003 1.057e+008 3.342e+011 1.000e+004 3.880e-001 1.202e-003 
1.935e-003 1.057e+008 3.354e+011 1.000e+004 4.017e-001 1.203e-003 
1.936e-003 1.057e+008 3.361e+011 1.000e+004 4.126e-001 1.205e-003 
1.938e-003 1.057e+008 3.373e+011 1.000e+004 3.865e-001 1.206e-003 
1.939e-003 1.057e+008 3.380e+011 1.000e+004 3.960e-001 1.208e-003 
1.940e-003 1.057e+008 3.391e+011 1.000e+004 3.923e-001 1.209e-003 
1.942e-003 1.057e+008 3.403e+011 1.000e+004 3.986e-001 1.210e-003 
1.943e-003 1.057e+008 3.416e+011 1.000e+004 3.944e-001 1.212e-003 
1.944e-003 1.057e+008 3.429e+011 1.000e+004 3.826e-001 1.213e-003 
1.946e-003 1.057e+008 3.442e+011 1.000e+004 4.036e-001 1.215e-003 
1.947e-003 1.057e+008 3.459e+011 1.000e+004 4.063e-001 1.216e-003 
1.948e-003 1.057e+008 3.473e+011 1.000e+004 4.063e-001 1.218e-003 
1.950e-003 1.056e+008 3.491e+011 1.000e+004 3.873e-001 1.219e-003 
1.951e-003 1.056e+008 3.494e+011 1.000e+004 4.111e-001 1.221e-003 
1.952e-003 1.056e+008 3.509e+011 1.000e+004 4.111e-001 1.222e-003 
1.954e-003 1.056e+008 3.527e+011 1.000e+004 4.037e-001 1.224e-003 
1.955e-003 1.056e+008 3.544e+011 1.000e+004 3.849e-001 1.225e-003 
1.956e-003 1.055e+008 3.550e+011 1.000e+004 3.867e-001 1.227e-003 
1.958e-003 1.055e+008 3.560e+011 1.000e+004 4.011e-001 1.228e-003 
1.959e-003 1.055e+008 3.572e+011 1.000e+004 4.030e-001 1.230e-003 
1.961e-003 1.055e+008 3.582e+011 1.000e+004 3.960e-001 1.231e-003 
1.962e-003 1.055e+008 3.589e+011 1.000e+004 3.900e-001 1.233e-003 
1.963e-003 1.054e+008 3.481e+011 1.000e+004 3.623e-001 1.234e-003 
1.965e-003 1.054e+008 3.493e+011 1.000e+004 3.672e-001 1.236e-003 
1.966e-003 1.054e+008 3.505e+011 1.000e+004 3.635e-001 1.237e-003 
1.967e-003 1.054e+008 3.514e+011 1.000e+004 3.529e-001 1.239e-003 
1.969e-003 1.054e+008 3.527e+011 1.000e+004 3.523e-001 1.240e-003 
1.970e-003 1.053e+008 3.531e+011 1.000e+004 3.561e-001 1.241e-003 
1.971e-003 1.053e+008 3.529e+011 1.000e+004 3.403e-001 1.243e-003 
1.973e-003 1.053e+008 3.533e+011 1.000e+004 3.419e-001 1.244e-003 
1.974e-003 1.053e+008 3.543e+011 1.000e+004 3.453e-001 1.246e-003 
1.975e-003 1.053e+008 3.555e+011 1.000e+004 3.423e-001 1.247e-003 
1.977e-003 1.053e+008 3.563e+011 1.000e+004 3.464e-001 1.249e-003 
1.978e-003 1.053e+008 3.575e+011 1.000e+004 3.387e-001 1.250e-003 
1.979e-003 1.052e+008 3.586e+011 1.000e+004 3.442e-001 1.252e-003 
1.981e-003 1.052e+008 3.591e+011 1.000e+004 3.463e-001 1.253e-003 
1.982e-003 1.052e+008 3.598e+011 1.000e+004 3.399e-001 1.254e-003 
1.984e-003 1.052e+008 3.605e+011 1.000e+004 3.440e-001 1.256e-003 
1.985e-003 1.052e+008 3.604e+011 1.000e+004 3.442e-001 1.257e-003 
1.986e-003 1.052e+008 3.595e+011 1.000e+004 3.467e-001 1.259e-003 
1.988e-003 1.051e+008 3.596e+011 1.000e+004 3.461e-001 1.260e-003 
1.989e-003 1.051e+008 3.599e+011 1.000e+004 3.440e-001 1.262e-003 
1.990e-003 1.051e+008 3.606e+011 1.000e+004 3.410e-001 1.263e-003 
1.992e-003 1.051e+008 3.616e+011 1.000e+004 3.473e-001 1.265e-003 
1.993e-003 1.051e+008 3.609e+011 1.000e+004 3.506e-001 1.266e-003 
1.994e-003 1.050e+008 3.613e+011 1.000e+004 3.489e-001 1.268e-003 
1.996e-003 1.050e+008 3.614e+011 1.000e+004 3.478e-001 1.269e-003 
1.997e-003 1.050e+008 3.619e+011 1.000e+004 3.519e-001 1.271e-003 
1.998e-003 1.049e+008 3.625e+011 1.000e+004 3.555e-001 1.273e-003 
2.000e-003 1.049e+008 3.631e+011 1.000e+004 3.541e-001 1.274e-003 
2.001e-003 1.049e+008 3.640e+011 1.000e+004 3.529e-001 1.276e-003 
2.002e-003 1.049e+008 3.641e+011 1.000e+004 3.562e-001 1.277e-003 
2.004e-003 1.048e+008 3.639e+011 1.000e+004 3.583e-001 1.279e-003 
2.005e-003 1.048e+008 3.639e+011 1.000e+004 3.591e-001 1.280e-003 
2.007e-003 1.047e+008 3.649e+011 1.000e+004 3.512e-001 1.282e-003 
2.008e-003 1.047e+008 3.661e+011 1.000e+004 3.544e-001 1.284e-003 
2.009e-003 1.047e+008 3.669e+011 1.000e+004 3.557e-001 1.285e-003 
2.011e-003 1.046e+008 3.668e+011 1.000e+004 3.556e-001 1.287e-003 
2.012e-003 1.046e+008 3.676e+011 1.000e+004 3.498e-001 1.289e-003 
2.013e-003 1.045e+008 3.688e+011 1.000e+004 3.566e-001 1.290e-003 
2.015e-003 1.045e+008 3.702e+011 1.000e+004 3.565e-001 1.292e-003 
2.016e-003 1.045e+008 3.719e+011 1.000e+004 3.546e-001 1.294e-003 
2.017e-003 1.044e+008 3.736e+011 1.000e+004 3.524e-001 1.295e-003 
2.019e-003 1.044e+008 3.743e+011 1.000e+004 3.506e-001 1.297e-003 
2.020e-003 1.043e+008 3.753e+011 1.000e+004 3.511e-001 1.299e-003 
2.022e-003 1.043e+008 3.765e+011 1.000e+004 3.540e-001 1.300e-003 
2.023e-003 1.042e+008 3.775e+011 1.000e+004 3.497e-001 1.302e-003 
2.024e-003 1.042e+008 3.787e+011 1.000e+004 3.516e-001 1.304e-003 
2.026e-003 1.041e+008 3.792e+011 1.000e+004 3.452e-001 1.306e-003 
2.027e-003 1.041e+008 3.794e+011 1.000e+004 3.428e-001 1.307e-003 
2.029e-003 1.040e+008 3.797e+011 1.000e+004 3.411e-001 1.309e-003 
2.030e-003 1.040e+008 3.797e+011 1.000e+004 3.410e-001 1.311e-003 
2.032e-003 1.040e+008 3.787e+011 1.000e+004 3.413e-001 1.313e-003 
2.033e-003 1.039e+008 3.790e+011 1.000e+004 3.316e-001 1.314e-003 
2.035e-003 1.039e+008 3.772e+011 1.000e+004 3.289e-001 1.316e-003 
2.036e-003 1.038e+008 3.760e+011 1.000e+004 3.321e-001 1.318e-003 
2.038e-003 1.038e+008 3.741e+011 1.000e+004 3.352e-001 1.320e-003 
2.039e-003 1.038e+008 3.740e+011 1.000e+004 3.280e-001 1.321e-003 
2.041e-003 1.038e+008 3.742e+011 1.000e+004 3.249e-001 1.323e-003 
2.042e-003 1.037e+008 3.733e+011 1.000e+004 3.313e-001 1.325e-003 
2.044e-003 1.037e+008 3.724e+011 1.000e+004 3.260e-001 1.326e-003 
2.045e-003 1.037e+008 3.722e+011 1.000e+004 3.260e-001 1.328e-003 
2.047e-003 1.037e+008 3.704e+011 1.000e+004 3.293e-001 1.330e-003 
2.048e-003 1.037e+008 3.626e+011 1.000e+004 3.437e-001 1.331e-003 
2.050e-003 1.036e+008 3.616e+011 1.000e+004 3.302e-001 1.333e-003 
2.051e-003 1.036e+008 3.602e+011 1.000e+004 3.323e-001 1.335e-003 
2.053e-003 1.036e+008 3.599e+011 1.000e+004 3.348e-001 1.336e-003 
2.054e-003 1.036e+008 3.604e+011 1.000e+004 3.423e-001 1.338e-003 
2.056e-003 1.036e+008 3.606e+011 1.000e+004 3.289e-001 1.340e-003 
2.057e-003 1.036e+008 3.608e+011 1.000e+004 3.295e-001 1.341e-003 
2.059e-003 1.035e+008 3.614e+011 1.000e+004 3.280e-001 1.343e-003 
2.060e-003 1.035e+008 3.611e+011 1.000e+004 3.347e-001 1.344e-003 
2.062e-003 1.035e+008 3.579e+011 1.000e+004 3.299e-001 1.346e-003 
2.063e-003 1.035e+008 3.578e+011 1.000e+004 3.250e-001 1.347e-003 
2.064e-003 1.035e+008 3.579e+011 1.000e+004 3.254e-001 1.348e-003 
2.066e-003 1.035e+008 3.588e+011 1.000e+004 3.262e-001 1.350e-003 
2.067e-003 1.035e+008 3.600e+011 1.000e+004 3.364e-001 1.351e-003 
2.068e-003 1.035e+008 3.608e+011 1.000e+004 3.247e-001 1.353e-003 
2.070e-003 1.035e+008 3.615e+011 1.000e+004 3.255e-001 1.354e-003 
2.071e-003 1.035e+008 3.616e+011 1.000e+004 3.364e-001 1.355e-003 
2.072e-003 1.035e+008 3.627e+011 1.000e+004 3.367e-001 1.357e-003 
2.074e-003 1.035e+008 3.640e+011 1.000e+004 3.364e-001 1.358e-003 
2.075e-003 1.035e+008 3.642e+011 1.000e+004 3.401e-001 1.360e-003 
2.077e-003 1.034e+008 3.653e+011 1.000e+004 3.370e-001 1.361e-003 
2.078e-003 1.034e+008 3.633e+011 1.000e+004 3.343e-001 1.363e-003 
2.079e-003 1.034e+008 3.632e+011 1.000e+004 3.402e-001 1.364e-003 
2.081e-003 1.034e+008 3.637e+011 1.000e+004 3.372e-001 1.366e-003 
2.082e-003 1.034e+008 3.642e+011 1.000e+004 3.321e-001 1.367e-003 
2.083e-003 1.034e+008 3.647e+011 1.000e+004 3.377e-001 1.369e-003 
2.085e-003 1.034e+008 3.647e+011 1.000e+004 3.417e-001 1.370e-003 
2.086e-003 1.033e+008 3.656e+011 1.000e+004 3.346e-001 1.371e-003 
2.088e-003 1.033e+008 3.667e+011 1.000e+004 3.433e-001 1.373e-003 
2.089e-003 1.033e+008 3.679e+011 1.000e+004 3.380e-001 1.374e-003 
2.090e-003 1.033e+008 3.694e+011 1.000e+004 3.375e-001 1.376e-003 
2.092e-003 1.033e+008 3.710e+011 1.000e+004 3.386e-001 1.377e-003 
2.093e-003 1.033e+008 3.724e+011 1.000e+004 3.382e-001 1.379e-003 
2.095e-003 1.033e+008 3.740e+011 1.000e+004 3.391e-001 1.380e-003 
2.096e-003 1.032e+008 3.755e+011 1.000e+004 3.419e-001 1.382e-003 
2.097e-003 1.032e+008 3.773e+011 1.000e+004 3.437e-001 1.384e-003 
2.099e-003 1.032e+008 3.784e+011 1.000e+004 3.345e-001 1.385e-003 
2.100e-003 1.032e+008 3.780e+011 1.000e+004 3.252e-001 1.387e-003 
2.101e-003 1.032e+008 3.786e+011 1.000e+004 3.284e-001 1.388e-003 
2.103e-003 1.031e+008 3.797e+011 1.000e+004 3.277e-001 1.390e-003 
2.104e-003 1.031e+008 3.807e+011 1.000e+004 3.335e-001 1.391e-003 
2.106e-003 1.031e+008 3.820e+011 1.000e+004 3.338e-001 1.393e-003 
2.107e-003 1.031e+008 3.830e+011 1.000e+004 3.319e-001 1.394e-003 
2.108e-003 1.031e+008 3.834e+011 1.000e+004 3.287e-001 1.396e-003 
2.110e-003 1.030e+008 3.843e+011 1.000e+004 3.295e-001 1.397e-003 
2.111e-003 1.030e+008 3.854e+011 1.000e+004 3.334e-001 1.399e-003 
2.112e-003 1.030e+008 3.863e+011 1.000e+004 3.269e-001 1.400e-003 
2.114e-003 1.030e+008 3.832e+011 1.000e+004 3.315e-001 1.402e-003 
2.115e-003 1.029e+008 3.824e+011 1.000e+004 3.314e-001 1.403e-003 
2.117e-003 1.029e+008 3.835e+011 1.000e+004 3.304e-001 1.405e-003 
2.118e-003 1.029e+008 3.846e+011 1.000e+004 3.292e-001 1.407e-003 
2.119e-003 1.028e+008 3.859e+011 1.000e+004 3.312e-001 1.408e-003 
2.121e-003 1.028e+008 3.872e+011 1.000e+004 3.251e-001 1.410e-003 
2.122e-003 1.028e+008 3.887e+011 1.000e+004 3.258e-001 1.411e-003 
2.123e-003 1.027e+008 3.896e+011 1.000e+004 3.251e-001 1.413e-003 
2.125e-003 1.027e+008 3.908e+011 1.000e+004 3.277e-001 1.415e-003 
2.126e-003 1.027e+008 3.921e+011 1.000e+004 3.258e-001 1.416e-003 
2.128e-003 1.026e+008 3.933e+011 1.000e+004 3.264e-001 1.418e-003 
2.129e-003 1.026e+008 3.946e+011 1.000e+004 3.241e-001 1.419e-003 
2.130e-003 1.026e+008 3.962e+011 1.000e+004 3.286e-001 1.421e-003 
2.132e-003 1.025e+008 3.969e+011 1.000e+004 3.230e-001 1.423e-003 
2.133e-003 1.025e+008 3.983e+011 1.000e+004 3.243e-001 1.424e-003 
2.134e-003 1.025e+008 3.996e+011 1.000e+004 3.263e-001 1.426e-003 
2.136e-003 1.024e+008 3.993e+011 1.000e+004 3.287e-001 1.428e-003 
2.137e-003 1.024e+008 4.003e+011 1.000e+004 3.281e-001 1.429e-003 
2.139e-003 1.023e+008 4.000e+011 1.000e+004 3.286e-001 1.431e-003 
2.140e-003 1.023e+008 4.004e+011 1.000e+004 3.336e-001 1.432e-003 
2.141e-003 1.023e+008 4.017e+011 1.000e+004 3.316e-001 1.434e-003 
2.143e-003 1.022e+008 4.022e+011 1.000e+004 3.302e-001 1.436e-003 
2.144e-003 1.022e+008 4.025e+011 1.000e+004 3.268e-001 1.438e-003 
2.145e-003 1.021e+008 4.004e+011 1.000e+004 3.304e-001 1.439e-003 
2.147e-003 1.021e+008 3.994e+011 1.000e+004 3.351e-001 1.441e-003 
2.148e-003 1.020e+008 3.971e+011 1.000e+004 3.354e-001 1.442e-003 
2.149e-003 1.020e+008 3.958e+011 1.000e+004 3.351e-001 1.444e-003 
2.151e-003 1.019e+008 3.938e+011 1.000e+004 3.329e-001 1.446e-003 
2.152e-003 1.019e+008 3.933e+011 1.000e+004 3.335e-001 1.447e-003 
2.154e-003 1.019e+008 3.934e+011 1.000e+004 3.343e-001 1.449e-003 
2.155e-003 1.018e+008 3.936e+011 1.000e+004 3.344e-001 1.451e-003 
2.156e-003 1.018e+008 3.933e+011 1.000e+004 3.327e-001 1.452e-003 
2.158e-003 1.017e+008 3.929e+011 1.000e+004 3.363e-001 1.454e-003 
2.159e-003 1.017e+008 3.888e+011 1.000e+004 3.332e-001 1.456e-003 
2.160e-003 1.017e+008 3.872e+011 1.000e+004 3.277e-001 1.457e-003 
2.162e-003 1.016e+008 3.868e+011 1.000e+004 3.253e-001 1.459e-003 
2.163e-003 1.016e+008 3.864e+011 1.000e+004 3.211e-001 1.460e-003 
2.165e-003 1.016e+008 3.865e+011 1.000e+004 3.211e-001 1.462e-003 
2.166e-003 1.016e+008 3.872e+011 1.000e+004 3.180e-001 1.464e-003 
2.167e-003 1.015e+008 3.874e+011 1.000e+004 3.174e-001 1.465e-003 
2.169e-003 1.015e+008 3.880e+011 1.000e+004 3.144e-001 1.467e-003 
2.170e-003 1.015e+008 3.888e+011 1.000e+004 3.159e-001 1.468e-003 
2.172e-003 1.014e+008 3.896e+011 1.000e+004 3.150e-001 1.470e-003 
2.173e-003 1.014e+008 3.859e+011 1.000e+004 3.116e-001 1.471e-003 
2.174e-003 1.014e+008 3.850e+011 1.000e+004 3.126e-001 1.473e-003 
2.176e-003 1.014e+008 3.848e+011 1.000e+004 3.131e-001 1.475e-003 
2.177e-003 1.014e+008 3.851e+011 1.000e+004 3.153e-001 1.476e-003 
2.179e-003 1.013e+008 3.851e+011 1.000e+004 3.096e-001 1.478e-003 
2.180e-003 1.013e+008 3.856e+011 1.000e+004 3.098e-001 1.480e-003 
2.182e-003 1.013e+008 3.857e+011 1.000e+004 3.129e-001 1.481e-003 
2.183e-003 1.013e+008 3.862e+011 1.000e+004 3.122e-001 1.483e-003 
2.185e-003 1.013e+008 3.861e+011 1.000e+004 3.108e-001 1.484e-003 
2.186e-003 1.012e+008 3.857e+011 1.000e+004 3.097e-001 1.486e-003 
2.188e-003 1.012e+008 3.848e+011 1.000e+004 3.095e-001 1.488e-003 
2.189e-003 1.012e+008 3.835e+011 1.000e+004 3.148e-001 1.489e-003 
2.191e-003 1.012e+008 3.839e+011 1.000e+004 3.049e-001 1.491e-003 
2.192e-003 1.012e+008 3.843e+011 1.000e+004 3.075e-001 1.492e-003 
2.193e-003 1.011e+008 3.848e+011 1.000e+004 3.078e-001 1.494e-003 
2.195e-003 1.011e+008 3.853e+011 1.000e+004 3.096e-001 1.495e-003 
2.196e-003 1.011e+008 3.849e+011 1.000e+004 3.003e-001 1.497e-003 
2.198e-003 1.011e+008 3.858e+011 1.000e+004 3.053e-001 1.498e-003 
2.199e-003 1.011e+008 3.865e+011 1.000e+004 3.068e-001 1.500e-003 
2.200e-003 1.011e+008 3.878e+011 1.000e+004 3.063e-001 1.502e-003 
2.202e-003 1.010e+008 3.888e+011 1.000e+004 3.057e-001 1.503e-003 
2.203e-003 1.010e+008 3.897e+011 1.000e+004 3.111e-001 1.505e-003 
2.205e-003 1.010e+008 3.909e+011 1.000e+004 3.038e-001 1.506e-003 
2.206e-003 1.010e+008 3.923e+011 1.000e+004 3.077e-001 1.508e-003 
2.207e-003 1.010e+008 3.936e+011 1.000e+004 3.187e-001 1.509e-003 
2.209e-003 1.009e+008 3.907e+011 1.000e+004 3.108e-001 1.511e-003 
2.210e-003 1.009e+008 3.912e+011 1.000e+004 3.142e-001 1.512e-003 
2.212e-003 1.009e+008 3.914e+011 1.000e+004 3.169e-001 1.514e-003 
2.213e-003 1.009e+008 3.920e+011 1.000e+004 3.211e-001 1.515e-003 
2.214e-003 1.008e+008 3.929e+011 1.000e+004 3.207e-001 1.517e-003 
2.216e-003 1.008e+008 3.938e+011 1.000e+004 3.221e-001 1.519e-003 
2.217e-003 1.008e+008 3.949e+011 1.000e+004 3.221e-001 1.520e-003 
2.218e-003 1.007e+008 3.954e+011 1.000e+004 3.169e-001 1.522e-003 
2.220e-003 1.007e+008 3.956e+011 1.000e+004 3.205e-001 1.523e-003 
2.221e-003 1.006e+008 3.922e+011 1.000e+004 3.245e-001 1.525e-003 
2.223e-003 1.006e+008 3.914e+011 1.000e+004 3.257e-001 1.527e-003 
2.224e-003 1.006e+008 3.899e+011 1.000e+004 3.278e-001 1.528e-003 
2.225e-003 1.005e+008 3.885e+011 1.000e+004 3.242e-001 1.530e-003 
2.227e-003 1.005e+008 3.879e+011 1.000e+004 3.239e-001 1.532e-003 
2.228e-003 1.005e+008 3.877e+011 1.000e+004 3.267e-001 1.533e-003 
2.229e-003 1.004e+008 3.876e+011 1.000e+004 3.224e-001 1.535e-003 
2.231e-003 1.004e+008 3.877e+011 1.000e+004 3.278e-001 1.536e-003 
2.232e-003 1.004e+008 3.880e+011 1.000e+004 3.194e-001 1.538e-003 
2.233e-003 1.004e+008 3.886e+011 1.000e+004 3.297e-001 1.539e-003 
2.235e-003 1.003e+008 3.889e+011 1.000e+004 3.298e-001 1.541e-003 
2.236e-003 1.003e+008 3.895e+011 1.000e+004 3.344e-001 1.542e-003 
2.238e-003 1.003e+008 3.899e+011 1.000e+004 3.330e-001 1.544e-003 
2.239e-003 1.003e+008 3.904e+011 1.000e+004 3.317e-001 1.546e-003 
2.240e-003 1.002e+008 3.909e+011 1.000e+004 3.365e-001 1.547e-003 
2.242e-003 1.002e+008 3.913e+011 1.000e+004 3.438e-001 1.549e-003 
2.243e-003 1.002e+008 3.921e+011 1.000e+004 3.390e-001 1.550e-003 
2.244e-003 1.002e+008 3.930e+011 1.000e+004 3.258e-001 1.552e-003 
2.246e-003 1.001e+008 3.939e+011 1.000e+004 3.343e-001 1.553e-003 
2.247e-003 1.001e+008 3.949e+011 1.000e+004 3.376e-001 1.555e-003 
2.248e-003 1.001e+008 3.952e+011 1.000e+004 3.282e-001 1.556e-003 
2.250e-003 1.001e+008 3.950e+011 1.000e+004 3.391e-001 1.558e-003 
2.251e-003 1.001e+008 3.953e+011 1.000e+004 3.366e-001 1.559e-003 
2.253e-003 1.000e+008 3.962e+011 1.000e+004 3.430e-001 1.561e-003 
2.254e-003 1.000e+008 3.970e+011 1.000e+004 3.477e-001 1.562e-003 
2.255e-003 1.000e+008 3.980e+011 1.000e+004 3.324e-001 1.564e-003 
2.257e-003 9.999e+007 3.991e+011 1.000e+004 3.490e-001 1.565e-003 
2.258e-003 9.997e+007 4.002e+011 1.000e+004 3.406e-001 1.567e-003 
2.259e-003 9.994e+007 4.013e+011 1.000e+004 3.485e-001 1.568e-003 
2.261e-003 9.992e+007 4.024e+011 1.000e+004 3.410e-001 1.570e-003 
2.262e-003 9.990e+007 4.038e+011 1.000e+004 3.354e-001 1.571e-003 
2.263e-003 9.987e+007 4.052e+011 1.000e+004 3.495e-001 1.573e-003 
2.265e-003 9.985e+007 4.064e+011 1.000e+004 3.471e-001 1.574e-003 
2.266e-003 9.983e+007 4.077e+011 1.000e+004 3.396e-001 1.576e-003 
2.267e-003 9.981e+007 4.092e+011 1.000e+004 3.444e-001 1.577e-003 
2.269e-003 9.979e+007 4.107e+011 1.000e+004 3.358e-001 1.579e-003 
2.270e-003 9.977e+007 4.124e+011 1.000e+004 3.378e-001 1.580e-003 
2.272e-003 9.975e+007 4.143e+011 1.000e+004 3.408e-001 1.582e-003 
2.273e-003 9.973e+007 4.132e+011 1.000e+004 3.398e-001 1.583e-003 
2.274e-003 9.971e+007 4.141e+011 1.000e+004 3.451e-001 1.585e-003 
2.276e-003 9.969e+007 4.153e+011 1.000e+004 3.410e-001 1.586e-003 
2.277e-003 9.966e+007 4.161e+011 1.000e+004 3.278e-001 1.588e-003 
2.278e-003 9.964e+007 4.153e+011 1.000e+004 3.381e-001 1.589e-003 
2.280e-003 9.961e+007 4.163e+011 1.000e+004 3.411e-001 1.591e-003 
2.281e-003 9.959e+007 4.175e+011 1.000e+004 3.433e-001 1.592e-003 
2.282e-003 9.956e+007 4.184e+011 1.000e+004 3.397e-001 1.594e-003 
2.284e-003 9.954e+007 4.191e+011 1.000e+004 3.280e-001 1.595e-003 
2.285e-003 9.951e+007 4.188e+011 1.000e+004 3.335e-001 1.597e-003 
2.287e-003 9.948e+007 4.193e+011 1.000e+004 3.415e-001 1.599e-003 
2.288e-003 9.946e+007 4.196e+011 1.000e+004 3.461e-001 1.600e-003 
2.289e-003 9.944e+007 4.199e+011 1.000e+004 3.435e-001 1.602e-003 
2.291e-003 9.941e+007 4.200e+011 1.000e+004 3.260e-001 1.603e-003 
2.292e-003 9.939e+007 4.202e+011 1.000e+004 3.363e-001 1.605e-003 
2.293e-003 9.937e+007 4.205e+011 1.000e+004 3.398e-001 1.606e-003 
2.295e-003 9.935e+007 4.211e+011 1.000e+004 3.495e-001 1.608e-003 
2.296e-003 9.933e+007 4.218e+011 1.000e+004 3.332e-001 1.609e-003 
2.297e-003 9.930e+007 4.216e+011 1.000e+004 3.437e-001 1.611e-003 
2.299e-003 9.928e+007 4.219e+011 1.000e+004 3.261e-001 1.612e-003 
2.300e-003 9.926e+007 4.221e+011 1.000e+004 3.495e-001 1.614e-003 
2.301e-003 9.924e+007 4.225e+011 1.000e+004 3.497e-001 1.615e-003 
2.303e-003 9.922e+007 4.230e+011 1.000e+004 3.448e-001 1.617e-003 
2.304e-003 9.920e+007 4.231e+011 1.000e+004 3.310e-001 1.618e-003 
2.306e-003 9.917e+007 4.235e+011 1.000e+004 3.512e-001 1.620e-003 
2.307e-003 9.915e+007 4.242e+011 1.000e+004 3.417e-001 1.621e-003 
2.308e-003 9.913e+007 4.248e+011 1.000e+004 3.504e-001 1.623e-003 
2.310e-003 9.911e+007 4.251e+011 1.000e+004 3.478e-001 1.624e-003 
2.311e-003 9.909e+007 4.252e+011 1.000e+004 3.537e-001 1.626e-003 
2.312e-003 9.906e+007 4.254e+011 1.000e+004 3.494e-001 1.627e-003 
2.314e-003 9.904e+007 4.262e+011 1.000e+004 3.595e-001 1.629e-003 
2.315e-003 9.901e+007 4.258e+011 1.000e+004 3.510e-001 1.630e-003 
2.316e-003 9.899e+007 4.148e+011 1.000e+004 3.256e-001 1.632e-003 
2.318e-003 9.896e+007 4.152e+011 1.000e+004 3.239e-001 1.633e-003 
2.319e-003 9.893e+007 4.143e+011 1.000e+004 3.281e-001 1.635e-003 
2.320e-003 9.891e+007 4.141e+011 1.000e+004 3.175e-001 1.636e-003 
2.322e-003 9.888e+007 4.137e+011 1.000e+004 3.242e-001 1.638e-003 
2.323e-003 9.886e+007 4.136e+011 1.000e+004 3.181e-001 1.639e-003 
2.325e-003 9.883e+007 4.136e+011 1.000e+004 3.223e-001 1.641e-003 
2.326e-003 9.881e+007 4.129e+011 1.000e+004 3.128e-001 1.642e-003 
2.327e-003 9.879e+007 4.127e+011 1.000e+004 3.171e-001 1.644e-003 
2.329e-003 9.876e+007 4.125e+011 1.000e+004 3.204e-001 1.646e-003 
2.330e-003 9.873e+007 4.125e+011 1.000e+004 3.171e-001 1.647e-003 
2.331e-003 9.871e+007 4.127e+011 1.000e+004 3.096e-001 1.649e-003 
2.333e-003 9.868e+007 4.132e+011 1.000e+004 3.193e-001 1.650e-003 
2.334e-003 9.865e+007 4.133e+011 1.000e+004 3.155e-001 1.652e-003 
2.335e-003 9.862e+007 4.014e+011 1.000e+004 3.003e-001 1.653e-003 
2.337e-003 9.859e+007 4.008e+011 1.000e+004 2.990e-001 1.655e-003 
2.338e-003 9.857e+007 4.005e+011 1.000e+004 2.990e-001 1.657e-003 
2.340e-003 9.854e+007 4.005e+011 1.000e+004 2.980e-001 1.658e-003 
2.341e-003 9.851e+007 4.006e+011 1.000e+004 2.992e-001 1.660e-003 
2.343e-003 9.847e+007 4.010e+011 1.000e+004 3.011e-001 1.662e-003 
2.344e-003 9.844e+007 4.015e+011 1.000e+004 3.016e-001 1.663e-003 
2.346e-003 9.841e+007 4.021e+011 1.000e+004 2.993e-001 1.665e-003 
2.347e-003 9.837e+007 4.032e+011 1.000e+004 2.980e-001 1.667e-003 
2.349e-003 9.834e+007 4.026e+011 1.000e+004 2.948e-001 1.668e-003 
2.350e-003 9.832e+007 4.037e+011 1.000e+004 2.949e-001 1.670e-003 
2.352e-003 9.829e+007 4.052e+011 1.000e+004 2.949e-001 1.672e-003 
2.353e-003 9.827e+007 4.068e+011 1.000e+004 2.963e-001 1.673e-003 
2.354e-003 9.824e+007 4.086e+011 1.000e+004 2.984e-001 1.675e-003 
2.356e-003 9.821e+007 4.100e+011 1.000e+004 2.961e-001 1.677e-003 
2.357e-003 9.818e+007 4.118e+011 1.000e+004 2.978e-001 1.678e-003 
2.359e-003 9.815e+007 4.138e+011 1.000e+004 2.982e-001 1.680e-003 
2.360e-003 9.812e+007 4.153e+011 1.000e+004 2.981e-001 1.681e-003 
2.362e-003 9.809e+007 4.166e+011 1.000e+004 3.009e-001 1.683e-003 
2.363e-003 9.806e+007 4.184e+011 1.000e+004 2.999e-001 1.685e-003 
2.364e-003 9.803e+007 4.199e+011 1.000e+004 2.996e-001 1.686e-003 
2.366e-003 9.800e+007 4.200e+011 1.000e+004 3.021e-001 1.688e-003 
2.367e-003 9.796e+007 4.208e+011 1.000e+004 3.043e-001 1.690e-003 
2.369e-003 9.793e+007 4.215e+011 1.000e+004 3.037e-001 1.691e-003 
2.370e-003 9.790e+007 4.224e+011 1.000e+004 3.026e-001 1.693e-003 
2.371e-003 9.787e+007 4.228e+011 1.000e+004 3.004e-001 1.694e-003 
2.373e-003 9.784e+007 4.235e+011 1.000e+004 2.985e-001 1.696e-003 
2.374e-003 9.782e+007 4.237e+011 1.000e+004 2.913e-001 1.698e-003 
2.375e-003 9.779e+007 4.241e+011 1.000e+004 3.006e-001 1.699e-003 
2.377e-003 9.776e+007 4.252e+011 1.000e+004 3.029e-001 1.701e-003 
2.378e-003 9.774e+007 4.260e+011 1.000e+004 3.030e-001 1.702e-003 
2.379e-003 9.771e+007 4.272e+011 1.000e+004 2.991e-001 1.704e-003 
2.381e-003 9.768e+007 4.283e+011 1.000e+004 2.990e-001 1.705e-003 
2.382e-003 9.766e+007 4.290e+011 1.000e+004 2.997e-001 1.707e-003 
2.384e-003 9.764e+007 4.297e+011 1.000e+004 2.878e-001 1.708e-003 
2.385e-003 9.762e+007 4.305e+011 1.000e+004 3.008e-001 1.710e-003 
2.386e-003 9.759e+007 4.311e+011 1.000e+004 3.014e-001 1.711e-003 
2.388e-003 9.757e+007 4.318e+011 1.000e+004 3.010e-001 1.713e-003 
2.389e-003 9.754e+007 4.326e+011 1.000e+004 2.947e-001 1.714e-003 
2.390e-003 9.751e+007 4.342e+011 1.000e+004 3.041e-001 1.716e-003 
2.392e-003 9.748e+007 4.356e+011 1.000e+004 3.071e-001 1.718e-003 
2.393e-003 9.745e+007 4.373e+011 1.000e+004 3.113e-001 1.719e-003 
2.394e-003 9.741e+007 4.392e+011 1.000e+004 3.090e-001 1.721e-003 
2.396e-003 9.738e+007 4.407e+011 1.000e+004 3.106e-001 1.722e-003 
2.397e-003 9.734e+007 4.420e+011 1.000e+004 3.101e-001 1.724e-003 
2.399e-003 9.731e+007 4.420e+011 1.000e+004 3.120e-001 1.726e-003 
2.400e-003 9.727e+007 4.426e+011 1.000e+004 3.130e-001 1.727e-003 
2.401e-003 9.723e+007 4.425e+011 1.000e+004 3.157e-001 1.729e-003 
2.403e-003 9.720e+007 4.430e+011 1.000e+004 3.067e-001 1.730e-003 
2.404e-003 9.716e+007 4.434e+011 1.000e+004 3.116e-001 1.732e-003 
2.405e-003 9.713e+007 4.445e+011 1.000e+004 3.130e-001 1.734e-003 
2.407e-003 9.709e+007 4.458e+011 1.000e+004 3.274e-001 1.735e-003 
2.408e-003 9.705e+007 4.466e+011 1.000e+004 3.265e-001 1.737e-003 
2.409e-003 9.701e+007 4.471e+011 1.000e+004 3.218e-001 1.738e-003 
2.411e-003 9.697e+007 4.463e+011 1.000e+004 3.230e-001 1.740e-003 
2.412e-003 9.692e+007 4.473e+011 1.000e+004 3.137e-001 1.742e-003 
2.413e-003 9.689e+007 4.480e+011 1.000e+004 3.209e-001 1.743e-003 
2.415e-003 9.685e+007 4.491e+011 1.000e+004 3.249e-001 1.745e-003 
2.416e-003 9.681e+007 4.504e+011 1.000e+004 3.236e-001 1.747e-003 
2.418e-003 9.677e+007 4.519e+011 1.000e+004 3.121e-001 1.748e-003 
2.419e-003 9.672e+007 4.527e+011 1.000e+004 3.232e-001 1.750e-003 
2.420e-003 9.668e+007 4.539e+011 1.000e+004 3.240e-001 1.752e-003 
2.422e-003 9.664e+007 4.554e+011 1.000e+004 3.238e-001 1.753e-003 
2.423e-003 9.659e+007 4.565e+011 1.000e+004 3.205e-001 1.755e-003 
2.424e-003 9.655e+007 4.575e+011 1.000e+004 3.150e-001 1.757e-003 
2.426e-003 9.650e+007 4.593e+011 1.000e+004 3.252e-001 1.758e-003 
2.427e-003 9.646e+007 4.603e+011 1.000e+004 3.131e-001 1.760e-003 
2.428e-003 9.641e+007 4.617e+011 1.000e+004 3.207e-001 1.762e-003 
2.430e-003 9.636e+007 4.630e+011 1.000e+004 3.213e-001 1.763e-003 
2.431e-003 9.631e+007 4.642e+011 1.000e+004 3.272e-001 1.765e-003 
2.433e-003 9.626e+007 4.656e+011 1.000e+004 3.295e-001 1.767e-003 
2.434e-003 9.621e+007 4.673e+011 1.000e+004 3.269e-001 1.769e-003 
2.435e-003 9.615e+007 4.691e+011 1.000e+004 3.204e-001 1.770e-003 
2.437e-003 9.610e+007 4.708e+011 1.000e+004 3.159e-001 1.772e-003 
2.438e-003 9.604e+007 4.723e+011 1.000e+004 3.352e-001 1.774e-003 
2.439e-003 9.598e+007 4.730e+011 1.000e+004 3.381e-001 1.776e-003 
2.441e-003 9.592e+007 4.742e+011 1.000e+004 3.340e-001 1.777e-003 
2.442e-003 9.586e+007 4.754e+011 1.000e+004 3.207e-001 1.779e-003 
2.444e-003 9.580e+007 4.768e+011 1.000e+004 3.414e-001 1.781e-003 
2.445e-003 9.573e+007 4.787e+011 1.000e+004 3.393e-001 1.783e-003 
2.446e-003 9.567e+007 4.801e+011 1.000e+004 3.324e-001 1.785e-003 
2.448e-003 9.561e+007 4.811e+011 1.000e+004 3.335e-001 1.786e-003 
2.449e-003 9.555e+007 4.823e+011 1.000e+004 3.166e-001 1.788e-003 
2.450e-003 9.549e+007 4.836e+011 1.000e+004 3.338e-001 1.790e-003 
2.452e-003 9.543e+007 4.843e+011 1.000e+004 3.311e-001 1.792e-003 
2.453e-003 9.537e+007 4.846e+011 1.000e+004 3.366e-001 1.793e-003 
2.454e-003 9.531e+007 4.856e+011 1.000e+004 3.429e-001 1.795e-003 
2.456e-003 9.525e+007 4.861e+011 1.000e+004 3.335e-001 1.797e-003 
2.457e-003 9.519e+007 4.864e+011 1.000e+004 3.415e-001 1.799e-003 
2.458e-003 9.514e+007 4.872e+011 1.000e+004 3.377e-001 1.801e-003 
2.460e-003 9.508e+007 4.887e+011 1.000e+004 3.374e-001 1.802e-003 
2.461e-003 9.503e+007 4.904e+011 1.000e+004 3.362e-001 1.804e-003 
2.463e-003 9.497e+007 4.913e+011 1.000e+004 3.511e-001 1.806e-003 
2.464e-003 9.492e+007 4.927e+011 1.000e+004 3.277e-001 1.807e-003 
2.465e-003 9.486e+007 4.939e+011 1.000e+004 3.450e-001 1.809e-003 
2.467e-003 9.481e+007 4.939e+011 1.000e+004 3.394e-001 1.811e-003 
2.468e-003 9.475e+007 4.946e+011 1.000e+004 3.504e-001 1.813e-003 
2.469e-003 9.470e+007 4.957e+011 1.000e+004 3.545e-001 1.814e-003 
2.471e-003 9.464e+007 4.972e+011 1.000e+004 3.523e-001 1.816e-003 
2.472e-003 9.459e+007 4.985e+011 1.000e+004 3.542e-001 1.818e-003 
2.473e-003 9.454e+007 4.999e+011 1.000e+004 3.461e-001 1.820e-003 
2.475e-003 9.449e+007 4.952e+011 1.000e+004 3.265e-001 1.821e-003 
2.476e-003 9.444e+007 4.958e+011 1.000e+004 3.201e-001 1.823e-003 
2.478e-003 9.439e+007 4.964e+011 1.000e+004 3.283e-001 1.825e-003 
2.479e-003 9.435e+007 4.968e+011 1.000e+004 3.206e-001 1.826e-003 
2.480e-003 9.430e+007 4.976e+011 1.000e+004 3.092e-001 1.828e-003 
2.482e-003 9.426e+007 4.987e+011 1.000e+004 3.062e-001 1.830e-003 
2.483e-003 9.421e+007 4.999e+011 1.000e+004 3.260e-001 1.831e-003 
2.484e-003 9.417e+007 4.935e+011 1.000e+004 3.309e-001 1.833e-003 
2.486e-003 9.413e+007 4.948e+011 1.000e+004 3.248e-001 1.835e-003 
2.487e-003 9.409e+007 4.952e+011 1.000e+004 3.096e-001 1.836e-003 
2.488e-003 9.405e+007 4.933e+011 1.000e+004 3.225e-001 1.838e-003 
2.490e-003 9.400e+007 4.941e+011 1.000e+004 3.259e-001 1.840e-003 
2.491e-003 9.396e+007 4.949e+011 1.000e+004 3.183e-001 1.841e-003 
2.492e-003 9.391e+007 4.947e+011 1.000e+004 3.085e-001 1.843e-003 
2.494e-003 9.387e+007 4.960e+011 1.000e+004 3.096e-001 1.845e-003 
2.495e-003 9.382e+007 4.975e+011 1.000e+004 3.182e-001 1.846e-003 
2.497e-003 9.377e+007 4.990e+011 1.000e+004 3.252e-001 1.848e-003 
2.498e-003 9.373e+007 5.005e+011 1.000e+004 3.282e-001 1.850e-003 
2.499e-003 9.368e+007 5.021e+011 1.000e+004 3.304e-001 1.851e-003 
2.501e-003 9.364e+007 5.034e+011 1.000e+004 3.320e-001 1.853e-003 
2.502e-003 9.359e+007 5.003e+011 1.000e+004 3.234e-001 1.855e-003 
2.503e-003 9.355e+007 5.008e+011 1.000e+004 3.108e-001 1.856e-003 
2.505e-003 9.350e+007 5.009e+011 1.000e+004 3.205e-001 1.858e-003 
2.506e-003 9.346e+007 5.014e+011 1.000e+004 3.239e-001 1.860e-003 
2.507e-003 9.341e+007 5.024e+011 1.000e+004 3.279e-001 1.861e-003 
2.509e-003 9.337e+007 5.033e+011 1.000e+004 3.239e-001 1.863e-003 
2.510e-003 9.332e+007 5.034e+011 1.000e+004 3.047e-001 1.865e-003 
2.512e-003 9.328e+007 5.038e+011 1.000e+004 3.138e-001 1.866e-003 
2.513e-003 9.324e+007 5.039e+011 1.000e+004 3.132e-001 1.868e-003 
2.514e-003 9.319e+007 5.046e+011 1.000e+004 3.205e-001 1.870e-003 
2.516e-003 9.315e+007 5.052e+011 1.000e+004 2.958e-001 1.871e-003 
2.517e-003 9.311e+007 5.060e+011 1.000e+004 3.154e-001 1.873e-003 
2.518e-003 9.307e+007 5.073e+011 1.000e+004 3.152e-001 1.875e-003 
2.520e-003 9.302e+007 5.086e+011 1.000e+004 3.105e-001 1.876e-003 
2.521e-003 9.298e+007 5.088e+011 1.000e+004 3.077e-001 1.878e-003 
2.523e-003 9.294e+007 5.088e+011 1.000e+004 2.946e-001 1.880e-003 
2.524e-003 9.289e+007 5.096e+011 1.000e+004 3.127e-001 1.881e-003 
2.525e-003 9.285e+007 5.072e+011 1.000e+004 3.066e-001 1.883e-003 
2.527e-003 9.281e+007 5.068e+011 1.000e+004 3.147e-001 1.885e-003 
2.528e-003 9.278e+007 5.073e+011 1.000e+004 3.069e-001 1.886e-003 
2.529e-003 9.274e+007 5.079e+011 1.000e+004 2.919e-001 1.888e-003 
2.531e-003 9.270e+007 5.065e+011 1.000e+004 3.058e-001 1.890e-003 
2.532e-003 9.267e+007 5.068e+011 1.000e+004 3.081e-001 1.891e-003 
2.533e-003 9.264e+007 5.074e+011 1.000e+004 3.087e-001 1.893e-003 
2.535e-003 9.260e+007 5.083e+011 1.000e+004 2.894e-001 1.894e-003 
2.536e-003 9.257e+007 5.094e+011 1.000e+004 3.031e-001 1.896e-003 
2.537e-003 9.253e+007 5.103e+011 1.000e+004 3.041e-001 1.898e-003 
2.539e-003 9.250e+007 5.118e+011 1.000e+004 2.986e-001 1.899e-003 
2.540e-003 9.246e+007 5.134e+011 1.000e+004 3.115e-001 1.901e-003 
2.542e-003 9.242e+007 5.141e+011 1.000e+004 3.009e-001 1.902e-003 
2.543e-003 9.239e+007 5.140e+011 1.000e+004 3.015e-001 1.904e-003 
2.544e-003 9.235e+007 5.153e+011 1.000e+004 2.998e-001 1.906e-003 
2.546e-003 9.232e+007 5.167e+011 1.000e+004 2.989e-001 1.907e-003 
2.547e-003 9.228e+007 5.179e+011 1.000e+004 2.962e-001 1.909e-003 
2.548e-003 9.225e+007 5.180e+011 1.000e+004 2.972e-001 1.910e-003 
2.550e-003 9.221e+007 5.196e+011 1.000e+004 3.014e-001 1.912e-003 
2.551e-003 9.217e+007 5.209e+011 1.000e+004 2.928e-001 1.914e-003 
2.553e-003 9.213e+007 5.227e+011 1.000e+004 2.800e-001 1.915e-003 
2.554e-003 9.210e+007 5.240e+011 1.000e+004 2.948e-001 1.917e-003 
2.555e-003 9.206e+007 5.247e+011 1.000e+004 3.024e-001 1.919e-003 
2.557e-003 9.202e+007 5.257e+011 1.000e+004 3.014e-001 1.920e-003 
2.558e-003 9.198e+007 5.252e+011 1.000e+004 2.988e-001 1.922e-003 
2.559e-003 9.194e+007 5.263e+011 1.000e+004 2.924e-001 1.924e-003 
2.561e-003 9.190e+007 5.258e+011 1.000e+004 2.929e-001 1.925e-003 
2.562e-003 9.186e+007 5.267e+011 1.000e+004 2.817e-001 1.927e-003 
2.564e-003 9.181e+007 5.268e+011 1.000e+004 2.922e-001 1.929e-003 
2.565e-003 9.177e+007 5.273e+011 1.000e+004 2.905e-001 1.930e-003 
2.566e-003 9.173e+007 5.280e+011 1.000e+004 2.896e-001 1.932e-003 
2.568e-003 9.169e+007 5.278e+011 1.000e+004 2.819e-001 1.934e-003 
2.569e-003 9.165e+007 5.282e+011 1.000e+004 2.896e-001 1.935e-003 
2.570e-003 9.161e+007 5.244e+011 1.000e+004 2.834e-001 1.937e-003 
2.572e-003 9.156e+007 5.215e+011 1.000e+004 2.814e-001 1.938e-003 
2.573e-003 9.151e+007 5.216e+011 1.000e+004 2.762e-001 1.940e-003 
2.574e-003 9.147e+007 5.206e+011 1.000e+004 2.717e-001 1.942e-003 
2.576e-003 9.142e+007 5.209e+011 1.000e+004 2.774e-001 1.944e-003 
2.577e-003 9.138e+007 5.216e+011 1.000e+004 2.790e-001 1.945e-003 
2.578e-003 9.133e+007 5.224e+011 1.000e+004 2.715e-001 1.947e-003 
2.580e-003 9.129e+007 5.234e+011 1.000e+004 2.685e-001 1.949e-003 
2.581e-003 9.125e+007 5.225e+011 1.000e+004 2.757e-001 1.950e-003 
2.583e-003 9.120e+007 5.206e+011 1.000e+004 2.759e-001 1.952e-003 
2.584e-003 9.116e+007 5.211e+011 1.000e+004 2.750e-001 1.954e-003 
2.585e-003 9.111e+007 5.196e+011 1.000e+004 2.687e-001 1.955e-003 
2.587e-003 9.106e+007 5.198e+011 1.000e+004 2.752e-001 1.957e-003 
2.588e-003 9.102e+007 5.209e+011 1.000e+004 2.792e-001 1.959e-003 
2.589e-003 9.097e+007 5.220e+011 1.000e+004 2.773e-001 1.960e-003 
2.591e-003 9.092e+007 5.229e+011 1.000e+004 2.827e-001 1.962e-003 
2.592e-003 9.087e+007 5.225e+011 1.000e+004 2.790e-001 1.964e-003 
2.594e-003 9.083e+007 5.233e+011 1.000e+004 2.738e-001 1.965e-003 
2.595e-003 9.078e+007 5.244e+011 1.000e+004 2.746e-001 1.967e-003 
2.596e-003 9.074e+007 5.256e+011 1.000e+004 2.729e-001 1.969e-003 
2.598e-003 9.070e+007 5.262e+011 1.000e+004 2.715e-001 1.971e-003 
2.599e-003 9.065e+007 5.276e+011 1.000e+004 2.707e-001 1.972e-003 
2.601e-003 9.061e+007 5.293e+011 1.000e+004 2.668e-001 1.974e-003 
2.602e-003 9.057e+007 5.312e+011 1.000e+004 2.733e-001 1.976e-003 
2.603e-003 9.053e+007 5.331e+011 1.000e+004 2.776e-001 1.977e-003 
2.605e-003 9.049e+007 5.349e+011 1.000e+004 2.700e-001 1.979e-003 
2.606e-003 9.045e+007 5.367e+011 1.000e+004 2.679e-001 1.981e-003 
2.608e-003 9.041e+007 5.381e+011 1.000e+004 2.778e-001 1.982e-003 
2.609e-003 9.037e+007 5.395e+011 1.000e+004 2.774e-001 1.984e-003 
2.610e-003 9.032e+007 5.412e+011 1.000e+004 2.825e-001 1.986e-003 
2.612e-003 9.028e+007 5.429e+011 1.000e+004 2.758e-001 1.987e-003 
2.613e-003 9.023e+007 5.446e+011 1.000e+004 2.707e-001 1.989e-003 
2.615e-003 9.018e+007 5.457e+011 1.000e+004 2.744e-001 1.991e-003 
2.616e-003 9.013e+007 5.470e+011 1.000e+004 2.807e-001 1.993e-003 
2.617e-003 9.009e+007 5.487e+011 1.000e+004 2.841e-001 1.994e-003 
2.619e-003 9.004e+007 5.498e+011 1.000e+004 2.866e-001 1.996e-003 
2.620e-003 8.999e+007 5.515e+011 1.000e+004 2.742e-001 1.998e-003 
2.622e-003 8.994e+007 5.533e+011 1.000e+004 2.768e-001 2.000e-003 
2.623e-003 8.989e+007 5.534e+011 1.000e+004 2.708e-001 2.001e-003 
2.624e-003 8.984e+007 5.550e+011 1.000e+004 2.740e-001 2.003e-003 
2.626e-003 8.979e+007 5.567e+011 1.000e+004 2.742e-001 2.005e-003 
2.627e-003 8.974e+007 5.581e+011 1.000e+004 2.746e-001 2.007e-003 
2.628e-003 8.969e+007 5.593e+011 1.000e+004 2.763e-001 2.008e-003 
2.630e-003 8.964e+007 5.607e+011 1.000e+004 2.726e-001 2.010e-003 
2.631e-003 8.958e+007 5.606e+011 1.000e+004 2.773e-001 2.012e-003 
2.633e-003 8.953e+007 5.601e+011 1.000e+004 2.894e-001 2.014e-003 
2.634e-003 8.947e+007 5.604e+011 1.000e+004 2.777e-001 2.015e-003 
2.635e-003 8.942e+007 5.606e+011 1.000e+004 2.711e-001 2.017e-003 
2.637e-003 8.936e+007 5.605e+011 1.000e+004 2.796e-001 2.019e-003 
2.638e-003 8.931e+007 5.609e+011 1.000e+004 2.910e-001 2.021e-003 
2.639e-003 8.925e+007 5.594e+011 1.000e+004 2.827e-001 2.022e-003 
2.641e-003 8.920e+007 5.601e+011 1.000e+004 2.769e-001 2.024e-003 
2.642e-003 8.915e+007 5.609e+011 1.000e+004 2.823e-001 2.026e-003 
2.644e-003 8.909e+007 5.619e+011 1.000e+004 2.841e-001 2.027e-003 
2.645e-003 8.904e+007 5.623e+011 1.000e+004 2.854e-001 2.029e-003 
2.646e-003 8.899e+007 5.625e+011 1.000e+004 2.779e-001 2.031e-003 
2.648e-003 8.894e+007 5.632e+011 1.000e+004 2.867e-001 2.033e-003 
2.649e-003 8.888e+007 5.640e+011 1.000e+004 2.832e-001 2.034e-003 
2.650e-003 8.883e+007 5.649e+011 1.000e+004 2.812e-001 2.036e-003 
2.652e-003 8.878e+007 5.654e+011 1.000e+004 2.803e-001 2.038e-003 
2.653e-003 8.873e+007 5.653e+011 1.000e+004 2.790e-001 2.040e-003 
2.654e-003 8.867e+007 5.659e+011 1.000e+004 2.903e-001 2.041e-003 
2.656e-003 8.862e+007 5.664e+011 1.000e+004 2.761e-001 2.043e-003 
2.657e-003 8.857e+007 5.676e+011 1.000e+004 2.830e-001 2.045e-003 
2.659e-003 8.852e+007 5.679e+011 1.000e+004 2.858e-001 2.046e-003 
2.660e-003 8.846e+007 5.686e+011 1.000e+004 2.846e-001 2.048e-003 
2.661e-003 8.841e+007 5.699e+011 1.000e+004 2.745e-001 2.050e-003 
2.663e-003 8.836e+007 5.698e+011 1.000e+004 2.818e-001 2.052e-003 
2.664e-003 8.831e+007 5.706e+011 1.000e+004 2.841e-001 2.053e-003 
2.665e-003 8.826e+007 5.716e+011 1.000e+004 2.868e-001 2.055e-003 
2.667e-003 8.821e+007 5.729e+011 1.000e+004 2.788e-001 2.057e-003 
2.668e-003 8.815e+007 5.739e+011 1.000e+004 2.735e-001 2.058e-003 
2.669e-003 8.809e+007 5.748e+011 1.000e+004 2.922e-001 2.060e-003 
2.671e-003 8.803e+007 5.757e+011 1.000e+004 2.973e-001 2.062e-003 
2.672e-003 8.797e+007 5.761e+011 1.000e+004 2.864e-001 2.064e-003 
2.673e-003 8.791e+007 5.771e+011 1.000e+004 2.769e-001 2.066e-003 
2.675e-003 8.785e+007 5.781e+011 1.000e+004 2.838e-001 2.067e-003 
2.676e-003 8.779e+007 5.794e+011 1.000e+004 2.900e-001 2.069e-003 
2.678e-003 8.774e+007 5.808e+011 1.000e+004 2.789e-001 2.071e-003 
2.679e-003 8.768e+007 5.825e+011 1.000e+004 2.961e-001 2.073e-003 
2.680e-003 8.762e+007 5.825e+011 1.000e+004 2.840e-001 2.074e-003 
2.682e-003 8.757e+007 5.827e+011 1.000e+004 2.828e-001 2.076e-003 
2.683e-003 8.751e+007 5.831e+011 1.000e+004 2.903e-001 2.078e-003 
2.684e-003 8.745e+007 5.843e+011 1.000e+004 3.015e-001 2.080e-003 
2.686e-003 8.740e+007 5.859e+011 1.000e+004 2.725e-001 2.081e-003 
2.687e-003 8.734e+007 5.875e+011 1.000e+004 2.758e-001 2.083e-003 
2.688e-003 8.729e+007 5.890e+011 1.000e+004 2.881e-001 2.085e-003 
2.690e-003 8.723e+007 5.906e+011 1.000e+004 2.934e-001 2.087e-003 
2.691e-003 8.718e+007 5.920e+011 1.000e+004 2.981e-001 2.088e-003 
2.693e-003 8.712e+007 5.938e+011 1.000e+004 2.853e-001 2.090e-003 
2.694e-003 8.706e+007 5.955e+011 1.000e+004 2.784e-001 2.092e-003 
2.695e-003 8.700e+007 5.968e+011 1.000e+004 2.849e-001 2.094e-003 
2.697e-003 8.695e+007 5.985e+011 1.000e+004 2.860e-001 2.095e-003 
2.698e-003 8.690e+007 6.003e+011 1.000e+004 2.773e-001 2.097e-003 
2.699e-003 8.686e+007 6.018e+011 1.000e+004 2.618e-001 2.099e-003 
2.701e-003 8.681e+007 5.984e+011 1.000e+004 2.800e-001 2.100e-003 
2.702e-003 8.677e+007 5.995e+011 1.000e+004 2.781e-001 2.102e-003 
2.703e-003 8.672e+007 6.003e+011 1.000e+004 2.829e-001 2.104e-003 
2.705e-003 8.668e+007 6.017e+011 1.000e+004 2.691e-001 2.105e-003 
2.706e-003 8.663e+007 6.026e+011 1.000e+004 2.777e-001 2.107e-003 
2.707e-003 8.658e+007 6.036e+011 1.000e+004 2.802e-001 2.109e-003 
2.709e-003 8.653e+007 6.049e+011 1.000e+004 2.867e-001 2.110e-003 
2.710e-003 8.648e+007 6.050e+011 1.000e+004 2.929e-001 2.112e-003 
2.711e-003 8.643e+007 6.055e+011 1.000e+004 2.960e-001 2.114e-003 
2.713e-003 8.638e+007 6.065e+011 1.000e+004 2.815e-001 2.116e-003 
2.714e-003 8.633e+007 6.076e+011 1.000e+004 2.695e-001 2.117e-003 
2.716e-003 8.627e+007 6.070e+011 1.000e+004 2.850e-001 2.119e-003 
2.717e-003 8.622e+007 6.079e+011 1.000e+004 2.941e-001 2.121e-003 
2.718e-003 8.617e+007 6.089e+011 1.000e+004 2.837e-001 2.122e-003 
2.720e-003 8.612e+007 6.101e+011 1.000e+004 2.928e-001 2.124e-003 
2.721e-003 8.606e+007 6.113e+011 1.000e+004 2.785e-001 2.126e-003 
2.722e-003 8.601e+007 6.123e+011 1.000e+004 2.815e-001 2.128e-003 
2.724e-003 8.596e+007 6.126e+011 1.000e+004 2.852e-001 2.129e-003 
2.725e-003 8.591e+007 6.126e+011 1.000e+004 2.755e-001 2.131e-003 
2.726e-003 8.586e+007 6.135e+011 1.000e+004 2.668e-001 2.133e-003 
2.728e-003 8.581e+007 6.116e+011 1.000e+004 2.850e-001 2.134e-003 
2.729e-003 8.576e+007 6.125e+011 1.000e+004 2.842e-001 2.136e-003 
2.730e-003 8.572e+007 6.134e+011 1.000e+004 2.775e-001 2.138e-003 
2.732e-003 8.567e+007 6.143e+011 1.000e+004 2.690e-001 2.139e-003 
2.733e-003 8.561e+007 6.155e+011 1.000e+004 2.865e-001 2.141e-003 
2.735e-003 8.556e+007 6.167e+011 1.000e+004 2.869e-001 2.143e-003 
2.736e-003 8.551e+007 6.118e+011 1.000e+004 2.762e-001 2.145e-003 
2.737e-003 8.546e+007 6.115e+011 1.000e+004 2.650e-001 2.146e-003 
2.739e-003 8.541e+007 6.105e+011 1.000e+004 2.870e-001 2.148e-003 
2.740e-003 8.536e+007 6.103e+011 1.000e+004 2.880e-001 2.150e-003 
2.741e-003 8.531e+007 6.021e+011 1.000e+004 2.858e-001 2.151e-003 
2.743e-003 8.525e+007 5.953e+011 1.000e+004 2.699e-001 2.153e-003 
2.744e-003 8.519e+007 5.946e+011 1.000e+004 2.822e-001 2.155e-003 
2.745e-003 8.514e+007 5.957e+011 1.000e+004 2.821e-001 2.157e-003 
2.747e-003 8.509e+007 5.969e+011 1.000e+004 2.725e-001 2.158e-003 
2.748e-003 8.503e+007 5.976e+011 1.000e+004 2.629e-001 2.160e-003 
2.749e-003 8.498e+007 5.986e+011 1.000e+004 2.804e-001 2.162e-003 
2.751e-003 8.493e+007 5.997e+011 1.000e+004 2.816e-001 2.163e-003 
2.752e-003 8.487e+007 6.007e+011 1.000e+004 2.730e-001 2.165e-003 
2.753e-003 8.482e+007 6.021e+011 1.000e+004 2.633e-001 2.167e-003 
2.755e-003 8.476e+007 6.032e+011 1.000e+004 2.700e-001 2.169e-003 
2.756e-003 8.471e+007 6.046e+011 1.000e+004 2.723e-001 2.170e-003 
2.758e-003 8.465e+007 6.052e+011 1.000e+004 2.747e-001 2.172e-003 
2.759e-003 8.460e+007 6.064e+011 1.000e+004 2.796e-001 2.174e-003 
2.760e-003 8.454e+007 6.070e+011 1.000e+004 2.857e-001 2.176e-003 
2.762e-003 8.448e+007 6.084e+011 1.000e+004 2.817e-001 2.177e-003 
2.763e-003 8.441e+007 6.096e+011 1.000e+004 2.907e-001 2.179e-003 
2.764e-003 8.435e+007 6.107e+011 1.000e+004 2.857e-001 2.181e-003 
2.766e-003 8.428e+007 6.116e+011 1.000e+004 2.876e-001 2.183e-003 
2.767e-003 8.421e+007 6.133e+011 1.000e+004 2.801e-001 2.185e-003 
2.768e-003 8.414e+007 6.151e+011 1.000e+004 2.807e-001 2.187e-003 
2.770e-003 8.408e+007 6.159e+011 1.000e+004 2.921e-001 2.188e-003 
2.771e-003 8.401e+007 6.173e+011 1.000e+004 2.710e-001 2.190e-003 
2.772e-003 8.394e+007 6.189e+011 1.000e+004 2.801e-001 2.192e-003 
2.774e-003 8.387e+007 6.203e+011 1.000e+004 2.816e-001 2.194e-003 
2.775e-003 8.379e+007 6.216e+011 1.000e+004 2.934e-001 2.196e-003 
2.777e-003 8.372e+007 6.201e+011 1.000e+004 2.752e-001 2.198e-003 
2.778e-003 8.365e+007 6.222e+011 1.000e+004 2.811e-001 2.199e-003 
2.779e-003 8.357e+007 6.234e+011 1.000e+004 2.864e-001 2.201e-003 
2.781e-003 8.350e+007 6.240e+011 1.000e+004 2.785e-001 2.203e-003 
2.782e-003 8.342e+007 6.248e+011 1.000e+004 2.848e-001 2.205e-003 
2.783e-003 8.335e+007 6.255e+011 1.000e+004 2.738e-001 2.207e-003 
2.785e-003 8.328e+007 6.270e+011 1.000e+004 2.839e-001 2.209e-003 
2.786e-003 8.321e+007 6.279e+011 1.000e+004 2.806e-001 2.211e-003 
2.787e-003 8.315e+007 6.279e+011 1.000e+004 2.777e-001 2.212e-003 
2.789e-003 8.308e+007 6.287e+011 1.000e+004 2.697e-001 2.214e-003 
2.790e-003 8.302e+007 6.282e+011 1.000e+004 2.755e-001 2.216e-003 
2.791e-003 8.296e+007 6.296e+011 1.000e+004 2.760e-001 2.218e-003 
2.793e-003 8.290e+007 6.311e+011 1.000e+004 2.741e-001 2.220e-003 
2.794e-003 8.284e+007 6.319e+011 1.000e+004 2.648e-001 2.221e-003 
2.795e-003 8.277e+007 6.333e+011 1.000e+004 2.776e-001 2.223e-003 
2.797e-003 8.271e+007 6.335e+011 1.000e+004 2.739e-001 2.225e-003 
2.798e-003 8.265e+007 6.356e+011 1.000e+004 2.870e-001 2.227e-003 
2.800e-003 8.260e+007 6.374e+011 1.000e+004 2.729e-001 2.228e-003 
2.801e-003 8.254e+007 6.390e+011 1.000e+004 2.666e-001 2.230e-003 
2.802e-003 8.248e+007 6.406e+011 1.000e+004 2.699e-001 2.232e-003 
2.804e-003 8.242e+007 6.429e+011 1.000e+004 2.852e-001 2.234e-003 
2.805e-003 8.236e+007 6.451e+011 1.000e+004 2.755e-001 2.235e-003 
2.806e-003 8.230e+007 6.473e+011 1.000e+004 2.701e-001 2.237e-003 
2.808e-003 8.224e+007 6.496e+011 1.000e+004 2.732e-001 2.239e-003 
2.809e-003 8.218e+007 6.518e+011 1.000e+004 2.897e-001 2.241e-003 
2.810e-003 8.211e+007 6.532e+011 1.000e+004 2.624e-001 2.243e-003 
2.812e-003 8.205e+007 6.548e+011 1.000e+004 2.712e-001 2.244e-003 
2.813e-003 8.199e+007 6.568e+011 1.000e+004 2.750e-001 2.246e-003 
2.814e-003 8.193e+007 6.589e+011 1.000e+004 2.768e-001 2.248e-003 
2.816e-003 8.187e+007 6.607e+011 1.000e+004 2.776e-001 2.250e-003 
2.817e-003 8.181e+007 6.619e+011 1.000e+004 2.625e-001 2.251e-003 
2.818e-003 8.175e+007 6.640e+011 1.000e+004 2.779e-001 2.253e-003 
2.820e-003 8.169e+007 6.657e+011 1.000e+004 2.777e-001 2.255e-003 
2.821e-003 8.164e+007 6.636e+011 1.000e+004 2.734e-001 2.257e-003 
2.822e-003 8.158e+007 6.652e+011 1.000e+004 2.606e-001 2.258e-003 
2.824e-003 8.152e+007 6.668e+011 1.000e+004 2.770e-001 2.260e-003 
2.825e-003 8.146e+007 6.687e+011 1.000e+004 2.754e-001 2.262e-003 
2.827e-003 8.140e+007 6.704e+011 1.000e+004 2.771e-001 2.264e-003 
2.828e-003 8.134e+007 6.724e+011 1.000e+004 2.613e-001 2.265e-003 
2.829e-003 8.129e+007 6.740e+011 1.000e+004 2.806e-001 2.267e-003 
2.831e-003 8.123e+007 6.753e+011 1.000e+004 2.805e-001 2.269e-003 
2.832e-003 8.117e+007 6.750e+011 1.000e+004 2.741e-001 2.271e-003 
2.833e-003 8.111e+007 6.769e+011 1.000e+004 2.648e-001 2.272e-003 
2.835e-003 8.105e+007 6.785e+011 1.000e+004 2.829e-001 2.274e-003 
2.836e-003 8.099e+007 6.802e+011 1.000e+004 2.775e-001 2.276e-003 
2.837e-003 8.092e+007 6.821e+011 1.000e+004 2.825e-001 2.278e-003 
2.839e-003 8.086e+007 6.836e+011 1.000e+004 2.681e-001 2.280e-003 
2.840e-003 8.079e+007 6.849e+011 1.000e+004 2.814e-001 2.281e-003 
2.841e-003 8.071e+007 6.859e+011 1.000e+004 2.897e-001 2.283e-003 
2.843e-003 8.064e+007 6.860e+011 1.000e+004 2.878e-001 2.285e-003 
2.844e-003 8.056e+007 6.868e+011 1.000e+004 2.781e-001 2.287e-003 
2.845e-003 8.049e+007 6.869e+011 1.000e+004 2.839e-001 2.289e-003 
2.847e-003 8.041e+007 6.876e+011 1.000e+004 2.927e-001 2.291e-003 
2.848e-003 8.033e+007 6.837e+011 1.000e+004 2.968e-001 2.293e-003 
2.849e-003 8.026e+007 6.830e+011 1.000e+004 2.883e-001 2.294e-003 
2.851e-003 8.018e+007 6.831e+011 1.000e+004 2.862e-001 2.296e-003 
2.852e-003 8.010e+007 6.815e+011 1.000e+004 2.921e-001 2.298e-003 
2.854e-003 8.003e+007 6.811e+011 1.000e+004 2.904e-001 2.300e-003 
2.855e-003 7.995e+007 6.816e+011 1.000e+004 2.823e-001 2.302e-003 
2.856e-003 7.987e+007 6.813e+011 1.000e+004 2.817e-001 2.304e-003 
2.858e-003 7.979e+007 6.812e+011 1.000e+004 2.904e-001 2.306e-003 
2.859e-003 7.971e+007 6.795e+011 1.000e+004 2.751e-001 2.308e-003 
2.860e-003 7.962e+007 6.776e+011 1.000e+004 2.827e-001 2.310e-003 
2.862e-003 7.955e+007 6.791e+011 1.000e+004 2.827e-001 2.312e-003 
2.863e-003 7.947e+007 6.806e+011 1.000e+004 2.877e-001 2.313e-003 
2.864e-003 7.938e+007 6.819e+011 1.000e+004 2.772e-001 2.315e-003 
2.866e-003 7.930e+007 6.822e+011 1.000e+004 2.689e-001 2.317e-003 
2.867e-003 7.922e+007 6.835e+011 1.000e+004 2.857e-001 2.319e-003 
2.868e-003 7.914e+007 6.846e+011 1.000e+004 2.931e-001 2.321e-003 
2.870e-003 7.905e+007 6.867e+011 1.000e+004 2.766e-001 2.323e-003 
2.871e-003 7.897e+007 6.887e+011 1.000e+004 2.730e-001 2.325e-003 
2.872e-003 7.888e+007 6.910e+011 1.000e+004 2.942e-001 2.327e-003 
2.874e-003 7.880e+007 6.929e+011 1.000e+004 2.965e-001 2.329e-003 
2.875e-003 7.871e+007 6.946e+011 1.000e+004 2.852e-001 2.331e-003 
2.876e-003 7.863e+007 6.967e+011 1.000e+004 2.735e-001 2.333e-003 
2.878e-003 7.854e+007 6.987e+011 1.000e+004 2.945e-001 2.335e-003 
2.879e-003 7.846e+007 7.009e+011 1.000e+004 2.975e-001 2.337e-003 
2.880e-003 7.837e+007 7.031e+011 1.000e+004 2.864e-001 2.339e-003 
2.882e-003 7.829e+007 7.045e+011 1.000e+004 2.675e-001 2.340e-003 
2.883e-003 7.821e+007 7.071e+011 1.000e+004 2.835e-001 2.342e-003 
2.885e-003 7.812e+007 7.098e+011 1.000e+004 2.959e-001 2.344e-003 
2.886e-003 7.803e+007 7.117e+011 1.000e+004 2.875e-001 2.346e-003 
2.887e-003 7.794e+007 7.104e+011 1.000e+004 2.758e-001 2.348e-003 
2.889e-003 7.785e+007 7.125e+011 1.000e+004 2.956e-001 2.350e-003 
2.890e-003 7.775e+007 7.150e+011 1.000e+004 3.084e-001 2.352e-003 
2.891e-003 7.766e+007 7.176e+011 1.000e+004 2.995e-001 2.354e-003 
2.893e-003 7.756e+007 7.201e+011 1.000e+004 2.890e-001 2.356e-003 
2.894e-003 7.747e+007 7.225e+011 1.000e+004 2.968e-001 2.358e-003 
2.895e-003 7.738e+007 7.211e+011 1.000e+004 3.078e-001 2.360e-003 
2.897e-003 7.729e+007 7.223e+011 1.000e+004 2.923e-001 2.362e-003 
2.898e-003 7.720e+007 7.231e+011 1.000e+004 2.875e-001 2.364e-003 
2.899e-003 7.711e+007 7.254e+011 1.000e+004 2.932e-001 2.366e-003 
2.901e-003 7.702e+007 7.276e+011 1.000e+004 3.056e-001 2.368e-003 
2.902e-003 7.693e+007 7.303e+011 1.000e+004 2.725e-001 2.370e-003 
2.903e-003 7.685e+007 7.324e+011 1.000e+004 2.783e-001 2.372e-003 
2.905e-003 7.676e+007 7.342e+011 1.000e+004 2.844e-001 2.374e-003 
2.906e-003 7.668e+007 7.363e+011 1.000e+004 3.075e-001 2.376e-003 
2.907e-003 7.660e+007 7.382e+011 1.000e+004 2.692e-001 2.378e-003 
2.909e-003 7.652e+007 7.404e+011 1.000e+004 2.788e-001 2.380e-003 
2.910e-003 7.644e+007 7.421e+011 1.000e+004 2.841e-001 2.382e-003 
2.912e-003 7.637e+007 7.381e+011 1.000e+004 2.780e-001 2.383e-003 
2.913e-003 7.629e+007 7.396e+011 1.000e+004 2.718e-001 2.385e-003 
2.914e-003 7.622e+007 7.403e+011 1.000e+004 2.860e-001 2.387e-003 
2.916e-003 7.614e+007 7.409e+011 1.000e+004 2.911e-001 2.389e-003 
2.917e-003 7.607e+007 7.415e+011 1.000e+004 2.845e-001 2.391e-003 
2.918e-003 7.599e+007 7.388e+011 1.000e+004 2.952e-001 2.393e-003 
2.920e-003 7.592e+007 7.381e+011 1.000e+004 2.714e-001 2.395e-003 
2.921e-003 7.584e+007 7.388e+011 1.000e+004 3.033e-001 2.397e-003 
2.922e-003 7.576e+007 7.401e+011 1.000e+004 2.883e-001 2.398e-003 
2.924e-003 7.569e+007 7.402e+011 1.000e+004 3.056e-001 2.400e-003 
2.925e-003 7.562e+007 7.415e+011 1.000e+004 2.914e-001 2.402e-003 
2.926e-003 7.554e+007 7.431e+011 1.000e+004 2.731e-001 2.404e-003 
2.928e-003 7.547e+007 7.443e+011 1.000e+004 2.975e-001 2.406e-003 
2.929e-003 7.539e+007 7.450e+011 1.000e+004 3.095e-001 2.408e-003 
2.930e-003 7.531e+007 7.457e+011 1.000e+004 2.983e-001 2.410e-003 
2.932e-003 7.523e+007 7.465e+011 1.000e+004 2.901e-001 2.412e-003 
2.933e-003 7.516e+007 7.463e+011 1.000e+004 2.936e-001 2.413e-003 
2.934e-003 7.508e+007 7.459e+011 1.000e+004 3.121e-001 2.415e-003 
2.936e-003 7.501e+007 7.424e+011 1.000e+004 3.020e-001 2.417e-003 
2.937e-003 7.495e+007 7.433e+011 1.000e+004 2.775e-001 2.419e-003 
2.939e-003 7.488e+007 7.428e+011 1.000e+004 2.913e-001 2.421e-003 
2.940e-003 7.481e+007 7.436e+011 1.000e+004 2.901e-001 2.423e-003 
2.941e-003 7.475e+007 7.442e+011 1.000e+004 2.926e-001 2.424e-003 
2.943e-003 7.468e+007 7.441e+011 1.000e+004 2.701e-001 2.426e-003 
2.944e-003 7.462e+007 7.441e+011 1.000e+004 2.891e-001 2.428e-003 
2.945e-003 7.456e+007 7.437e+011 1.000e+004 2.910e-001 2.430e-003 
2.947e-003 7.450e+007 7.425e+011 1.000e+004 2.887e-001 2.431e-003 
2.948e-003 7.444e+007 7.418e+011 1.000e+004 2.842e-001 2.433e-003 
2.949e-003 7.438e+007 7.421e+011 1.000e+004 2.615e-001 2.435e-003 
2.951e-003 7.433e+007 7.428e+011 1.000e+004 2.973e-001 2.437e-003 
2.952e-003 7.428e+007 7.438e+011 1.000e+004 2.995e-001 2.438e-003 
2.953e-003 7.423e+007 7.448e+011 1.000e+004 2.810e-001 2.440e-003 
2.955e-003 7.418e+007 7.454e+011 1.000e+004 2.551e-001 2.442e-003 
2.956e-003 7.413e+007 7.466e+011 1.000e+004 2.920e-001 2.443e-003 
2.957e-003 7.409e+007 7.476e+011 1.000e+004 2.998e-001 2.445e-003 
2.959e-003 7.404e+007 7.485e+011 1.000e+004 2.792e-001 2.447e-003 
2.960e-003 7.400e+007 7.495e+011 1.000e+004 2.497e-001 2.448e-003 
2.961e-003 7.396e+007 7.502e+011 1.000e+004 2.848e-001 2.450e-003 
2.963e-003 7.392e+007 7.513e+011 1.000e+004 2.790e-001 2.452e-003 
2.964e-003 7.388e+007 7.527e+011 1.000e+004 2.896e-001 2.453e-003 
2.966e-003 7.384e+007 7.530e+011 1.000e+004 2.926e-001 2.455e-003 
2.967e-003 7.380e+007 7.544e+011 1.000e+004 2.870e-001 2.457e-003 
2.968e-003 7.376e+007 7.550e+011 1.000e+004 2.768e-001 2.458e-003 
2.970e-003 7.372e+007 7.562e+011 1.000e+004 2.909e-001 2.460e-003 
2.971e-003 7.368e+007 7.571e+011 1.000e+004 2.716e-001 2.461e-003 
