# Supplementary material for: Strain rate dependency of dislocation plasticity
Source: Nat Commun. 2021 Mar 23;12:1845. doi: 10.1038/s41467-021-21939-1 (PMC7988163; doi:10.1038/s41467-021-21939-1)
Supplement: Supplementary file 3 — Supplementary Data 1 [file 41467_2021_21939_MOESM3_ESM.zip › Supplementary Data 1/DDDSimulationSet4/StrainRate=1e4s-1/InitialDislocationDensity=1.1e11m-2.dat]

#strain(1), stress(Pa), dislocation density(m-2), strain rate(s-1), mean dislocation velocity(km/s), plastic strain(1)
2.016e-004 2.736e+007 1.094e+011 1.000e+004 1.073e-001 1.223e-005 
3.302e-004 4.324e+007 1.104e+011 1.000e+004 1.650e-001 3.098e-005 
4.524e-004 5.728e+007 1.091e+011 1.000e+004 2.158e-001 5.605e-005 
5.628e-004 6.911e+007 1.090e+011 1.000e+004 2.562e-001 8.468e-005 
6.674e-004 7.972e+007 1.090e+011 1.000e+004 2.905e-001 1.159e-004 
7.697e-004 8.954e+007 1.089e+011 1.000e+004 3.211e-001 1.503e-004 
8.702e-004 9.872e+007 1.090e+011 1.000e+004 3.571e-001 1.873e-004 
9.702e-004 1.074e+008 1.096e+011 1.000e+004 3.903e-001 2.272e-004 
1.070e-003 1.157e+008 1.090e+011 1.000e+004 4.044e-001 2.699e-004 
1.170e-003 1.236e+008 1.085e+011 1.000e+004 4.261e-001 3.153e-004 
1.270e-003 1.312e+008 1.089e+011 1.000e+004 4.531e-001 3.630e-004 
1.370e-003 1.384e+008 1.095e+011 1.000e+004 4.786e-001 4.130e-004 
1.470e-003 1.453e+008 1.085e+011 1.000e+004 4.951e-001 4.651e-004 
1.570e-003 1.519e+008 1.092e+011 1.000e+004 5.145e-001 5.191e-004 
1.670e-003 1.583e+008 1.091e+011 1.000e+004 5.272e-001 5.751e-004 
1.770e-003 1.644e+008 1.089e+011 1.000e+004 5.440e-001 6.327e-004 
1.870e-003 1.703e+008 1.086e+011 1.000e+004 5.545e-001 6.920e-004 
1.970e-003 1.759e+008 1.097e+011 1.000e+004 5.788e-001 7.532e-004 
2.070e-003 1.813e+008 1.100e+011 1.000e+004 5.832e-001 8.160e-004 
2.170e-003 1.864e+008 1.092e+011 1.000e+004 5.899e-001 8.806e-004 
2.270e-003 1.914e+008 1.092e+011 1.000e+004 5.982e-001 9.463e-004 
2.370e-003 1.962e+008 1.092e+011 1.000e+004 6.111e-001 1.013e-003 
2.470e-003 2.009e+008 1.093e+011 1.000e+004 6.211e-001 1.081e-003 
2.570e-003 2.054e+008 1.090e+011 1.000e+004 6.299e-001 1.150e-003 
2.670e-003 2.097e+008 1.091e+011 1.000e+004 6.394e-001 1.220e-003 
2.770e-003 2.139e+008 1.090e+011 1.000e+004 6.461e-001 1.291e-003 
2.870e-003 2.180e+008 1.090e+011 1.000e+004 6.570e-001 1.362e-003 
2.971e-003 2.220e+008 1.090e+011 1.000e+004 6.648e-001 1.435e-003 
3.071e-003 2.258e+008 1.090e+011 1.000e+004 6.723e-001 1.509e-003 
3.171e-003 2.296e+008 1.090e+011 1.000e+004 6.786e-001 1.583e-003 
3.271e-003 2.332e+008 1.090e+011 1.000e+004 6.844e-001 1.658e-003 
3.371e-003 2.367e+008 1.090e+011 1.000e+004 6.893e-001 1.734e-003 
3.471e-003 2.401e+008 1.089e+011 1.000e+004 6.962e-001 1.810e-003 
3.571e-003 2.434e+008 1.090e+011 1.000e+004 7.017e-001 1.887e-003 
3.671e-003 2.467e+008 1.090e+011 1.000e+004 7.073e-001 1.965e-003 
3.771e-003 2.498e+008 1.089e+011 1.000e+004 7.123e-001 2.043e-003 
3.871e-003 2.529e+008 1.090e+011 1.000e+004 7.168e-001 2.122e-003 
3.971e-003 2.559e+008 1.093e+011 1.000e+004 7.201e-001 2.201e-003 
4.071e-003 2.588e+008 1.090e+011 1.000e+004 7.273e-001 2.281e-003 
4.171e-003 2.616e+008 1.090e+011 1.000e+004 7.289e-001 2.362e-003 
4.271e-003 2.644e+008 1.089e+011 1.000e+004 7.382e-001 2.443e-003 
4.372e-003 2.671e+008 1.089e+011 1.000e+004 7.441e-001 2.524e-003 
4.472e-003 2.697e+008 1.090e+011 1.000e+004 7.449e-001 2.606e-003 
4.572e-003 2.723e+008 1.089e+011 1.000e+004 7.495e-001 2.688e-003 
4.672e-003 2.748e+008 1.089e+011 1.000e+004 7.535e-001 2.771e-003 
4.772e-003 2.773e+008 1.089e+011 1.000e+004 7.561e-001 2.854e-003 
4.872e-003 2.797e+008 1.090e+011 1.000e+004 7.593e-001 2.938e-003 
4.972e-003 2.820e+008 1.090e+011 1.000e+004 7.630e-001 3.022e-003 
5.072e-003 2.843e+008 1.089e+011 1.000e+004 7.646e-001 3.106e-003 
5.172e-003 2.866e+008 1.089e+011 1.000e+004 7.679e-001 3.190e-003 
5.272e-003 2.887e+008 1.090e+011 1.000e+004 7.717e-001 3.275e-003 
5.372e-003 2.909e+008 1.089e+011 1.000e+004 7.755e-001 3.360e-003 
5.472e-003 2.930e+008 1.090e+011 1.000e+004 7.768e-001 3.446e-003 
5.572e-003 2.951e+008 1.089e+011 1.000e+004 7.791e-001 3.532e-003 
5.673e-003 2.971e+008 1.090e+011 1.000e+004 7.811e-001 3.618e-003 
5.773e-003 2.990e+008 1.089e+011 1.000e+004 7.842e-001 3.704e-003 
5.873e-003 3.010e+008 1.089e+011 1.000e+004 7.893e-001 3.791e-003 
5.973e-003 3.029e+008 1.091e+011 1.000e+004 7.887e-001 3.878e-003 
6.073e-003 3.047e+008 1.090e+011 1.000e+004 7.927e-001 3.965e-003 
6.173e-003 3.066e+008 1.091e+011 1.000e+004 7.939e-001 4.052e-003 
6.273e-003 3.083e+008 1.089e+011 1.000e+004 7.947e-001 4.140e-003 
6.373e-003 3.101e+008 1.090e+011 1.000e+004 7.999e-001 4.228e-003 
6.473e-003 3.118e+008 1.089e+011 1.000e+004 7.979e-001 4.316e-003 
6.573e-003 3.135e+008 1.091e+011 1.000e+004 8.031e-001 4.405e-003 
6.673e-003 3.152e+008 1.089e+011 1.000e+004 8.064e-001 4.493e-003 
6.773e-003 3.168e+008 1.089e+011 1.000e+004 8.094e-001 4.582e-003 
6.873e-003 3.184e+008 1.089e+011 1.000e+004 8.105e-001 4.671e-003 
6.973e-003 3.199e+008 1.089e+011 1.000e+004 8.086e-001 4.760e-003 
7.073e-003 3.215e+008 1.089e+011 1.000e+004 8.119e-001 4.850e-003 
7.173e-003 3.230e+008 1.090e+011 1.000e+004 8.134e-001 4.939e-003 
7.273e-003 3.245e+008 1.090e+011 1.000e+004 8.187e-001 5.029e-003 
7.374e-003 3.259e+008 1.090e+011 1.000e+004 8.176e-001 5.119e-003 
7.474e-003 3.273e+008 1.089e+011 1.000e+004 8.181e-001 5.209e-003 
7.574e-003 3.287e+008 1.089e+011 1.000e+004 8.209e-001 5.300e-003 
7.674e-003 3.301e+008 1.089e+011 1.000e+004 8.219e-001 5.390e-003 
7.774e-003 3.315e+008 1.090e+011 1.000e+004 8.229e-001 5.481e-003 
7.874e-003 3.328e+008 1.089e+011 1.000e+004 8.238e-001 5.572e-003 
7.974e-003 3.341e+008 1.089e+011 1.000e+004 8.259e-001 5.663e-003 
8.074e-003 3.354e+008 1.089e+011 1.000e+004 8.291e-001 5.754e-003 
8.174e-003 3.367e+008 1.090e+011 1.000e+004 8.306e-001 5.845e-003 
8.274e-003 3.379e+008 1.089e+011 1.000e+004 8.314e-001 5.937e-003 
8.374e-003 3.391e+008 1.089e+011 1.000e+004 8.332e-001 6.028e-003 
8.474e-003 3.403e+008 1.092e+011 1.000e+004 8.316e-001 6.120e-003 
8.575e-003 3.415e+008 1.090e+011 1.000e+004 8.328e-001 6.212e-003 
8.675e-003 3.427e+008 1.090e+011 1.000e+004 8.330e-001 6.304e-003 
8.775e-003 3.438e+008 1.089e+011 1.000e+004 8.369e-001 6.396e-003 
8.875e-003 3.450e+008 1.089e+011 1.000e+004 8.351e-001 6.489e-003 
8.975e-003 3.461e+008 1.091e+011 1.000e+004 8.378e-001 6.581e-003 
9.075e-003 3.472e+008 1.089e+011 1.000e+004 8.402e-001 6.674e-003 
9.175e-003 3.482e+008 1.089e+011 1.000e+004 8.422e-001 6.766e-003 
9.275e-003 3.493e+008 1.089e+011 1.000e+004 8.414e-001 6.859e-003 
 
