# Supplementary material for: Strain rate dependency of dislocation plasticity
Source: Nat Commun. 2021 Mar 23;12:1845. doi: 10.1038/s41467-021-21939-1 (PMC7988163; doi:10.1038/s41467-021-21939-1)
Supplement: Supplementary file 3 — Supplementary Data 1 [file 41467_2021_21939_MOESM3_ESM.zip › Supplementary Data 1/DDDSimulationSet4/StrainRate=1e4s-1/InitialDislocationDensity=1.2e14m-2.dat]

#strain(1), stress(Pa), dislocation density(m-2), strain rate(s-1), mean dislocation velocity(km/s), plastic strain(1)
9.099e-006 9.746e+005 1.141e+014 1.000e+004 3.131e-002 2.353e-006 
1.684e-005 1.709e+006 1.110e+014 1.000e+004 2.309e-002 5.008e-006 
2.478e-005 4.000e+005 1.083e+014 1.000e+004 1.697e-002 2.754e-005 
3.236e-005 2.142e+006 1.069e+014 1.000e+004 1.748e-002 4.717e-005 
3.932e-005 2.967e+006 1.058e+014 1.000e+004 1.497e-002 5.984e-005 
4.608e-005 3.385e+006 1.046e+014 1.000e+004 2.139e-002 6.949e-005 
5.233e-005 3.259e+006 1.039e+014 1.000e+004 1.273e-002 7.487e-005 
5.820e-005 2.595e+006 1.037e+014 1.000e+004 1.269e-002 7.615e-005 
6.381e-005 2.723e+006 1.032e+014 1.000e+004 1.291e-002 8.264e-005 
6.922e-005 2.823e+006 1.030e+014 1.000e+004 1.827e-002 8.874e-005 
7.439e-005 3.221e+006 1.027e+014 1.000e+004 1.504e-002 9.666e-005 
7.954e-005 3.409e+006 1.025e+014 1.000e+004 1.471e-002 1.031e-004 
8.481e-005 3.557e+006 1.022e+014 1.000e+004 2.137e-002 1.094e-004 
9.020e-005 3.366e+006 1.018e+014 1.000e+004 1.855e-002 1.135e-004 
9.564e-005 2.893e+006 1.014e+014 1.000e+004 1.173e-002 1.156e-004 
1.012e-004 2.433e+006 1.006e+014 1.000e+004 1.442e-002 1.180e-004 
1.067e-004 2.660e+006 1.003e+014 1.000e+004 1.639e-002 1.251e-004 
1.124e-004 3.195e+006 1.002e+014 1.000e+004 1.878e-002 1.345e-004 
1.181e-004 3.579e+006 1.000e+014 1.000e+004 2.114e-002 1.429e-004 
1.239e-004 3.525e+006 9.930e+013 1.000e+004 1.983e-002 1.483e-004 
1.297e-004 3.092e+006 9.915e+013 1.000e+004 1.870e-002 1.511e-004 
1.354e-004 2.466e+006 9.903e+013 1.000e+004 1.802e-002 1.525e-004 
1.411e-004 1.930e+006 9.899e+013 1.000e+004 1.439e-002 1.544e-004 
1.468e-004 1.424e+006 9.896e+013 1.000e+004 1.651e-002 1.566e-004 
1.524e-004 9.277e+005 9.892e+013 1.000e+004 1.475e-002 1.588e-004 
1.581e-004 3.853e+005 9.890e+013 1.000e+004 1.819e-002 1.607e-004 
1.637e-004 2.443e+005 9.839e+013 1.000e+004 1.271e-002 1.620e-004 
1.692e-004 7.942e+005 9.782e+013 1.000e+004 1.585e-002 1.637e-004 
1.749e-004 1.375e+006 9.780e+013 1.000e+004 1.939e-002 1.654e-004 
1.805e-004 1.941e+006 9.778e+013 1.000e+004 1.870e-002 1.671e-004 
1.862e-004 2.429e+006 9.775e+013 1.000e+004 1.642e-002 1.694e-004 
1.918e-004 2.898e+006 9.766e+013 1.000e+004 1.398e-002 1.718e-004 
1.975e-004 3.208e+006 9.771e+013 1.000e+004 2.224e-002 1.754e-004 
2.033e-004 3.896e+006 9.769e+013 1.000e+004 1.972e-002 1.764e-004 
2.092e-004 4.577e+006 9.766e+013 1.000e+004 1.505e-002 1.775e-004 
2.150e-004 5.071e+006 9.769e+013 1.000e+004 1.744e-002 1.800e-004 
2.209e-004 5.609e+006 9.772e+013 1.000e+004 1.604e-002 1.821e-004 
2.267e-004 6.190e+006 9.774e+013 1.000e+004 1.413e-002 1.839e-004 
2.326e-004 6.753e+006 9.776e+013 1.000e+004 1.460e-002 1.859e-004 
2.385e-004 7.324e+006 9.777e+013 1.000e+004 2.097e-002 1.878e-004 
2.443e-004 7.892e+006 9.779e+013 1.000e+004 2.174e-002 1.897e-004 
2.501e-004 8.435e+006 9.782e+013 1.000e+004 1.788e-002 1.917e-004 
2.559e-004 8.990e+006 9.784e+013 1.000e+004 1.988e-002 1.937e-004 
2.617e-004 9.543e+006 9.785e+013 1.000e+004 2.223e-002 1.957e-004 
2.676e-004 1.009e+007 9.788e+013 1.000e+004 2.029e-002 1.978e-004 
2.735e-004 1.066e+007 9.789e+013 1.000e+004 1.709e-002 1.997e-004 
2.794e-004 1.124e+007 9.791e+013 1.000e+004 1.458e-002 2.017e-004 
2.853e-004 1.179e+007 9.793e+013 1.000e+004 1.697e-002 2.038e-004 
2.912e-004 1.231e+007 9.796e+013 1.000e+004 1.238e-002 2.061e-004 
2.972e-004 1.288e+007 9.800e+013 1.000e+004 1.245e-002 2.082e-004 
3.032e-004 1.345e+007 9.803e+013 1.000e+004 1.587e-002 2.102e-004 
3.092e-004 1.396e+007 9.806e+013 1.000e+004 1.605e-002 2.126e-004 
3.153e-004 1.451e+007 9.810e+013 1.000e+004 1.867e-002 2.149e-004 
3.212e-004 1.505e+007 9.814e+013 1.000e+004 1.453e-002 2.171e-004 
3.271e-004 1.550e+007 9.815e+013 1.000e+004 1.168e-002 2.199e-004 
3.329e-004 1.567e+007 9.825e+013 1.000e+004 1.140e-002 2.245e-004 
3.389e-004 1.578e+007 9.844e+013 1.000e+004 1.674e-002 2.297e-004 
3.450e-004 1.612e+007 9.808e+013 1.000e+004 1.665e-002 2.335e-004 
3.511e-004 1.595e+007 9.689e+013 1.000e+004 1.792e-002 2.408e-004 
3.572e-004 1.626e+007 9.688e+013 1.000e+004 1.825e-002 2.447e-004 
3.632e-004 1.675e+007 9.694e+013 1.000e+004 2.081e-002 2.474e-004 
3.693e-004 1.744e+007 9.694e+013 1.000e+004 1.561e-002 2.488e-004 
3.755e-004 1.812e+007 9.695e+013 1.000e+004 1.588e-002 2.502e-004 
3.817e-004 1.881e+007 9.696e+013 1.000e+004 1.835e-002 2.516e-004 
3.879e-004 1.946e+007 9.697e+013 1.000e+004 1.280e-002 2.532e-004 
3.941e-004 2.013e+007 9.699e+013 1.000e+004 1.466e-002 2.549e-004 
4.002e-004 2.080e+007 9.700e+013 1.000e+004 1.340e-002 2.563e-004 
4.063e-004 2.145e+007 9.702e+013 1.000e+004 1.974e-002 2.580e-004 
4.125e-004 2.209e+007 9.704e+013 1.000e+004 1.454e-002 2.597e-004 
4.187e-004 2.274e+007 9.704e+013 1.000e+004 1.476e-002 2.614e-004 
4.249e-004 2.340e+007 9.700e+013 1.000e+004 1.449e-002 2.630e-004 
4.307e-004 2.408e+007 9.702e+013 1.000e+004 1.067e-002 2.642e-004 
4.365e-004 2.478e+007 9.702e+013 1.000e+004 1.060e-002 2.651e-004 
4.421e-004 2.541e+007 9.704e+013 1.000e+004 1.149e-002 2.663e-004 
4.475e-004 2.604e+007 9.705e+013 1.000e+004 1.178e-002 2.674e-004 
4.530e-004 2.661e+007 9.711e+013 1.000e+004 1.539e-002 2.689e-004 
4.586e-004 2.715e+007 9.696e+013 1.000e+004 1.427e-002 2.708e-004 
4.644e-004 2.779e+007 9.688e+013 1.000e+004 1.628e-002 2.721e-004 
4.701e-004 2.857e+007 9.682e+013 1.000e+004 1.882e-002 2.725e-004 
4.759e-004 2.922e+007 9.676e+013 1.000e+004 1.424e-002 2.738e-004 
4.819e-004 2.983e+007 9.675e+013 1.000e+004 1.421e-002 2.756e-004 
4.877e-004 3.012e+007 9.670e+013 1.000e+004 1.582e-002 2.793e-004 
4.936e-004 3.051e+007 9.671e+013 1.000e+004 1.834e-002 2.826e-004 
4.996e-004 3.102e+007 9.674e+013 1.000e+004 1.988e-002 2.850e-004 
5.056e-004 3.163e+007 9.680e+013 1.000e+004 1.287e-002 2.868e-004 
5.116e-004 3.232e+007 9.656e+013 1.000e+004 1.537e-002 2.881e-004 
5.176e-004 3.317e+007 9.649e+013 1.000e+004 1.720e-002 2.882e-004 
5.237e-004 3.393e+007 9.650e+013 1.000e+004 1.278e-002 2.891e-004 
5.296e-004 3.463e+007 9.639e+013 1.000e+004 1.342e-002 2.901e-004 
5.359e-004 3.520e+007 9.629e+013 1.000e+004 1.547e-002 2.924e-004 
5.422e-004 3.587e+007 9.633e+013 1.000e+004 1.889e-002 2.941e-004 
5.487e-004 3.661e+007 9.635e+013 1.000e+004 1.528e-002 2.954e-004 
5.551e-004 3.736e+007 9.638e+013 1.000e+004 1.489e-002 2.967e-004 
5.616e-004 3.812e+007 9.640e+013 1.000e+004 1.795e-002 2.979e-004 
5.681e-004 3.891e+007 9.642e+013 1.000e+004 1.499e-002 2.990e-004 
5.745e-004 3.968e+007 9.644e+013 1.000e+004 1.246e-002 3.000e-004 
5.807e-004 4.045e+007 9.645e+013 1.000e+004 1.371e-002 3.009e-004 
5.869e-004 4.118e+007 9.647e+013 1.000e+004 1.318e-002 3.021e-004 
5.930e-004 4.187e+007 9.644e+013 1.000e+004 9.475e-003 3.034e-004 
5.990e-004 4.252e+007 9.647e+013 1.000e+004 1.015e-002 3.050e-004 
6.054e-004 4.322e+007 9.649e+013 1.000e+004 1.227e-002 3.064e-004 
6.115e-004 4.391e+007 9.652e+013 1.000e+004 1.524e-002 3.078e-004 
6.178e-004 4.460e+007 9.655e+013 1.000e+004 1.499e-002 3.092e-004 
6.241e-004 4.527e+007 9.657e+013 1.000e+004 1.182e-002 3.110e-004 
6.306e-004 4.568e+007 9.655e+013 1.000e+004 1.203e-002 3.147e-004 
6.371e-004 4.645e+007 9.644e+013 1.000e+004 1.577e-002 3.158e-004 
6.436e-004 4.714e+007 9.643e+013 1.000e+004 1.645e-002 3.176e-004 
6.502e-004 4.777e+007 9.647e+013 1.000e+004 1.388e-002 3.198e-004 
6.567e-004 4.842e+007 9.650e+013 1.000e+004 1.574e-002 3.217e-004 
6.631e-004 4.908e+007 9.657e+013 1.000e+004 1.700e-002 3.236e-004 
6.696e-004 4.990e+007 9.654e+013 1.000e+004 9.445e-003 3.245e-004 
6.763e-004 5.067e+007 9.657e+013 1.000e+004 1.194e-002 3.258e-004 
6.829e-004 5.138e+007 9.660e+013 1.000e+004 1.268e-002 3.276e-004 
6.895e-004 5.207e+007 9.663e+013 1.000e+004 1.380e-002 3.293e-004 
6.960e-004 5.275e+007 9.668e+013 1.000e+004 1.681e-002 3.312e-004 
7.026e-004 5.342e+007 9.673e+013 1.000e+004 1.683e-002 3.330e-004 
7.091e-004 5.412e+007 9.676e+013 1.000e+004 9.957e-003 3.347e-004 
7.154e-004 5.482e+007 9.679e+013 1.000e+004 1.318e-002 3.362e-004 
7.214e-004 5.550e+007 9.682e+013 1.000e+004 1.265e-002 3.375e-004 
7.275e-004 5.620e+007 9.685e+013 1.000e+004 1.292e-002 3.388e-004 
7.340e-004 5.694e+007 9.689e+013 1.000e+004 1.374e-002 3.401e-004 
7.404e-004 5.767e+007 9.692e+013 1.000e+004 1.028e-002 3.415e-004 
7.468e-004 5.842e+007 9.695e+013 1.000e+004 1.502e-002 3.427e-004 
7.533e-004 5.915e+007 9.700e+013 1.000e+004 1.554e-002 3.441e-004 
7.595e-004 5.983e+007 9.703e+013 1.000e+004 9.863e-003 3.456e-004 
7.655e-004 6.049e+007 9.707e+013 1.000e+004 1.432e-002 3.471e-004 
7.717e-004 6.120e+007 9.711e+013 1.000e+004 1.136e-002 3.484e-004 
7.778e-004 6.188e+007 9.717e+013 1.000e+004 1.141e-002 3.498e-004 
7.842e-004 6.253e+007 9.727e+013 1.000e+004 1.668e-002 3.517e-004 
7.906e-004 6.312e+007 9.736e+013 1.000e+004 1.240e-002 3.540e-004 
7.969e-004 6.377e+007 9.741e+013 1.000e+004 1.682e-002 3.558e-004 
8.032e-004 6.448e+007 9.744e+013 1.000e+004 1.369e-002 3.572e-004 
8.095e-004 6.522e+007 9.748e+013 1.000e+004 9.744e-003 3.584e-004 
8.157e-004 6.593e+007 9.750e+013 1.000e+004 1.310e-002 3.597e-004 
8.216e-004 6.662e+007 9.754e+013 1.000e+004 1.234e-002 3.608e-004 
8.274e-004 6.724e+007 9.757e+013 1.000e+004 1.369e-002 3.624e-004 
8.335e-004 6.785e+007 9.760e+013 1.000e+004 1.467e-002 3.642e-004 
8.395e-004 6.822e+007 9.764e+013 1.000e+004 1.635e-002 3.677e-004 
8.455e-004 6.856e+007 9.765e+013 1.000e+004 1.211e-002 3.713e-004 
8.515e-004 6.773e+007 9.753e+013 1.000e+004 1.859e-002 3.831e-004 
8.576e-004 6.635e+007 9.765e+013 1.000e+004 1.472e-002 3.987e-004 
8.636e-004 6.609e+007 9.768e+013 1.000e+004 1.521e-002 4.065e-004 
8.697e-004 6.570e+007 9.771e+013 1.000e+004 1.565e-002 4.153e-004 
8.756e-004 6.539e+007 9.740e+013 1.000e+004 1.438e-002 4.234e-004 
8.816e-004 6.522e+007 9.734e+013 1.000e+004 1.472e-002 4.306e-004 
8.876e-004 6.532e+007 9.728e+013 1.000e+004 1.108e-002 4.358e-004 
8.936e-004 6.513e+007 9.729e+013 1.000e+004 1.208e-002 4.431e-004 
8.994e-004 6.483e+007 9.729e+013 1.000e+004 1.111e-002 4.510e-004 
9.053e-004 6.388e+007 9.702e+013 1.000e+004 1.498e-002 4.635e-004 
9.111e-004 6.324e+007 9.713e+013 1.000e+004 1.505e-002 4.737e-004 
9.170e-004 6.278e+007 9.734e+013 1.000e+004 1.515e-002 4.828e-004 
9.229e-004 6.251e+007 9.723e+013 1.000e+004 1.328e-002 4.905e-004 
9.288e-004 6.226e+007 9.724e+013 1.000e+004 1.559e-002 4.981e-004 
9.347e-004 6.194e+007 9.716e+013 1.000e+004 1.281e-002 5.063e-004 
9.411e-004 6.177e+007 9.731e+013 1.000e+004 1.332e-002 5.139e-004 
9.479e-004 6.185e+007 9.715e+013 1.000e+004 1.013e-002 5.201e-004 
9.546e-004 6.190e+007 9.696e+013 1.000e+004 1.021e-002 5.264e-004 
9.610e-004 6.229e+007 9.696e+013 1.000e+004 1.037e-002 5.302e-004 
9.676e-004 6.269e+007 9.694e+013 1.000e+004 1.109e-002 5.340e-004 
9.744e-004 6.296e+007 9.694e+013 1.000e+004 1.188e-002 5.389e-004 
9.808e-004 6.364e+007 9.686e+013 1.000e+004 8.891e-003 5.406e-004 
9.871e-004 6.418e+007 9.679e+013 1.000e+004 1.455e-002 5.432e-004 
9.934e-004 6.366e+007 9.670e+013 1.000e+004 1.283e-002 5.530e-004 
9.996e-004 6.273e+007 9.682e+013 1.000e+004 1.559e-002 5.657e-004 
1.006e-003 6.149e+007 9.704e+013 1.000e+004 1.475e-002 5.804e-004 
1.012e-003 6.100e+007 9.722e+013 1.000e+004 1.122e-002 5.900e-004 
1.018e-003 6.121e+007 9.729e+013 1.000e+004 1.020e-002 5.947e-004 
1.024e-003 6.142e+007 9.736e+013 1.000e+004 9.718e-003 5.995e-004 
1.030e-003 6.134e+007 9.703e+013 1.000e+004 1.239e-002 6.062e-004 
1.037e-003 6.084e+007 9.694e+013 1.000e+004 1.302e-002 6.157e-004 
1.043e-003 6.066e+007 9.680e+013 1.000e+004 1.239e-002 6.232e-004 
1.049e-003 6.044e+007 9.667e+013 1.000e+004 1.365e-002 6.313e-004 
1.056e-003 6.014e+007 9.662e+013 1.000e+004 1.150e-002 6.400e-004 
1.063e-003 6.023e+007 9.667e+013 1.000e+004 1.105e-002 6.461e-004 
1.069e-003 6.026e+007 9.675e+013 1.000e+004 1.183e-002 6.525e-004 
1.076e-003 6.071e+007 9.672e+013 1.000e+004 1.242e-002 6.560e-004 
1.082e-003 6.106e+007 9.652e+013 1.000e+004 1.341e-002 6.601e-004 
1.089e-003 6.135e+007 9.617e+013 1.000e+004 1.115e-002 6.647e-004 
1.095e-003 6.195e+007 9.619e+013 1.000e+004 1.393e-002 6.669e-004 
1.102e-003 6.252e+007 9.615e+013 1.000e+004 9.167e-003 6.695e-004 
1.108e-003 6.275e+007 9.609e+013 1.000e+004 9.411e-003 6.744e-004 
1.115e-003 6.294e+007 9.614e+013 1.000e+004 1.205e-002 6.796e-004 
1.121e-003 6.296e+007 9.625e+013 1.000e+004 1.328e-002 6.861e-004 
1.128e-003 6.323e+007 9.638e+013 1.000e+004 1.374e-002 6.906e-004 
1.135e-003 6.386e+007 9.645e+013 1.000e+004 1.357e-002 6.928e-004 
1.141e-003 6.462e+007 9.648e+013 1.000e+004 1.364e-002 6.940e-004 
1.147e-003 6.539e+007 9.652e+013 1.000e+004 1.212e-002 6.951e-004 
1.154e-003 6.617e+007 9.653e+013 1.000e+004 9.006e-003 6.961e-004 
1.160e-003 6.697e+007 9.655e+013 1.000e+004 1.028e-002 6.970e-004 
1.167e-003 6.776e+007 9.657e+013 1.000e+004 1.272e-002 6.980e-004 
1.173e-003 6.855e+007 9.657e+013 1.000e+004 1.237e-002 6.989e-004 
1.179e-003 6.935e+007 9.658e+013 1.000e+004 1.293e-002 6.998e-004 
1.186e-003 7.015e+007 9.660e+013 1.000e+004 1.145e-002 7.006e-004 
1.192e-003 7.095e+007 9.661e+013 1.000e+004 1.118e-002 7.016e-004 
1.199e-003 7.144e+007 9.664e+013 1.000e+004 8.606e-003 7.046e-004 
1.205e-003 7.185e+007 9.667e+013 1.000e+004 1.326e-002 7.080e-004 
1.211e-003 7.242e+007 9.671e+013 1.000e+004 1.327e-002 7.104e-004 
1.218e-003 7.305e+007 9.673e+013 1.000e+004 1.299e-002 7.122e-004 
1.224e-003 7.376e+007 9.676e+013 1.000e+004 1.156e-002 7.138e-004 
1.230e-003 7.447e+007 9.677e+013 1.000e+004 9.218e-003 7.153e-004 
1.237e-003 7.487e+007 9.633e+013 1.000e+004 9.365e-003 7.191e-004 
1.243e-003 7.528e+007 9.629e+013 1.000e+004 1.168e-002 7.227e-004 
1.250e-003 7.557e+007 9.641e+013 1.000e+004 1.312e-002 7.272e-004 
1.256e-003 7.618e+007 9.647e+013 1.000e+004 1.164e-002 7.294e-004 
1.263e-003 7.681e+007 9.642e+013 1.000e+004 1.538e-002 7.316e-004 
1.269e-003 7.696e+007 9.580e+013 1.000e+004 1.235e-002 7.371e-004 
1.276e-003 7.720e+007 9.583e+013 1.000e+004 1.147e-002 7.419e-004 
1.282e-003 7.659e+007 9.564e+013 1.000e+004 1.477e-002 7.527e-004 
1.289e-003 7.650e+007 9.578e+013 1.000e+004 1.036e-002 7.597e-004 
1.295e-003 7.664e+007 9.580e+013 1.000e+004 1.152e-002 7.652e-004 
1.302e-003 7.680e+007 9.598e+013 1.000e+004 1.205e-002 7.708e-004 
1.309e-003 7.708e+007 9.614e+013 1.000e+004 1.222e-002 7.754e-004 
1.315e-003 7.772e+007 9.622e+013 1.000e+004 1.367e-002 7.777e-004 
1.322e-003 7.836e+007 9.629e+013 1.000e+004 1.137e-002 7.799e-004 
1.328e-003 7.900e+007 9.616e+013 1.000e+004 1.121e-002 7.815e-004 
1.333e-003 7.942e+007 9.622e+013 1.000e+004 1.484e-002 7.832e-004 
1.337e-003 7.975e+007 9.615e+013 1.000e+004 1.672e-002 7.849e-004 
1.340e-003 7.996e+007 9.557e+013 1.000e+004 2.116e-002 7.874e-004 
1.347e-003 7.910e+007 9.294e+013 1.000e+004 1.125e-002 7.996e-004 
1.356e-003 7.851e+007 9.209e+013 1.000e+004 1.011e-002 8.132e-004 
1.365e-003 7.705e+007 9.196e+013 1.000e+004 1.029e-002 8.324e-004 
1.374e-003 7.699e+007 9.202e+013 1.000e+004 8.594e-003 8.414e-004 
1.382e-003 7.745e+007 9.223e+013 1.000e+004 8.173e-003 8.466e-004 
1.390e-003 7.758e+007 9.248e+013 1.000e+004 8.483e-003 8.535e-004 
1.397e-003 7.729e+007 9.259e+013 1.000e+004 9.367e-003 8.626e-004 
1.404e-003 7.520e+007 9.240e+013 1.000e+004 1.531e-002 8.840e-004 
1.412e-003 7.203e+007 9.207e+013 1.000e+004 1.031e-002 9.135e-004 
1.419e-003 7.209e+007 9.210e+013 1.000e+004 9.042e-003 9.205e-004 
1.427e-003 7.267e+007 9.211e+013 1.000e+004 8.799e-003 9.239e-004 
1.434e-003 7.327e+007 9.233e+013 1.000e+004 8.364e-003 9.274e-004 
1.442e-003 7.362e+007 9.254e+013 1.000e+004 8.873e-003 9.327e-004 
1.450e-003 7.397e+007 9.257e+013 1.000e+004 8.786e-003 9.382e-004 
1.458e-003 7.451e+007 9.260e+013 1.000e+004 8.351e-003 9.427e-004 
1.466e-003 7.468e+007 9.237e+013 1.000e+004 9.734e-003 9.496e-004 
1.474e-003 7.486e+007 9.213e+013 1.000e+004 8.638e-003 9.566e-004 
1.483e-003 7.537e+007 9.219e+013 1.000e+004 8.193e-003 9.612e-004 
1.491e-003 7.594e+007 9.234e+013 1.000e+004 8.455e-003 9.652e-004 
1.498e-003 7.643e+007 9.246e+013 1.000e+004 8.179e-003 9.696e-004 
1.506e-003 7.704e+007 9.255e+013 1.000e+004 8.138e-003 9.728e-004 
1.513e-003 7.767e+007 9.264e+013 1.000e+004 8.030e-003 9.757e-004 
1.520e-003 7.830e+007 9.273e+013 1.000e+004 8.089e-003 9.787e-004 
1.527e-003 7.891e+007 9.283e+013 1.000e+004 8.116e-003 9.817e-004 
1.535e-003 7.941e+007 9.293e+013 1.000e+004 7.925e-003 9.853e-004 
1.542e-003 8.011e+007 9.299e+013 1.000e+004 7.964e-003 9.876e-004 
1.549e-003 8.077e+007 9.305e+013 1.000e+004 7.907e-003 9.905e-004 
1.556e-003 8.144e+007 9.310e+013 1.000e+004 8.981e-003 9.927e-004 
1.563e-003 8.211e+007 9.312e+013 1.000e+004 8.310e-003 9.946e-004 
1.570e-003 8.283e+007 9.317e+013 1.000e+004 8.299e-003 9.966e-004 
1.577e-003 8.342e+007 9.306e+013 1.000e+004 8.370e-003 9.996e-004 
1.584e-003 8.401e+007 9.308e+013 1.000e+004 8.086e-003 1.003e-003 
1.592e-003 8.464e+007 9.310e+013 1.000e+004 8.061e-003 1.006e-003 
1.599e-003 8.531e+007 9.313e+013 1.000e+004 7.916e-003 1.009e-003 
1.607e-003 8.602e+007 9.317e+013 1.000e+004 7.987e-003 1.012e-003 
1.614e-003 8.673e+007 9.323e+013 1.000e+004 7.932e-003 1.014e-003 
1.622e-003 8.743e+007 9.330e+013 1.000e+004 8.056e-003 1.017e-003 
1.630e-003 8.798e+007 9.336e+013 1.000e+004 8.484e-003 1.021e-003 
1.637e-003 8.848e+007 9.341e+013 1.000e+004 8.423e-003 1.025e-003 
1.645e-003 8.904e+007 9.351e+013 1.000e+004 8.043e-003 1.029e-003 
1.652e-003 8.987e+007 9.356e+013 1.000e+004 8.089e-003 1.031e-003 
1.660e-003 9.023e+007 9.355e+013 1.000e+004 8.450e-003 1.036e-003 
1.667e-003 9.071e+007 9.365e+013 1.000e+004 8.045e-003 1.040e-003 
1.675e-003 9.140e+007 9.371e+013 1.000e+004 7.898e-003 1.043e-003 
1.683e-003 9.185e+007 9.370e+013 1.000e+004 8.315e-003 1.047e-003 
1.690e-003 9.253e+007 9.372e+013 1.000e+004 7.943e-003 1.050e-003 
1.698e-003 9.331e+007 9.372e+013 1.000e+004 7.936e-003 1.053e-003 
1.706e-003 9.406e+007 9.378e+013 1.000e+004 7.908e-003 1.055e-003 
1.713e-003 9.479e+007 9.384e+013 1.000e+004 7.917e-003 1.058e-003 
1.721e-003 9.557e+007 9.388e+013 1.000e+004 7.923e-003 1.060e-003 
1.728e-003 9.615e+007 9.388e+013 1.000e+004 7.836e-003 1.063e-003 
1.736e-003 9.679e+007 9.396e+013 1.000e+004 7.881e-003 1.067e-003 
1.744e-003 9.747e+007 9.404e+013 1.000e+004 7.870e-003 1.070e-003 
1.751e-003 9.814e+007 9.411e+013 1.000e+004 7.944e-003 1.072e-003 
1.759e-003 9.869e+007 9.422e+013 1.000e+004 8.088e-003 1.076e-003 
1.767e-003 9.906e+007 9.436e+013 1.000e+004 8.195e-003 1.081e-003 
1.774e-003 9.937e+007 9.451e+013 1.000e+004 8.295e-003 1.087e-003 
1.782e-003 9.972e+007 9.467e+013 1.000e+004 8.142e-003 1.092e-003 
1.789e-003 1.001e+008 9.482e+013 1.000e+004 8.172e-003 1.097e-003 
1.797e-003 1.003e+008 9.503e+013 1.000e+004 8.419e-003 1.103e-003 
1.805e-003 1.001e+008 9.540e+013 1.000e+004 9.171e-003 1.112e-003 
1.812e-003 9.941e+007 9.540e+013 1.000e+004 8.703e-003 1.125e-003 
1.820e-003 9.916e+007 9.566e+013 1.000e+004 8.297e-003 1.134e-003 
1.828e-003 9.906e+007 9.589e+013 1.000e+004 8.726e-003 1.143e-003 
1.835e-003 9.825e+007 9.584e+013 1.000e+004 8.756e-003 1.156e-003 
1.843e-003 9.750e+007 9.597e+013 1.000e+004 1.044e-002 1.169e-003 
1.851e-003 9.596e+007 9.605e+013 1.000e+004 9.425e-003 1.187e-003 
1.858e-003 9.546e+007 9.470e+013 1.000e+004 8.631e-003 1.198e-003 
1.865e-003 9.528e+007 9.458e+013 1.000e+004 1.035e-002 1.206e-003 
1.872e-003 9.431e+007 9.465e+013 1.000e+004 1.082e-002 1.220e-003 
1.880e-003 9.365e+007 9.497e+013 1.000e+004 9.062e-003 1.232e-003 
1.888e-003 9.367e+007 9.511e+013 1.000e+004 8.388e-003 1.240e-003 
1.895e-003 9.436e+007 9.526e+013 1.000e+004 8.700e-003 1.243e-003 
1.902e-003 9.529e+007 9.518e+013 1.000e+004 8.215e-003 1.243e-003 
1.910e-003 9.636e+007 9.522e+013 1.000e+004 7.845e-003 1.244e-003 
1.918e-003 9.727e+007 9.528e+013 1.000e+004 7.845e-003 1.245e-003 
1.925e-003 9.816e+007 9.535e+013 1.000e+004 7.828e-003 1.246e-003 
1.933e-003 9.897e+007 9.546e+013 1.000e+004 7.850e-003 1.248e-003 
1.940e-003 9.976e+007 9.555e+013 1.000e+004 7.843e-003 1.250e-003 
1.948e-003 1.005e+008 9.564e+013 1.000e+004 7.835e-003 1.253e-003 
1.956e-003 1.013e+008 9.573e+013 1.000e+004 7.840e-003 1.255e-003 
1.963e-003 1.021e+008 9.583e+013 1.000e+004 7.857e-003 1.257e-003 
1.971e-003 1.028e+008 9.594e+013 1.000e+004 7.865e-003 1.260e-003 
1.978e-003 1.034e+008 9.607e+013 1.000e+004 8.028e-003 1.263e-003 
1.986e-003 1.039e+008 9.625e+013 1.000e+004 8.226e-003 1.268e-003 
1.994e-003 1.043e+008 9.646e+013 1.000e+004 8.197e-003 1.273e-003 
2.001e-003 1.045e+008 9.669e+013 1.000e+004 8.290e-003 1.278e-003 
2.009e-003 1.046e+008 9.698e+013 1.000e+004 8.415e-003 1.285e-003 
2.017e-003 1.043e+008 9.719e+013 1.000e+004 9.604e-003 1.295e-003 
2.024e-003 1.024e+008 9.744e+013 1.000e+004 1.043e-002 1.316e-003 
2.032e-003 9.998e+007 9.811e+013 1.000e+004 1.022e-002 1.340e-003 
2.040e-003 9.833e+007 9.874e+013 1.000e+004 9.275e-003 1.359e-003 
2.047e-003 9.704e+007 9.929e+013 1.000e+004 9.538e-003 1.376e-003 
2.055e-003 9.636e+007 9.967e+013 1.000e+004 9.369e-003 1.388e-003 
2.062e-003 9.533e+007 1.004e+014 1.000e+004 9.894e-003 1.403e-003 
2.070e-003 9.415e+007 1.006e+014 1.000e+004 8.850e-003 1.418e-003 
2.077e-003 9.334e+007 1.003e+014 1.000e+004 8.710e-003 1.431e-003 
2.085e-003 9.308e+007 1.006e+014 1.000e+004 8.290e-003 1.441e-003 
2.092e-003 9.332e+007 1.007e+014 1.000e+004 8.123e-003 1.447e-003 
2.100e-003 9.352e+007 1.009e+014 1.000e+004 8.566e-003 1.453e-003 
2.107e-003 9.359e+007 1.010e+014 1.000e+004 8.210e-003 1.460e-003 
2.115e-003 9.373e+007 1.011e+014 1.000e+004 8.414e-003 1.467e-003 
2.123e-003 9.388e+007 1.013e+014 1.000e+004 8.248e-003 1.473e-003 
2.130e-003 9.385e+007 1.015e+014 1.000e+004 8.325e-003 1.481e-003 
2.138e-003 9.391e+007 1.017e+014 1.000e+004 8.592e-003 1.488e-003 
2.146e-003 9.389e+007 1.018e+014 1.000e+004 9.793e-003 1.496e-003 
2.153e-003 9.295e+007 1.023e+014 1.000e+004 9.321e-003 1.510e-003 
2.161e-003 9.304e+007 1.024e+014 1.000e+004 8.532e-003 1.517e-003 
2.168e-003 9.277e+007 1.024e+014 1.000e+004 9.969e-003 1.527e-003 
2.176e-003 9.232e+007 1.027e+014 1.000e+004 9.451e-003 1.538e-003 
2.184e-003 9.229e+007 1.028e+014 1.000e+004 9.011e-003 1.546e-003 
2.192e-003 9.251e+007 1.029e+014 1.000e+004 8.930e-003 1.552e-003 
2.199e-003 9.296e+007 1.031e+014 1.000e+004 8.404e-003 1.556e-003 
2.207e-003 9.333e+007 1.033e+014 1.000e+004 8.319e-003 1.561e-003 
2.215e-003 9.299e+007 1.035e+014 1.000e+004 8.979e-003 1.572e-003 
2.223e-003 9.285e+007 1.038e+014 1.000e+004 7.998e-003 1.580e-003 
2.230e-003 9.335e+007 1.040e+014 1.000e+004 7.984e-003 1.585e-003 
2.238e-003 9.400e+007 1.041e+014 1.000e+004 7.947e-003 1.588e-003 
2.246e-003 9.465e+007 1.042e+014 1.000e+004 7.858e-003 1.591e-003 
2.253e-003 9.552e+007 1.043e+014 1.000e+004 7.849e-003 1.592e-003 
2.261e-003 9.642e+007 1.043e+014 1.000e+004 7.944e-003 1.594e-003 
2.269e-003 9.731e+007 1.044e+014 1.000e+004 7.841e-003 1.595e-003 
2.276e-003 9.819e+007 1.045e+014 1.000e+004 7.826e-003 1.597e-003 
2.284e-003 9.905e+007 1.045e+014 1.000e+004 7.891e-003 1.599e-003 
2.291e-003 9.993e+007 1.046e+014 1.000e+004 7.901e-003 1.600e-003 
2.299e-003 1.008e+008 1.047e+014 1.000e+004 7.869e-003 1.602e-003 
2.307e-003 1.016e+008 1.047e+014 1.000e+004 7.904e-003 1.604e-003 
2.314e-003 1.024e+008 1.048e+014 1.000e+004 7.874e-003 1.606e-003 
2.322e-003 1.032e+008 1.049e+014 1.000e+004 7.894e-003 1.609e-003 
2.330e-003 1.040e+008 1.050e+014 1.000e+004 7.900e-003 1.611e-003 
2.338e-003 1.047e+008 1.051e+014 1.000e+004 7.875e-003 1.613e-003 
2.345e-003 1.054e+008 1.052e+014 1.000e+004 7.891e-003 1.616e-003 
2.353e-003 1.063e+008 1.053e+014 1.000e+004 7.875e-003 1.618e-003 
2.361e-003 1.071e+008 1.054e+014 1.000e+004 7.878e-003 1.620e-003 
2.369e-003 1.079e+008 1.054e+014 1.000e+004 7.932e-003 1.622e-003 
2.376e-003 1.086e+008 1.055e+014 1.000e+004 8.061e-003 1.625e-003 
2.384e-003 1.093e+008 1.056e+014 1.000e+004 8.001e-003 1.628e-003 
2.392e-003 1.100e+008 1.057e+014 1.000e+004 7.881e-003 1.631e-003 
2.400e-003 1.108e+008 1.058e+014 1.000e+004 7.863e-003 1.633e-003 
2.407e-003 1.115e+008 1.059e+014 1.000e+004 7.871e-003 1.636e-003 
2.415e-003 1.122e+008 1.060e+014 1.000e+004 7.921e-003 1.639e-003 
2.423e-003 1.115e+008 1.062e+014 1.000e+004 1.049e-002 1.652e-003 
2.430e-003 1.100e+008 1.065e+014 1.000e+004 9.836e-003 1.670e-003 
2.438e-003 1.090e+008 1.070e+014 1.000e+004 9.651e-003 1.684e-003 
2.446e-003 1.087e+008 1.069e+014 1.000e+004 8.587e-003 1.694e-003 
2.453e-003 1.085e+008 1.066e+014 1.000e+004 1.015e-002 1.703e-003 
2.461e-003 1.076e+008 1.060e+014 1.000e+004 8.979e-003 1.716e-003 
2.469e-003 1.071e+008 1.061e+014 1.000e+004 8.941e-003 1.728e-003 
2.476e-003 1.076e+008 1.052e+014 1.000e+004 8.634e-003 1.732e-003 
2.484e-003 1.082e+008 1.052e+014 1.000e+004 8.206e-003 1.735e-003 
2.491e-003 1.088e+008 1.053e+014 1.000e+004 7.893e-003 1.739e-003 
2.499e-003 1.095e+008 1.053e+014 1.000e+004 8.017e-003 1.741e-003 
2.506e-003 1.102e+008 1.054e+014 1.000e+004 8.225e-003 1.744e-003 
2.514e-003 1.109e+008 1.056e+014 1.000e+004 8.004e-003 1.747e-003 
2.521e-003 1.116e+008 1.058e+014 1.000e+004 7.951e-003 1.750e-003 
2.529e-003 1.123e+008 1.059e+014 1.000e+004 7.839e-003 1.752e-003 
2.537e-003 1.131e+008 1.060e+014 1.000e+004 7.899e-003 1.754e-003 
2.544e-003 1.140e+008 1.060e+014 1.000e+004 7.873e-003 1.756e-003 
2.552e-003 1.148e+008 1.061e+014 1.000e+004 7.819e-003 1.758e-003 
2.559e-003 1.156e+008 1.062e+014 1.000e+004 7.955e-003 1.760e-003 
2.567e-003 1.162e+008 1.063e+014 1.000e+004 8.101e-003 1.763e-003 
2.575e-003 1.164e+008 1.063e+014 1.000e+004 8.974e-003 1.769e-003 
2.582e-003 1.157e+008 1.067e+014 1.000e+004 9.473e-003 1.782e-003 
2.590e-003 1.144e+008 1.062e+014 1.000e+004 1.031e-002 1.799e-003 
2.598e-003 1.132e+008 1.065e+014 1.000e+004 9.846e-003 1.815e-003 
2.605e-003 1.124e+008 1.069e+014 1.000e+004 9.538e-003 1.827e-003 
2.613e-003 1.117e+008 1.072e+014 1.000e+004 9.774e-003 1.840e-003 
2.621e-003 1.111e+008 1.072e+014 1.000e+004 9.856e-003 1.852e-003 
2.628e-003 1.090e+008 1.075e+014 1.000e+004 1.117e-002 1.874e-003 
2.633e-003 1.076e+008 1.079e+014 1.000e+004 1.380e-002 1.888e-003 
2.637e-003 1.064e+008 1.081e+014 1.000e+004 1.218e-002 1.901e-003 
2.641e-003 1.055e+008 1.083e+014 1.000e+004 1.151e-002 1.912e-003 
2.645e-003 1.052e+008 1.084e+014 1.000e+004 1.176e-002 1.917e-003 
2.649e-003 1.052e+008 1.084e+014 1.000e+004 1.211e-002 1.921e-003 
2.653e-003 1.052e+008 1.086e+014 1.000e+004 1.122e-002 1.925e-003 
2.657e-003 1.052e+008 1.087e+014 1.000e+004 1.129e-002 1.929e-003 
2.661e-003 1.051e+008 1.089e+014 1.000e+004 1.201e-002 1.933e-003 
2.664e-003 1.044e+008 1.092e+014 1.000e+004 1.299e-002 1.942e-003 
2.668e-003 1.032e+008 1.097e+014 1.000e+004 3.116e-002 1.954e-003 
2.672e-003 1.025e+008 1.100e+014 1.000e+004 3.185e-002 1.963e-003 
2.675e-003 1.022e+008 1.089e+014 1.000e+004 2.424e-002 1.968e-003 
2.679e-003 1.024e+008 1.086e+014 1.000e+004 2.463e-002 1.970e-003 
2.682e-003 1.027e+008 1.084e+014 1.000e+004 2.025e-002 1.971e-003 
2.685e-003 1.031e+008 1.082e+014 1.000e+004 1.856e-002 1.972e-003 
2.689e-003 1.034e+008 1.081e+014 1.000e+004 2.357e-002 1.974e-003 
2.692e-003 1.035e+008 1.081e+014 1.000e+004 2.348e-002 1.976e-003 
2.695e-003 1.037e+008 1.081e+014 1.000e+004 2.135e-002 1.978e-003 
2.699e-003 1.039e+008 1.081e+014 1.000e+004 2.803e-002 1.980e-003 
2.702e-003 1.039e+008 1.080e+014 1.000e+004 2.998e-002 1.983e-003 
2.706e-003 1.042e+008 1.077e+014 1.000e+004 3.278e-002 1.985e-003 
2.709e-003 1.043e+008 1.077e+014 1.000e+004 2.568e-002 1.987e-003 
2.712e-003 1.042e+008 1.074e+014 1.000e+004 1.788e-002 1.992e-003 
2.716e-003 1.042e+008 1.074e+014 1.000e+004 2.545e-002 1.995e-003 
2.719e-003 1.044e+008 1.073e+014 1.000e+004 2.702e-002 1.996e-003 
2.722e-003 1.047e+008 1.073e+014 1.000e+004 2.310e-002 1.998e-003 
2.725e-003 1.049e+008 1.073e+014 1.000e+004 2.646e-002 1.999e-003 
2.728e-003 1.052e+008 1.073e+014 1.000e+004 2.331e-002 2.001e-003 
2.732e-003 1.053e+008 1.074e+014 1.000e+004 2.365e-002 2.003e-003 
2.735e-003 1.053e+008 1.075e+014 1.000e+004 2.535e-002 2.006e-003 
2.738e-003 1.052e+008 1.075e+014 1.000e+004 1.771e-002 2.010e-003 
2.741e-003 1.053e+008 1.075e+014 1.000e+004 2.133e-002 2.013e-003 
2.744e-003 1.054e+008 1.075e+014 1.000e+004 1.685e-002 2.015e-003 
2.747e-003 1.056e+008 1.076e+014 1.000e+004 1.778e-002 2.017e-003 
2.751e-003 1.059e+008 1.076e+014 1.000e+004 1.723e-002 2.018e-003 
2.754e-003 1.058e+008 1.077e+014 1.000e+004 1.944e-002 2.022e-003 
2.757e-003 1.058e+008 1.078e+014 1.000e+004 1.620e-002 2.025e-003 
2.761e-003 1.059e+008 1.079e+014 1.000e+004 1.577e-002 2.028e-003 
2.764e-003 1.061e+008 1.079e+014 1.000e+004 1.300e-002 2.030e-003 
2.767e-003 1.062e+008 1.080e+014 1.000e+004 1.584e-002 2.032e-003 
2.770e-003 1.064e+008 1.080e+014 1.000e+004 1.658e-002 2.034e-003 
2.773e-003 1.066e+008 1.081e+014 1.000e+004 1.552e-002 2.036e-003 
2.777e-003 1.068e+008 1.081e+014 1.000e+004 1.360e-002 2.038e-003 
2.780e-003 1.070e+008 1.082e+014 1.000e+004 1.714e-002 2.040e-003 
2.783e-003 1.072e+008 1.082e+014 1.000e+004 1.435e-002 2.041e-003 
2.786e-003 1.075e+008 1.083e+014 1.000e+004 1.254e-002 2.043e-003 
2.790e-003 1.078e+008 1.083e+014 1.000e+004 1.669e-002 2.044e-003 
2.793e-003 1.076e+008 1.084e+014 1.000e+004 1.727e-002 2.048e-003 
2.796e-003 1.076e+008 1.085e+014 1.000e+004 1.231e-002 2.052e-003 
2.799e-003 1.075e+008 1.086e+014 1.000e+004 1.653e-002 2.055e-003 
2.803e-003 1.074e+008 1.087e+014 1.000e+004 1.823e-002 2.060e-003 
2.806e-003 1.071e+008 1.090e+014 1.000e+004 1.583e-002 2.065e-003 
2.809e-003 1.069e+008 1.091e+014 1.000e+004 1.741e-002 2.069e-003 
2.812e-003 1.068e+008 1.092e+014 1.000e+004 1.448e-002 2.073e-003 
2.816e-003 1.069e+008 1.093e+014 1.000e+004 1.409e-002 2.076e-003 
2.819e-003 1.069e+008 1.095e+014 1.000e+004 1.136e-002 2.079e-003 
2.822e-003 1.070e+008 1.096e+014 1.000e+004 1.548e-002 2.082e-003 
2.826e-003 1.071e+008 1.097e+014 1.000e+004 1.419e-002 2.085e-003 
2.829e-003 1.072e+008 1.098e+014 1.000e+004 1.387e-002 2.087e-003 
2.832e-003 1.073e+008 1.099e+014 1.000e+004 1.393e-002 2.090e-003 
2.836e-003 1.071e+008 1.099e+014 1.000e+004 1.540e-002 2.094e-003 
2.839e-003 1.069e+008 1.099e+014 1.000e+004 1.465e-002 2.100e-003 
2.842e-003 1.065e+008 1.099e+014 1.000e+004 1.157e-002 2.106e-003 
2.848e-003 1.050e+008 1.099e+014 1.000e+004 1.202e-002 2.122e-003 
2.852e-003 1.046e+008 1.099e+014 1.000e+004 1.291e-002 2.129e-003 
2.857e-003 1.040e+008 1.096e+014 1.000e+004 1.303e-002 2.137e-003 
2.861e-003 1.023e+008 1.090e+014 1.000e+004 1.349e-002 2.153e-003 
2.865e-003 1.007e+008 1.091e+014 1.000e+004 1.368e-002 2.168e-003 
2.870e-003 9.908e+007 1.088e+014 1.000e+004 1.536e-002 2.185e-003 
2.878e-003 9.568e+007 1.086e+014 1.000e+004 1.204e-002 2.216e-003 
2.883e-003 9.443e+007 1.088e+014 1.000e+004 1.639e-002 2.229e-003 
2.886e-003 9.307e+007 1.090e+014 1.000e+004 1.680e-002 2.242e-003 
2.890e-003 9.197e+007 1.092e+014 1.000e+004 1.608e-002 2.254e-003 
2.893e-003 9.134e+007 1.090e+014 1.000e+004 2.437e-002 2.261e-003 
2.897e-003 9.109e+007 1.090e+014 1.000e+004 2.716e-002 2.266e-003 
2.900e-003 9.067e+007 1.089e+014 1.000e+004 2.255e-002 2.272e-003 
2.903e-003 9.067e+007 1.088e+014 1.000e+004 2.097e-002 2.275e-003 
2.906e-003 9.079e+007 1.087e+014 1.000e+004 2.549e-002 2.278e-003 
2.909e-003 9.087e+007 1.086e+014 1.000e+004 2.743e-002 2.281e-003 
2.913e-003 9.090e+007 1.086e+014 1.000e+004 2.405e-002 2.284e-003 
2.916e-003 9.086e+007 1.085e+014 1.000e+004 2.200e-002 2.287e-003 
2.920e-003 9.059e+007 1.044e+014 1.000e+004 9.581e-003 2.293e-003 
2.928e-003 9.019e+007 1.046e+014 1.000e+004 8.544e-003 2.304e-003 
2.935e-003 9.049e+007 1.047e+014 1.000e+004 8.138e-003 2.309e-003 
2.943e-003 9.081e+007 1.048e+014 1.000e+004 8.523e-003 2.315e-003 
2.951e-003 9.089e+007 1.049e+014 1.000e+004 8.552e-003 2.322e-003 
2.959e-003 9.046e+007 1.052e+014 1.000e+004 9.177e-003 2.332e-003 
2.966e-003 9.016e+007 1.053e+014 1.000e+004 8.759e-003 2.342e-003 
2.974e-003 9.066e+007 1.055e+014 1.000e+004 8.091e-003 2.347e-003 
2.982e-003 9.124e+007 1.056e+014 1.000e+004 8.342e-003 2.350e-003 
2.989e-003 9.161e+007 1.058e+014 1.000e+004 8.534e-003 2.355e-003 
2.996e-003 9.088e+007 1.058e+014 1.000e+004 1.100e-002 2.367e-003 
3.001e-003 9.014e+007 1.058e+014 1.000e+004 1.319e-002 2.377e-003 
3.005e-003 8.961e+007 1.059e+014 1.000e+004 1.272e-002 2.384e-003 
3.008e-003 8.933e+007 1.058e+014 1.000e+004 1.254e-002 2.390e-003 
3.012e-003 8.900e+007 1.058e+014 1.000e+004 1.082e-002 2.396e-003 
3.019e-003 8.806e+007 1.057e+014 1.000e+004 1.019e-002 2.409e-003 
3.026e-003 8.689e+007 1.062e+014 1.000e+004 9.773e-003 2.425e-003 
3.034e-003 8.608e+007 1.066e+014 1.000e+004 9.221e-003 2.438e-003 
3.042e-003 8.609e+007 1.068e+014 1.000e+004 8.525e-003 2.446e-003 
3.049e-003 8.651e+007 1.069e+014 1.000e+004 8.372e-003 2.450e-003 
3.057e-003 8.693e+007 1.070e+014 1.000e+004 8.380e-003 2.455e-003 
3.065e-003 8.550e+007 1.058e+014 1.000e+004 9.275e-003 2.473e-003 
3.072e-003 8.494e+007 1.060e+014 1.000e+004 9.276e-003 2.484e-003 
3.080e-003 8.263e+007 1.063e+014 1.000e+004 1.079e-002 2.508e-003 
3.088e-003 8.183e+007 1.059e+014 1.000e+004 1.039e-002 2.521e-003 
3.096e-003 8.225e+007 1.048e+014 1.000e+004 9.000e-003 2.526e-003 
3.103e-003 8.227e+007 1.045e+014 1.000e+004 1.237e-002 2.534e-003 
3.111e-003 8.103e+007 1.036e+014 1.000e+004 1.051e-002 2.550e-003 
3.119e-003 8.156e+007 1.034e+014 1.000e+004 9.238e-003 2.554e-003 
3.126e-003 8.200e+007 1.030e+014 1.000e+004 8.655e-003 2.559e-003 
3.134e-003 8.269e+007 1.030e+014 1.000e+004 8.295e-003 2.562e-003 
3.142e-003 8.285e+007 1.029e+014 1.000e+004 8.835e-003 2.568e-003 
3.149e-003 8.324e+007 1.025e+014 1.000e+004 9.499e-003 2.573e-003 
3.157e-003 8.367e+007 1.024e+014 1.000e+004 8.899e-003 2.578e-003 
3.165e-003 8.405e+007 1.023e+014 1.000e+004 8.433e-003 2.583e-003 
3.172e-003 8.450e+007 1.023e+014 1.000e+004 8.220e-003 2.587e-003 
3.180e-003 8.502e+007 1.022e+014 1.000e+004 8.072e-003 2.591e-003 
3.187e-003 8.551e+007 1.023e+014 1.000e+004 8.223e-003 2.596e-003 
3.195e-003 8.573e+007 1.023e+014 1.000e+004 8.726e-003 2.602e-003 
3.203e-003 8.640e+007 1.023e+014 1.000e+004 7.854e-003 2.605e-003 
3.211e-003 8.725e+007 1.024e+014 1.000e+004 7.895e-003 2.607e-003 
3.219e-003 8.812e+007 1.025e+014 1.000e+004 7.867e-003 2.609e-003 
3.226e-003 8.897e+007 1.025e+014 1.000e+004 7.891e-003 2.610e-003 
3.234e-003 9.028e+007 1.024e+014 1.000e+004 8.755e-003 2.609e-003 
3.242e-003 9.132e+007 1.023e+014 1.000e+004 7.986e-003 2.609e-003 
3.249e-003 9.212e+007 1.023e+014 1.000e+004 8.031e-003 2.612e-003 
3.257e-003 9.296e+007 1.023e+014 1.000e+004 7.893e-003 2.613e-003 
3.265e-003 9.371e+007 1.024e+014 1.000e+004 7.874e-003 2.616e-003 
3.272e-003 9.427e+007 1.025e+014 1.000e+004 8.156e-003 2.620e-003 
3.280e-003 9.487e+007 1.027e+014 1.000e+004 7.861e-003 2.623e-003 
3.288e-003 9.542e+007 1.028e+014 1.000e+004 9.230e-003 2.627e-003 
3.295e-003 9.598e+007 1.030e+014 1.000e+004 7.979e-003 2.631e-003 
3.303e-003 9.647e+007 1.031e+014 1.000e+004 8.836e-003 2.635e-003 
3.311e-003 9.703e+007 1.032e+014 1.000e+004 9.020e-003 2.639e-003 
3.318e-003 9.774e+007 1.032e+014 1.000e+004 9.059e-003 2.642e-003 
3.326e-003 9.847e+007 1.032e+014 1.000e+004 8.875e-003 2.644e-003 
3.333e-003 9.915e+007 1.033e+014 1.000e+004 8.994e-003 2.647e-003 
3.341e-003 9.998e+007 1.034e+014 1.000e+004 8.661e-003 2.649e-003 
3.348e-003 1.008e+008 1.035e+014 1.000e+004 8.891e-003 2.650e-003 
3.356e-003 1.009e+008 1.032e+014 1.000e+004 8.125e-003 2.657e-003 
3.364e-003 1.010e+008 1.033e+014 1.000e+004 8.124e-003 2.665e-003 
3.371e-003 1.013e+008 1.034e+014 1.000e+004 7.963e-003 2.670e-003 
3.379e-003 1.018e+008 1.036e+014 1.000e+004 8.007e-003 2.674e-003 
3.387e-003 1.022e+008 1.037e+014 1.000e+004 8.152e-003 2.679e-003 
3.394e-003 1.028e+008 1.038e+014 1.000e+004 8.073e-003 2.683e-003 
3.402e-003 1.032e+008 1.039e+014 1.000e+004 7.930e-003 2.688e-003 
3.410e-003 1.036e+008 1.041e+014 1.000e+004 7.908e-003 2.693e-003 
3.417e-003 1.041e+008 1.041e+014 1.000e+004 8.000e-003 2.697e-003 
3.425e-003 1.047e+008 1.042e+014 1.000e+004 8.068e-003 2.700e-003 
3.433e-003 1.053e+008 1.043e+014 1.000e+004 7.937e-003 2.704e-003 
3.440e-003 1.059e+008 1.045e+014 1.000e+004 7.953e-003 2.708e-003 
3.448e-003 1.065e+008 1.046e+014 1.000e+004 7.934e-003 2.711e-003 
3.456e-003 1.070e+008 1.047e+014 1.000e+004 8.083e-003 2.715e-003 
3.464e-003 1.075e+008 1.048e+014 1.000e+004 7.949e-003 2.719e-003 
3.471e-003 1.073e+008 1.045e+014 1.000e+004 8.833e-003 2.729e-003 
3.479e-003 1.065e+008 1.045e+014 1.000e+004 8.935e-003 2.742e-003 
3.487e-003 1.057e+008 1.048e+014 1.000e+004 9.136e-003 2.755e-003 
3.495e-003 1.047e+008 1.050e+014 1.000e+004 9.725e-003 2.770e-003 
3.502e-003 1.024e+008 1.058e+014 1.000e+004 1.143e-002 2.793e-003 
3.509e-003 1.001e+008 1.062e+014 1.000e+004 1.568e-002 2.816e-003 
3.513e-003 9.925e+007 1.061e+014 1.000e+004 1.626e-002 2.826e-003 
3.516e-003 9.866e+007 1.063e+014 1.000e+004 2.106e-002 2.833e-003 
3.520e-003 9.809e+007 1.065e+014 1.000e+004 2.087e-002 2.841e-003 
3.526e-003 9.737e+007 1.049e+014 1.000e+004 9.773e-003 2.852e-003 
3.533e-003 9.729e+007 1.049e+014 1.000e+004 1.015e-002 2.860e-003 
3.541e-003 9.683e+007 1.052e+014 1.000e+004 9.648e-003 2.870e-003 
3.548e-003 9.526e+007 1.059e+014 1.000e+004 1.140e-002 2.889e-003 
3.556e-003 9.398e+007 1.061e+014 1.000e+004 9.806e-003 2.905e-003 
3.564e-003 9.352e+007 1.062e+014 1.000e+004 8.657e-003 2.916e-003 
3.571e-003 9.384e+007 1.064e+014 1.000e+004 8.282e-003 2.921e-003 
3.579e-003 9.424e+007 1.064e+014 1.000e+004 9.241e-003 2.926e-003 
3.587e-003 9.433e+007 1.067e+014 1.000e+004 8.662e-003 2.933e-003 
3.594e-003 9.436e+007 1.070e+014 1.000e+004 8.578e-003 2.941e-003 
3.602e-003 9.496e+007 1.071e+014 1.000e+004 8.049e-003 2.944e-003 
3.610e-003 9.585e+007 1.072e+014 1.000e+004 8.133e-003 2.946e-003 
3.617e-003 9.669e+007 1.073e+014 1.000e+004 8.047e-003 2.948e-003 
3.625e-003 9.760e+007 1.073e+014 1.000e+004 7.942e-003 2.949e-003 
3.633e-003 9.854e+007 1.074e+014 1.000e+004 7.937e-003 2.950e-003 
3.640e-003 9.941e+007 1.074e+014 1.000e+004 7.967e-003 2.952e-003 
3.648e-003 1.003e+008 1.075e+014 1.000e+004 7.915e-003 2.954e-003 
3.656e-003 1.012e+008 1.075e+014 1.000e+004 7.973e-003 2.955e-003 
3.664e-003 1.014e+008 1.071e+014 1.000e+004 9.564e-003 2.961e-003 
3.669e-003 1.010e+008 1.069e+014 1.000e+004 9.704e-003 2.970e-003 
3.675e-003 1.006e+008 1.069e+014 1.000e+004 9.842e-003 2.978e-003 
3.682e-003 1.002e+008 1.068e+014 1.000e+004 8.898e-003 2.988e-003 
3.689e-003 1.005e+008 1.069e+014 1.000e+004 8.208e-003 2.993e-003 
3.697e-003 1.011e+008 1.070e+014 1.000e+004 7.942e-003 2.997e-003 
3.705e-003 1.017e+008 1.071e+014 1.000e+004 8.020e-003 3.000e-003 
3.712e-003 1.021e+008 1.072e+014 1.000e+004 8.116e-003 3.005e-003 
3.720e-003 1.023e+008 1.075e+014 1.000e+004 8.467e-003 3.012e-003 
3.728e-003 1.019e+008 1.074e+014 1.000e+004 8.327e-003 3.022e-003 
3.735e-003 1.019e+008 1.077e+014 1.000e+004 1.041e-002 3.029e-003 
3.743e-003 1.007e+008 1.081e+014 1.000e+004 9.882e-003 3.045e-003 
3.750e-003 9.974e+007 1.086e+014 1.000e+004 8.943e-003 3.060e-003 
3.758e-003 9.912e+007 1.092e+014 1.000e+004 8.859e-003 3.072e-003 
3.766e-003 9.961e+007 1.095e+014 1.000e+004 8.229e-003 3.076e-003 
3.774e-003 9.996e+007 1.097e+014 1.000e+004 8.842e-003 3.081e-003 
3.781e-003 1.002e+008 1.096e+014 1.000e+004 8.332e-003 3.087e-003 
3.789e-003 1.003e+008 1.097e+014 1.000e+004 9.998e-003 3.094e-003 
3.797e-003 9.995e+007 1.099e+014 1.000e+004 8.552e-003 3.104e-003 
3.804e-003 1.001e+008 1.101e+014 1.000e+004 8.089e-003 3.111e-003 
3.812e-003 1.003e+008 1.103e+014 1.000e+004 8.552e-003 3.117e-003 
3.820e-003 9.904e+007 1.081e+014 1.000e+004 1.063e-002 3.134e-003 
3.827e-003 9.885e+007 1.076e+014 1.000e+004 9.066e-003 3.143e-003 
3.835e-003 9.934e+007 1.077e+014 1.000e+004 8.395e-003 3.147e-003 
3.842e-003 9.985e+007 1.078e+014 1.000e+004 8.318e-003 3.151e-003 
3.850e-003 1.002e+008 1.080e+014 1.000e+004 9.953e-003 3.156e-003 
3.858e-003 9.999e+007 1.084e+014 1.000e+004 9.120e-003 3.165e-003 
3.865e-003 9.988e+007 1.087e+014 1.000e+004 9.005e-003 3.173e-003 
3.873e-003 9.901e+007 1.080e+014 1.000e+004 1.016e-002 3.187e-003 
3.880e-003 9.856e+007 1.081e+014 1.000e+004 8.612e-003 3.198e-003 
3.888e-003 9.923e+007 1.080e+014 1.000e+004 8.321e-003 3.201e-003 
3.896e-003 9.999e+007 1.078e+014 1.000e+004 1.044e-002 3.203e-003 
3.900e-003 1.004e+008 1.079e+014 1.000e+004 1.169e-002 3.205e-003 
3.904e-003 1.007e+008 1.080e+014 1.000e+004 1.582e-002 3.206e-003 
3.907e-003 1.011e+008 1.080e+014 1.000e+004 1.809e-002 3.207e-003 
3.911e-003 1.015e+008 1.080e+014 1.000e+004 1.677e-002 3.208e-003 
3.914e-003 1.019e+008 1.081e+014 1.000e+004 1.772e-002 3.209e-003 
3.918e-003 1.022e+008 1.081e+014 1.000e+004 2.043e-002 3.209e-003 
3.921e-003 1.026e+008 1.081e+014 1.000e+004 1.733e-002 3.210e-003 
3.924e-003 1.029e+008 1.082e+014 1.000e+004 1.516e-002 3.211e-003 
3.928e-003 1.033e+008 1.082e+014 1.000e+004 2.301e-002 3.212e-003 
3.931e-003 1.037e+008 1.083e+014 1.000e+004 2.717e-002 3.213e-003 
3.935e-003 1.040e+008 1.083e+014 1.000e+004 2.989e-002 3.214e-003 
3.939e-003 1.044e+008 1.083e+014 1.000e+004 2.416e-002 3.216e-003 
3.942e-003 1.047e+008 1.084e+014 1.000e+004 1.624e-002 3.217e-003 
3.946e-003 1.050e+008 1.084e+014 1.000e+004 2.842e-002 3.218e-003 
3.949e-003 1.053e+008 1.085e+014 1.000e+004 2.815e-002 3.219e-003 
3.952e-003 1.056e+008 1.085e+014 1.000e+004 2.551e-002 3.221e-003 
3.956e-003 1.058e+008 1.086e+014 1.000e+004 3.306e-002 3.223e-003 
3.959e-003 1.057e+008 1.087e+014 1.000e+004 2.896e-002 3.227e-003 
3.963e-003 1.056e+008 1.088e+014 1.000e+004 1.743e-002 3.231e-003 
3.966e-003 1.056e+008 1.089e+014 1.000e+004 2.264e-002 3.234e-003 
3.969e-003 1.057e+008 1.090e+014 1.000e+004 2.826e-002 3.237e-003 
3.973e-003 1.058e+008 1.091e+014 1.000e+004 2.545e-002 3.240e-003 
3.976e-003 1.060e+008 1.092e+014 1.000e+004 2.802e-002 3.242e-003 
3.979e-003 1.062e+008 1.093e+014 1.000e+004 2.421e-002 3.244e-003 
3.983e-003 1.064e+008 1.093e+014 1.000e+004 2.781e-002 3.246e-003 
3.986e-003 1.065e+008 1.094e+014 1.000e+004 3.168e-002 3.248e-003 
3.990e-003 1.066e+008 1.094e+014 1.000e+004 3.140e-002 3.251e-003 
3.993e-003 1.067e+008 1.096e+014 1.000e+004 3.121e-002 3.253e-003 
3.996e-003 1.070e+008 1.096e+014 1.000e+004 3.021e-002 3.255e-003 
4.000e-003 1.072e+008 1.097e+014 1.000e+004 2.828e-002 3.257e-003 
4.003e-003 1.076e+008 1.098e+014 1.000e+004 2.882e-002 3.258e-003 
4.007e-003 1.079e+008 1.098e+014 1.000e+004 2.177e-002 3.259e-003 
4.010e-003 1.082e+008 1.099e+014 1.000e+004 3.285e-002 3.261e-003 
4.013e-003 1.085e+008 1.097e+014 1.000e+004 3.061e-002 3.261e-003 
4.017e-003 1.088e+008 1.097e+014 1.000e+004 2.891e-002 3.263e-003 
4.020e-003 1.090e+008 1.098e+014 1.000e+004 2.886e-002 3.265e-003 
4.023e-003 1.091e+008 1.095e+014 1.000e+004 3.107e-002 3.267e-003 
4.027e-003 1.091e+008 1.094e+014 1.000e+004 2.699e-002 3.271e-003 
4.030e-003 1.090e+008 1.094e+014 1.000e+004 2.182e-002 3.275e-003 
4.034e-003 1.089e+008 1.094e+014 1.000e+004 2.060e-002 3.279e-003 
4.038e-003 1.086e+008 1.077e+014 1.000e+004 9.188e-003 3.285e-003 
4.046e-003 1.077e+008 1.076e+014 1.000e+004 9.414e-003 3.300e-003 
4.053e-003 1.069e+008 1.077e+014 1.000e+004 1.034e-002 3.312e-003 
4.060e-003 1.079e+008 1.074e+014 1.000e+004 1.020e-002 3.313e-003 
4.067e-003 1.084e+008 1.075e+014 1.000e+004 9.517e-003 3.316e-003 
4.074e-003 1.086e+008 1.077e+014 1.000e+004 9.032e-003 3.322e-003 
4.080e-003 1.089e+008 1.078e+014 1.000e+004 9.650e-003 3.326e-003 
4.086e-003 1.092e+008 1.078e+014 1.000e+004 9.248e-003 3.330e-003 
4.093e-003 1.097e+008 1.075e+014 1.000e+004 9.993e-003 3.333e-003 
4.099e-003 1.104e+008 1.076e+014 1.000e+004 9.575e-003 3.334e-003 
4.106e-003 1.111e+008 1.077e+014 1.000e+004 9.404e-003 3.336e-003 
4.112e-003 1.118e+008 1.077e+014 1.000e+004 8.735e-003 3.338e-003 
4.119e-003 1.124e+008 1.078e+014 1.000e+004 9.381e-003 3.340e-003 
4.125e-003 1.130e+008 1.079e+014 1.000e+004 8.039e-003 3.342e-003 
4.131e-003 1.137e+008 1.079e+014 1.000e+004 9.977e-003 3.344e-003 
4.138e-003 1.144e+008 1.080e+014 1.000e+004 1.045e-002 3.346e-003 
4.145e-003 1.151e+008 1.081e+014 1.000e+004 8.509e-003 3.348e-003 
4.152e-003 1.157e+008 1.083e+014 1.000e+004 9.465e-003 3.351e-003 
4.159e-003 1.163e+008 1.083e+014 1.000e+004 1.029e-002 3.353e-003 
4.166e-003 1.170e+008 1.084e+014 1.000e+004 9.702e-003 3.355e-003 
4.173e-003 1.176e+008 1.085e+014 1.000e+004 1.025e-002 3.358e-003 
4.179e-003 1.181e+008 1.087e+014 1.000e+004 9.735e-003 3.361e-003 
4.186e-003 1.186e+008 1.087e+014 1.000e+004 1.061e-002 3.364e-003 
4.192e-003 1.191e+008 1.088e+014 1.000e+004 9.524e-003 3.367e-003 
4.198e-003 1.192e+008 1.083e+014 1.000e+004 1.032e-002 3.372e-003 
4.204e-003 1.187e+008 1.084e+014 1.000e+004 1.010e-002 3.382e-003 
4.210e-003 1.181e+008 1.085e+014 1.000e+004 1.235e-002 3.392e-003 
4.216e-003 1.176e+008 1.087e+014 1.000e+004 1.253e-002 3.401e-003 
4.222e-003 1.171e+008 1.090e+014 1.000e+004 1.042e-002 3.411e-003 
4.228e-003 1.141e+008 1.056e+014 1.000e+004 1.312e-002 3.438e-003 
4.234e-003 1.125e+008 1.053e+014 1.000e+004 1.241e-002 3.455e-003 
4.241e-003 1.109e+008 1.055e+014 1.000e+004 1.078e-002 3.473e-003 
4.248e-003 1.089e+008 1.057e+014 1.000e+004 1.368e-002 3.493e-003 
4.255e-003 1.061e+008 1.061e+014 1.000e+004 1.038e-002 3.520e-003 
4.262e-003 1.052e+008 1.065e+014 1.000e+004 9.200e-003 3.533e-003 
4.269e-003 1.051e+008 1.067e+014 1.000e+004 9.465e-003 3.541e-003 
4.276e-003 1.042e+008 1.073e+014 1.000e+004 9.409e-003 3.554e-003 
4.283e-003 1.032e+008 1.076e+014 1.000e+004 1.201e-002 3.568e-003 
4.291e-003 1.003e+008 1.071e+014 1.000e+004 1.131e-002 3.595e-003 
4.298e-003 9.789e+007 1.070e+014 1.000e+004 1.125e-002 3.620e-003 
4.306e-003 9.610e+007 1.070e+014 1.000e+004 1.083e-002 3.640e-003 
4.315e-003 9.532e+007 1.065e+014 1.000e+004 1.063e-002 3.655e-003 
4.325e-003 9.570e+007 1.058e+014 1.000e+004 9.608e-003 3.662e-003 
4.333e-003 9.560e+007 1.060e+014 1.000e+004 9.318e-003 3.670e-003 
4.341e-003 9.381e+007 1.065e+014 1.000e+004 1.112e-002 3.691e-003 
4.349e-003 9.304e+007 1.069e+014 1.000e+004 1.000e-002 3.704e-003 
4.356e-003 9.263e+007 1.066e+014 1.000e+004 1.009e-002 3.714e-003 
4.364e-003 9.326e+007 1.066e+014 1.000e+004 1.160e-002 3.717e-003 
4.371e-003 9.413e+007 1.067e+014 1.000e+004 1.115e-002 3.719e-003 
4.378e-003 9.483e+007 1.068e+014 1.000e+004 1.047e-002 3.721e-003 
4.384e-003 9.509e+007 1.069e+014 1.000e+004 1.089e-002 3.725e-003 
4.390e-003 9.504e+007 1.073e+014 1.000e+004 9.132e-003 3.731e-003 
4.396e-003 9.482e+007 1.076e+014 1.000e+004 1.225e-002 3.738e-003 
4.399e-003 9.454e+007 1.077e+014 1.000e+004 1.183e-002 3.744e-003 
4.402e-003 9.388e+007 1.078e+014 1.000e+004 1.633e-002 3.751e-003 
4.405e-003 9.300e+007 1.082e+014 1.000e+004 1.822e-002 3.761e-003 
4.408e-003 9.245e+007 1.070e+014 1.000e+004 2.135e-002 3.768e-003 
4.412e-003 9.138e+007 1.062e+014 1.000e+004 1.903e-002 3.779e-003 
4.416e-003 9.039e+007 1.060e+014 1.000e+004 1.460e-002 3.789e-003 
4.420e-003 8.949e+007 1.061e+014 1.000e+004 1.404e-002 3.799e-003 
4.424e-003 8.866e+007 1.062e+014 1.000e+004 1.334e-002 3.809e-003 
4.428e-003 8.770e+007 1.064e+014 1.000e+004 1.567e-002 3.820e-003 
4.432e-003 8.645e+007 1.066e+014 1.000e+004 1.942e-002 3.832e-003 
4.436e-003 8.534e+007 1.066e+014 1.000e+004 1.779e-002 3.844e-003 
4.440e-003 8.460e+007 1.065e+014 1.000e+004 2.054e-002 3.853e-003 
4.444e-003 8.415e+007 1.056e+014 1.000e+004 1.819e-002 3.860e-003 
4.447e-003 8.378e+007 1.057e+014 1.000e+004 1.852e-002 3.867e-003 
4.451e-003 8.354e+007 1.058e+014 1.000e+004 1.582e-002 3.872e-003 
4.455e-003 8.328e+007 1.059e+014 1.000e+004 1.669e-002 3.878e-003 
4.459e-003 8.326e+007 1.061e+014 1.000e+004 1.938e-002 3.882e-003 
4.462e-003 8.336e+007 1.062e+014 1.000e+004 1.897e-002 3.884e-003 
4.466e-003 8.348e+007 1.026e+014 1.000e+004 1.522e-002 3.887e-003 
4.470e-003 8.380e+007 1.027e+014 1.000e+004 1.123e-002 3.889e-003 
4.474e-003 8.411e+007 1.024e+014 1.000e+004 1.209e-002 3.891e-003 
4.478e-003 8.440e+007 1.025e+014 1.000e+004 1.134e-002 3.893e-003 
4.482e-003 8.468e+007 1.025e+014 1.000e+004 1.147e-002 3.895e-003 
4.486e-003 8.488e+007 1.026e+014 1.000e+004 1.016e-002 3.898e-003 
4.491e-003 8.530e+007 1.027e+014 1.000e+004 1.064e-002 3.899e-003 
4.496e-003 8.586e+007 1.028e+014 1.000e+004 1.064e-002 3.901e-003 
4.502e-003 8.650e+007 1.028e+014 1.000e+004 9.944e-003 3.902e-003 
4.508e-003 8.718e+007 1.029e+014 1.000e+004 1.028e-002 3.903e-003 
4.514e-003 8.785e+007 1.029e+014 1.000e+004 1.066e-002 3.905e-003 
4.521e-003 8.861e+007 1.030e+014 1.000e+004 9.000e-003 3.906e-003 
4.528e-003 8.935e+007 1.031e+014 1.000e+004 1.089e-002 3.909e-003 
4.536e-003 9.007e+007 1.032e+014 1.000e+004 9.872e-003 3.911e-003 
4.544e-003 9.048e+007 1.035e+014 1.000e+004 8.624e-003 3.916e-003 
4.550e-003 9.108e+007 1.035e+014 1.000e+004 8.776e-003 3.918e-003 
4.558e-003 9.192e+007 1.036e+014 1.000e+004 1.001e-002 3.920e-003 
4.565e-003 9.278e+007 1.037e+014 1.000e+004 9.853e-003 3.922e-003 
4.572e-003 9.355e+007 1.038e+014 1.000e+004 9.161e-003 3.924e-003 
4.579e-003 9.433e+007 1.038e+014 1.000e+004 1.049e-002 3.925e-003 
4.586e-003 9.514e+007 1.039e+014 1.000e+004 1.036e-002 3.926e-003 
4.592e-003 9.593e+007 1.039e+014 1.000e+004 1.005e-002 3.927e-003 
4.598e-003 9.668e+007 1.039e+014 1.000e+004 8.720e-003 3.928e-003 
4.605e-003 9.745e+007 1.040e+014 1.000e+004 9.953e-003 3.929e-003 
4.611e-003 9.827e+007 1.040e+014 1.000e+004 1.047e-002 3.930e-003 
4.619e-003 9.914e+007 1.041e+014 1.000e+004 9.895e-003 3.931e-003 
4.626e-003 1.000e+008 1.041e+014 1.000e+004 9.022e-003 3.933e-003 
4.634e-003 1.008e+008 1.040e+014 1.000e+004 1.001e-002 3.935e-003 
4.642e-003 1.017e+008 1.040e+014 1.000e+004 9.058e-003 3.937e-003 
4.650e-003 1.020e+008 1.041e+014 1.000e+004 1.102e-002 3.942e-003 
4.657e-003 1.028e+008 1.041e+014 1.000e+004 8.697e-003 3.944e-003 
4.663e-003 1.035e+008 1.042e+014 1.000e+004 9.171e-003 3.945e-003 
4.671e-003 1.045e+008 1.042e+014 1.000e+004 1.009e-002 3.947e-003 
4.679e-003 1.054e+008 1.043e+014 1.000e+004 8.812e-003 3.949e-003 
4.687e-003 1.063e+008 1.043e+014 1.000e+004 8.963e-003 3.951e-003 
4.696e-003 1.071e+008 1.045e+014 1.000e+004 9.857e-003 3.953e-003 
4.704e-003 1.075e+008 1.047e+014 1.000e+004 8.642e-003 3.959e-003 
4.712e-003 1.081e+008 1.048e+014 1.000e+004 8.311e-003 3.963e-003 
4.720e-003 1.087e+008 1.049e+014 1.000e+004 9.621e-003 3.966e-003 
4.727e-003 1.094e+008 1.051e+014 1.000e+004 9.578e-003 3.970e-003 
4.735e-003 1.100e+008 1.052e+014 1.000e+004 9.203e-003 3.973e-003 
4.742e-003 1.103e+008 1.051e+014 1.000e+004 1.068e-002 3.977e-003 
4.748e-003 1.107e+008 1.052e+014 1.000e+004 8.926e-003 3.981e-003 
4.755e-003 1.112e+008 1.054e+014 1.000e+004 8.659e-003 3.984e-003 
4.762e-003 1.118e+008 1.056e+014 1.000e+004 1.047e-002 3.988e-003 
4.771e-003 1.124e+008 1.058e+014 1.000e+004 8.785e-003 3.992e-003 
4.779e-003 1.118e+008 1.061e+014 1.000e+004 1.060e-002 4.004e-003 
4.787e-003 1.109e+008 1.062e+014 1.000e+004 1.129e-002 4.018e-003 
4.794e-003 1.095e+008 1.063e+014 1.000e+004 1.118e-002 4.035e-003 
4.802e-003 1.075e+008 1.057e+014 1.000e+004 1.181e-002 4.057e-003 
4.810e-003 1.071e+008 1.055e+014 1.000e+004 9.710e-003 4.067e-003 
4.817e-003 1.069e+008 1.057e+014 1.000e+004 1.055e-002 4.076e-003 
4.824e-003 1.061e+008 1.056e+014 1.000e+004 1.250e-002 4.088e-003 
4.827e-003 1.056e+008 1.055e+014 1.000e+004 1.198e-002 4.095e-003 
4.831e-003 1.053e+008 1.056e+014 1.000e+004 1.117e-002 4.101e-003 
4.836e-003 1.048e+008 1.056e+014 1.000e+004 1.195e-002 4.110e-003 
4.844e-003 1.032e+008 1.050e+014 1.000e+004 1.100e-002 4.129e-003 
4.851e-003 1.023e+008 1.053e+014 1.000e+004 1.152e-002 4.142e-003 
4.858e-003 1.017e+008 1.056e+014 1.000e+004 1.134e-002 4.153e-003 
4.864e-003 1.014e+008 1.057e+014 1.000e+004 9.800e-003 4.162e-003 
4.871e-003 1.011e+008 1.057e+014 1.000e+004 1.273e-002 4.171e-003 
4.878e-003 1.001e+008 1.056e+014 1.000e+004 1.471e-002 4.184e-003 
4.884e-003 1.001e+008 1.055e+014 1.000e+004 1.043e-002 4.191e-003 
4.891e-003 9.977e+007 1.049e+014 1.000e+004 1.196e-002 4.199e-003 
4.896e-003 9.961e+007 1.048e+014 1.000e+004 1.225e-002 4.206e-003 
4.901e-003 9.954e+007 1.047e+014 1.000e+004 1.348e-002 4.211e-003 
4.904e-003 9.931e+007 1.047e+014 1.000e+004 1.808e-002 4.216e-003 
4.908e-003 9.844e+007 1.044e+014 1.000e+004 2.112e-002 4.225e-003 
4.911e-003 9.715e+007 1.045e+014 1.000e+004 1.929e-002 4.238e-003 
4.914e-003 9.609e+007 1.046e+014 1.000e+004 2.286e-002 4.248e-003 
4.917e-003 9.472e+007 1.047e+014 1.000e+004 2.707e-002 4.261e-003 
4.921e-003 9.317e+007 1.050e+014 1.000e+004 2.207e-002 4.275e-003 
4.926e-003 9.119e+007 1.038e+014 1.000e+004 1.194e-002 4.293e-003 
4.931e-003 8.989e+007 1.040e+014 1.000e+004 1.232e-002 4.308e-003 
4.935e-003 8.900e+007 1.042e+014 1.000e+004 1.208e-002 4.318e-003 
4.941e-003 8.815e+007 1.044e+014 1.000e+004 1.020e-002 4.330e-003 
4.946e-003 8.800e+007 1.045e+014 1.000e+004 1.004e-002 4.336e-003 
4.951e-003 8.811e+007 1.047e+014 1.000e+004 1.041e-002 4.340e-003 
4.955e-003 8.830e+007 1.048e+014 1.000e+004 1.256e-002 4.343e-003 
4.960e-003 8.856e+007 1.050e+014 1.000e+004 9.708e-003 4.346e-003 
4.964e-003 8.872e+007 1.047e+014 1.000e+004 1.096e-002 4.349e-003 
4.969e-003 8.909e+007 1.048e+014 1.000e+004 1.199e-002 4.351e-003 
4.974e-003 8.961e+007 1.042e+014 1.000e+004 1.079e-002 4.352e-003 
4.978e-003 9.032e+007 1.040e+014 1.000e+004 9.879e-003 4.352e-003 
4.983e-003 9.082e+007 1.040e+014 1.000e+004 1.044e-002 4.353e-003 
4.987e-003 9.127e+007 1.040e+014 1.000e+004 9.820e-003 4.355e-003 
4.992e-003 9.168e+007 1.041e+014 1.000e+004 1.044e-002 4.357e-003 
4.997e-003 9.198e+007 1.042e+014 1.000e+004 9.225e-003 4.360e-003 
5.004e-003 9.195e+007 1.034e+014 1.000e+004 9.749e-003 4.366e-003 
5.012e-003 9.260e+007 1.034e+014 1.000e+004 9.299e-003 4.370e-003 
5.021e-003 9.277e+007 1.034e+014 1.000e+004 8.924e-003 4.378e-003 
5.031e-003 9.317e+007 1.036e+014 1.000e+004 8.297e-003 4.386e-003 
5.042e-003 9.416e+007 1.037e+014 1.000e+004 8.536e-003 4.389e-003 
5.052e-003 9.451e+007 1.039e+014 1.000e+004 8.354e-003 4.397e-003 
5.063e-003 9.370e+007 1.039e+014 1.000e+004 8.863e-003 4.413e-003 
5.073e-003 9.379e+007 1.039e+014 1.000e+004 8.045e-003 4.423e-003 
5.083e-003 9.486e+007 1.039e+014 1.000e+004 8.016e-003 4.426e-003 
5.094e-003 9.596e+007 1.040e+014 1.000e+004 7.867e-003 4.428e-003 
5.104e-003 9.712e+007 1.040e+014 1.000e+004 8.236e-003 4.431e-003 
5.114e-003 9.812e+007 1.040e+014 1.000e+004 9.695e-003 4.434e-003 
5.125e-003 9.866e+007 1.039e+014 1.000e+004 8.467e-003 4.441e-003 
5.135e-003 9.942e+007 1.039e+014 1.000e+004 8.490e-003 4.446e-003 
5.145e-003 1.003e+008 1.039e+014 1.000e+004 8.124e-003 4.450e-003 
5.156e-003 1.014e+008 1.039e+014 1.000e+004 8.106e-003 4.453e-003 
5.166e-003 1.012e+008 1.041e+014 1.000e+004 9.141e-003 4.465e-003 
5.172e-003 9.934e+007 1.038e+014 1.000e+004 1.430e-002 4.484e-003 
5.176e-003 9.799e+007 1.028e+014 1.000e+004 1.243e-002 4.496e-003 
5.184e-003 9.543e+007 1.022e+014 1.000e+004 1.076e-002 4.523e-003 
5.190e-003 9.455e+007 1.023e+014 1.000e+004 1.180e-002 4.535e-003 
5.195e-003 9.346e+007 1.024e+014 1.000e+004 1.178e-002 4.547e-003 
5.201e-003 9.228e+007 1.028e+014 1.000e+004 9.298e-003 4.561e-003 
5.207e-003 9.062e+007 1.030e+014 1.000e+004 1.708e-002 4.579e-003 
5.210e-003 9.011e+007 1.018e+014 1.000e+004 1.065e-002 4.585e-003 
5.220e-003 8.685e+007 1.014e+014 1.000e+004 1.102e-002 4.618e-003 
5.229e-003 8.559e+007 1.013e+014 1.000e+004 1.159e-002 4.636e-003 
5.239e-003 8.229e+007 1.014e+014 1.000e+004 1.123e-002 4.669e-003 
5.250e-003 8.128e+007 1.017e+014 1.000e+004 9.011e-003 4.686e-003 
5.259e-003 8.158e+007 1.019e+014 1.000e+004 8.857e-003 4.693e-003 
5.266e-003 8.124e+007 1.023e+014 1.000e+004 9.448e-003 4.702e-003 
5.273e-003 8.058e+007 1.028e+014 1.000e+004 9.590e-003 4.714e-003 
5.280e-003 8.047e+007 1.031e+014 1.000e+004 8.683e-003 4.722e-003 
5.287e-003 8.081e+007 1.033e+014 1.000e+004 8.654e-003 4.727e-003 
5.295e-003 8.142e+007 1.033e+014 1.000e+004 8.241e-003 4.730e-003 
5.302e-003 8.207e+007 1.034e+014 1.000e+004 8.567e-003 4.733e-003 
5.310e-003 8.273e+007 1.035e+014 1.000e+004 8.706e-003 4.736e-003 
5.318e-003 8.338e+007 1.036e+014 1.000e+004 8.252e-003 4.739e-003 
5.326e-003 8.402e+007 1.037e+014 1.000e+004 8.055e-003 4.743e-003 
5.334e-003 8.484e+007 1.037e+014 1.000e+004 8.563e-003 4.746e-003 
5.343e-003 8.588e+007 1.038e+014 1.000e+004 8.571e-003 4.747e-003 
5.351e-003 8.689e+007 1.038e+014 1.000e+004 8.700e-003 4.748e-003 
5.359e-003 8.788e+007 1.039e+014 1.000e+004 8.536e-003 4.750e-003 
5.368e-003 8.886e+007 1.039e+014 1.000e+004 7.945e-003 4.751e-003 
5.376e-003 8.983e+007 1.040e+014 1.000e+004 8.528e-003 4.753e-003 
5.384e-003 9.072e+007 1.040e+014 1.000e+004 8.645e-003 4.755e-003 
5.392e-003 9.152e+007 1.041e+014 1.000e+004 8.124e-003 4.758e-003 
5.401e-003 9.233e+007 1.042e+014 1.000e+004 7.880e-003 4.760e-003 
5.409e-003 9.325e+007 1.043e+014 1.000e+004 8.320e-003 4.762e-003 
5.418e-003 9.423e+007 1.043e+014 1.000e+004 8.598e-003 4.764e-003 
5.426e-003 9.518e+007 1.044e+014 1.000e+004 8.606e-003 4.766e-003 
5.435e-003 9.616e+007 1.045e+014 1.000e+004 8.127e-003 4.768e-003 
5.443e-003 9.714e+007 1.045e+014 1.000e+004 8.155e-003 4.769e-003 
5.451e-003 9.813e+007 1.046e+014 1.000e+004 8.518e-003 4.771e-003 
5.460e-003 9.889e+007 1.047e+014 1.000e+004 8.609e-003 4.774e-003 
5.469e-003 9.975e+007 1.048e+014 1.000e+004 8.160e-003 4.777e-003 
5.477e-003 1.007e+008 1.049e+014 1.000e+004 8.657e-003 4.779e-003 
5.486e-003 1.015e+008 1.050e+014 1.000e+004 8.398e-003 4.782e-003 
5.494e-003 1.024e+008 1.051e+014 1.000e+004 8.455e-003 4.784e-003 
5.503e-003 1.033e+008 1.051e+014 1.000e+004 8.134e-003 4.787e-003 
5.511e-003 1.042e+008 1.052e+014 1.000e+004 8.469e-003 4.789e-003 
5.520e-003 1.048e+008 1.054e+014 1.000e+004 8.844e-003 4.793e-003 
5.528e-003 1.051e+008 1.056e+014 1.000e+004 9.329e-003 4.799e-003 
5.536e-003 1.048e+008 1.062e+014 1.000e+004 9.486e-003 4.810e-003 
5.544e-003 1.047e+008 1.066e+014 1.000e+004 8.614e-003 4.818e-003 
5.552e-003 1.048e+008 1.069e+014 1.000e+004 8.940e-003 4.825e-003 
5.560e-003 1.053e+008 1.072e+014 1.000e+004 8.845e-003 4.830e-003 
5.567e-003 1.057e+008 1.073e+014 1.000e+004 8.693e-003 4.835e-003 
5.574e-003 1.062e+008 1.074e+014 1.000e+004 8.279e-003 4.838e-003 
5.581e-003 1.068e+008 1.075e+014 1.000e+004 8.665e-003 4.840e-003 
5.587e-003 1.074e+008 1.076e+014 1.000e+004 9.163e-003 4.843e-003 
5.594e-003 1.079e+008 1.077e+014 1.000e+004 9.917e-003 4.846e-003 
5.601e-003 1.081e+008 1.075e+014 1.000e+004 9.356e-003 4.851e-003 
5.609e-003 1.082e+008 1.075e+014 1.000e+004 8.580e-003 4.859e-003 
5.620e-003 1.081e+008 1.078e+014 1.000e+004 8.508e-003 4.870e-003 
5.630e-003 1.086e+008 1.081e+014 1.000e+004 8.103e-003 4.877e-003 
5.640e-003 1.080e+008 1.084e+014 1.000e+004 8.811e-003 4.891e-003 
5.651e-003 1.070e+008 1.090e+014 1.000e+004 8.847e-003 4.909e-003 
5.660e-003 1.046e+008 1.097e+014 1.000e+004 1.112e-002 4.935e-003 
5.671e-003 1.020e+008 1.104e+014 1.000e+004 9.180e-003 4.963e-003 
5.681e-003 9.897e+007 1.109e+014 1.000e+004 1.069e-002 4.995e-003 
5.691e-003 9.463e+007 1.107e+014 1.000e+004 1.152e-002 5.034e-003 
5.698e-003 9.261e+007 1.111e+014 1.000e+004 9.943e-003 5.056e-003 
5.706e-003 8.957e+007 1.084e+014 1.000e+004 1.216e-002 5.084e-003 
5.713e-003 8.777e+007 1.078e+014 1.000e+004 1.017e-002 5.104e-003 
5.721e-003 8.634e+007 1.081e+014 1.000e+004 1.101e-002 5.121e-003 
5.730e-003 8.366e+007 1.076e+014 1.000e+004 1.151e-002 5.149e-003 
5.738e-003 8.033e+007 1.070e+014 1.000e+004 1.073e-002 5.181e-003 
5.743e-003 8.014e+007 1.072e+014 1.000e+004 9.602e-003 5.187e-003 
5.748e-003 8.018e+007 1.073e+014 1.000e+004 9.532e-003 5.191e-003 
5.756e-003 8.047e+007 1.074e+014 1.000e+004 9.292e-003 5.197e-003 
5.765e-003 8.124e+007 1.075e+014 1.000e+004 8.427e-003 5.201e-003 
5.775e-003 8.227e+007 1.076e+014 1.000e+004 1.041e-002 5.204e-003 
5.784e-003 8.323e+007 1.076e+014 1.000e+004 8.101e-003 5.206e-003 
5.794e-003 8.411e+007 1.078e+014 1.000e+004 9.447e-003 5.209e-003 
5.802e-003 8.504e+007 1.078e+014 1.000e+004 1.001e-002 5.212e-003 
5.811e-003 8.600e+007 1.079e+014 1.000e+004 9.483e-003 5.214e-003 
5.820e-003 8.697e+007 1.079e+014 1.000e+004 1.034e-002 5.216e-003 
5.830e-003 8.808e+007 1.080e+014 1.000e+004 1.003e-002 5.218e-003 
5.839e-003 8.923e+007 1.081e+014 1.000e+004 9.869e-003 5.220e-003 
5.849e-003 9.035e+007 1.081e+014 1.000e+004 1.052e-002 5.222e-003 
5.859e-003 9.148e+007 1.082e+014 1.000e+004 9.869e-003 5.224e-003 
5.869e-003 9.264e+007 1.083e+014 1.000e+004 1.099e-002 5.226e-003 
5.879e-003 9.380e+007 1.084e+014 1.000e+004 8.382e-003 5.228e-003 
5.889e-003 9.489e+007 1.085e+014 1.000e+004 8.295e-003 5.230e-003 
5.899e-003 9.589e+007 1.085e+014 1.000e+004 1.001e-002 5.233e-003 
5.908e-003 9.693e+007 1.086e+014 1.000e+004 7.937e-003 5.236e-003 
5.918e-003 9.789e+007 1.087e+014 1.000e+004 8.485e-003 5.239e-003 
5.928e-003 9.895e+007 1.088e+014 1.000e+004 1.078e-002 5.241e-003 
5.938e-003 1.001e+008 1.089e+014 1.000e+004 1.009e-002 5.243e-003 
5.947e-003 1.011e+008 1.090e+014 1.000e+004 1.084e-002 5.245e-003 
5.957e-003 1.022e+008 1.091e+014 1.000e+004 8.209e-003 5.248e-003 
5.967e-003 1.032e+008 1.092e+014 1.000e+004 9.374e-003 5.251e-003 
5.976e-003 1.042e+008 1.093e+014 1.000e+004 1.187e-002 5.254e-003 
5.986e-003 1.051e+008 1.095e+014 1.000e+004 1.006e-002 5.257e-003 
5.996e-003 1.059e+008 1.096e+014 1.000e+004 9.687e-003 5.261e-003 
6.005e-003 1.063e+008 1.098e+014 1.000e+004 1.007e-002 5.268e-003 
6.015e-003 1.072e+008 1.100e+014 1.000e+004 9.984e-003 5.271e-003 
6.024e-003 1.083e+008 1.101e+014 1.000e+004 9.847e-003 5.273e-003 
6.034e-003 1.093e+008 1.102e+014 1.000e+004 9.296e-003 5.276e-003 
6.043e-003 1.103e+008 1.103e+014 1.000e+004 9.768e-003 5.278e-003 
6.053e-003 1.113e+008 1.104e+014 1.000e+004 9.647e-003 5.280e-003 
6.061e-003 1.121e+008 1.105e+014 1.000e+004 9.503e-003 5.283e-003 
6.070e-003 1.126e+008 1.108e+014 1.000e+004 8.663e-003 5.289e-003 
6.078e-003 1.126e+008 1.109e+014 1.000e+004 9.199e-003 5.297e-003 
6.087e-003 1.118e+008 1.089e+014 1.000e+004 1.254e-002 5.311e-003 
6.096e-003 1.111e+008 1.088e+014 1.000e+004 1.051e-002 5.325e-003 
6.103e-003 1.103e+008 1.093e+014 1.000e+004 1.081e-002 5.338e-003 
6.111e-003 1.099e+008 1.092e+014 1.000e+004 1.262e-002 5.349e-003 
6.120e-003 1.077e+008 1.091e+014 1.000e+004 1.087e-002 5.373e-003 
6.128e-003 1.065e+008 1.096e+014 1.000e+004 1.082e-002 5.389e-003 
6.136e-003 1.054e+008 1.101e+014 1.000e+004 1.147e-002 5.405e-003 
6.145e-003 1.037e+008 1.098e+014 1.000e+004 1.181e-002 5.425e-003 
6.153e-003 1.020e+008 1.101e+014 1.000e+004 1.196e-002 5.445e-003 
6.160e-003 9.992e+007 1.100e+014 1.000e+004 1.342e-002 5.467e-003 
6.167e-003 9.716e+007 1.098e+014 1.000e+004 1.330e-002 5.493e-003 
6.175e-003 9.574e+007 1.097e+014 1.000e+004 1.176e-002 5.510e-003 
6.183e-003 9.540e+007 1.091e+014 1.000e+004 1.177e-002 5.520e-003 
6.190e-003 9.568e+007 1.089e+014 1.000e+004 1.060e-002 5.526e-003 
6.197e-003 9.582e+007 1.089e+014 1.000e+004 8.535e-003 5.532e-003 
6.205e-003 9.572e+007 1.091e+014 1.000e+004 9.854e-003 5.540e-003 
6.212e-003 9.564e+007 1.093e+014 1.000e+004 9.995e-003 5.548e-003 
6.219e-003 9.578e+007 1.094e+014 1.000e+004 1.044e-002 5.555e-003 
6.227e-003 9.613e+007 1.095e+014 1.000e+004 9.430e-003 5.559e-003 
6.234e-003 9.661e+007 1.096e+014 1.000e+004 9.350e-003 5.563e-003 
6.241e-003 9.709e+007 1.096e+014 1.000e+004 1.044e-002 5.567e-003 
6.248e-003 9.739e+007 1.098e+014 1.000e+004 8.854e-003 5.572e-003 
6.255e-003 9.793e+007 1.099e+014 1.000e+004 9.692e-003 5.575e-003 
6.262e-003 9.863e+007 1.100e+014 1.000e+004 8.424e-003 5.577e-003 
6.269e-003 9.899e+007 1.102e+014 1.000e+004 9.921e-003 5.581e-003 
6.273e-003 9.894e+007 1.103e+014 1.000e+004 9.806e-003 5.587e-003 
6.278e-003 9.918e+007 1.104e+014 1.000e+004 9.442e-003 5.590e-003 
6.283e-003 9.952e+007 1.105e+014 1.000e+004 9.254e-003 5.592e-003 
6.288e-003 9.987e+007 1.105e+014 1.000e+004 9.225e-003 5.594e-003 
6.292e-003 1.002e+008 1.106e+014 1.000e+004 9.653e-003 5.597e-003 
6.297e-003 1.005e+008 1.108e+014 1.000e+004 9.791e-003 5.599e-003 
6.301e-003 1.003e+008 1.106e+014 1.000e+004 1.087e-002 5.605e-003 
6.305e-003 9.975e+007 1.104e+014 1.000e+004 1.109e-002 5.613e-003 
6.310e-003 9.948e+007 1.105e+014 1.000e+004 1.003e-002 5.619e-003 
6.314e-003 9.943e+007 1.107e+014 1.000e+004 1.049e-002 5.624e-003 
6.319e-003 9.937e+007 1.108e+014 1.000e+004 9.880e-003 5.629e-003 
6.323e-003 9.934e+007 1.109e+014 1.000e+004 1.009e-002 5.633e-003 
6.327e-003 9.899e+007 1.112e+014 1.000e+004 1.069e-002 5.640e-003 
6.332e-003 9.852e+007 1.113e+014 1.000e+004 1.192e-002 5.648e-003 
6.336e-003 9.804e+007 1.113e+014 1.000e+004 1.062e-002 5.655e-003 
6.340e-003 9.784e+007 1.114e+014 1.000e+004 1.095e-002 5.661e-003 
6.344e-003 9.770e+007 1.113e+014 1.000e+004 1.214e-002 5.666e-003 
6.349e-003 9.660e+007 1.099e+014 1.000e+004 1.291e-002 5.678e-003 
6.353e-003 9.473e+007 1.094e+014 1.000e+004 1.228e-002 5.695e-003 
6.358e-003 9.316e+007 1.095e+014 1.000e+004 1.190e-002 5.711e-003 
6.362e-003 9.220e+007 1.096e+014 1.000e+004 1.156e-002 5.722e-003 
6.366e-003 9.208e+007 1.098e+014 1.000e+004 1.120e-002 5.727e-003 
6.371e-003 9.216e+007 1.099e+014 1.000e+004 1.023e-002 5.731e-003 
6.375e-003 9.197e+007 1.103e+014 1.000e+004 1.327e-002 5.736e-003 
6.379e-003 9.194e+007 1.106e+014 1.000e+004 2.017e-002 5.740e-003 
6.382e-003 9.214e+007 1.108e+014 1.000e+004 1.694e-002 5.742e-003 
6.385e-003 9.232e+007 1.109e+014 1.000e+004 1.648e-002 5.744e-003 
6.389e-003 9.233e+007 1.108e+014 1.000e+004 2.388e-002 5.747e-003 
6.392e-003 9.134e+007 1.104e+014 1.000e+004 2.618e-002 5.758e-003 
6.395e-003 9.045e+007 1.092e+014 1.000e+004 2.528e-002 5.767e-003 
6.399e-003 8.935e+007 1.058e+014 1.000e+004 2.642e-002 5.778e-003 
6.402e-003 8.895e+007 1.059e+014 1.000e+004 2.571e-002 5.784e-003 
6.405e-003 8.903e+007 1.058e+014 1.000e+004 2.656e-002 5.786e-003 
6.408e-003 8.894e+007 1.056e+014 1.000e+004 2.084e-002 5.790e-003 
6.411e-003 8.908e+007 1.054e+014 1.000e+004 2.451e-002 5.792e-003 
6.414e-003 8.929e+007 1.053e+014 1.000e+004 2.197e-002 5.794e-003 
6.418e-003 8.957e+007 1.052e+014 1.000e+004 2.045e-002 5.795e-003 
6.421e-003 8.980e+007 1.051e+014 1.000e+004 1.805e-002 5.797e-003 
6.424e-003 8.984e+007 1.051e+014 1.000e+004 2.091e-002 5.800e-003 
6.428e-003 8.982e+007 1.051e+014 1.000e+004 1.969e-002 5.803e-003 
6.431e-003 8.904e+007 1.047e+014 1.000e+004 1.972e-002 5.812e-003 
6.434e-003 8.888e+007 1.046e+014 1.000e+004 1.824e-002 5.817e-003 
6.437e-003 8.891e+007 1.046e+014 1.000e+004 2.016e-002 5.820e-003 
6.441e-003 8.897e+007 1.043e+014 1.000e+004 2.109e-002 5.823e-003 
6.445e-003 8.884e+007 1.020e+014 1.000e+004 1.028e-002 5.828e-003 
6.456e-003 8.868e+007 1.021e+014 1.000e+004 9.023e-003 5.839e-003 
6.463e-003 8.852e+007 1.022e+014 1.000e+004 9.998e-003 5.848e-003 
6.468e-003 8.858e+007 1.022e+014 1.000e+004 8.868e-003 5.853e-003 
6.478e-003 8.911e+007 1.023e+014 1.000e+004 8.728e-003 5.858e-003 
6.488e-003 8.987e+007 1.022e+014 1.000e+004 8.171e-003 5.863e-003 
6.498e-003 9.093e+007 1.023e+014 1.000e+004 8.351e-003 5.866e-003 
6.508e-003 9.222e+007 1.022e+014 1.000e+004 8.168e-003 5.867e-003 
6.518e-003 9.221e+007 1.026e+014 1.000e+004 9.310e-003 5.878e-003 
6.529e-003 9.256e+007 1.028e+014 1.000e+004 8.048e-003 5.885e-003 
6.538e-003 9.308e+007 1.030e+014 1.000e+004 8.748e-003 5.891e-003 
6.548e-003 9.322e+007 1.027e+014 1.000e+004 8.426e-003 5.900e-003 
6.558e-003 9.388e+007 1.029e+014 1.000e+004 7.953e-003 5.906e-003 
6.568e-003 9.490e+007 1.030e+014 1.000e+004 8.039e-003 5.909e-003 
6.578e-003 9.598e+007 1.032e+014 1.000e+004 8.176e-003 5.911e-003 
6.588e-003 9.703e+007 1.033e+014 1.000e+004 7.882e-003 5.914e-003 
6.599e-003 9.809e+007 1.034e+014 1.000e+004 8.044e-003 5.917e-003 
6.609e-003 9.914e+007 1.035e+014 1.000e+004 8.368e-003 5.920e-003 
6.619e-003 1.001e+008 1.036e+014 1.000e+004 8.010e-003 5.924e-003 
6.629e-003 1.011e+008 1.038e+014 1.000e+004 8.078e-003 5.927e-003 
6.640e-003 9.936e+007 1.034e+014 1.000e+004 9.422e-003 5.949e-003 
6.650e-003 9.826e+007 1.038e+014 1.000e+004 9.850e-003 5.967e-003 
6.660e-003 9.740e+007 1.044e+014 1.000e+004 8.762e-003 5.983e-003 
6.668e-003 9.748e+007 1.047e+014 1.000e+004 1.156e-002 5.991e-003 
6.672e-003 9.762e+007 1.047e+014 1.000e+004 1.359e-002 5.993e-003 
6.675e-003 9.778e+007 1.048e+014 1.000e+004 1.617e-002 5.995e-003 
6.678e-003 9.802e+007 1.048e+014 1.000e+004 1.618e-002 5.997e-003 
6.687e-003 9.581e+007 1.033e+014 1.000e+004 1.234e-002 6.021e-003 
6.696e-003 9.333e+007 1.031e+014 1.000e+004 1.109e-002 6.048e-003 
6.705e-003 9.311e+007 1.030e+014 1.000e+004 9.729e-003 6.058e-003 
6.714e-003 9.167e+007 1.026e+014 1.000e+004 1.184e-002 6.076e-003 
6.724e-003 8.834e+007 1.026e+014 1.000e+004 1.110e-002 6.109e-003 
6.734e-003 8.809e+007 1.026e+014 1.000e+004 8.437e-003 6.121e-003 
6.740e-003 8.831e+007 1.027e+014 1.000e+004 1.138e-002 6.126e-003 
6.744e-003 8.854e+007 1.027e+014 1.000e+004 1.154e-002 6.128e-003 
6.748e-003 8.882e+007 1.027e+014 1.000e+004 1.055e-002 6.130e-003 
6.751e-003 8.909e+007 1.028e+014 1.000e+004 1.079e-002 6.132e-003 
6.755e-003 8.941e+007 1.028e+014 1.000e+004 1.116e-002 6.133e-003 
6.759e-003 8.971e+007 1.029e+014 1.000e+004 1.044e-002 6.135e-003 
6.762e-003 8.999e+007 1.029e+014 1.000e+004 1.017e-002 6.136e-003 
6.766e-003 9.029e+007 1.029e+014 1.000e+004 1.107e-002 6.138e-003 
6.770e-003 9.061e+007 1.029e+014 1.000e+004 9.777e-003 6.139e-003 
6.773e-003 9.094e+007 1.030e+014 1.000e+004 9.781e-003 6.141e-003 
6.777e-003 9.129e+007 1.030e+014 1.000e+004 1.032e-002 6.142e-003 
6.780e-003 9.163e+007 1.030e+014 1.000e+004 1.121e-002 6.143e-003 
6.784e-003 9.200e+007 1.031e+014 1.000e+004 1.008e-002 6.144e-003 
6.788e-003 9.236e+007 1.031e+014 1.000e+004 1.027e-002 6.146e-003 
6.792e-003 9.271e+007 1.031e+014 1.000e+004 1.068e-002 6.147e-003 
6.795e-003 9.308e+007 1.032e+014 1.000e+004 9.759e-003 6.148e-003 
6.800e-003 9.360e+007 1.032e+014 1.000e+004 1.153e-002 6.150e-003 
6.805e-003 9.412e+007 1.032e+014 1.000e+004 9.064e-003 6.151e-003 
6.810e-003 9.465e+007 1.033e+014 1.000e+004 9.872e-003 6.152e-003 
6.816e-003 9.517e+007 1.033e+014 1.000e+004 9.523e-003 6.154e-003 
6.821e-003 9.572e+007 1.034e+014 1.000e+004 1.073e-002 6.155e-003 
6.826e-003 9.627e+007 1.034e+014 1.000e+004 9.204e-003 6.157e-003 
6.831e-003 9.683e+007 1.034e+014 1.000e+004 1.015e-002 6.158e-003 
6.837e-003 9.743e+007 1.035e+014 1.000e+004 9.216e-003 6.159e-003 
6.842e-003 9.791e+007 1.035e+014 1.000e+004 9.278e-003 6.161e-003 
6.848e-003 9.855e+007 1.036e+014 1.000e+004 8.307e-003 6.163e-003 
6.855e-003 9.925e+007 1.036e+014 1.000e+004 9.023e-003 6.165e-003 
6.862e-003 9.999e+007 1.037e+014 1.000e+004 9.233e-003 6.167e-003 
6.869e-003 1.007e+008 1.038e+014 1.000e+004 8.755e-003 6.169e-003 
6.877e-003 1.015e+008 1.038e+014 1.000e+004 8.899e-003 6.172e-003 
6.886e-003 1.027e+008 1.034e+014 1.000e+004 9.455e-003 6.172e-003 
6.896e-003 1.042e+008 1.032e+014 1.000e+004 9.685e-003 6.172e-003 
6.907e-003 1.045e+008 1.035e+014 1.000e+004 8.404e-003 6.181e-003 
6.917e-003 1.050e+008 1.038e+014 1.000e+004 8.091e-003 6.187e-003 
6.927e-003 1.057e+008 1.040e+014 1.000e+004 8.151e-003 6.192e-003 
6.937e-003 1.064e+008 1.043e+014 1.000e+004 8.348e-003 6.198e-003 
6.948e-003 1.065e+008 1.047e+014 1.000e+004 8.613e-003 6.207e-003 
6.958e-003 1.063e+008 1.052e+014 1.000e+004 8.892e-003 6.219e-003 
6.968e-003 1.060e+008 1.057e+014 1.000e+004 9.497e-003 6.231e-003 
6.978e-003 1.052e+008 1.061e+014 1.000e+004 1.087e-002 6.247e-003 
6.988e-003 1.049e+008 1.039e+014 1.000e+004 9.736e-003 6.259e-003 
6.998e-003 1.051e+008 1.036e+014 1.000e+004 8.950e-003 6.268e-003 
7.008e-003 1.059e+008 1.034e+014 1.000e+004 1.008e-002 6.273e-003 
7.018e-003 1.056e+008 1.036e+014 1.000e+004 8.882e-003 6.285e-003 
7.029e-003 1.060e+008 1.038e+014 1.000e+004 8.206e-003 6.292e-003 
7.039e-003 1.067e+008 1.039e+014 1.000e+004 8.027e-003 6.298e-003 
7.049e-003 1.072e+008 1.042e+014 1.000e+004 8.421e-003 6.304e-003 
7.058e-003 1.064e+008 1.035e+014 1.000e+004 9.350e-003 6.320e-003 
7.067e-003 1.063e+008 1.035e+014 1.000e+004 8.822e-003 6.329e-003 
7.077e-003 1.071e+008 1.036e+014 1.000e+004 8.338e-003 6.334e-003 
7.087e-003 1.079e+008 1.037e+014 1.000e+004 8.843e-003 6.338e-003 
7.097e-003 1.086e+008 1.037e+014 1.000e+004 8.237e-003 6.343e-003 
7.108e-003 1.095e+008 1.038e+014 1.000e+004 8.121e-003 6.347e-003 
7.118e-003 1.103e+008 1.040e+014 1.000e+004 8.245e-003 6.351e-003 
7.128e-003 1.109e+008 1.041e+014 1.000e+004 8.433e-003 6.358e-003 
7.138e-003 1.103e+008 1.042e+014 1.000e+004 9.797e-003 6.372e-003 
7.148e-003 1.083e+008 1.045e+014 1.000e+004 9.892e-003 6.396e-003 
7.158e-003 1.060e+008 1.051e+014 1.000e+004 1.070e-002 6.422e-003 
7.165e-003 1.040e+008 1.056e+014 1.000e+004 1.421e-002 6.442e-003 
7.173e-003 1.014e+008 1.061e+014 1.000e+004 1.160e-002 6.468e-003 
7.182e-003 1.002e+008 1.050e+014 1.000e+004 9.928e-003 6.486e-003 
7.192e-003 1.004e+008 1.050e+014 1.000e+004 1.007e-002 6.494e-003 
7.201e-003 9.972e+007 1.052e+014 1.000e+004 1.010e-002 6.508e-003 
7.210e-003 9.594e+007 1.032e+014 1.000e+004 1.237e-002 6.543e-003 
7.220e-003 9.322e+007 1.029e+014 1.000e+004 1.029e-002 6.572e-003 
7.231e-003 9.148e+007 1.021e+014 1.000e+004 9.700e-003 6.594e-003 
7.240e-003 9.097e+007 1.017e+014 1.000e+004 9.280e-003 6.607e-003 
7.251e-003 9.100e+007 1.018e+014 1.000e+004 8.719e-003 6.617e-003 
7.261e-003 9.120e+007 1.019e+014 1.000e+004 8.451e-003 6.626e-003 
7.271e-003 9.097e+007 1.023e+014 1.000e+004 9.162e-003 6.638e-003 
7.281e-003 9.163e+007 1.025e+014 1.000e+004 8.129e-003 6.643e-003 
7.291e-003 9.273e+007 1.026e+014 1.000e+004 8.025e-003 6.646e-003 
7.301e-003 9.390e+007 1.027e+014 1.000e+004 8.102e-003 6.648e-003 
7.311e-003 9.513e+007 1.027e+014 1.000e+004 8.285e-003 6.649e-003 
7.321e-003 9.631e+007 1.028e+014 1.000e+004 8.241e-003 6.651e-003 
7.331e-003 9.749e+007 1.029e+014 1.000e+004 8.106e-003 6.653e-003 
7.341e-003 9.871e+007 1.029e+014 1.000e+004 8.060e-003 6.655e-003 
7.351e-003 9.989e+007 1.030e+014 1.000e+004 8.021e-003 6.657e-003 
7.361e-003 1.011e+008 1.031e+014 1.000e+004 8.078e-003 6.658e-003 
7.372e-003 1.023e+008 1.031e+014 1.000e+004 8.164e-003 6.661e-003 
7.382e-003 1.034e+008 1.032e+014 1.000e+004 8.594e-003 6.662e-003 
7.392e-003 1.046e+008 1.033e+014 1.000e+004 8.378e-003 6.665e-003 
7.402e-003 1.051e+008 1.034e+014 1.000e+004 8.408e-003 6.671e-003 
7.412e-003 1.061e+008 1.036e+014 1.000e+004 8.051e-003 6.675e-003 
7.422e-003 1.072e+008 1.036e+014 1.000e+004 8.104e-003 6.677e-003 
7.433e-003 1.083e+008 1.037e+014 1.000e+004 8.115e-003 6.680e-003 
7.443e-003 1.095e+008 1.038e+014 1.000e+004 8.320e-003 6.682e-003 
7.453e-003 1.106e+008 1.039e+014 1.000e+004 8.318e-003 6.684e-003 
7.463e-003 1.118e+008 1.040e+014 1.000e+004 7.952e-003 6.686e-003 
7.473e-003 1.129e+008 1.041e+014 1.000e+004 8.106e-003 6.688e-003 
7.483e-003 1.140e+008 1.042e+014 1.000e+004 8.241e-003 6.691e-003 
7.494e-003 1.152e+008 1.042e+014 1.000e+004 8.221e-003 6.693e-003 
7.504e-003 1.161e+008 1.043e+014 1.000e+004 8.080e-003 6.696e-003 
7.514e-003 1.171e+008 1.044e+014 1.000e+004 8.190e-003 6.700e-003 
7.524e-003 1.182e+008 1.045e+014 1.000e+004 8.153e-003 6.702e-003 
7.534e-003 1.194e+008 1.046e+014 1.000e+004 8.146e-003 6.705e-003 
7.544e-003 1.205e+008 1.047e+014 1.000e+004 8.056e-003 6.707e-003 
7.555e-003 1.216e+008 1.048e+014 1.000e+004 8.075e-003 6.710e-003 
7.565e-003 1.226e+008 1.049e+014 1.000e+004 8.283e-003 6.713e-003 
7.575e-003 1.232e+008 1.051e+014 1.000e+004 8.699e-003 6.719e-003 
7.585e-003 1.238e+008 1.053e+014 1.000e+004 8.235e-003 6.725e-003 
7.595e-003 1.244e+008 1.055e+014 1.000e+004 8.580e-003 6.731e-003 
7.605e-003 1.244e+008 1.059e+014 1.000e+004 8.499e-003 6.741e-003 
7.615e-003 1.248e+008 1.059e+014 1.000e+004 8.354e-003 6.748e-003 
7.625e-003 1.248e+008 1.062e+014 1.000e+004 8.545e-003 6.758e-003 
7.636e-003 1.240e+008 1.065e+014 1.000e+004 9.854e-003 6.774e-003 
7.646e-003 1.216e+008 1.072e+014 1.000e+004 1.082e-002 6.801e-003 
7.656e-003 1.200e+008 1.081e+014 1.000e+004 9.102e-003 6.822e-003 
7.666e-003 1.194e+008 1.086e+014 1.000e+004 8.570e-003 6.836e-003 
7.676e-003 1.191e+008 1.091e+014 1.000e+004 9.328e-003 6.849e-003 
7.686e-003 1.156e+008 1.077e+014 1.000e+004 1.238e-002 6.883e-003 
7.691e-003 1.133e+008 1.079e+014 1.000e+004 1.624e-002 6.903e-003 
7.701e-003 1.097e+008 1.071e+014 1.000e+004 1.265e-002 6.938e-003 
7.709e-003 1.064e+008 1.067e+014 1.000e+004 1.064e-002 6.969e-003 
7.719e-003 1.053e+008 1.059e+014 1.000e+004 1.096e-002 6.986e-003 
7.727e-003 1.061e+008 1.051e+014 1.000e+004 8.775e-003 6.989e-003 
7.735e-003 1.070e+008 1.050e+014 1.000e+004 8.240e-003 6.991e-003 
7.745e-003 1.076e+008 1.049e+014 1.000e+004 8.452e-003 6.996e-003 
7.755e-003 1.082e+008 1.050e+014 1.000e+004 8.234e-003 7.003e-003 
7.765e-003 1.090e+008 1.050e+014 1.000e+004 8.101e-003 7.007e-003 
7.775e-003 1.099e+008 1.051e+014 1.000e+004 7.990e-003 7.011e-003 
7.786e-003 1.108e+008 1.051e+014 1.000e+004 8.054e-003 7.015e-003 
7.796e-003 1.117e+008 1.052e+014 1.000e+004 8.011e-003 7.019e-003 
7.806e-003 1.123e+008 1.053e+014 1.000e+004 8.537e-003 7.025e-003 
7.816e-003 1.127e+008 1.055e+014 1.000e+004 8.122e-003 7.033e-003 
7.826e-003 1.135e+008 1.057e+014 1.000e+004 8.009e-003 7.038e-003 
7.837e-003 1.141e+008 1.059e+014 1.000e+004 8.287e-003 7.043e-003 
7.847e-003 1.142e+008 1.062e+014 1.000e+004 8.858e-003 7.053e-003 
7.857e-003 1.142e+008 1.065e+014 1.000e+004 8.333e-003 7.063e-003 
7.867e-003 1.146e+008 1.068e+014 1.000e+004 8.263e-003 7.070e-003 
7.877e-003 1.144e+008 1.075e+014 1.000e+004 8.872e-003 7.082e-003 
7.886e-003 1.141e+008 1.079e+014 1.000e+004 9.397e-003 7.092e-003 
7.893e-003 1.126e+008 1.079e+014 1.000e+004 1.186e-002 7.110e-003 
7.900e-003 1.093e+008 1.081e+014 1.000e+004 1.306e-002 7.141e-003 
7.909e-003 1.058e+008 1.077e+014 1.000e+004 1.515e-002 7.173e-003 
7.917e-003 1.029e+008 1.063e+014 1.000e+004 1.058e-002 7.202e-003 
7.926e-003 1.009e+008 1.056e+014 1.000e+004 1.283e-002 7.224e-003 
7.934e-003 9.902e+007 1.052e+014 1.000e+004 1.160e-002 7.245e-003 
7.944e-003 9.552e+007 1.044e+014 1.000e+004 1.220e-002 7.279e-003 
7.954e-003 9.507e+007 1.043e+014 1.000e+004 8.950e-003 7.293e-003 
7.964e-003 9.567e+007 1.043e+014 1.000e+004 8.180e-003 7.298e-003 
7.974e-003 9.676e+007 1.044e+014 1.000e+004 8.208e-003 7.301e-003 
7.984e-003 9.795e+007 1.044e+014 1.000e+004 8.065e-003 7.303e-003 
7.994e-003 9.850e+007 1.045e+014 1.000e+004 8.414e-003 7.309e-003 
8.004e-003 9.873e+007 1.044e+014 1.000e+004 9.928e-003 7.318e-003 
8.014e-003 9.775e+007 1.046e+014 1.000e+004 9.970e-003 7.335e-003 
8.024e-003 9.646e+007 1.049e+014 1.000e+004 9.812e-003 7.353e-003 
8.032e-003 9.583e+007 1.052e+014 1.000e+004 8.741e-003 7.366e-003 
8.041e-003 9.634e+007 1.053e+014 1.000e+004 8.509e-003 7.371e-003 
8.049e-003 9.717e+007 1.054e+014 1.000e+004 8.604e-003 7.374e-003 
8.058e-003 9.787e+007 1.055e+014 1.000e+004 8.659e-003 7.377e-003 
8.066e-003 9.850e+007 1.056e+014 1.000e+004 8.761e-003 7.381e-003 
8.075e-003 9.924e+007 1.057e+014 1.000e+004 8.323e-003 7.385e-003 
8.083e-003 9.997e+007 1.058e+014 1.000e+004 8.566e-003 7.388e-003 
8.092e-003 1.003e+008 1.056e+014 1.000e+004 1.035e-002 7.394e-003 
8.100e-003 9.964e+007 1.057e+014 1.000e+004 1.005e-002 7.408e-003 
8.110e-003 9.883e+007 1.059e+014 1.000e+004 9.427e-003 7.423e-003 
8.121e-003 9.845e+007 1.059e+014 1.000e+004 9.068e-003 7.436e-003 
8.131e-003 9.767e+007 1.063e+014 1.000e+004 8.987e-003 7.452e-003 
8.141e-003 9.621e+007 1.062e+014 1.000e+004 1.063e-002 7.472e-003 
8.149e-003 9.556e+007 1.060e+014 1.000e+004 9.420e-003 7.485e-003 
8.156e-003 9.528e+007 1.061e+014 1.000e+004 1.048e-002 7.494e-003 
8.163e-003 9.539e+007 1.064e+014 1.000e+004 9.169e-003 7.500e-003 
8.170e-003 9.487e+007 1.067e+014 1.000e+004 1.045e-002 7.511e-003 
8.178e-003 9.475e+007 1.069e+014 1.000e+004 8.964e-003 7.519e-003 
8.185e-003 9.492e+007 1.071e+014 1.000e+004 1.008e-002 7.525e-003 
8.192e-003 9.493e+007 1.071e+014 1.000e+004 8.728e-003 7.532e-003 
8.199e-003 9.512e+007 1.073e+014 1.000e+004 8.850e-003 7.538e-003 
8.206e-003 9.466e+007 1.074e+014 1.000e+004 9.547e-003 7.548e-003 
8.214e-003 9.486e+007 1.074e+014 1.000e+004 8.536e-003 7.554e-003 
8.221e-003 9.547e+007 1.074e+014 1.000e+004 9.060e-003 7.557e-003 
8.225e-003 9.582e+007 1.075e+014 1.000e+004 1.133e-002 7.559e-003 
8.229e-003 9.615e+007 1.075e+014 1.000e+004 1.087e-002 7.561e-003 
8.232e-003 9.667e+007 1.074e+014 1.000e+004 1.363e-002 7.561e-003 
8.236e-003 9.742e+007 1.073e+014 1.000e+004 1.358e-002 7.559e-003 
8.241e-003 9.789e+007 1.069e+014 1.000e+004 9.932e-003 7.560e-003 
8.246e-003 9.806e+007 1.071e+014 1.000e+004 8.836e-003 7.564e-003 
8.251e-003 9.844e+007 1.071e+014 1.000e+004 9.349e-003 7.567e-003 
8.255e-003 9.840e+007 1.073e+014 1.000e+004 1.024e-002 7.571e-003 
8.258e-003 9.850e+007 1.075e+014 1.000e+004 9.618e-003 7.574e-003 
8.262e-003 9.881e+007 1.076e+014 1.000e+004 9.499e-003 7.575e-003 
8.265e-003 9.919e+007 1.076e+014 1.000e+004 9.574e-003 7.576e-003 
8.269e-003 9.956e+007 1.077e+014 1.000e+004 9.235e-003 7.577e-003 
8.272e-003 9.994e+007 1.078e+014 1.000e+004 9.925e-003 7.578e-003 
8.275e-003 1.002e+008 1.078e+014 1.000e+004 9.261e-003 7.579e-003 
8.279e-003 1.005e+008 1.079e+014 1.000e+004 9.912e-003 7.580e-003 
8.282e-003 1.008e+008 1.080e+014 1.000e+004 9.829e-003 7.582e-003 
8.285e-003 1.011e+008 1.080e+014 1.000e+004 9.637e-003 7.583e-003 
8.289e-003 1.014e+008 1.081e+014 1.000e+004 9.804e-003 7.584e-003 
8.292e-003 1.017e+008 1.081e+014 1.000e+004 8.472e-003 7.585e-003 
8.295e-003 1.020e+008 1.082e+014 1.000e+004 1.019e-002 7.587e-003 
8.299e-003 1.023e+008 1.083e+014 1.000e+004 1.022e-002 7.588e-003 
8.302e-003 1.027e+008 1.083e+014 1.000e+004 1.018e-002 7.589e-003 
8.305e-003 1.030e+008 1.083e+014 1.000e+004 9.829e-003 7.589e-003 
8.309e-003 1.034e+008 1.084e+014 1.000e+004 9.991e-003 7.590e-003 
8.312e-003 1.038e+008 1.084e+014 1.000e+004 1.024e-002 7.591e-003 
8.315e-003 1.042e+008 1.084e+014 1.000e+004 1.034e-002 7.591e-003 
8.319e-003 1.046e+008 1.085e+014 1.000e+004 1.013e-002 7.592e-003 
8.322e-003 1.049e+008 1.085e+014 1.000e+004 1.004e-002 7.593e-003 
8.325e-003 1.053e+008 1.085e+014 1.000e+004 1.042e-002 7.594e-003 
8.328e-003 1.056e+008 1.086e+014 1.000e+004 1.026e-002 7.595e-003 
8.332e-003 1.059e+008 1.086e+014 1.000e+004 1.054e-002 7.596e-003 
8.335e-003 1.062e+008 1.087e+014 1.000e+004 9.837e-003 7.597e-003 
8.338e-003 1.066e+008 1.087e+014 1.000e+004 1.044e-002 7.598e-003 
8.341e-003 1.069e+008 1.087e+014 1.000e+004 1.045e-002 7.598e-003 
8.345e-003 1.073e+008 1.088e+014 1.000e+004 1.001e-002 7.599e-003 
8.348e-003 1.077e+008 1.088e+014 1.000e+004 1.072e-002 7.600e-003 
8.351e-003 1.080e+008 1.088e+014 1.000e+004 1.075e-002 7.601e-003 
8.354e-003 1.083e+008 1.089e+014 1.000e+004 1.106e-002 7.602e-003 
8.357e-003 1.087e+008 1.089e+014 1.000e+004 1.004e-002 7.602e-003 
8.360e-003 1.091e+008 1.089e+014 1.000e+004 1.074e-002 7.603e-003 
8.364e-003 1.094e+008 1.089e+014 1.000e+004 1.084e-002 7.604e-003 
8.367e-003 1.097e+008 1.090e+014 1.000e+004 1.048e-002 7.605e-003 
8.370e-003 1.101e+008 1.090e+014 1.000e+004 1.065e-002 7.606e-003 
8.373e-003 1.105e+008 1.090e+014 1.000e+004 1.006e-002 7.606e-003 
8.377e-003 1.108e+008 1.091e+014 1.000e+004 1.020e-002 7.607e-003 
8.380e-003 1.112e+008 1.091e+014 1.000e+004 1.053e-002 7.608e-003 
8.383e-003 1.116e+008 1.091e+014 1.000e+004 1.094e-002 7.608e-003 
8.386e-003 1.120e+008 1.092e+014 1.000e+004 1.073e-002 7.609e-003 
8.389e-003 1.123e+008 1.092e+014 1.000e+004 1.110e-002 7.609e-003 
8.393e-003 1.127e+008 1.092e+014 1.000e+004 1.087e-002 7.610e-003 
8.396e-003 1.131e+008 1.093e+014 1.000e+004 1.093e-002 7.610e-003 
8.399e-003 1.135e+008 1.093e+014 1.000e+004 1.149e-002 7.611e-003 
8.402e-003 1.139e+008 1.093e+014 1.000e+004 9.155e-003 7.612e-003 
8.406e-003 1.143e+008 1.094e+014 1.000e+004 1.089e-002 7.612e-003 
8.409e-003 1.146e+008 1.094e+014 1.000e+004 1.136e-002 7.613e-003 
8.412e-003 1.150e+008 1.094e+014 1.000e+004 1.034e-002 7.614e-003 
8.415e-003 1.153e+008 1.094e+014 1.000e+004 1.099e-002 7.614e-003 
8.418e-003 1.156e+008 1.095e+014 1.000e+004 1.106e-002 7.616e-003 
8.422e-003 1.159e+008 1.095e+014 1.000e+004 1.009e-002 7.617e-003 
8.425e-003 1.162e+008 1.096e+014 1.000e+004 1.025e-002 7.618e-003 
8.428e-003 1.164e+008 1.096e+014 1.000e+004 9.919e-003 7.619e-003 
8.431e-003 1.167e+008 1.097e+014 1.000e+004 9.512e-003 7.621e-003 
8.434e-003 1.170e+008 1.097e+014 1.000e+004 1.161e-002 7.622e-003 
8.437e-003 1.174e+008 1.096e+014 1.000e+004 1.088e-002 7.622e-003 
8.440e-003 1.178e+008 1.096e+014 1.000e+004 8.743e-003 7.622e-003 
8.443e-003 1.181e+008 1.096e+014 1.000e+004 1.100e-002 7.624e-003 
8.447e-003 1.177e+008 1.095e+014 1.000e+004 1.154e-002 7.629e-003 
8.450e-003 1.176e+008 1.094e+014 1.000e+004 1.166e-002 7.633e-003 
8.453e-003 1.177e+008 1.094e+014 1.000e+004 1.169e-002 7.635e-003 
8.456e-003 1.178e+008 1.095e+014 1.000e+004 1.155e-002 7.638e-003 
8.459e-003 1.179e+008 1.097e+014 1.000e+004 1.086e-002 7.641e-003 
8.463e-003 1.176e+008 1.099e+014 1.000e+004 1.282e-002 7.646e-003 
8.466e-003 1.175e+008 1.101e+014 1.000e+004 1.340e-002 7.650e-003 
8.470e-003 1.174e+008 1.102e+014 1.000e+004 1.265e-002 7.654e-003 
8.473e-003 1.167e+008 1.095e+014 1.000e+004 1.490e-002 7.662e-003 
8.476e-003 1.157e+008 1.094e+014 1.000e+004 1.592e-002 7.673e-003 
8.479e-003 1.147e+008 1.093e+014 1.000e+004 1.527e-002 7.683e-003 
8.483e-003 1.140e+008 1.095e+014 1.000e+004 1.462e-002 7.691e-003 
8.486e-003 1.128e+008 1.096e+014 1.000e+004 1.633e-002 7.702e-003 
8.489e-003 1.123e+008 1.098e+014 1.000e+004 1.568e-002 7.709e-003 
8.493e-003 1.117e+008 1.102e+014 1.000e+004 1.097e-002 7.716e-003 
8.496e-003 1.108e+008 1.106e+014 1.000e+004 1.874e-002 7.726e-003 
8.499e-003 1.099e+008 1.109e+014 1.000e+004 1.727e-002 7.736e-003 
8.502e-003 1.078e+008 1.103e+014 1.000e+004 2.405e-002 7.753e-003 
8.506e-003 1.062e+008 1.090e+014 1.000e+004 1.875e-002 7.768e-003 
8.509e-003 1.057e+008 1.091e+014 1.000e+004 2.318e-002 7.774e-003 
8.512e-003 1.050e+008 1.075e+014 1.000e+004 1.915e-002 7.783e-003 
8.515e-003 1.048e+008 1.076e+014 1.000e+004 1.932e-002 7.787e-003 
8.518e-003 1.048e+008 1.075e+014 1.000e+004 1.715e-002 7.790e-003 
8.521e-003 1.048e+008 1.076e+014 1.000e+004 2.172e-002 7.793e-003 
8.525e-003 1.048e+008 1.076e+014 1.000e+004 2.080e-002 7.796e-003 
8.528e-003 1.047e+008 1.071e+014 1.000e+004 2.180e-002 7.800e-003 
8.531e-003 1.044e+008 1.069e+014 1.000e+004 2.152e-002 7.805e-003 
8.534e-003 1.044e+008 1.068e+014 1.000e+004 2.475e-002 7.809e-003 
8.537e-003 1.041e+008 1.064e+014 1.000e+004 2.328e-002 7.814e-003 
8.540e-003 1.037e+008 1.065e+014 1.000e+004 2.050e-002 7.820e-003 
8.543e-003 1.032e+008 1.065e+014 1.000e+004 2.449e-002 7.826e-003 
8.547e-003 1.028e+008 1.065e+014 1.000e+004 2.411e-002 7.832e-003 
8.550e-003 1.027e+008 1.066e+014 1.000e+004 2.244e-002 7.836e-003 
8.553e-003 1.026e+008 1.067e+014 1.000e+004 2.327e-002 7.839e-003 
8.556e-003 1.026e+008 1.068e+014 1.000e+004 2.078e-002 7.843e-003 
8.559e-003 1.023e+008 1.070e+014 1.000e+004 2.587e-002 7.848e-003 
8.562e-003 1.019e+008 1.070e+014 1.000e+004 2.347e-002 7.853e-003 
8.565e-003 1.019e+008 1.071e+014 1.000e+004 2.315e-002 7.856e-003 
8.568e-003 1.020e+008 1.072e+014 1.000e+004 2.207e-002 7.859e-003 
8.571e-003 1.021e+008 1.073e+014 1.000e+004 2.130e-002 7.861e-003 
8.574e-003 1.023e+008 1.073e+014 1.000e+004 2.279e-002 7.863e-003 
8.577e-003 1.024e+008 1.074e+014 1.000e+004 2.077e-002 7.865e-003 
8.580e-003 1.026e+008 1.075e+014 1.000e+004 1.597e-002 7.867e-003 
8.583e-003 1.028e+008 1.076e+014 1.000e+004 2.436e-002 7.869e-003 
8.586e-003 1.030e+008 1.077e+014 1.000e+004 2.560e-002 7.871e-003 
8.590e-003 1.032e+008 1.078e+014 1.000e+004 2.115e-002 7.872e-003 
8.593e-003 1.034e+008 1.078e+014 1.000e+004 2.127e-002 7.874e-003 
8.596e-003 1.035e+008 1.079e+014 1.000e+004 2.426e-002 7.877e-003 
8.599e-003 1.037e+008 1.080e+014 1.000e+004 2.535e-002 7.878e-003 
8.602e-003 1.038e+008 1.081e+014 1.000e+004 2.170e-002 7.880e-003 
8.605e-003 1.040e+008 1.081e+014 1.000e+004 2.169e-002 7.883e-003 
8.608e-003 1.040e+008 1.082e+014 1.000e+004 2.125e-002 7.885e-003 
8.611e-003 1.040e+008 1.083e+014 1.000e+004 2.537e-002 7.888e-003 
8.615e-003 1.036e+008 1.084e+014 1.000e+004 2.257e-002 7.894e-003 
8.618e-003 1.033e+008 1.086e+014 1.000e+004 2.250e-002 7.900e-003 
8.621e-003 1.032e+008 1.087e+014 1.000e+004 2.096e-002 7.904e-003 
8.624e-003 1.032e+008 1.088e+014 1.000e+004 1.930e-002 7.906e-003 
8.627e-003 1.034e+008 1.088e+014 1.000e+004 1.602e-002 7.908e-003 
8.630e-003 1.036e+008 1.089e+014 1.000e+004 2.198e-002 7.910e-003 
8.633e-003 1.038e+008 1.089e+014 1.000e+004 1.986e-002 7.912e-003 
8.636e-003 1.041e+008 1.090e+014 1.000e+004 1.937e-002 7.913e-003 
8.639e-003 1.043e+008 1.090e+014 1.000e+004 1.748e-002 7.914e-003 
8.642e-003 1.046e+008 1.091e+014 1.000e+004 2.062e-002 7.915e-003 
8.645e-003 1.049e+008 1.091e+014 1.000e+004 1.983e-002 7.916e-003 
8.648e-003 1.051e+008 1.092e+014 1.000e+004 2.328e-002 7.918e-003 
8.651e-003 1.053e+008 1.093e+014 1.000e+004 1.895e-002 7.919e-003 
8.654e-003 1.054e+008 1.093e+014 1.000e+004 2.096e-002 7.922e-003 
8.657e-003 1.054e+008 1.094e+014 1.000e+004 2.119e-002 7.925e-003 
8.661e-003 1.054e+008 1.095e+014 1.000e+004 2.124e-002 7.928e-003 
8.664e-003 1.055e+008 1.096e+014 1.000e+004 1.850e-002 7.931e-003 
8.667e-003 1.056e+008 1.097e+014 1.000e+004 2.114e-002 7.933e-003 
8.670e-003 1.056e+008 1.097e+014 1.000e+004 2.068e-002 7.936e-003 
8.673e-003 1.058e+008 1.097e+014 1.000e+004 2.045e-002 7.938e-003 
8.676e-003 1.060e+008 1.098e+014 1.000e+004 1.711e-002 7.939e-003 
8.679e-003 1.063e+008 1.098e+014 1.000e+004 2.103e-002 7.940e-003 
8.682e-003 1.062e+008 1.096e+014 1.000e+004 2.245e-002 7.944e-003 
8.685e-003 1.061e+008 1.098e+014 1.000e+004 2.240e-002 7.948e-003 
8.688e-003 1.062e+008 1.099e+014 1.000e+004 1.821e-002 7.950e-003 
8.691e-003 1.063e+008 1.100e+014 1.000e+004 2.135e-002 7.952e-003 
8.694e-003 1.063e+008 1.103e+014 1.000e+004 2.307e-002 7.956e-003 
8.697e-003 1.062e+008 1.105e+014 1.000e+004 2.255e-002 7.959e-003 
8.700e-003 1.062e+008 1.106e+014 1.000e+004 1.784e-002 7.962e-003 
8.703e-003 1.063e+008 1.107e+014 1.000e+004 2.083e-002 7.964e-003 
8.706e-003 1.063e+008 1.108e+014 1.000e+004 2.297e-002 7.967e-003 
8.709e-003 1.057e+008 1.100e+014 1.000e+004 2.716e-002 7.974e-003 
8.712e-003 1.038e+008 1.086e+014 1.000e+004 2.119e-002 7.991e-003 
8.716e-003 1.025e+008 1.082e+014 1.000e+004 2.558e-002 8.003e-003 
8.719e-003 1.013e+008 1.078e+014 1.000e+004 2.772e-002 8.014e-003 
8.722e-003 1.002e+008 1.076e+014 1.000e+004 2.298e-002 8.025e-003 
8.725e-003 9.929e+007 1.077e+014 1.000e+004 2.666e-002 8.034e-003 
8.728e-003 9.823e+007 1.077e+014 1.000e+004 2.856e-002 8.045e-003 
8.731e-003 9.627e+007 1.064e+014 1.000e+004 2.950e-002 8.061e-003 
8.734e-003 9.592e+007 1.063e+014 1.000e+004 3.113e-002 8.067e-003 
8.737e-003 9.550e+007 1.062e+014 1.000e+004 1.758e-002 8.073e-003 
8.740e-003 9.503e+007 1.061e+014 1.000e+004 2.829e-002 8.079e-003 
8.743e-003 9.476e+007 1.061e+014 1.000e+004 2.555e-002 8.084e-003 
8.746e-003 9.463e+007 1.062e+014 1.000e+004 2.234e-002 8.088e-003 
8.749e-003 9.451e+007 1.062e+014 1.000e+004 1.520e-002 8.092e-003 
8.752e-003 9.428e+007 1.062e+014 1.000e+004 2.527e-002 8.096e-003 
8.755e-003 9.404e+007 1.063e+014 1.000e+004 2.374e-002 8.101e-003 
8.759e-003 9.395e+007 1.064e+014 1.000e+004 2.127e-002 8.105e-003 
8.762e-003 9.383e+007 1.062e+014 1.000e+004 2.328e-002 8.109e-003 
8.765e-003 9.361e+007 1.063e+014 1.000e+004 2.325e-002 8.113e-003 
8.768e-003 9.357e+007 1.065e+014 1.000e+004 2.226e-002 8.117e-003 
8.771e-003 9.364e+007 1.065e+014 1.000e+004 1.974e-002 8.119e-003 
8.774e-003 9.379e+007 1.066e+014 1.000e+004 1.462e-002 8.122e-003 
8.777e-003 9.409e+007 1.066e+014 1.000e+004 2.244e-002 8.123e-003 
8.780e-003 9.436e+007 1.067e+014 1.000e+004 2.175e-002 8.124e-003 
8.784e-003 9.465e+007 1.067e+014 1.000e+004 1.928e-002 8.125e-003 
8.787e-003 9.495e+007 1.067e+014 1.000e+004 1.501e-002 8.126e-003 
8.790e-003 9.525e+007 1.067e+014 1.000e+004 2.198e-002 8.127e-003 
8.793e-003 9.556e+007 1.068e+014 1.000e+004 2.323e-002 8.128e-003 
8.796e-003 9.589e+007 1.068e+014 1.000e+004 1.931e-002 8.129e-003 
8.799e-003 9.621e+007 1.068e+014 1.000e+004 1.178e-002 8.130e-003 
8.802e-003 9.657e+007 1.068e+014 1.000e+004 2.360e-002 8.131e-003 
8.805e-003 9.692e+007 1.068e+014 1.000e+004 2.515e-002 8.131e-003 
8.809e-003 9.723e+007 1.069e+014 1.000e+004 1.959e-002 8.132e-003 
8.812e-003 9.757e+007 1.069e+014 1.000e+004 1.297e-002 8.133e-003 
8.815e-003 9.792e+007 1.069e+014 1.000e+004 2.268e-002 8.134e-003 
8.818e-003 9.830e+007 1.069e+014 1.000e+004 2.428e-002 8.134e-003 
8.821e-003 9.863e+007 1.069e+014 1.000e+004 1.940e-002 8.135e-003 
8.825e-003 9.893e+007 1.070e+014 1.000e+004 1.379e-002 8.136e-003 
8.828e-003 9.923e+007 1.070e+014 1.000e+004 2.199e-002 8.137e-003 
8.831e-003 9.952e+007 1.070e+014 1.000e+004 2.428e-002 8.139e-003 
8.834e-003 9.986e+007 1.070e+014 1.000e+004 1.961e-002 8.139e-003 
8.837e-003 1.002e+008 1.071e+014 1.000e+004 2.063e-002 8.140e-003 
8.840e-003 1.005e+008 1.070e+014 1.000e+004 2.415e-002 8.141e-003 
8.844e-003 1.008e+008 1.068e+014 1.000e+004 2.512e-002 8.143e-003 
8.847e-003 1.010e+008 1.066e+014 1.000e+004 1.939e-002 8.144e-003 
8.850e-003 1.012e+008 1.066e+014 1.000e+004 2.062e-002 8.146e-003 
8.853e-003 1.015e+008 1.067e+014 1.000e+004 2.131e-002 8.147e-003 
8.856e-003 1.017e+008 1.067e+014 1.000e+004 2.437e-002 8.149e-003 
8.859e-003 1.020e+008 1.067e+014 1.000e+004 1.897e-002 8.150e-003 
8.862e-003 1.023e+008 1.068e+014 1.000e+004 2.067e-002 8.151e-003 
8.866e-003 1.026e+008 1.068e+014 1.000e+004 2.131e-002 8.152e-003 
8.869e-003 1.029e+008 1.068e+014 1.000e+004 1.824e-002 8.153e-003 
8.872e-003 1.032e+008 1.068e+014 1.000e+004 2.114e-002 8.154e-003 
8.875e-003 1.033e+008 1.068e+014 1.000e+004 2.074e-002 8.157e-003 
8.878e-003 1.034e+008 1.069e+014 1.000e+004 2.156e-002 8.159e-003 
8.881e-003 1.035e+008 1.070e+014 1.000e+004 1.779e-002 8.161e-003 
8.884e-003 1.037e+008 1.071e+014 1.000e+004 1.374e-002 8.163e-003 
8.887e-003 1.039e+008 1.071e+014 1.000e+004 1.974e-002 8.165e-003 
8.890e-003 1.042e+008 1.072e+014 1.000e+004 1.937e-002 8.166e-003 
8.894e-003 1.045e+008 1.072e+014 1.000e+004 1.733e-002 8.167e-003 
8.897e-003 1.048e+008 1.073e+014 1.000e+004 2.052e-002 8.168e-003 
8.900e-003 1.051e+008 1.073e+014 1.000e+004 1.998e-002 8.169e-003 
8.903e-003 1.054e+008 1.074e+014 1.000e+004 2.061e-002 8.170e-003 
8.907e-003 1.058e+008 1.074e+014 1.000e+004 1.760e-002 8.171e-003 
8.910e-003 1.061e+008 1.074e+014 1.000e+004 1.412e-002 8.172e-003 
8.913e-003 1.064e+008 1.075e+014 1.000e+004 2.102e-002 8.173e-003 
8.916e-003 1.068e+008 1.075e+014 1.000e+004 2.052e-002 8.174e-003 
8.919e-003 1.070e+008 1.075e+014 1.000e+004 1.798e-002 8.176e-003 
8.923e-003 1.072e+008 1.075e+014 1.000e+004 1.436e-002 8.178e-003 
8.926e-003 1.073e+008 1.076e+014 1.000e+004 1.920e-002 8.180e-003 
8.929e-003 1.075e+008 1.076e+014 1.000e+004 1.935e-002 8.182e-003 
8.932e-003 1.076e+008 1.077e+014 1.000e+004 1.947e-002 8.185e-003 
8.936e-003 1.077e+008 1.078e+014 1.000e+004 1.703e-002 8.187e-003 
8.939e-003 1.077e+008 1.079e+014 1.000e+004 1.954e-002 8.190e-003 
8.942e-003 1.077e+008 1.079e+014 1.000e+004 2.033e-002 8.193e-003 
8.946e-003 1.076e+008 1.080e+014 1.000e+004 2.244e-002 8.198e-003 
8.949e-003 1.076e+008 1.081e+014 1.000e+004 2.070e-002 8.201e-003 
8.953e-003 1.077e+008 1.082e+014 1.000e+004 2.113e-002 8.204e-003 
8.956e-003 1.077e+008 1.082e+014 1.000e+004 2.251e-002 8.207e-003 
8.959e-003 1.077e+008 1.083e+014 1.000e+004 2.298e-002 8.211e-003 
8.963e-003 1.078e+008 1.084e+014 1.000e+004 2.116e-002 8.214e-003 
8.967e-003 1.079e+008 1.085e+014 1.000e+004 2.104e-002 8.217e-003 
8.970e-003 1.080e+008 1.086e+014 1.000e+004 2.247e-002 8.219e-003 
8.974e-003 1.080e+008 1.086e+014 1.000e+004 2.171e-002 8.223e-003 
8.977e-003 1.080e+008 1.087e+014 1.000e+004 2.503e-002 8.227e-003 
8.981e-003 1.080e+008 1.088e+014 1.000e+004 2.182e-002 8.230e-003 
8.985e-003 1.081e+008 1.089e+014 1.000e+004 2.312e-002 8.233e-003 
8.988e-003 1.082e+008 1.077e+014 1.000e+004 9.770e-003 8.236e-003 
8.992e-003 1.082e+008 1.079e+014 1.000e+004 1.491e-002 8.240e-003 
8.997e-003 1.082e+008 1.081e+014 1.000e+004 1.252e-002 8.244e-003 
9.001e-003 1.073e+008 1.080e+014 1.000e+004 1.737e-002 8.256e-003 
9.006e-003 1.060e+008 1.079e+014 1.000e+004 2.064e-002 8.269e-003 
9.010e-003 1.062e+008 1.074e+014 1.000e+004 1.372e-002 8.272e-003 
9.014e-003 1.066e+008 1.075e+014 1.000e+004 1.993e-002 8.273e-003 
9.018e-003 1.070e+008 1.076e+014 1.000e+004 1.749e-002 8.275e-003 
9.023e-003 1.074e+008 1.077e+014 1.000e+004 1.996e-002 8.276e-003 
9.026e-003 1.077e+008 1.077e+014 1.000e+004 1.636e-002 8.278e-003 
9.030e-003 1.080e+008 1.078e+014 1.000e+004 1.498e-002 8.280e-003 
9.034e-003 1.082e+008 1.080e+014 1.000e+004 2.137e-002 8.282e-003 
9.038e-003 1.083e+008 1.081e+014 1.000e+004 2.364e-002 8.285e-003 
9.042e-003 1.083e+008 1.082e+014 1.000e+004 1.857e-002 8.289e-003 
9.046e-003 1.078e+008 1.081e+014 1.000e+004 2.508e-002 8.297e-003 
9.050e-003 1.077e+008 1.071e+014 1.000e+004 1.145e-002 8.301e-003 
9.054e-003 1.075e+008 1.070e+014 1.000e+004 1.612e-002 8.307e-003 
9.059e-003 1.067e+008 1.070e+014 1.000e+004 1.626e-002 8.318e-003 
9.064e-003 1.060e+008 1.072e+014 1.000e+004 1.329e-002 8.327e-003 
9.069e-003 1.060e+008 1.072e+014 1.000e+004 1.423e-002 8.332e-003 
9.074e-003 1.061e+008 1.070e+014 1.000e+004 1.640e-002 8.337e-003 
9.079e-003 1.060e+008 1.070e+014 1.000e+004 1.397e-002 8.342e-003 
9.084e-003 1.059e+008 1.071e+014 1.000e+004 1.514e-002 8.348e-003 
9.088e-003 1.056e+008 1.073e+014 1.000e+004 1.383e-002 8.354e-003 
9.093e-003 1.049e+008 1.076e+014 1.000e+004 1.962e-002 8.364e-003 
9.097e-003 1.041e+008 1.079e+014 1.000e+004 2.016e-002 8.373e-003 
9.101e-003 1.034e+008 1.082e+014 1.000e+004 1.943e-002 8.382e-003 
9.105e-003 1.030e+008 1.085e+014 1.000e+004 1.841e-002 8.390e-003 
9.109e-003 1.028e+008 1.087e+014 1.000e+004 1.508e-002 8.394e-003 
9.113e-003 1.027e+008 1.088e+014 1.000e+004 1.686e-002 8.400e-003 
9.117e-003 1.025e+008 1.090e+014 1.000e+004 1.837e-002 8.404e-003 
9.121e-003 1.027e+008 1.092e+014 1.000e+004 2.167e-002 8.407e-003 
9.124e-003 1.029e+008 1.093e+014 1.000e+004 1.758e-002 8.409e-003 
9.128e-003 1.032e+008 1.093e+014 1.000e+004 1.690e-002 8.411e-003 
9.132e-003 1.036e+008 1.094e+014 1.000e+004 1.955e-002 8.412e-003 
9.135e-003 1.040e+008 1.094e+014 1.000e+004 2.265e-002 8.413e-003 
9.139e-003 1.044e+008 1.094e+014 1.000e+004 1.814e-002 8.413e-003 
9.143e-003 1.049e+008 1.095e+014 1.000e+004 1.743e-002 8.414e-003 
9.147e-003 1.053e+008 1.095e+014 1.000e+004 2.036e-002 8.415e-003 
9.150e-003 1.058e+008 1.095e+014 1.000e+004 1.546e-002 8.415e-003 
9.154e-003 1.062e+008 1.096e+014 1.000e+004 1.937e-002 8.416e-003 
9.157e-003 1.066e+008 1.096e+014 1.000e+004 1.830e-002 8.417e-003 
9.161e-003 1.071e+008 1.096e+014 1.000e+004 1.941e-002 8.417e-003 
9.165e-003 1.075e+008 1.097e+014 1.000e+004 1.809e-002 8.417e-003 
9.168e-003 1.080e+008 1.097e+014 1.000e+004 1.711e-002 8.418e-003 
9.172e-003 1.084e+008 1.097e+014 1.000e+004 1.941e-002 8.418e-003 
9.175e-003 1.088e+008 1.097e+014 1.000e+004 2.219e-002 8.419e-003 
9.179e-003 1.093e+008 1.098e+014 1.000e+004 1.627e-002 8.420e-003 
9.183e-003 1.097e+008 1.098e+014 1.000e+004 2.121e-002 8.421e-003 
9.187e-003 1.101e+008 1.098e+014 1.000e+004 2.063e-002 8.422e-003 
9.190e-003 1.105e+008 1.098e+014 1.000e+004 2.175e-002 8.422e-003 
9.194e-003 1.110e+008 1.099e+014 1.000e+004 1.803e-002 8.423e-003 
9.198e-003 1.113e+008 1.099e+014 1.000e+004 1.714e-002 8.424e-003 
9.201e-003 1.117e+008 1.099e+014 1.000e+004 2.099e-002 8.425e-003 
9.205e-003 1.121e+008 1.100e+014 1.000e+004 2.311e-002 8.426e-003 
9.209e-003 1.125e+008 1.100e+014 1.000e+004 1.870e-002 8.427e-003 
9.212e-003 1.129e+008 1.101e+014 1.000e+004 1.715e-002 8.428e-003 
9.216e-003 1.132e+008 1.101e+014 1.000e+004 2.314e-002 8.429e-003 
9.220e-003 1.136e+008 1.102e+014 1.000e+004 2.383e-002 8.431e-003 
9.223e-003 1.139e+008 1.102e+014 1.000e+004 1.928e-002 8.432e-003 
9.227e-003 1.142e+008 1.103e+014 1.000e+004 1.772e-002 8.433e-003 
9.230e-003 1.146e+008 1.103e+014 1.000e+004 2.286e-002 8.435e-003 
9.234e-003 1.149e+008 1.104e+014 1.000e+004 2.499e-002 8.436e-003 
9.237e-003 1.151e+008 1.105e+014 1.000e+004 1.946e-002 8.437e-003 
9.241e-003 1.154e+008 1.105e+014 1.000e+004 1.727e-002 8.439e-003 
9.244e-003 1.157e+008 1.106e+014 1.000e+004 2.330e-002 8.441e-003 
9.248e-003 1.158e+008 1.107e+014 1.000e+004 2.507e-002 8.443e-003 
9.252e-003 1.159e+008 1.107e+014 1.000e+004 2.079e-002 8.447e-003 
9.255e-003 1.157e+008 1.107e+014 1.000e+004 1.739e-002 8.451e-003 
9.259e-003 1.160e+008 1.108e+014 1.000e+004 2.424e-002 8.453e-003 
9.262e-003 1.162e+008 1.109e+014 1.000e+004 1.659e-002 8.455e-003 
9.266e-003 1.164e+008 1.109e+014 1.000e+004 2.143e-002 8.457e-003 
9.270e-003 1.167e+008 1.110e+014 1.000e+004 1.939e-002 8.459e-003 
9.273e-003 1.168e+008 1.110e+014 1.000e+004 2.345e-002 8.462e-003 
9.277e-003 1.168e+008 1.110e+014 1.000e+004 1.739e-002 8.466e-003 
9.280e-003 1.167e+008 1.111e+014 1.000e+004 2.346e-002 8.469e-003 
9.284e-003 1.167e+008 1.111e+014 1.000e+004 2.151e-002 8.474e-003 
9.287e-003 1.164e+008 1.112e+014 1.000e+004 2.582e-002 8.479e-003 
9.291e-003 1.158e+008 1.112e+014 1.000e+004 1.825e-002 8.487e-003 
9.295e-003 1.157e+008 1.113e+014 1.000e+004 2.312e-002 8.491e-003 
9.298e-003 1.159e+008 1.111e+014 1.000e+004 2.200e-002 8.493e-003 
9.302e-003 1.159e+008 1.101e+014 1.000e+004 2.405e-002 8.497e-003 
9.305e-003 1.160e+008 1.101e+014 1.000e+004 1.814e-002 8.499e-003 
9.309e-003 1.163e+008 1.102e+014 1.000e+004 1.825e-002 8.501e-003 
9.313e-003 1.166e+008 1.102e+014 1.000e+004 2.176e-002 8.502e-003 
9.316e-003 1.169e+008 1.103e+014 1.000e+004 2.519e-002 8.504e-003 
9.320e-003 1.172e+008 1.104e+014 1.000e+004 1.949e-002 8.505e-003 
9.323e-003 1.176e+008 1.104e+014 1.000e+004 1.843e-002 8.506e-003 
9.327e-003 1.179e+008 1.105e+014 1.000e+004 2.202e-002 8.507e-003 
9.330e-003 1.183e+008 1.105e+014 1.000e+004 2.426e-002 8.509e-003 
9.334e-003 1.186e+008 1.106e+014 1.000e+004 1.990e-002 8.510e-003 
9.337e-003 1.189e+008 1.106e+014 1.000e+004 1.780e-002 8.511e-003 
9.340e-003 1.193e+008 1.106e+014 1.000e+004 2.380e-002 8.512e-003 
9.344e-003 1.196e+008 1.107e+014 1.000e+004 2.491e-002 8.513e-003 
9.347e-003 1.199e+008 1.107e+014 1.000e+004 1.989e-002 8.514e-003 
9.351e-003 1.203e+008 1.108e+014 1.000e+004 1.761e-002 8.515e-003 
9.354e-003 1.206e+008 1.108e+014 1.000e+004 2.303e-002 8.516e-003 
9.358e-003 1.210e+008 1.109e+014 1.000e+004 2.546e-002 8.518e-003 
9.361e-003 1.213e+008 1.109e+014 1.000e+004 2.023e-002 8.519e-003 
9.365e-003 1.215e+008 1.110e+014 1.000e+004 1.853e-002 8.521e-003 
9.368e-003 1.217e+008 1.111e+014 1.000e+004 2.328e-002 8.523e-003 
9.371e-003 1.220e+008 1.111e+014 1.000e+004 2.576e-002 8.524e-003 
9.375e-003 1.223e+008 1.112e+014 1.000e+004 2.095e-002 8.526e-003 
9.378e-003 1.225e+008 1.113e+014 1.000e+004 2.051e-002 8.527e-003 
9.382e-003 1.228e+008 1.113e+014 1.000e+004 2.346e-002 8.529e-003 
9.385e-003 1.230e+008 1.114e+014 1.000e+004 1.767e-002 8.531e-003 
9.388e-003 1.233e+008 1.115e+014 1.000e+004 2.251e-002 8.532e-003 
9.392e-003 1.234e+008 1.116e+014 1.000e+004 2.139e-002 8.535e-003 
9.395e-003 1.236e+008 1.117e+014 1.000e+004 2.343e-002 8.537e-003 
9.399e-003 1.238e+008 1.118e+014 1.000e+004 1.795e-002 8.539e-003 
9.402e-003 1.237e+008 1.118e+014 1.000e+004 2.437e-002 8.543e-003 
9.405e-003 1.231e+008 1.118e+014 1.000e+004 2.313e-002 8.551e-003 
9.409e-003 1.226e+008 1.120e+014 1.000e+004 2.361e-002 8.557e-003 
9.412e-003 1.223e+008 1.121e+014 1.000e+004 1.978e-002 8.563e-003 
9.416e-003 1.219e+008 1.123e+014 1.000e+004 1.948e-002 8.569e-003 
9.419e-003 1.213e+008 1.125e+014 1.000e+004 2.430e-002 8.576e-003 
9.423e-003 1.204e+008 1.128e+014 1.000e+004 2.648e-002 8.586e-003 
9.426e-003 1.195e+008 1.131e+014 1.000e+004 2.178e-002 8.596e-003 
9.429e-003 1.181e+008 1.135e+014 1.000e+004 2.236e-002 8.609e-003 
9.433e-003 1.158e+008 1.141e+014 1.000e+004 2.921e-002 8.628e-003 
9.436e-003 1.125e+008 1.116e+014 1.000e+004 3.301e-002 8.655e-003 
9.440e-003 1.102e+008 1.104e+014 1.000e+004 2.675e-002 8.674e-003 
9.443e-003 1.074e+008 1.091e+014 1.000e+004 2.716e-002 8.696e-003 
9.446e-003 1.053e+008 1.084e+014 1.000e+004 2.923e-002 8.714e-003 
9.450e-003 1.039e+008 1.075e+014 1.000e+004 2.905e-002 8.727e-003 
9.453e-003 1.031e+008 1.076e+014 1.000e+004 2.354e-002 8.736e-003 
9.456e-003 1.025e+008 1.077e+014 1.000e+004 2.050e-002 8.743e-003 
9.460e-003 1.023e+008 1.077e+014 1.000e+004 2.593e-002 8.748e-003 
9.463e-003 1.022e+008 1.078e+014 1.000e+004 2.813e-002 8.752e-003 
9.466e-003 1.020e+008 1.079e+014 1.000e+004 2.170e-002 8.757e-003 
9.470e-003 1.017e+008 1.080e+014 1.000e+004 2.126e-002 8.762e-003 
9.473e-003 1.014e+008 1.081e+014 1.000e+004 2.648e-002 8.768e-003 
9.476e-003 1.013e+008 1.082e+014 1.000e+004 1.817e-002 8.772e-003 
9.479e-003 1.013e+008 1.082e+014 1.000e+004 2.040e-002 8.774e-003 
9.482e-003 1.014e+008 1.083e+014 1.000e+004 2.299e-002 8.777e-003 
9.485e-003 1.015e+008 1.084e+014 1.000e+004 2.746e-002 8.779e-003 
9.488e-003 1.017e+008 1.079e+014 1.000e+004 2.852e-002 8.781e-003 
9.492e-003 1.019e+008 1.080e+014 1.000e+004 2.049e-002 8.783e-003 
9.495e-003 1.022e+008 1.080e+014 1.000e+004 1.951e-002 8.784e-003 
9.499e-003 1.025e+008 1.081e+014 1.000e+004 2.520e-002 8.786e-003 
9.502e-003 1.028e+008 1.081e+014 1.000e+004 2.866e-002 8.787e-003 
9.506e-003 1.031e+008 1.082e+014 1.000e+004 2.161e-002 8.789e-003 
9.509e-003 1.034e+008 1.082e+014 1.000e+004 2.003e-002 8.790e-003 
9.513e-003 1.037e+008 1.083e+014 1.000e+004 2.554e-002 8.792e-003 
9.517e-003 1.040e+008 1.083e+014 1.000e+004 2.792e-002 8.793e-003 
9.520e-003 1.042e+008 1.083e+014 1.000e+004 2.194e-002 8.795e-003 
9.524e-003 1.045e+008 1.084e+014 1.000e+004 2.004e-002 8.797e-003 
9.527e-003 1.046e+008 1.084e+014 1.000e+004 2.746e-002 8.799e-003 
9.531e-003 1.047e+008 1.085e+014 1.000e+004 2.901e-002 8.802e-003 
9.534e-003 1.047e+008 1.086e+014 1.000e+004 2.258e-002 8.806e-003 
9.538e-003 1.047e+008 1.087e+014 1.000e+004 2.186e-002 8.810e-003 
9.541e-003 1.043e+008 1.086e+014 1.000e+004 2.599e-002 8.815e-003 
9.545e-003 1.034e+008 1.086e+014 1.000e+004 1.968e-002 8.825e-003 
9.548e-003 1.024e+008 1.088e+014 1.000e+004 2.515e-002 8.836e-003 
9.552e-003 1.015e+008 1.072e+014 1.000e+004 1.075e-002 8.846e-003 
9.558e-003 1.005e+008 1.072e+014 1.000e+004 1.084e-002 8.859e-003 
9.564e-003 9.855e+007 1.074e+014 1.000e+004 1.149e-002 8.878e-003 
9.570e-003 9.753e+007 1.077e+014 1.000e+004 1.021e-002 8.891e-003 
9.577e-003 9.605e+007 1.081e+014 1.000e+004 9.783e-003 8.908e-003 
9.583e-003 9.538e+007 1.081e+014 1.000e+004 9.076e-003 8.919e-003 
9.589e-003 9.526e+007 1.084e+014 1.000e+004 8.346e-003 8.926e-003 
9.595e-003 9.550e+007 1.085e+014 1.000e+004 8.241e-003 8.930e-003 
9.601e-003 9.591e+007 1.086e+014 1.000e+004 8.331e-003 8.933e-003 
9.607e-003 9.643e+007 1.087e+014 1.000e+004 8.397e-003 8.936e-003 
9.614e-003 9.700e+007 1.088e+014 1.000e+004 8.394e-003 8.938e-003 
9.620e-003 9.771e+007 1.088e+014 1.000e+004 8.497e-003 8.939e-003 
9.626e-003 9.844e+007 1.089e+014 1.000e+004 8.377e-003 8.941e-003 
9.632e-003 9.917e+007 1.089e+014 1.000e+004 8.431e-003 8.942e-003 
9.638e-003 9.978e+007 1.089e+014 1.000e+004 8.610e-003 8.944e-003 
9.644e-003 1.004e+008 1.091e+014 1.000e+004 8.723e-003 8.946e-003 
9.651e-003 1.011e+008 1.091e+014 1.000e+004 8.593e-003 8.947e-003 
9.657e-003 1.019e+008 1.092e+014 1.000e+004 8.115e-003 8.948e-003 
9.663e-003 1.027e+008 1.092e+014 1.000e+004 8.532e-003 8.949e-003 
9.670e-003 1.034e+008 1.092e+014 1.000e+004 8.295e-003 8.950e-003 
9.676e-003 1.041e+008 1.093e+014 1.000e+004 8.495e-003 8.951e-003 
9.682e-003 1.049e+008 1.093e+014 1.000e+004 8.102e-003 8.953e-003 
9.689e-003 1.053e+008 1.092e+014 1.000e+004 8.938e-003 8.956e-003 
9.695e-003 1.059e+008 1.092e+014 1.000e+004 8.533e-003 8.958e-003 
9.701e-003 1.066e+008 1.093e+014 1.000e+004 8.616e-003 8.960e-003 
9.708e-003 1.073e+008 1.094e+014 1.000e+004 8.339e-003 8.961e-003 
9.714e-003 1.080e+008 1.094e+014 1.000e+004 8.524e-003 8.963e-003 
9.720e-003 1.087e+008 1.095e+014 1.000e+004 8.616e-003 8.964e-003 
9.727e-003 1.095e+008 1.096e+014 1.000e+004 9.285e-003 8.965e-003 
9.733e-003 1.099e+008 1.098e+014 1.000e+004 8.879e-003 8.969e-003 
9.739e-003 1.104e+008 1.100e+014 1.000e+004 8.415e-003 8.971e-003 
9.746e-003 1.110e+008 1.101e+014 1.000e+004 8.524e-003 8.973e-003 
9.752e-003 1.116e+008 1.102e+014 1.000e+004 8.417e-003 8.976e-003 
9.759e-003 1.123e+008 1.102e+014 1.000e+004 9.038e-003 8.978e-003 
9.765e-003 1.129e+008 1.103e+014 1.000e+004 8.439e-003 8.979e-003 
9.771e-003 1.130e+008 1.106e+014 1.000e+004 1.110e-002 8.985e-003 
9.778e-003 1.127e+008 1.109e+014 1.000e+004 9.953e-003 8.994e-003 
9.784e-003 1.126e+008 1.111e+014 1.000e+004 9.631e-003 9.001e-003 
9.790e-003 1.129e+008 1.112e+014 1.000e+004 9.337e-003 9.005e-003 
9.797e-003 1.133e+008 1.113e+014 1.000e+004 9.334e-003 9.008e-003 
9.803e-003 1.137e+008 1.115e+014 1.000e+004 9.638e-003 9.012e-003 
9.809e-003 1.142e+008 1.117e+014 1.000e+004 9.585e-003 9.015e-003 
9.816e-003 1.147e+008 1.118e+014 1.000e+004 8.752e-003 9.018e-003 
9.822e-003 1.151e+008 1.118e+014 1.000e+004 1.037e-002 9.022e-003 
9.828e-003 1.151e+008 1.120e+014 1.000e+004 9.646e-003 9.028e-003 
9.834e-003 1.150e+008 1.123e+014 1.000e+004 9.751e-003 9.034e-003 
9.840e-003 1.153e+008 1.125e+014 1.000e+004 9.538e-003 9.038e-003 
9.847e-003 1.157e+008 1.126e+014 1.000e+004 9.380e-003 9.042e-003 
9.853e-003 1.161e+008 1.128e+014 1.000e+004 9.065e-003 9.045e-003 
9.859e-003 1.164e+008 1.130e+014 1.000e+004 9.379e-003 9.049e-003 
9.865e-003 1.166e+008 1.132e+014 1.000e+004 1.006e-002 9.054e-003 
9.871e-003 1.164e+008 1.137e+014 1.000e+004 9.788e-003 9.062e-003 
9.877e-003 1.156e+008 1.144e+014 1.000e+004 1.352e-002 9.073e-003 
9.883e-003 1.133e+008 1.114e+014 1.000e+004 9.927e-003 9.095e-003 
9.889e-003 1.133e+008 1.116e+014 1.000e+004 8.583e-003 9.101e-003 
9.895e-003 1.133e+008 1.118e+014 1.000e+004 8.917e-003 9.106e-003 
9.901e-003 1.130e+008 1.119e+014 1.000e+004 9.226e-003 9.115e-003 
9.907e-003 1.131e+008 1.122e+014 1.000e+004 9.417e-003 9.120e-003 
9.914e-003 1.134e+008 1.124e+014 1.000e+004 8.552e-003 9.124e-003 
9.920e-003 1.119e+008 1.112e+014 1.000e+004 1.227e-002 9.141e-003 
9.926e-003 1.103e+008 1.102e+014 1.000e+004 9.501e-003 9.159e-003 
9.932e-003 1.106e+008 1.102e+014 1.000e+004 8.801e-003 9.163e-003 
9.939e-003 1.112e+008 1.103e+014 1.000e+004 8.244e-003 9.165e-003 
9.945e-003 1.118e+008 1.103e+014 1.000e+004 8.624e-003 9.167e-003 
9.951e-003 1.128e+008 1.103e+014 1.000e+004 8.810e-003 9.166e-003 
9.958e-003 1.136e+008 1.103e+014 1.000e+004 8.413e-003 9.167e-003 
9.964e-003 1.139e+008 1.103e+014 1.000e+004 9.039e-003 9.171e-003 
9.970e-003 1.142e+008 1.103e+014 1.000e+004 9.329e-003 9.175e-003 
9.977e-003 1.147e+008 1.103e+014 1.000e+004 8.420e-003 9.179e-003 
9.983e-003 1.152e+008 1.103e+014 1.000e+004 8.683e-003 9.182e-003 
9.989e-003 1.156e+008 1.104e+014 1.000e+004 8.486e-003 9.185e-003 
9.996e-003 1.160e+008 1.104e+014 1.000e+004 8.477e-003 9.188e-003 
1.000e-002 1.164e+008 1.100e+014 1.000e+004 8.658e-003 9.192e-003 
 
