# Supplementary material for: Strain rate dependency of dislocation plasticity
Source: Nat Commun. 2021 Mar 23;12:1845. doi: 10.1038/s41467-021-21939-1 (PMC7988163; doi:10.1038/s41467-021-21939-1)
Supplement: Supplementary file 3 — Supplementary Data 1 [file 41467_2021_21939_MOESM3_ESM.zip › Supplementary Data 1/DDDSimulationSet4/StrainRate=1e4s-1/InitialDislocationDensity=1.4e10m-2.dat]

#strain(1), stress(Pa), dislocation density(m-2), strain rate(s-1), mean dislocation velocity(km/s), plastic strain(1)
3.839e-004 5.439e+007 1.387e+010 1.000e+004 2.602e-001 7.447e-006 
6.731e-004 9.422e+007 1.387e+010 1.000e+004 4.202e-001 2.131e-005 
9.697e-004 1.342e+008 1.387e+010 1.000e+004 5.479e-001 4.161e-005 
1.260e-003 1.726e+008 1.387e+010 1.000e+004 6.464e-001 6.613e-005 
1.550e-003 2.105e+008 1.387e+010 1.000e+004 7.244e-001 9.426e-005 
1.840e-003 2.479e+008 1.387e+010 1.000e+004 7.864e-001 1.251e-004 
2.139e-003 2.861e+008 1.387e+010 1.000e+004 8.371e-001 1.593e-004 
2.447e-003 3.253e+008 1.387e+010 1.000e+004 8.778e-001 1.966e-004 
2.750e-003 3.635e+008 1.387e+010 1.000e+004 9.103e-001 2.348e-004 
3.080e-003 4.051e+008 1.387e+010 1.000e+004 9.381e-001 2.779e-004 
3.412e-003 4.467e+008 1.386e+010 1.000e+004 9.599e-001 3.224e-004 
3.744e-003 4.881e+008 1.387e+010 1.000e+004 9.753e-001 3.677e-004 
4.091e-003 5.313e+008 1.386e+010 1.000e+004 9.913e-001 4.158e-004 
4.423e-003 5.726e+008 1.386e+010 1.000e+004 1.001e+000 4.625e-004 
4.513e-003 5.838e+008 1.386e+010 1.000e+004 1.004e+000 4.752e-004 
4.596e-003 5.941e+008 1.386e+010 1.000e+004 1.005e+000 4.869e-004 
4.674e-003 6.038e+008 1.386e+010 1.000e+004 1.006e+000 4.980e-004 
4.763e-003 6.147e+008 1.386e+010 1.000e+004 1.008e+000 5.106e-004 
4.845e-003 6.250e+008 1.386e+010 1.000e+004 1.011e+000 5.224e-004 
4.934e-003 6.360e+008 1.386e+010 1.000e+004 1.014e+000 5.351e-004 
5.040e-003 6.492e+008 1.386e+010 1.000e+004 1.015e+000 5.502e-004 
5.149e-003 6.626e+008 1.386e+010 1.000e+004 1.015e+000 5.658e-004 
5.262e-003 6.767e+008 1.386e+010 1.000e+004 1.015e+000 5.820e-004 
5.393e-003 6.929e+008 1.386e+010 1.000e+004 1.019e+000 6.009e-004 
5.553e-003 7.127e+008 1.386e+010 1.000e+004 1.024e+000 6.239e-004 
5.731e-003 7.346e+008 1.386e+010 1.000e+004 1.026e+000 6.495e-004 
5.904e-003 7.560e+008 1.386e+010 1.000e+004 1.026e+000 6.745e-004 
6.085e-003 7.784e+008 1.386e+010 1.000e+004 1.026e+000 7.007e-004 
6.287e-003 8.033e+008 1.386e+010 1.000e+004 1.026e+000 7.300e-004 
6.490e-003 8.285e+008 1.386e+010 1.000e+004 1.029e+000 7.595e-004 
6.679e-003 8.519e+008 1.386e+010 1.000e+004 1.033e+000 7.870e-004 
6.852e-003 8.732e+008 1.386e+010 1.000e+004 1.035e+000 8.122e-004 
7.061e-003 8.991e+008 1.386e+010 1.000e+004 1.036e+000 8.427e-004 
7.244e-003 9.217e+008 1.386e+010 1.000e+004 1.036e+000 8.694e-004 
7.461e-003 9.484e+008 1.386e+010 1.000e+004 1.036e+000 9.010e-004 
7.647e-003 9.714e+008 1.386e+010 1.000e+004 1.036e+000 9.281e-004 
7.852e-003 9.967e+008 1.386e+010 1.000e+004 1.036e+000 9.581e-004 
8.062e-003 1.023e+009 1.386e+010 1.000e+004 1.036e+000 9.888e-004 
8.277e-003 1.049e+009 1.386e+010 1.000e+004 1.036e+000 1.020e-003 
8.476e-003 1.074e+009 1.386e+010 1.000e+004 1.036e+000 1.049e-003 
8.711e-003 1.103e+009 1.386e+010 1.000e+004 1.036e+000 1.084e-003 
8.901e-003 1.126e+009 1.386e+010 1.000e+004 1.036e+000 1.112e-003 
9.134e-003 1.155e+009 1.386e+010 1.000e+004 1.036e+000 1.146e-003 
9.342e-003 1.181e+009 1.386e+010 1.000e+004 1.036e+000 1.176e-003 
9.567e-003 1.208e+009 1.386e+010 1.000e+004 1.036e+000 1.209e-003 
9.786e-003 1.235e+009 1.386e+010 1.000e+004 1.036e+000 1.241e-003 
9.994e-003 1.261e+009 1.386e+010 1.000e+004 1.036e+000 1.272e-003 
1.023e-002 1.290e+009 1.386e+010 1.000e+004 1.036e+000 1.307e-003 
1.043e-002 1.315e+009 1.386e+010 1.000e+004 1.036e+000 1.336e-003 
1.067e-002 1.345e+009 1.386e+010 1.000e+004 1.036e+000 1.371e-003 
1.092e-002 1.375e+009 1.386e+010 1.000e+004 1.037e+000 1.407e-003 
1.112e-002 1.400e+009 1.386e+010 1.000e+004 1.036e+000 1.436e-003 
1.135e-002 1.428e+009 1.386e+010 1.000e+004 1.036e+000 1.470e-003 
1.157e-002 1.455e+009 1.386e+010 1.000e+004 1.036e+000 1.503e-003 
1.179e-002 1.482e+009 1.386e+010 1.000e+004 1.036e+000 1.535e-003 
1.203e-002 1.512e+009 1.386e+010 1.000e+004 1.037e+000 1.570e-003 
1.222e-002 1.536e+009 1.386e+010 1.000e+004 1.036e+000 1.598e-003 
1.236e-002 1.553e+009 1.386e+010 1.000e+004 1.036e+000 1.619e-003 
1.250e-002 1.570e+009 1.386e+010 1.000e+004 1.037e+000 1.639e-003 
1.262e-002 1.585e+009 1.386e+010 1.000e+004 1.037e+000 1.657e-003 
1.272e-002 1.597e+009 1.386e+010 1.000e+004 1.036e+000 1.671e-003 
1.283e-002 1.611e+009 1.386e+010 1.000e+004 1.037e+000 1.688e-003 
1.294e-002 1.624e+009 1.386e+010 1.000e+004 1.037e+000 1.703e-003 
1.303e-002 1.636e+009 1.386e+010 1.000e+004 1.036e+000 1.717e-003 
1.313e-002 1.648e+009 1.386e+010 1.000e+004 1.037e+000 1.732e-003 
1.323e-002 1.660e+009 1.386e+010 1.000e+004 1.037e+000 1.746e-003 
1.332e-002 1.672e+009 1.386e+010 1.000e+004 1.037e+000 1.760e-003 
1.342e-002 1.683e+009 1.386e+010 1.000e+004 1.036e+000 1.774e-003 
1.353e-002 1.697e+009 1.386e+010 1.000e+004 1.037e+000 1.790e-003 
1.362e-002 1.709e+009 1.386e+010 1.000e+004 1.037e+000 1.804e-003 
1.371e-002 1.719e+009 1.386e+010 1.000e+004 1.037e+000 1.816e-003 
1.380e-002 1.731e+009 1.386e+010 1.000e+004 1.037e+000 1.831e-003 
1.390e-002 1.743e+009 1.386e+010 1.000e+004 1.037e+000 1.844e-003 
1.397e-002 1.752e+009 1.386e+010 1.000e+004 1.037e+000 1.855e-003 
1.407e-002 1.763e+009 1.386e+010 1.000e+004 1.037e+000 1.869e-003 
1.415e-002 1.773e+009 1.386e+010 1.000e+004 1.037e+000 1.881e-003 
1.423e-002 1.783e+009 1.386e+010 1.000e+004 1.037e+000 1.893e-003 
1.431e-002 1.794e+009 1.386e+010 1.000e+004 1.037e+000 1.905e-003 
1.438e-002 1.803e+009 1.386e+010 1.000e+004 1.037e+000 1.916e-003 
1.446e-002 1.812e+009 1.386e+010 1.000e+004 1.037e+000 1.927e-003 
1.454e-002 1.822e+009 1.386e+010 1.000e+004 1.037e+000 1.938e-003 
1.462e-002 1.832e+009 1.386e+010 1.000e+004 1.037e+000 1.950e-003 
1.469e-002 1.841e+009 1.386e+010 1.000e+004 1.037e+000 1.961e-003 
1.477e-002 1.850e+009 1.386e+010 1.000e+004 1.037e+000 1.972e-003 
1.485e-002 1.860e+009 1.386e+010 1.000e+004 1.037e+000 1.983e-003 
1.492e-002 1.869e+009 1.386e+010 1.000e+004 1.037e+000 1.995e-003 
1.500e-002 1.878e+009 1.386e+010 1.000e+004 1.037e+000 2.006e-003 
1.507e-002 1.887e+009 1.386e+010 1.000e+004 1.037e+000 2.016e-003 
1.515e-002 1.898e+009 1.386e+010 1.000e+004 1.037e+000 2.029e-003 
1.523e-002 1.907e+009 1.386e+010 1.000e+004 1.037e+000 2.039e-003 
1.531e-002 1.916e+009 1.386e+010 1.000e+004 1.037e+000 2.051e-003 
1.538e-002 1.926e+009 1.386e+010 1.000e+004 1.037e+000 2.062e-003 
1.546e-002 1.935e+009 1.386e+010 1.000e+004 1.037e+000 2.073e-003 
1.553e-002 1.944e+009 1.386e+010 1.000e+004 1.037e+000 2.084e-003 
1.561e-002 1.954e+009 1.386e+010 1.000e+004 1.037e+000 2.095e-003 
1.569e-002 1.964e+009 1.386e+010 1.000e+004 1.037e+000 2.107e-003 
1.576e-002 1.973e+009 1.386e+010 1.000e+004 1.037e+000 2.118e-003 
1.584e-002 1.983e+009 1.386e+010 1.000e+004 1.037e+000 2.130e-003 
1.592e-002 1.992e+009 1.386e+010 1.000e+004 1.037e+000 2.140e-003 
1.599e-002 2.001e+009 1.386e+010 1.000e+004 1.037e+000 2.152e-003 
1.607e-002 2.010e+009 1.386e+010 1.000e+004 1.037e+000 2.163e-003 
1.614e-002 2.020e+009 1.386e+010 1.000e+004 1.037e+000 2.174e-003 
1.622e-002 2.029e+009 1.386e+010 1.000e+004 1.037e+000 2.185e-003 
1.629e-002 2.038e+009 1.386e+010 1.000e+004 1.037e+000 2.196e-003 
1.637e-002 2.047e+009 1.386e+010 1.000e+004 1.037e+000 2.207e-003 
1.644e-002 2.056e+009 1.386e+010 1.000e+004 1.037e+000 2.217e-003 
1.652e-002 2.066e+009 1.386e+010 1.000e+004 1.037e+000 2.229e-003 
1.659e-002 2.075e+009 1.386e+010 1.000e+004 1.037e+000 2.240e-003 
1.667e-002 2.085e+009 1.386e+010 1.000e+004 1.037e+000 2.251e-003 
1.674e-002 2.094e+009 1.386e+010 1.000e+004 1.037e+000 2.262e-003 
 
