# Supplementary material for: Strain rate dependency of dislocation plasticity
Source: Nat Commun. 2021 Mar 23;12:1845. doi: 10.1038/s41467-021-21939-1 (PMC7988163; doi:10.1038/s41467-021-21939-1)
Supplement: Supplementary file 3 — Supplementary Data 1 [file 41467_2021_21939_MOESM3_ESM.zip › Supplementary Data 1/DDDSimulationSet4/StrainRate=1e4s-1/InitialDislocationDensity=2.0e13m-2.dat]

#strain(1), stress(Pa), dislocation density(m-2), strain rate(s-1), mean dislocation velocity(km/s), plastic strain(1)
1.402e-005 1.474e+006 1.999e+013 1.000e+004 2.418e-002 3.805e-006 
2.616e-005 2.053e+006 2.005e+013 1.000e+004 2.403e-002 1.195e-005 
3.732e-005 2.681e+006 2.003e+013 1.000e+004 1.825e-002 1.877e-005 
4.529e-005 3.304e+006 2.004e+013 1.000e+004 1.339e-002 2.244e-005 
5.183e-005 3.789e+006 2.005e+013 1.000e+004 1.361e-002 2.562e-005 
6.337e-005 4.609e+006 2.003e+013 1.000e+004 1.900e-002 3.148e-005 
7.483e-005 5.061e+006 1.986e+013 1.000e+004 1.910e-002 3.982e-005 
8.725e-005 5.622e+006 1.982e+013 1.000e+004 1.649e-002 4.835e-005 
1.000e-004 6.533e+006 1.985e+013 1.000e+004 1.174e-002 5.485e-005 
1.125e-004 7.358e+006 1.986e+013 1.000e+004 1.093e-002 6.154e-005 
1.244e-004 8.157e+006 1.977e+013 1.000e+004 1.283e-002 6.799e-005 
1.344e-004 8.735e+006 1.978e+013 1.000e+004 9.402e-003 7.399e-005 
1.467e-004 9.430e+006 1.967e+013 1.000e+004 1.161e-002 8.144e-005 
1.597e-004 1.038e+007 1.964e+013 1.000e+004 1.757e-002 8.789e-005 
1.741e-004 1.157e+007 1.963e+013 1.000e+004 1.148e-002 9.409e-005 
1.898e-004 1.277e+007 1.965e+013 1.000e+004 1.293e-002 1.015e-004 
2.065e-004 1.398e+007 1.969e+013 1.000e+004 1.469e-002 1.098e-004 
2.230e-004 1.520e+007 1.971e+013 1.000e+004 1.487e-002 1.178e-004 
2.386e-004 1.655e+007 1.970e+013 1.000e+004 1.285e-002 1.242e-004 
2.540e-004 1.781e+007 1.974e+013 1.000e+004 1.047e-002 1.308e-004 
2.667e-004 1.895e+007 1.974e+013 1.000e+004 8.950e-003 1.356e-004 
2.763e-004 1.994e+007 1.973e+013 1.000e+004 8.331e-003 1.384e-004 
2.832e-004 2.066e+007 1.972e+013 1.000e+004 1.004e-002 1.403e-004 
2.988e-004 2.191e+007 1.963e+013 1.000e+004 1.535e-002 1.472e-004 
3.143e-004 2.336e+007 1.963e+013 1.000e+004 1.273e-002 1.528e-004 
3.291e-004 2.489e+007 1.965e+013 1.000e+004 1.920e-002 1.570e-004 
3.440e-004 2.654e+007 1.966e+013 1.000e+004 1.732e-002 1.605e-004 
3.585e-004 2.815e+007 1.969e+013 1.000e+004 1.875e-002 1.638e-004 
3.692e-004 2.925e+007 1.968e+013 1.000e+004 9.161e-003 1.669e-004 
3.776e-004 3.011e+007 1.969e+013 1.000e+004 8.270e-003 1.693e-004 
3.863e-004 3.105e+007 1.971e+013 1.000e+004 9.020e-003 1.715e-004 
3.936e-004 3.187e+007 1.972e+013 1.000e+004 8.679e-003 1.732e-004 
4.059e-004 3.322e+007 1.962e+013 1.000e+004 1.816e-002 1.762e-004 
4.187e-004 3.456e+007 1.963e+013 1.000e+004 1.835e-002 1.796e-004 
4.312e-004 3.595e+007 1.965e+013 1.000e+004 1.926e-002 1.825e-004 
4.434e-004 3.738e+007 1.968e+013 1.000e+004 1.628e-002 1.848e-004 
4.567e-004 3.900e+007 1.967e+013 1.000e+004 1.189e-002 1.869e-004 
4.686e-004 4.046e+007 1.969e+013 1.000e+004 1.025e-002 1.887e-004 
4.802e-004 4.179e+007 1.971e+013 1.000e+004 1.308e-002 1.912e-004 
4.943e-004 4.323e+007 1.970e+013 1.000e+004 1.842e-002 1.953e-004 
5.089e-004 4.465e+007 1.973e+013 1.000e+004 1.853e-002 2.001e-004 
5.231e-004 4.611e+007 1.977e+013 1.000e+004 1.939e-002 2.041e-004 
5.371e-004 4.772e+007 1.980e+013 1.000e+004 1.931e-002 2.070e-004 
5.515e-004 4.933e+007 1.792e+013 1.000e+004 1.087e-002 2.103e-004 
5.672e-004 5.072e+007 1.787e+013 1.000e+004 1.020e-002 2.164e-004 
5.829e-004 5.192e+007 1.788e+013 1.000e+004 9.780e-003 2.238e-004 
6.067e-004 5.394e+007 1.795e+013 1.000e+004 8.909e-003 2.336e-004 
6.237e-004 5.501e+007 1.791e+013 1.000e+004 1.234e-002 2.432e-004 
6.481e-004 5.575e+007 1.784e+013 1.000e+004 1.096e-002 2.625e-004 
6.826e-004 5.777e+007 1.799e+013 1.000e+004 1.064e-002 2.830e-004 
7.093e-004 5.713e+007 1.801e+013 1.000e+004 1.175e-002 3.141e-004 
7.284e-004 5.661e+007 1.821e+013 1.000e+004 1.473e-002 3.368e-004 
7.326e-004 5.630e+007 1.829e+013 1.000e+004 2.445e-002 3.432e-004 
7.591e-004 5.464e+007 1.798e+013 1.000e+004 1.382e-002 3.812e-004 
7.905e-004 5.433e+007 1.808e+013 1.000e+004 1.141e-002 4.146e-004 
8.133e-004 5.519e+007 1.816e+013 1.000e+004 1.107e-002 4.315e-004 
8.390e-004 5.643e+007 1.834e+013 1.000e+004 8.586e-003 4.486e-004 
8.597e-004 5.806e+007 1.845e+013 1.000e+004 9.130e-003 4.580e-004 
8.795e-004 5.931e+007 1.856e+013 1.000e+004 9.407e-003 4.692e-004 
8.963e-004 6.006e+007 1.839e+013 1.000e+004 1.173e-002 4.808e-004 
9.089e-004 6.065e+007 1.841e+013 1.000e+004 1.165e-002 4.894e-004 
9.195e-004 6.110e+007 1.845e+013 1.000e+004 1.107e-002 4.968e-004 
9.386e-004 6.109e+007 1.850e+013 1.000e+004 1.160e-002 5.160e-004 
9.605e-004 6.138e+007 1.869e+013 1.000e+004 1.021e-002 5.359e-004 
9.813e-004 6.225e+007 1.886e+013 1.000e+004 9.300e-003 5.506e-004 
9.994e-004 6.306e+007 1.906e+013 1.000e+004 1.007e-002 5.631e-004 
1.016e-003 6.418e+007 1.909e+013 1.000e+004 1.171e-002 5.719e-004 
1.032e-003 6.521e+007 1.901e+013 1.000e+004 1.132e-002 5.807e-004 
1.047e-003 6.618e+007 1.899e+013 1.000e+004 1.079e-002 5.888e-004 
1.061e-003 6.698e+007 1.906e+013 1.000e+004 1.019e-002 5.977e-004 
1.075e-003 6.787e+007 1.919e+013 1.000e+004 9.107e-003 6.056e-004 
1.089e-003 6.893e+007 1.930e+013 1.000e+004 8.528e-003 6.118e-004 
1.102e-003 7.005e+007 1.940e+013 1.000e+004 8.338e-003 6.170e-004 
1.114e-003 7.117e+007 1.950e+013 1.000e+004 8.190e-003 6.219e-004 
1.133e-003 7.241e+007 1.946e+013 1.000e+004 1.160e-002 6.318e-004 
1.153e-003 7.162e+007 1.930e+013 1.000e+004 1.352e-002 6.576e-004 
1.174e-003 7.043e+007 1.950e+013 1.000e+004 1.365e-002 6.864e-004 
1.190e-003 6.945e+007 1.964e+013 1.000e+004 1.419e-002 7.091e-004 
1.207e-003 6.808e+007 1.991e+013 1.000e+004 1.309e-002 7.362e-004 
1.224e-003 6.691e+007 2.024e+013 1.000e+004 1.336e-002 7.609e-004 
1.240e-003 6.564e+007 2.062e+013 1.000e+004 1.311e-002 7.855e-004 
1.257e-003 6.490e+007 2.096e+013 1.000e+004 1.291e-002 8.083e-004 
1.280e-003 6.493e+007 2.133e+013 1.000e+004 1.119e-002 8.305e-004 
1.303e-003 6.558e+007 2.168e+013 1.000e+004 1.031e-002 8.491e-004 
1.325e-003 6.592e+007 2.202e+013 1.000e+004 9.898e-003 8.690e-004 
1.339e-003 6.532e+007 2.165e+013 1.000e+004 1.267e-002 8.868e-004 
1.349e-003 6.551e+007 2.144e+013 1.000e+004 1.217e-002 8.962e-004 
1.359e-003 6.569e+007 2.141e+013 1.000e+004 1.084e-002 9.050e-004 
1.370e-003 6.609e+007 2.141e+013 1.000e+004 1.137e-002 9.131e-004 
1.383e-003 6.664e+007 2.142e+013 1.000e+004 1.050e-002 9.219e-004 
1.396e-003 6.687e+007 2.141e+013 1.000e+004 1.109e-002 9.337e-004 
1.409e-003 6.728e+007 2.138e+013 1.000e+004 1.318e-002 9.438e-004 
1.422e-003 6.770e+007 2.133e+013 1.000e+004 1.218e-002 9.538e-004 
1.435e-003 6.816e+007 2.133e+013 1.000e+004 1.096e-002 9.637e-004 
1.448e-003 6.866e+007 2.133e+013 1.000e+004 1.118e-002 9.734e-004 
1.461e-003 6.906e+007 2.144e+013 1.000e+004 1.059e-002 9.835e-004 
1.474e-003 6.908e+007 2.150e+013 1.000e+004 1.375e-002 9.960e-004 
1.486e-003 6.828e+007 2.123e+013 1.000e+004 1.346e-002 1.013e-003 
1.497e-003 6.839e+007 2.132e+013 1.000e+004 1.147e-002 1.024e-003 
1.508e-003 6.834e+007 2.139e+013 1.000e+004 1.246e-002 1.035e-003 
1.518e-003 6.811e+007 2.151e+013 1.000e+004 1.359e-002 1.047e-003 
1.527e-003 6.784e+007 2.154e+013 1.000e+004 1.486e-002 1.058e-003 
1.537e-003 6.744e+007 2.153e+013 1.000e+004 1.322e-002 1.071e-003 
1.549e-003 6.706e+007 2.160e+013 1.000e+004 1.121e-002 1.085e-003 
1.561e-003 6.723e+007 2.177e+013 1.000e+004 1.061e-002 1.096e-003 
1.575e-003 6.697e+007 2.177e+013 1.000e+004 1.257e-002 1.111e-003 
1.584e-003 6.601e+007 2.140e+013 1.000e+004 1.478e-002 1.127e-003 
1.597e-003 6.572e+007 2.110e+013 1.000e+004 1.194e-002 1.142e-003 
1.612e-003 6.593e+007 2.090e+013 1.000e+004 1.037e-002 1.156e-003 
1.624e-003 6.672e+007 2.079e+013 1.000e+004 1.183e-002 1.162e-003 
1.633e-003 6.727e+007 2.059e+013 1.000e+004 1.262e-002 1.167e-003 
1.641e-003 6.753e+007 2.055e+013 1.000e+004 1.152e-002 1.174e-003 
1.649e-003 6.785e+007 2.044e+013 1.000e+004 1.243e-002 1.180e-003 
1.657e-003 6.775e+007 2.034e+013 1.000e+004 1.362e-002 1.189e-003 
1.664e-003 6.750e+007 2.022e+013 1.000e+004 1.436e-002 1.197e-003 
1.673e-003 6.698e+007 2.015e+013 1.000e+004 1.617e-002 1.209e-003 
1.682e-003 6.580e+007 1.992e+013 1.000e+004 1.904e-002 1.227e-003 
1.692e-003 6.439e+007 1.970e+013 1.000e+004 1.719e-002 1.247e-003 
1.702e-003 6.347e+007 1.958e+013 1.000e+004 1.536e-002 1.263e-003 
1.713e-003 6.290e+007 1.948e+013 1.000e+004 1.471e-002 1.278e-003 
1.724e-003 6.243e+007 1.938e+013 1.000e+004 1.421e-002 1.292e-003 
1.736e-003 6.189e+007 1.925e+013 1.000e+004 1.414e-002 1.308e-003 
1.748e-003 6.195e+007 1.928e+013 1.000e+004 1.301e-002 1.320e-003 
1.759e-003 6.243e+007 1.936e+013 1.000e+004 1.059e-002 1.327e-003 
1.770e-003 6.302e+007 1.943e+013 1.000e+004 1.166e-002 1.334e-003 
1.781e-003 6.366e+007 1.951e+013 1.000e+004 1.132e-002 1.341e-003 
1.792e-003 6.447e+007 1.957e+013 1.000e+004 1.048e-002 1.346e-003 
1.802e-003 6.530e+007 1.963e+013 1.000e+004 9.885e-003 1.351e-003 
1.813e-003 6.586e+007 1.963e+013 1.000e+004 1.238e-002 1.357e-003 
1.823e-003 6.607e+007 1.969e+013 1.000e+004 1.243e-002 1.366e-003 
1.829e-003 6.618e+007 1.978e+013 1.000e+004 1.462e-002 1.372e-003 
1.835e-003 6.630e+007 1.985e+013 1.000e+004 1.386e-002 1.376e-003 
1.839e-003 6.648e+007 1.991e+013 1.000e+004 1.477e-002 1.379e-003 
1.844e-003 6.666e+007 1.997e+013 1.000e+004 1.455e-002 1.383e-003 
1.851e-003 6.665e+007 1.991e+013 1.000e+004 1.273e-002 1.390e-003 
1.859e-003 6.630e+007 1.989e+013 1.000e+004 1.417e-002 1.400e-003 
1.869e-003 6.628e+007 1.996e+013 1.000e+004 1.168e-002 1.411e-003 
1.879e-003 6.646e+007 2.008e+013 1.000e+004 1.155e-002 1.419e-003 
1.889e-003 6.669e+007 2.010e+013 1.000e+004 1.225e-002 1.428e-003 
1.899e-003 6.699e+007 2.009e+013 1.000e+004 1.261e-002 1.436e-003 
1.909e-003 6.707e+007 2.010e+013 1.000e+004 1.287e-002 1.445e-003 
1.919e-003 6.701e+007 2.000e+013 1.000e+004 1.568e-002 1.455e-003 
1.928e-003 6.705e+007 2.003e+013 1.000e+004 1.275e-002 1.464e-003 
1.937e-003 6.700e+007 2.006e+013 1.000e+004 1.358e-002 1.473e-003 
1.946e-003 6.668e+007 2.007e+013 1.000e+004 1.466e-002 1.485e-003 
1.955e-003 6.624e+007 2.011e+013 1.000e+004 1.439e-002 1.497e-003 
1.964e-003 6.577e+007 2.015e+013 1.000e+004 1.438e-002 1.509e-003 
1.973e-003 6.527e+007 2.026e+013 1.000e+004 1.378e-002 1.522e-003 
1.982e-003 6.479e+007 2.041e+013 1.000e+004 1.243e-002 1.534e-003 
1.992e-003 6.442e+007 2.057e+013 1.000e+004 1.269e-002 1.546e-003 
2.002e-003 6.391e+007 2.058e+013 1.000e+004 1.291e-002 1.560e-003 
2.010e-003 6.376e+007 2.069e+013 1.000e+004 1.160e-002 1.568e-003 
2.017e-003 6.377e+007 2.080e+013 1.000e+004 1.113e-002 1.576e-003 
2.025e-003 6.379e+007 2.092e+013 1.000e+004 9.907e-003 1.584e-003 
2.033e-003 6.395e+007 2.104e+013 1.000e+004 1.084e-002 1.590e-003 
2.040e-003 6.413e+007 2.113e+013 1.000e+004 1.185e-002 1.596e-003 
2.047e-003 6.431e+007 2.125e+013 1.000e+004 1.096e-002 1.602e-003 
2.054e-003 6.443e+007 2.135e+013 1.000e+004 1.208e-002 1.608e-003 
2.061e-003 6.448e+007 2.142e+013 1.000e+004 1.237e-002 1.615e-003 
2.068e-003 6.434e+007 2.146e+013 1.000e+004 1.355e-002 1.623e-003 
2.076e-003 6.428e+007 2.157e+013 1.000e+004 1.172e-002 1.631e-003 
2.083e-003 6.360e+007 2.142e+013 1.000e+004 1.583e-002 1.643e-003 
2.091e-003 6.330e+007 2.145e+013 1.000e+004 1.420e-002 1.653e-003 
2.097e-003 6.303e+007 2.090e+013 1.000e+004 1.603e-002 1.661e-003 
2.112e-003 6.277e+007 2.057e+013 1.000e+004 1.227e-002 1.678e-003 
2.121e-003 6.304e+007 2.062e+013 1.000e+004 1.154e-002 1.685e-003 
2.129e-003 6.334e+007 2.066e+013 1.000e+004 1.193e-002 1.691e-003 
2.139e-003 6.311e+007 2.009e+013 1.000e+004 1.639e-002 1.703e-003 
2.148e-003 6.294e+007 1.995e+013 1.000e+004 1.262e-002 1.712e-003 
2.157e-003 6.297e+007 1.992e+013 1.000e+004 1.392e-002 1.721e-003 
2.164e-003 6.244e+007 1.984e+013 1.000e+004 1.669e-002 1.732e-003 
2.172e-003 6.124e+007 1.967e+013 1.000e+004 2.237e-002 1.749e-003 
2.181e-003 5.978e+007 1.959e+013 1.000e+004 1.870e-002 1.767e-003 
2.189e-003 5.842e+007 1.950e+013 1.000e+004 1.933e-002 1.785e-003 
2.198e-003 5.724e+007 1.952e+013 1.000e+004 1.667e-002 1.802e-003 
2.207e-003 5.643e+007 1.961e+013 1.000e+004 1.540e-002 1.816e-003 
2.215e-003 5.598e+007 1.970e+013 1.000e+004 1.357e-002 1.827e-003 
2.221e-003 5.594e+007 1.975e+013 1.000e+004 1.442e-002 1.834e-003 
2.227e-003 5.593e+007 1.971e+013 1.000e+004 1.590e-002 1.840e-003 
2.236e-003 5.578e+007 1.952e+013 1.000e+004 1.558e-002 1.850e-003 
2.245e-003 5.536e+007 1.941e+013 1.000e+004 1.637e-002 1.861e-003 
2.253e-003 5.478e+007 1.938e+013 1.000e+004 1.622e-002 1.874e-003 
2.260e-003 5.434e+007 1.930e+013 1.000e+004 2.247e-002 1.884e-003 
2.266e-003 5.420e+007 1.921e+013 1.000e+004 2.044e-002 1.891e-003 
2.272e-003 5.393e+007 1.917e+013 1.000e+004 2.052e-002 1.898e-003 
2.277e-003 5.381e+007 1.914e+013 1.000e+004 1.898e-002 1.905e-003 
2.284e-003 5.378e+007 1.913e+013 1.000e+004 1.987e-002 1.911e-003 
2.290e-003 5.364e+007 1.888e+013 1.000e+004 2.069e-002 1.918e-003 
2.296e-003 5.358e+007 1.887e+013 1.000e+004 2.052e-002 1.925e-003 
2.302e-003 5.348e+007 1.887e+013 1.000e+004 1.751e-002 1.932e-003 
2.308e-003 5.338e+007 1.888e+013 1.000e+004 2.032e-002 1.939e-003 
2.314e-003 5.345e+007 1.889e+013 1.000e+004 1.765e-002 1.944e-003 
2.320e-003 5.385e+007 1.892e+013 1.000e+004 1.279e-002 1.948e-003 
2.326e-003 5.433e+007 1.894e+013 1.000e+004 1.546e-002 1.950e-003 
2.332e-003 5.483e+007 1.895e+013 1.000e+004 1.443e-002 1.953e-003 
2.338e-003 5.528e+007 1.897e+013 1.000e+004 1.365e-002 1.955e-003 
2.344e-003 5.563e+007 1.896e+013 1.000e+004 1.589e-002 1.959e-003 
2.349e-003 5.588e+007 1.891e+013 1.000e+004 1.583e-002 1.963e-003 
2.355e-003 5.597e+007 1.890e+013 1.000e+004 1.457e-002 1.968e-003 
2.361e-003 5.618e+007 1.890e+013 1.000e+004 1.517e-002 1.972e-003 
2.366e-003 5.650e+007 1.890e+013 1.000e+004 1.355e-002 1.975e-003 
2.372e-003 5.687e+007 1.877e+013 1.000e+004 1.682e-002 1.978e-003 
2.377e-003 5.738e+007 1.871e+013 1.000e+004 1.745e-002 1.980e-003 
2.386e-003 5.798e+007 1.833e+013 1.000e+004 8.940e-003 1.984e-003 
2.394e-003 5.850e+007 1.812e+013 1.000e+004 1.020e-002 1.989e-003 
2.403e-003 5.905e+007 1.810e+013 1.000e+004 9.349e-003 1.994e-003 
2.411e-003 5.958e+007 1.808e+013 1.000e+004 1.115e-002 1.999e-003 
2.420e-003 5.993e+007 1.805e+013 1.000e+004 9.873e-003 2.005e-003 
2.428e-003 6.044e+007 1.808e+013 1.000e+004 1.024e-002 2.010e-003 
2.436e-003 6.105e+007 1.811e+013 1.000e+004 9.129e-003 2.014e-003 
2.445e-003 6.177e+007 1.816e+013 1.000e+004 8.613e-003 2.017e-003 
2.453e-003 6.253e+007 1.821e+013 1.000e+004 8.544e-003 2.021e-003 
2.462e-003 6.329e+007 1.821e+013 1.000e+004 8.948e-003 2.024e-003 
2.471e-003 6.407e+007 1.827e+013 1.000e+004 9.123e-003 2.027e-003 
2.479e-003 6.473e+007 1.828e+013 1.000e+004 9.895e-003 2.031e-003 
2.488e-003 6.544e+007 1.832e+013 1.000e+004 9.799e-003 2.035e-003 
2.496e-003 6.610e+007 1.836e+013 1.000e+004 1.020e-002 2.039e-003 
2.505e-003 6.667e+007 1.841e+013 1.000e+004 1.006e-002 2.044e-003 
2.514e-003 6.726e+007 1.847e+013 1.000e+004 9.724e-003 2.048e-003 
2.522e-003 6.787e+007 1.852e+013 1.000e+004 9.424e-003 2.052e-003 
2.531e-003 6.843e+007 1.858e+013 1.000e+004 9.889e-003 2.057e-003 
2.539e-003 6.899e+007 1.853e+013 1.000e+004 1.190e-002 2.062e-003 
2.548e-003 6.935e+007 1.857e+013 1.000e+004 1.116e-002 2.068e-003 
2.556e-003 6.972e+007 1.864e+013 1.000e+004 1.087e-002 2.074e-003 
2.565e-003 7.009e+007 1.872e+013 1.000e+004 1.080e-002 2.080e-003 
2.574e-003 7.047e+007 1.882e+013 1.000e+004 1.054e-002 2.086e-003 
2.582e-003 7.065e+007 1.887e+013 1.000e+004 1.116e-002 2.093e-003 
2.591e-003 7.081e+007 1.897e+013 1.000e+004 1.062e-002 2.101e-003 
2.600e-003 7.106e+007 1.906e+013 1.000e+004 1.050e-002 2.108e-003 
2.608e-003 7.123e+007 1.908e+013 1.000e+004 1.159e-002 2.115e-003 
2.617e-003 7.108e+007 1.895e+013 1.000e+004 1.312e-002 2.125e-003 
2.625e-003 7.092e+007 1.878e+013 1.000e+004 1.446e-002 2.134e-003 
2.634e-003 7.099e+007 1.871e+013 1.000e+004 1.241e-002 2.143e-003 
2.642e-003 7.116e+007 1.864e+013 1.000e+004 1.343e-002 2.150e-003 
2.651e-003 7.119e+007 1.833e+013 1.000e+004 1.137e-002 2.158e-003 
2.660e-003 7.137e+007 1.843e+013 1.000e+004 1.046e-002 2.166e-003 
2.668e-003 7.159e+007 1.855e+013 1.000e+004 1.175e-002 2.172e-003 
2.675e-003 7.164e+007 1.868e+013 1.000e+004 1.171e-002 2.180e-003 
2.684e-003 7.175e+007 1.880e+013 1.000e+004 1.028e-002 2.187e-003 
2.692e-003 7.223e+007 1.886e+013 1.000e+004 9.272e-003 2.192e-003 
2.701e-003 7.260e+007 1.896e+013 1.000e+004 1.010e-002 2.198e-003 
2.709e-003 7.288e+007 1.908e+013 1.000e+004 9.981e-003 2.205e-003 
2.718e-003 7.331e+007 1.920e+013 1.000e+004 9.337e-003 2.211e-003 
2.726e-003 7.367e+007 1.931e+013 1.000e+004 1.128e-002 2.216e-003 
2.732e-003 7.375e+007 1.935e+013 1.000e+004 1.474e-002 2.222e-003 
2.738e-003 7.374e+007 1.898e+013 1.000e+004 1.699e-002 2.228e-003 
2.744e-003 7.373e+007 1.902e+013 1.000e+004 1.387e-002 2.233e-003 
2.749e-003 7.375e+007 1.911e+013 1.000e+004 1.520e-002 2.239e-003 
2.753e-003 7.369e+007 1.917e+013 1.000e+004 1.350e-002 2.243e-003 
2.758e-003 7.325e+007 1.910e+013 1.000e+004 1.819e-002 2.252e-003 
2.764e-003 7.250e+007 1.913e+013 1.000e+004 1.871e-002 2.262e-003 
2.769e-003 7.189e+007 1.918e+013 1.000e+004 1.816e-002 2.271e-003 
2.773e-003 7.146e+007 1.925e+013 1.000e+004 1.716e-002 2.279e-003 
2.778e-003 7.116e+007 1.932e+013 1.000e+004 1.690e-002 2.285e-003 
2.782e-003 7.102e+007 1.940e+013 1.000e+004 1.491e-002 2.290e-003 
2.786e-003 7.089e+007 1.946e+013 1.000e+004 1.543e-002 2.296e-003 
2.791e-003 7.063e+007 1.954e+013 1.000e+004 1.747e-002 2.302e-003 
2.796e-003 7.041e+007 1.961e+013 1.000e+004 1.522e-002 2.308e-003 
2.800e-003 7.021e+007 1.969e+013 1.000e+004 1.467e-002 2.314e-003 
2.805e-003 7.000e+007 1.979e+013 1.000e+004 1.562e-002 2.321e-003 
2.811e-003 6.964e+007 1.986e+013 1.000e+004 1.829e-002 2.329e-003 
2.816e-003 6.929e+007 1.994e+013 1.000e+004 1.753e-002 2.336e-003 
2.821e-003 6.889e+007 2.004e+013 1.000e+004 1.545e-002 2.345e-003 
2.827e-003 6.857e+007 2.015e+013 1.000e+004 1.670e-002 2.352e-003 
2.833e-003 6.828e+007 2.026e+013 1.000e+004 1.480e-002 2.360e-003 
2.838e-003 6.797e+007 2.038e+013 1.000e+004 1.599e-002 2.368e-003 
2.844e-003 6.752e+007 2.054e+013 1.000e+004 1.801e-002 2.376e-003 
2.850e-003 6.681e+007 2.048e+013 1.000e+004 1.552e-002 2.387e-003 
2.855e-003 6.680e+007 2.053e+013 1.000e+004 1.719e-002 2.393e-003 
2.860e-003 6.714e+007 2.056e+013 1.000e+004 1.617e-002 2.396e-003 
2.865e-003 6.746e+007 2.055e+013 1.000e+004 2.393e-002 2.398e-003 
2.870e-003 6.773e+007 2.058e+013 1.000e+004 1.833e-002 2.401e-003 
2.874e-003 6.801e+007 2.060e+013 1.000e+004 2.247e-002 2.403e-003 
2.878e-003 6.828e+007 2.065e+013 1.000e+004 2.614e-002 2.405e-003 
2.882e-003 6.853e+007 1.901e+013 1.000e+004 1.532e-002 2.408e-003 
2.885e-003 6.878e+007 1.901e+013 1.000e+004 1.533e-002 2.409e-003 
2.889e-003 6.903e+007 1.903e+013 1.000e+004 1.488e-002 2.412e-003 
2.893e-003 6.928e+007 1.907e+013 1.000e+004 1.282e-002 2.413e-003 
2.902e-003 7.002e+007 1.909e+013 1.000e+004 9.062e-003 2.417e-003 
2.910e-003 7.092e+007 1.914e+013 1.000e+004 8.679e-003 2.420e-003 
2.919e-003 7.185e+007 1.919e+013 1.000e+004 8.465e-003 2.422e-003 
2.928e-003 7.279e+007 1.925e+013 1.000e+004 8.769e-003 2.424e-003 
2.936e-003 7.371e+007 1.930e+013 1.000e+004 9.172e-003 2.426e-003 
2.945e-003 7.459e+007 1.936e+013 1.000e+004 9.609e-003 2.429e-003 
2.953e-003 7.551e+007 1.943e+013 1.000e+004 8.631e-003 2.431e-003 
2.962e-003 7.635e+007 1.950e+013 1.000e+004 8.519e-003 2.434e-003 
2.971e-003 7.726e+007 1.958e+013 1.000e+004 8.246e-003 2.436e-003 
2.979e-003 7.820e+007 1.967e+013 1.000e+004 8.600e-003 2.438e-003 
2.988e-003 7.913e+007 1.977e+013 1.000e+004 8.659e-003 2.440e-003 
2.996e-003 8.001e+007 1.991e+013 1.000e+004 8.571e-003 2.443e-003 
3.005e-003 8.089e+007 2.003e+013 1.000e+004 9.699e-003 2.445e-003 
3.014e-003 8.176e+007 2.010e+013 1.000e+004 8.826e-003 2.448e-003 
3.022e-003 8.267e+007 2.016e+013 1.000e+004 8.219e-003 2.450e-003 
3.031e-003 8.358e+007 2.021e+013 1.000e+004 8.395e-003 2.452e-003 
3.039e-003 8.443e+007 2.027e+013 1.000e+004 8.548e-003 2.455e-003 
3.048e-003 8.521e+007 2.035e+013 1.000e+004 8.793e-003 2.458e-003 
3.057e-003 8.562e+007 2.040e+013 1.000e+004 1.032e-002 2.464e-003 
3.065e-003 8.594e+007 2.043e+013 1.000e+004 1.049e-002 2.471e-003 
3.074e-003 8.636e+007 2.050e+013 1.000e+004 9.479e-003 2.476e-003 
3.084e-003 8.692e+007 2.063e+013 1.000e+004 1.107e-002 2.483e-003 
3.094e-003 8.697e+007 2.078e+013 1.000e+004 1.183e-002 2.493e-003 
3.105e-003 8.687e+007 2.098e+013 1.000e+004 1.278e-002 2.503e-003 
3.115e-003 8.656e+007 2.116e+013 1.000e+004 1.319e-002 2.516e-003 
3.126e-003 8.593e+007 2.107e+013 1.000e+004 1.551e-002 2.531e-003 
3.137e-003 8.556e+007 2.075e+013 1.000e+004 1.508e-002 2.545e-003 
3.148e-003 8.550e+007 2.083e+013 1.000e+004 1.350e-002 2.556e-003 
3.158e-003 8.535e+007 2.085e+013 1.000e+004 1.398e-002 2.568e-003 
3.167e-003 8.505e+007 2.060e+013 1.000e+004 1.648e-002 2.578e-003 
3.178e-003 8.452e+007 2.045e+013 1.000e+004 1.583e-002 2.593e-003 
3.191e-003 8.386e+007 2.038e+013 1.000e+004 1.536e-002 2.611e-003 
3.201e-003 8.326e+007 2.031e+013 1.000e+004 1.600e-002 2.625e-003 
3.211e-003 8.312e+007 2.027e+013 1.000e+004 1.561e-002 2.635e-003 
3.221e-003 8.311e+007 2.023e+013 1.000e+004 1.478e-002 2.646e-003 
3.233e-003 8.264e+007 2.018e+013 1.000e+004 1.690e-002 2.661e-003 
3.247e-003 8.161e+007 2.022e+013 1.000e+004 1.358e-002 2.682e-003 
3.260e-003 8.107e+007 2.020e+013 1.000e+004 1.684e-002 2.699e-003 
3.272e-003 7.964e+007 2.003e+013 1.000e+004 1.566e-002 2.721e-003 
3.285e-003 7.863e+007 2.003e+013 1.000e+004 1.461e-002 2.740e-003 
3.298e-003 7.849e+007 2.006e+013 1.000e+004 1.162e-002 2.754e-003 
3.310e-003 7.935e+007 2.007e+013 1.000e+004 1.205e-002 2.761e-003 
3.320e-003 8.008e+007 2.010e+013 1.000e+004 1.027e-002 2.766e-003 
3.329e-003 8.071e+007 2.014e+013 1.000e+004 1.077e-002 2.771e-003 
3.339e-003 8.119e+007 2.018e+013 1.000e+004 1.097e-002 2.777e-003 
3.351e-003 8.176e+007 2.027e+013 1.000e+004 1.074e-002 2.785e-003 
3.363e-003 8.259e+007 2.035e+013 1.000e+004 9.613e-003 2.791e-003 
3.370e-003 8.314e+007 2.039e+013 1.000e+004 1.053e-002 2.794e-003 
3.375e-003 8.366e+007 2.040e+013 1.000e+004 9.432e-003 2.796e-003 
3.385e-003 8.430e+007 2.046e+013 1.000e+004 1.097e-002 2.802e-003 
3.398e-003 8.484e+007 2.041e+013 1.000e+004 1.256e-002 2.811e-003 
3.411e-003 8.498e+007 2.053e+013 1.000e+004 1.232e-002 2.823e-003 
3.426e-003 8.437e+007 2.057e+013 1.000e+004 1.519e-002 2.842e-003 
3.440e-003 8.326e+007 2.056e+013 1.000e+004 1.348e-002 2.863e-003 
3.447e-003 8.294e+007 2.066e+013 1.000e+004 1.319e-002 2.872e-003 
3.453e-003 8.268e+007 2.077e+013 1.000e+004 1.349e-002 2.881e-003 
3.467e-003 8.156e+007 2.095e+013 1.000e+004 1.420e-002 2.902e-003 
3.481e-003 7.965e+007 2.094e+013 1.000e+004 2.166e-002 2.930e-003 
3.494e-003 7.852e+007 2.077e+013 1.000e+004 1.391e-002 2.951e-003 
3.502e-003 7.877e+007 2.080e+013 1.000e+004 1.221e-002 2.956e-003 
3.509e-003 7.906e+007 2.076e+013 1.000e+004 1.511e-002 2.962e-003 
3.520e-003 7.949e+007 2.074e+013 1.000e+004 1.217e-002 2.969e-003 
3.528e-003 8.006e+007 2.074e+013 1.000e+004 1.243e-002 2.974e-003 
3.536e-003 8.010e+007 2.077e+013 1.000e+004 1.500e-002 2.982e-003 
3.544e-003 7.982e+007 2.084e+013 1.000e+004 1.539e-002 2.991e-003 
3.552e-003 7.935e+007 2.091e+013 1.000e+004 1.494e-002 3.003e-003 
3.563e-003 7.903e+007 2.071e+013 1.000e+004 1.497e-002 3.015e-003 
3.579e-003 7.839e+007 2.074e+013 1.000e+004 1.312e-002 3.037e-003 
3.588e-003 7.803e+007 2.064e+013 1.000e+004 1.347e-002 3.048e-003 
3.605e-003 7.733e+007 2.071e+013 1.000e+004 1.177e-002 3.069e-003 
3.619e-003 7.743e+007 2.089e+013 1.000e+004 1.118e-002 3.083e-003 
3.632e-003 7.752e+007 2.092e+013 1.000e+004 1.233e-002 3.095e-003 
3.645e-003 7.714e+007 2.108e+013 1.000e+004 1.347e-002 3.111e-003 
3.657e-003 7.529e+007 2.038e+013 1.000e+004 1.903e-002 3.135e-003 
3.665e-003 7.431e+007 2.035e+013 1.000e+004 1.485e-002 3.151e-003 
3.674e-003 7.411e+007 2.033e+013 1.000e+004 1.249e-002 3.161e-003 
3.681e-003 7.442e+007 2.032e+013 1.000e+004 1.064e-002 3.165e-003 
3.687e-003 7.490e+007 2.033e+013 1.000e+004 1.054e-002 3.168e-003 
3.692e-003 7.535e+007 2.031e+013 1.000e+004 1.119e-002 3.171e-003 
3.698e-003 7.576e+007 2.034e+013 1.000e+004 1.152e-002 3.174e-003 
3.705e-003 7.615e+007 2.028e+013 1.000e+004 1.155e-002 3.177e-003 
3.710e-003 7.647e+007 2.024e+013 1.000e+004 1.145e-002 3.181e-003 
3.722e-003 7.710e+007 2.023e+013 1.000e+004 9.097e-003 3.189e-003 
3.732e-003 7.790e+007 2.030e+013 1.000e+004 8.929e-003 3.193e-003 
3.744e-003 7.863e+007 2.030e+013 1.000e+004 1.308e-002 3.199e-003 
3.759e-003 7.871e+007 2.014e+013 1.000e+004 1.238e-002 3.214e-003 
3.771e-003 7.896e+007 2.015e+013 1.000e+004 1.310e-002 3.225e-003 
3.788e-003 7.853e+007 2.023e+013 1.000e+004 1.258e-002 3.244e-003 
3.804e-003 7.766e+007 2.033e+013 1.000e+004 1.399e-002 3.266e-003 
3.818e-003 7.678e+007 2.050e+013 1.000e+004 1.451e-002 3.287e-003 
3.831e-003 7.633e+007 2.065e+013 1.000e+004 1.155e-002 3.303e-003 
3.847e-003 7.668e+007 2.085e+013 1.000e+004 1.214e-002 3.316e-003 
3.861e-003 7.575e+007 2.061e+013 1.000e+004 1.344e-002 3.336e-003 
3.876e-003 7.388e+007 2.025e+013 1.000e+004 1.696e-002 3.364e-003 
3.890e-003 7.284e+007 2.028e+013 1.000e+004 1.513e-002 3.386e-003 
3.905e-003 7.219e+007 2.037e+013 1.000e+004 1.355e-002 3.406e-003 
3.921e-003 7.125e+007 2.040e+013 1.000e+004 1.319e-002 3.427e-003 
3.935e-003 7.105e+007 2.037e+013 1.000e+004 1.457e-002 3.443e-003 
3.946e-003 7.026e+007 2.035e+013 1.000e+004 1.702e-002 3.459e-003 
3.955e-003 6.934e+007 2.023e+013 1.000e+004 1.704e-002 3.475e-003 
3.963e-003 6.870e+007 2.018e+013 1.000e+004 1.370e-002 3.488e-003 
3.978e-003 6.904e+007 2.026e+013 1.000e+004 1.060e-002 3.499e-003 
3.992e-003 6.936e+007 2.034e+013 1.000e+004 1.142e-002 3.511e-003 
4.006e-003 6.953e+007 2.049e+013 1.000e+004 1.031e-002 3.524e-003 
4.017e-003 7.022e+007 2.061e+013 1.000e+004 9.962e-003 3.531e-003 
4.029e-003 7.108e+007 2.067e+013 1.000e+004 1.018e-002 3.536e-003 
4.040e-003 7.214e+007 2.074e+013 1.000e+004 9.358e-003 3.541e-003 
4.052e-003 7.326e+007 2.081e+013 1.000e+004 9.530e-003 3.545e-003 
4.064e-003 7.437e+007 2.087e+013 1.000e+004 8.675e-003 3.549e-003 
4.076e-003 7.544e+007 2.092e+013 1.000e+004 9.647e-003 3.553e-003 
4.086e-003 7.598e+007 2.079e+013 1.000e+004 1.193e-002 3.560e-003 
4.098e-003 7.661e+007 2.079e+013 1.000e+004 1.173e-002 3.568e-003 
4.111e-003 7.718e+007 2.073e+013 1.000e+004 1.188e-002 3.576e-003 
4.123e-003 7.785e+007 2.077e+013 1.000e+004 9.948e-003 3.584e-003 
4.135e-003 7.857e+007 2.076e+013 1.000e+004 1.104e-002 3.591e-003 
4.147e-003 7.936e+007 2.086e+013 1.000e+004 1.113e-002 3.597e-003 
4.158e-003 7.993e+007 2.096e+013 1.000e+004 1.001e-002 3.604e-003 
4.170e-003 8.020e+007 2.096e+013 1.000e+004 1.305e-002 3.615e-003 
4.181e-003 8.009e+007 2.098e+013 1.000e+004 1.301e-002 3.626e-003 
4.191e-003 7.969e+007 2.093e+013 1.000e+004 1.677e-002 3.639e-003 
4.200e-003 7.870e+007 2.094e+013 1.000e+004 1.508e-002 3.655e-003 
4.207e-003 7.852e+007 2.097e+013 1.000e+004 1.449e-002 3.664e-003 
4.215e-003 7.839e+007 2.102e+013 1.000e+004 1.438e-002 3.672e-003 
4.221e-003 7.825e+007 2.107e+013 1.000e+004 1.471e-002 3.679e-003 
4.226e-003 7.812e+007 2.107e+013 1.000e+004 1.506e-002 3.685e-003 
4.231e-003 7.792e+007 2.110e+013 1.000e+004 1.579e-002 3.691e-003 
4.239e-003 7.725e+007 2.096e+013 1.000e+004 1.569e-002 3.704e-003 
4.249e-003 7.763e+007 2.094e+013 1.000e+004 1.448e-002 3.711e-003 
4.258e-003 7.758e+007 2.092e+013 1.000e+004 1.431e-002 3.721e-003 
4.266e-003 7.751e+007 2.097e+013 1.000e+004 1.295e-002 3.730e-003 
4.273e-003 7.760e+007 2.101e+013 1.000e+004 1.211e-002 3.736e-003 
4.279e-003 7.782e+007 2.105e+013 1.000e+004 1.079e-002 3.740e-003 
4.287e-003 7.820e+007 2.106e+013 1.000e+004 1.283e-002 3.745e-003 
4.294e-003 7.824e+007 2.106e+013 1.000e+004 1.285e-002 3.753e-003 
4.301e-003 7.813e+007 2.110e+013 1.000e+004 1.264e-002 3.760e-003 
4.307e-003 7.798e+007 2.114e+013 1.000e+004 1.256e-002 3.767e-003 
4.312e-003 7.790e+007 2.118e+013 1.000e+004 1.305e-002 3.772e-003 
4.318e-003 7.773e+007 2.115e+013 1.000e+004 1.326e-002 3.780e-003 
4.323e-003 7.788e+007 2.115e+013 1.000e+004 1.252e-002 3.784e-003 
4.332e-003 7.812e+007 2.106e+013 1.000e+004 1.477e-002 3.791e-003 
4.339e-003 7.820e+007 2.071e+013 1.000e+004 1.434e-002 3.798e-003 
4.347e-003 7.812e+007 2.071e+013 1.000e+004 1.381e-002 3.806e-003 
4.356e-003 7.791e+007 2.072e+013 1.000e+004 1.499e-002 3.817e-003 
4.365e-003 7.749e+007 2.075e+013 1.000e+004 1.403e-002 3.829e-003 
4.374e-003 7.726e+007 2.085e+013 1.000e+004 1.288e-002 3.839e-003 
4.383e-003 7.728e+007 2.089e+013 1.000e+004 1.265e-002 3.848e-003 
4.392e-003 7.712e+007 2.095e+013 1.000e+004 1.291e-002 3.858e-003 
4.402e-003 7.703e+007 2.097e+013 1.000e+004 1.849e-002 3.868e-003 
4.411e-003 7.629e+007 2.069e+013 1.000e+004 1.577e-002 3.883e-003 
4.420e-003 7.586e+007 2.078e+013 1.000e+004 1.295e-002 3.895e-003 
4.428e-003 7.582e+007 2.088e+013 1.000e+004 1.278e-002 3.903e-003 
4.436e-003 7.559e+007 2.082e+013 1.000e+004 1.300e-002 3.912e-003 
4.446e-003 7.538e+007 2.088e+013 1.000e+004 1.257e-002 3.924e-003 
4.455e-003 7.493e+007 2.070e+013 1.000e+004 1.667e-002 3.936e-003 
4.463e-003 7.417e+007 2.071e+013 1.000e+004 1.547e-002 3.950e-003 
4.472e-003 7.358e+007 2.074e+013 1.000e+004 1.489e-002 3.962e-003 
4.481e-003 7.314e+007 2.086e+013 1.000e+004 1.477e-002 3.975e-003 
4.489e-003 7.303e+007 2.088e+013 1.000e+004 1.279e-002 3.984e-003 
4.495e-003 7.303e+007 2.091e+013 1.000e+004 1.229e-002 3.989e-003 
4.499e-003 7.310e+007 2.094e+013 1.000e+004 1.212e-002 3.993e-003 
4.504e-003 7.321e+007 2.098e+013 1.000e+004 1.152e-002 3.997e-003 
4.509e-003 7.337e+007 2.103e+013 1.000e+004 1.101e-002 4.000e-003 
4.514e-003 7.365e+007 2.109e+013 1.000e+004 1.051e-002 4.004e-003 
4.521e-003 7.402e+007 2.115e+013 1.000e+004 1.099e-002 4.008e-003 
4.528e-003 7.425e+007 2.116e+013 1.000e+004 1.224e-002 4.014e-003 
4.536e-003 7.445e+007 2.125e+013 1.000e+004 1.155e-002 4.020e-003 
4.543e-003 7.477e+007 2.132e+013 1.000e+004 1.189e-002 4.025e-003 
4.549e-003 7.506e+007 2.135e+013 1.000e+004 1.231e-002 4.030e-003 
4.556e-003 7.534e+007 2.134e+013 1.000e+004 1.206e-002 4.034e-003 
4.562e-003 7.557e+007 2.135e+013 1.000e+004 1.420e-002 4.039e-003 
4.569e-003 7.521e+007 2.103e+013 1.000e+004 1.612e-002 4.048e-003 
4.575e-003 7.514e+007 2.099e+013 1.000e+004 1.228e-002 4.055e-003 
4.582e-003 7.559e+007 2.083e+013 1.000e+004 1.321e-002 4.058e-003 
4.588e-003 7.644e+007 2.059e+013 1.000e+004 8.798e-003 4.059e-003 
4.595e-003 7.738e+007 2.059e+013 1.000e+004 9.642e-003 4.059e-003 
4.601e-003 7.829e+007 2.060e+013 1.000e+004 8.202e-003 4.059e-003 
4.608e-003 7.917e+007 2.061e+013 1.000e+004 9.064e-003 4.060e-003 
4.614e-003 8.001e+007 2.063e+013 1.000e+004 1.071e-002 4.060e-003 
4.621e-003 8.076e+007 2.064e+013 1.000e+004 8.897e-003 4.062e-003 
4.628e-003 8.151e+007 2.066e+013 1.000e+004 8.673e-003 4.063e-003 
4.634e-003 8.230e+007 2.069e+013 1.000e+004 9.841e-003 4.064e-003 
4.641e-003 8.307e+007 2.073e+013 1.000e+004 8.867e-003 4.066e-003 
4.647e-003 8.383e+007 2.077e+013 1.000e+004 9.056e-003 4.067e-003 
4.654e-003 8.451e+007 2.076e+013 1.000e+004 1.030e-002 4.069e-003 
4.661e-003 8.508e+007 2.081e+013 1.000e+004 1.030e-002 4.071e-003 
4.667e-003 8.566e+007 2.086e+013 1.000e+004 9.357e-003 4.074e-003 
4.674e-003 8.626e+007 2.092e+013 1.000e+004 9.529e-003 4.077e-003 
4.681e-003 8.689e+007 2.098e+013 1.000e+004 9.990e-003 4.079e-003 
4.687e-003 8.756e+007 2.103e+013 1.000e+004 9.932e-003 4.081e-003 
4.694e-003 8.828e+007 2.108e+013 1.000e+004 8.910e-003 4.082e-003 
4.700e-003 8.901e+007 2.113e+013 1.000e+004 9.334e-003 4.084e-003 
4.706e-003 8.965e+007 2.118e+013 1.000e+004 8.927e-003 4.086e-003 
4.712e-003 9.030e+007 2.122e+013 1.000e+004 9.908e-003 4.087e-003 
4.718e-003 9.094e+007 2.127e+013 1.000e+004 9.325e-003 4.089e-003 
4.725e-003 9.159e+007 2.132e+013 1.000e+004 8.526e-003 4.090e-003 
4.731e-003 9.225e+007 2.137e+013 1.000e+004 9.332e-003 4.092e-003 
4.737e-003 9.293e+007 2.143e+013 1.000e+004 9.509e-003 4.094e-003 
4.744e-003 9.361e+007 2.148e+013 1.000e+004 9.864e-003 4.096e-003 
4.750e-003 9.429e+007 2.154e+013 1.000e+004 8.746e-003 4.097e-003 
4.757e-003 9.492e+007 2.161e+013 1.000e+004 9.184e-003 4.100e-003 
4.764e-003 9.544e+007 2.169e+013 1.000e+004 1.045e-002 4.103e-003 
4.770e-003 9.579e+007 2.177e+013 1.000e+004 1.059e-002 4.107e-003 
4.776e-003 9.613e+007 2.189e+013 1.000e+004 1.105e-002 4.111e-003 
4.783e-003 9.627e+007 2.204e+013 1.000e+004 1.414e-002 4.116e-003 
4.789e-003 9.598e+007 2.149e+013 1.000e+004 1.334e-002 4.124e-003 
4.794e-003 9.588e+007 2.153e+013 1.000e+004 1.291e-002 4.130e-003 
4.799e-003 9.589e+007 2.163e+013 1.000e+004 1.389e-002 4.135e-003 
4.804e-003 9.599e+007 2.175e+013 1.000e+004 1.129e-002 4.140e-003 
4.809e-003 9.621e+007 2.183e+013 1.000e+004 1.202e-002 4.143e-003 
4.813e-003 9.645e+007 2.176e+013 1.000e+004 1.440e-002 4.146e-003 
4.819e-003 9.662e+007 2.180e+013 1.000e+004 1.204e-002 4.150e-003 
4.824e-003 9.665e+007 2.183e+013 1.000e+004 1.551e-002 4.155e-003 
4.830e-003 9.675e+007 2.196e+013 1.000e+004 1.686e-002 4.160e-003 
4.836e-003 9.671e+007 2.186e+013 1.000e+004 1.621e-002 4.166e-003 
4.841e-003 9.678e+007 2.197e+013 1.000e+004 1.306e-002 4.171e-003 
4.847e-003 9.690e+007 2.209e+013 1.000e+004 1.147e-002 4.176e-003 
4.854e-003 9.685e+007 2.205e+013 1.000e+004 1.634e-002 4.183e-003 
4.861e-003 9.650e+007 2.215e+013 1.000e+004 1.587e-002 4.192e-003 
4.867e-003 9.610e+007 2.223e+013 1.000e+004 1.653e-002 4.202e-003 
4.873e-003 9.596e+007 2.235e+013 1.000e+004 1.643e-002 4.209e-003 
4.880e-003 9.604e+007 2.218e+013 1.000e+004 1.401e-002 4.215e-003 
4.886e-003 9.622e+007 2.214e+013 1.000e+004 1.271e-002 4.220e-003 
4.893e-003 9.647e+007 2.222e+013 1.000e+004 1.168e-002 4.225e-003 
4.899e-003 9.672e+007 2.233e+013 1.000e+004 1.187e-002 4.229e-003 
4.906e-003 9.706e+007 2.244e+013 1.000e+004 9.676e-003 4.234e-003 
4.913e-003 9.751e+007 2.255e+013 1.000e+004 1.090e-002 4.237e-003 
4.919e-003 9.786e+007 2.261e+013 1.000e+004 1.113e-002 4.242e-003 
4.926e-003 9.775e+007 2.275e+013 1.000e+004 1.421e-002 4.249e-003 
4.933e-003 9.720e+007 2.294e+013 1.000e+004 1.539e-002 4.260e-003 
4.939e-003 9.666e+007 2.313e+013 1.000e+004 1.428e-002 4.269e-003 
4.946e-003 9.622e+007 2.331e+013 1.000e+004 1.526e-002 4.279e-003 
4.952e-003 9.560e+007 2.350e+013 1.000e+004 1.658e-002 4.290e-003 
4.959e-003 9.503e+007 2.365e+013 1.000e+004 1.605e-002 4.301e-003 
4.965e-003 9.412e+007 2.361e+013 1.000e+004 1.981e-002 4.313e-003 
4.972e-003 9.292e+007 2.358e+013 1.000e+004 1.798e-002 4.328e-003 
4.979e-003 9.158e+007 2.375e+013 1.000e+004 1.681e-002 4.344e-003 
4.985e-003 9.019e+007 2.389e+013 1.000e+004 1.956e-002 4.361e-003 
4.992e-003 8.893e+007 2.407e+013 1.000e+004 1.774e-002 4.376e-003 
4.999e-003 8.760e+007 2.417e+013 1.000e+004 1.845e-002 4.392e-003 
5.005e-003 8.625e+007 2.434e+013 1.000e+004 1.852e-002 4.408e-003 
5.011e-003 8.461e+007 2.457e+013 1.000e+004 1.948e-002 4.426e-003 
5.018e-003 8.306e+007 2.481e+013 1.000e+004 1.969e-002 4.443e-003 
5.025e-003 8.120e+007 2.363e+013 1.000e+004 2.120e-002 4.463e-003 
5.032e-003 8.045e+007 2.339e+013 1.000e+004 1.562e-002 4.475e-003 
5.038e-003 7.987e+007 2.348e+013 1.000e+004 1.578e-002 4.485e-003 
5.045e-003 7.932e+007 2.342e+013 1.000e+004 1.555e-002 4.496e-003 
5.052e-003 7.861e+007 2.358e+013 1.000e+004 1.598e-002 4.507e-003 
5.058e-003 7.787e+007 2.375e+013 1.000e+004 1.518e-002 4.519e-003 
5.064e-003 7.724e+007 2.389e+013 1.000e+004 1.709e-002 4.530e-003 
5.071e-003 7.662e+007 2.400e+013 1.000e+004 1.909e-002 4.540e-003 
5.077e-003 7.559e+007 2.348e+013 1.000e+004 2.059e-002 4.553e-003 
5.081e-003 7.484e+007 2.347e+013 1.000e+004 2.907e-002 4.563e-003 
5.085e-003 7.463e+007 2.283e+013 1.000e+004 2.147e-002 4.568e-003 
5.089e-003 7.437e+007 2.255e+013 1.000e+004 2.769e-002 4.574e-003 
5.094e-003 7.411e+007 2.248e+013 1.000e+004 2.365e-002 4.581e-003 
5.099e-003 7.399e+007 2.247e+013 1.000e+004 3.042e-002 4.586e-003 
5.103e-003 7.401e+007 2.240e+013 1.000e+004 2.847e-002 4.591e-003 
5.108e-003 7.412e+007 2.226e+013 1.000e+004 2.964e-002 4.595e-003 
5.113e-003 7.415e+007 2.214e+013 1.000e+004 3.212e-002 4.599e-003 
5.118e-003 7.405e+007 2.169e+013 1.000e+004 3.384e-002 4.605e-003 
5.122e-003 7.389e+007 2.149e+013 1.000e+004 3.019e-002 4.611e-003 
5.127e-003 7.384e+007 2.150e+013 1.000e+004 3.058e-002 4.616e-003 
5.132e-003 7.388e+007 2.155e+013 1.000e+004 2.419e-002 4.620e-003 
5.137e-003 7.398e+007 2.159e+013 1.000e+004 1.869e-002 4.625e-003 
5.142e-003 7.405e+007 2.166e+013 1.000e+004 3.140e-002 4.629e-003 
5.147e-003 7.408e+007 2.174e+013 1.000e+004 1.852e-002 4.634e-003 
5.152e-003 7.419e+007 2.182e+013 1.000e+004 2.196e-002 4.638e-003 
5.157e-003 7.438e+007 2.188e+013 1.000e+004 2.235e-002 4.641e-003 
5.162e-003 7.460e+007 2.180e+013 1.000e+004 2.211e-002 4.645e-003 
5.167e-003 7.485e+007 2.177e+013 1.000e+004 1.971e-002 4.648e-003 
5.172e-003 7.513e+007 2.175e+013 1.000e+004 2.324e-002 4.651e-003 
5.177e-003 7.538e+007 2.173e+013 1.000e+004 1.970e-002 4.655e-003 
5.182e-003 7.549e+007 2.173e+013 1.000e+004 2.090e-002 4.659e-003 
5.187e-003 7.551e+007 2.167e+013 1.000e+004 2.062e-002 4.664e-003 
5.192e-003 7.564e+007 2.160e+013 1.000e+004 2.186e-002 4.668e-003 
5.197e-003 7.596e+007 2.161e+013 1.000e+004 1.959e-002 4.671e-003 
5.202e-003 7.631e+007 2.163e+013 1.000e+004 1.962e-002 4.673e-003 
5.207e-003 7.670e+007 2.166e+013 1.000e+004 1.710e-002 4.676e-003 
5.212e-003 7.705e+007 2.163e+013 1.000e+004 2.279e-002 4.678e-003 
5.217e-003 7.747e+007 2.159e+013 1.000e+004 1.917e-002 4.681e-003 
5.222e-003 7.787e+007 2.161e+013 1.000e+004 2.371e-002 4.683e-003 
5.227e-003 7.826e+007 2.164e+013 1.000e+004 1.581e-002 4.685e-003 
5.232e-003 7.856e+007 2.169e+013 1.000e+004 1.995e-002 4.688e-003 
5.237e-003 7.876e+007 2.170e+013 1.000e+004 1.958e-002 4.692e-003 
5.242e-003 7.892e+007 2.171e+013 1.000e+004 2.308e-002 4.696e-003 
5.247e-003 7.884e+007 2.160e+013 1.000e+004 2.263e-002 4.701e-003 
5.252e-003 7.850e+007 2.159e+013 1.000e+004 1.968e-002 4.709e-003 
5.257e-003 7.820e+007 2.147e+013 1.000e+004 2.418e-002 4.715e-003 
5.262e-003 7.808e+007 2.150e+013 1.000e+004 2.401e-002 4.721e-003 
5.267e-003 7.811e+007 2.156e+013 1.000e+004 1.891e-002 4.726e-003 
5.272e-003 7.825e+007 2.154e+013 1.000e+004 2.169e-002 4.730e-003 
5.277e-003 7.831e+007 2.153e+013 1.000e+004 2.031e-002 4.735e-003 
5.282e-003 7.850e+007 2.157e+013 1.000e+004 1.733e-002 4.739e-003 
5.288e-003 7.868e+007 2.163e+013 1.000e+004 1.981e-002 4.743e-003 
5.293e-003 7.892e+007 2.169e+013 1.000e+004 1.580e-002 4.746e-003 
5.298e-003 7.916e+007 2.172e+013 1.000e+004 2.019e-002 4.749e-003 
5.303e-003 7.921e+007 2.175e+013 1.000e+004 2.479e-002 4.754e-003 
5.308e-003 7.923e+007 2.176e+013 1.000e+004 1.719e-002 4.759e-003 
5.313e-003 7.924e+007 2.159e+013 1.000e+004 2.054e-002 4.764e-003 
5.318e-003 7.926e+007 2.163e+013 1.000e+004 2.545e-002 4.769e-003 
5.323e-003 7.938e+007 2.166e+013 1.000e+004 2.441e-002 4.773e-003 
5.328e-003 7.953e+007 2.168e+013 1.000e+004 2.310e-002 4.777e-003 
5.333e-003 7.968e+007 2.169e+013 1.000e+004 2.699e-002 4.781e-003 
5.338e-003 7.973e+007 2.133e+013 1.000e+004 1.721e-002 4.786e-003 
5.346e-003 7.910e+007 2.124e+013 1.000e+004 1.496e-002 4.798e-003 
5.353e-003 7.801e+007 2.105e+013 1.000e+004 1.763e-002 4.813e-003 
5.361e-003 7.729e+007 2.104e+013 1.000e+004 1.411e-002 4.826e-003 
5.369e-003 7.676e+007 2.108e+013 1.000e+004 1.357e-002 4.837e-003 
5.376e-003 7.640e+007 2.116e+013 1.000e+004 1.356e-002 4.847e-003 
5.384e-003 7.630e+007 2.124e+013 1.000e+004 1.272e-002 4.855e-003 
5.392e-003 7.634e+007 2.123e+013 1.000e+004 1.288e-002 4.863e-003 
5.399e-003 7.677e+007 2.122e+013 1.000e+004 1.104e-002 4.867e-003 
5.407e-003 7.733e+007 2.123e+013 1.000e+004 1.148e-002 4.871e-003 
5.414e-003 7.793e+007 2.123e+013 1.000e+004 1.097e-002 4.874e-003 
5.420e-003 7.840e+007 2.125e+013 1.000e+004 1.189e-002 4.877e-003 
5.427e-003 7.891e+007 2.127e+013 1.000e+004 1.163e-002 4.881e-003 
5.434e-003 7.942e+007 2.128e+013 1.000e+004 1.198e-002 4.884e-003 
5.442e-003 7.986e+007 2.133e+013 1.000e+004 1.281e-002 4.888e-003 
5.449e-003 8.028e+007 2.133e+013 1.000e+004 1.236e-002 4.893e-003 
5.457e-003 8.063e+007 2.132e+013 1.000e+004 1.335e-002 4.898e-003 
5.463e-003 8.089e+007 2.135e+013 1.000e+004 1.358e-002 4.903e-003 
5.469e-003 8.103e+007 2.124e+013 1.000e+004 1.486e-002 4.908e-003 
5.475e-003 8.111e+007 2.131e+013 1.000e+004 1.429e-002 4.913e-003 
5.480e-003 8.117e+007 2.136e+013 1.000e+004 1.417e-002 4.917e-003 
5.485e-003 8.124e+007 2.143e+013 1.000e+004 1.261e-002 4.922e-003 
5.490e-003 8.132e+007 2.142e+013 1.000e+004 1.333e-002 4.927e-003 
5.495e-003 8.145e+007 2.128e+013 1.000e+004 1.281e-002 4.931e-003 
5.502e-003 8.177e+007 2.126e+013 1.000e+004 1.080e-002 4.935e-003 
5.509e-003 8.207e+007 2.133e+013 1.000e+004 1.027e-002 4.940e-003 
5.517e-003 8.244e+007 2.142e+013 1.000e+004 1.118e-002 4.945e-003 
5.523e-003 8.239e+007 2.141e+013 1.000e+004 1.390e-002 4.953e-003 
5.529e-003 8.218e+007 2.145e+013 1.000e+004 1.381e-002 4.960e-003 
5.535e-003 8.199e+007 2.150e+013 1.000e+004 1.399e-002 4.967e-003 
5.541e-003 8.136e+007 2.145e+013 1.000e+004 1.594e-002 4.978e-003 
5.547e-003 8.072e+007 2.134e+013 1.000e+004 1.804e-002 4.988e-003 
5.554e-003 7.993e+007 2.143e+013 1.000e+004 1.776e-002 5.000e-003 
5.559e-003 7.913e+007 2.136e+013 1.000e+004 1.910e-002 5.011e-003 
5.567e-003 7.773e+007 2.113e+013 1.000e+004 1.846e-002 5.028e-003 
5.576e-003 7.568e+007 2.133e+013 1.000e+004 2.131e-002 5.052e-003 
5.586e-003 7.386e+007 2.173e+013 1.000e+004 1.580e-002 5.074e-003 
5.596e-003 7.351e+007 2.152e+013 1.000e+004 1.489e-002 5.086e-003 
5.599e-003 7.348e+007 2.158e+013 1.000e+004 1.880e-002 5.090e-003 
5.602e-003 7.341e+007 2.163e+013 1.000e+004 2.904e-002 5.094e-003 
5.606e-003 7.327e+007 2.168e+013 1.000e+004 3.088e-002 5.098e-003 
5.609e-003 7.317e+007 2.172e+013 1.000e+004 3.265e-002 5.102e-003 
5.612e-003 7.308e+007 2.177e+013 1.000e+004 3.595e-002 5.105e-003 
5.615e-003 7.304e+007 2.182e+013 1.000e+004 3.591e-002 5.109e-003 
5.620e-003 7.322e+007 2.138e+013 1.000e+004 1.367e-002 5.113e-003 
5.631e-003 7.386e+007 2.143e+013 1.000e+004 1.160e-002 5.119e-003 
5.641e-003 7.457e+007 2.151e+013 1.000e+004 1.145e-002 5.124e-003 
5.652e-003 7.538e+007 2.158e+013 1.000e+004 1.006e-002 5.129e-003 
5.662e-003 7.621e+007 2.164e+013 1.000e+004 1.073e-002 5.134e-003 
5.672e-003 7.709e+007 2.173e+013 1.000e+004 9.482e-003 5.138e-003 
5.682e-003 7.799e+007 2.181e+013 1.000e+004 1.008e-002 5.142e-003 
5.692e-003 7.880e+007 2.168e+013 1.000e+004 1.082e-002 5.146e-003 
5.702e-003 7.967e+007 2.165e+013 1.000e+004 9.288e-003 5.150e-003 
5.713e-003 8.077e+007 2.168e+013 1.000e+004 8.590e-003 5.153e-003 
5.723e-003 8.164e+007 2.173e+013 1.000e+004 9.884e-003 5.157e-003 
5.733e-003 8.242e+007 2.180e+013 1.000e+004 9.669e-003 5.162e-003 
5.743e-003 8.320e+007 2.188e+013 1.000e+004 9.798e-003 5.167e-003 
5.750e-003 8.372e+007 2.195e+013 1.000e+004 1.165e-002 5.170e-003 
5.754e-003 8.398e+007 2.202e+013 1.000e+004 1.396e-002 5.173e-003 
5.759e-003 8.417e+007 2.207e+013 1.000e+004 1.579e-002 5.175e-003 
5.762e-003 8.425e+007 2.213e+013 1.000e+004 1.807e-002 5.179e-003 
5.766e-003 8.435e+007 2.218e+013 1.000e+004 1.849e-002 5.182e-003 
5.770e-003 8.446e+007 2.223e+013 1.000e+004 1.978e-002 5.185e-003 
5.773e-003 8.460e+007 2.228e+013 1.000e+004 2.063e-002 5.187e-003 
5.777e-003 8.475e+007 2.232e+013 1.000e+004 2.167e-002 5.190e-003 
5.781e-003 8.491e+007 2.237e+013 1.000e+004 2.168e-002 5.192e-003 
5.784e-003 8.505e+007 2.242e+013 1.000e+004 2.415e-002 5.195e-003 
5.788e-003 8.522e+007 2.246e+013 1.000e+004 2.435e-002 5.197e-003 
5.791e-003 8.531e+007 2.244e+013 1.000e+004 2.777e-002 5.200e-003 
5.795e-003 8.545e+007 2.248e+013 1.000e+004 2.422e-002 5.203e-003 
5.799e-003 8.563e+007 2.253e+013 1.000e+004 1.667e-002 5.205e-003 
5.802e-003 8.587e+007 2.257e+013 1.000e+004 2.140e-002 5.207e-003 
5.806e-003 8.617e+007 2.260e+013 1.000e+004 2.858e-002 5.209e-003 
5.809e-003 8.648e+007 2.264e+013 1.000e+004 2.423e-002 5.210e-003 
5.813e-003 8.681e+007 2.265e+013 1.000e+004 1.913e-002 5.211e-003 
5.816e-003 8.713e+007 2.268e+013 1.000e+004 2.181e-002 5.213e-003 
5.820e-003 8.743e+007 2.272e+013 1.000e+004 2.662e-002 5.214e-003 
5.823e-003 8.777e+007 2.275e+013 1.000e+004 3.165e-002 5.215e-003 
5.826e-003 8.814e+007 2.277e+013 1.000e+004 2.508e-002 5.216e-003 
5.830e-003 8.853e+007 2.279e+013 1.000e+004 2.598e-002 5.217e-003 
5.833e-003 8.892e+007 2.282e+013 1.000e+004 2.699e-002 5.217e-003 
5.837e-003 8.932e+007 2.284e+013 1.000e+004 3.061e-002 5.218e-003 
5.840e-003 8.972e+007 2.286e+013 1.000e+004 2.560e-002 5.219e-003 
5.844e-003 9.011e+007 2.289e+013 1.000e+004 2.609e-002 5.220e-003 
5.848e-003 9.020e+007 2.261e+013 1.000e+004 2.608e-002 5.223e-003 
5.851e-003 9.030e+007 2.257e+013 1.000e+004 2.036e-002 5.225e-003 
5.854e-003 9.045e+007 2.255e+013 1.000e+004 2.077e-002 5.228e-003 
5.858e-003 9.066e+007 2.248e+013 1.000e+004 1.631e-002 5.230e-003 
5.861e-003 9.089e+007 2.251e+013 1.000e+004 1.639e-002 5.232e-003 
5.865e-003 9.114e+007 2.255e+013 1.000e+004 1.520e-002 5.234e-003 
5.868e-003 9.136e+007 2.253e+013 1.000e+004 1.749e-002 5.236e-003 
5.872e-003 9.162e+007 2.247e+013 1.000e+004 1.754e-002 5.237e-003 
5.878e-003 9.198e+007 2.243e+013 1.000e+004 1.028e-002 5.241e-003 
5.886e-003 9.252e+007 2.254e+013 1.000e+004 9.610e-003 5.245e-003 
5.894e-003 9.320e+007 2.265e+013 1.000e+004 9.487e-003 5.249e-003 
5.903e-003 9.365e+007 2.281e+013 1.000e+004 1.081e-002 5.254e-003 
5.911e-003 9.382e+007 2.297e+013 1.000e+004 1.151e-002 5.261e-003 
5.917e-003 9.388e+007 2.303e+013 1.000e+004 1.268e-002 5.267e-003 
5.921e-003 9.394e+007 2.313e+013 1.000e+004 1.225e-002 5.271e-003 
5.925e-003 9.397e+007 2.315e+013 1.000e+004 1.369e-002 5.274e-003 
5.930e-003 9.399e+007 2.323e+013 1.000e+004 1.264e-002 5.278e-003 
5.934e-003 9.406e+007 2.331e+013 1.000e+004 1.240e-002 5.282e-003 
5.938e-003 9.413e+007 2.341e+013 1.000e+004 1.402e-002 5.286e-003 
5.943e-003 9.399e+007 2.346e+013 1.000e+004 1.481e-002 5.292e-003 
5.947e-003 9.354e+007 2.341e+013 1.000e+004 1.724e-002 5.299e-003 
5.952e-003 9.318e+007 2.344e+013 1.000e+004 1.497e-002 5.307e-003 
5.956e-003 9.297e+007 2.355e+013 1.000e+004 1.349e-002 5.312e-003 
5.961e-003 9.301e+007 2.363e+013 1.000e+004 1.218e-002 5.316e-003 
5.965e-003 9.313e+007 2.370e+013 1.000e+004 1.224e-002 5.319e-003 
5.969e-003 9.327e+007 2.375e+013 1.000e+004 1.200e-002 5.322e-003 
5.973e-003 9.343e+007 2.380e+013 1.000e+004 1.235e-002 5.325e-003 
5.977e-003 9.355e+007 2.386e+013 1.000e+004 1.247e-002 5.329e-003 
5.981e-003 9.364e+007 2.391e+013 1.000e+004 1.309e-002 5.332e-003 
5.985e-003 9.366e+007 2.398e+013 1.000e+004 1.222e-002 5.336e-003 
5.989e-003 9.363e+007 2.406e+013 1.000e+004 1.245e-002 5.340e-003 
5.993e-003 9.342e+007 2.415e+013 1.000e+004 1.429e-002 5.346e-003 
5.997e-003 9.287e+007 2.430e+013 1.000e+004 1.656e-002 5.354e-003 
6.002e-003 9.218e+007 2.441e+013 1.000e+004 1.750e-002 5.363e-003 
6.006e-003 9.125e+007 2.445e+013 1.000e+004 1.825e-002 5.374e-003 
6.010e-003 9.038e+007 2.443e+013 1.000e+004 1.800e-002 5.384e-003 
6.015e-003 8.974e+007 2.455e+013 1.000e+004 1.585e-002 5.393e-003 
6.019e-003 8.923e+007 2.469e+013 1.000e+004 1.594e-002 5.401e-003 
6.024e-003 8.858e+007 2.487e+013 1.000e+004 1.772e-002 5.410e-003 
6.028e-003 8.792e+007 2.487e+013 1.000e+004 1.930e-002 5.419e-003 
6.033e-003 8.730e+007 2.462e+013 1.000e+004 1.999e-002 5.428e-003 
6.037e-003 8.640e+007 2.436e+013 1.000e+004 2.097e-002 5.439e-003 
6.042e-003 8.539e+007 2.423e+013 1.000e+004 2.115e-002 5.450e-003 
6.046e-003 8.465e+007 2.437e+013 1.000e+004 2.009e-002 5.460e-003 
6.050e-003 8.353e+007 2.362e+013 1.000e+004 2.392e-002 5.472e-003 
6.055e-003 8.260e+007 2.342e+013 1.000e+004 2.251e-002 5.482e-003 
6.059e-003 8.140e+007 2.323e+013 1.000e+004 2.270e-002 5.495e-003 
6.064e-003 7.997e+007 2.322e+013 1.000e+004 2.244e-002 5.510e-003 
6.069e-003 7.873e+007 2.315e+013 1.000e+004 2.027e-002 5.524e-003 
6.075e-003 7.798e+007 2.322e+013 1.000e+004 1.795e-002 5.535e-003 
6.080e-003 7.739e+007 2.299e+013 1.000e+004 1.876e-002 5.543e-003 
6.086e-003 7.667e+007 2.253e+013 1.000e+004 1.924e-002 5.555e-003 
6.093e-003 7.607e+007 2.198e+013 1.000e+004 1.514e-002 5.565e-003 
6.098e-003 7.596e+007 2.195e+013 1.000e+004 1.583e-002 5.572e-003 
6.104e-003 7.616e+007 2.197e+013 1.000e+004 1.450e-002 5.576e-003 
6.110e-003 7.636e+007 2.199e+013 1.000e+004 1.491e-002 5.580e-003 
6.115e-003 7.657e+007 2.200e+013 1.000e+004 1.963e-002 5.584e-003 
6.120e-003 7.678e+007 2.204e+013 1.000e+004 1.798e-002 5.588e-003 
6.125e-003 7.702e+007 2.210e+013 1.000e+004 1.502e-002 5.591e-003 
6.130e-003 7.705e+007 2.183e+013 1.000e+004 1.691e-002 5.596e-003 
6.134e-003 7.695e+007 2.169e+013 1.000e+004 1.802e-002 5.601e-003 
6.138e-003 7.702e+007 2.160e+013 1.000e+004 1.846e-002 5.604e-003 
6.142e-003 7.719e+007 2.161e+013 1.000e+004 1.554e-002 5.607e-003 
6.147e-003 7.737e+007 2.162e+013 1.000e+004 1.413e-002 5.610e-003 
6.151e-003 7.756e+007 2.164e+013 1.000e+004 1.340e-002 5.613e-003 
6.155e-003 7.774e+007 2.165e+013 1.000e+004 1.421e-002 5.616e-003 
6.159e-003 7.796e+007 2.161e+013 1.000e+004 1.720e-002 5.619e-003 
6.164e-003 7.818e+007 2.161e+013 1.000e+004 1.383e-002 5.623e-003 
6.169e-003 7.827e+007 2.142e+013 1.000e+004 2.231e-002 5.627e-003 
6.175e-003 7.824e+007 2.133e+013 1.000e+004 1.596e-002 5.632e-003 
6.180e-003 7.829e+007 2.136e+013 1.000e+004 1.787e-002 5.637e-003 
6.184e-003 7.818e+007 2.131e+013 1.000e+004 1.923e-002 5.643e-003 
6.189e-003 7.815e+007 2.133e+013 1.000e+004 1.857e-002 5.648e-003 
6.194e-003 7.824e+007 2.129e+013 1.000e+004 1.953e-002 5.652e-003 
6.199e-003 7.826e+007 2.129e+013 1.000e+004 1.977e-002 5.656e-003 
6.204e-003 7.823e+007 2.130e+013 1.000e+004 2.027e-002 5.661e-003 
6.208e-003 7.815e+007 2.130e+013 1.000e+004 1.940e-002 5.667e-003 
6.213e-003 7.785e+007 2.127e+013 1.000e+004 2.209e-002 5.674e-003 
6.218e-003 7.720e+007 2.129e+013 1.000e+004 2.261e-002 5.683e-003 
6.223e-003 7.673e+007 2.131e+013 1.000e+004 1.993e-002 5.692e-003 
6.228e-003 7.640e+007 2.135e+013 1.000e+004 1.894e-002 5.699e-003 
6.233e-003 7.618e+007 2.101e+013 1.000e+004 2.018e-002 5.705e-003 
6.238e-003 7.611e+007 2.092e+013 1.000e+004 1.891e-002 5.710e-003 
6.243e-003 7.620e+007 2.091e+013 1.000e+004 1.864e-002 5.715e-003 
6.248e-003 7.623e+007 2.093e+013 1.000e+004 1.823e-002 5.719e-003 
6.253e-003 7.611e+007 2.095e+013 1.000e+004 1.801e-002 5.725e-003 
6.257e-003 7.611e+007 2.098e+013 1.000e+004 1.678e-002 5.730e-003 
6.262e-003 7.603e+007 2.103e+013 1.000e+004 2.066e-002 5.735e-003 
6.266e-003 7.603e+007 2.105e+013 1.000e+004 1.937e-002 5.739e-003 
6.270e-003 7.613e+007 2.108e+013 1.000e+004 1.974e-002 5.743e-003 
6.275e-003 7.629e+007 2.114e+013 1.000e+004 2.174e-002 5.746e-003 
6.279e-003 7.637e+007 2.104e+013 1.000e+004 2.236e-002 5.750e-003 
6.283e-003 7.656e+007 2.107e+013 1.000e+004 1.769e-002 5.753e-003 
6.288e-003 7.680e+007 2.111e+013 1.000e+004 1.744e-002 5.756e-003 
6.292e-003 7.704e+007 2.114e+013 1.000e+004 1.658e-002 5.759e-003 
6.297e-003 7.726e+007 2.115e+013 1.000e+004 1.850e-002 5.762e-003 
6.302e-003 7.741e+007 2.117e+013 1.000e+004 1.950e-002 5.766e-003 
6.307e-003 7.775e+007 2.119e+013 1.000e+004 1.524e-002 5.768e-003 
6.312e-003 7.819e+007 2.120e+013 1.000e+004 1.339e-002 5.770e-003 
6.317e-003 7.867e+007 2.122e+013 1.000e+004 1.586e-002 5.772e-003 
6.322e-003 7.918e+007 2.124e+013 1.000e+004 2.202e-002 5.773e-003 
6.327e-003 7.968e+007 2.126e+013 1.000e+004 1.595e-002 5.775e-003 
6.332e-003 8.008e+007 2.128e+013 1.000e+004 1.715e-002 5.777e-003 
6.336e-003 8.037e+007 2.132e+013 1.000e+004 2.037e-002 5.779e-003 
6.341e-003 8.066e+007 2.136e+013 1.000e+004 1.890e-002 5.782e-003 
6.346e-003 8.094e+007 2.140e+013 1.000e+004 1.855e-002 5.785e-003 
6.350e-003 8.120e+007 2.145e+013 1.000e+004 1.939e-002 5.788e-003 
6.355e-003 8.145e+007 2.150e+013 1.000e+004 1.893e-002 5.791e-003 
6.360e-003 8.162e+007 2.136e+013 1.000e+004 1.392e-002 5.794e-003 
6.365e-003 8.166e+007 2.124e+013 1.000e+004 1.472e-002 5.799e-003 
6.370e-003 8.194e+007 2.127e+013 1.000e+004 1.494e-002 5.802e-003 
6.375e-003 8.224e+007 2.131e+013 1.000e+004 1.541e-002 5.805e-003 
6.380e-003 8.252e+007 2.136e+013 1.000e+004 1.603e-002 5.809e-003 
6.385e-003 8.273e+007 2.140e+013 1.000e+004 1.408e-002 5.812e-003 
6.390e-003 8.284e+007 2.140e+013 1.000e+004 1.514e-002 5.816e-003 
6.395e-003 8.291e+007 2.138e+013 1.000e+004 1.608e-002 5.821e-003 
6.400e-003 8.254e+007 2.123e+013 1.000e+004 1.889e-002 5.828e-003 
6.405e-003 8.172e+007 2.123e+013 1.000e+004 1.878e-002 5.839e-003 
6.410e-003 8.081e+007 2.126e+013 1.000e+004 1.878e-002 5.850e-003 
6.415e-003 8.025e+007 2.127e+013 1.000e+004 1.666e-002 5.859e-003 
6.420e-003 7.968e+007 2.128e+013 1.000e+004 1.850e-002 5.868e-003 
6.425e-003 7.902e+007 2.130e+013 1.000e+004 1.597e-002 5.877e-003 
6.429e-003 7.872e+007 2.134e+013 1.000e+004 1.621e-002 5.884e-003 
6.434e-003 7.863e+007 2.123e+013 1.000e+004 1.545e-002 5.889e-003 
6.439e-003 7.880e+007 2.122e+013 1.000e+004 1.306e-002 5.892e-003 
6.443e-003 7.903e+007 2.123e+013 1.000e+004 1.228e-002 5.896e-003 
6.448e-003 7.928e+007 2.120e+013 1.000e+004 1.142e-002 5.899e-003 
6.453e-003 7.960e+007 2.123e+013 1.000e+004 1.102e-002 5.902e-003 
6.459e-003 7.996e+007 2.126e+013 1.000e+004 1.044e-002 5.905e-003 
6.464e-003 8.037e+007 2.130e+013 1.000e+004 1.017e-002 5.907e-003 
6.470e-003 8.088e+007 2.134e+013 1.000e+004 8.929e-003 5.909e-003 
6.476e-003 8.152e+007 2.137e+013 1.000e+004 9.707e-003 5.911e-003 
6.481e-003 8.219e+007 2.138e+013 1.000e+004 1.041e-002 5.912e-003 
6.487e-003 8.289e+007 2.139e+013 1.000e+004 9.292e-003 5.912e-003 
6.492e-003 8.360e+007 2.140e+013 1.000e+004 9.606e-003 5.913e-003 
6.497e-003 8.431e+007 2.140e+013 1.000e+004 1.034e-002 5.913e-003 
6.503e-003 8.503e+007 2.141e+013 1.000e+004 1.023e-002 5.913e-003 
6.508e-003 8.574e+007 2.142e+013 1.000e+004 1.013e-002 5.914e-003 
6.513e-003 8.642e+007 2.142e+013 1.000e+004 1.008e-002 5.914e-003 
6.518e-003 8.703e+007 2.145e+013 1.000e+004 9.585e-003 5.915e-003 
6.524e-003 8.766e+007 2.147e+013 1.000e+004 9.669e-003 5.916e-003 
6.529e-003 8.832e+007 2.148e+013 1.000e+004 9.081e-003 5.917e-003 
6.535e-003 8.902e+007 2.149e+013 1.000e+004 8.440e-003 5.918e-003 
6.541e-003 8.984e+007 2.151e+013 1.000e+004 8.971e-003 5.919e-003 
6.548e-003 9.065e+007 2.153e+013 1.000e+004 8.629e-003 5.920e-003 
6.554e-003 9.145e+007 2.154e+013 1.000e+004 8.900e-003 5.921e-003 
6.561e-003 9.231e+007 2.156e+013 1.000e+004 8.564e-003 5.921e-003 
6.567e-003 9.309e+007 2.157e+013 1.000e+004 8.404e-003 5.922e-003 
6.573e-003 9.383e+007 2.159e+013 1.000e+004 9.486e-003 5.923e-003 
6.579e-003 9.447e+007 2.161e+013 1.000e+004 9.178e-003 5.924e-003 
6.584e-003 9.514e+007 2.163e+013 1.000e+004 8.267e-003 5.925e-003 
6.590e-003 9.581e+007 2.165e+013 1.000e+004 9.049e-003 5.926e-003 
6.596e-003 9.645e+007 2.168e+013 1.000e+004 9.004e-003 5.928e-003 
