# Supplementary material for: Strain rate dependency of dislocation plasticity
Source: Nat Commun. 2021 Mar 23;12:1845. doi: 10.1038/s41467-021-21939-1 (PMC7988163; doi:10.1038/s41467-021-21939-1)
Supplement: Supplementary file 3 — Supplementary Data 1 [file 41467_2021_21939_MOESM3_ESM.zip › Supplementary Data 1/DDDSimulationSet4/StrainRate=1e4s-1/InitialDislocationDensity=2.3e13m-2.dat]

#strain(1), stress(Pa), dislocation density(m-2), strain rate(s-1), mean dislocation velocity(km/s), plastic strain(1)
1.379e-005 1.894e+006 2.071e+013 1.000e+004 2.736e-003 6.730e-007 
2.842e-005 3.793e+006 2.071e+013 1.000e+004 2.738e-003 2.171e-006 
4.342e-005 5.676e+006 2.072e+013 1.000e+004 2.705e-003 4.155e-006 
5.895e-005 7.582e+006 2.072e+013 1.000e+004 2.700e-003 6.486e-006 
7.539e-005 9.572e+006 2.073e+013 1.000e+004 2.709e-003 9.159e-006 
9.150e-005 1.148e+007 2.074e+013 1.000e+004 2.763e-003 1.210e-005 
1.062e-004 1.320e+007 2.075e+013 1.000e+004 2.780e-003 1.487e-005 
1.197e-004 1.472e+007 2.071e+013 1.000e+004 3.075e-003 1.788e-005 
1.337e-004 1.623e+007 2.069e+013 1.000e+004 2.959e-003 2.147e-005 
1.490e-004 1.793e+007 2.071e+013 1.000e+004 2.817e-003 2.498e-005 
1.650e-004 1.971e+007 2.073e+013 1.000e+004 2.917e-003 2.864e-005 
1.806e-004 2.148e+007 2.074e+013 1.000e+004 2.660e-003 3.208e-005 
1.908e-004 2.263e+007 2.074e+013 1.000e+004 2.778e-003 3.428e-005 
2.037e-004 2.410e+007 2.075e+013 1.000e+004 2.706e-003 3.695e-005 
2.199e-004 2.594e+007 2.076e+013 1.000e+004 2.762e-003 4.050e-005 
2.404e-004 2.821e+007 2.078e+013 1.000e+004 2.892e-003 4.528e-005 
2.610e-004 3.051e+007 2.080e+013 1.000e+004 2.959e-003 4.994e-005 
2.817e-004 3.287e+007 2.083e+013 1.000e+004 2.964e-003 5.427e-005 
3.017e-004 3.499e+007 2.084e+013 1.000e+004 3.163e-003 5.975e-005 
3.143e-004 3.616e+007 2.086e+013 1.000e+004 3.630e-003 6.419e-005 
3.320e-004 3.770e+007 2.087e+013 1.000e+004 4.148e-003 7.125e-005 
3.516e-004 3.932e+007 2.091e+013 1.000e+004 3.758e-003 7.962e-005 
3.614e-004 4.021e+007 2.093e+013 1.000e+004 3.569e-003 8.330e-005 
3.688e-004 4.080e+007 2.086e+013 1.000e+004 4.522e-003 8.665e-005 
3.751e-004 4.119e+007 2.083e+013 1.000e+004 4.238e-003 9.014e-005 
3.917e-004 4.227e+007 2.080e+013 1.000e+004 4.511e-003 9.931e-005 
4.070e-004 4.326e+007 2.082e+013 1.000e+004 4.235e-003 1.078e-004 
4.299e-004 4.472e+007 2.085e+013 1.000e+004 4.302e-003 1.206e-004 
4.465e-004 4.586e+007 2.093e+013 1.000e+004 4.306e-003 1.292e-004 
4.598e-004 4.676e+007 2.098e+013 1.000e+004 4.414e-003 1.363e-004 
4.715e-004 4.752e+007 2.102e+013 1.000e+004 4.526e-003 1.428e-004 
4.825e-004 4.816e+007 2.109e+013 1.000e+004 4.657e-003 1.493e-004 
4.927e-004 4.862e+007 2.112e+013 1.000e+004 5.035e-003 1.563e-004 
5.019e-004 4.907e+007 2.115e+013 1.000e+004 4.564e-003 1.624e-004 
5.108e-004 4.954e+007 2.119e+013 1.000e+004 4.711e-003 1.682e-004 
5.195e-004 4.998e+007 2.124e+013 1.000e+004 4.965e-003 1.738e-004 
5.278e-004 5.032e+007 2.126e+013 1.000e+004 4.932e-003 1.798e-004 
5.358e-004 5.056e+007 2.126e+013 1.000e+004 5.440e-003 1.861e-004 
5.435e-004 5.086e+007 2.122e+013 1.000e+004 4.539e-003 1.917e-004 
5.513e-004 5.131e+007 2.117e+013 1.000e+004 4.401e-003 1.964e-004 
5.592e-004 5.178e+007 2.116e+013 1.000e+004 4.310e-003 2.010e-004 
5.678e-004 5.229e+007 2.116e+013 1.000e+004 4.359e-003 2.061e-004 
5.794e-004 5.294e+007 2.117e+013 1.000e+004 4.235e-003 2.132e-004 
5.908e-004 5.372e+007 2.117e+013 1.000e+004 4.204e-003 2.192e-004 
6.019e-004 5.448e+007 2.118e+013 1.000e+004 3.987e-003 2.251e-004 
6.120e-004 5.514e+007 2.122e+013 1.000e+004 4.182e-003 2.306e-004 
6.218e-004 5.580e+007 2.127e+013 1.000e+004 3.664e-003 2.358e-004 
6.285e-004 5.625e+007 2.127e+013 1.000e+004 4.406e-003 2.395e-004 
6.358e-004 5.670e+007 2.130e+013 1.000e+004 4.297e-003 2.436e-004 
6.431e-004 5.717e+007 2.133e+013 1.000e+004 3.961e-003 2.477e-004 
6.527e-004 5.779e+007 2.137e+013 1.000e+004 4.340e-003 2.530e-004 
6.621e-004 5.835e+007 2.141e+013 1.000e+004 4.260e-003 2.585e-004 
6.730e-004 5.873e+007 2.117e+013 1.000e+004 6.044e-003 2.668e-004 
6.793e-004 5.874e+007 2.092e+013 1.000e+004 6.569e-003 2.730e-004 
6.888e-004 5.882e+007 2.091e+013 1.000e+004 5.588e-003 2.820e-004 
6.948e-004 5.895e+007 2.094e+013 1.000e+004 5.739e-003 2.871e-004 
6.981e-004 5.905e+007 2.093e+013 1.000e+004 4.998e-003 2.897e-004 
7.021e-004 5.919e+007 2.092e+013 1.000e+004 5.181e-003 2.927e-004 
7.177e-004 5.972e+007 2.085e+013 1.000e+004 5.379e-003 3.046e-004 
7.298e-004 6.014e+007 2.088e+013 1.000e+004 5.416e-003 3.138e-004 
7.435e-004 6.041e+007 2.093e+013 1.000e+004 6.151e-003 3.257e-004 
7.570e-004 6.041e+007 2.101e+013 1.000e+004 6.205e-003 3.392e-004 
7.682e-004 6.040e+007 2.113e+013 1.000e+004 6.040e-003 3.505e-004 
7.793e-004 6.045e+007 2.125e+013 1.000e+004 5.784e-003 3.612e-004 
7.915e-004 6.055e+007 2.133e+013 1.000e+004 5.330e-003 3.727e-004 
8.016e-004 6.074e+007 2.140e+013 1.000e+004 5.682e-003 3.815e-004 
8.128e-004 6.078e+007 2.148e+013 1.000e+004 6.388e-003 3.924e-004 
8.264e-004 6.062e+007 2.148e+013 1.000e+004 5.978e-003 4.071e-004 
8.406e-004 6.092e+007 2.158e+013 1.000e+004 4.964e-003 4.193e-004 
8.541e-004 6.144e+007 2.167e+013 1.000e+004 4.707e-003 4.291e-004 
8.691e-004 6.193e+007 2.164e+013 1.000e+004 4.932e-003 4.407e-004 
8.836e-004 6.238e+007 2.174e+013 1.000e+004 5.013e-003 4.521e-004 
8.980e-004 6.288e+007 2.184e+013 1.000e+004 4.958e-003 4.631e-004 
9.126e-004 6.318e+007 2.191e+013 1.000e+004 5.412e-003 4.756e-004 
9.259e-004 6.348e+007 2.200e+013 1.000e+004 5.632e-003 4.869e-004 
9.370e-004 6.353e+007 2.207e+013 1.000e+004 5.859e-003 4.976e-004 
9.462e-004 6.361e+007 2.208e+013 1.000e+004 5.686e-003 5.062e-004 
9.544e-004 6.358e+007 2.203e+013 1.000e+004 6.005e-003 5.146e-004 
9.650e-004 6.348e+007 2.202e+013 1.000e+004 6.649e-003 5.259e-004 
9.740e-004 6.306e+007 2.191e+013 1.000e+004 7.219e-003 5.378e-004 
9.832e-004 6.266e+007 2.195e+013 1.000e+004 7.340e-003 5.498e-004 
9.935e-004 6.212e+007 2.184e+013 1.000e+004 7.545e-003 5.639e-004 
1.004e-003 6.113e+007 2.150e+013 1.000e+004 9.844e-003 5.808e-004 
1.014e-003 6.029e+007 2.141e+013 1.000e+004 7.850e-003 5.966e-004 
1.020e-003 5.993e+007 2.138e+013 1.000e+004 7.983e-003 6.055e-004 
1.030e-003 5.924e+007 2.128e+013 1.000e+004 8.741e-003 6.199e-004 
1.039e-003 5.878e+007 2.115e+013 1.000e+004 6.600e-003 6.324e-004 
1.048e-003 5.865e+007 2.115e+013 1.000e+004 6.631e-003 6.427e-004 
1.057e-003 5.860e+007 2.120e+013 1.000e+004 5.909e-003 6.513e-004 
1.066e-003 5.865e+007 2.128e+013 1.000e+004 5.754e-003 6.600e-004 
1.075e-003 5.874e+007 2.135e+013 1.000e+004 5.765e-003 6.683e-004 
1.083e-003 5.887e+007 2.138e+013 1.000e+004 5.363e-003 6.756e-004 
1.092e-003 5.900e+007 2.139e+013 1.000e+004 6.158e-003 6.840e-004 
1.101e-003 5.882e+007 2.141e+013 1.000e+004 6.911e-003 6.943e-004 
1.110e-003 5.858e+007 2.151e+013 1.000e+004 6.853e-003 7.051e-004 
1.119e-003 5.824e+007 2.159e+013 1.000e+004 7.562e-003 7.164e-004 
1.128e-003 5.806e+007 2.154e+013 1.000e+004 6.296e-003 7.269e-004 
1.136e-003 5.802e+007 2.147e+013 1.000e+004 6.275e-003 7.346e-004 
1.145e-003 5.795e+007 2.150e+013 1.000e+004 6.867e-003 7.438e-004 
1.154e-003 5.774e+007 2.094e+013 1.000e+004 5.956e-003 7.544e-004 
1.162e-003 5.779e+007 2.083e+013 1.000e+004 6.610e-003 7.623e-004 
1.170e-003 5.774e+007 2.075e+013 1.000e+004 6.463e-003 7.708e-004 
1.178e-003 5.773e+007 2.078e+013 1.000e+004 6.555e-003 7.786e-004 
1.186e-003 5.767e+007 2.061e+013 1.000e+004 6.443e-003 7.872e-004 
1.195e-003 5.772e+007 2.054e+013 1.000e+004 5.750e-003 7.953e-004 
1.203e-003 5.803e+007 2.054e+013 1.000e+004 4.855e-003 8.018e-004 
1.212e-003 5.846e+007 2.056e+013 1.000e+004 5.014e-003 8.076e-004 
1.221e-003 5.888e+007 2.056e+013 1.000e+004 4.377e-003 8.134e-004 
1.230e-003 5.947e+007 2.059e+013 1.000e+004 3.965e-003 8.182e-004 
1.239e-003 6.010e+007 2.060e+013 1.000e+004 4.154e-003 8.232e-004 
1.248e-003 6.073e+007 2.063e+013 1.000e+004 3.768e-003 8.283e-004 
1.258e-003 6.120e+007 2.025e+013 1.000e+004 4.851e-003 8.342e-004 
1.266e-003 6.178e+007 2.008e+013 1.000e+004 4.036e-003 8.391e-004 
1.275e-003 6.241e+007 2.002e+013 1.000e+004 4.862e-003 8.434e-004 
1.284e-003 6.282e+007 1.991e+013 1.000e+004 5.115e-003 8.495e-004 
1.293e-003 6.319e+007 1.982e+013 1.000e+004 5.365e-003 8.564e-004 
1.302e-003 6.354e+007 1.969e+013 1.000e+004 4.877e-003 8.629e-004 
1.310e-003 6.387e+007 1.970e+013 1.000e+004 5.143e-003 8.685e-004 
1.314e-003 6.403e+007 1.972e+013 1.000e+004 5.207e-003 8.712e-004 
1.317e-003 6.415e+007 1.974e+013 1.000e+004 5.203e-003 8.735e-004 
1.320e-003 6.426e+007 1.975e+013 1.000e+004 5.449e-003 8.757e-004 
1.323e-003 6.436e+007 1.976e+013 1.000e+004 5.193e-003 8.780e-004 
1.326e-003 6.448e+007 1.978e+013 1.000e+004 5.058e-003 8.800e-004 
1.329e-003 6.459e+007 1.977e+013 1.000e+004 5.148e-003 8.818e-004 
1.331e-003 6.468e+007 1.978e+013 1.000e+004 5.484e-003 8.838e-004 
1.334e-003 6.475e+007 1.978e+013 1.000e+004 5.754e-003 8.858e-004 
1.336e-003 6.480e+007 1.979e+013 1.000e+004 5.944e-003 8.878e-004 
1.338e-003 6.482e+007 1.980e+013 1.000e+004 6.332e-003 8.900e-004 
1.341e-003 6.483e+007 1.982e+013 1.000e+004 6.505e-003 8.922e-004 
1.343e-003 6.483e+007 1.983e+013 1.000e+004 6.612e-003 8.945e-004 
1.345e-003 6.483e+007 1.983e+013 1.000e+004 6.521e-003 8.969e-004 
1.348e-003 6.489e+007 1.984e+013 1.000e+004 5.324e-003 8.990e-004 
1.350e-003 6.499e+007 1.986e+013 1.000e+004 5.257e-003 9.008e-004 
1.353e-003 6.508e+007 1.988e+013 1.000e+004 5.315e-003 9.026e-004 
1.355e-003 6.515e+007 1.989e+013 1.000e+004 5.659e-003 9.047e-004 
1.358e-003 6.521e+007 1.991e+013 1.000e+004 5.555e-003 9.067e-004 
1.360e-003 6.529e+007 1.993e+013 1.000e+004 5.447e-003 9.087e-004 
1.363e-003 6.536e+007 1.993e+013 1.000e+004 5.465e-003 9.106e-004 
1.365e-003 6.544e+007 1.994e+013 1.000e+004 5.266e-003 9.124e-004 
1.367e-003 6.554e+007 1.996e+013 1.000e+004 5.130e-003 9.142e-004 
1.370e-003 6.564e+007 1.998e+013 1.000e+004 4.765e-003 9.159e-004 
1.372e-003 6.576e+007 1.998e+013 1.000e+004 4.719e-003 9.174e-004 
1.375e-003 6.589e+007 1.998e+013 1.000e+004 4.583e-003 9.188e-004 
1.377e-003 6.602e+007 2.000e+013 1.000e+004 4.462e-003 9.202e-004 
1.379e-003 6.616e+007 2.001e+013 1.000e+004 4.374e-003 9.216e-004 
1.381e-003 6.629e+007 2.001e+013 1.000e+004 4.941e-003 9.229e-004 
1.384e-003 6.640e+007 2.000e+013 1.000e+004 4.808e-003 9.244e-004 
1.386e-003 6.652e+007 2.000e+013 1.000e+004 4.773e-003 9.259e-004 
1.388e-003 6.663e+007 2.001e+013 1.000e+004 4.716e-003 9.273e-004 
1.390e-003 6.676e+007 2.001e+013 1.000e+004 4.415e-003 9.286e-004 
1.393e-003 6.689e+007 2.002e+013 1.000e+004 4.579e-003 9.299e-004 
1.395e-003 6.702e+007 2.003e+013 1.000e+004 4.607e-003 9.313e-004 
1.397e-003 6.714e+007 2.004e+013 1.000e+004 4.592e-003 9.326e-004 
1.399e-003 6.727e+007 2.005e+013 1.000e+004 4.536e-003 9.340e-004 
1.401e-003 6.740e+007 2.007e+013 1.000e+004 4.449e-003 9.352e-004 
1.404e-003 6.753e+007 2.008e+013 1.000e+004 4.520e-003 9.365e-004 
1.406e-003 6.766e+007 2.010e+013 1.000e+004 4.477e-003 9.377e-004 
1.408e-003 6.779e+007 2.012e+013 1.000e+004 4.661e-003 9.390e-004 
1.410e-003 6.790e+007 2.013e+013 1.000e+004 4.824e-003 9.403e-004 
1.412e-003 6.800e+007 2.014e+013 1.000e+004 5.191e-003 9.419e-004 
1.414e-003 6.808e+007 2.016e+013 1.000e+004 5.293e-003 9.436e-004 
1.417e-003 6.817e+007 2.017e+013 1.000e+004 5.254e-003 9.452e-004 
1.419e-003 6.823e+007 2.017e+013 1.000e+004 5.927e-003 9.469e-004 
1.421e-003 6.828e+007 2.018e+013 1.000e+004 5.805e-003 9.489e-004 
1.423e-003 6.832e+007 2.019e+013 1.000e+004 5.778e-003 9.508e-004 
1.426e-003 6.837e+007 2.021e+013 1.000e+004 5.639e-003 9.527e-004 
1.428e-003 6.841e+007 2.024e+013 1.000e+004 5.628e-003 9.545e-004 
1.430e-003 6.846e+007 2.027e+013 1.000e+004 5.811e-003 9.564e-004 
1.432e-003 6.851e+007 2.029e+013 1.000e+004 5.503e-003 9.582e-004 
1.434e-003 6.857e+007 2.031e+013 1.000e+004 5.233e-003 9.599e-004 
1.436e-003 6.865e+007 2.034e+013 1.000e+004 5.075e-003 9.615e-004 
1.439e-003 6.875e+007 2.036e+013 1.000e+004 4.964e-003 9.631e-004 
1.441e-003 6.885e+007 2.039e+013 1.000e+004 4.815e-003 9.646e-004 
1.443e-003 6.895e+007 2.041e+013 1.000e+004 4.940e-003 9.661e-004 
1.445e-003 6.904e+007 2.043e+013 1.000e+004 4.945e-003 9.677e-004 
1.447e-003 6.914e+007 2.044e+013 1.000e+004 4.959e-003 9.692e-004 
1.450e-003 6.922e+007 2.046e+013 1.000e+004 5.144e-003 9.709e-004 
1.452e-003 6.930e+007 2.048e+013 1.000e+004 5.011e-003 9.725e-004 
1.454e-003 6.939e+007 2.050e+013 1.000e+004 4.859e-003 9.741e-004 
1.456e-003 6.945e+007 2.051e+013 1.000e+004 5.246e-003 9.758e-004 
1.458e-003 6.952e+007 2.053e+013 1.000e+004 5.095e-003 9.774e-004 
1.460e-003 6.961e+007 2.055e+013 1.000e+004 4.926e-003 9.789e-004 
1.463e-003 6.969e+007 2.057e+013 1.000e+004 4.852e-003 9.805e-004 
1.465e-003 6.978e+007 2.060e+013 1.000e+004 4.696e-003 9.820e-004 
1.467e-003 6.989e+007 2.062e+013 1.000e+004 4.664e-003 9.834e-004 
1.469e-003 6.999e+007 2.064e+013 1.000e+004 4.632e-003 9.848e-004 
1.471e-003 7.010e+007 2.066e+013 1.000e+004 4.464e-003 9.862e-004 
1.473e-003 7.022e+007 2.068e+013 1.000e+004 4.946e-003 9.876e-004 
1.475e-003 7.031e+007 2.070e+013 1.000e+004 4.837e-003 9.891e-004 
1.478e-003 7.040e+007 2.072e+013 1.000e+004 4.883e-003 9.906e-004 
1.480e-003 7.050e+007 2.074e+013 1.000e+004 4.915e-003 9.921e-004 
1.482e-003 7.058e+007 2.074e+013 1.000e+004 5.049e-003 9.937e-004 
1.484e-003 7.066e+007 2.075e+013 1.000e+004 4.868e-003 9.953e-004 
1.486e-003 7.076e+007 2.077e+013 1.000e+004 4.698e-003 9.968e-004 
1.488e-003 7.086e+007 2.079e+013 1.000e+004 4.656e-003 9.982e-004 
1.491e-003 7.098e+007 2.080e+013 1.000e+004 4.458e-003 9.996e-004 
1.493e-003 7.110e+007 2.082e+013 1.000e+004 4.466e-003 1.001e-003 
1.495e-003 7.119e+007 2.080e+013 1.000e+004 5.018e-003 1.002e-003 
1.497e-003 7.128e+007 2.081e+013 1.000e+004 4.953e-003 1.004e-003 
1.499e-003 7.137e+007 2.083e+013 1.000e+004 4.943e-003 1.006e-003 
1.502e-003 7.145e+007 2.085e+013 1.000e+004 5.117e-003 1.007e-003 
1.504e-003 7.152e+007 2.087e+013 1.000e+004 5.242e-003 1.009e-003 
1.506e-003 7.158e+007 2.090e+013 1.000e+004 5.476e-003 1.011e-003 
1.509e-003 7.159e+007 2.087e+013 1.000e+004 6.609e-003 1.014e-003 
1.511e-003 7.154e+007 2.088e+013 1.000e+004 7.129e-003 1.016e-003 
1.514e-003 7.147e+007 2.090e+013 1.000e+004 6.780e-003 1.019e-003 
1.516e-003 7.142e+007 2.093e+013 1.000e+004 6.534e-003 1.022e-003 
1.519e-003 7.139e+007 2.096e+013 1.000e+004 6.433e-003 1.025e-003 
1.521e-003 7.134e+007 2.099e+013 1.000e+004 7.060e-003 1.028e-003 
1.524e-003 7.122e+007 2.101e+013 1.000e+004 7.622e-003 1.031e-003 
1.527e-003 7.109e+007 2.104e+013 1.000e+004 7.548e-003 1.035e-003 
1.529e-003 7.099e+007 2.107e+013 1.000e+004 6.953e-003 1.038e-003 
1.532e-003 7.092e+007 2.110e+013 1.000e+004 6.649e-003 1.041e-003 
1.534e-003 7.087e+007 2.112e+013 1.000e+004 6.560e-003 1.044e-003 
1.537e-003 7.082e+007 2.116e+013 1.000e+004 6.572e-003 1.047e-003 
1.539e-003 7.075e+007 2.119e+013 1.000e+004 7.150e-003 1.050e-003 
1.542e-003 7.063e+007 2.120e+013 1.000e+004 7.433e-003 1.054e-003 
1.545e-003 7.049e+007 2.122e+013 1.000e+004 7.686e-003 1.057e-003 
1.547e-003 7.033e+007 2.125e+013 1.000e+004 7.973e-003 1.061e-003 
1.550e-003 7.017e+007 2.128e+013 1.000e+004 8.107e-003 1.065e-003 
1.553e-003 6.998e+007 2.129e+013 1.000e+004 7.997e-003 1.069e-003 
1.555e-003 6.979e+007 2.124e+013 1.000e+004 8.003e-003 1.073e-003 
1.558e-003 6.961e+007 2.121e+013 1.000e+004 8.062e-003 1.076e-003 
1.561e-003 6.940e+007 2.120e+013 1.000e+004 8.643e-003 1.081e-003 
1.563e-003 6.915e+007 2.118e+013 1.000e+004 8.692e-003 1.085e-003 
1.566e-003 6.893e+007 2.119e+013 1.000e+004 8.254e-003 1.089e-003 
1.569e-003 6.875e+007 2.122e+013 1.000e+004 7.757e-003 1.093e-003 
1.571e-003 6.861e+007 2.123e+013 1.000e+004 7.178e-003 1.097e-003 
1.574e-003 6.851e+007 2.125e+013 1.000e+004 6.941e-003 1.100e-003 
1.577e-003 6.840e+007 2.120e+013 1.000e+004 7.438e-003 1.104e-003 
1.579e-003 6.828e+007 2.117e+013 1.000e+004 7.061e-003 1.107e-003 
1.582e-003 6.819e+007 2.119e+013 1.000e+004 7.333e-003 1.110e-003 
1.584e-003 6.806e+007 2.121e+013 1.000e+004 7.547e-003 1.114e-003 
1.587e-003 6.791e+007 2.124e+013 1.000e+004 7.489e-003 1.117e-003 
1.590e-003 6.779e+007 2.129e+013 1.000e+004 7.155e-003 1.121e-003 
1.592e-003 6.767e+007 2.133e+013 1.000e+004 7.056e-003 1.124e-003 
1.595e-003 6.757e+007 2.136e+013 1.000e+004 7.044e-003 1.128e-003 
1.598e-003 6.746e+007 2.141e+013 1.000e+004 7.115e-003 1.131e-003 
1.601e-003 6.734e+007 2.145e+013 1.000e+004 7.189e-003 1.135e-003 
1.603e-003 6.722e+007 2.150e+013 1.000e+004 7.384e-003 1.138e-003 
1.606e-003 6.708e+007 2.154e+013 1.000e+004 7.384e-003 1.142e-003 
1.609e-003 6.693e+007 2.159e+013 1.000e+004 7.590e-003 1.146e-003 
1.611e-003 6.675e+007 2.154e+013 1.000e+004 8.601e-003 1.150e-003 
1.614e-003 6.651e+007 2.154e+013 1.000e+004 8.188e-003 1.154e-003 
1.617e-003 6.642e+007 2.133e+013 1.000e+004 6.210e-003 1.157e-003 
1.620e-003 6.637e+007 2.129e+013 1.000e+004 6.842e-003 1.161e-003 
1.622e-003 6.628e+007 2.130e+013 1.000e+004 6.918e-003 1.164e-003 
1.625e-003 6.617e+007 2.131e+013 1.000e+004 7.414e-003 1.167e-003 
1.628e-003 6.602e+007 2.134e+013 1.000e+004 7.562e-003 1.171e-003 
1.631e-003 6.588e+007 2.133e+013 1.000e+004 7.339e-003 1.175e-003 
1.633e-003 6.578e+007 2.134e+013 1.000e+004 6.619e-003 1.178e-003 
1.636e-003 6.571e+007 2.134e+013 1.000e+004 6.488e-003 1.181e-003 
1.639e-003 6.567e+007 2.133e+013 1.000e+004 6.077e-003 1.185e-003 
1.642e-003 6.564e+007 2.132e+013 1.000e+004 6.085e-003 1.188e-003 
1.645e-003 6.563e+007 2.132e+013 1.000e+004 5.823e-003 1.191e-003 
1.647e-003 6.562e+007 2.132e+013 1.000e+004 5.801e-003 1.194e-003 
1.650e-003 6.561e+007 2.131e+013 1.000e+004 6.125e-003 1.196e-003 
1.653e-003 6.558e+007 2.128e+013 1.000e+004 6.351e-003 1.199e-003 
1.656e-003 6.555e+007 2.129e+013 1.000e+004 6.117e-003 1.203e-003 
1.659e-003 6.554e+007 2.131e+013 1.000e+004 5.884e-003 1.205e-003 
1.661e-003 6.555e+007 2.130e+013 1.000e+004 5.751e-003 1.208e-003 
1.664e-003 6.555e+007 2.132e+013 1.000e+004 5.756e-003 1.211e-003 
1.667e-003 6.557e+007 2.135e+013 1.000e+004 5.619e-003 1.214e-003 
1.670e-003 6.558e+007 2.138e+013 1.000e+004 5.867e-003 1.217e-003 
1.673e-003 6.556e+007 2.142e+013 1.000e+004 6.150e-003 1.220e-003 
1.676e-003 6.554e+007 2.146e+013 1.000e+004 5.551e-003 1.223e-003 
1.679e-003 6.550e+007 2.149e+013 1.000e+004 5.337e-003 1.226e-003 
1.681e-003 6.545e+007 2.152e+013 1.000e+004 5.137e-003 1.228e-003 
1.683e-003 6.540e+007 2.155e+013 1.000e+004 4.630e-003 1.231e-003 
1.685e-003 6.535e+007 2.158e+013 1.000e+004 4.904e-003 1.233e-003 
1.687e-003 6.530e+007 2.161e+013 1.000e+004 4.672e-003 1.235e-003 
1.689e-003 6.525e+007 2.156e+013 1.000e+004 4.484e-003 1.238e-003 
1.691e-003 6.518e+007 2.156e+013 1.000e+004 4.672e-003 1.240e-003 
1.693e-003 6.512e+007 2.156e+013 1.000e+004 4.188e-003 1.242e-003 
1.695e-003 6.506e+007 2.156e+013 1.000e+004 4.415e-003 1.245e-003 
1.697e-003 6.501e+007 2.157e+013 1.000e+004 3.691e-003 1.247e-003 
1.699e-003 6.496e+007 2.158e+013 1.000e+004 3.186e-003 1.249e-003 
1.700e-003 6.492e+007 2.159e+013 1.000e+004 2.611e-003 1.251e-003 
1.702e-003 6.490e+007 2.160e+013 1.000e+004 3.329e-003 1.254e-003 
1.704e-003 6.488e+007 2.161e+013 1.000e+004 3.280e-003 1.256e-003 
1.706e-003 6.488e+007 2.162e+013 1.000e+004 2.474e-003 1.258e-003 
1.708e-003 6.487e+007 2.163e+013 1.000e+004 2.730e-003 1.260e-003 
1.710e-003 6.486e+007 2.164e+013 1.000e+004 2.888e-003 1.262e-003 
1.712e-003 6.484e+007 2.164e+013 1.000e+004 4.069e-003 1.264e-003 
1.715e-003 6.483e+007 2.165e+013 1.000e+004 4.330e-003 1.266e-003 
1.717e-003 6.484e+007 2.166e+013 1.000e+004 5.812e-003 1.268e-003 
1.719e-003 6.485e+007 2.164e+013 1.000e+004 6.378e-003 1.270e-003 
1.721e-003 6.485e+007 2.160e+013 1.000e+004 1.985e-003 1.272e-003 
1.723e-003 6.485e+007 2.158e+013 1.000e+004 2.431e-003 1.274e-003 
1.725e-003 6.484e+007 2.158e+013 1.000e+004 1.573e-003 1.276e-003 
1.726e-003 6.483e+007 2.157e+013 1.000e+004 2.513e-003 1.278e-003 
1.728e-003 6.482e+007 2.158e+013 1.000e+004 2.035e-003 1.280e-003 
1.730e-003 6.482e+007 2.159e+013 1.000e+004 2.037e-003 1.282e-003 
1.732e-003 6.480e+007 2.160e+013 1.000e+004 1.272e-003 1.284e-003 
1.734e-003 6.477e+007 2.161e+013 1.000e+004 2.443e-003 1.286e-003 
1.736e-003 6.472e+007 2.163e+013 1.000e+004 2.164e-003 1.288e-003 
1.738e-003 6.468e+007 2.166e+013 1.000e+004 2.160e-003 1.290e-003 
1.739e-003 6.466e+007 2.169e+013 1.000e+004 2.701e-003 1.292e-003 
1.741e-003 6.464e+007 2.173e+013 1.000e+004 1.847e-003 1.294e-003 
1.743e-003 6.465e+007 2.176e+013 1.000e+004 1.000e-003 1.296e-003 
1.745e-003 6.467e+007 2.179e+013 1.000e+004 9.667e-004 1.298e-003 
1.747e-003 6.469e+007 2.182e+013 1.000e+004 1.806e-004 1.299e-003 
1.749e-003 6.472e+007 2.185e+013 1.000e+004 9.779e-004 1.301e-003 
1.750e-003 6.475e+007 2.187e+013 1.000e+004 1.772e-004 1.303e-003 
1.753e-003 6.476e+007 2.166e+013 1.000e+004 5.788e-003 1.305e-003 
1.758e-003 6.472e+007 2.162e+013 1.000e+004 5.979e-003 1.310e-003 
1.764e-003 6.464e+007 2.161e+013 1.000e+004 6.139e-003 1.316e-003 
1.773e-003 6.452e+007 2.166e+013 1.000e+004 5.522e-003 1.326e-003 
1.782e-003 6.468e+007 2.175e+013 1.000e+004 5.030e-003 1.334e-003 
1.790e-003 6.493e+007 2.183e+013 1.000e+004 5.062e-003 1.341e-003 
1.799e-003 6.515e+007 2.187e+013 1.000e+004 4.787e-003 1.348e-003 
1.806e-003 6.537e+007 2.192e+013 1.000e+004 4.627e-003 1.354e-003 
1.812e-003 6.554e+007 2.197e+013 1.000e+004 5.429e-003 1.359e-003 
1.819e-003 6.554e+007 2.193e+013 1.000e+004 6.178e-003 1.366e-003 
1.825e-003 6.556e+007 2.182e+013 1.000e+004 6.351e-003 1.372e-003 
1.832e-003 6.536e+007 2.171e+013 1.000e+004 6.659e-003 1.380e-003 
1.838e-003 6.524e+007 2.169e+013 1.000e+004 6.279e-003 1.387e-003 
1.844e-003 6.514e+007 2.166e+013 1.000e+004 6.786e-003 1.394e-003 
1.851e-003 6.503e+007 2.164e+013 1.000e+004 6.206e-003 1.401e-003 
1.857e-003 6.496e+007 2.167e+013 1.000e+004 5.974e-003 1.408e-003 
1.863e-003 6.492e+007 2.167e+013 1.000e+004 6.953e-003 1.414e-003 
1.869e-003 6.471e+007 2.161e+013 1.000e+004 6.670e-003 1.422e-003 
1.875e-003 6.455e+007 2.164e+013 1.000e+004 7.109e-003 1.428e-003 
1.881e-003 6.416e+007 2.135e+013 1.000e+004 7.443e-003 1.437e-003 
1.888e-003 6.410e+007 2.131e+013 1.000e+004 5.675e-003 1.445e-003 
1.895e-003 6.427e+007 2.131e+013 1.000e+004 4.958e-003 1.450e-003 
1.902e-003 6.453e+007 2.134e+013 1.000e+004 5.053e-003 1.455e-003 
1.908e-003 6.478e+007 2.137e+013 1.000e+004 4.940e-003 1.460e-003 
1.915e-003 6.499e+007 2.141e+013 1.000e+004 5.833e-003 1.466e-003 
1.922e-003 6.523e+007 2.146e+013 1.000e+004 4.741e-003 1.471e-003 
1.929e-003 6.550e+007 2.151e+013 1.000e+004 4.812e-003 1.476e-003 
1.936e-003 6.571e+007 2.156e+013 1.000e+004 4.808e-003 1.482e-003 
1.943e-003 6.594e+007 2.160e+013 1.000e+004 4.984e-003 1.487e-003 
1.950e-003 6.614e+007 2.165e+013 1.000e+004 4.917e-003 1.492e-003 
1.957e-003 6.634e+007 2.171e+013 1.000e+004 5.010e-003 1.498e-003 
1.964e-003 6.654e+007 2.178e+013 1.000e+004 4.532e-003 1.503e-003 
1.971e-003 6.676e+007 2.185e+013 1.000e+004 4.424e-003 1.509e-003 
1.978e-003 6.693e+007 2.193e+013 1.000e+004 5.681e-003 1.515e-003 
1.985e-003 6.706e+007 2.203e+013 1.000e+004 5.017e-003 1.521e-003 
1.992e-003 6.740e+007 2.190e+013 1.000e+004 4.447e-003 1.526e-003 
1.999e-003 6.770e+007 2.176e+013 1.000e+004 4.765e-003 1.531e-003 
2.008e-003 6.807e+007 2.180e+013 1.000e+004 4.639e-003 1.537e-003 
2.017e-003 6.841e+007 2.185e+013 1.000e+004 4.773e-003 1.544e-003 
2.025e-003 6.863e+007 2.182e+013 1.000e+004 4.818e-003 1.551e-003 
2.034e-003 6.879e+007 2.184e+013 1.000e+004 5.696e-003 1.558e-003 
2.041e-003 6.879e+007 2.176e+013 1.000e+004 5.658e-003 1.566e-003 
2.049e-003 6.887e+007 2.183e+013 1.000e+004 5.373e-003 1.572e-003 
2.056e-003 6.890e+007 2.184e+013 1.000e+004 5.690e-003 1.579e-003 
2.063e-003 6.915e+007 2.188e+013 1.000e+004 4.238e-003 1.585e-003 
2.072e-003 6.954e+007 2.192e+013 1.000e+004 4.373e-003 1.591e-003 
2.078e-003 6.986e+007 2.199e+013 1.000e+004 4.087e-003 1.595e-003 
2.083e-003 7.014e+007 2.179e+013 1.000e+004 4.360e-003 1.598e-003 
2.087e-003 7.040e+007 2.181e+013 1.000e+004 3.636e-003 1.601e-003 
2.092e-003 7.068e+007 2.184e+013 1.000e+004 3.836e-003 1.603e-003 
2.096e-003 7.088e+007 2.187e+013 1.000e+004 3.821e-003 1.606e-003 
2.100e-003 7.110e+007 2.191e+013 1.000e+004 4.141e-003 1.609e-003 
2.104e-003 7.129e+007 2.193e+013 1.000e+004 4.289e-003 1.611e-003 
2.109e-003 7.142e+007 2.198e+013 1.000e+004 5.811e-003 1.615e-003 
2.113e-003 7.142e+007 2.202e+013 1.000e+004 5.851e-003 1.619e-003 
2.116e-003 7.144e+007 2.204e+013 1.000e+004 5.771e-003 1.622e-003 
2.120e-003 7.148e+007 2.207e+013 1.000e+004 4.855e-003 1.626e-003 
2.123e-003 7.153e+007 2.211e+013 1.000e+004 4.729e-003 1.629e-003 
2.127e-003 7.157e+007 2.213e+013 1.000e+004 5.525e-003 1.632e-003 
2.131e-003 7.159e+007 2.218e+013 1.000e+004 5.656e-003 1.636e-003 
2.136e-003 7.146e+007 2.211e+013 1.000e+004 5.898e-003 1.641e-003 
2.140e-003 7.147e+007 2.212e+013 1.000e+004 4.895e-003 1.645e-003 
2.144e-003 7.150e+007 2.215e+013 1.000e+004 5.033e-003 1.649e-003 
2.147e-003 7.151e+007 2.214e+013 1.000e+004 5.827e-003 1.653e-003 
2.151e-003 7.148e+007 2.216e+013 1.000e+004 6.801e-003 1.656e-003 
2.154e-003 7.137e+007 2.217e+013 1.000e+004 6.776e-003 1.661e-003 
2.158e-003 7.122e+007 2.209e+013 1.000e+004 6.295e-003 1.665e-003 
2.162e-003 7.112e+007 2.203e+013 1.000e+004 6.390e-003 1.670e-003 
2.165e-003 7.100e+007 2.195e+013 1.000e+004 6.755e-003 1.674e-003 
2.168e-003 7.086e+007 2.190e+013 1.000e+004 6.751e-003 1.678e-003 
2.172e-003 7.076e+007 2.187e+013 1.000e+004 6.814e-003 1.682e-003 
2.175e-003 7.070e+007 2.185e+013 1.000e+004 5.510e-003 1.686e-003 
2.178e-003 7.067e+007 2.185e+013 1.000e+004 5.717e-003 1.690e-003 
2.181e-003 7.065e+007 2.184e+013 1.000e+004 5.734e-003 1.693e-003 
2.185e-003 7.066e+007 2.185e+013 1.000e+004 5.215e-003 1.696e-003 
2.188e-003 7.074e+007 2.188e+013 1.000e+004 4.632e-003 1.699e-003 
2.192e-003 7.087e+007 2.191e+013 1.000e+004 5.306e-003 1.702e-003 
2.196e-003 7.102e+007 2.193e+013 1.000e+004 5.089e-003 1.705e-003 
2.201e-003 7.121e+007 2.196e+013 1.000e+004 3.918e-003 1.709e-003 
2.206e-003 7.144e+007 2.202e+013 1.000e+004 4.036e-003 1.712e-003 
2.211e-003 7.160e+007 2.199e+013 1.000e+004 4.846e-003 1.716e-003 
2.215e-003 7.164e+007 2.200e+013 1.000e+004 5.277e-003 1.720e-003 
2.220e-003 7.177e+007 2.202e+013 1.000e+004 4.588e-003 1.723e-003 
2.223e-003 7.191e+007 2.204e+013 1.000e+004 4.890e-003 1.726e-003 
2.227e-003 7.203e+007 2.206e+013 1.000e+004 4.332e-003 1.729e-003 
2.230e-003 7.215e+007 2.208e+013 1.000e+004 4.337e-003 1.731e-003 
2.234e-003 7.225e+007 2.210e+013 1.000e+004 4.414e-003 1.734e-003 
2.237e-003 7.233e+007 2.212e+013 1.000e+004 5.509e-003 1.737e-003 
2.240e-003 7.241e+007 2.215e+013 1.000e+004 5.273e-003 1.739e-003 
2.243e-003 7.251e+007 2.218e+013 1.000e+004 4.517e-003 1.742e-003 
2.246e-003 7.258e+007 2.222e+013 1.000e+004 5.800e-003 1.744e-003 
2.250e-003 7.265e+007 2.225e+013 1.000e+004 5.540e-003 1.747e-003 
2.253e-003 7.273e+007 2.227e+013 1.000e+004 5.468e-003 1.750e-003 
2.256e-003 7.275e+007 2.227e+013 1.000e+004 5.925e-003 1.753e-003 
2.259e-003 7.272e+007 2.229e+013 1.000e+004 5.424e-003 1.756e-003 
2.262e-003 7.271e+007 2.233e+013 1.000e+004 5.634e-003 1.759e-003 
2.266e-003 7.270e+007 2.238e+013 1.000e+004 6.649e-003 1.763e-003 
2.269e-003 7.270e+007 2.242e+013 1.000e+004 6.178e-003 1.766e-003 
2.272e-003 7.269e+007 2.245e+013 1.000e+004 6.397e-003 1.769e-003 
2.275e-003 7.264e+007 2.248e+013 1.000e+004 6.406e-003 1.773e-003 
2.279e-003 7.258e+007 2.245e+013 1.000e+004 6.647e-003 1.777e-003 
2.282e-003 7.250e+007 2.247e+013 1.000e+004 5.737e-003 1.781e-003 
2.287e-003 7.235e+007 2.241e+013 1.000e+004 7.231e-003 1.786e-003 
2.292e-003 7.203e+007 2.239e+013 1.000e+004 7.818e-003 1.794e-003 
2.297e-003 7.178e+007 2.237e+013 1.000e+004 7.164e-003 1.801e-003 
2.302e-003 7.151e+007 2.239e+013 1.000e+004 7.475e-003 1.807e-003 
2.306e-003 7.120e+007 2.239e+013 1.000e+004 7.867e-003 1.814e-003 
2.311e-003 7.098e+007 2.241e+013 1.000e+004 7.092e-003 1.820e-003 
2.316e-003 7.069e+007 2.247e+013 1.000e+004 7.818e-003 1.827e-003 
2.321e-003 7.039e+007 2.245e+013 1.000e+004 6.342e-003 1.835e-003 
2.327e-003 7.027e+007 2.250e+013 1.000e+004 5.674e-003 1.841e-003 
2.332e-003 7.026e+007 2.256e+013 1.000e+004 5.812e-003 1.846e-003 
2.337e-003 7.025e+007 2.257e+013 1.000e+004 5.908e-003 1.851e-003 
2.341e-003 7.021e+007 2.253e+013 1.000e+004 5.554e-003 1.856e-003 
2.346e-003 7.002e+007 2.248e+013 1.000e+004 6.168e-003 1.862e-003 
2.350e-003 6.997e+007 2.236e+013 1.000e+004 5.950e-003 1.867e-003 
2.355e-003 7.003e+007 2.230e+013 1.000e+004 4.454e-003 1.871e-003 
2.360e-003 7.020e+007 2.226e+013 1.000e+004 4.045e-003 1.875e-003 
2.365e-003 7.043e+007 2.226e+013 1.000e+004 4.372e-003 1.878e-003 
2.370e-003 7.072e+007 2.227e+013 1.000e+004 3.755e-003 1.881e-003 
2.374e-003 7.102e+007 2.228e+013 1.000e+004 4.046e-003 1.883e-003 
2.379e-003 7.132e+007 2.226e+013 1.000e+004 4.000e-003 1.886e-003 
2.384e-003 7.153e+007 2.225e+013 1.000e+004 4.348e-003 1.890e-003 
2.389e-003 7.166e+007 2.226e+013 1.000e+004 5.550e-003 1.893e-003 
2.394e-003 7.181e+007 2.230e+013 1.000e+004 5.083e-003 1.897e-003 
2.398e-003 7.200e+007 2.233e+013 1.000e+004 3.928e-003 1.900e-003 
2.403e-003 7.214e+007 2.215e+013 1.000e+004 4.473e-003 1.904e-003 
2.407e-003 7.228e+007 2.209e+013 1.000e+004 5.014e-003 1.907e-003 
2.412e-003 7.244e+007 2.206e+013 1.000e+004 5.035e-003 1.911e-003 
2.416e-003 7.260e+007 2.208e+013 1.000e+004 4.938e-003 1.914e-003 
2.420e-003 7.276e+007 2.211e+013 1.000e+004 5.816e-003 1.916e-003 
2.424e-003 7.294e+007 2.213e+013 1.000e+004 3.874e-003 1.919e-003 
2.427e-003 7.313e+007 2.216e+013 1.000e+004 3.688e-003 1.921e-003 
2.431e-003 7.334e+007 2.219e+013 1.000e+004 2.392e-003 1.924e-003 
2.434e-003 7.354e+007 2.222e+013 1.000e+004 4.586e-003 1.926e-003 
2.438e-003 7.374e+007 2.225e+013 1.000e+004 3.246e-003 1.928e-003 
2.441e-003 7.391e+007 2.229e+013 1.000e+004 2.825e-003 1.930e-003 
2.444e-003 7.409e+007 2.231e+013 1.000e+004 2.160e-003 1.932e-003 
2.447e-003 7.427e+007 2.232e+013 1.000e+004 4.121e-003 1.933e-003 
2.450e-003 7.448e+007 2.234e+013 1.000e+004 2.061e-003 1.935e-003 
2.453e-003 7.468e+007 2.236e+013 1.000e+004 1.989e-003 1.936e-003 
2.455e-003 7.487e+007 2.238e+013 1.000e+004 4.868e-003 1.938e-003 
2.458e-003 7.505e+007 2.241e+013 1.000e+004 5.154e-003 1.939e-003 
2.462e-003 7.522e+007 2.228e+013 1.000e+004 5.085e-003 1.941e-003 
2.465e-003 7.533e+007 2.230e+013 1.000e+004 4.589e-003 1.944e-003 
2.468e-003 7.546e+007 2.232e+013 1.000e+004 4.489e-003 1.946e-003 
2.471e-003 7.562e+007 2.235e+013 1.000e+004 3.962e-003 1.948e-003 
2.475e-003 7.577e+007 2.238e+013 1.000e+004 4.576e-003 1.951e-003 
2.478e-003 7.592e+007 2.241e+013 1.000e+004 4.802e-003 1.953e-003 
2.481e-003 7.607e+007 2.244e+013 1.000e+004 4.618e-003 1.955e-003 
2.484e-003 7.622e+007 2.247e+013 1.000e+004 3.819e-003 1.957e-003 
2.488e-003 7.638e+007 2.250e+013 1.000e+004 4.261e-003 1.960e-003 
2.491e-003 7.647e+007 2.253e+013 1.000e+004 5.392e-003 1.962e-003 
2.495e-003 7.655e+007 2.257e+013 1.000e+004 4.141e-003 1.965e-003 
2.498e-003 7.658e+007 2.260e+013 1.000e+004 6.723e-003 1.968e-003 
2.501e-003 7.652e+007 2.263e+013 1.000e+004 6.948e-003 1.972e-003 
2.504e-003 7.645e+007 2.266e+013 1.000e+004 5.270e-003 1.975e-003 
2.507e-003 7.639e+007 2.270e+013 1.000e+004 6.179e-003 1.979e-003 
2.510e-003 7.634e+007 2.273e+013 1.000e+004 4.956e-003 1.982e-003 
2.512e-003 7.630e+007 2.266e+013 1.000e+004 6.373e-003 1.984e-003 
2.515e-003 7.625e+007 2.270e+013 1.000e+004 4.538e-003 1.987e-003 
2.518e-003 7.623e+007 2.273e+013 1.000e+004 5.506e-003 1.990e-003 
2.520e-003 7.621e+007 2.277e+013 1.000e+004 5.275e-003 1.993e-003 
2.523e-003 7.619e+007 2.280e+013 1.000e+004 5.397e-003 1.996e-003 
2.526e-003 7.617e+007 2.282e+013 1.000e+004 6.218e-003 1.999e-003 
2.529e-003 7.612e+007 2.285e+013 1.000e+004 6.330e-003 2.002e-003 
2.531e-003 7.605e+007 2.284e+013 1.000e+004 5.982e-003 2.005e-003 
2.534e-003 7.590e+007 2.266e+013 1.000e+004 6.130e-003 2.009e-003 
2.537e-003 7.578e+007 2.263e+013 1.000e+004 6.340e-003 2.013e-003 
2.540e-003 7.569e+007 2.262e+013 1.000e+004 5.535e-003 2.017e-003 
2.543e-003 7.567e+007 2.261e+013 1.000e+004 5.962e-003 2.020e-003 
2.546e-003 7.570e+007 2.260e+013 1.000e+004 4.874e-003 2.022e-003 
2.549e-003 7.575e+007 2.261e+013 1.000e+004 4.914e-003 2.025e-003 
2.552e-003 7.579e+007 2.262e+013 1.000e+004 4.526e-003 2.027e-003 
2.554e-003 7.586e+007 2.262e+013 1.000e+004 5.217e-003 2.030e-003 
2.557e-003 7.594e+007 2.262e+013 1.000e+004 5.026e-003 2.032e-003 
2.560e-003 7.608e+007 2.263e+013 1.000e+004 3.621e-003 2.033e-003 
2.563e-003 7.623e+007 2.249e+013 1.000e+004 4.788e-003 2.036e-003 
2.566e-003 7.634e+007 2.246e+013 1.000e+004 4.915e-003 2.038e-003 
2.569e-003 7.642e+007 2.242e+013 1.000e+004 5.481e-003 2.040e-003 
2.572e-003 7.648e+007 2.241e+013 1.000e+004 5.973e-003 2.043e-003 
2.574e-003 7.643e+007 2.236e+013 1.000e+004 6.520e-003 2.046e-003 
2.577e-003 7.632e+007 2.231e+013 1.000e+004 6.564e-003 2.049e-003 
2.580e-003 7.621e+007 2.229e+013 1.000e+004 6.414e-003 2.053e-003 
2.583e-003 7.613e+007 2.229e+013 1.000e+004 6.838e-003 2.056e-003 
2.585e-003 7.601e+007 2.222e+013 1.000e+004 6.607e-003 2.060e-003 
2.588e-003 7.589e+007 2.222e+013 1.000e+004 7.499e-003 2.063e-003 
2.590e-003 7.580e+007 2.223e+013 1.000e+004 7.159e-003 2.066e-003 
2.593e-003 7.570e+007 2.223e+013 1.000e+004 7.484e-003 2.069e-003 
2.596e-003 7.560e+007 2.225e+013 1.000e+004 7.554e-003 2.073e-003 
2.598e-003 7.548e+007 2.220e+013 1.000e+004 6.772e-003 2.076e-003 
2.601e-003 7.540e+007 2.222e+013 1.000e+004 5.896e-003 2.079e-003 
2.603e-003 7.532e+007 2.224e+013 1.000e+004 7.213e-003 2.082e-003 
2.606e-003 7.520e+007 2.225e+013 1.000e+004 8.028e-003 2.086e-003 
2.609e-003 7.503e+007 2.228e+013 1.000e+004 7.308e-003 2.090e-003 
2.611e-003 7.489e+007 2.231e+013 1.000e+004 7.675e-003 2.093e-003 
2.614e-003 7.474e+007 2.234e+013 1.000e+004 7.395e-003 2.097e-003 
2.616e-003 7.463e+007 2.238e+013 1.000e+004 6.917e-003 2.100e-003 
2.619e-003 7.446e+007 2.237e+013 1.000e+004 7.773e-003 2.104e-003 
2.621e-003 7.428e+007 2.237e+013 1.000e+004 6.928e-003 2.108e-003 
2.624e-003 7.407e+007 2.233e+013 1.000e+004 9.014e-003 2.111e-003 
2.626e-003 7.382e+007 2.234e+013 1.000e+004 8.810e-003 2.116e-003 
2.629e-003 7.356e+007 2.236e+013 1.000e+004 9.593e-003 2.120e-003 
2.631e-003 7.330e+007 2.237e+013 1.000e+004 8.267e-003 2.124e-003 
2.634e-003 7.306e+007 2.239e+013 1.000e+004 9.028e-003 2.128e-003 
2.636e-003 7.282e+007 2.241e+013 1.000e+004 8.884e-003 2.133e-003 
2.639e-003 7.259e+007 2.243e+013 1.000e+004 7.977e-003 2.137e-003 
2.641e-003 7.234e+007 2.245e+013 1.000e+004 9.422e-003 2.141e-003 
2.644e-003 7.208e+007 2.247e+013 1.000e+004 7.975e-003 2.145e-003 
2.646e-003 7.184e+007 2.249e+013 1.000e+004 9.360e-003 2.149e-003 
2.648e-003 7.161e+007 2.252e+013 1.000e+004 8.961e-003 2.153e-003 
2.651e-003 7.136e+007 2.252e+013 1.000e+004 1.007e-002 2.157e-003 
2.654e-003 7.104e+007 2.249e+013 1.000e+004 9.232e-003 2.162e-003 
2.657e-003 7.076e+007 2.241e+013 1.000e+004 7.760e-003 2.168e-003 
2.661e-003 7.053e+007 2.236e+013 1.000e+004 7.276e-003 2.173e-003 
2.665e-003 7.028e+007 2.233e+013 1.000e+004 8.511e-003 2.178e-003 
2.668e-003 7.000e+007 2.223e+013 1.000e+004 8.109e-003 2.184e-003 
2.672e-003 6.976e+007 2.219e+013 1.000e+004 7.051e-003 2.189e-003 
2.676e-003 6.950e+007 2.215e+013 1.000e+004 7.967e-003 2.195e-003 
2.680e-003 6.931e+007 2.214e+013 1.000e+004 6.686e-003 2.201e-003 
2.684e-003 6.925e+007 2.213e+013 1.000e+004 5.688e-003 2.205e-003 
2.689e-003 6.929e+007 2.216e+013 1.000e+004 4.942e-003 2.209e-003 
2.693e-003 6.940e+007 2.220e+013 1.000e+004 4.512e-003 2.213e-003 
2.698e-003 6.952e+007 2.215e+013 1.000e+004 4.577e-003 2.217e-003 
2.703e-003 6.956e+007 2.213e+013 1.000e+004 5.046e-003 2.221e-003 
2.707e-003 6.954e+007 2.216e+013 1.000e+004 5.693e-003 2.226e-003 
2.712e-003 6.955e+007 2.222e+013 1.000e+004 5.432e-003 2.231e-003 
2.717e-003 6.957e+007 2.228e+013 1.000e+004 4.836e-003 2.235e-003 
2.721e-003 6.967e+007 2.233e+013 1.000e+004 4.439e-003 2.239e-003 
2.726e-003 6.980e+007 2.238e+013 1.000e+004 4.371e-003 2.243e-003 
2.731e-003 6.994e+007 2.244e+013 1.000e+004 4.613e-003 2.247e-003 
2.735e-003 7.006e+007 2.249e+013 1.000e+004 5.395e-003 2.251e-003 
2.739e-003 7.015e+007 2.255e+013 1.000e+004 4.890e-003 2.254e-003 
2.744e-003 7.021e+007 2.260e+013 1.000e+004 4.801e-003 2.258e-003 
2.747e-003 7.021e+007 2.258e+013 1.000e+004 4.715e-003 2.262e-003 
2.749e-003 7.020e+007 2.258e+013 1.000e+004 3.854e-003 2.264e-003 
2.751e-003 7.019e+007 2.260e+013 1.000e+004 3.299e-003 2.266e-003 
2.753e-003 7.019e+007 2.263e+013 1.000e+004 2.792e-003 2.267e-003 
2.755e-003 7.016e+007 2.258e+013 1.000e+004 2.487e-003 2.269e-003 
2.757e-003 7.016e+007 2.259e+013 1.000e+004 1.369e-003 2.271e-003 
2.758e-003 7.017e+007 2.262e+013 1.000e+004 2.387e-004 2.273e-003 
2.760e-003 7.019e+007 2.264e+013 1.000e+004 2.138e-004 2.274e-003 
2.762e-003 7.021e+007 2.267e+013 1.000e+004 1.036e-003 2.276e-003 
2.763e-003 7.020e+007 2.270e+013 1.000e+004 2.413e-004 2.278e-003 
2.765e-003 7.017e+007 2.270e+013 1.000e+004 1.092e-003 2.280e-003 
2.767e-003 7.009e+007 2.263e+013 1.000e+004 1.433e-003 2.282e-003 
2.768e-003 6.999e+007 2.240e+013 1.000e+004 4.158e-004 2.284e-003 
2.770e-003 6.997e+007 2.236e+013 1.000e+004 1.546e-003 2.286e-003 
2.772e-003 6.995e+007 2.225e+013 1.000e+004 2.184e-003 2.288e-003 
2.773e-003 6.996e+007 2.219e+013 1.000e+004 1.451e-003 2.289e-003 
2.775e-003 6.999e+007 2.214e+013 1.000e+004 1.434e-003 2.291e-003 
2.777e-003 7.002e+007 2.210e+013 1.000e+004 2.117e-003 2.292e-003 
2.778e-003 7.006e+007 2.205e+013 1.000e+004 3.694e-003 2.294e-003 
2.780e-003 7.008e+007 2.200e+013 1.000e+004 1.558e-003 2.295e-003 
2.782e-003 7.008e+007 2.195e+013 1.000e+004 1.191e-003 2.297e-003 
2.784e-003 7.011e+007 2.195e+013 1.000e+004 3.035e-003 2.299e-003 
2.785e-003 7.013e+007 2.191e+013 1.000e+004 3.267e-003 2.300e-003 
2.787e-003 7.015e+007 2.188e+013 1.000e+004 1.635e-003 2.302e-003 
2.789e-003 7.016e+007 2.189e+013 1.000e+004 1.415e-003 2.303e-003 
2.791e-003 7.014e+007 2.182e+013 1.000e+004 1.161e-003 2.305e-003 
2.792e-003 7.012e+007 2.176e+013 1.000e+004 3.204e-003 2.307e-003 
2.794e-003 7.011e+007 2.175e+013 1.000e+004 1.103e-003 2.309e-003 
2.796e-003 7.010e+007 2.175e+013 1.000e+004 7.858e-004 2.311e-003 
2.798e-003 7.008e+007 2.175e+013 1.000e+004 1.477e-003 2.313e-003 
2.799e-003 7.008e+007 2.175e+013 1.000e+004 3.059e-003 2.314e-003 
2.801e-003 7.008e+007 2.175e+013 1.000e+004 1.078e-003 2.316e-003 
2.803e-003 7.012e+007 2.168e+013 1.000e+004 1.700e-003 2.318e-003 
2.805e-003 7.015e+007 2.165e+013 1.000e+004 1.936e-003 2.319e-003 
2.806e-003 7.014e+007 2.155e+013 1.000e+004 2.658e-004 2.321e-003 
2.808e-003 7.015e+007 2.150e+013 1.000e+004 1.711e-003 2.323e-003 
2.810e-003 7.019e+007 2.149e+013 1.000e+004 1.597e-003 2.324e-003 
2.812e-003 7.024e+007 2.148e+013 1.000e+004 2.174e-003 2.326e-003 
2.813e-003 7.028e+007 2.149e+013 1.000e+004 1.500e-003 2.327e-003 
2.815e-003 7.032e+007 2.149e+013 1.000e+004 1.330e-003 2.329e-003 
2.817e-003 7.033e+007 2.147e+013 1.000e+004 8.463e-004 2.330e-003 
2.819e-003 7.035e+007 2.145e+013 1.000e+004 1.338e-003 2.332e-003 
2.820e-003 7.036e+007 2.143e+013 1.000e+004 7.656e-004 2.334e-003 
2.822e-003 7.037e+007 2.142e+013 1.000e+004 7.854e-004 2.335e-003 
2.824e-003 7.038e+007 2.142e+013 1.000e+004 1.244e-005 2.337e-003 
2.826e-003 7.038e+007 2.142e+013 1.000e+004 4.510e-004 2.339e-003 
2.827e-003 7.038e+007 2.142e+013 1.000e+004 5.055e-004 2.341e-003 
2.829e-003 7.037e+007 2.143e+013 1.000e+004 7.164e-004 2.342e-003 
2.831e-003 7.038e+007 2.144e+013 1.000e+004 8.285e-004 2.344e-003 
2.833e-003 7.039e+007 2.145e+013 1.000e+004 1.020e-003 2.346e-003 
2.835e-003 7.040e+007 2.146e+013 1.000e+004 2.468e-003 2.348e-003 
2.836e-003 7.041e+007 2.146e+013 1.000e+004 2.660e-003 2.349e-003 
2.838e-003 7.040e+007 2.147e+013 1.000e+004 3.231e-003 2.351e-003 
2.840e-003 7.039e+007 2.149e+013 1.000e+004 3.443e-003 2.353e-003 
2.843e-003 7.036e+007 2.142e+013 1.000e+004 5.240e-003 2.356e-003 
2.846e-003 7.038e+007 2.143e+013 1.000e+004 5.841e-003 2.359e-003 
2.849e-003 7.042e+007 2.146e+013 1.000e+004 4.903e-003 2.362e-003 
2.853e-003 7.042e+007 2.151e+013 1.000e+004 6.568e-003 2.366e-003 
2.856e-003 7.042e+007 2.152e+013 1.000e+004 5.009e-003 2.369e-003 
2.859e-003 7.041e+007 2.155e+013 1.000e+004 5.390e-003 2.372e-003 
2.862e-003 7.036e+007 2.159e+013 1.000e+004 6.703e-003 2.375e-003 
2.865e-003 7.031e+007 2.163e+013 1.000e+004 7.003e-003 2.378e-003 
2.868e-003 7.023e+007 2.164e+013 1.000e+004 6.218e-003 2.382e-003 
2.870e-003 7.010e+007 2.168e+013 1.000e+004 6.448e-003 2.386e-003 
2.873e-003 6.996e+007 2.173e+013 1.000e+004 4.868e-003 2.389e-003 
2.876e-003 6.984e+007 2.179e+013 1.000e+004 7.744e-003 2.393e-003 
2.879e-003 6.972e+007 2.183e+013 1.000e+004 5.130e-003 2.397e-003 
2.882e-003 6.960e+007 2.179e+013 1.000e+004 5.731e-003 2.400e-003 
2.885e-003 6.954e+007 2.180e+013 1.000e+004 3.447e-003 2.404e-003 
2.887e-003 6.952e+007 2.177e+013 1.000e+004 7.794e-003 2.407e-003 
2.890e-003 6.953e+007 2.179e+013 1.000e+004 2.352e-003 2.409e-003 
2.893e-003 6.957e+007 2.181e+013 1.000e+004 6.600e-003 2.412e-003 
2.896e-003 6.963e+007 2.182e+013 1.000e+004 4.255e-003 2.414e-003 
2.899e-003 6.970e+007 2.185e+013 1.000e+004 5.030e-003 2.417e-003 
2.902e-003 6.977e+007 2.188e+013 1.000e+004 4.171e-003 2.419e-003 
2.904e-003 6.982e+007 2.192e+013 1.000e+004 6.223e-003 2.421e-003 
2.907e-003 6.982e+007 2.188e+013 1.000e+004 6.441e-003 2.424e-003 
2.910e-003 6.977e+007 2.183e+013 1.000e+004 6.191e-003 2.427e-003 
2.913e-003 6.975e+007 2.183e+013 1.000e+004 4.780e-003 2.430e-003 
2.916e-003 6.973e+007 2.183e+013 1.000e+004 6.008e-003 2.434e-003 
2.919e-003 6.973e+007 2.184e+013 1.000e+004 6.289e-003 2.437e-003 
2.922e-003 6.973e+007 2.177e+013 1.000e+004 5.127e-003 2.439e-003 
2.924e-003 6.970e+007 2.178e+013 1.000e+004 4.949e-003 2.442e-003 
2.927e-003 6.967e+007 2.179e+013 1.000e+004 6.410e-003 2.445e-003 
2.930e-003 6.967e+007 2.182e+013 1.000e+004 4.928e-003 2.448e-003 
2.933e-003 6.963e+007 2.180e+013 1.000e+004 5.594e-003 2.451e-003 
2.935e-003 6.959e+007 2.177e+013 1.000e+004 6.516e-003 2.454e-003 
2.938e-003 6.952e+007 2.166e+013 1.000e+004 7.553e-003 2.457e-003 
2.941e-003 6.944e+007 2.165e+013 1.000e+004 7.511e-003 2.460e-003 
2.943e-003 6.933e+007 2.166e+013 1.000e+004 7.632e-003 2.464e-003 
2.946e-003 6.924e+007 2.166e+013 1.000e+004 5.211e-003 2.467e-003 
2.948e-003 6.914e+007 2.166e+013 1.000e+004 6.316e-003 2.470e-003 
2.951e-003 6.903e+007 2.166e+013 1.000e+004 7.534e-003 2.474e-003 
2.953e-003 6.892e+007 2.165e+013 1.000e+004 5.983e-003 2.477e-003 
2.956e-003 6.882e+007 2.166e+013 1.000e+004 5.953e-003 2.480e-003 
2.958e-003 6.874e+007 2.168e+013 1.000e+004 7.914e-003 2.483e-003 
2.961e-003 6.866e+007 2.171e+013 1.000e+004 7.506e-003 2.486e-003 
2.963e-003 6.859e+007 2.173e+013 1.000e+004 8.172e-003 2.488e-003 
2.965e-003 6.851e+007 2.175e+013 1.000e+004 7.665e-003 2.491e-003 
2.967e-003 6.842e+007 2.176e+013 1.000e+004 8.088e-003 2.494e-003 
2.970e-003 6.830e+007 2.173e+013 1.000e+004 8.651e-003 2.497e-003 
2.972e-003 6.813e+007 2.173e+013 1.000e+004 7.678e-003 2.501e-003 
2.975e-003 6.798e+007 2.177e+013 1.000e+004 7.173e-003 2.505e-003 
2.978e-003 6.780e+007 2.181e+013 1.000e+004 7.446e-003 2.509e-003 
2.981e-003 6.770e+007 2.185e+013 1.000e+004 6.205e-003 2.513e-003 
2.985e-003 6.758e+007 2.187e+013 1.000e+004 6.812e-003 2.517e-003 
2.988e-003 6.735e+007 2.189e+013 1.000e+004 7.451e-003 2.522e-003 
2.991e-003 6.712e+007 2.196e+013 1.000e+004 6.797e-003 2.527e-003 
2.995e-003 6.696e+007 2.202e+013 1.000e+004 7.121e-003 2.532e-003 
2.999e-003 6.684e+007 2.205e+013 1.000e+004 6.983e-003 2.536e-003 
3.003e-003 6.672e+007 2.211e+013 1.000e+004 7.060e-003 2.541e-003 
3.006e-003 6.660e+007 2.216e+013 1.000e+004 6.982e-003 2.546e-003 
3.010e-003 6.648e+007 2.222e+013 1.000e+004 6.326e-003 2.550e-003 
3.014e-003 6.635e+007 2.226e+013 1.000e+004 6.166e-003 2.555e-003 
3.018e-003 6.628e+007 2.225e+013 1.000e+004 4.446e-003 2.560e-003 
3.022e-003 6.627e+007 2.225e+013 1.000e+004 5.863e-003 2.563e-003 
3.026e-003 6.627e+007 2.226e+013 1.000e+004 4.397e-003 2.567e-003 
3.030e-003 6.627e+007 2.222e+013 1.000e+004 4.842e-003 2.571e-003 
3.034e-003 6.630e+007 2.222e+013 1.000e+004 4.329e-003 2.575e-003 
3.037e-003 6.639e+007 2.217e+013 1.000e+004 4.348e-003 2.578e-003 
3.041e-003 6.653e+007 2.219e+013 1.000e+004 3.448e-003 2.581e-003 
3.045e-003 6.670e+007 2.221e+013 1.000e+004 4.551e-003 2.583e-003 
3.048e-003 6.689e+007 2.224e+013 1.000e+004 4.538e-003 2.586e-003 
3.052e-003 6.709e+007 2.227e+013 1.000e+004 3.786e-003 2.588e-003 
3.056e-003 6.731e+007 2.230e+013 1.000e+004 4.556e-003 2.591e-003 
3.060e-003 6.752e+007 2.230e+013 1.000e+004 3.760e-003 2.593e-003 
3.063e-003 6.774e+007 2.233e+013 1.000e+004 4.439e-003 2.595e-003 
3.067e-003 6.797e+007 2.235e+013 1.000e+004 4.844e-003 2.597e-003 
3.071e-003 6.818e+007 2.238e+013 1.000e+004 3.022e-003 2.599e-003 
3.075e-003 6.839e+007 2.241e+013 1.000e+004 4.811e-003 2.602e-003 
3.079e-003 6.860e+007 2.241e+013 1.000e+004 4.607e-003 2.604e-003 
3.083e-003 6.882e+007 2.244e+013 1.000e+004 4.976e-003 2.607e-003 
3.087e-003 6.903e+007 2.249e+013 1.000e+004 4.781e-003 2.609e-003 
3.091e-003 6.923e+007 2.251e+013 1.000e+004 5.336e-003 2.612e-003 
3.095e-003 6.940e+007 2.247e+013 1.000e+004 2.692e-003 2.615e-003 
3.099e-003 6.967e+007 2.249e+013 1.000e+004 2.709e-003 2.617e-003 
3.103e-003 6.999e+007 2.252e+013 1.000e+004 2.849e-003 2.618e-003 
3.107e-003 7.031e+007 2.253e+013 1.000e+004 3.889e-003 2.620e-003 
3.111e-003 7.059e+007 2.245e+013 1.000e+004 3.223e-003 2.622e-003 
3.115e-003 7.089e+007 2.244e+013 1.000e+004 2.583e-003 2.624e-003 
3.118e-003 7.119e+007 2.246e+013 1.000e+004 2.588e-003 2.626e-003 
3.122e-003 7.152e+007 2.249e+013 1.000e+004 2.478e-003 2.628e-003 
3.127e-003 7.187e+007 2.252e+013 1.000e+004 3.216e-003 2.630e-003 
3.131e-003 7.220e+007 2.253e+013 1.000e+004 3.263e-003 2.632e-003 
3.135e-003 7.253e+007 2.255e+013 1.000e+004 4.061e-003 2.634e-003 
3.140e-003 7.286e+007 2.258e+013 1.000e+004 3.683e-003 2.636e-003 
3.144e-003 7.316e+007 2.262e+013 1.000e+004 3.946e-003 2.638e-003 
3.148e-003 7.333e+007 2.262e+013 1.000e+004 5.502e-003 2.641e-003 
3.153e-003 7.339e+007 2.265e+013 1.000e+004 6.045e-003 2.645e-003 
3.157e-003 7.348e+007 2.270e+013 1.000e+004 4.496e-003 2.648e-003 
3.161e-003 7.360e+007 2.273e+013 1.000e+004 5.237e-003 2.652e-003 
3.165e-003 7.374e+007 2.276e+013 1.000e+004 3.695e-003 2.655e-003 
3.169e-003 7.387e+007 2.279e+013 1.000e+004 3.806e-003 2.658e-003 
3.173e-003 7.403e+007 2.284e+013 1.000e+004 3.308e-003 2.661e-003 
3.177e-003 7.418e+007 2.288e+013 1.000e+004 3.773e-003 2.664e-003 
3.181e-003 7.434e+007 2.292e+013 1.000e+004 3.809e-003 2.667e-003 
3.185e-003 7.451e+007 2.288e+013 1.000e+004 3.986e-003 2.669e-003 
3.189e-003 7.465e+007 2.278e+013 1.000e+004 3.637e-003 2.672e-003 
3.193e-003 7.482e+007 2.278e+013 1.000e+004 3.912e-003 2.676e-003 
3.198e-003 7.504e+007 2.280e+013 1.000e+004 3.317e-003 2.679e-003 
3.202e-003 7.528e+007 2.283e+013 1.000e+004 3.398e-003 2.681e-003 
3.206e-003 7.551e+007 2.287e+013 1.000e+004 3.229e-003 2.684e-003 
3.210e-003 7.572e+007 2.289e+013 1.000e+004 4.705e-003 2.687e-003 
3.215e-003 7.593e+007 2.290e+013 1.000e+004 3.088e-003 2.689e-003 
3.219e-003 7.618e+007 2.293e+013 1.000e+004 2.961e-003 2.692e-003 
3.223e-003 7.648e+007 2.296e+013 1.000e+004 4.274e-003 2.694e-003 
3.227e-003 7.679e+007 2.298e+013 1.000e+004 4.217e-003 2.696e-003 
3.231e-003 7.711e+007 2.292e+013 1.000e+004 4.103e-003 2.698e-003 
3.236e-003 7.741e+007 2.292e+013 1.000e+004 4.194e-003 2.700e-003 
3.240e-003 7.774e+007 2.290e+013 1.000e+004 2.848e-003 2.703e-003 
3.245e-003 7.806e+007 2.292e+013 1.000e+004 3.606e-003 2.705e-003 
3.249e-003 7.834e+007 2.294e+013 1.000e+004 3.267e-003 2.707e-003 
3.252e-003 7.854e+007 2.290e+013 1.000e+004 3.888e-003 2.709e-003 
3.256e-003 7.869e+007 2.289e+013 1.000e+004 4.247e-003 2.711e-003 
3.259e-003 7.883e+007 2.290e+013 1.000e+004 4.502e-003 2.714e-003 
3.262e-003 7.898e+007 2.291e+013 1.000e+004 4.138e-003 2.716e-003 
3.266e-003 7.912e+007 2.293e+013 1.000e+004 4.294e-003 2.718e-003 
3.269e-003 7.927e+007 2.295e+013 1.000e+004 4.516e-003 2.721e-003 
3.272e-003 7.941e+007 2.297e+013 1.000e+004 4.526e-003 2.723e-003 
3.276e-003 7.954e+007 2.300e+013 1.000e+004 5.080e-003 2.725e-003 
3.279e-003 7.965e+007 2.303e+013 1.000e+004 5.199e-003 2.728e-003 
3.282e-003 7.974e+007 2.305e+013 1.000e+004 4.732e-003 2.731e-003 
3.286e-003 7.982e+007 2.309e+013 1.000e+004 5.201e-003 2.734e-003 
3.289e-003 7.984e+007 2.292e+013 1.000e+004 5.232e-003 2.737e-003 
3.292e-003 7.981e+007 2.284e+013 1.000e+004 4.864e-003 2.740e-003 
3.295e-003 7.976e+007 2.281e+013 1.000e+004 5.688e-003 2.744e-003 
3.299e-003 7.973e+007 2.280e+013 1.000e+004 5.962e-003 2.747e-003 
3.302e-003 7.967e+007 2.280e+013 1.000e+004 6.706e-003 2.751e-003 
3.305e-003 7.962e+007 2.283e+013 1.000e+004 6.535e-003 2.754e-003 
3.308e-003 7.960e+007 2.283e+013 1.000e+004 6.580e-003 2.758e-003 
3.311e-003 7.962e+007 2.277e+013 1.000e+004 4.816e-003 2.761e-003 
3.314e-003 7.968e+007 2.279e+013 1.000e+004 4.507e-003 2.763e-003 
3.317e-003 7.973e+007 2.275e+013 1.000e+004 5.361e-003 2.766e-003 
3.321e-003 7.978e+007 2.269e+013 1.000e+004 4.179e-003 2.769e-003 
3.323e-003 7.985e+007 2.268e+013 1.000e+004 5.365e-003 2.771e-003 
3.326e-003 7.990e+007 2.269e+013 1.000e+004 4.688e-003 2.774e-003 
3.329e-003 7.995e+007 2.272e+013 1.000e+004 4.206e-003 2.776e-003 
3.332e-003 7.996e+007 2.270e+013 1.000e+004 4.721e-003 2.779e-003 
3.335e-003 7.995e+007 2.270e+013 1.000e+004 5.688e-003 2.782e-003 
3.338e-003 7.993e+007 2.271e+013 1.000e+004 5.422e-003 2.785e-003 
3.341e-003 7.992e+007 2.273e+013 1.000e+004 5.243e-003 2.788e-003 
3.344e-003 7.989e+007 2.274e+013 1.000e+004 5.310e-003 2.792e-003 
3.347e-003 7.988e+007 2.277e+013 1.000e+004 5.983e-003 2.795e-003 
3.350e-003 7.989e+007 2.280e+013 1.000e+004 4.788e-003 2.798e-003 
3.353e-003 7.989e+007 2.283e+013 1.000e+004 4.465e-003 2.800e-003 
3.356e-003 7.989e+007 2.287e+013 1.000e+004 5.054e-003 2.803e-003 
3.359e-003 7.989e+007 2.291e+013 1.000e+004 6.045e-003 2.806e-003 
3.362e-003 7.992e+007 2.294e+013 1.000e+004 5.948e-003 2.809e-003 
3.364e-003 7.994e+007 2.298e+013 1.000e+004 4.193e-003 2.811e-003 
3.367e-003 7.997e+007 2.301e+013 1.000e+004 4.495e-003 2.814e-003 
3.370e-003 7.998e+007 2.302e+013 1.000e+004 5.877e-003 2.817e-003 
3.373e-003 7.996e+007 2.304e+013 1.000e+004 5.466e-003 2.820e-003 
3.375e-003 7.991e+007 2.306e+013 1.000e+004 5.314e-003 2.823e-003 
3.378e-003 7.984e+007 2.309e+013 1.000e+004 6.725e-003 2.826e-003 
3.381e-003 7.973e+007 2.310e+013 1.000e+004 7.179e-003 2.830e-003 
3.384e-003 7.964e+007 2.313e+013 1.000e+004 6.316e-003 2.833e-003 
3.386e-003 7.956e+007 2.317e+013 1.000e+004 6.701e-003 2.836e-003 
3.389e-003 7.948e+007 2.320e+013 1.000e+004 6.775e-003 2.839e-003 
3.392e-003 7.939e+007 2.321e+013 1.000e+004 7.288e-003 2.842e-003 
3.394e-003 7.929e+007 2.323e+013 1.000e+004 5.848e-003 2.846e-003 
3.397e-003 7.922e+007 2.327e+013 1.000e+004 5.921e-003 2.849e-003 
3.400e-003 7.915e+007 2.332e+013 1.000e+004 5.999e-003 2.852e-003 
3.403e-003 7.909e+007 2.334e+013 1.000e+004 5.340e-003 2.856e-003 
3.405e-003 7.904e+007 2.336e+013 1.000e+004 5.238e-003 2.859e-003 
3.408e-003 7.894e+007 2.340e+013 1.000e+004 6.732e-003 2.862e-003 
3.411e-003 7.877e+007 2.340e+013 1.000e+004 8.037e-003 2.866e-003 
3.414e-003 7.859e+007 2.343e+013 1.000e+004 7.068e-003 2.870e-003 
3.417e-003 7.841e+007 2.347e+013 1.000e+004 6.424e-003 2.874e-003 
3.419e-003 7.824e+007 2.351e+013 1.000e+004 7.646e-003 2.878e-003 
3.422e-003 7.807e+007 2.356e+013 1.000e+004 6.987e-003 2.882e-003 
3.425e-003 7.790e+007 2.361e+013 1.000e+004 5.967e-003 2.886e-003 
3.428e-003 7.777e+007 2.366e+013 1.000e+004 6.431e-003 2.890e-003 
3.431e-003 7.765e+007 2.366e+013 1.000e+004 6.428e-003 2.894e-003 
3.434e-003 7.757e+007 2.368e+013 1.000e+004 5.618e-003 2.897e-003 
3.436e-003 7.749e+007 2.366e+013 1.000e+004 5.816e-003 2.900e-003 
3.439e-003 7.747e+007 2.364e+013 1.000e+004 4.878e-003 2.903e-003 
3.442e-003 7.747e+007 2.363e+013 1.000e+004 5.944e-003 2.906e-003 
3.445e-003 7.748e+007 2.364e+013 1.000e+004 5.566e-003 2.909e-003 
3.448e-003 7.750e+007 2.364e+013 1.000e+004 4.099e-003 2.912e-003 
3.451e-003 7.755e+007 2.367e+013 1.000e+004 5.468e-003 2.914e-003 
3.453e-003 7.761e+007 2.371e+013 1.000e+004 4.599e-003 2.917e-003 
3.456e-003 7.767e+007 2.374e+013 1.000e+004 4.593e-003 2.919e-003 
3.459e-003 7.769e+007 2.374e+013 1.000e+004 5.880e-003 2.921e-003 
3.462e-003 7.773e+007 2.376e+013 1.000e+004 5.521e-003 2.924e-003 
3.464e-003 7.776e+007 2.379e+013 1.000e+004 4.331e-003 2.927e-003 
3.467e-003 7.780e+007 2.382e+013 1.000e+004 4.872e-003 2.929e-003 
3.470e-003 7.784e+007 2.384e+013 1.000e+004 5.527e-003 2.932e-003 
3.473e-003 7.791e+007 2.384e+013 1.000e+004 5.111e-003 2.934e-003 
3.476e-003 7.797e+007 2.387e+013 1.000e+004 3.584e-003 2.936e-003 
3.478e-003 7.803e+007 2.390e+013 1.000e+004 4.296e-003 2.939e-003 
3.481e-003 7.809e+007 2.395e+013 1.000e+004 4.997e-003 2.941e-003 
3.484e-003 7.816e+007 2.399e+013 1.000e+004 4.101e-003 2.944e-003 
3.487e-003 7.821e+007 2.401e+013 1.000e+004 5.658e-003 2.946e-003 
3.490e-003 7.830e+007 2.406e+013 1.000e+004 5.180e-003 2.948e-003 
3.493e-003 7.841e+007 2.410e+013 1.000e+004 4.734e-003 2.950e-003 
3.496e-003 7.853e+007 2.414e+013 1.000e+004 3.419e-003 2.952e-003 
3.498e-003 7.866e+007 2.418e+013 1.000e+004 4.801e-003 2.954e-003 
3.501e-003 7.879e+007 2.423e+013 1.000e+004 3.574e-003 2.956e-003 
3.504e-003 7.889e+007 2.428e+013 1.000e+004 4.936e-003 2.959e-003 
3.507e-003 7.893e+007 2.432e+013 1.000e+004 5.101e-003 2.961e-003 
3.510e-003 7.897e+007 2.438e+013 1.000e+004 4.713e-003 2.964e-003 
3.513e-003 7.898e+007 2.436e+013 1.000e+004 4.423e-003 2.966e-003 
3.516e-003 7.899e+007 2.436e+013 1.000e+004 6.038e-003 2.969e-003 
3.518e-003 7.898e+007 2.439e+013 1.000e+004 4.454e-003 2.972e-003 
3.521e-003 7.895e+007 2.442e+013 1.000e+004 5.408e-003 2.975e-003 
3.524e-003 7.887e+007 2.444e+013 1.000e+004 6.291e-003 2.978e-003 
3.527e-003 7.883e+007 2.445e+013 1.000e+004 5.482e-003 2.982e-003 
3.530e-003 7.884e+007 2.441e+013 1.000e+004 5.389e-003 2.984e-003 
3.533e-003 7.891e+007 2.431e+013 1.000e+004 3.997e-003 2.987e-003 
3.535e-003 7.903e+007 2.431e+013 1.000e+004 5.163e-003 2.989e-003 
3.538e-003 7.917e+007 2.428e+013 1.000e+004 4.170e-003 2.991e-003 
3.541e-003 7.932e+007 2.431e+013 1.000e+004 3.194e-003 2.992e-003 
3.544e-003 7.948e+007 2.433e+013 1.000e+004 4.119e-003 2.994e-003 
3.547e-003 7.963e+007 2.437e+013 1.000e+004 2.988e-003 2.996e-003 
3.550e-003 7.978e+007 2.440e+013 1.000e+004 4.031e-003 2.998e-003 
3.552e-003 7.992e+007 2.443e+013 1.000e+004 4.014e-003 3.000e-003 
3.555e-003 8.007e+007 2.447e+013 1.000e+004 4.392e-003 3.002e-003 
3.558e-003 8.018e+007 2.450e+013 1.000e+004 4.436e-003 3.004e-003 
3.561e-003 8.030e+007 2.454e+013 1.000e+004 4.557e-003 3.006e-003 
3.564e-003 8.039e+007 2.455e+013 1.000e+004 3.367e-003 3.008e-003 
3.566e-003 8.042e+007 2.458e+013 1.000e+004 4.773e-003 3.010e-003 
3.569e-003 8.042e+007 2.451e+013 1.000e+004 4.519e-003 3.013e-003 
3.572e-003 8.040e+007 2.452e+013 1.000e+004 4.403e-003 3.016e-003 
3.575e-003 8.038e+007 2.454e+013 1.000e+004 5.071e-003 3.019e-003 
3.577e-003 8.039e+007 2.456e+013 1.000e+004 4.416e-003 3.021e-003 
3.580e-003 8.044e+007 2.459e+013 1.000e+004 4.552e-003 3.024e-003 
3.583e-003 8.052e+007 2.461e+013 1.000e+004 4.296e-003 3.026e-003 
3.586e-003 8.061e+007 2.464e+013 1.000e+004 4.181e-003 3.028e-003 
3.588e-003 8.072e+007 2.467e+013 1.000e+004 3.690e-003 3.030e-003 
3.591e-003 8.081e+007 2.471e+013 1.000e+004 4.115e-003 3.032e-003 
3.594e-003 8.088e+007 2.474e+013 1.000e+004 4.601e-003 3.034e-003 
3.597e-003 8.095e+007 2.479e+013 1.000e+004 4.645e-003 3.037e-003 
3.599e-003 8.100e+007 2.484e+013 1.000e+004 5.057e-003 3.039e-003 
3.602e-003 8.102e+007 2.489e+013 1.000e+004 5.049e-003 3.042e-003 
3.605e-003 8.097e+007 2.496e+013 1.000e+004 5.324e-003 3.045e-003 
3.608e-003 8.101e+007 2.502e+013 1.000e+004 4.738e-003 3.047e-003 
3.611e-003 8.108e+007 2.508e+013 1.000e+004 4.634e-003 3.050e-003 
3.614e-003 8.115e+007 2.512e+013 1.000e+004 4.411e-003 3.052e-003 
3.616e-003 8.120e+007 2.511e+013 1.000e+004 4.461e-003 3.055e-003 
3.619e-003 8.127e+007 2.513e+013 1.000e+004 5.607e-003 3.057e-003 
3.622e-003 8.129e+007 2.506e+013 1.000e+004 5.177e-003 3.060e-003 
3.625e-003 8.123e+007 2.503e+013 1.000e+004 6.046e-003 3.063e-003 
3.628e-003 8.119e+007 2.502e+013 1.000e+004 6.054e-003 3.066e-003 
3.631e-003 8.114e+007 2.505e+013 1.000e+004 5.994e-003 3.070e-003 
3.634e-003 8.111e+007 2.508e+013 1.000e+004 6.057e-003 3.073e-003 
3.637e-003 8.110e+007 2.510e+013 1.000e+004 5.630e-003 3.076e-003 
3.639e-003 8.108e+007 2.513e+013 1.000e+004 4.426e-003 3.079e-003 
3.642e-003 8.107e+007 2.517e+013 1.000e+004 5.522e-003 3.082e-003 
3.645e-003 8.107e+007 2.521e+013 1.000e+004 5.525e-003 3.084e-003 
3.648e-003 8.109e+007 2.524e+013 1.000e+004 3.543e-003 3.087e-003 
3.651e-003 8.113e+007 2.527e+013 1.000e+004 4.532e-003 3.090e-003 
3.654e-003 8.123e+007 2.529e+013 1.000e+004 2.924e-003 3.092e-003 
3.657e-003 8.138e+007 2.532e+013 1.000e+004 2.912e-003 3.094e-003 
3.660e-003 8.152e+007 2.534e+013 1.000e+004 4.964e-003 3.096e-003 
3.662e-003 8.165e+007 2.537e+013 1.000e+004 4.300e-003 3.098e-003 
3.665e-003 8.180e+007 2.539e+013 1.000e+004 3.088e-003 3.099e-003 
3.668e-003 8.194e+007 2.537e+013 1.000e+004 3.993e-003 3.101e-003 
3.671e-003 8.208e+007 2.532e+013 1.000e+004 4.599e-003 3.103e-003 
3.674e-003 8.219e+007 2.534e+013 1.000e+004 2.781e-003 3.105e-003 
3.676e-003 8.228e+007 2.537e+013 1.000e+004 2.960e-003 3.107e-003 
3.679e-003 8.237e+007 2.540e+013 1.000e+004 5.904e-003 3.109e-003 
3.682e-003 8.245e+007 2.543e+013 1.000e+004 2.816e-003 3.111e-003 
3.684e-003 8.253e+007 2.547e+013 1.000e+004 2.681e-003 3.113e-003 
3.687e-003 8.261e+007 2.550e+013 1.000e+004 5.989e-003 3.115e-003 
3.689e-003 8.268e+007 2.553e+013 1.000e+004 4.030e-003 3.117e-003 
3.692e-003 8.272e+007 2.555e+013 1.000e+004 2.788e-003 3.120e-003 
3.695e-003 8.265e+007 2.541e+013 1.000e+004 5.583e-003 3.123e-003 
3.697e-003 8.259e+007 2.539e+013 1.000e+004 6.275e-003 3.126e-003 
3.700e-003 8.254e+007 2.540e+013 1.000e+004 4.713e-003 3.129e-003 
3.703e-003 8.251e+007 2.541e+013 1.000e+004 4.226e-003 3.132e-003 
3.706e-003 8.251e+007 2.543e+013 1.000e+004 4.696e-003 3.135e-003 
3.709e-003 8.248e+007 2.546e+013 1.000e+004 4.585e-003 3.138e-003 
3.711e-003 8.242e+007 2.549e+013 1.000e+004 5.561e-003 3.141e-003 
3.714e-003 8.233e+007 2.554e+013 1.000e+004 5.468e-003 3.145e-003 
3.717e-003 8.226e+007 2.559e+013 1.000e+004 4.928e-003 3.148e-003 
3.720e-003 8.222e+007 2.564e+013 1.000e+004 6.005e-003 3.151e-003 
3.723e-003 8.219e+007 2.569e+013 1.000e+004 6.146e-003 3.154e-003 
3.726e-003 8.214e+007 2.574e+013 1.000e+004 4.789e-003 3.158e-003 
3.728e-003 8.212e+007 2.579e+013 1.000e+004 4.809e-003 3.161e-003 
3.731e-003 8.210e+007 2.580e+013 1.000e+004 5.096e-003 3.164e-003 
3.734e-003 8.209e+007 2.583e+013 1.000e+004 5.816e-003 3.167e-003 
3.737e-003 8.206e+007 2.582e+013 1.000e+004 4.318e-003 3.170e-003 
3.740e-003 8.201e+007 2.585e+013 1.000e+004 6.044e-003 3.173e-003 
3.743e-003 8.192e+007 2.590e+013 1.000e+004 6.053e-003 3.176e-003 
3.746e-003 8.181e+007 2.591e+013 1.000e+004 5.909e-003 3.180e-003 
3.749e-003 8.168e+007 2.597e+013 1.000e+004 5.487e-003 3.184e-003 
3.752e-003 8.149e+007 2.603e+013 1.000e+004 6.851e-003 3.188e-003 
3.755e-003 8.117e+007 2.578e+013 1.000e+004 7.417e-003 3.193e-003 
3.758e-003 8.095e+007 2.562e+013 1.000e+004 5.716e-003 3.198e-003 
3.761e-003 8.089e+007 2.554e+013 1.000e+004 5.389e-003 3.201e-003 
3.763e-003 8.083e+007 2.552e+013 1.000e+004 5.705e-003 3.204e-003 
3.767e-003 8.076e+007 2.552e+013 1.000e+004 6.388e-003 3.208e-003 
3.769e-003 8.070e+007 2.553e+013 1.000e+004 4.084e-003 3.211e-003 
3.771e-003 8.066e+007 2.555e+013 1.000e+004 3.387e-003 3.213e-003 
3.774e-003 8.064e+007 2.539e+013 1.000e+004 5.800e-003 3.216e-003 
3.777e-003 8.063e+007 2.541e+013 1.000e+004 4.963e-003 3.219e-003 
3.780e-003 8.067e+007 2.542e+013 1.000e+004 3.936e-003 3.222e-003 
3.782e-003 8.072e+007 2.541e+013 1.000e+004 3.078e-003 3.224e-003 
3.785e-003 8.076e+007 2.539e+013 1.000e+004 2.813e-003 3.226e-003 
3.787e-003 8.075e+007 2.540e+013 1.000e+004 2.705e-003 3.228e-003 
3.789e-003 8.070e+007 2.533e+013 1.000e+004 3.573e-003 3.231e-003 
3.791e-003 8.060e+007 2.531e+013 1.000e+004 4.411e-003 3.233e-003 
3.793e-003 8.050e+007 2.530e+013 1.000e+004 2.362e-003 3.236e-003 
3.795e-003 8.038e+007 2.530e+013 1.000e+004 3.301e-003 3.239e-003 
3.797e-003 8.026e+007 2.531e+013 1.000e+004 4.579e-003 3.242e-003 
3.799e-003 8.014e+007 2.532e+013 1.000e+004 5.544e-003 3.245e-003 
3.801e-003 8.000e+007 2.533e+013 1.000e+004 1.220e-002 3.248e-003 
3.804e-003 7.975e+007 2.484e+013 1.000e+004 6.207e-003 3.252e-003 
3.807e-003 7.956e+007 2.483e+013 1.000e+004 7.193e-003 3.256e-003 
3.809e-003 7.938e+007 2.483e+013 1.000e+004 5.745e-003 3.260e-003 
3.812e-003 7.923e+007 2.484e+013 1.000e+004 6.487e-003 3.264e-003 
3.815e-003 7.910e+007 2.484e+013 1.000e+004 5.264e-003 3.268e-003 
3.818e-003 7.898e+007 2.485e+013 1.000e+004 6.717e-003 3.272e-003 
3.821e-003 7.885e+007 2.487e+013 1.000e+004 5.690e-003 3.275e-003 
3.824e-003 7.869e+007 2.489e+013 1.000e+004 7.908e-003 3.280e-003 
3.827e-003 7.852e+007 2.493e+013 1.000e+004 6.278e-003 3.284e-003 
3.830e-003 7.833e+007 2.496e+013 1.000e+004 6.974e-003 3.288e-003 
3.832e-003 7.813e+007 2.501e+013 1.000e+004 7.119e-003 3.292e-003 
3.835e-003 7.790e+007 2.503e+013 1.000e+004 6.365e-003 3.296e-003 
3.838e-003 7.761e+007 2.471e+013 1.000e+004 8.862e-003 3.301e-003 
3.841e-003 7.734e+007 2.461e+013 1.000e+004 7.768e-003 3.306e-003 
3.844e-003 7.713e+007 2.450e+013 1.000e+004 6.600e-003 3.310e-003 
3.847e-003 7.697e+007 2.450e+013 1.000e+004 7.003e-003 3.314e-003 
3.850e-003 7.687e+007 2.451e+013 1.000e+004 5.981e-003 3.318e-003 
3.853e-003 7.679e+007 2.451e+013 1.000e+004 5.670e-003 3.322e-003 
3.856e-003 7.672e+007 2.452e+013 1.000e+004 6.101e-003 3.325e-003 
3.858e-003 7.661e+007 2.453e+013 1.000e+004 5.485e-003 3.328e-003 
3.861e-003 7.647e+007 2.454e+013 1.000e+004 5.821e-003 3.332e-003 
3.864e-003 7.637e+007 2.455e+013 1.000e+004 6.058e-003 3.336e-003 
3.867e-003 7.628e+007 2.459e+013 1.000e+004 6.656e-003 3.340e-003 
3.870e-003 7.612e+007 2.430e+013 1.000e+004 6.346e-003 3.343e-003 
3.873e-003 7.602e+007 2.422e+013 1.000e+004 4.981e-003 3.347e-003 
3.876e-003 7.600e+007 2.417e+013 1.000e+004 5.748e-003 3.350e-003 
3.879e-003 7.603e+007 2.414e+013 1.000e+004 5.344e-003 3.353e-003 
3.882e-003 7.604e+007 2.406e+013 1.000e+004 5.363e-003 3.355e-003 
3.884e-003 7.612e+007 2.401e+013 1.000e+004 4.263e-003 3.358e-003 
3.887e-003 7.628e+007 2.401e+013 1.000e+004 4.301e-003 3.360e-003 
3.890e-003 7.644e+007 2.399e+013 1.000e+004 3.977e-003 3.361e-003 
3.893e-003 7.660e+007 2.399e+013 1.000e+004 4.912e-003 3.363e-003 
3.896e-003 7.672e+007 2.399e+013 1.000e+004 3.835e-003 3.365e-003 
3.899e-003 7.685e+007 2.401e+013 1.000e+004 4.358e-003 3.367e-003 
3.902e-003 7.700e+007 2.403e+013 1.000e+004 3.721e-003 3.369e-003 
3.905e-003 7.711e+007 2.404e+013 1.000e+004 4.533e-003 3.371e-003 
3.908e-003 7.719e+007 2.407e+013 1.000e+004 5.090e-003 3.374e-003 
3.911e-003 7.727e+007 2.409e+013 1.000e+004 4.571e-003 3.376e-003 
3.914e-003 7.730e+007 2.406e+013 1.000e+004 5.097e-003 3.379e-003 
3.917e-003 7.735e+007 2.395e+013 1.000e+004 4.846e-003 3.382e-003 
3.920e-003 7.746e+007 2.396e+013 1.000e+004 4.164e-003 3.384e-003 
3.923e-003 7.759e+007 2.400e+013 1.000e+004 4.586e-003 3.386e-003 
3.926e-003 7.770e+007 2.405e+013 1.000e+004 4.702e-003 3.389e-003 
3.930e-003 7.780e+007 2.410e+013 1.000e+004 3.780e-003 3.391e-003 
3.932e-003 7.789e+007 2.414e+013 1.000e+004 3.613e-003 3.393e-003 
3.935e-003 7.799e+007 2.418e+013 1.000e+004 4.678e-003 3.396e-003 
3.938e-003 7.810e+007 2.423e+013 1.000e+004 3.776e-003 3.398e-003 
3.941e-003 7.821e+007 2.428e+013 1.000e+004 4.115e-003 3.400e-003 
3.944e-003 7.833e+007 2.432e+013 1.000e+004 4.489e-003 3.402e-003 
3.947e-003 7.846e+007 2.437e+013 1.000e+004 4.189e-003 3.405e-003 
3.951e-003 7.857e+007 2.441e+013 1.000e+004 4.000e-003 3.407e-003 
3.954e-003 7.868e+007 2.446e+013 1.000e+004 4.894e-003 3.409e-003 
3.957e-003 7.875e+007 2.450e+013 1.000e+004 4.324e-003 3.412e-003 
3.960e-003 7.882e+007 2.452e+013 1.000e+004 5.036e-003 3.414e-003 
3.963e-003 7.886e+007 2.454e+013 1.000e+004 4.272e-003 3.417e-003 
3.966e-003 7.889e+007 2.454e+013 1.000e+004 5.670e-003 3.420e-003 
3.969e-003 7.883e+007 2.456e+013 1.000e+004 5.873e-003 3.424e-003 
3.972e-003 7.881e+007 2.462e+013 1.000e+004 5.333e-003 3.427e-003 
3.975e-003 7.882e+007 2.470e+013 1.000e+004 4.573e-003 3.430e-003 
3.978e-003 7.881e+007 2.465e+013 1.000e+004 6.448e-003 3.433e-003 
3.981e-003 7.871e+007 2.437e+013 1.000e+004 6.143e-003 3.436e-003 
3.983e-003 7.868e+007 2.432e+013 1.000e+004 6.202e-003 3.439e-003 
3.986e-003 7.868e+007 2.431e+013 1.000e+004 4.091e-003 3.441e-003 
3.988e-003 7.870e+007 2.433e+013 1.000e+004 7.186e-003 3.444e-003 
3.991e-003 7.871e+007 2.433e+013 1.000e+004 6.225e-003 3.446e-003 
3.994e-003 7.872e+007 2.414e+013 1.000e+004 5.073e-003 3.449e-003 
3.997e-003 7.872e+007 2.412e+013 1.000e+004 6.246e-003 3.452e-003 
3.999e-003 7.872e+007 2.412e+013 1.000e+004 4.050e-003 3.455e-003 
4.002e-003 7.871e+007 2.413e+013 1.000e+004 6.331e-003 3.457e-003 
4.005e-003 7.867e+007 2.414e+013 1.000e+004 3.726e-003 3.460e-003 
4.007e-003 7.858e+007 2.408e+013 1.000e+004 8.043e-003 3.464e-003 
4.010e-003 7.852e+007 2.405e+013 1.000e+004 7.014e-003 3.467e-003 
4.013e-003 7.849e+007 2.405e+013 1.000e+004 4.169e-003 3.470e-003 
4.015e-003 7.848e+007 2.407e+013 1.000e+004 4.448e-003 3.472e-003 
4.018e-003 7.848e+007 2.408e+013 1.000e+004 4.945e-003 3.475e-003 
4.020e-003 7.849e+007 2.409e+013 1.000e+004 4.059e-003 3.477e-003 
4.023e-003 7.848e+007 2.411e+013 1.000e+004 5.701e-003 3.480e-003 
4.025e-003 7.843e+007 2.413e+013 1.000e+004 5.212e-003 3.482e-003 
4.027e-003 7.834e+007 2.416e+013 1.000e+004 4.944e-003 3.485e-003 
4.030e-003 7.818e+007 2.392e+013 1.000e+004 6.721e-003 3.489e-003 
4.033e-003 7.817e+007 2.388e+013 1.000e+004 6.513e-003 3.492e-003 
4.036e-003 7.820e+007 2.375e+013 1.000e+004 5.339e-003 3.495e-003 
4.039e-003 7.830e+007 2.365e+013 1.000e+004 5.123e-003 3.497e-003 
4.042e-003 7.833e+007 2.361e+013 1.000e+004 4.429e-003 3.500e-003 
4.045e-003 7.841e+007 2.353e+013 1.000e+004 3.882e-003 3.502e-003 
4.048e-003 7.858e+007 2.348e+013 1.000e+004 2.689e-003 3.504e-003 
4.050e-003 7.875e+007 2.341e+013 1.000e+004 3.216e-003 3.505e-003 
4.053e-003 7.886e+007 2.333e+013 1.000e+004 3.895e-003 3.507e-003 
4.056e-003 7.892e+007 2.324e+013 1.000e+004 4.775e-003 3.510e-003 
4.059e-003 7.898e+007 2.322e+013 1.000e+004 4.196e-003 3.512e-003 
4.062e-003 7.903e+007 2.322e+013 1.000e+004 4.289e-003 3.515e-003 
4.065e-003 7.910e+007 2.323e+013 1.000e+004 4.616e-003 3.517e-003 
4.068e-003 7.920e+007 2.326e+013 1.000e+004 3.827e-003 3.520e-003 
4.071e-003 7.929e+007 2.330e+013 1.000e+004 4.990e-003 3.522e-003 
4.074e-003 7.937e+007 2.333e+013 1.000e+004 4.208e-003 3.525e-003 
4.077e-003 7.941e+007 2.336e+013 1.000e+004 5.599e-003 3.527e-003 
4.080e-003 7.941e+007 2.341e+013 1.000e+004 4.643e-003 3.530e-003 
4.083e-003 7.941e+007 2.343e+013 1.000e+004 5.362e-003 3.533e-003 
4.086e-003 7.939e+007 2.349e+013 1.000e+004 5.185e-003 3.537e-003 
4.089e-003 7.935e+007 2.354e+013 1.000e+004 6.304e-003 3.540e-003 
4.092e-003 7.930e+007 2.359e+013 1.000e+004 5.438e-003 3.543e-003 
4.095e-003 7.930e+007 2.363e+013 1.000e+004 5.390e-003 3.546e-003 
4.098e-003 7.930e+007 2.366e+013 1.000e+004 5.353e-003 3.550e-003 
4.101e-003 7.926e+007 2.367e+013 1.000e+004 5.766e-003 3.553e-003 
4.104e-003 7.922e+007 2.365e+013 1.000e+004 6.607e-003 3.556e-003 
4.107e-003 7.913e+007 2.367e+013 1.000e+004 6.382e-003 3.560e-003 
4.110e-003 7.904e+007 2.372e+013 1.000e+004 5.450e-003 3.563e-003 
4.113e-003 7.901e+007 2.375e+013 1.000e+004 5.039e-003 3.567e-003 
4.116e-003 7.902e+007 2.379e+013 1.000e+004 5.541e-003 3.570e-003 
4.119e-003 7.906e+007 2.384e+013 1.000e+004 5.059e-003 3.572e-003 
4.123e-003 7.913e+007 2.388e+013 1.000e+004 3.972e-003 3.575e-003 
4.126e-003 7.922e+007 2.392e+013 1.000e+004 4.818e-003 3.577e-003 
4.129e-003 7.933e+007 2.396e+013 1.000e+004 4.756e-003 3.580e-003 
4.132e-003 7.944e+007 2.400e+013 1.000e+004 3.813e-003 3.582e-003 
4.135e-003 7.956e+007 2.404e+013 1.000e+004 3.879e-003 3.584e-003 
4.138e-003 7.968e+007 2.408e+013 1.000e+004 3.863e-003 3.586e-003 
4.141e-003 7.978e+007 2.412e+013 1.000e+004 4.137e-003 3.589e-003 
4.144e-003 7.984e+007 2.411e+013 1.000e+004 4.871e-003 3.591e-003 
4.147e-003 7.982e+007 2.391e+013 1.000e+004 5.385e-003 3.595e-003 
4.150e-003 7.981e+007 2.383e+013 1.000e+004 5.493e-003 3.598e-003 
4.153e-003 7.986e+007 2.382e+013 1.000e+004 4.301e-003 3.600e-003 
4.156e-003 7.994e+007 2.381e+013 1.000e+004 4.819e-003 3.603e-003 
4.159e-003 8.003e+007 2.379e+013 1.000e+004 4.105e-003 3.605e-003 
4.162e-003 8.013e+007 2.379e+013 1.000e+004 4.076e-003 3.608e-003 
4.165e-003 8.023e+007 2.380e+013 1.000e+004 4.558e-003 3.610e-003 
4.168e-003 8.032e+007 2.381e+013 1.000e+004 5.340e-003 3.612e-003 
4.171e-003 8.037e+007 2.384e+013 1.000e+004 5.250e-003 3.615e-003 
4.174e-003 8.046e+007 2.388e+013 1.000e+004 4.271e-003 3.618e-003 
4.177e-003 8.056e+007 2.392e+013 1.000e+004 4.195e-003 3.620e-003 
4.180e-003 8.064e+007 2.396e+013 1.000e+004 4.315e-003 3.622e-003 
4.183e-003 8.072e+007 2.400e+013 1.000e+004 3.977e-003 3.625e-003 
4.187e-003 8.080e+007 2.401e+013 1.000e+004 5.142e-003 3.627e-003 
4.190e-003 8.080e+007 2.399e+013 1.000e+004 6.088e-003 3.631e-003 
4.193e-003 8.059e+007 2.381e+013 1.000e+004 6.520e-003 3.635e-003 
4.196e-003 8.039e+007 2.369e+013 1.000e+004 7.318e-003 3.639e-003 
4.199e-003 8.025e+007 2.364e+013 1.000e+004 6.060e-003 3.643e-003 
4.202e-003 8.019e+007 2.365e+013 1.000e+004 5.450e-003 3.647e-003 
4.205e-003 8.016e+007 2.367e+013 1.000e+004 5.191e-003 3.650e-003 
4.208e-003 8.014e+007 2.368e+013 1.000e+004 5.178e-003 3.653e-003 
4.211e-003 8.012e+007 2.372e+013 1.000e+004 6.010e-003 3.657e-003 
4.214e-003 8.012e+007 2.376e+013 1.000e+004 5.511e-003 3.660e-003 
4.217e-003 8.014e+007 2.364e+013 1.000e+004 5.877e-003 3.663e-003 
4.220e-003 8.016e+007 2.368e+013 1.000e+004 5.329e-003 3.666e-003 
4.223e-003 8.022e+007 2.371e+013 1.000e+004 5.220e-003 3.668e-003 
4.226e-003 8.027e+007 2.375e+013 1.000e+004 5.490e-003 3.671e-003 
4.229e-003 8.032e+007 2.379e+013 1.000e+004 5.390e-003 3.674e-003 
4.232e-003 8.032e+007 2.383e+013 1.000e+004 4.717e-003 3.677e-003 
4.235e-003 8.039e+007 2.384e+013 1.000e+004 4.937e-003 3.679e-003 
4.239e-003 8.048e+007 2.387e+013 1.000e+004 3.838e-003 3.682e-003 
4.242e-003 8.059e+007 2.392e+013 1.000e+004 4.319e-003 3.684e-003 
4.245e-003 8.069e+007 2.396e+013 1.000e+004 4.581e-003 3.686e-003 
4.248e-003 8.080e+007 2.400e+013 1.000e+004 3.607e-003 3.689e-003 
4.251e-003 8.090e+007 2.405e+013 1.000e+004 4.773e-003 3.691e-003 
4.254e-003 8.097e+007 2.409e+013 1.000e+004 4.118e-003 3.694e-003 
4.257e-003 8.105e+007 2.414e+013 1.000e+004 4.997e-003 3.696e-003 
4.260e-003 8.110e+007 2.420e+013 1.000e+004 4.574e-003 3.699e-003 
4.263e-003 8.111e+007 2.426e+013 1.000e+004 4.615e-003 3.702e-003 
4.266e-003 8.109e+007 2.430e+013 1.000e+004 5.719e-003 3.705e-003 
4.269e-003 8.108e+007 2.436e+013 1.000e+004 4.663e-003 3.708e-003 
4.273e-003 8.108e+007 2.441e+013 1.000e+004 5.161e-003 3.712e-003 
4.276e-003 8.112e+007 2.446e+013 1.000e+004 4.288e-003 3.714e-003 
4.279e-003 8.117e+007 2.448e+013 1.000e+004 4.996e-003 3.717e-003 
4.282e-003 8.122e+007 2.451e+013 1.000e+004 5.186e-003 3.720e-003 
4.285e-003 8.125e+007 2.455e+013 1.000e+004 4.934e-003 3.723e-003 
4.288e-003 8.132e+007 2.454e+013 1.000e+004 4.696e-003 3.725e-003 
4.291e-003 8.141e+007 2.457e+013 1.000e+004 3.730e-003 3.728e-003 
4.294e-003 8.152e+007 2.461e+013 1.000e+004 3.677e-003 3.730e-003 
4.297e-003 8.163e+007 2.464e+013 1.000e+004 4.644e-003 3.733e-003 
4.300e-003 8.174e+007 2.468e+013 1.000e+004 3.039e-003 3.735e-003 
4.303e-003 8.190e+007 2.471e+013 1.000e+004 3.376e-003 3.737e-003 
4.307e-003 8.201e+007 2.474e+013 1.000e+004 3.575e-003 3.739e-003 
4.310e-003 8.211e+007 2.479e+013 1.000e+004 4.785e-003 3.742e-003 
4.313e-003 8.219e+007 2.483e+013 1.000e+004 4.700e-003 3.744e-003 
4.316e-003 8.228e+007 2.488e+013 1.000e+004 3.891e-003 3.747e-003 
4.319e-003 8.235e+007 2.480e+013 1.000e+004 5.021e-003 3.749e-003 
4.322e-003 8.240e+007 2.474e+013 1.000e+004 4.050e-003 3.752e-003 
4.325e-003 8.245e+007 2.474e+013 1.000e+004 4.735e-003 3.755e-003 
4.328e-003 8.250e+007 2.479e+013 1.000e+004 4.358e-003 3.757e-003 
4.331e-003 8.254e+007 2.485e+013 1.000e+004 4.449e-003 3.760e-003 
4.334e-003 8.255e+007 2.490e+013 1.000e+004 5.458e-003 3.763e-003 
4.338e-003 8.248e+007 2.494e+013 1.000e+004 5.951e-003 3.767e-003 
4.341e-003 8.238e+007 2.488e+013 1.000e+004 5.849e-003 3.771e-003 
4.344e-003 8.231e+007 2.473e+013 1.000e+004 6.279e-003 3.774e-003 
4.347e-003 8.221e+007 2.469e+013 1.000e+004 5.480e-003 3.778e-003 
4.350e-003 8.211e+007 2.470e+013 1.000e+004 6.248e-003 3.782e-003 
4.353e-003 8.204e+007 2.466e+013 1.000e+004 6.499e-003 3.785e-003 
4.356e-003 8.190e+007 2.464e+013 1.000e+004 6.494e-003 3.790e-003 
4.361e-003 8.163e+007 2.461e+013 1.000e+004 7.259e-003 3.796e-003 
4.364e-003 8.142e+007 2.442e+013 1.000e+004 6.599e-003 3.801e-003 
4.371e-003 8.103e+007 2.402e+013 1.000e+004 6.428e-003 3.810e-003 
4.377e-003 8.082e+007 2.395e+013 1.000e+004 6.639e-003 3.818e-003 
4.382e-003 8.078e+007 2.378e+013 1.000e+004 4.709e-003 3.824e-003 
4.388e-003 8.093e+007 2.368e+013 1.000e+004 4.754e-003 3.828e-003 
4.394e-003 8.107e+007 2.367e+013 1.000e+004 4.643e-003 3.833e-003 
4.399e-003 8.116e+007 2.369e+013 1.000e+004 5.316e-003 3.838e-003 
4.405e-003 8.112e+007 2.365e+013 1.000e+004 6.132e-003 3.843e-003 
4.410e-003 8.091e+007 2.365e+013 1.000e+004 6.495e-003 3.850e-003 
4.416e-003 8.071e+007 2.371e+013 1.000e+004 6.342e-003 3.857e-003 
4.421e-003 8.044e+007 2.373e+013 1.000e+004 6.209e-003 3.865e-003 
4.427e-003 8.023e+007 2.365e+013 1.000e+004 6.658e-003 3.872e-003 
4.433e-003 8.020e+007 2.360e+013 1.000e+004 5.001e-003 3.878e-003 
4.438e-003 8.022e+007 2.368e+013 1.000e+004 5.075e-003 3.883e-003 
4.444e-003 8.024e+007 2.374e+013 1.000e+004 5.316e-003 3.889e-003 
4.450e-003 8.031e+007 2.381e+013 1.000e+004 4.592e-003 3.894e-003 
4.456e-003 8.053e+007 2.389e+013 1.000e+004 4.202e-003 3.898e-003 
4.461e-003 8.076e+007 2.391e+013 1.000e+004 3.757e-003 3.902e-003 
4.467e-003 8.096e+007 2.390e+013 1.000e+004 4.202e-003 3.906e-003 
4.472e-003 8.115e+007 2.395e+013 1.000e+004 4.784e-003 3.910e-003 
4.477e-003 8.135e+007 2.395e+013 1.000e+004 5.371e-003 3.914e-003 
4.482e-003 8.152e+007 2.398e+013 1.000e+004 5.479e-003 3.918e-003 
4.488e-003 8.166e+007 2.403e+013 1.000e+004 5.781e-003 3.923e-003 
4.493e-003 8.174e+007 2.414e+013 1.000e+004 6.019e-003 3.927e-003 
4.498e-003 8.175e+007 2.420e+013 1.000e+004 6.176e-003 3.933e-003 
4.504e-003 8.179e+007 2.429e+013 1.000e+004 6.398e-003 3.938e-003 
4.509e-003 8.168e+007 2.426e+013 1.000e+004 3.844e-003 3.944e-003 
4.514e-003 8.171e+007 2.413e+013 1.000e+004 3.716e-003 3.949e-003 
4.519e-003 8.163e+007 2.412e+013 1.000e+004 5.561e-003 3.954e-003 
4.524e-003 8.148e+007 2.417e+013 1.000e+004 6.854e-003 3.960e-003 
4.529e-003 8.123e+007 2.429e+013 1.000e+004 6.935e-003 3.966e-003 
4.532e-003 8.108e+007 2.396e+013 1.000e+004 5.066e-003 3.971e-003 
4.535e-003 8.108e+007 2.395e+013 1.000e+004 5.484e-003 3.974e-003 
4.537e-003 8.111e+007 2.398e+013 1.000e+004 4.078e-003 3.976e-003 
4.540e-003 8.111e+007 2.399e+013 1.000e+004 4.376e-003 3.979e-003 
4.543e-003 8.112e+007 2.402e+013 1.000e+004 5.786e-003 3.981e-003 
4.545e-003 8.114e+007 2.406e+013 1.000e+004 6.691e-003 3.984e-003 
4.547e-003 8.117e+007 2.410e+013 1.000e+004 6.315e-003 3.986e-003 
4.550e-003 8.120e+007 2.415e+013 1.000e+004 6.704e-003 3.988e-003 
4.552e-003 8.121e+007 2.419e+013 1.000e+004 6.905e-003 3.990e-003 
4.554e-003 8.123e+007 2.422e+013 1.000e+004 7.254e-003 3.992e-003 
4.556e-003 8.126e+007 2.425e+013 1.000e+004 7.136e-003 3.994e-003 
4.558e-003 8.129e+007 2.428e+013 1.000e+004 7.603e-003 3.996e-003 
4.560e-003 8.133e+007 2.431e+013 1.000e+004 7.300e-003 3.998e-003 
4.562e-003 8.136e+007 2.430e+013 1.000e+004 7.254e-003 3.999e-003 
4.564e-003 8.141e+007 2.423e+013 1.000e+004 7.827e-003 4.001e-003 
4.566e-003 8.144e+007 2.420e+013 1.000e+004 7.921e-003 4.003e-003 
4.568e-003 8.145e+007 2.412e+013 1.000e+004 8.577e-003 4.005e-003 
4.571e-003 8.147e+007 2.415e+013 1.000e+004 8.534e-003 4.007e-003 
4.573e-003 8.150e+007 2.418e+013 1.000e+004 6.909e-003 4.009e-003 
4.575e-003 8.151e+007 2.420e+013 1.000e+004 5.867e-003 4.011e-003 
4.577e-003 8.151e+007 2.422e+013 1.000e+004 3.731e-003 4.013e-003 
4.579e-003 8.153e+007 2.425e+013 1.000e+004 1.226e-003 4.014e-003 
4.580e-003 8.155e+007 2.426e+013 1.000e+004 3.108e-003 4.016e-003 
4.582e-003 8.157e+007 2.429e+013 1.000e+004 3.162e-003 4.018e-003 
4.584e-003 8.156e+007 2.432e+013 1.000e+004 5.311e-004 4.020e-003 
4.586e-003 8.158e+007 2.435e+013 1.000e+004 2.401e-003 4.022e-003 
4.588e-003 8.162e+007 2.437e+013 1.000e+004 5.416e-004 4.023e-003 
4.590e-003 8.166e+007 2.439e+013 1.000e+004 2.808e-003 4.025e-003 
4.592e-003 8.172e+007 2.443e+013 1.000e+004 5.393e-004 4.027e-003 
4.594e-003 8.177e+007 2.445e+013 1.000e+004 3.774e-003 4.028e-003 
4.596e-003 8.181e+007 2.448e+013 1.000e+004 1.046e-003 4.030e-003 
4.598e-003 8.185e+007 2.452e+013 1.000e+004 1.233e-003 4.032e-003 
4.600e-003 8.190e+007 2.456e+013 1.000e+004 8.336e-004 4.033e-003 
4.602e-003 8.196e+007 2.460e+013 1.000e+004 4.772e-004 4.035e-003 
4.604e-003 8.200e+007 2.464e+013 1.000e+004 4.069e-004 4.036e-003 
4.606e-003 8.205e+007 2.468e+013 1.000e+004 2.566e-003 4.038e-003 
4.608e-003 8.207e+007 2.464e+013 1.000e+004 1.021e-002 4.040e-003 
4.610e-003 8.211e+007 2.462e+013 1.000e+004 3.387e-003 4.041e-003 
4.612e-003 8.216e+007 2.464e+013 1.000e+004 4.256e-003 4.043e-003 
4.614e-003 8.218e+007 2.466e+013 1.000e+004 5.966e-003 4.045e-003 
4.616e-003 8.221e+007 2.469e+013 1.000e+004 1.023e-002 4.047e-003 
4.618e-003 8.223e+007 2.473e+013 1.000e+004 8.576e-003 4.049e-003 
4.620e-003 8.225e+007 2.477e+013 1.000e+004 7.385e-003 4.050e-003 
4.622e-003 8.227e+007 2.482e+013 1.000e+004 9.901e-003 4.052e-003 
4.624e-003 8.230e+007 2.485e+013 1.000e+004 1.150e-002 4.054e-003 
4.626e-003 8.235e+007 2.482e+013 1.000e+004 8.982e-003 4.056e-003 
4.627e-003 8.242e+007 2.483e+013 1.000e+004 9.491e-003 4.057e-003 
4.629e-003 8.249e+007 2.482e+013 1.000e+004 1.372e-002 4.059e-003 
4.631e-003 8.260e+007 2.482e+013 1.000e+004 1.314e-002 4.060e-003 
4.633e-003 8.273e+007 2.482e+013 1.000e+004 9.805e-003 4.061e-003 
4.636e-003 8.286e+007 2.481e+013 1.000e+004 8.289e-003 4.062e-003 
4.638e-003 8.300e+007 2.481e+013 1.000e+004 8.647e-003 4.063e-003 
4.640e-003 8.312e+007 2.482e+013 1.000e+004 8.205e-003 4.065e-003 
4.642e-003 8.324e+007 2.483e+013 1.000e+004 5.323e-003 4.066e-003 
4.644e-003 8.337e+007 2.485e+013 1.000e+004 6.149e-003 4.067e-003 
4.646e-003 8.351e+007 2.487e+013 1.000e+004 6.855e-003 4.068e-003 
4.648e-003 8.363e+007 2.489e+013 1.000e+004 6.719e-003 4.069e-003 
4.650e-003 8.375e+007 2.491e+013 1.000e+004 7.390e-003 4.071e-003 
4.652e-003 8.389e+007 2.494e+013 1.000e+004 4.759e-003 4.072e-003 
4.654e-003 8.401e+007 2.497e+013 1.000e+004 5.410e-003 4.073e-003 
4.657e-003 8.415e+007 2.499e+013 1.000e+004 8.112e-003 4.074e-003 
4.659e-003 8.428e+007 2.502e+013 1.000e+004 2.613e-003 4.076e-003 
4.661e-003 8.443e+007 2.505e+013 1.000e+004 8.180e-003 4.077e-003 
4.664e-003 8.458e+007 2.508e+013 1.000e+004 3.665e-003 4.078e-003 
4.666e-003 8.473e+007 2.511e+013 1.000e+004 1.060e-002 4.080e-003 
4.668e-003 8.484e+007 2.515e+013 1.000e+004 1.160e-002 4.081e-003 
4.671e-003 8.497e+007 2.519e+013 1.000e+004 8.432e-003 4.083e-003 
4.673e-003 8.511e+007 2.522e+013 1.000e+004 8.469e-003 4.084e-003 
4.676e-003 8.526e+007 2.525e+013 1.000e+004 8.682e-003 4.086e-003 
4.678e-003 8.542e+007 2.528e+013 1.000e+004 1.755e-003 4.087e-003 
4.681e-003 8.554e+007 2.532e+013 1.000e+004 1.816e-003 4.089e-003 
4.683e-003 8.566e+007 2.535e+013 1.000e+004 2.315e-003 4.091e-003 
4.686e-003 8.576e+007 2.539e+013 1.000e+004 1.079e-003 4.093e-003 
4.689e-003 8.585e+007 2.542e+013 1.000e+004 4.622e-003 4.095e-003 
4.691e-003 8.593e+007 2.546e+013 1.000e+004 4.528e-003 4.097e-003 
4.694e-003 8.598e+007 2.538e+013 1.000e+004 5.236e-003 4.099e-003 
4.696e-003 8.604e+007 2.527e+013 1.000e+004 1.377e-003 4.101e-003 
4.699e-003 8.611e+007 2.527e+013 1.000e+004 6.436e-003 4.103e-003 
4.701e-003 8.613e+007 2.526e+013 1.000e+004 6.967e-003 4.105e-003 
4.704e-003 8.615e+007 2.528e+013 1.000e+004 6.868e-003 4.108e-003 
4.707e-003 8.620e+007 2.532e+013 1.000e+004 6.265e-003 4.110e-003 
4.709e-003 8.625e+007 2.536e+013 1.000e+004 8.464e-003 4.113e-003 
4.712e-003 8.629e+007 2.541e+013 1.000e+004 6.108e-003 4.115e-003 
4.714e-003 8.631e+007 2.546e+013 1.000e+004 7.447e-003 4.117e-003 
4.717e-003 8.635e+007 2.550e+013 1.000e+004 6.389e-003 4.119e-003 
4.719e-003 8.639e+007 2.554e+013 1.000e+004 7.890e-003 4.121e-003 
4.722e-003 8.641e+007 2.559e+013 1.000e+004 6.791e-003 4.124e-003 
4.724e-003 8.642e+007 2.560e+013 1.000e+004 7.824e-003 4.126e-003 
4.726e-003 8.642e+007 2.562e+013 1.000e+004 6.374e-003 4.128e-003 
4.729e-003 8.644e+007 2.561e+013 1.000e+004 3.505e-003 4.130e-003 
4.731e-003 8.645e+007 2.564e+013 1.000e+004 3.186e-003 4.133e-003 
4.733e-003 8.640e+007 2.560e+013 1.000e+004 7.540e-003 4.135e-003 
4.735e-003 8.632e+007 2.562e+013 1.000e+004 6.783e-003 4.138e-003 
4.737e-003 8.631e+007 2.565e+013 1.000e+004 6.593e-003 4.140e-003 
4.740e-003 8.631e+007 2.569e+013 1.000e+004 5.625e-003 4.142e-003 
4.742e-003 8.631e+007 2.537e+013 1.000e+004 7.355e-003 4.145e-003 
4.744e-003 8.630e+007 2.541e+013 1.000e+004 6.256e-003 4.147e-003 
4.746e-003 8.630e+007 2.545e+013 1.000e+004 3.560e-003 4.149e-003 
4.748e-003 8.631e+007 2.550e+013 1.000e+004 6.520e-003 4.151e-003 
4.751e-003 8.630e+007 2.554e+013 1.000e+004 3.065e-003 4.154e-003 
4.753e-003 8.627e+007 2.559e+013 1.000e+004 7.316e-003 4.156e-003 
4.755e-003 8.624e+007 2.563e+013 1.000e+004 3.400e-003 4.159e-003 
4.758e-003 8.618e+007 2.564e+013 1.000e+004 8.380e-003 4.161e-003 
4.760e-003 8.607e+007 2.531e+013 1.000e+004 4.501e-003 4.164e-003 
4.763e-003 8.588e+007 2.527e+013 1.000e+004 3.183e-003 4.168e-003 
4.765e-003 8.573e+007 2.528e+013 1.000e+004 5.364e-003 4.172e-003 
4.768e-003 8.561e+007 2.525e+013 1.000e+004 4.934e-003 4.176e-003 
4.771e-003 8.551e+007 2.520e+013 1.000e+004 7.368e-003 4.179e-003 
4.773e-003 8.545e+007 2.522e+013 1.000e+004 6.799e-003 4.182e-003 
4.776e-003 8.543e+007 2.525e+013 1.000e+004 2.643e-003 4.185e-003 
4.779e-003 8.543e+007 2.528e+013 1.000e+004 3.490e-003 4.188e-003 
4.781e-003 8.547e+007 2.531e+013 1.000e+004 6.992e-003 4.190e-003 
4.784e-003 8.553e+007 2.534e+013 1.000e+004 7.149e-003 4.192e-003 
4.787e-003 8.561e+007 2.538e+013 1.000e+004 2.859e-003 4.194e-003 
4.789e-003 8.568e+007 2.540e+013 1.000e+004 5.514e-003 4.196e-003 
4.792e-003 8.573e+007 2.544e+013 1.000e+004 2.040e-003 4.199e-003 
4.794e-003 8.580e+007 2.549e+013 1.000e+004 1.262e-003 4.201e-003 
4.797e-003 8.587e+007 2.553e+013 1.000e+004 5.860e-003 4.203e-003 
4.799e-003 8.595e+007 2.558e+013 1.000e+004 4.765e-003 4.205e-003 
4.802e-003 8.604e+007 2.563e+013 1.000e+004 1.372e-003 4.207e-003 
4.805e-003 8.614e+007 2.568e+013 1.000e+004 4.903e-003 4.209e-003 
4.807e-003 8.625e+007 2.572e+013 1.000e+004 3.896e-003 4.211e-003 
4.810e-003 8.637e+007 2.576e+013 1.000e+004 4.171e-003 4.212e-003 
4.812e-003 8.647e+007 2.580e+013 1.000e+004 3.771e-003 4.214e-003 
4.815e-003 8.647e+007 2.575e+013 1.000e+004 5.848e-003 4.216e-003 
4.817e-003 8.645e+007 2.576e+013 1.000e+004 4.805e-003 4.219e-003 
4.820e-003 8.648e+007 2.580e+013 1.000e+004 4.482e-003 4.221e-003 
4.822e-003 8.650e+007 2.585e+013 1.000e+004 5.314e-003 4.224e-003 
4.825e-003 8.652e+007 2.589e+013 1.000e+004 4.969e-003 4.226e-003 
4.827e-003 8.654e+007 2.594e+013 1.000e+004 4.636e-003 4.229e-003 
4.830e-003 8.657e+007 2.599e+013 1.000e+004 5.462e-003 4.231e-003 
4.832e-003 8.662e+007 2.604e+013 1.000e+004 4.146e-003 4.233e-003 
4.835e-003 8.668e+007 2.610e+013 1.000e+004 3.280e-003 4.235e-003 
4.837e-003 8.672e+007 2.616e+013 1.000e+004 3.980e-003 4.237e-003 
4.840e-003 8.674e+007 2.622e+013 1.000e+004 5.301e-003 4.240e-003 
4.842e-003 8.673e+007 2.630e+013 1.000e+004 5.058e-003 4.242e-003 
4.845e-003 8.669e+007 2.627e+013 1.000e+004 4.865e-003 4.245e-003 
4.847e-003 8.671e+007 2.616e+013 1.000e+004 4.956e-003 4.248e-003 
4.850e-003 8.676e+007 2.615e+013 1.000e+004 3.381e-003 4.250e-003 
4.852e-003 8.687e+007 2.619e+013 1.000e+004 4.534e-003 4.251e-003 
4.855e-003 8.699e+007 2.622e+013 1.000e+004 2.950e-003 4.253e-003 
4.857e-003 8.712e+007 2.626e+013 1.000e+004 4.827e-003 4.255e-003 
4.860e-003 8.724e+007 2.629e+013 1.000e+004 2.516e-003 4.256e-003 
4.862e-003 8.737e+007 2.633e+013 1.000e+004 3.322e-003 4.258e-003 
4.865e-003 8.750e+007 2.635e+013 1.000e+004 4.463e-003 4.259e-003 
4.867e-003 8.761e+007 2.638e+013 1.000e+004 3.145e-003 4.261e-003 
4.870e-003 8.771e+007 2.642e+013 1.000e+004 5.849e-003 4.263e-003 
4.872e-003 8.783e+007 2.645e+013 1.000e+004 1.092e-002 4.265e-003 
4.875e-003 8.795e+007 2.648e+013 1.000e+004 7.142e-003 4.266e-003 
4.877e-003 8.807e+007 2.650e+013 1.000e+004 2.955e-003 4.268e-003 
4.880e-003 8.816e+007 2.653e+013 1.000e+004 1.070e-002 4.270e-003 
4.883e-003 8.824e+007 2.656e+013 1.000e+004 1.050e-002 4.272e-003 
4.885e-003 8.832e+007 2.660e+013 1.000e+004 7.813e-004 4.274e-003 
4.888e-003 8.834e+007 2.661e+013 1.000e+004 7.704e-003 4.276e-003 
4.890e-003 8.833e+007 2.659e+013 1.000e+004 1.578e-003 4.279e-003 
4.893e-003 8.830e+007 2.659e+013 1.000e+004 3.272e-003 4.282e-003 
4.895e-003 8.823e+007 2.640e+013 1.000e+004 4.876e-003 4.285e-003 
4.898e-003 8.813e+007 2.631e+013 1.000e+004 2.745e-003 4.288e-003 
4.901e-003 8.795e+007 2.633e+013 1.000e+004 1.411e-003 4.292e-003 
4.904e-003 8.784e+007 2.630e+013 1.000e+004 5.895e-003 4.296e-003 
4.906e-003 8.778e+007 2.627e+013 1.000e+004 1.037e-002 4.299e-003 
4.909e-003 8.771e+007 2.621e+013 1.000e+004 2.269e-003 4.302e-003 
4.912e-003 8.764e+007 2.622e+013 1.000e+004 2.089e-003 4.305e-003 
4.914e-003 8.758e+007 2.625e+013 1.000e+004 2.725e-003 4.308e-003 
4.917e-003 8.750e+007 2.628e+013 1.000e+004 7.332e-003 4.312e-003 
4.920e-003 8.740e+007 2.629e+013 1.000e+004 2.955e-003 4.315e-003 
4.923e-003 8.727e+007 2.628e+013 1.000e+004 4.764e-003 4.319e-003 
4.925e-003 8.711e+007 2.625e+013 1.000e+004 5.234e-003 4.322e-003 
4.928e-003 8.693e+007 2.630e+013 1.000e+004 5.531e-003 4.326e-003 
4.931e-003 8.678e+007 2.635e+013 1.000e+004 7.446e-003 4.330e-003 
4.933e-003 8.668e+007 2.639e+013 1.000e+004 1.076e-002 4.333e-003 
4.936e-003 8.657e+007 2.643e+013 1.000e+004 6.415e-003 4.337e-003 
4.939e-003 8.641e+007 2.635e+013 1.000e+004 8.040e-003 4.341e-003 
4.941e-003 8.611e+007 2.601e+013 1.000e+004 6.669e-003 4.346e-003 
4.944e-003 8.590e+007 2.587e+013 1.000e+004 7.874e-003 4.350e-003 
4.947e-003 8.583e+007 2.584e+013 1.000e+004 5.331e-003 4.353e-003 
4.950e-003 8.582e+007 2.587e+013 1.000e+004 6.551e-003 4.356e-003 
4.953e-003 8.578e+007 2.592e+013 1.000e+004 7.178e-003 4.359e-003 
4.955e-003 8.573e+007 2.595e+013 1.000e+004 6.580e-003 4.362e-003 
4.958e-003 8.566e+007 2.589e+013 1.000e+004 4.468e-003 4.365e-003 
4.961e-003 8.555e+007 2.590e+013 1.000e+004 7.999e-003 4.369e-003 
4.964e-003 8.549e+007 2.586e+013 1.000e+004 3.315e-003 4.372e-003 
4.967e-003 8.536e+007 2.585e+013 1.000e+004 7.511e-003 4.376e-003 
4.970e-003 8.522e+007 2.588e+013 1.000e+004 7.131e-003 4.381e-003 
4.973e-003 8.506e+007 2.590e+013 1.000e+004 6.558e-003 4.385e-003 
4.976e-003 8.495e+007 2.593e+013 1.000e+004 5.203e-003 4.389e-003 
4.980e-003 8.485e+007 2.595e+013 1.000e+004 7.147e-003 4.392e-003 
4.983e-003 8.477e+007 2.599e+013 1.000e+004 4.187e-003 4.396e-003 
4.986e-003 8.472e+007 2.603e+013 1.000e+004 8.497e-003 4.399e-003 
4.989e-003 8.468e+007 2.608e+013 1.000e+004 5.797e-003 4.403e-003 
4.992e-003 8.465e+007 2.613e+013 1.000e+004 3.855e-003 4.406e-003 
4.995e-003 8.458e+007 2.618e+013 1.000e+004 7.177e-003 4.409e-003 
4.998e-003 8.450e+007 2.624e+013 1.000e+004 5.971e-003 4.413e-003 
5.001e-003 8.439e+007 2.629e+013 1.000e+004 4.898e-003 4.417e-003 
5.004e-003 8.415e+007 2.633e+013 1.000e+004 1.031e-002 4.421e-003 
5.007e-003 8.394e+007 2.601e+013 1.000e+004 4.868e-003 4.426e-003 
5.010e-003 8.383e+007 2.599e+013 1.000e+004 7.154e-003 4.430e-003 
5.013e-003 8.372e+007 2.599e+013 1.000e+004 7.799e-003 4.434e-003 
5.016e-003 8.354e+007 2.603e+013 1.000e+004 8.102e-003 4.438e-003 
5.019e-003 8.341e+007 2.600e+013 1.000e+004 3.869e-003 4.442e-003 
5.022e-003 8.329e+007 2.603e+013 1.000e+004 6.560e-003 4.446e-003 
5.025e-003 8.314e+007 2.608e+013 1.000e+004 5.603e-003 4.450e-003 
5.028e-003 8.298e+007 2.614e+013 1.000e+004 7.126e-003 4.454e-003 
5.031e-003 8.287e+007 2.620e+013 1.000e+004 4.465e-003 4.458e-003 
5.034e-003 8.280e+007 2.625e+013 1.000e+004 4.368e-003 4.461e-003 
5.036e-003 8.272e+007 2.598e+013 1.000e+004 8.368e-003 4.464e-003 
5.040e-003 8.260e+007 2.603e+013 1.000e+004 7.705e-003 4.468e-003 
5.043e-003 8.247e+007 2.610e+013 1.000e+004 8.107e-003 4.472e-003 
5.046e-003 8.234e+007 2.616e+013 1.000e+004 8.073e-003 4.476e-003 
5.048e-003 8.219e+007 2.621e+013 1.000e+004 8.209e-003 4.480e-003 
5.051e-003 8.198e+007 2.616e+013 1.000e+004 8.935e-003 4.484e-003 
5.054e-003 8.182e+007 2.620e+013 1.000e+004 3.916e-003 4.488e-003 
5.057e-003 8.157e+007 2.599e+013 1.000e+004 5.943e-003 4.492e-003 
5.059e-003 8.150e+007 2.571e+013 1.000e+004 6.512e-003 4.495e-003 
5.062e-003 8.152e+007 2.566e+013 1.000e+004 4.084e-003 4.498e-003 
5.065e-003 8.153e+007 2.566e+013 1.000e+004 5.404e-003 4.501e-003 
5.068e-003 8.150e+007 2.567e+013 1.000e+004 5.092e-003 4.504e-003 
5.070e-003 8.149e+007 2.570e+013 1.000e+004 4.894e-003 4.506e-003 
5.073e-003 8.148e+007 2.573e+013 1.000e+004 4.904e-003 4.509e-003 
5.075e-003 8.149e+007 2.578e+013 1.000e+004 4.727e-003 4.511e-003 
5.077e-003 8.149e+007 2.582e+013 1.000e+004 4.844e-003 4.513e-003 
5.079e-003 8.148e+007 2.584e+013 1.000e+004 4.844e-003 4.515e-003 
5.081e-003 8.148e+007 2.589e+013 1.000e+004 4.892e-003 4.517e-003 
5.083e-003 8.148e+007 2.593e+013 1.000e+004 4.992e-003 4.520e-003 
5.086e-003 8.143e+007 2.595e+013 1.000e+004 6.548e-003 4.522e-003 
5.087e-003 8.136e+007 2.598e+013 1.000e+004 6.316e-003 4.524e-003 
5.089e-003 8.130e+007 2.598e+013 1.000e+004 5.054e-003 4.527e-003 
5.091e-003 8.125e+007 2.601e+013 1.000e+004 6.778e-003 4.529e-003 
5.093e-003 8.118e+007 2.604e+013 1.000e+004 7.102e-003 4.531e-003 
5.094e-003 8.112e+007 2.608e+013 1.000e+004 7.452e-003 4.533e-003 
5.096e-003 8.104e+007 2.611e+013 1.000e+004 8.176e-003 4.535e-003 
5.098e-003 8.088e+007 2.607e+013 1.000e+004 9.542e-003 4.538e-003 
5.099e-003 8.071e+007 2.596e+013 1.000e+004 7.446e-003 4.541e-003 
5.101e-003 8.050e+007 2.591e+013 1.000e+004 7.742e-003 4.544e-003 
5.103e-003 8.025e+007 2.581e+013 1.000e+004 7.964e-003 4.548e-003 
5.105e-003 8.002e+007 2.578e+013 1.000e+004 8.095e-003 4.552e-003 
5.107e-003 7.982e+007 2.573e+013 1.000e+004 7.483e-003 4.555e-003 
5.110e-003 7.963e+007 2.575e+013 1.000e+004 7.375e-003 4.558e-003 
5.112e-003 7.943e+007 2.578e+013 1.000e+004 7.551e-003 4.562e-003 
5.114e-003 7.921e+007 2.582e+013 1.000e+004 7.685e-003 4.565e-003 
5.116e-003 7.900e+007 2.586e+013 1.000e+004 6.980e-003 4.569e-003 
5.118e-003 7.883e+007 2.590e+013 1.000e+004 7.275e-003 4.572e-003 
5.120e-003 7.861e+007 2.566e+013 1.000e+004 7.750e-003 4.576e-003 
5.122e-003 7.838e+007 2.559e+013 1.000e+004 7.609e-003 4.580e-003 
5.124e-003 7.816e+007 2.555e+013 1.000e+004 6.871e-003 4.583e-003 
5.127e-003 7.799e+007 2.554e+013 1.000e+004 6.520e-003 4.587e-003 
5.130e-003 7.785e+007 2.554e+013 1.000e+004 1.012e-002 4.591e-003 
5.133e-003 7.778e+007 2.555e+013 1.000e+004 1.760e-003 4.594e-003 
5.136e-003 7.776e+007 2.555e+013 1.000e+004 2.247e-003 4.598e-003 
5.139e-003 7.775e+007 2.557e+013 1.000e+004 6.989e-003 4.601e-003 
5.142e-003 7.772e+007 2.555e+013 1.000e+004 4.025e-003 4.604e-003 
5.145e-003 7.759e+007 2.544e+013 1.000e+004 8.431e-003 4.608e-003 
5.147e-003 7.746e+007 2.541e+013 1.000e+004 6.961e-003 4.611e-003 
5.150e-003 7.728e+007 2.534e+013 1.000e+004 9.087e-003 4.615e-003 
5.153e-003 7.722e+007 2.522e+013 1.000e+004 5.615e-003 4.619e-003 
5.156e-003 7.725e+007 2.515e+013 1.000e+004 4.718e-003 4.621e-003 
5.158e-003 7.730e+007 2.508e+013 1.000e+004 4.672e-003 4.623e-003 
5.161e-003 7.734e+007 2.503e+013 1.000e+004 3.474e-003 4.626e-003 
5.164e-003 7.734e+007 2.497e+013 1.000e+004 2.871e-003 4.628e-003 
5.166e-003 7.735e+007 2.493e+013 1.000e+004 5.752e-003 4.631e-003 
5.169e-003 7.739e+007 2.489e+013 1.000e+004 5.757e-003 4.634e-003 
5.172e-003 7.738e+007 2.488e+013 1.000e+004 4.889e-003 4.636e-003 
5.174e-003 7.736e+007 2.487e+013 1.000e+004 4.418e-003 4.639e-003 
5.177e-003 7.734e+007 2.488e+013 1.000e+004 4.612e-003 4.642e-003 
5.180e-003 7.736e+007 2.489e+013 1.000e+004 3.937e-003 4.645e-003 
5.183e-003 7.740e+007 2.491e+013 1.000e+004 3.563e-003 4.647e-003 
5.186e-003 7.747e+007 2.490e+013 1.000e+004 2.422e-003 4.650e-003 
5.188e-003 7.757e+007 2.492e+013 1.000e+004 6.961e-003 4.652e-003 
5.191e-003 7.765e+007 2.495e+013 1.000e+004 9.226e-004 4.654e-003 
5.194e-003 7.768e+007 2.494e+013 1.000e+004 6.675e-003 4.657e-003 
5.197e-003 7.763e+007 2.496e+013 1.000e+004 8.476e-003 4.660e-003 
5.200e-003 7.759e+007 2.498e+013 1.000e+004 3.874e-003 4.663e-003 
5.203e-003 7.751e+007 2.495e+013 1.000e+004 9.544e-003 4.667e-003 
5.206e-003 7.743e+007 2.498e+013 1.000e+004 7.859e-003 4.670e-003 
5.209e-003 7.741e+007 2.502e+013 1.000e+004 4.023e-003 4.673e-003 
5.212e-003 7.736e+007 2.506e+013 1.000e+004 2.580e-003 4.677e-003 
5.215e-003 7.726e+007 2.489e+013 1.000e+004 2.631e-003 4.680e-003 
5.218e-003 7.722e+007 2.488e+013 1.000e+004 8.193e-003 4.683e-003 
5.221e-003 7.718e+007 2.481e+013 1.000e+004 6.731e-003 4.687e-003 
5.224e-003 7.712e+007 2.477e+013 1.000e+004 2.004e-003 4.690e-003 
5.227e-003 7.712e+007 2.474e+013 1.000e+004 2.696e-003 4.693e-003 
5.230e-003 7.716e+007 2.469e+013 1.000e+004 7.847e-003 4.696e-003 
5.233e-003 7.728e+007 2.468e+013 1.000e+004 6.565e-003 4.698e-003 
5.236e-003 7.741e+007 2.470e+013 1.000e+004 4.683e-004 4.700e-003 
5.239e-003 7.756e+007 2.469e+013 1.000e+004 5.697e-003 4.702e-003 
5.242e-003 7.774e+007 2.470e+013 1.000e+004 4.750e-003 4.704e-003 
5.245e-003 7.791e+007 2.473e+013 1.000e+004 4.887e-003 4.705e-003 
5.248e-003 7.808e+007 2.476e+013 1.000e+004 1.950e-003 4.707e-003 
5.250e-003 7.827e+007 2.479e+013 1.000e+004 2.413e-003 4.709e-003 
5.253e-003 7.843e+007 2.477e+013 1.000e+004 5.097e-003 4.710e-003 
5.256e-003 7.863e+007 2.477e+013 1.000e+004 1.474e-003 4.712e-003 
5.259e-003 7.885e+007 2.479e+013 1.000e+004 7.895e-004 4.713e-003 
5.262e-003 7.903e+007 2.459e+013 1.000e+004 1.424e-003 4.715e-003 
5.265e-003 7.920e+007 2.458e+013 1.000e+004 2.031e-003 4.717e-003 
5.268e-003 7.940e+007 2.460e+013 1.000e+004 4.461e-003 4.718e-003 
5.271e-003 7.962e+007 2.462e+013 1.000e+004 4.663e-003 4.720e-003 
5.274e-003 7.983e+007 2.464e+013 1.000e+004 5.175e-003 4.721e-003 
5.277e-003 8.001e+007 2.466e+013 1.000e+004 5.422e-003 4.723e-003 
5.280e-003 8.017e+007 2.469e+013 1.000e+004 6.063e-003 4.725e-003 
5.283e-003 8.025e+007 2.469e+013 1.000e+004 2.495e-003 4.728e-003 
5.286e-003 8.032e+007 2.464e+013 1.000e+004 2.755e-003 4.731e-003 
5.289e-003 8.036e+007 2.464e+013 1.000e+004 2.842e-003 4.733e-003 
5.293e-003 8.043e+007 2.466e+013 1.000e+004 6.690e-003 4.736e-003 
5.296e-003 8.051e+007 2.468e+013 1.000e+004 3.628e-003 4.739e-003 
5.299e-003 8.057e+007 2.471e+013 1.000e+004 3.417e-003 4.742e-003 
5.302e-003 8.068e+007 2.475e+013 1.000e+004 6.319e-003 4.744e-003 
5.306e-003 8.081e+007 2.479e+013 1.000e+004 2.437e-003 4.746e-003 
5.309e-003 8.095e+007 2.482e+013 1.000e+004 6.238e-003 4.749e-003 
5.312e-003 8.106e+007 2.485e+013 1.000e+004 2.018e-003 4.751e-003 
5.316e-003 8.114e+007 2.488e+013 1.000e+004 5.093e-003 4.754e-003 
5.319e-003 8.123e+007 2.489e+013 1.000e+004 3.245e-003 4.756e-003 
5.322e-003 8.131e+007 2.492e+013 1.000e+004 8.043e-003 4.759e-003 
5.325e-003 8.140e+007 2.496e+013 1.000e+004 4.260e-003 4.762e-003 
5.328e-003 8.149e+007 2.492e+013 1.000e+004 6.743e-003 4.765e-003 
5.332e-003 8.160e+007 2.495e+013 1.000e+004 6.271e-003 4.767e-003 
5.335e-003 8.166e+007 2.500e+013 1.000e+004 6.745e-003 4.770e-003 
5.338e-003 8.174e+007 2.500e+013 1.000e+004 6.080e-003 4.773e-003 
5.342e-003 8.173e+007 2.498e+013 1.000e+004 4.094e-003 4.776e-003 
5.345e-003 8.175e+007 2.502e+013 1.000e+004 2.055e-003 4.779e-003 
5.348e-003 8.181e+007 2.505e+013 1.000e+004 6.736e-003 4.782e-003 
5.351e-003 8.186e+007 2.508e+013 1.000e+004 3.767e-003 4.784e-003 
5.354e-003 8.190e+007 2.510e+013 1.000e+004 6.995e-003 4.787e-003 
5.357e-003 8.184e+007 2.513e+013 1.000e+004 6.589e-003 4.791e-003 
5.361e-003 8.176e+007 2.518e+013 1.000e+004 4.230e-003 4.795e-003 
5.364e-003 8.166e+007 2.526e+013 1.000e+004 5.356e-003 4.799e-003 
5.367e-003 8.152e+007 2.533e+013 1.000e+004 6.127e-003 4.803e-003 
5.370e-003 8.132e+007 2.542e+013 1.000e+004 4.815e-003 4.808e-003 
5.374e-003 8.097e+007 2.530e+013 1.000e+004 7.607e-003 4.813e-003 
5.377e-003 8.072e+007 2.526e+013 1.000e+004 7.724e-003 4.818e-003 
5.380e-003 8.051e+007 2.524e+013 1.000e+004 4.774e-003 4.823e-003 
5.383e-003 8.033e+007 2.510e+013 1.000e+004 8.884e-003 4.827e-003 
5.386e-003 8.017e+007 2.509e+013 1.000e+004 3.826e-003 4.831e-003 
5.390e-003 7.997e+007 2.507e+013 1.000e+004 5.329e-003 4.836e-003 
5.393e-003 7.976e+007 2.506e+013 1.000e+004 6.046e-003 4.841e-003 
5.396e-003 7.958e+007 2.508e+013 1.000e+004 3.642e-003 4.845e-003 
5.399e-003 7.946e+007 2.510e+013 1.000e+004 7.780e-003 4.849e-003 
5.403e-003 7.932e+007 2.514e+013 1.000e+004 5.451e-003 4.854e-003 
5.406e-003 7.916e+007 2.509e+013 1.000e+004 8.598e-003 4.858e-003 
5.409e-003 7.892e+007 2.508e+013 1.000e+004 5.313e-003 4.863e-003 
5.413e-003 7.856e+007 2.512e+013 1.000e+004 1.062e-002 4.869e-003 
5.416e-003 7.801e+007 2.501e+013 1.000e+004 1.218e-002 4.876e-003 
5.419e-003 7.746e+007 2.497e+013 1.000e+004 1.196e-002 4.883e-003 
5.423e-003 7.699e+007 2.475e+013 1.000e+004 1.063e-002 4.890e-003 
5.426e-003 7.677e+007 2.474e+013 1.000e+004 3.835e-003 4.894e-003 
5.429e-003 7.667e+007 2.475e+013 1.000e+004 8.240e-003 4.898e-003 
5.432e-003 7.656e+007 2.476e+013 1.000e+004 6.753e-003 4.902e-003 
5.435e-003 7.647e+007 2.475e+013 1.000e+004 6.211e-003 4.906e-003 
5.438e-003 7.641e+007 2.475e+013 1.000e+004 5.647e-003 4.909e-003 
5.441e-003 7.636e+007 2.478e+013 1.000e+004 5.228e-003 4.912e-003 
5.444e-003 7.632e+007 2.480e+013 1.000e+004 5.049e-003 4.915e-003 
5.446e-003 7.630e+007 2.483e+013 1.000e+004 5.798e-003 4.918e-003 
5.449e-003 7.629e+007 2.484e+013 1.000e+004 4.645e-003 4.921e-003 
5.452e-003 7.630e+007 2.486e+013 1.000e+004 4.901e-003 4.924e-003 
5.454e-003 7.624e+007 2.481e+013 1.000e+004 6.646e-003 4.926e-003 
5.457e-003 7.612e+007 2.482e+013 1.000e+004 6.865e-003 4.930e-003 
5.459e-003 7.596e+007 2.477e+013 1.000e+004 6.533e-003 4.934e-003 
5.462e-003 7.580e+007 2.475e+013 1.000e+004 6.655e-003 4.937e-003 
5.465e-003 7.563e+007 2.474e+013 1.000e+004 7.627e-003 4.941e-003 
5.467e-003 7.545e+007 2.474e+013 1.000e+004 7.667e-003 4.945e-003 
5.470e-003 7.527e+007 2.475e+013 1.000e+004 6.697e-003 4.949e-003 
5.472e-003 7.503e+007 2.474e+013 1.000e+004 7.381e-003 4.953e-003 
5.475e-003 7.482e+007 2.474e+013 1.000e+004 7.664e-003 4.957e-003 
5.478e-003 7.464e+007 2.476e+013 1.000e+004 6.676e-003 4.961e-003 
5.480e-003 7.446e+007 2.471e+013 1.000e+004 6.377e-003 4.965e-003 
5.483e-003 7.436e+007 2.466e+013 1.000e+004 6.233e-003 4.968e-003 
5.485e-003 7.433e+007 2.463e+013 1.000e+004 5.193e-003 4.971e-003 
5.488e-003 7.429e+007 2.451e+013 1.000e+004 5.954e-003 4.973e-003 
5.490e-003 7.431e+007 2.445e+013 1.000e+004 4.329e-003 4.976e-003 
5.493e-003 7.440e+007 2.445e+013 1.000e+004 4.583e-003 4.978e-003 
5.495e-003 7.451e+007 2.446e+013 1.000e+004 3.890e-003 4.980e-003 
5.498e-003 7.463e+007 2.447e+013 1.000e+004 3.630e-003 4.981e-003 
5.500e-003 7.476e+007 2.448e+013 1.000e+004 3.504e-003 4.983e-003 
5.503e-003 7.490e+007 2.450e+013 1.000e+004 4.155e-003 4.984e-003 
5.506e-003 7.505e+007 2.451e+013 1.000e+004 3.841e-003 4.986e-003 
5.508e-003 7.514e+007 2.436e+013 1.000e+004 4.287e-003 4.988e-003 
5.511e-003 7.526e+007 2.432e+013 1.000e+004 3.965e-003 4.990e-003 
5.513e-003 7.537e+007 2.429e+013 1.000e+004 4.541e-003 4.991e-003 
5.516e-003 7.551e+007 2.429e+013 1.000e+004 3.606e-003 4.993e-003 
5.518e-003 7.564e+007 2.429e+013 1.000e+004 4.440e-003 4.995e-003 
5.521e-003 7.577e+007 2.431e+013 1.000e+004 4.378e-003 4.996e-003 
5.523e-003 7.588e+007 2.432e+013 1.000e+004 3.725e-003 4.998e-003 
5.526e-003 7.598e+007 2.433e+013 1.000e+004 4.930e-003 5.000e-003 
5.528e-003 7.605e+007 2.434e+013 1.000e+004 4.061e-003 5.002e-003 
5.531e-003 7.612e+007 2.436e+013 1.000e+004 3.944e-003 5.004e-003 
5.533e-003 7.619e+007 2.437e+013 1.000e+004 4.866e-003 5.006e-003 
5.536e-003 7.625e+007 2.438e+013 1.000e+004 4.015e-003 5.008e-003 
5.539e-003 7.632e+007 2.437e+013 1.000e+004 4.882e-003 5.010e-003 
5.541e-003 7.640e+007 2.437e+013 1.000e+004 4.835e-003 5.012e-003 
5.544e-003 7.648e+007 2.437e+013 1.000e+004 4.186e-003 5.014e-003 
5.546e-003 7.653e+007 2.436e+013 1.000e+004 5.193e-003 5.016e-003 
5.549e-003 7.657e+007 2.435e+013 1.000e+004 4.639e-003 5.019e-003 
5.551e-003 7.658e+007 2.435e+013 1.000e+004 5.571e-003 5.021e-003 
5.554e-003 7.660e+007 2.437e+013 1.000e+004 5.492e-003 5.024e-003 
5.557e-003 7.662e+007 2.439e+013 1.000e+004 5.527e-003 5.026e-003 
5.559e-003 7.664e+007 2.441e+013 1.000e+004 5.566e-003 5.029e-003 
5.562e-003 7.665e+007 2.443e+013 1.000e+004 5.558e-003 5.031e-003 
5.564e-003 7.665e+007 2.441e+013 1.000e+004 6.082e-003 5.034e-003 
5.567e-003 7.659e+007 2.437e+013 1.000e+004 6.735e-003 5.037e-003 
5.569e-003 7.652e+007 2.434e+013 1.000e+004 5.173e-003 5.040e-003 
5.572e-003 7.650e+007 2.434e+013 1.000e+004 5.907e-003 5.042e-003 
5.575e-003 7.647e+007 2.434e+013 1.000e+004 5.148e-003 5.045e-003 
5.577e-003 7.643e+007 2.436e+013 1.000e+004 6.206e-003 5.048e-003 
5.580e-003 7.638e+007 2.438e+013 1.000e+004 6.080e-003 5.051e-003 
5.582e-003 7.632e+007 2.441e+013 1.000e+004 5.062e-003 5.054e-003 
5.585e-003 7.626e+007 2.444e+013 1.000e+004 6.113e-003 5.057e-003 
5.587e-003 7.613e+007 2.442e+013 1.000e+004 7.201e-003 5.060e-003 
5.590e-003 7.594e+007 2.443e+013 1.000e+004 6.999e-003 5.064e-003 
5.592e-003 7.576e+007 2.445e+013 1.000e+004 7.867e-003 5.068e-003 
5.595e-003 7.558e+007 2.447e+013 1.000e+004 7.462e-003 5.071e-003 
5.597e-003 7.541e+007 2.450e+013 1.000e+004 7.405e-003 5.075e-003 
5.600e-003 7.527e+007 2.452e+013 1.000e+004 6.318e-003 5.079e-003 
5.602e-003 7.517e+007 2.455e+013 1.000e+004 5.927e-003 5.082e-003 
5.605e-003 7.508e+007 2.457e+013 1.000e+004 5.736e-003 5.085e-003 
5.607e-003 7.495e+007 2.461e+013 1.000e+004 6.832e-003 5.088e-003 
5.610e-003 7.483e+007 2.464e+013 1.000e+004 7.044e-003 5.092e-003 
5.612e-003 7.474e+007 2.466e+013 1.000e+004 6.463e-003 5.095e-003 
5.615e-003 7.467e+007 2.464e+013 1.000e+004 6.011e-003 5.098e-003 
5.617e-003 7.462e+007 2.466e+013 1.000e+004 5.738e-003 5.101e-003 
5.620e-003 7.455e+007 2.468e+013 1.000e+004 7.675e-003 5.104e-003 
5.623e-003 7.448e+007 2.470e+013 1.000e+004 5.054e-003 5.107e-003 
5.625e-003 7.440e+007 2.473e+013 1.000e+004 6.769e-003 5.110e-003 
5.628e-003 7.434e+007 2.475e+013 1.000e+004 6.604e-003 5.113e-003 
5.630e-003 7.428e+007 2.476e+013 1.000e+004 6.145e-003 5.116e-003 
5.633e-003 7.422e+007 2.479e+013 1.000e+004 5.013e-003 5.119e-003 
5.635e-003 7.415e+007 2.482e+013 1.000e+004 6.395e-003 5.122e-003 
5.638e-003 7.406e+007 2.485e+013 1.000e+004 6.378e-003 5.125e-003 
5.640e-003 7.396e+007 2.487e+013 1.000e+004 5.689e-003 5.128e-003 
5.643e-003 7.387e+007 2.490e+013 1.000e+004 5.539e-003 5.132e-003 
5.645e-003 7.376e+007 2.493e+013 1.000e+004 5.619e-003 5.135e-003 
5.648e-003 7.364e+007 2.496e+013 1.000e+004 6.792e-003 5.138e-003 
5.651e-003 7.346e+007 2.489e+013 1.000e+004 7.316e-003 5.142e-003 
5.653e-003 7.333e+007 2.491e+013 1.000e+004 6.972e-003 5.146e-003 
5.656e-003 7.320e+007 2.494e+013 1.000e+004 5.882e-003 5.149e-003 
5.658e-003 7.308e+007 2.497e+013 1.000e+004 5.926e-003 5.152e-003 
5.661e-003 7.298e+007 2.500e+013 1.000e+004 5.108e-003 5.156e-003 
5.663e-003 7.295e+007 2.502e+013 1.000e+004 5.522e-003 5.158e-003 
5.666e-003 7.297e+007 2.501e+013 1.000e+004 4.664e-003 5.161e-003 
5.668e-003 7.298e+007 2.502e+013 1.000e+004 4.512e-003 5.163e-003 
5.671e-003 7.302e+007 2.504e+013 1.000e+004 4.943e-003 5.166e-003 
5.674e-003 7.306e+007 2.506e+013 1.000e+004 4.343e-003 5.168e-003 
5.676e-003 7.311e+007 2.508e+013 1.000e+004 5.033e-003 5.170e-003 
5.679e-003 7.314e+007 2.510e+013 1.000e+004 4.477e-003 5.173e-003 
5.681e-003 7.316e+007 2.512e+013 1.000e+004 4.464e-003 5.175e-003 
5.684e-003 7.322e+007 2.513e+013 1.000e+004 5.032e-003 5.177e-003 
5.686e-003 7.328e+007 2.511e+013 1.000e+004 4.102e-003 5.179e-003 
5.689e-003 7.341e+007 2.511e+013 1.000e+004 3.083e-003 5.181e-003 
5.692e-003 7.358e+007 2.512e+013 1.000e+004 3.846e-003 5.182e-003 
5.694e-003 7.374e+007 2.510e+013 1.000e+004 2.884e-003 5.184e-003 
5.697e-003 7.393e+007 2.512e+013 1.000e+004 2.802e-003 5.185e-003 
5.699e-003 7.414e+007 2.514e+013 1.000e+004 2.866e-003 5.186e-003 
5.702e-003 7.435e+007 2.516e+013 1.000e+004 2.792e-003 5.187e-003 
5.704e-003 7.456e+007 2.518e+013 1.000e+004 3.565e-003 5.188e-003 
5.707e-003 7.477e+007 2.519e+013 1.000e+004 3.436e-003 5.189e-003 
5.710e-003 7.499e+007 2.522e+013 1.000e+004 2.825e-003 5.191e-003 
5.712e-003 7.521e+007 2.524e+013 1.000e+004 3.784e-003 5.192e-003 
5.715e-003 7.542e+007 2.526e+013 1.000e+004 2.909e-003 5.193e-003 
5.717e-003 7.563e+007 2.528e+013 1.000e+004 3.810e-003 5.194e-003 
5.720e-003 7.583e+007 2.530e+013 1.000e+004 2.765e-003 5.195e-003 
5.722e-003 7.602e+007 2.532e+013 1.000e+004 3.596e-003 5.196e-003 
5.725e-003 7.621e+007 2.535e+013 1.000e+004 3.039e-003 5.197e-003 
5.728e-003 7.640e+007 2.537e+013 1.000e+004 3.855e-003 5.199e-003 
5.730e-003 7.658e+007 2.540e+013 1.000e+004 3.573e-003 5.200e-003 
5.733e-003 7.676e+007 2.542e+013 1.000e+004 2.985e-003 5.201e-003 
5.735e-003 7.693e+007 2.545e+013 1.000e+004 3.706e-003 5.203e-003 
5.738e-003 7.711e+007 2.548e+013 1.000e+004 2.912e-003 5.204e-003 
5.740e-003 7.729e+007 2.550e+013 1.000e+004 3.741e-003 5.205e-003 
5.743e-003 7.748e+007 2.553e+013 1.000e+004 3.649e-003 5.207e-003 
5.745e-003 7.766e+007 2.555e+013 1.000e+004 3.568e-003 5.208e-003 
5.748e-003 7.785e+007 2.558e+013 1.000e+004 3.742e-003 5.209e-003 
5.751e-003 7.803e+007 2.559e+013 1.000e+004 3.717e-003 5.210e-003 
5.753e-003 7.821e+007 2.561e+013 1.000e+004 3.202e-003 5.212e-003 
5.756e-003 7.837e+007 2.564e+013 1.000e+004 3.962e-003 5.213e-003 
5.758e-003 7.854e+007 2.566e+013 1.000e+004 3.216e-003 5.215e-003 
5.761e-003 7.869e+007 2.569e+013 1.000e+004 4.112e-003 5.216e-003 
5.763e-003 7.883e+007 2.571e+013 1.000e+004 4.091e-003 5.218e-003 
5.766e-003 7.896e+007 2.574e+013 1.000e+004 3.667e-003 5.219e-003 
5.768e-003 7.909e+007 2.575e+013 1.000e+004 4.309e-003 5.221e-003 
5.771e-003 7.922e+007 2.578e+013 1.000e+004 3.769e-003 5.223e-003 
5.774e-003 7.934e+007 2.581e+013 1.000e+004 3.653e-003 5.224e-003 
5.776e-003 7.948e+007 2.584e+013 1.000e+004 4.445e-003 5.226e-003 
5.779e-003 7.961e+007 2.586e+013 1.000e+004 4.389e-003 5.228e-003 
5.781e-003 7.972e+007 2.589e+013 1.000e+004 3.660e-003 5.229e-003 
5.784e-003 7.983e+007 2.592e+013 1.000e+004 4.650e-003 5.231e-003 
5.786e-003 7.995e+007 2.595e+013 1.000e+004 4.529e-003 5.233e-003 
5.789e-003 8.006e+007 2.598e+013 1.000e+004 6.267e-003 5.235e-003 
5.791e-003 8.014e+007 2.598e+013 1.000e+004 4.260e-003 5.237e-003 
5.794e-003 8.019e+007 2.600e+013 1.000e+004 4.493e-003 5.239e-003 
5.796e-003 8.023e+007 2.602e+013 1.000e+004 5.824e-003 5.241e-003 
5.799e-003 8.024e+007 2.605e+013 1.000e+004 3.624e-003 5.243e-003 
5.801e-003 8.023e+007 2.607e+013 1.000e+004 2.952e-003 5.246e-003 
5.804e-003 8.022e+007 2.610e+013 1.000e+004 7.089e-003 5.249e-003 
5.806e-003 8.020e+007 2.610e+013 1.000e+004 7.907e-003 5.251e-003 
5.809e-003 8.014e+007 2.608e+013 1.000e+004 4.865e-003 5.254e-003 
5.812e-003 8.002e+007 2.589e+013 1.000e+004 6.386e-003 5.258e-003 
5.814e-003 7.991e+007 2.590e+013 1.000e+004 7.133e-003 5.261e-003 
5.817e-003 7.980e+007 2.593e+013 1.000e+004 4.819e-003 5.264e-003 
5.819e-003 7.967e+007 2.595e+013 1.000e+004 7.618e-003 5.268e-003 
5.822e-003 7.951e+007 2.599e+013 1.000e+004 8.770e-003 5.271e-003 
5.824e-003 7.936e+007 2.600e+013 1.000e+004 8.193e-003 5.275e-003 
5.827e-003 7.927e+007 2.603e+013 1.000e+004 3.358e-003 5.278e-003 
5.829e-003 7.917e+007 2.607e+013 1.000e+004 2.436e-003 5.281e-003 
5.832e-003 7.902e+007 2.607e+013 1.000e+004 4.503e-003 5.285e-003 
5.834e-003 7.881e+007 2.601e+013 1.000e+004 5.016e-003 5.289e-003 
5.837e-003 7.858e+007 2.599e+013 1.000e+004 9.810e-003 5.293e-003 
5.840e-003 7.829e+007 2.579e+013 1.000e+004 5.022e-003 5.297e-003 
5.842e-003 7.809e+007 2.573e+013 1.000e+004 7.040e-003 5.301e-003 
5.845e-003 7.794e+007 2.567e+013 1.000e+004 5.162e-003 5.305e-003 
5.847e-003 7.785e+007 2.564e+013 1.000e+004 4.442e-003 5.308e-003 
5.850e-003 7.781e+007 2.563e+013 1.000e+004 1.389e-003 5.311e-003 
5.852e-003 7.780e+007 2.564e+013 1.000e+004 4.656e-003 5.314e-003 
5.855e-003 7.780e+007 2.566e+013 1.000e+004 6.764e-003 5.316e-003 
5.857e-003 7.778e+007 2.566e+013 1.000e+004 9.045e-003 5.319e-003 
5.860e-003 7.777e+007 2.567e+013 1.000e+004 2.919e-003 5.322e-003 
5.863e-003 7.780e+007 2.569e+013 1.000e+004 2.249e-003 5.324e-003 
5.865e-003 7.786e+007 2.570e+013 1.000e+004 6.809e-003 5.326e-003 
5.868e-003 7.791e+007 2.568e+013 1.000e+004 6.816e-003 5.328e-003 
5.870e-003 7.795e+007 2.568e+013 1.000e+004 3.141e-003 5.330e-003 
5.873e-003 7.799e+007 2.568e+013 1.000e+004 2.931e-003 5.333e-003 
5.875e-003 7.803e+007 2.567e+013 1.000e+004 7.264e-003 5.335e-003 
5.878e-003 7.805e+007 2.568e+013 1.000e+004 7.663e-003 5.337e-003 
5.880e-003 7.808e+007 2.569e+013 1.000e+004 2.800e-003 5.340e-003 
5.883e-003 7.809e+007 2.570e+013 1.000e+004 2.913e-003 5.342e-003 
5.885e-003 7.807e+007 2.570e+013 1.000e+004 7.817e-003 5.345e-003 
5.888e-003 7.803e+007 2.564e+013 1.000e+004 7.449e-003 5.348e-003 
5.890e-003 7.805e+007 2.560e+013 1.000e+004 5.155e-003 5.350e-003 
5.893e-003 7.810e+007 2.560e+013 1.000e+004 4.969e-003 5.352e-003 
5.896e-003 7.818e+007 2.559e+013 1.000e+004 3.161e-003 5.354e-003 
5.898e-003 7.830e+007 2.559e+013 1.000e+004 5.021e-003 5.356e-003 
5.901e-003 7.842e+007 2.556e+013 1.000e+004 5.426e-003 5.358e-003 
5.903e-003 7.849e+007 2.556e+013 1.000e+004 6.103e-003 5.360e-003 
5.906e-003 7.857e+007 2.557e+013 1.000e+004 3.998e-003 5.362e-003 
5.908e-003 7.868e+007 2.560e+013 1.000e+004 5.163e-003 5.363e-003 
5.911e-003 7.881e+007 2.562e+013 1.000e+004 1.965e-003 5.365e-003 
5.913e-003 7.891e+007 2.564e+013 1.000e+004 2.548e-003 5.367e-003 
5.916e-003 7.902e+007 2.567e+013 1.000e+004 2.742e-003 5.369e-003 
5.918e-003 7.912e+007 2.570e+013 1.000e+004 7.032e-003 5.371e-003 
5.921e-003 7.921e+007 2.573e+013 1.000e+004 6.672e-003 5.373e-003 
5.923e-003 7.925e+007 2.578e+013 1.000e+004 6.818e-003 5.375e-003 
5.926e-003 7.930e+007 2.579e+013 1.000e+004 4.868e-003 5.377e-003 
5.929e-003 7.934e+007 2.581e+013 1.000e+004 4.718e-003 5.379e-003 
5.931e-003 7.938e+007 2.584e+013 1.000e+004 6.154e-003 5.382e-003 
5.934e-003 7.942e+007 2.587e+013 1.000e+004 5.501e-003 5.384e-003 
5.936e-003 7.945e+007 2.592e+013 1.000e+004 7.637e-003 5.386e-003 
5.939e-003 7.948e+007 2.597e+013 1.000e+004 3.912e-003 5.389e-003 
5.941e-003 7.949e+007 2.602e+013 1.000e+004 3.669e-003 5.391e-003 
5.944e-003 7.950e+007 2.601e+013 1.000e+004 3.573e-003 5.394e-003 
5.946e-003 7.949e+007 2.604e+013 1.000e+004 4.701e-003 5.396e-003 
5.949e-003 7.946e+007 2.603e+013 1.000e+004 8.853e-003 5.399e-003 
5.952e-003 7.939e+007 2.604e+013 1.000e+004 3.932e-003 5.402e-003 
5.954e-003 7.924e+007 2.594e+013 1.000e+004 7.313e-003 5.405e-003 
5.957e-003 7.913e+007 2.592e+013 1.000e+004 6.896e-003 5.409e-003 
5.959e-003 7.905e+007 2.592e+013 1.000e+004 4.255e-003 5.412e-003 
5.962e-003 7.898e+007 2.591e+013 1.000e+004 6.650e-003 5.415e-003 
5.964e-003 7.891e+007 2.593e+013 1.000e+004 3.230e-003 5.418e-003 
5.967e-003 7.887e+007 2.595e+013 1.000e+004 6.476e-003 5.421e-003 
5.969e-003 7.879e+007 2.599e+013 1.000e+004 5.188e-003 5.424e-003 
5.971e-003 7.870e+007 2.600e+013 1.000e+004 6.601e-003 5.426e-003 
5.974e-003 7.863e+007 2.604e+013 1.000e+004 5.357e-003 5.430e-003 
5.977e-003 7.852e+007 2.582e+013 1.000e+004 5.208e-003 5.433e-003 
5.979e-003 7.841e+007 2.579e+013 1.000e+004 6.090e-003 5.436e-003 
5.982e-003 7.837e+007 2.582e+013 1.000e+004 5.297e-003 5.439e-003 
5.984e-003 7.835e+007 2.584e+013 1.000e+004 5.446e-003 5.442e-003 
5.987e-003 7.834e+007 2.583e+013 1.000e+004 5.686e-003 5.444e-003 
5.989e-003 7.823e+007 2.582e+013 1.000e+004 6.452e-003 5.448e-003 
5.992e-003 7.811e+007 2.581e+013 1.000e+004 5.323e-003 5.451e-003 
5.994e-003 7.804e+007 2.581e+013 1.000e+004 4.798e-003 5.454e-003 
5.997e-003 7.799e+007 2.583e+013 1.000e+004 5.250e-003 5.457e-003 
6.000e-003 7.795e+007 2.586e+013 1.000e+004 5.215e-003 5.460e-003 
6.002e-003 7.790e+007 2.590e+013 1.000e+004 4.913e-003 5.463e-003 
6.005e-003 7.783e+007 2.592e+013 1.000e+004 4.188e-003 5.466e-003 
6.007e-003 7.774e+007 2.596e+013 1.000e+004 7.290e-003 5.469e-003 
6.010e-003 7.766e+007 2.600e+013 1.000e+004 7.528e-003 5.472e-003 
6.013e-003 7.760e+007 2.604e+013 1.000e+004 6.906e-003 5.475e-003 
6.015e-003 7.753e+007 2.608e+013 1.000e+004 5.042e-003 5.478e-003 
6.018e-003 7.736e+007 2.593e+013 1.000e+004 9.053e-003 5.482e-003 
6.020e-003 7.733e+007 2.576e+013 1.000e+004 4.132e-003 5.485e-003 
6.023e-003 7.739e+007 2.578e+013 1.000e+004 3.078e-003 5.487e-003 
6.025e-003 7.744e+007 2.581e+013 1.000e+004 5.557e-003 5.489e-003 
6.028e-003 7.750e+007 2.583e+013 1.000e+004 2.314e-003 5.491e-003 
6.030e-003 7.753e+007 2.583e+013 1.000e+004 5.045e-003 5.493e-003 
6.033e-003 7.750e+007 2.577e+013 1.000e+004 7.207e-003 5.496e-003 
6.036e-003 7.737e+007 2.573e+013 1.000e+004 5.687e-003 5.500e-003 
6.038e-003 7.728e+007 2.569e+013 1.000e+004 6.609e-003 5.503e-003 
6.041e-003 7.718e+007 2.568e+013 1.000e+004 9.028e-003 5.506e-003 
6.043e-003 7.696e+007 2.546e+013 1.000e+004 7.007e-003 5.510e-003 
6.046e-003 7.676e+007 2.530e+013 1.000e+004 4.890e-003 5.514e-003 
6.048e-003 7.665e+007 2.526e+013 1.000e+004 6.105e-003 5.517e-003 
6.051e-003 7.653e+007 2.528e+013 1.000e+004 7.020e-003 5.521e-003 
6.054e-003 7.645e+007 2.523e+013 1.000e+004 5.568e-003 5.524e-003 
6.056e-003 7.638e+007 2.519e+013 1.000e+004 7.219e-003 5.527e-003 
6.059e-003 7.632e+007 2.520e+013 1.000e+004 3.251e-003 5.530e-003 
6.061e-003 7.623e+007 2.513e+013 1.000e+004 3.841e-003 5.533e-003 
6.064e-003 7.614e+007 2.510e+013 1.000e+004 4.351e-003 5.536e-003 
6.066e-003 7.609e+007 2.510e+013 1.000e+004 3.700e-003 5.539e-003 
6.069e-003 7.606e+007 2.511e+013 1.000e+004 2.981e-003 5.542e-003 
6.071e-003 7.598e+007 2.508e+013 1.000e+004 4.986e-003 5.545e-003 
6.074e-003 7.585e+007 2.507e+013 1.000e+004 7.722e-003 5.549e-003 
6.077e-003 7.572e+007 2.506e+013 1.000e+004 5.576e-003 5.552e-003 
6.079e-003 7.561e+007 2.505e+013 1.000e+004 8.232e-003 5.555e-003 
6.082e-003 7.550e+007 2.506e+013 1.000e+004 7.269e-003 5.559e-003 
6.084e-003 7.540e+007 2.506e+013 1.000e+004 7.665e-003 5.562e-003 
6.087e-003 7.526e+007 2.504e+013 1.000e+004 9.217e-003 5.565e-003 
6.089e-003 7.515e+007 2.502e+013 1.000e+004 4.361e-003 5.569e-003 
6.092e-003 7.503e+007 2.496e+013 1.000e+004 5.986e-003 5.572e-003 
6.094e-003 7.494e+007 2.490e+013 1.000e+004 6.483e-003 5.575e-003 
6.097e-003 7.488e+007 2.486e+013 1.000e+004 7.632e-003 5.578e-003 
6.100e-003 7.485e+007 2.482e+013 1.000e+004 6.070e-003 5.581e-003 
6.102e-003 7.485e+007 2.482e+013 1.000e+004 3.409e-003 5.584e-003 
6.105e-003 7.486e+007 2.481e+013 1.000e+004 7.262e-003 5.586e-003 
6.107e-003 7.486e+007 2.474e+013 1.000e+004 6.828e-003 5.589e-003 
6.110e-003 7.488e+007 2.470e+013 1.000e+004 3.451e-003 5.591e-003 
6.112e-003 7.492e+007 2.471e+013 1.000e+004 6.006e-003 5.593e-003 
6.115e-003 7.496e+007 2.473e+013 1.000e+004 6.874e-003 5.596e-003 
6.118e-003 7.500e+007 2.476e+013 1.000e+004 6.435e-003 5.598e-003 
6.120e-003 7.503e+007 2.480e+013 1.000e+004 6.367e-003 5.600e-003 
6.123e-003 7.507e+007 2.483e+013 1.000e+004 2.538e-003 5.603e-003 
6.125e-003 7.512e+007 2.485e+013 1.000e+004 2.359e-003 5.605e-003 
6.128e-003 7.514e+007 2.482e+013 1.000e+004 3.690e-003 5.607e-003 
6.130e-003 7.519e+007 2.472e+013 1.000e+004 6.472e-003 5.610e-003 
6.133e-003 7.522e+007 2.465e+013 1.000e+004 3.077e-003 5.612e-003 
6.136e-003 7.531e+007 2.464e+013 1.000e+004 1.568e-003 5.614e-003 
6.138e-003 7.541e+007 2.464e+013 1.000e+004 4.205e-003 5.616e-003 
6.141e-003 7.548e+007 2.465e+013 1.000e+004 3.459e-003 5.618e-003 
6.143e-003 7.558e+007 2.467e+013 1.000e+004 5.405e-003 5.620e-003 
6.146e-003 7.568e+007 2.467e+013 1.000e+004 4.738e-003 5.622e-003 
6.149e-003 7.576e+007 2.468e+013 1.000e+004 4.380e-003 5.624e-003 
6.151e-003 7.580e+007 2.470e+013 1.000e+004 5.016e-003 5.626e-003 
6.154e-003 7.584e+007 2.473e+013 1.000e+004 5.931e-003 5.628e-003 
6.156e-003 7.588e+007 2.476e+013 1.000e+004 6.206e-003 5.631e-003 
6.159e-003 7.593e+007 2.479e+013 1.000e+004 6.473e-003 5.633e-003 
6.161e-003 7.599e+007 2.482e+013 1.000e+004 4.520e-003 5.635e-003 
6.164e-003 7.606e+007 2.484e+013 1.000e+004 4.523e-003 5.637e-003 
6.167e-003 7.613e+007 2.485e+013 1.000e+004 6.113e-003 5.639e-003 
6.169e-003 7.620e+007 2.488e+013 1.000e+004 4.011e-003 5.641e-003 
6.172e-003 7.627e+007 2.490e+013 1.000e+004 2.636e-003 5.643e-003 
6.174e-003 7.633e+007 2.492e+013 1.000e+004 6.317e-003 5.646e-003 
6.177e-003 7.638e+007 2.494e+013 1.000e+004 5.002e-003 5.648e-003 
6.180e-003 7.644e+007 2.495e+013 1.000e+004 3.789e-003 5.650e-003 
6.182e-003 7.651e+007 2.498e+013 1.000e+004 4.219e-003 5.652e-003 
6.185e-003 7.658e+007 2.501e+013 1.000e+004 3.815e-003 5.654e-003 
6.187e-003 7.666e+007 2.504e+013 1.000e+004 6.053e-003 5.656e-003 
6.190e-003 7.671e+007 2.506e+013 1.000e+004 5.815e-003 5.659e-003 
6.193e-003 7.682e+007 2.507e+013 1.000e+004 2.135e-003 5.660e-003 
6.195e-003 7.695e+007 2.509e+013 1.000e+004 6.372e-003 5.662e-003 
6.198e-003 7.702e+007 2.506e+013 1.000e+004 3.903e-003 5.664e-003 
6.200e-003 7.709e+007 2.503e+013 1.000e+004 6.512e-003 5.666e-003 
6.203e-003 7.713e+007 2.496e+013 1.000e+004 4.583e-003 5.669e-003 
6.205e-003 7.718e+007 2.493e+013 1.000e+004 2.795e-003 5.671e-003 
6.208e-003 7.731e+007 2.494e+013 1.000e+004 4.771e-003 5.673e-003 
6.211e-003 7.745e+007 2.496e+013 1.000e+004 3.346e-003 5.674e-003 
6.213e-003 7.761e+007 2.498e+013 1.000e+004 2.751e-003 5.676e-003 
6.216e-003 7.780e+007 2.500e+013 1.000e+004 6.175e-003 5.677e-003 
6.219e-003 7.794e+007 2.499e+013 1.000e+004 3.697e-003 5.679e-003 
6.221e-003 7.806e+007 2.501e+013 1.000e+004 3.553e-003 5.680e-003 
6.224e-003 7.817e+007 2.503e+013 1.000e+004 4.512e-003 5.682e-003 
6.226e-003 7.826e+007 2.501e+013 1.000e+004 4.361e-003 5.684e-003 
6.229e-003 7.838e+007 2.503e+013 1.000e+004 3.413e-003 5.686e-003 
6.231e-003 7.850e+007 2.505e+013 1.000e+004 4.310e-003 5.688e-003 
6.234e-003 7.859e+007 2.506e+013 1.000e+004 3.666e-003 5.690e-003 
6.237e-003 7.867e+007 2.509e+013 1.000e+004 3.647e-003 5.692e-003 
6.239e-003 7.876e+007 2.509e+013 1.000e+004 5.066e-003 5.694e-003 
6.242e-003 7.886e+007 2.508e+013 1.000e+004 3.868e-003 5.696e-003 
6.244e-003 7.896e+007 2.509e+013 1.000e+004 3.380e-003 5.697e-003 
6.247e-003 7.907e+007 2.510e+013 1.000e+004 3.364e-003 5.699e-003 
6.250e-003 7.912e+007 2.507e+013 1.000e+004 5.456e-003 5.701e-003 
6.252e-003 7.907e+007 2.508e+013 1.000e+004 5.470e-003 5.704e-003 
6.255e-003 7.901e+007 2.510e+013 1.000e+004 5.628e-003 5.707e-003 
6.257e-003 7.893e+007 2.514e+013 1.000e+004 6.439e-003 5.710e-003 
6.260e-003 7.885e+007 2.518e+013 1.000e+004 5.435e-003 5.714e-003 
6.262e-003 7.878e+007 2.516e+013 1.000e+004 5.472e-003 5.717e-003 
6.265e-003 7.875e+007 2.519e+013 1.000e+004 5.724e-003 5.719e-003 
6.267e-003 7.875e+007 2.520e+013 1.000e+004 5.613e-003 5.722e-003 
6.270e-003 7.877e+007 2.522e+013 1.000e+004 4.917e-003 5.724e-003 
6.272e-003 7.882e+007 2.524e+013 1.000e+004 5.339e-003 5.726e-003 
6.275e-003 7.888e+007 2.519e+013 1.000e+004 6.957e-003 5.728e-003 
6.277e-003 7.897e+007 2.511e+013 1.000e+004 5.312e-003 5.730e-003 
6.279e-003 7.908e+007 2.508e+013 1.000e+004 5.277e-003 5.732e-003 
6.282e-003 7.919e+007 2.506e+013 1.000e+004 6.046e-003 5.733e-003 
6.284e-003 7.925e+007 2.504e+013 1.000e+004 7.218e-003 5.735e-003 
6.286e-003 7.929e+007 2.505e+013 1.000e+004 7.132e-003 5.737e-003 
6.288e-003 7.930e+007 2.506e+013 1.000e+004 7.461e-003 5.739e-003 
6.290e-003 7.928e+007 2.507e+013 1.000e+004 8.574e-003 5.741e-003 
6.293e-003 7.923e+007 2.502e+013 1.000e+004 7.309e-003 5.744e-003 
6.295e-003 7.921e+007 2.502e+013 1.000e+004 7.640e-003 5.746e-003 
6.297e-003 7.920e+007 2.505e+013 1.000e+004 8.121e-003 5.748e-003 
6.299e-003 7.919e+007 2.508e+013 1.000e+004 7.416e-003 5.750e-003 
6.301e-003 7.918e+007 2.511e+013 1.000e+004 7.723e-003 5.752e-003 
6.303e-003 7.918e+007 2.510e+013 1.000e+004 8.018e-003 5.755e-003 
6.305e-003 7.917e+007 2.512e+013 1.000e+004 8.156e-003 5.757e-003 
6.307e-003 7.913e+007 2.502e+013 1.000e+004 8.615e-003 5.759e-003 
6.309e-003 7.910e+007 2.501e+013 1.000e+004 8.363e-003 5.762e-003 
6.312e-003 7.908e+007 2.501e+013 1.000e+004 8.258e-003 5.764e-003 
6.314e-003 7.904e+007 2.503e+013 1.000e+004 8.922e-003 5.766e-003 
6.316e-003 7.900e+007 2.503e+013 1.000e+004 9.351e-003 5.769e-003 
6.318e-003 7.896e+007 2.500e+013 1.000e+004 9.157e-003 5.771e-003 
6.320e-003 7.894e+007 2.501e+013 1.000e+004 8.756e-003 5.774e-003 
6.323e-003 7.896e+007 2.502e+013 1.000e+004 7.942e-003 5.776e-003 
6.325e-003 7.899e+007 2.504e+013 1.000e+004 8.075e-003 5.777e-003 
6.327e-003 7.903e+007 2.506e+013 1.000e+004 8.464e-003 5.779e-003 
6.329e-003 7.907e+007 2.507e+013 1.000e+004 7.868e-003 5.781e-003 
6.331e-003 7.910e+007 2.509e+013 1.000e+004 7.519e-003 5.783e-003 
6.333e-003 7.912e+007 2.511e+013 1.000e+004 7.893e-003 5.785e-003 
6.335e-003 7.916e+007 2.513e+013 1.000e+004 7.436e-003 5.787e-003 
6.337e-003 7.920e+007 2.516e+013 1.000e+004 7.379e-003 5.789e-003 
6.339e-003 7.924e+007 2.519e+013 1.000e+004 7.458e-003 5.790e-003 
6.341e-003 7.928e+007 2.522e+013 1.000e+004 7.957e-003 5.792e-003 
6.343e-003 7.932e+007 2.525e+013 1.000e+004 7.318e-003 5.794e-003 
6.346e-003 7.937e+007 2.528e+013 1.000e+004 7.535e-003 5.796e-003 
6.348e-003 7.941e+007 2.531e+013 1.000e+004 7.444e-003 5.797e-003 
6.350e-003 7.946e+007 2.534e+013 1.000e+004 8.100e-003 5.799e-003 
6.352e-003 7.951e+007 2.537e+013 1.000e+004 7.728e-003 5.801e-003 
6.354e-003 7.956e+007 2.541e+013 1.000e+004 7.661e-003 5.803e-003 
6.356e-003 7.961e+007 2.543e+013 1.000e+004 8.234e-003 5.804e-003 
6.358e-003 7.964e+007 2.545e+013 1.000e+004 6.376e-003 5.806e-003 
6.359e-003 7.967e+007 2.547e+013 1.000e+004 6.665e-003 5.808e-003 
6.361e-003 7.970e+007 2.549e+013 1.000e+004 7.330e-003 5.809e-003 
6.363e-003 7.974e+007 2.551e+013 1.000e+004 8.297e-003 5.810e-003 
6.365e-003 7.978e+007 2.554e+013 1.000e+004 7.846e-003 5.812e-003 
6.367e-003 7.983e+007 2.557e+013 1.000e+004 8.616e-003 5.814e-003 
6.369e-003 7.987e+007 2.561e+013 1.000e+004 7.944e-003 5.815e-003 
6.371e-003 7.991e+007 2.564e+013 1.000e+004 7.370e-003 5.817e-003 
6.373e-003 7.995e+007 2.567e+013 1.000e+004 7.058e-003 5.819e-003 
6.375e-003 7.999e+007 2.571e+013 1.000e+004 7.453e-003 5.821e-003 
6.377e-003 8.002e+007 2.575e+013 1.000e+004 7.445e-003 5.822e-003 
6.379e-003 8.004e+007 2.579e+013 1.000e+004 7.700e-003 5.824e-003 
6.381e-003 8.006e+007 2.583e+013 1.000e+004 7.316e-003 5.826e-003 
6.383e-003 8.007e+007 2.587e+013 1.000e+004 5.890e-003 5.828e-003 
6.385e-003 8.004e+007 2.584e+013 1.000e+004 8.482e-003 5.831e-003 
6.387e-003 7.995e+007 2.578e+013 1.000e+004 8.594e-003 5.833e-003 
6.389e-003 7.991e+007 2.579e+013 1.000e+004 8.329e-003 5.836e-003 
6.391e-003 7.988e+007 2.580e+013 1.000e+004 8.453e-003 5.838e-003 
6.393e-003 7.985e+007 2.580e+013 1.000e+004 8.696e-003 5.840e-003 
6.395e-003 7.980e+007 2.579e+013 1.000e+004 9.232e-003 5.842e-003 
6.397e-003 7.976e+007 2.580e+013 1.000e+004 8.524e-003 5.844e-003 
6.399e-003 7.977e+007 2.583e+013 1.000e+004 7.679e-003 5.846e-003 
6.401e-003 7.977e+007 2.587e+013 1.000e+004 8.531e-003 5.848e-003 
6.403e-003 7.975e+007 2.590e+013 1.000e+004 9.159e-003 5.850e-003 
6.405e-003 7.971e+007 2.594e+013 1.000e+004 9.522e-003 5.853e-003 
6.407e-003 7.964e+007 2.599e+013 1.000e+004 9.252e-003 5.855e-003 
6.409e-003 7.954e+007 2.580e+013 1.000e+004 1.027e-002 5.858e-003 
6.411e-003 7.942e+007 2.575e+013 1.000e+004 1.023e-002 5.860e-003 
6.413e-003 7.935e+007 2.577e+013 1.000e+004 9.134e-003 5.863e-003 
6.415e-003 7.927e+007 2.578e+013 1.000e+004 8.601e-003 5.865e-003 
6.417e-003 7.918e+007 2.579e+013 1.000e+004 7.087e-003 5.868e-003 
6.419e-003 7.912e+007 2.581e+013 1.000e+004 6.561e-003 5.871e-003 
6.422e-003 7.909e+007 2.582e+013 1.000e+004 5.198e-003 5.874e-003 
6.425e-003 7.902e+007 2.583e+013 1.000e+004 5.464e-003 5.877e-003 
6.427e-003 7.894e+007 2.577e+013 1.000e+004 6.794e-003 5.880e-003 
6.430e-003 7.892e+007 2.562e+013 1.000e+004 5.860e-003 5.883e-003 
6.433e-003 7.901e+007 2.536e+013 1.000e+004 2.638e-003 5.886e-003 
6.436e-003 7.914e+007 2.527e+013 1.000e+004 4.126e-003 5.888e-003 
6.439e-003 7.927e+007 2.526e+013 1.000e+004 3.174e-003 5.889e-003 
6.441e-003 7.935e+007 2.521e+013 1.000e+004 4.271e-003 5.892e-003 
6.444e-003 7.944e+007 2.523e+013 1.000e+004 3.490e-003 5.894e-003 
6.447e-003 7.955e+007 2.523e+013 1.000e+004 5.124e-003 5.896e-003 
6.449e-003 7.966e+007 2.521e+013 1.000e+004 5.380e-003 5.898e-003 
6.452e-003 7.975e+007 2.522e+013 1.000e+004 6.450e-003 5.899e-003 
6.454e-003 7.983e+007 2.524e+013 1.000e+004 6.835e-003 5.901e-003 
6.456e-003 7.992e+007 2.525e+013 1.000e+004 6.470e-003 5.902e-003 
6.458e-003 7.999e+007 2.527e+013 1.000e+004 6.743e-003 5.904e-003 
6.460e-003 8.006e+007 2.530e+013 1.000e+004 7.377e-003 5.906e-003 
6.462e-003 8.010e+007 2.532e+013 1.000e+004 8.411e-003 5.907e-003 
6.464e-003 8.009e+007 2.511e+013 1.000e+004 9.235e-003 5.910e-003 
6.466e-003 7.997e+007 2.504e+013 1.000e+004 9.307e-003 5.913e-003 
6.468e-003 7.984e+007 2.504e+013 1.000e+004 1.041e-002 5.915e-003 
6.470e-003 7.976e+007 2.505e+013 1.000e+004 1.078e-002 5.918e-003 
6.473e-003 7.970e+007 2.507e+013 1.000e+004 9.012e-003 5.920e-003 
6.475e-003 7.966e+007 2.509e+013 1.000e+004 8.209e-003 5.923e-003 
6.477e-003 7.962e+007 2.511e+013 1.000e+004 1.007e-002 5.925e-003 
6.479e-003 7.957e+007 2.513e+013 1.000e+004 1.030e-002 5.927e-003 
6.481e-003 7.953e+007 2.513e+013 1.000e+004 8.799e-003 5.930e-003 
6.483e-003 7.948e+007 2.514e+013 1.000e+004 8.534e-003 5.932e-003 
6.485e-003 7.943e+007 2.514e+013 1.000e+004 9.872e-003 5.935e-003 
6.487e-003 7.940e+007 2.516e+013 1.000e+004 9.781e-003 5.937e-003 
6.489e-003 7.937e+007 2.512e+013 1.000e+004 8.698e-003 5.939e-003 
6.491e-003 7.931e+007 2.504e+013 1.000e+004 8.766e-003 5.942e-003 
6.493e-003 7.923e+007 2.503e+013 1.000e+004 1.023e-002 5.944e-003 
6.495e-003 7.918e+007 2.503e+013 1.000e+004 1.026e-002 5.947e-003 
6.497e-003 7.916e+007 2.504e+013 1.000e+004 8.308e-003 5.949e-003 
6.500e-003 7.917e+007 2.506e+013 1.000e+004 7.326e-003 5.951e-003 
6.502e-003 7.919e+007 2.507e+013 1.000e+004 9.133e-003 5.953e-003 
6.504e-003 7.923e+007 2.506e+013 1.000e+004 6.906e-003 5.955e-003 
6.506e-003 7.928e+007 2.502e+013 1.000e+004 7.765e-003 5.957e-003 
6.508e-003 7.934e+007 2.503e+013 1.000e+004 7.686e-003 5.958e-003 
6.510e-003 7.939e+007 2.501e+013 1.000e+004 8.274e-003 5.960e-003 
6.512e-003 7.945e+007 2.501e+013 1.000e+004 6.764e-003 5.961e-003 
6.514e-003 7.954e+007 2.503e+013 1.000e+004 7.554e-003 5.963e-003 
6.516e-003 7.963e+007 2.500e+013 1.000e+004 7.740e-003 5.964e-003 
6.518e-003 7.966e+007 2.499e+013 1.000e+004 8.826e-003 5.966e-003 
6.520e-003 7.970e+007 2.500e+013 1.000e+004 6.822e-003 5.968e-003 
6.522e-003 7.976e+007 2.502e+013 1.000e+004 7.670e-003 5.970e-003 
6.524e-003 7.983e+007 2.504e+013 1.000e+004 7.705e-003 5.971e-003 
6.526e-003 7.989e+007 2.506e+013 1.000e+004 7.755e-003 5.973e-003 
6.529e-003 7.992e+007 2.506e+013 1.000e+004 7.346e-003 5.975e-003 
6.531e-003 7.994e+007 2.508e+013 1.000e+004 7.663e-003 5.977e-003 
6.533e-003 7.995e+007 2.511e+013 1.000e+004 8.033e-003 5.979e-003 
6.535e-003 7.998e+007 2.514e+013 1.000e+004 7.959e-003 5.981e-003 
6.537e-003 8.001e+007 2.516e+013 1.000e+004 7.499e-003 5.983e-003 
6.539e-003 8.005e+007 2.519e+013 1.000e+004 7.194e-003 5.985e-003 
6.541e-003 8.009e+007 2.522e+013 1.000e+004 7.763e-003 5.986e-003 
6.543e-003 8.013e+007 2.525e+013 1.000e+004 8.334e-003 5.988e-003 
6.545e-003 8.017e+007 2.527e+013 1.000e+004 7.511e-003 5.990e-003 
6.547e-003 8.020e+007 2.530e+013 1.000e+004 6.694e-003 5.992e-003 
6.549e-003 8.025e+007 2.532e+013 1.000e+004 8.319e-003 5.993e-003 
6.551e-003 8.030e+007 2.535e+013 1.000e+004 8.674e-003 5.995e-003 
6.553e-003 8.034e+007 2.531e+013 1.000e+004 7.562e-003 5.997e-003 
6.555e-003 8.037e+007 2.531e+013 1.000e+004 7.040e-003 5.999e-003 
6.557e-003 8.040e+007 2.533e+013 1.000e+004 8.499e-003 6.000e-003 
6.559e-003 8.044e+007 2.532e+013 1.000e+004 8.700e-003 6.002e-003 
6.561e-003 8.046e+007 2.535e+013 1.000e+004 7.938e-003 6.004e-003 
6.563e-003 8.048e+007 2.538e+013 1.000e+004 7.594e-003 6.006e-003 
6.565e-003 8.051e+007 2.540e+013 1.000e+004 7.840e-003 6.008e-003 
6.567e-003 8.055e+007 2.542e+013 1.000e+004 6.187e-003 6.009e-003 
6.569e-003 8.063e+007 2.544e+013 1.000e+004 6.865e-003 6.011e-003 
6.571e-003 8.073e+007 2.545e+013 1.000e+004 6.741e-003 6.012e-003 
6.573e-003 8.083e+007 2.547e+013 1.000e+004 7.321e-003 6.013e-003 
6.575e-003 8.094e+007 2.549e+013 1.000e+004 5.600e-003 6.014e-003 
6.577e-003 8.105e+007 2.551e+013 1.000e+004 6.973e-003 6.016e-003 
6.579e-003 8.116e+007 2.553e+013 1.000e+004 6.481e-003 6.017e-003 
6.581e-003 8.127e+007 2.555e+013 1.000e+004 7.666e-003 6.018e-003 
6.583e-003 8.137e+007 2.557e+013 1.000e+004 5.815e-003 6.020e-003 
6.585e-003 8.146e+007 2.558e+013 1.000e+004 6.852e-003 6.021e-003 
6.587e-003 8.156e+007 2.560e+013 1.000e+004 6.820e-003 6.022e-003 
6.589e-003 8.166e+007 2.561e+013 1.000e+004 7.282e-003 6.024e-003 
6.591e-003 8.176e+007 2.562e+013 1.000e+004 5.992e-003 6.025e-003 
6.594e-003 8.185e+007 2.564e+013 1.000e+004 7.604e-003 6.026e-003 
6.596e-003 8.194e+007 2.566e+013 1.000e+004 7.519e-003 6.028e-003 
6.598e-003 8.201e+007 2.567e+013 1.000e+004 7.847e-003 6.029e-003 
6.600e-003 8.208e+007 2.569e+013 1.000e+004 6.537e-003 6.031e-003 
6.602e-003 8.215e+007 2.572e+013 1.000e+004 7.991e-003 6.033e-003 
6.604e-003 8.220e+007 2.574e+013 1.000e+004 7.605e-003 6.034e-003 
6.606e-003 8.226e+007 2.576e+013 1.000e+004 8.220e-003 6.036e-003 
6.608e-003 8.232e+007 2.579e+013 1.000e+004 6.511e-003 6.038e-003 
6.610e-003 8.237e+007 2.581e+013 1.000e+004 8.194e-003 6.040e-003 
6.612e-003 8.241e+007 2.583e+013 1.000e+004 8.024e-003 6.041e-003 
6.614e-003 8.245e+007 2.585e+013 1.000e+004 8.339e-003 6.043e-003 
6.616e-003 8.249e+007 2.587e+013 1.000e+004 7.411e-003 6.045e-003 
6.618e-003 8.251e+007 2.589e+013 1.000e+004 7.438e-003 6.046e-003 
6.620e-003 8.255e+007 2.591e+013 1.000e+004 8.104e-003 6.048e-003 
6.622e-003 8.258e+007 2.594e+013 1.000e+004 9.200e-003 6.050e-003 
6.624e-003 8.261e+007 2.596e+013 1.000e+004 7.730e-003 6.052e-003 
6.626e-003 8.263e+007 2.599e+013 1.000e+004 7.772e-003 6.054e-003 
6.628e-003 8.265e+007 2.602e+013 1.000e+004 9.252e-003 6.055e-003 
6.630e-003 8.267e+007 2.603e+013 1.000e+004 9.466e-003 6.057e-003 
6.632e-003 8.269e+007 2.605e+013 1.000e+004 8.556e-003 6.059e-003 
6.634e-003 8.270e+007 2.607e+013 1.000e+004 8.352e-003 6.061e-003 
6.636e-003 8.271e+007 2.606e+013 1.000e+004 9.377e-003 6.063e-003 
6.638e-003 8.275e+007 2.606e+013 1.000e+004 9.707e-003 6.064e-003 
6.640e-003 8.275e+007 2.609e+013 1.000e+004 8.489e-003 6.066e-003 
6.642e-003 8.274e+007 2.613e+013 1.000e+004 8.575e-003 6.068e-003 
6.644e-003 8.271e+007 2.615e+013 1.000e+004 9.748e-003 6.070e-003 
6.646e-003 8.263e+007 2.606e+013 1.000e+004 8.629e-003 6.073e-003 
6.647e-003 8.254e+007 2.602e+013 1.000e+004 1.048e-002 6.076e-003 
6.649e-003 8.240e+007 2.601e+013 1.000e+004 1.028e-002 6.079e-003 
6.651e-003 8.226e+007 2.595e+013 1.000e+004 1.068e-002 6.081e-003 
6.653e-003 8.215e+007 2.592e+013 1.000e+004 9.228e-003 6.084e-003 
6.655e-003 8.203e+007 2.590e+013 1.000e+004 1.010e-002 6.087e-003 
6.657e-003 8.194e+007 2.589e+013 1.000e+004 9.080e-003 6.089e-003 
6.659e-003 8.189e+007 2.589e+013 1.000e+004 9.492e-003 6.092e-003 
6.661e-003 8.184e+007 2.590e+013 1.000e+004 8.258e-003 6.094e-003 
6.663e-003 8.179e+007 2.592e+013 1.000e+004 9.415e-003 6.096e-003 
6.665e-003 8.172e+007 2.589e+013 1.000e+004 9.820e-003 6.099e-003 
6.667e-003 8.155e+007 2.555e+013 1.000e+004 1.209e-002 6.102e-003 
6.669e-003 8.136e+007 2.548e+013 1.000e+004 9.366e-003 6.105e-003 
6.671e-003 8.118e+007 2.537e+013 1.000e+004 1.050e-002 6.108e-003 
6.673e-003 8.099e+007 2.531e+013 1.000e+004 9.996e-003 6.111e-003 
6.675e-003 8.082e+007 2.526e+013 1.000e+004 1.145e-002 6.114e-003 
6.676e-003 8.067e+007 2.520e+013 1.000e+004 9.144e-003 6.117e-003 
6.678e-003 8.055e+007 2.517e+013 1.000e+004 9.582e-003 6.120e-003 
6.680e-003 8.045e+007 2.512e+013 1.000e+004 8.914e-003 6.122e-003 
6.682e-003 8.037e+007 2.508e+013 1.000e+004 9.820e-003 6.125e-003 
6.684e-003 8.030e+007 2.506e+013 1.000e+004 8.122e-003 6.127e-003 
6.685e-003 8.026e+007 2.506e+013 1.000e+004 8.719e-003 6.129e-003 
6.687e-003 8.022e+007 2.507e+013 1.000e+004 8.195e-003 6.131e-003 
6.689e-003 8.021e+007 2.509e+013 1.000e+004 9.070e-003 6.133e-003 
6.691e-003 8.021e+007 2.510e+013 1.000e+004 6.736e-003 6.135e-003 
6.693e-003 8.022e+007 2.513e+013 1.000e+004 8.046e-003 6.137e-003 
6.695e-003 8.024e+007 2.515e+013 1.000e+004 7.687e-003 6.139e-003 
6.696e-003 8.026e+007 2.517e+013 1.000e+004 8.746e-003 6.140e-003 
6.698e-003 8.027e+007 2.520e+013 1.000e+004 6.925e-003 6.142e-003 
6.700e-003 8.029e+007 2.522e+013 1.000e+004 8.111e-003 6.144e-003 
6.702e-003 8.029e+007 2.508e+013 1.000e+004 9.574e-003 6.146e-003 
6.704e-003 8.026e+007 2.511e+013 1.000e+004 1.029e-002 6.148e-003 
6.706e-003 8.021e+007 2.513e+013 1.000e+004 9.524e-003 6.150e-003 
6.708e-003 8.012e+007 2.516e+013 1.000e+004 9.143e-003 6.153e-003 
6.710e-003 8.000e+007 2.519e+013 1.000e+004 1.132e-002 6.156e-003 
6.712e-003 7.985e+007 2.523e+013 1.000e+004 1.214e-002 6.159e-003 
6.714e-003 7.967e+007 2.528e+013 1.000e+004 1.036e-002 6.162e-003 
6.716e-003 7.950e+007 2.532e+013 1.000e+004 1.016e-002 6.165e-003 
6.718e-003 7.931e+007 2.536e+013 1.000e+004 1.182e-002 6.168e-003 
6.720e-003 7.916e+007 2.541e+013 1.000e+004 1.149e-002 6.171e-003 
6.722e-003 7.903e+007 2.545e+013 1.000e+004 1.009e-002 6.174e-003 
6.724e-003 7.890e+007 2.550e+013 1.000e+004 9.459e-003 6.177e-003 
6.726e-003 7.878e+007 2.554e+013 1.000e+004 1.082e-002 6.180e-003 
6.728e-003 7.863e+007 2.558e+013 1.000e+004 1.222e-002 6.183e-003 
6.730e-003 7.843e+007 2.561e+013 1.000e+004 1.116e-002 6.186e-003 
6.732e-003 7.821e+007 2.561e+013 1.000e+004 1.063e-002 6.190e-003 
6.734e-003 7.800e+007 2.562e+013 1.000e+004 1.140e-002 6.193e-003 
6.736e-003 7.781e+007 2.564e+013 1.000e+004 9.575e-003 6.197e-003 
6.738e-003 7.762e+007 2.566e+013 1.000e+004 1.048e-002 6.200e-003 
6.740e-003 7.746e+007 2.570e+013 1.000e+004 1.076e-002 6.203e-003 
6.742e-003 7.732e+007 2.572e+013 1.000e+004 1.180e-002 6.206e-003 
6.744e-003 7.717e+007 2.570e+013 1.000e+004 9.106e-003 6.209e-003 
6.746e-003 7.699e+007 2.568e+013 1.000e+004 1.128e-002 6.212e-003 
6.748e-003 7.683e+007 2.571e+013 1.000e+004 1.001e-002 6.215e-003 
6.750e-003 7.668e+007 2.574e+013 1.000e+004 1.084e-002 6.218e-003 
6.752e-003 7.649e+007 2.578e+013 1.000e+004 1.045e-002 6.222e-003 
6.754e-003 7.628e+007 2.579e+013 1.000e+004 1.187e-002 6.225e-003 
6.756e-003 7.606e+007 2.583e+013 1.000e+004 1.182e-002 6.229e-003 
6.758e-003 7.581e+007 2.581e+013 1.000e+004 1.232e-002 6.232e-003 
6.760e-003 7.557e+007 2.582e+013 1.000e+004 1.044e-002 6.236e-003 
6.762e-003 7.530e+007 2.583e+013 1.000e+004 1.043e-002 6.240e-003 
6.764e-003 7.503e+007 2.584e+013 1.000e+004 1.135e-002 6.244e-003 
6.766e-003 7.472e+007 2.586e+013 1.000e+004 1.208e-002 6.248e-003 
6.768e-003 7.440e+007 2.586e+013 1.000e+004 1.250e-002 6.252e-003 
6.770e-003 7.407e+007 2.583e+013 1.000e+004 1.273e-002 6.256e-003 
6.772e-003 7.374e+007 2.579e+013 1.000e+004 1.350e-002 6.261e-003 
6.774e-003 7.342e+007 2.568e+013 1.000e+004 1.461e-002 6.265e-003 
6.776e-003 7.308e+007 2.565e+013 1.000e+004 1.375e-002 6.269e-003 
6.778e-003 7.273e+007 2.562e+013 1.000e+004 1.214e-002 6.273e-003 
6.780e-003 7.242e+007 2.561e+013 1.000e+004 1.374e-002 6.277e-003 
6.781e-003 7.212e+007 2.549e+013 1.000e+004 1.470e-002 6.281e-003 
6.783e-003 7.185e+007 2.544e+013 1.000e+004 1.234e-002 6.285e-003 
6.785e-003 7.161e+007 2.543e+013 1.000e+004 9.832e-003 6.289e-003 
6.787e-003 7.145e+007 2.545e+013 1.000e+004 1.000e-002 6.292e-003 
6.789e-003 7.132e+007 2.544e+013 1.000e+004 1.037e-002 6.295e-003 
6.791e-003 7.121e+007 2.539e+013 1.000e+004 9.234e-003 6.297e-003 
6.793e-003 7.113e+007 2.538e+013 1.000e+004 8.374e-003 6.300e-003 
6.795e-003 7.108e+007 2.536e+013 1.000e+004 9.495e-003 6.302e-003 
6.797e-003 7.103e+007 2.534e+013 1.000e+004 1.025e-002 6.304e-003 
6.799e-003 7.099e+007 2.535e+013 1.000e+004 8.228e-003 6.307e-003 
6.801e-003 7.097e+007 2.532e+013 1.000e+004 7.887e-003 6.309e-003 
6.803e-003 7.092e+007 2.531e+013 1.000e+004 9.873e-003 6.311e-003 
6.805e-003 7.090e+007 2.526e+013 1.000e+004 9.752e-003 6.313e-003 
6.807e-003 7.088e+007 2.526e+013 1.000e+004 7.943e-003 6.315e-003 
6.809e-003 7.088e+007 2.527e+013 1.000e+004 7.357e-003 6.317e-003 
6.811e-003 7.088e+007 2.528e+013 1.000e+004 8.819e-003 6.319e-003 
6.813e-003 7.089e+007 2.530e+013 1.000e+004 6.889e-003 6.321e-003 
6.815e-003 7.089e+007 2.533e+013 1.000e+004 7.978e-003 6.323e-003 
6.817e-003 7.090e+007 2.533e+013 1.000e+004 8.109e-003 6.325e-003 
6.819e-003 7.091e+007 2.534e+013 1.000e+004 8.931e-003 6.327e-003 
6.821e-003 7.092e+007 2.536e+013 1.000e+004 7.308e-003 6.329e-003 
6.823e-003 7.093e+007 2.538e+013 1.000e+004 8.904e-003 6.331e-003 
6.825e-003 7.093e+007 2.541e+013 1.000e+004 8.607e-003 6.333e-003 
6.827e-003 7.093e+007 2.543e+013 1.000e+004 9.388e-003 6.335e-003 
6.829e-003 7.092e+007 2.546e+013 1.000e+004 8.047e-003 6.337e-003 
6.831e-003 7.091e+007 2.548e+013 1.000e+004 8.149e-003 6.339e-003 
6.833e-003 7.083e+007 2.546e+013 1.000e+004 1.013e-002 6.342e-003 
6.835e-003 7.071e+007 2.541e+013 1.000e+004 1.050e-002 6.344e-003 
6.837e-003 7.062e+007 2.541e+013 1.000e+004 8.947e-003 6.347e-003 
6.839e-003 7.058e+007 2.542e+013 1.000e+004 8.149e-003 6.349e-003 
6.841e-003 7.056e+007 2.543e+013 1.000e+004 8.656e-003 6.351e-003 
6.843e-003 7.049e+007 2.542e+013 1.000e+004 1.073e-002 6.354e-003 
6.844e-003 7.044e+007 2.543e+013 1.000e+004 8.773e-003 6.356e-003 
6.846e-003 7.038e+007 2.544e+013 1.000e+004 8.335e-003 6.358e-003 
6.848e-003 7.032e+007 2.544e+013 1.000e+004 9.966e-003 6.360e-003 
6.850e-003 7.028e+007 2.545e+013 1.000e+004 1.026e-002 6.363e-003 
6.852e-003 7.023e+007 2.541e+013 1.000e+004 8.800e-003 6.365e-003 
6.854e-003 7.017e+007 2.538e+013 1.000e+004 9.058e-003 6.367e-003 
6.856e-003 7.007e+007 2.512e+013 1.000e+004 9.820e-003 6.370e-003 
6.858e-003 7.007e+007 2.505e+013 1.000e+004 9.630e-003 6.372e-003 
6.859e-003 7.008e+007 2.503e+013 1.000e+004 8.059e-003 6.373e-003 
6.861e-003 7.010e+007 2.502e+013 1.000e+004 7.550e-003 6.375e-003 
6.863e-003 7.013e+007 2.501e+013 1.000e+004 8.836e-003 6.377e-003 
6.865e-003 7.018e+007 2.502e+013 1.000e+004 9.044e-003 6.378e-003 
6.867e-003 7.022e+007 2.503e+013 1.000e+004 8.100e-003 6.380e-003 
6.869e-003 7.025e+007 2.504e+013 1.000e+004 7.749e-003 6.382e-003 
6.871e-003 7.026e+007 2.505e+013 1.000e+004 9.483e-003 6.383e-003 
6.873e-003 7.025e+007 2.507e+013 1.000e+004 9.923e-003 6.385e-003 
6.875e-003 7.022e+007 2.506e+013 1.000e+004 9.274e-003 6.388e-003 
6.876e-003 7.016e+007 2.492e+013 1.000e+004 9.265e-003 6.390e-003 
6.878e-003 7.011e+007 2.483e+013 1.000e+004 9.498e-003 6.392e-003 
6.880e-003 7.004e+007 2.478e+013 1.000e+004 8.971e-003 6.394e-003 
6.882e-003 6.989e+007 2.464e+013 1.000e+004 1.105e-002 6.397e-003 
6.884e-003 6.976e+007 2.458e+013 1.000e+004 9.817e-003 6.400e-003 
6.886e-003 6.966e+007 2.452e+013 1.000e+004 1.071e-002 6.403e-003 
6.888e-003 6.953e+007 2.434e+013 1.000e+004 9.267e-003 6.405e-003 
6.890e-003 6.945e+007 2.428e+013 1.000e+004 9.821e-003 6.408e-003 
6.892e-003 6.942e+007 2.423e+013 1.000e+004 8.739e-003 6.410e-003 
6.894e-003 6.942e+007 2.420e+013 1.000e+004 9.140e-003 6.412e-003 
6.895e-003 6.944e+007 2.418e+013 1.000e+004 7.487e-003 6.414e-003 
6.897e-003 6.948e+007 2.417e+013 1.000e+004 6.994e-003 6.415e-003 
6.899e-003 6.954e+007 2.418e+013 1.000e+004 7.547e-003 6.417e-003 
6.901e-003 6.961e+007 2.418e+013 1.000e+004 7.991e-003 6.418e-003 
6.903e-003 6.970e+007 2.418e+013 1.000e+004 6.700e-003 6.419e-003 
6.905e-003 6.981e+007 2.419e+013 1.000e+004 6.206e-003 6.421e-003 
6.907e-003 6.992e+007 2.420e+013 1.000e+004 6.960e-003 6.422e-003 
6.909e-003 7.005e+007 2.421e+013 1.000e+004 7.828e-003 6.423e-003 
6.911e-003 7.014e+007 2.421e+013 1.000e+004 6.617e-003 6.424e-003 
6.913e-003 7.023e+007 2.421e+013 1.000e+004 7.905e-003 6.426e-003 
6.915e-003 7.030e+007 2.422e+013 1.000e+004 7.357e-003 6.427e-003 
6.917e-003 7.037e+007 2.423e+013 1.000e+004 8.439e-003 6.429e-003 
6.919e-003 7.043e+007 2.422e+013 1.000e+004 7.647e-003 6.430e-003 
6.921e-003 7.042e+007 2.415e+013 1.000e+004 1.007e-002 6.432e-003 
6.923e-003 7.039e+007 2.412e+013 1.000e+004 9.007e-003 6.435e-003 
6.925e-003 7.038e+007 2.411e+013 1.000e+004 1.106e-002 6.437e-003 
6.927e-003 7.037e+007 2.407e+013 1.000e+004 9.784e-003 6.439e-003 
6.929e-003 7.039e+007 2.404e+013 1.000e+004 8.898e-003 6.440e-003 
6.931e-003 7.040e+007 2.401e+013 1.000e+004 9.836e-003 6.442e-003 
6.933e-003 7.044e+007 2.400e+013 1.000e+004 1.004e-002 6.444e-003 
6.935e-003 7.048e+007 2.400e+013 1.000e+004 8.808e-003 6.446e-003 
6.936e-003 7.051e+007 2.401e+013 1.000e+004 9.033e-003 6.447e-003 
6.938e-003 7.053e+007 2.401e+013 1.000e+004 9.102e-003 6.449e-003 
6.940e-003 7.055e+007 2.402e+013 1.000e+004 1.060e-002 6.451e-003 
6.942e-003 7.056e+007 2.403e+013 1.000e+004 9.718e-003 6.453e-003 
6.944e-003 7.058e+007 2.404e+013 1.000e+004 8.975e-003 6.455e-003 
6.946e-003 7.059e+007 2.406e+013 1.000e+004 1.025e-002 6.456e-003 
6.948e-003 7.060e+007 2.408e+013 1.000e+004 1.078e-002 6.458e-003 
6.950e-003 7.059e+007 2.411e+013 1.000e+004 9.574e-003 6.460e-003 
6.952e-003 7.057e+007 2.414e+013 1.000e+004 8.853e-003 6.462e-003 
6.954e-003 7.055e+007 2.417e+013 1.000e+004 1.095e-002 6.465e-003 
6.956e-003 7.053e+007 2.420e+013 1.000e+004 1.090e-002 6.467e-003 
6.958e-003 7.053e+007 2.422e+013 1.000e+004 9.627e-003 6.469e-003 
6.960e-003 7.051e+007 2.407e+013 1.000e+004 9.527e-003 6.471e-003 
6.962e-003 7.046e+007 2.405e+013 1.000e+004 1.081e-002 6.473e-003 
6.964e-003 7.042e+007 2.404e+013 1.000e+004 1.100e-002 6.475e-003 
6.966e-003 7.039e+007 2.405e+013 1.000e+004 8.669e-003 6.477e-003 
6.968e-003 7.038e+007 2.406e+013 1.000e+004 8.839e-003 6.479e-003 
6.970e-003 7.038e+007 2.407e+013 1.000e+004 9.632e-003 6.481e-003 
6.972e-003 7.038e+007 2.409e+013 1.000e+004 1.062e-002 6.483e-003 
6.973e-003 7.039e+007 2.407e+013 1.000e+004 7.514e-003 6.485e-003 
6.975e-003 7.042e+007 2.405e+013 1.000e+004 7.855e-003 6.487e-003 
6.977e-003 7.044e+007 2.405e+013 1.000e+004 8.409e-003 6.489e-003 
6.979e-003 7.047e+007 2.405e+013 1.000e+004 7.215e-003 6.491e-003 
6.981e-003 7.051e+007 2.405e+013 1.000e+004 8.115e-003 6.492e-003 
6.983e-003 7.053e+007 2.403e+013 1.000e+004 9.808e-003 6.494e-003 
6.985e-003 7.054e+007 2.395e+013 1.000e+004 1.063e-002 6.496e-003 
6.987e-003 7.054e+007 2.391e+013 1.000e+004 8.714e-003 6.498e-003 
6.989e-003 7.054e+007 2.389e+013 1.000e+004 8.624e-003 6.500e-003 
6.991e-003 7.056e+007 2.389e+013 1.000e+004 1.000e-002 6.501e-003 
6.993e-003 7.055e+007 2.382e+013 1.000e+004 1.098e-002 6.503e-003 
6.995e-003 7.055e+007 2.381e+013 1.000e+004 8.516e-003 6.505e-003 
6.997e-003 7.055e+007 2.380e+013 1.000e+004 8.959e-003 6.507e-003 
6.999e-003 7.057e+007 2.382e+013 1.000e+004 9.432e-003 6.509e-003 
7.001e-003 7.061e+007 2.384e+013 1.000e+004 9.194e-003 6.511e-003 
7.003e-003 7.068e+007 2.386e+013 1.000e+004 8.104e-003 6.512e-003 
7.005e-003 7.075e+007 2.387e+013 1.000e+004 7.766e-003 6.514e-003 
7.007e-003 7.085e+007 2.388e+013 1.000e+004 8.813e-003 6.515e-003 
7.009e-003 7.094e+007 2.390e+013 1.000e+004 9.903e-003 6.516e-003 
7.011e-003 7.105e+007 2.392e+013 1.000e+004 7.971e-003 6.518e-003 
7.013e-003 7.116e+007 2.394e+013 1.000e+004 7.642e-003 6.519e-003 
7.015e-003 7.125e+007 2.384e+013 1.000e+004 9.461e-003 6.520e-003 
7.017e-003 7.135e+007 2.381e+013 1.000e+004 1.003e-002 6.522e-003 
7.019e-003 7.146e+007 2.380e+013 1.000e+004 7.946e-003 6.523e-003 
7.021e-003 7.159e+007 2.380e+013 1.000e+004 7.600e-003 6.524e-003 
7.023e-003 7.171e+007 2.380e+013 1.000e+004 8.973e-003 6.525e-003 
7.025e-003 7.184e+007 2.379e+013 1.000e+004 8.189e-003 6.526e-003 
7.027e-003 7.195e+007 2.378e+013 1.000e+004 6.509e-003 6.527e-003 
7.028e-003 7.204e+007 2.377e+013 1.000e+004 6.042e-003 6.529e-003 
7.030e-003 7.214e+007 2.377e+013 1.000e+004 8.175e-003 6.530e-003 
7.032e-003 7.223e+007 2.378e+013 1.000e+004 8.401e-003 6.531e-003 
7.034e-003 7.234e+007 2.379e+013 1.000e+004 6.798e-003 6.533e-003 
7.036e-003 7.245e+007 2.379e+013 1.000e+004 6.347e-003 6.534e-003 
7.038e-003 7.256e+007 2.380e+013 1.000e+004 7.534e-003 6.535e-003 
7.040e-003 7.269e+007 2.380e+013 1.000e+004 8.210e-003 6.536e-003 
7.042e-003 7.283e+007 2.380e+013 1.000e+004 6.276e-003 6.537e-003 
7.044e-003 7.297e+007 2.381e+013 1.000e+004 6.008e-003 6.538e-003 
7.046e-003 7.313e+007 2.382e+013 1.000e+004 7.255e-003 6.539e-003 
7.048e-003 7.329e+007 2.383e+013 1.000e+004 5.210e-003 6.540e-003 
7.050e-003 7.346e+007 2.385e+013 1.000e+004 6.693e-003 6.541e-003 
7.052e-003 7.364e+007 2.386e+013 1.000e+004 5.701e-003 6.541e-003 
7.054e-003 7.381e+007 2.386e+013 1.000e+004 6.855e-003 6.542e-003 
7.056e-003 7.399e+007 2.387e+013 1.000e+004 7.733e-003 6.543e-003 
7.058e-003 7.417e+007 2.388e+013 1.000e+004 7.007e-003 6.543e-003 
7.060e-003 7.436e+007 2.389e+013 1.000e+004 6.308e-003 6.544e-003 
7.062e-003 7.454e+007 2.390e+013 1.000e+004 6.647e-003 6.545e-003 
7.064e-003 7.472e+007 2.391e+013 1.000e+004 5.449e-003 6.546e-003 
7.066e-003 7.490e+007 2.392e+013 1.000e+004 6.898e-003 6.546e-003 
7.068e-003 7.508e+007 2.393e+013 1.000e+004 7.003e-003 6.547e-003 
7.070e-003 7.525e+007 2.394e+013 1.000e+004 7.147e-003 6.548e-003 
7.072e-003 7.543e+007 2.395e+013 1.000e+004 5.916e-003 6.549e-003 
7.074e-003 7.560e+007 2.396e+013 1.000e+004 7.216e-003 6.549e-003 
7.076e-003 7.577e+007 2.397e+013 1.000e+004 6.603e-003 6.550e-003 
7.078e-003 7.595e+007 2.398e+013 1.000e+004 7.751e-003 6.551e-003 
7.080e-003 7.612e+007 2.399e+013 1.000e+004 6.148e-003 6.552e-003 
7.082e-003 7.630e+007 2.400e+013 1.000e+004 7.771e-003 6.553e-003 
7.084e-003 7.648e+007 2.401e+013 1.000e+004 7.050e-003 6.553e-003 
7.086e-003 7.665e+007 2.403e+013 1.000e+004 7.930e-003 6.554e-003 
7.088e-003 7.683e+007 2.404e+013 1.000e+004 6.052e-003 6.555e-003 
7.090e-003 7.700e+007 2.405e+013 1.000e+004 6.323e-003 6.556e-003 
7.092e-003 7.717e+007 2.406e+013 1.000e+004 7.678e-003 6.557e-003 
7.094e-003 7.734e+007 2.407e+013 1.000e+004 8.380e-003 6.557e-003 
7.096e-003 7.749e+007 2.406e+013 1.000e+004 7.124e-003 6.558e-003 
7.098e-003 7.764e+007 2.407e+013 1.000e+004 6.701e-003 6.559e-003 
7.100e-003 7.779e+007 2.408e+013 1.000e+004 7.844e-003 6.560e-003 
7.102e-003 7.795e+007 2.410e+013 1.000e+004 8.608e-003 6.561e-003 
7.104e-003 7.809e+007 2.411e+013 1.000e+004 7.105e-003 6.562e-003 
7.106e-003 7.824e+007 2.413e+013 1.000e+004 6.365e-003 6.563e-003 
7.108e-003 7.838e+007 2.414e+013 1.000e+004 8.282e-003 6.564e-003 
7.110e-003 7.850e+007 2.415e+013 1.000e+004 9.151e-003 6.565e-003 
7.111e-003 7.862e+007 2.417e+013 1.000e+004 7.357e-003 6.566e-003 
7.113e-003 7.876e+007 2.419e+013 1.000e+004 6.702e-003 6.567e-003 
7.115e-003 7.890e+007 2.421e+013 1.000e+004 8.447e-003 6.568e-003 
7.117e-003 7.904e+007 2.422e+013 1.000e+004 8.829e-003 6.569e-003 
7.119e-003 7.918e+007 2.424e+013 1.000e+004 7.141e-003 6.570e-003 
7.121e-003 7.933e+007 2.426e+013 1.000e+004 6.708e-003 6.571e-003 
7.123e-003 7.947e+007 2.428e+013 1.000e+004 8.367e-003 6.572e-003 
7.125e-003 7.962e+007 2.429e+013 1.000e+004 8.878e-003 6.573e-003 
7.127e-003 7.976e+007 2.431e+013 1.000e+004 7.219e-003 6.574e-003 
7.129e-003 7.989e+007 2.434e+013 1.000e+004 7.048e-003 6.575e-003 
7.131e-003 8.001e+007 2.435e+013 1.000e+004 9.052e-003 6.576e-003 
7.133e-003 8.011e+007 2.437e+013 1.000e+004 9.279e-003 6.578e-003 
7.135e-003 8.020e+007 2.439e+013 1.000e+004 8.300e-003 6.579e-003 
7.137e-003 8.028e+007 2.442e+013 1.000e+004 7.805e-003 6.580e-003 
7.139e-003 8.036e+007 2.445e+013 1.000e+004 8.643e-003 6.582e-003 
7.141e-003 8.043e+007 2.447e+013 1.000e+004 7.178e-003 6.583e-003 
7.143e-003 8.049e+007 2.450e+013 1.000e+004 9.153e-003 6.585e-003 
7.145e-003 8.054e+007 2.447e+013 1.000e+004 8.104e-003 6.587e-003 
7.147e-003 8.060e+007 2.448e+013 1.000e+004 8.869e-003 6.588e-003 
7.149e-003 8.066e+007 2.451e+013 1.000e+004 7.890e-003 6.590e-003 
7.151e-003 8.072e+007 2.453e+013 1.000e+004 8.667e-003 6.591e-003 
7.153e-003 8.077e+007 2.456e+013 1.000e+004 8.560e-003 6.593e-003 
7.155e-003 8.083e+007 2.459e+013 1.000e+004 8.967e-003 6.594e-003 
7.156e-003 8.089e+007 2.462e+013 1.000e+004 7.494e-003 6.596e-003 
7.158e-003 8.096e+007 2.465e+013 1.000e+004 9.791e-003 6.597e-003 
7.160e-003 8.102e+007 2.467e+013 1.000e+004 9.290e-003 6.599e-003 
7.162e-003 8.108e+007 2.470e+013 1.000e+004 9.832e-003 6.600e-003 
7.164e-003 8.114e+007 2.473e+013 1.000e+004 7.989e-003 6.602e-003 
7.166e-003 8.121e+007 2.477e+013 1.000e+004 8.097e-003 6.603e-003 
7.168e-003 8.129e+007 2.479e+013 1.000e+004 9.254e-003 6.604e-003 
7.170e-003 8.138e+007 2.482e+013 1.000e+004 9.673e-003 6.606e-003 
7.172e-003 8.147e+007 2.485e+013 1.000e+004 8.586e-003 6.607e-003 
7.174e-003 8.155e+007 2.487e+013 1.000e+004 7.952e-003 6.608e-003 
7.176e-003 8.163e+007 2.490e+013 1.000e+004 9.148e-003 6.610e-003 
7.178e-003 8.170e+007 2.490e+013 1.000e+004 9.599e-003 6.611e-003 
7.180e-003 8.177e+007 2.493e+013 1.000e+004 8.062e-003 6.613e-003 
7.182e-003 8.182e+007 2.496e+013 1.000e+004 6.869e-003 6.614e-003 
7.184e-003 8.186e+007 2.500e+013 1.000e+004 9.106e-003 6.616e-003 
7.186e-003 8.191e+007 2.503e+013 1.000e+004 9.836e-003 6.618e-003 
7.188e-003 8.196e+007 2.504e+013 1.000e+004 8.452e-003 6.619e-003 
7.190e-003 8.200e+007 2.506e+013 1.000e+004 7.233e-003 6.621e-003 
7.192e-003 8.202e+007 2.503e+013 1.000e+004 8.717e-003 6.623e-003 
7.194e-003 8.204e+007 2.505e+013 1.000e+004 9.303e-003 6.625e-003 
7.196e-003 8.204e+007 2.504e+013 1.000e+004 8.609e-003 6.627e-003 
7.198e-003 8.202e+007 2.497e+013 1.000e+004 8.042e-003 6.629e-003 
7.200e-003 8.201e+007 2.495e+013 1.000e+004 9.616e-003 6.631e-003 
7.202e-003 8.198e+007 2.497e+013 1.000e+004 9.949e-003 6.633e-003 
7.204e-003 8.196e+007 2.501e+013 1.000e+004 8.610e-003 6.635e-003 
7.206e-003 8.195e+007 2.503e+013 1.000e+004 7.708e-003 6.637e-003 
7.208e-003 8.194e+007 2.505e+013 1.000e+004 9.457e-003 6.640e-003 
7.210e-003 8.191e+007 2.508e+013 1.000e+004 1.048e-002 6.642e-003 
7.212e-003 8.187e+007 2.511e+013 1.000e+004 8.872e-003 6.644e-003 
7.214e-003 8.182e+007 2.515e+013 1.000e+004 8.801e-003 6.646e-003 
7.216e-003 8.178e+007 2.518e+013 1.000e+004 9.558e-003 6.649e-003 
7.218e-003 8.175e+007 2.521e+013 1.000e+004 1.004e-002 6.651e-003 
7.220e-003 8.173e+007 2.524e+013 1.000e+004 8.813e-003 6.653e-003 
7.222e-003 8.172e+007 2.526e+013 1.000e+004 8.160e-003 6.655e-003 
7.224e-003 8.172e+007 2.530e+013 1.000e+004 8.969e-003 6.657e-003 
7.226e-003 8.172e+007 2.533e+013 1.000e+004 7.506e-003 6.659e-003 
7.228e-003 8.173e+007 2.537e+013 1.000e+004 8.890e-003 6.661e-003 
7.230e-003 8.172e+007 2.541e+013 1.000e+004 8.640e-003 6.663e-003 
7.232e-003 8.170e+007 2.545e+013 1.000e+004 9.556e-003 6.665e-003 
7.234e-003 8.169e+007 2.549e+013 1.000e+004 7.376e-003 6.667e-003 
7.236e-003 8.171e+007 2.552e+013 1.000e+004 8.632e-003 6.669e-003 
7.238e-003 8.174e+007 2.556e+013 1.000e+004 8.168e-003 6.671e-003 
7.240e-003 8.177e+007 2.560e+013 1.000e+004 8.695e-003 6.672e-003 
7.242e-003 8.180e+007 2.563e+013 1.000e+004 7.052e-003 6.674e-003 
7.244e-003 8.183e+007 2.567e+013 1.000e+004 8.681e-003 6.676e-003 
7.246e-003 8.185e+007 2.571e+013 1.000e+004 8.210e-003 6.678e-003 
7.248e-003 8.186e+007 2.576e+013 1.000e+004 8.860e-003 6.680e-003 
7.250e-003 8.185e+007 2.581e+013 1.000e+004 7.646e-003 6.682e-003 
7.252e-003 8.183e+007 2.584e+013 1.000e+004 9.121e-003 6.684e-003 
7.254e-003 8.181e+007 2.587e+013 1.000e+004 8.655e-003 6.686e-003 
7.256e-003 8.176e+007 2.591e+013 1.000e+004 9.693e-003 6.689e-003 
7.258e-003 8.171e+007 2.595e+013 1.000e+004 8.818e-003 6.691e-003 
7.260e-003 8.163e+007 2.598e+013 1.000e+004 8.868e-003 6.693e-003 
7.262e-003 8.154e+007 2.602e+013 1.000e+004 9.989e-003 6.696e-003 
7.264e-003 8.146e+007 2.597e+013 1.000e+004 1.049e-002 6.699e-003 
7.265e-003 8.135e+007 2.592e+013 1.000e+004 1.061e-002 6.701e-003 
7.267e-003 8.116e+007 2.589e+013 1.000e+004 1.198e-002 6.705e-003 
7.269e-003 8.097e+007 2.589e+013 1.000e+004 1.366e-002 6.708e-003 
7.271e-003 8.076e+007 2.590e+013 1.000e+004 1.551e-002 6.711e-003 
7.273e-003 8.050e+007 2.595e+013 1.000e+004 1.555e-002 6.715e-003 
7.275e-003 8.024e+007 2.600e+013 1.000e+004 1.474e-002 6.718e-003 
7.277e-003 7.997e+007 2.589e+013 1.000e+004 1.272e-002 6.722e-003 
7.279e-003 7.966e+007 2.592e+013 1.000e+004 1.360e-002 6.726e-003 
7.281e-003 7.938e+007 2.591e+013 1.000e+004 1.124e-002 6.730e-003 
7.283e-003 7.913e+007 2.592e+013 1.000e+004 1.065e-002 6.734e-003 
7.285e-003 7.886e+007 2.593e+013 1.000e+004 1.244e-002 6.738e-003 
7.287e-003 7.856e+007 2.595e+013 1.000e+004 1.411e-002 6.742e-003 
7.289e-003 7.815e+007 2.570e+013 1.000e+004 1.318e-002 6.747e-003 
7.291e-003 7.779e+007 2.558e+013 1.000e+004 1.227e-002 6.751e-003 
7.293e-003 7.744e+007 2.555e+013 1.000e+004 1.393e-002 6.756e-003 
7.295e-003 7.712e+007 2.555e+013 1.000e+004 1.432e-002 6.760e-003 
7.297e-003 7.680e+007 2.554e+013 1.000e+004 1.068e-002 6.764e-003 
7.299e-003 7.653e+007 2.550e+013 1.000e+004 1.162e-002 6.768e-003 
7.301e-003 7.624e+007 2.548e+013 1.000e+004 1.227e-002 6.772e-003 
7.303e-003 7.596e+007 2.547e+013 1.000e+004 1.067e-002 6.775e-003 
7.304e-003 7.568e+007 2.548e+013 1.000e+004 1.211e-002 6.779e-003 
7.306e-003 7.540e+007 2.548e+013 1.000e+004 1.184e-002 6.783e-003 
7.308e-003 7.514e+007 2.549e+013 1.000e+004 1.252e-002 6.787e-003 
7.310e-003 7.490e+007 2.546e+013 1.000e+004 1.063e-002 6.790e-003 
7.312e-003 7.472e+007 2.547e+013 1.000e+004 1.002e-002 6.793e-003 
7.314e-003 7.454e+007 2.546e+013 1.000e+004 1.036e-002 6.796e-003 
7.316e-003 7.439e+007 2.546e+013 1.000e+004 1.104e-002 6.799e-003 
7.317e-003 7.421e+007 2.543e+013 1.000e+004 1.030e-002 6.802e-003 
7.319e-003 7.403e+007 2.544e+013 1.000e+004 9.030e-003 6.805e-003 
7.321e-003 7.387e+007 2.545e+013 1.000e+004 1.032e-002 6.808e-003 
7.323e-003 7.376e+007 2.544e+013 1.000e+004 9.816e-003 6.811e-003 
7.324e-003 7.367e+007 2.544e+013 1.000e+004 8.753e-003 6.813e-003 
7.326e-003 7.359e+007 2.545e+013 1.000e+004 7.701e-003 6.815e-003 
7.328e-003 7.353e+007 2.545e+013 1.000e+004 9.358e-003 6.818e-003 
7.330e-003 7.348e+007 2.546e+013 1.000e+004 9.610e-003 6.820e-003 
7.332e-003 7.339e+007 2.546e+013 1.000e+004 8.696e-003 6.822e-003 
7.333e-003 7.329e+007 2.543e+013 1.000e+004 9.280e-003 6.825e-003 
7.335e-003 7.321e+007 2.544e+013 1.000e+004 9.791e-003 6.827e-003 
7.337e-003 7.314e+007 2.546e+013 1.000e+004 1.007e-002 6.829e-003 
7.339e-003 7.311e+007 2.548e+013 1.000e+004 8.098e-003 6.831e-003 
7.341e-003 7.304e+007 2.548e+013 1.000e+004 9.132e-003 6.834e-003 
7.343e-003 7.290e+007 2.550e+013 1.000e+004 1.079e-002 6.837e-003 
7.344e-003 7.278e+007 2.552e+013 1.000e+004 8.447e-003 6.839e-003 
7.346e-003 7.267e+007 2.554e+013 1.000e+004 8.316e-003 6.841e-003 
7.348e-003 7.259e+007 2.556e+013 1.000e+004 8.332e-003 6.844e-003 
7.349e-003 7.251e+007 2.558e+013 1.000e+004 9.550e-003 6.846e-003 
7.351e-003 7.243e+007 2.561e+013 1.000e+004 7.814e-003 6.848e-003 
7.353e-003 7.234e+007 2.564e+013 1.000e+004 8.745e-003 6.851e-003 
7.354e-003 7.227e+007 2.567e+013 1.000e+004 8.557e-003 6.853e-003 
7.356e-003 7.219e+007 2.562e+013 1.000e+004 9.982e-003 6.855e-003 
7.358e-003 7.211e+007 2.563e+013 1.000e+004 1.046e-002 6.858e-003 
7.360e-003 7.205e+007 2.565e+013 1.000e+004 8.798e-003 6.860e-003 
7.362e-003 7.200e+007 2.567e+013 1.000e+004 8.263e-003 6.862e-003 
7.364e-003 7.196e+007 2.569e+013 1.000e+004 9.645e-003 6.865e-003 
7.366e-003 7.194e+007 2.570e+013 1.000e+004 9.508e-003 6.867e-003 
7.368e-003 7.189e+007 2.571e+013 1.000e+004 8.518e-003 6.869e-003 
7.370e-003 7.184e+007 2.573e+013 1.000e+004 8.292e-003 6.872e-003 
7.372e-003 7.179e+007 2.574e+013 1.000e+004 9.698e-003 6.874e-003 
7.374e-003 7.170e+007 2.548e+013 1.000e+004 8.308e-003 6.876e-003 
7.376e-003 7.166e+007 2.538e+013 1.000e+004 8.627e-003 6.878e-003 
7.378e-003 7.165e+007 2.536e+013 1.000e+004 8.701e-003 6.880e-003 
7.380e-003 7.159e+007 2.535e+013 1.000e+004 9.756e-003 6.883e-003 
7.382e-003 7.154e+007 2.536e+013 1.000e+004 8.064e-003 6.885e-003 
7.384e-003 7.154e+007 2.538e+013 1.000e+004 8.903e-003 6.887e-003 
7.386e-003 7.155e+007 2.540e+013 1.000e+004 8.357e-003 6.889e-003 
7.387e-003 7.157e+007 2.542e+013 1.000e+004 8.887e-003 6.891e-003 
7.389e-003 7.159e+007 2.545e+013 1.000e+004 7.199e-003 6.892e-003 
7.391e-003 7.163e+007 2.548e+013 1.000e+004 8.147e-003 6.894e-003 
7.393e-003 7.165e+007 2.546e+013 1.000e+004 8.335e-003 6.896e-003 
7.395e-003 7.168e+007 2.545e+013 1.000e+004 6.267e-003 6.898e-003 
7.397e-003 7.171e+007 2.546e+013 1.000e+004 3.365e-003 6.899e-003 
7.399e-003 7.178e+007 2.548e+013 1.000e+004 4.167e-003 6.901e-003 
7.401e-003 7.186e+007 2.549e+013 1.000e+004 2.440e-003 6.902e-003 
7.403e-003 7.196e+007 2.549e+013 1.000e+004 7.273e-003 6.903e-003 
7.405e-003 7.207e+007 2.547e+013 1.000e+004 4.362e-003 6.904e-003 
7.407e-003 7.220e+007 2.546e+013 1.000e+004 6.349e-003 6.905e-003 
7.409e-003 7.236e+007 2.548e+013 1.000e+004 7.188e-003 6.906e-003 
7.411e-003 7.251e+007 2.546e+013 1.000e+004 9.046e-003 6.907e-003 
7.413e-003 7.266e+007 2.547e+013 1.000e+004 3.858e-003 6.908e-003 
7.415e-003 7.280e+007 2.549e+013 1.000e+004 5.227e-003 6.909e-003 
7.417e-003 7.295e+007 2.550e+013 1.000e+004 6.700e-003 6.910e-003 
7.419e-003 7.309e+007 2.552e+013 1.000e+004 8.806e-003 6.911e-003 
7.420e-003 7.324e+007 2.553e+013 1.000e+004 6.539e-004 6.912e-003 
7.422e-003 7.339e+007 2.555e+013 1.000e+004 4.646e-004 6.913e-003 
7.424e-003 7.354e+007 2.556e+013 1.000e+004 1.057e-003 6.914e-003 
7.426e-003 7.367e+007 2.558e+013 1.000e+004 1.316e-003 6.915e-003 
7.428e-003 7.380e+007 2.559e+013 1.000e+004 6.195e-004 6.916e-003 
7.430e-003 7.393e+007 2.560e+013 1.000e+004 1.714e-004 6.917e-003 
7.432e-003 7.404e+007 2.562e+013 1.000e+004 1.141e-003 6.918e-003 
7.434e-003 7.413e+007 2.563e+013 1.000e+004 2.094e-003 6.919e-003 
7.436e-003 7.423e+007 2.565e+013 1.000e+004 3.403e-004 6.921e-003 
7.438e-003 7.434e+007 2.567e+013 1.000e+004 4.176e-004 6.922e-003 
7.440e-003 7.445e+007 2.567e+013 1.000e+004 1.375e-003 6.923e-003 
7.442e-003 7.456e+007 2.569e+013 1.000e+004 2.248e-003 6.924e-003 
7.444e-003 7.466e+007 2.570e+013 1.000e+004 8.231e-004 6.925e-003 
7.446e-003 7.477e+007 2.573e+013 1.000e+004 2.046e-003 6.927e-003 
7.448e-003 7.486e+007 2.575e+013 1.000e+004 3.385e-003 6.928e-003 
7.449e-003 7.495e+007 2.577e+013 1.000e+004 9.759e-004 6.929e-003 
7.451e-003 7.504e+007 2.580e+013 1.000e+004 2.436e-003 6.930e-003 
7.453e-003 7.511e+007 2.582e+013 1.000e+004 2.513e-003 6.931e-003 
7.455e-003 7.516e+007 2.583e+013 1.000e+004 4.069e-003 6.933e-003 
7.457e-003 7.514e+007 2.573e+013 1.000e+004 1.485e-003 6.935e-003 
7.459e-003 7.513e+007 2.573e+013 1.000e+004 1.819e-003 6.937e-003 
7.461e-003 7.516e+007 2.575e+013 1.000e+004 1.195e-003 6.939e-003 
7.462e-003 7.521e+007 2.577e+013 1.000e+004 1.732e-003 6.940e-003 
7.464e-003 7.529e+007 2.580e+013 1.000e+004 2.070e-003 6.941e-003 
7.466e-003 7.539e+007 2.582e+013 1.000e+004 1.170e-005 6.943e-003 
7.468e-003 7.546e+007 2.584e+013 1.000e+004 7.631e-005 6.944e-003 
7.470e-003 7.556e+007 2.586e+013 1.000e+004 1.060e-003 6.945e-003 
7.472e-003 7.566e+007 2.589e+013 1.000e+004 1.602e-003 6.947e-003 
7.474e-003 7.575e+007 2.591e+013 1.000e+004 5.026e-004 6.948e-003 
7.476e-003 7.585e+007 2.593e+013 1.000e+004 1.187e-003 6.949e-003 
7.478e-003 7.594e+007 2.596e+013 1.000e+004 2.088e-003 6.950e-003 
7.480e-003 7.602e+007 2.598e+013 1.000e+004 1.168e-004 6.952e-003 
7.482e-003 7.610e+007 2.601e+013 1.000e+004 5.660e-004 6.953e-003 
7.483e-003 7.617e+007 2.601e+013 1.000e+004 5.426e-004 6.954e-003 
7.485e-003 7.621e+007 2.603e+013 1.000e+004 1.434e-003 6.956e-003 
7.487e-003 7.625e+007 2.605e+013 1.000e+004 4.590e-005 6.958e-003 
7.489e-003 7.627e+007 2.608e+013 1.000e+004 1.574e-003 6.959e-003 
7.491e-003 7.628e+007 2.611e+013 1.000e+004 1.622e-003 6.961e-003 
7.493e-003 7.625e+007 2.613e+013 1.000e+004 4.587e-003 6.963e-003 
7.495e-003 7.621e+007 2.612e+013 1.000e+004 1.354e-003 6.965e-003 
7.497e-003 7.616e+007 2.612e+013 1.000e+004 2.240e-003 6.968e-003 
7.498e-003 7.611e+007 2.612e+013 1.000e+004 2.819e-003 6.970e-003 
7.500e-003 7.606e+007 2.611e+013 1.000e+004 4.362e-003 6.972e-003 
7.502e-003 7.601e+007 2.611e+013 1.000e+004 7.157e-004 6.974e-003 
7.504e-003 7.597e+007 2.613e+013 1.000e+004 2.043e-003 6.976e-003 
7.506e-003 7.594e+007 2.614e+013 1.000e+004 3.102e-003 6.978e-003 
7.508e-003 7.591e+007 2.615e+013 1.000e+004 4.240e-003 6.981e-003 
7.510e-003 7.588e+007 2.617e+013 1.000e+004 2.178e-003 6.983e-003 
7.512e-003 7.584e+007 2.618e+013 1.000e+004 2.348e-003 6.985e-003 
7.513e-003 7.578e+007 2.620e+013 1.000e+004 2.733e-003 6.987e-003 
7.515e-003 7.573e+007 2.622e+013 1.000e+004 3.281e-003 6.989e-003 
7.517e-003 7.565e+007 2.624e+013 1.000e+004 7.821e-004 6.992e-003 
7.519e-003 7.557e+007 2.626e+013 1.000e+004 1.034e-003 6.994e-003 
7.521e-003 7.546e+007 2.621e+013 1.000e+004 4.725e-003 6.997e-003 
7.523e-003 7.533e+007 2.606e+013 1.000e+004 4.912e-003 7.000e-003 
7.525e-003 7.527e+007 2.602e+013 1.000e+004 3.572e-003 7.002e-003 
7.527e-003 7.525e+007 2.600e+013 1.000e+004 4.085e-003 7.004e-003 
7.529e-003 7.524e+007 2.599e+013 1.000e+004 5.843e-003 7.006e-003 
7.530e-003 7.523e+007 2.599e+013 1.000e+004 5.803e-003 7.008e-003 
7.532e-003 7.522e+007 2.600e+013 1.000e+004 2.155e-003 7.010e-003 
7.534e-003 7.521e+007 2.601e+013 1.000e+004 2.818e-003 7.012e-003 
7.536e-003 7.520e+007 2.602e+013 1.000e+004 3.303e-003 7.014e-003 
7.538e-003 7.515e+007 2.595e+013 1.000e+004 3.851e-003 7.016e-003 
7.540e-003 7.509e+007 2.594e+013 1.000e+004 2.159e-003 7.018e-003 
7.542e-003 7.504e+007 2.594e+013 1.000e+004 2.168e-003 7.021e-003 
7.544e-003 7.498e+007 2.595e+013 1.000e+004 3.739e-003 7.023e-003 
7.546e-003 7.489e+007 2.595e+013 1.000e+004 4.408e-003 7.025e-003 
7.548e-003 7.479e+007 2.594e+013 1.000e+004 3.124e-003 7.028e-003 
7.549e-003 7.470e+007 2.593e+013 1.000e+004 5.787e-003 7.030e-003 
7.551e-003 7.456e+007 2.584e+013 1.000e+004 7.201e-003 7.033e-003 
7.553e-003 7.444e+007 2.580e+013 1.000e+004 9.417e-003 7.036e-003 
7.555e-003 7.438e+007 2.582e+013 1.000e+004 6.249e-003 7.038e-003 
7.557e-003 7.434e+007 2.581e+013 1.000e+004 5.410e-003 7.041e-003 
7.559e-003 7.429e+007 2.579e+013 1.000e+004 6.139e-003 7.043e-003 
7.561e-003 7.425e+007 2.579e+013 1.000e+004 1.542e-003 7.045e-003 
7.563e-003 7.422e+007 2.580e+013 1.000e+004 1.585e-003 7.047e-003 
7.565e-003 7.421e+007 2.581e+013 1.000e+004 1.354e-003 7.049e-003 
7.567e-003 7.420e+007 2.582e+013 1.000e+004 7.285e-004 7.051e-003 
7.569e-003 7.418e+007 2.584e+013 1.000e+004 8.940e-006 7.053e-003 
7.571e-003 7.418e+007 2.586e+013 1.000e+004 4.713e-004 7.055e-003 
7.573e-003 7.417e+007 2.588e+013 1.000e+004 1.346e-003 7.057e-003 
7.575e-003 7.415e+007 2.586e+013 1.000e+004 1.082e-003 7.059e-003 
7.577e-003 7.411e+007 2.586e+013 1.000e+004 6.214e-003 7.062e-003 
7.578e-003 7.409e+007 2.586e+013 1.000e+004 4.281e-003 7.064e-003 
7.580e-003 7.408e+007 2.587e+013 1.000e+004 3.837e-003 7.066e-003 
7.582e-003 7.408e+007 2.588e+013 1.000e+004 1.967e-003 7.068e-003 
7.584e-003 7.409e+007 2.587e+013 1.000e+004 2.965e-003 7.069e-003 
7.586e-003 7.410e+007 2.588e+013 1.000e+004 2.164e-003 7.071e-003 
7.588e-003 7.412e+007 2.589e+013 1.000e+004 1.385e-003 7.073e-003 
7.590e-003 7.416e+007 2.591e+013 1.000e+004 1.876e-003 7.075e-003 
7.592e-003 7.420e+007 2.593e+013 1.000e+004 3.703e-003 7.076e-003 
7.594e-003 7.423e+007 2.588e+013 1.000e+004 4.337e-003 7.078e-003 
7.596e-003 7.423e+007 2.582e+013 1.000e+004 2.006e-003 7.080e-003 
7.597e-003 7.424e+007 2.582e+013 1.000e+004 3.544e-003 7.082e-003 
7.599e-003 7.425e+007 2.584e+013 1.000e+004 7.074e-003 7.083e-003 
7.601e-003 7.428e+007 2.585e+013 1.000e+004 1.859e-003 7.085e-003 
7.603e-003 7.432e+007 2.587e+013 1.000e+004 1.809e-003 7.087e-003 
7.605e-003 7.436e+007 2.588e+013 1.000e+004 2.700e-003 7.088e-003 
7.607e-003 7.440e+007 2.578e+013 1.000e+004 4.869e-003 7.090e-003 
7.609e-003 7.446e+007 2.577e+013 1.000e+004 4.413e-003 7.091e-003 
7.611e-003 7.452e+007 2.536e+013 1.000e+004 1.558e-003 7.093e-003 
7.613e-003 7.455e+007 2.537e+013 1.000e+004 6.366e-004 7.094e-003 
7.614e-003 7.459e+007 2.537e+013 1.000e+004 6.924e-004 7.096e-003 
7.616e-003 7.463e+007 2.532e+013 1.000e+004 1.090e-003 7.098e-003 
7.618e-003 7.468e+007 2.531e+013 1.000e+004 2.727e-004 7.099e-003 
7.620e-003 7.472e+007 2.532e+013 1.000e+004 2.384e-003 7.101e-003 
7.622e-003 7.476e+007 2.533e+013 1.000e+004 1.394e-005 7.102e-003 
7.624e-003 7.480e+007 2.535e+013 1.000e+004 9.422e-004 7.104e-003 
7.626e-003 7.483e+007 2.537e+013 1.000e+004 7.488e-004 7.106e-003 
7.628e-003 7.486e+007 2.540e+013 1.000e+004 2.005e-003 7.107e-003 
7.629e-003 7.491e+007 2.542e+013 1.000e+004 3.982e-004 7.109e-003 
7.631e-003 7.498e+007 2.544e+013 1.000e+004 1.402e-003 7.110e-003 
7.633e-003 7.505e+007 2.545e+013 1.000e+004 2.816e-004 7.112e-003 
7.635e-003 7.513e+007 2.547e+013 1.000e+004 1.860e-003 7.113e-003 
7.637e-003 7.521e+007 2.550e+013 1.000e+004 2.961e-004 7.114e-003 
7.639e-003 7.526e+007 2.546e+013 1.000e+004 7.830e-004 7.116e-003 
7.641e-003 7.534e+007 2.547e+013 1.000e+004 2.537e-004 7.117e-003 
7.642e-003 7.541e+007 2.548e+013 1.000e+004 1.534e-003 7.118e-003 
7.644e-003 7.548e+007 2.549e+013 1.000e+004 6.517e-004 7.120e-003 
7.646e-003 7.554e+007 2.546e+013 1.000e+004 1.511e-004 7.121e-003 
7.648e-003 7.561e+007 2.548e+013 1.000e+004 5.512e-004 7.123e-003 
7.650e-003 7.570e+007 2.549e+013 1.000e+004 9.744e-004 7.124e-003 
7.652e-003 7.579e+007 2.550e+013 1.000e+004 7.362e-004 7.125e-003 
7.654e-003 7.586e+007 2.551e+013 1.000e+004 6.402e-004 7.127e-003 
7.656e-003 7.595e+007 2.552e+013 1.000e+004 3.961e-004 7.128e-003 
7.658e-003 7.606e+007 2.553e+013 1.000e+004 2.805e-003 7.129e-003 
7.659e-003 7.614e+007 2.554e+013 1.000e+004 9.739e-004 7.130e-003 
7.661e-003 7.622e+007 2.555e+013 1.000e+004 2.443e-004 7.132e-003 
7.663e-003 7.629e+007 2.557e+013 1.000e+004 1.168e-003 7.133e-003 
7.665e-003 7.635e+007 2.558e+013 1.000e+004 2.079e-003 7.134e-003 
7.667e-003 7.641e+007 2.560e+013 1.000e+004 6.924e-004 7.136e-003 
7.669e-003 7.648e+007 2.561e+013 1.000e+004 3.708e-004 7.137e-003 
7.671e-003 7.655e+007 2.563e+013 1.000e+004 3.142e-004 7.139e-003 
7.673e-003 7.662e+007 2.564e+013 1.000e+004 1.097e-003 7.140e-003 
7.674e-003 7.668e+007 2.566e+013 1.000e+004 1.452e-003 7.141e-003 
7.676e-003 7.673e+007 2.568e+013 1.000e+004 1.645e-003 7.143e-003 
7.678e-003 7.678e+007 2.570e+013 1.000e+004 1.210e-003 7.145e-003 
7.680e-003 7.684e+007 2.571e+013 1.000e+004 1.229e-004 7.146e-003 
7.682e-003 7.689e+007 2.572e+013 1.000e+004 1.211e-003 7.147e-003 
7.684e-003 7.694e+007 2.574e+013 1.000e+004 1.422e-003 7.149e-003 
7.686e-003 7.697e+007 2.576e+013 1.000e+004 8.060e-004 7.151e-003 
7.687e-003 7.700e+007 2.578e+013 1.000e+004 2.192e-004 7.152e-003 
7.689e-003 7.704e+007 2.579e+013 1.000e+004 3.059e-004 7.154e-003 
7.691e-003 7.709e+007 2.581e+013 1.000e+004 1.055e-004 7.156e-003 
7.693e-003 7.712e+007 2.582e+013 1.000e+004 4.778e-004 7.157e-003 
7.695e-003 7.714e+007 2.585e+013 1.000e+004 5.203e-005 7.159e-003 
7.697e-003 7.717e+007 2.588e+013 1.000e+004 1.252e-003 7.161e-003 
7.699e-003 7.721e+007 2.590e+013 1.000e+004 6.870e-004 7.162e-003 
7.701e-003 7.725e+007 2.581e+013 1.000e+004 2.643e-003 7.164e-003 
7.703e-003 7.724e+007 2.583e+013 1.000e+004 5.590e-004 7.166e-003 
7.704e-003 7.722e+007 2.585e+013 1.000e+004 1.245e-003 7.168e-003 
7.706e-003 7.719e+007 2.587e+013 1.000e+004 1.618e-003 7.170e-003 
7.708e-003 7.715e+007 2.590e+013 1.000e+004 1.378e-003 7.172e-003 
7.710e-003 7.713e+007 2.592e+013 1.000e+004 3.196e-004 7.174e-003 
7.712e-003 7.711e+007 2.594e+013 1.000e+004 2.006e-004 7.176e-003 
7.714e-003 7.709e+007 2.596e+013 1.000e+004 1.512e-003 7.178e-003 
7.716e-003 7.707e+007 2.599e+013 1.000e+004 2.960e-003 7.180e-003 
7.718e-003 7.707e+007 2.601e+013 1.000e+004 1.170e-003 7.182e-003 
7.720e-003 7.708e+007 2.604e+013 1.000e+004 3.553e-004 7.184e-003 
7.722e-003 7.710e+007 2.606e+013 1.000e+004 6.985e-004 7.186e-003 
7.723e-003 7.715e+007 2.608e+013 1.000e+004 2.195e-004 7.187e-003 
7.725e-003 7.721e+007 2.610e+013 1.000e+004 9.512e-005 7.189e-003 
7.727e-003 7.727e+007 2.597e+013 1.000e+004 3.056e-004 7.190e-003 
7.729e-003 7.738e+007 2.592e+013 1.000e+004 1.123e-003 7.191e-003 
7.731e-003 7.749e+007 2.588e+013 1.000e+004 2.687e-003 7.192e-003 
7.733e-003 7.760e+007 2.582e+013 1.000e+004 1.425e-003 7.193e-003 
7.734e-003 7.772e+007 2.574e+013 1.000e+004 1.302e-004 7.194e-003 
7.736e-003 7.786e+007 2.571e+013 1.000e+004 1.132e-004 7.195e-003 
7.738e-003 7.802e+007 2.567e+013 1.000e+004 3.428e-003 7.196e-003 
7.740e-003 7.819e+007 2.562e+013 1.000e+004 2.641e-003 7.197e-003 
7.742e-003 7.837e+007 2.557e+013 1.000e+004 1.142e-003 7.197e-003 
7.744e-003 7.855e+007 2.555e+013 1.000e+004 1.710e-004 7.198e-003 
7.746e-003 7.867e+007 2.553e+013 1.000e+004 2.640e-003 7.199e-003 
7.747e-003 7.877e+007 2.551e+013 1.000e+004 2.020e-003 7.200e-003 
7.749e-003 7.888e+007 2.552e+013 1.000e+004 5.001e-004 7.201e-003 
7.751e-003 7.899e+007 2.551e+013 1.000e+004 4.206e-004 7.202e-003 
7.753e-003 7.910e+007 2.551e+013 1.000e+004 1.985e-003 7.203e-003 
7.755e-003 7.921e+007 2.552e+013 1.000e+004 5.004e-004 7.204e-003 
7.757e-003 7.929e+007 2.552e+013 1.000e+004 3.737e-004 7.206e-003 
7.759e-003 7.937e+007 2.554e+013 1.000e+004 1.019e-004 7.207e-003 
7.761e-003 7.943e+007 2.556e+013 1.000e+004 3.252e-004 7.209e-003 
7.762e-003 7.949e+007 2.559e+013 1.000e+004 4.040e-004 7.210e-003 
7.764e-003 7.952e+007 2.556e+013 1.000e+004 2.102e-003 7.212e-003 
7.766e-003 7.954e+007 2.547e+013 1.000e+004 1.514e-003 7.213e-003 
7.768e-003 7.960e+007 2.548e+013 1.000e+004 2.763e-004 7.215e-003 
7.770e-003 7.966e+007 2.549e+013 1.000e+004 7.158e-004 7.216e-003 
7.772e-003 7.973e+007 2.547e+013 1.000e+004 1.483e-003 7.217e-003 
7.773e-003 7.980e+007 2.545e+013 1.000e+004 1.731e-003 7.219e-003 
7.775e-003 7.985e+007 2.543e+013 1.000e+004 4.867e-004 7.220e-003 
7.777e-003 7.986e+007 2.534e+013 1.000e+004 8.147e-004 7.222e-003 
7.779e-003 7.984e+007 2.530e+013 1.000e+004 2.062e-003 7.224e-003 
7.781e-003 7.983e+007 2.524e+013 1.000e+004 3.416e-003 7.226e-003 
7.782e-003 7.978e+007 2.523e+013 1.000e+004 1.497e-003 7.228e-003 
7.784e-003 7.974e+007 2.522e+013 1.000e+004 3.737e-004 7.230e-003 
7.786e-003 7.972e+007 2.524e+013 1.000e+004 1.690e-003 7.232e-003 
7.788e-003 7.972e+007 2.527e+013 1.000e+004 3.089e-003 7.234e-003 
7.790e-003 7.973e+007 2.529e+013 1.000e+004 1.154e-004 7.236e-003 
7.792e-003 7.975e+007 2.532e+013 1.000e+004 4.180e-006 7.238e-003 
7.794e-003 7.977e+007 2.534e+013 1.000e+004 1.721e-003 7.239e-003 
7.795e-003 7.979e+007 2.537e+013 1.000e+004 1.197e-004 7.241e-003 
7.797e-003 7.981e+007 2.540e+013 1.000e+004 1.042e-003 7.243e-003 
7.799e-003 7.984e+007 2.543e+013 1.000e+004 1.797e-003 7.244e-003 
7.801e-003 7.986e+007 2.545e+013 1.000e+004 3.151e-003 7.246e-003 
7.803e-003 7.987e+007 2.549e+013 1.000e+004 2.716e-004 7.248e-003 
7.805e-003 7.987e+007 2.552e+013 1.000e+004 1.048e-003 7.250e-003 
7.807e-003 7.987e+007 2.556e+013 1.000e+004 1.805e-003 7.252e-003 
7.809e-003 7.985e+007 2.558e+013 1.000e+004 3.401e-003 7.254e-003 
7.810e-003 7.978e+007 2.554e+013 1.000e+004 9.984e-004 7.256e-003 
7.812e-003 7.966e+007 2.552e+013 1.000e+004 2.562e-003 7.259e-003 
7.814e-003 7.952e+007 2.549e+013 1.000e+004 3.852e-003 7.262e-003 
7.816e-003 7.937e+007 2.547e+013 1.000e+004 3.538e-003 7.264e-003 
7.818e-003 7.929e+007 2.547e+013 1.000e+004 3.972e-004 7.267e-003 
7.820e-003 7.921e+007 2.547e+013 1.000e+004 1.533e-003 7.269e-003 
7.822e-003 7.915e+007 2.548e+013 1.000e+004 2.669e-003 7.272e-003 
7.823e-003 7.909e+007 2.550e+013 1.000e+004 3.288e-003 7.274e-003 
7.825e-003 7.905e+007 2.551e+013 1.000e+004 1.656e-003 7.276e-003 
7.827e-003 7.902e+007 2.553e+013 1.000e+004 2.687e-003 7.278e-003 
7.829e-003 7.898e+007 2.554e+013 1.000e+004 2.600e-003 7.280e-003 
7.831e-003 7.894e+007 2.556e+013 1.000e+004 2.583e-003 7.282e-003 
7.833e-003 7.890e+007 2.559e+013 1.000e+004 1.265e-003 7.284e-003 
7.835e-003 7.887e+007 2.561e+013 1.000e+004 1.774e-003 7.287e-003 
7.837e-003 7.885e+007 2.563e+013 1.000e+004 2.179e-003 7.289e-003 
7.838e-003 7.883e+007 2.566e+013 1.000e+004 2.297e-003 7.291e-003 
7.840e-003 7.881e+007 2.568e+013 1.000e+004 1.009e-003 7.293e-003 
7.842e-003 7.880e+007 2.570e+013 1.000e+004 1.392e-003 7.295e-003 
7.844e-003 7.878e+007 2.572e+013 1.000e+004 1.844e-003 7.297e-003 
7.846e-003 7.875e+007 2.574e+013 1.000e+004 1.956e-003 7.299e-003 
7.848e-003 7.873e+007 2.576e+013 1.000e+004 8.402e-004 7.301e-003 
7.850e-003 7.871e+007 2.578e+013 1.000e+004 1.329e-003 7.303e-003 
7.852e-003 7.871e+007 2.577e+013 1.000e+004 3.597e-003 7.305e-003 
7.853e-003 7.868e+007 2.576e+013 1.000e+004 2.919e-004 7.307e-003 
7.855e-003 7.864e+007 2.578e+013 1.000e+004 2.403e-003 7.309e-003 
7.857e-003 7.858e+007 2.581e+013 1.000e+004 3.049e-003 7.311e-003 
7.859e-003 7.852e+007 2.585e+013 1.000e+004 3.318e-003 7.313e-003 
7.861e-003 7.845e+007 2.588e+013 1.000e+004 5.089e-003 7.315e-003 
7.863e-003 7.840e+007 2.592e+013 1.000e+004 1.558e-003 7.318e-003 
7.864e-003 7.837e+007 2.594e+013 1.000e+004 6.223e-004 7.320e-003 
7.866e-003 7.836e+007 2.598e+013 1.000e+004 1.404e-003 7.322e-003 
7.868e-003 7.837e+007 2.599e+013 1.000e+004 1.149e-004 7.323e-003 
7.870e-003 7.838e+007 2.602e+013 1.000e+004 1.144e-003 7.325e-003 
7.872e-003 7.839e+007 2.604e+013 1.000e+004 1.404e-003 7.327e-003 
7.874e-003 7.837e+007 2.606e+013 1.000e+004 3.848e-003 7.329e-003 
7.876e-003 7.829e+007 2.605e+013 1.000e+004 2.524e-003 7.331e-003 
7.877e-003 7.819e+007 2.604e+013 1.000e+004 3.238e-003 7.334e-003 
7.879e-003 7.812e+007 2.603e+013 1.000e+004 2.499e-003 7.336e-003 
7.881e-003 7.806e+007 2.602e+013 1.000e+004 2.916e-003 7.339e-003 
7.883e-003 7.801e+007 2.600e+013 1.000e+004 1.872e-003 7.341e-003 
7.885e-003 7.798e+007 2.601e+013 1.000e+004 2.117e-003 7.343e-003 
7.887e-003 7.795e+007 2.602e+013 1.000e+004 1.644e-003 7.345e-003 
7.889e-003 7.791e+007 2.603e+013 1.000e+004 3.540e-003 7.347e-003 
7.890e-003 7.789e+007 2.604e+013 1.000e+004 7.070e-005 7.349e-003 
7.892e-003 7.786e+007 2.605e+013 1.000e+004 1.464e-003 7.351e-003 
7.894e-003 7.784e+007 2.608e+013 1.000e+004 2.891e-003 7.353e-003 
7.896e-003 7.783e+007 2.610e+013 1.000e+004 3.806e-003 7.355e-003 
7.898e-003 7.783e+007 2.612e+013 1.000e+004 8.936e-004 7.357e-003 
7.900e-003 7.785e+007 2.615e+013 1.000e+004 1.187e-003 7.359e-003 
7.902e-003 7.788e+007 2.617e+013 1.000e+004 8.519e-004 7.360e-003 
7.903e-003 7.791e+007 2.620e+013 1.000e+004 1.611e-003 7.362e-003 
7.905e-003 7.794e+007 2.622e+013 1.000e+004 1.490e-003 7.363e-003 
7.907e-003 7.798e+007 2.625e+013 1.000e+004 3.948e-004 7.365e-003 
7.909e-003 7.803e+007 2.628e+013 1.000e+004 1.210e-003 7.367e-003 
7.911e-003 7.808e+007 2.631e+013 1.000e+004 1.147e-003 7.368e-003 
7.913e-003 7.813e+007 2.630e+013 1.000e+004 1.555e-003 7.370e-003 
7.915e-003 7.817e+007 2.632e+013 1.000e+004 1.655e-003 7.372e-003 
7.917e-003 7.821e+007 2.635e+013 1.000e+004 1.657e-003 7.373e-003 
7.919e-003 7.826e+007 2.637e+013 1.000e+004 1.333e-003 7.375e-003 
7.921e-003 7.831e+007 2.639e+013 1.000e+004 4.755e-005 7.376e-003 
7.922e-003 7.836e+007 2.643e+013 1.000e+004 9.870e-004 7.378e-003 
7.924e-003 7.842e+007 2.645e+013 1.000e+004 1.531e-003 7.379e-003 
7.926e-003 7.848e+007 2.648e+013 1.000e+004 1.624e-003 7.381e-003 
7.928e-003 7.855e+007 2.651e+013 1.000e+004 2.537e-004 7.382e-003 
7.930e-003 7.861e+007 2.646e+013 1.000e+004 2.658e-004 7.384e-003 
7.932e-003 7.874e+007 2.642e+013 1.000e+004 7.322e-004 7.385e-003 
7.934e-003 7.890e+007 2.639e+013 1.000e+004 2.342e-004 7.385e-003 
7.936e-003 7.907e+007 2.637e+013 1.000e+004 1.602e-003 7.386e-003 
7.938e-003 7.921e+007 2.633e+013 1.000e+004 6.950e-004 7.387e-003 
7.940e-003 7.933e+007 2.630e+013 1.000e+004 1.030e-003 7.388e-003 
7.942e-003 7.940e+007 2.613e+013 1.000e+004 1.591e-003 7.390e-003 
7.943e-003 7.949e+007 2.610e+013 1.000e+004 3.087e-004 7.391e-003 
7.945e-003 7.960e+007 2.608e+013 1.000e+004 1.910e-003 7.392e-003 
7.947e-003 7.971e+007 2.606e+013 1.000e+004 2.839e-004 7.393e-003 
7.949e-003 7.982e+007 2.605e+013 1.000e+004 1.415e-003 7.394e-003 
7.951e-003 7.993e+007 2.601e+013 1.000e+004 1.293e-003 7.396e-003 
7.953e-003 8.003e+007 2.599e+013 1.000e+004 1.883e-003 7.397e-003 
7.955e-003 8.013e+007 2.598e+013 1.000e+004 1.348e-003 7.398e-003 
7.957e-003 8.017e+007 2.591e+013 1.000e+004 2.382e-003 7.399e-003 
7.959e-003 8.017e+007 2.584e+013 1.000e+004 9.321e-004 7.401e-003 
7.960e-003 8.016e+007 2.582e+013 1.000e+004 4.258e-004 7.403e-003 
7.962e-003 8.019e+007 2.582e+013 1.000e+004 1.125e-003 7.405e-003 
7.964e-003 8.020e+007 2.583e+013 1.000e+004 5.620e-004 7.407e-003 
7.966e-003 8.022e+007 2.584e+013 1.000e+004 4.084e-004 7.409e-003 
7.968e-003 8.025e+007 2.583e+013 1.000e+004 1.630e-003 7.410e-003 
7.970e-003 8.026e+007 2.585e+013 1.000e+004 2.473e-003 7.412e-003 
7.972e-003 8.027e+007 2.587e+013 1.000e+004 8.897e-004 7.414e-003 
7.974e-003 8.024e+007 2.588e+013 1.000e+004 9.361e-004 7.416e-003 
7.976e-003 8.022e+007 2.591e+013 1.000e+004 1.615e-003 7.418e-003 
7.977e-003 8.020e+007 2.587e+013 1.000e+004 2.215e-003 7.420e-003 
7.979e-003 8.018e+007 2.588e+013 1.000e+004 2.147e-003 7.422e-003 
7.981e-003 8.017e+007 2.588e+013 1.000e+004 2.330e-004 7.424e-003 
7.983e-003 8.015e+007 2.589e+013 1.000e+004 6.857e-004 7.426e-003 
7.985e-003 8.016e+007 2.590e+013 1.000e+004 1.654e-005 7.428e-003 
7.987e-003 8.019e+007 2.591e+013 1.000e+004 2.306e-003 7.430e-003 
7.989e-003 8.024e+007 2.592e+013 1.000e+004 1.124e-003 7.431e-003 
7.991e-003 8.029e+007 2.593e+013 1.000e+004 1.189e-003 7.433e-003 
7.993e-003 8.033e+007 2.591e+013 1.000e+004 1.669e-003 7.434e-003 
7.994e-003 8.032e+007 2.589e+013 1.000e+004 4.608e-004 7.436e-003 
7.996e-003 8.032e+007 2.589e+013 1.000e+004 1.331e-003 7.438e-003 
7.998e-003 8.033e+007 2.589e+013 1.000e+004 1.508e-003 7.440e-003 
8.000e-003 8.033e+007 2.589e+013 1.000e+004 2.168e-003 7.442e-003 
8.002e-003 8.032e+007 2.589e+013 1.000e+004 1.268e-003 7.444e-003 
8.004e-003 8.031e+007 2.589e+013 1.000e+004 1.560e-003 7.446e-003 
8.006e-003 8.030e+007 2.590e+013 1.000e+004 1.733e-003 7.448e-003 
8.008e-003 8.028e+007 2.591e+013 1.000e+004 2.456e-003 7.450e-003 
8.009e-003 8.027e+007 2.592e+013 1.000e+004 1.132e-003 7.452e-003 
8.011e-003 8.022e+007 2.589e+013 1.000e+004 2.327e-003 7.454e-003 
8.013e-003 8.014e+007 2.591e+013 1.000e+004 3.451e-003 7.456e-003 
8.015e-003 8.007e+007 2.591e+013 1.000e+004 4.192e-003 7.459e-003 
8.017e-003 8.002e+007 2.593e+013 1.000e+004 1.590e-003 7.461e-003 
8.019e-003 7.998e+007 2.592e+013 1.000e+004 1.181e-003 7.463e-003 
8.021e-003 7.992e+007 2.587e+013 1.000e+004 2.892e-003 7.465e-003 
8.023e-003 7.989e+007 2.587e+013 1.000e+004 3.863e-003 7.467e-003 
8.024e-003 7.985e+007 2.587e+013 1.000e+004 1.046e-003 7.470e-003 
8.026e-003 7.981e+007 2.588e+013 1.000e+004 9.665e-004 7.472e-003 
8.028e-003 7.980e+007 2.589e+013 1.000e+004 2.003e-003 7.474e-003 
8.030e-003 7.981e+007 2.590e+013 1.000e+004 2.740e-003 7.475e-003 
8.032e-003 7.981e+007 2.592e+013 1.000e+004 3.426e-004 7.477e-003 
8.034e-003 7.982e+007 2.594e+013 1.000e+004 5.169e-005 7.479e-003 
8.036e-003 7.983e+007 2.595e+013 1.000e+004 1.412e-003 7.481e-003 
8.038e-003 7.983e+007 2.597e+013 1.000e+004 4.733e-004 7.483e-003 
8.039e-003 7.982e+007 2.599e+013 1.000e+004 1.847e-003 7.485e-003 
8.041e-003 7.983e+007 2.601e+013 1.000e+004 1.521e-003 7.486e-003 
8.043e-003 7.985e+007 2.603e+013 1.000e+004 2.328e-003 7.488e-003 
8.045e-003 7.986e+007 2.606e+013 1.000e+004 1.035e-003 7.490e-003 
8.047e-003 7.988e+007 2.608e+013 1.000e+004 3.564e-004 7.492e-003 
8.049e-003 7.992e+007 2.609e+013 1.000e+004 5.700e-004 7.493e-003 
8.051e-003 7.999e+007 2.611e+013 1.000e+004 1.434e-003 7.495e-003 
8.052e-003 8.007e+007 2.612e+013 1.000e+004 1.197e-003 7.496e-003 
8.054e-003 8.015e+007 2.613e+013 1.000e+004 1.070e-004 7.497e-003 
8.056e-003 8.024e+007 2.615e+013 1.000e+004 5.763e-004 7.498e-003 
8.058e-003 8.034e+007 2.616e+013 1.000e+004 1.387e-003 7.500e-003 
8.060e-003 8.044e+007 2.618e+013 1.000e+004 2.225e-003 7.501e-003 
8.062e-003 8.054e+007 2.620e+013 1.000e+004 7.812e-004 7.502e-003 
8.064e-003 8.065e+007 2.621e+013 1.000e+004 1.772e-004 7.503e-003 
8.066e-003 8.074e+007 2.623e+013 1.000e+004 7.383e-004 7.504e-003 
8.068e-003 8.083e+007 2.625e+013 1.000e+004 1.300e-003 7.506e-003 
8.069e-003 8.092e+007 2.627e+013 1.000e+004 8.833e-004 7.507e-003 
8.071e-003 8.101e+007 2.629e+013 1.000e+004 1.084e-003 7.508e-003 
8.073e-003 8.108e+007 2.630e+013 1.000e+004 1.646e-003 7.510e-003 
8.075e-003 8.115e+007 2.632e+013 1.000e+004 5.437e-004 7.511e-003 
8.077e-003 8.121e+007 2.634e+013 1.000e+004 1.278e-003 7.513e-003 
8.079e-003 8.129e+007 2.637e+013 1.000e+004 7.258e-004 7.514e-003 
8.081e-003 8.137e+007 2.639e+013 1.000e+004 5.743e-004 7.515e-003 
8.083e-003 8.146e+007 2.641e+013 1.000e+004 4.641e-004 7.517e-003 
8.085e-003 8.155e+007 2.644e+013 1.000e+004 6.200e-004 7.518e-003 
8.087e-003 8.164e+007 2.646e+013 1.000e+004 5.329e-004 7.519e-003 
8.089e-003 8.173e+007 2.648e+013 1.000e+004 4.546e-004 7.520e-003 
8.090e-003 8.181e+007 2.650e+013 1.000e+004 3.198e-004 7.522e-003 
8.092e-003 8.184e+007 2.652e+013 1.000e+004 1.525e-003 7.523e-003 
8.094e-003 8.188e+007 2.655e+013 1.000e+004 9.949e-004 7.525e-003 
8.096e-003 8.190e+007 2.657e+013 1.000e+004 1.533e-003 7.527e-003 
8.098e-003 8.192e+007 2.658e+013 1.000e+004 1.099e-003 7.529e-003 
8.100e-003 8.193e+007 2.658e+013 1.000e+004 1.211e-003 7.530e-003 
8.102e-003 8.194e+007 2.661e+013 1.000e+004 2.263e-003 7.532e-003 
8.104e-003 8.196e+007 2.664e+013 1.000e+004 3.454e-003 7.534e-003 
8.106e-003 8.199e+007 2.666e+013 1.000e+004 1.253e-003 7.536e-003 
8.107e-003 8.202e+007 2.669e+013 1.000e+004 3.188e-004 7.537e-003 
8.109e-003 8.206e+007 2.672e+013 1.000e+004 1.039e-003 7.539e-003 
8.111e-003 8.209e+007 2.674e+013 1.000e+004 2.657e-003 7.541e-003 
8.113e-003 8.212e+007 2.676e+013 1.000e+004 3.372e-005 7.542e-003 
8.115e-003 8.214e+007 2.679e+013 1.000e+004 1.091e-005 7.544e-003 
8.117e-003 8.217e+007 2.682e+013 1.000e+004 1.064e-003 7.546e-003 
8.119e-003 8.219e+007 2.684e+013 1.000e+004 8.740e-005 7.547e-003 
8.121e-003 8.222e+007 2.688e+013 1.000e+004 9.556e-004 7.549e-003 
8.123e-003 8.223e+007 2.691e+013 1.000e+004 7.717e-004 7.551e-003 
8.124e-003 8.223e+007 2.695e+013 1.000e+004 3.007e-003 7.553e-003 
8.126e-003 8.224e+007 2.699e+013 1.000e+004 1.431e-004 7.555e-003 
8.128e-003 8.225e+007 2.703e+013 1.000e+004 5.865e-004 7.556e-003 
8.130e-003 8.226e+007 2.707e+013 1.000e+004 1.417e-003 7.558e-003 
8.132e-003 8.225e+007 2.709e+013 1.000e+004 3.099e-003 7.560e-003 
8.134e-003 8.223e+007 2.713e+013 1.000e+004 2.287e-004 7.562e-003 
8.136e-003 8.222e+007 2.717e+013 1.000e+004 9.817e-004 7.564e-003 
8.138e-003 8.216e+007 2.716e+013 1.000e+004 2.136e-003 7.566e-003 
8.139e-003 8.207e+007 2.714e+013 1.000e+004 3.009e-003 7.569e-003 
8.141e-003 8.197e+007 2.714e+013 1.000e+004 9.160e-004 7.571e-003 
8.143e-003 8.189e+007 2.715e+013 1.000e+004 1.227e-003 7.574e-003 
8.145e-003 8.180e+007 2.719e+013 1.000e+004 2.697e-003 7.576e-003 
8.147e-003 8.170e+007 2.722e+013 1.000e+004 3.342e-003 7.579e-003 
8.149e-003 8.161e+007 2.725e+013 1.000e+004 1.313e-004 7.581e-003 
8.151e-003 8.153e+007 2.729e+013 1.000e+004 1.250e-003 7.584e-003 
8.153e-003 8.144e+007 2.733e+013 1.000e+004 3.097e-003 7.586e-003 
8.155e-003 8.135e+007 2.737e+013 1.000e+004 2.749e-003 7.589e-003 
8.156e-003 8.126e+007 2.740e+013 1.000e+004 2.195e-003 7.591e-003 
8.158e-003 8.114e+007 2.744e+013 1.000e+004 3.003e-003 7.594e-003 
8.160e-003 8.102e+007 2.748e+013 1.000e+004 2.823e-003 7.597e-003 
8.162e-003 8.090e+007 2.752e+013 1.000e+004 2.134e-003 7.600e-003 
8.164e-003 8.080e+007 2.756e+013 1.000e+004 1.725e-003 7.602e-003 
8.166e-003 8.070e+007 2.759e+013 1.000e+004 2.112e-003 7.605e-003 
8.168e-003 8.060e+007 2.763e+013 1.000e+004 2.727e-003 7.607e-003 
8.170e-003 8.049e+007 2.766e+013 1.000e+004 2.568e-003 7.610e-003 
8.172e-003 8.039e+007 2.770e+013 1.000e+004 1.201e-003 7.613e-003 
8.174e-003 8.030e+007 2.772e+013 1.000e+004 2.069e-003 7.615e-003 
8.176e-003 8.021e+007 2.773e+013 1.000e+004 2.035e-003 7.618e-003 
8.177e-003 8.013e+007 2.775e+013 1.000e+004 1.588e-003 7.620e-003 
8.179e-003 8.006e+007 2.776e+013 1.000e+004 1.761e-003 7.623e-003 
8.181e-003 7.997e+007 2.767e+013 1.000e+004 2.141e-003 7.625e-003 
8.183e-003 7.991e+007 2.764e+013 1.000e+004 1.707e-003 7.628e-003 
8.185e-003 7.987e+007 2.764e+013 1.000e+004 3.366e-003 7.630e-003 
8.187e-003 7.983e+007 2.765e+013 1.000e+004 8.738e-004 7.632e-003 
8.189e-003 7.979e+007 2.767e+013 1.000e+004 5.263e-004 7.634e-003 
8.191e-003 7.976e+007 2.770e+013 1.000e+004 1.995e-003 7.636e-003 
8.193e-003 7.972e+007 2.773e+013 1.000e+004 3.256e-003 7.638e-003 
8.195e-003 7.966e+007 2.776e+013 1.000e+004 5.389e-004 7.641e-003 
8.197e-003 7.961e+007 2.780e+013 1.000e+004 1.285e-003 7.643e-003 
8.199e-003 7.955e+007 2.783e+013 1.000e+004 2.373e-003 7.645e-003 
8.200e-003 7.946e+007 2.787e+013 1.000e+004 3.697e-003 7.648e-003 
8.202e-003 7.937e+007 2.788e+013 1.000e+004 1.081e-003 7.650e-003 
8.204e-003 7.927e+007 2.789e+013 1.000e+004 7.527e-004 7.653e-003 
8.206e-003 7.916e+007 2.790e+013 1.000e+004 3.514e-003 7.656e-003 
8.208e-003 7.901e+007 2.788e+013 1.000e+004 1.241e-003 7.659e-003 
8.210e-003 7.882e+007 2.785e+013 1.000e+004 3.348e-003 7.662e-003 
8.212e-003 7.862e+007 2.785e+013 1.000e+004 3.892e-003 7.665e-003 
8.214e-003 7.839e+007 2.786e+013 1.000e+004 5.351e-003 7.669e-003 
8.216e-003 7.808e+007 2.770e+013 1.000e+004 2.971e-003 7.673e-003 
8.218e-003 7.776e+007 2.757e+013 1.000e+004 3.873e-003 7.677e-003 
8.220e-003 7.748e+007 2.753e+013 1.000e+004 4.570e-003 7.681e-003 
8.221e-003 7.721e+007 2.746e+013 1.000e+004 4.370e-003 7.684e-003 
8.223e-003 7.700e+007 2.742e+013 1.000e+004 4.765e-004 7.688e-003 
8.225e-003 7.686e+007 2.739e+013 1.000e+004 1.144e-003 7.691e-003 
8.227e-003 7.679e+007 2.737e+013 1.000e+004 1.177e-003 7.693e-003 
8.229e-003 7.675e+007 2.736e+013 1.000e+004 1.735e-003 7.695e-003 
8.231e-003 7.673e+007 2.736e+013 1.000e+004 3.932e-004 7.697e-003 
8.233e-003 7.672e+007 2.735e+013 1.000e+004 9.855e-004 7.699e-003 
8.235e-003 7.670e+007 2.735e+013 1.000e+004 1.867e-003 7.701e-003 
8.237e-003 7.667e+007 2.736e+013 1.000e+004 1.945e-003 7.703e-003 
8.239e-003 7.665e+007 2.738e+013 1.000e+004 1.239e-003 7.705e-003 
8.240e-003 7.664e+007 2.740e+013 1.000e+004 1.685e-003 7.707e-003 
8.242e-003 7.662e+007 2.743e+013 1.000e+004 1.501e-003 7.709e-003 
8.244e-003 7.661e+007 2.746e+013 1.000e+004 8.799e-004 7.711e-003 
8.246e-003 7.659e+007 2.750e+013 1.000e+004 6.451e-004 7.713e-003 
8.248e-003 7.658e+007 2.753e+013 1.000e+004 1.074e-003 7.715e-003 
8.250e-003 7.658e+007 2.757e+013 1.000e+004 1.981e-003 7.717e-003 
8.252e-003 7.658e+007 2.761e+013 1.000e+004 1.652e-003 7.719e-003 
8.254e-003 7.658e+007 2.766e+013 1.000e+004 1.556e-003 7.721e-003 
8.256e-003 7.659e+007 2.770e+013 1.000e+004 9.496e-004 7.723e-003 
8.257e-003 7.660e+007 2.774e+013 1.000e+004 2.506e-003 7.724e-003 
8.259e-003 7.662e+007 2.778e+013 1.000e+004 3.395e-003 7.726e-003 
8.261e-003 7.665e+007 2.783e+013 1.000e+004 1.117e-003 7.728e-003 
8.263e-003 7.669e+007 2.786e+013 1.000e+004 3.869e-004 7.729e-003 
8.265e-003 7.675e+007 2.791e+013 1.000e+004 1.017e-003 7.731e-003 
8.267e-003 7.679e+007 2.791e+013 1.000e+004 2.599e-003 7.733e-003 
8.269e-003 7.681e+007 2.792e+013 1.000e+004 2.708e-004 7.734e-003 
8.271e-003 7.683e+007 2.790e+013 1.000e+004 4.767e-004 7.736e-003 
8.273e-003 7.684e+007 2.787e+013 1.000e+004 2.101e-003 7.738e-003 
8.274e-003 7.683e+007 2.788e+013 1.000e+004 2.848e-003 7.740e-003 
8.276e-003 7.681e+007 2.789e+013 1.000e+004 8.916e-004 7.742e-003 
8.278e-003 7.679e+007 2.792e+013 1.000e+004 3.842e-005 7.744e-003 
8.280e-003 7.676e+007 2.794e+013 1.000e+004 1.704e-003 7.746e-003 
8.282e-003 7.672e+007 2.797e+013 1.000e+004 3.919e-003 7.748e-003 
8.284e-003 7.662e+007 2.789e+013 1.000e+004 1.668e-003 7.751e-003 
8.286e-003 7.659e+007 2.789e+013 1.000e+004 1.706e-003 7.753e-003 
8.288e-003 7.659e+007 2.789e+013 1.000e+004 2.912e-003 7.755e-003 
8.290e-003 7.660e+007 2.786e+013 1.000e+004 1.277e-003 7.757e-003 
8.292e-003 7.662e+007 2.780e+013 1.000e+004 5.820e-004 7.758e-003 
8.293e-003 7.663e+007 2.776e+013 1.000e+004 1.116e-003 7.760e-003 
8.295e-003 7.660e+007 2.775e+013 1.000e+004 2.542e-003 7.762e-003 
8.297e-003 7.654e+007 2.772e+013 1.000e+004 2.244e-004 7.765e-003 
8.299e-003 7.644e+007 2.764e+013 1.000e+004 2.256e-003 7.767e-003 
8.301e-003 7.635e+007 2.762e+013 1.000e+004 2.426e-003 7.770e-003 
8.303e-003 7.625e+007 2.758e+013 1.000e+004 3.182e-003 7.772e-003 
8.305e-003 7.618e+007 2.756e+013 1.000e+004 3.944e-004 7.775e-003 
8.307e-003 7.611e+007 2.756e+013 1.000e+004 1.117e-003 7.777e-003 
8.309e-003 7.607e+007 2.756e+013 1.000e+004 2.252e-003 7.779e-003 
8.311e-003 7.600e+007 2.757e+013 1.000e+004 2.753e-003 7.782e-003 
8.312e-003 7.593e+007 2.757e+013 1.000e+004 1.417e-003 7.784e-003 
8.314e-003 7.587e+007 2.757e+013 1.000e+004 2.429e-003 7.786e-003 
8.316e-003 7.580e+007 2.758e+013 1.000e+004 2.212e-003 7.789e-003 
8.318e-003 7.572e+007 2.758e+013 1.000e+004 2.281e-003 7.791e-003 
8.320e-003 7.566e+007 2.759e+013 1.000e+004 1.446e-003 7.794e-003 
8.322e-003 7.560e+007 2.761e+013 1.000e+004 2.068e-003 7.796e-003 
8.324e-003 7.555e+007 2.763e+013 1.000e+004 1.937e-003 7.798e-003 
8.326e-003 7.550e+007 2.744e+013 1.000e+004 2.517e-003 7.800e-003 
8.328e-003 7.540e+007 2.717e+013 1.000e+004 8.619e-003 7.803e-003 
8.330e-003 7.533e+007 2.720e+013 1.000e+004 7.995e-003 7.805e-003 
8.332e-003 7.528e+007 2.722e+013 1.000e+004 9.625e-003 7.808e-003 
8.334e-003 7.522e+007 2.724e+013 1.000e+004 9.992e-003 7.810e-003 
8.336e-003 7.515e+007 2.726e+013 1.000e+004 8.486e-003 7.813e-003 
8.338e-003 7.510e+007 2.728e+013 1.000e+004 7.326e-003 7.815e-003 
8.340e-003 7.505e+007 2.731e+013 1.000e+004 9.313e-003 7.818e-003 
8.342e-003 7.502e+007 2.734e+013 1.000e+004 9.416e-003 7.820e-003 
8.344e-003 7.499e+007 2.737e+013 1.000e+004 7.885e-003 7.822e-003 
8.347e-003 7.497e+007 2.736e+013 1.000e+004 7.431e-003 7.825e-003 
8.349e-003 7.494e+007 2.737e+013 1.000e+004 9.100e-003 7.827e-003 
8.351e-003 7.495e+007 2.738e+013 1.000e+004 9.135e-003 7.829e-003 
8.353e-003 7.497e+007 2.740e+013 1.000e+004 7.265e-003 7.831e-003 
8.355e-003 7.501e+007 2.742e+013 1.000e+004 6.886e-003 7.833e-003 
8.357e-003 7.507e+007 2.743e+013 1.000e+004 7.742e-003 7.834e-003 
8.359e-003 7.514e+007 2.742e+013 1.000e+004 6.621e-003 7.836e-003 
8.361e-003 7.520e+007 2.743e+013 1.000e+004 7.745e-003 7.838e-003 
8.363e-003 7.527e+007 2.746e+013 1.000e+004 7.015e-003 7.839e-003 
8.365e-003 7.537e+007 2.747e+013 1.000e+004 7.570e-003 7.841e-003 
8.367e-003 7.545e+007 2.749e+013 1.000e+004 6.254e-003 7.842e-003 
8.369e-003 7.549e+007 2.751e+013 1.000e+004 8.735e-003 7.844e-003 
8.371e-003 7.553e+007 2.753e+013 1.000e+004 1.288e-002 7.845e-003 
8.372e-003 7.553e+007 2.738e+013 1.000e+004 9.912e-003 7.847e-003 
8.374e-003 7.555e+007 2.733e+013 1.000e+004 1.333e-002 7.848e-003 
8.376e-003 7.558e+007 2.731e+013 1.000e+004 1.275e-002 7.850e-003 
8.378e-003 7.561e+007 2.731e+013 1.000e+004 1.441e-002 7.851e-003 
8.379e-003 7.567e+007 2.732e+013 1.000e+004 9.995e-003 7.853e-003 
8.381e-003 7.572e+007 2.733e+013 1.000e+004 1.323e-002 7.854e-003 
8.383e-003 7.575e+007 2.727e+013 1.000e+004 1.250e-002 7.856e-003 
8.385e-003 7.579e+007 2.728e+013 1.000e+004 1.530e-002 7.857e-003 
8.386e-003 7.586e+007 2.729e+013 1.000e+004 1.017e-002 7.858e-003 
8.388e-003 7.594e+007 2.731e+013 1.000e+004 1.484e-002 7.859e-003 
8.390e-003 7.602e+007 2.733e+013 1.000e+004 1.269e-002 7.861e-003 
8.391e-003 7.610e+007 2.736e+013 1.000e+004 1.399e-002 7.862e-003 
8.393e-003 7.618e+007 2.738e+013 1.000e+004 1.087e-002 7.863e-003 
8.395e-003 7.626e+007 2.740e+013 1.000e+004 1.123e-002 7.864e-003 
8.397e-003 7.634e+007 2.742e+013 1.000e+004 1.372e-002 7.865e-003 
8.398e-003 7.641e+007 2.743e+013 1.000e+004 1.513e-002 7.866e-003 
8.400e-003 7.647e+007 2.745e+013 1.000e+004 1.187e-002 7.868e-003 
8.402e-003 7.653e+007 2.748e+013 1.000e+004 9.725e-003 7.869e-003 
8.403e-003 7.660e+007 2.750e+013 1.000e+004 1.474e-002 7.870e-003 
8.405e-003 7.667e+007 2.752e+013 1.000e+004 1.631e-002 7.871e-003 
8.407e-003 7.674e+007 2.754e+013 1.000e+004 1.219e-002 7.872e-003 
8.408e-003 7.682e+007 2.756e+013 1.000e+004 9.894e-003 7.873e-003 
8.410e-003 7.691e+007 2.758e+013 1.000e+004 1.393e-002 7.874e-003 
8.411e-003 7.700e+007 2.759e+013 1.000e+004 1.510e-002 7.875e-003 
8.413e-003 7.710e+007 2.762e+013 1.000e+004 1.174e-002 7.876e-003 
8.415e-003 7.719e+007 2.763e+013 1.000e+004 9.717e-003 7.877e-003 
8.416e-003 7.731e+007 2.764e+013 1.000e+004 1.452e-002 7.878e-003 
8.418e-003 7.742e+007 2.767e+013 1.000e+004 1.540e-002 7.879e-003 
8.419e-003 7.755e+007 2.769e+013 1.000e+004 1.173e-002 7.880e-003 
8.421e-003 7.767e+007 2.772e+013 1.000e+004 1.035e-002 7.881e-003 
8.423e-003 7.779e+007 2.773e+013 1.000e+004 1.340e-002 7.881e-003 
8.424e-003 7.791e+007 2.775e+013 1.000e+004 9.335e-003 7.882e-003 
8.426e-003 7.803e+007 2.777e+013 1.000e+004 1.299e-002 7.883e-003 
8.428e-003 7.815e+007 2.779e+013 1.000e+004 1.197e-002 7.884e-003 
8.429e-003 7.827e+007 2.781e+013 1.000e+004 1.342e-002 7.884e-003 
8.431e-003 7.839e+007 2.784e+013 1.000e+004 9.189e-003 7.885e-003 
8.432e-003 7.850e+007 2.785e+013 1.000e+004 1.226e-002 7.886e-003 
8.434e-003 7.859e+007 2.786e+013 1.000e+004 1.204e-002 7.887e-003 
8.436e-003 7.868e+007 2.788e+013 1.000e+004 1.379e-002 7.888e-003 
8.437e-003 7.877e+007 2.791e+013 1.000e+004 1.054e-002 7.889e-003 
8.439e-003 7.879e+007 2.787e+013 1.000e+004 1.127e-002 7.890e-003 
8.440e-003 7.879e+007 2.785e+013 1.000e+004 1.389e-002 7.892e-003 
8.442e-003 7.875e+007 2.785e+013 1.000e+004 1.573e-002 7.894e-003 
8.444e-003 7.879e+007 2.786e+013 1.000e+004 1.081e-002 7.895e-003 
8.445e-003 7.887e+007 2.750e+013 1.000e+004 1.430e-002 7.896e-003 
8.447e-003 7.895e+007 2.744e+013 1.000e+004 1.355e-002 7.898e-003 
8.449e-003 7.905e+007 2.740e+013 1.000e+004 1.341e-002 7.898e-003 
8.450e-003 7.919e+007 2.736e+013 1.000e+004 1.039e-002 7.899e-003 
8.452e-003 7.934e+007 2.736e+013 1.000e+004 1.043e-002 7.900e-003 
8.453e-003 7.950e+007 2.736e+013 1.000e+004 1.329e-002 7.900e-003 
8.455e-003 7.965e+007 2.737e+013 1.000e+004 1.445e-002 7.901e-003 
8.457e-003 7.980e+007 2.738e+013 1.000e+004 1.100e-002 7.901e-003 
8.458e-003 7.995e+007 2.738e+013 1.000e+004 1.068e-002 7.902e-003 
8.460e-003 8.009e+007 2.739e+013 1.000e+004 1.339e-002 7.903e-003 
8.462e-003 8.022e+007 2.740e+013 1.000e+004 1.488e-002 7.903e-003 
8.463e-003 8.035e+007 2.742e+013 1.000e+004 1.114e-002 7.904e-003 
8.465e-003 8.047e+007 2.744e+013 1.000e+004 1.079e-002 7.905e-003 
8.466e-003 8.058e+007 2.745e+013 1.000e+004 1.425e-002 7.906e-003 
8.468e-003 8.069e+007 2.746e+013 1.000e+004 1.578e-002 7.906e-003 
8.470e-003 8.076e+007 2.746e+013 1.000e+004 1.251e-002 7.908e-003 
8.471e-003 8.084e+007 2.747e+013 1.000e+004 1.033e-002 7.909e-003 
8.473e-003 8.093e+007 2.749e+013 1.000e+004 1.487e-002 7.910e-003 
8.474e-003 8.103e+007 2.752e+013 1.000e+004 1.621e-002 7.911e-003 
8.476e-003 8.112e+007 2.754e+013 1.000e+004 1.269e-002 7.911e-003 
8.477e-003 8.122e+007 2.756e+013 1.000e+004 1.060e-002 7.912e-003 
8.479e-003 8.131e+007 2.758e+013 1.000e+004 1.358e-002 7.913e-003 
8.481e-003 8.141e+007 2.760e+013 1.000e+004 1.563e-002 7.914e-003 
8.482e-003 8.150e+007 2.762e+013 1.000e+004 1.236e-002 7.915e-003 
8.484e-003 8.160e+007 2.765e+013 1.000e+004 1.148e-002 7.916e-003 
8.485e-003 8.169e+007 2.767e+013 1.000e+004 1.447e-002 7.917e-003 
8.487e-003 8.178e+007 2.769e+013 1.000e+004 9.963e-003 7.918e-003 
8.488e-003 8.187e+007 2.771e+013 1.000e+004 1.000e-002 7.919e-003 
8.490e-003 8.196e+007 2.772e+013 1.000e+004 1.230e-002 7.920e-003 
8.491e-003 8.204e+007 2.774e+013 1.000e+004 1.463e-002 7.921e-003 
8.493e-003 8.212e+007 2.777e+013 1.000e+004 1.044e-002 7.922e-003 
8.495e-003 8.218e+007 2.777e+013 1.000e+004 1.367e-002 7.923e-003 
8.496e-003 8.226e+007 2.776e+013 1.000e+004 1.262e-002 7.924e-003 
8.498e-003 8.234e+007 2.779e+013 1.000e+004 1.484e-002 7.925e-003 
8.499e-003 8.241e+007 2.779e+013 1.000e+004 1.045e-002 7.926e-003 
8.501e-003 8.249e+007 2.780e+013 1.000e+004 1.400e-002 7.927e-003 
8.503e-003 8.256e+007 2.783e+013 1.000e+004 1.311e-002 7.928e-003 
8.504e-003 8.265e+007 2.785e+013 1.000e+004 1.512e-002 7.929e-003 
8.506e-003 8.273e+007 2.781e+013 1.000e+004 1.180e-002 7.930e-003 
8.507e-003 8.280e+007 2.782e+013 1.000e+004 1.088e-002 7.931e-003 
8.509e-003 8.286e+007 2.783e+013 1.000e+004 1.451e-002 7.932e-003 
8.510e-003 8.292e+007 2.785e+013 1.000e+004 1.523e-002 7.934e-003 
8.512e-003 8.300e+007 2.788e+013 1.000e+004 1.229e-002 7.935e-003 
8.514e-003 8.308e+007 2.790e+013 1.000e+004 1.092e-002 7.936e-003 
8.515e-003 8.316e+007 2.792e+013 1.000e+004 1.440e-002 7.937e-003 
8.517e-003 8.325e+007 2.794e+013 1.000e+004 1.535e-002 7.938e-003 
8.518e-003 8.334e+007 2.796e+013 1.000e+004 1.226e-002 7.939e-003 
8.520e-003 8.342e+007 2.798e+013 1.000e+004 1.078e-002 7.939e-003 
8.521e-003 8.351e+007 2.798e+013 1.000e+004 1.474e-002 7.940e-003 
8.523e-003 8.360e+007 2.800e+013 1.000e+004 1.574e-002 7.941e-003 
8.525e-003 8.370e+007 2.803e+013 1.000e+004 1.222e-002 7.942e-003 
8.526e-003 8.377e+007 2.805e+013 1.000e+004 1.019e-002 7.944e-003 
8.528e-003 8.385e+007 2.807e+013 1.000e+004 1.542e-002 7.945e-003 
8.529e-003 8.392e+007 2.810e+013 1.000e+004 1.665e-002 7.946e-003 
8.531e-003 8.398e+007 2.810e+013 1.000e+004 1.337e-002 7.947e-003 
8.533e-003 8.403e+007 2.814e+013 1.000e+004 1.189e-002 7.948e-003 
8.534e-003 8.410e+007 2.817e+013 1.000e+004 1.560e-002 7.949e-003 
8.536e-003 8.418e+007 2.820e+013 1.000e+004 1.617e-002 7.950e-003 
8.537e-003 8.426e+007 2.822e+013 1.000e+004 1.300e-002 7.951e-003 
8.539e-003 8.434e+007 2.825e+013 1.000e+004 1.188e-002 7.952e-003 
8.540e-003 8.441e+007 2.823e+013 1.000e+004 1.407e-002 7.953e-003 
8.542e-003 8.449e+007 2.825e+013 1.000e+004 1.700e-002 7.954e-003 
8.543e-003 8.457e+007 2.825e+013 1.000e+004 1.282e-002 7.955e-003 
8.545e-003 8.466e+007 2.825e+013 1.000e+004 1.227e-002 7.956e-003 
8.546e-003 8.475e+007 2.825e+013 1.000e+004 1.426e-002 7.957e-003 
8.548e-003 8.483e+007 2.825e+013 1.000e+004 1.712e-002 7.958e-003 
8.550e-003 8.488e+007 2.825e+013 1.000e+004 1.405e-002 7.959e-003 
8.551e-003 8.492e+007 2.827e+013 1.000e+004 1.285e-002 7.961e-003 
8.553e-003 8.496e+007 2.830e+013 1.000e+004 1.541e-002 7.962e-003 
8.554e-003 8.500e+007 2.832e+013 1.000e+004 1.097e-002 7.963e-003 
8.556e-003 8.505e+007 2.835e+013 1.000e+004 1.403e-002 7.964e-003 
8.557e-003 8.509e+007 2.838e+013 1.000e+004 1.399e-002 7.966e-003 
8.559e-003 8.513e+007 2.841e+013 1.000e+004 1.467e-002 7.967e-003 
8.561e-003 8.518e+007 2.844e+013 1.000e+004 1.138e-002 7.968e-003 
8.562e-003 8.524e+007 2.847e+013 1.000e+004 1.012e-002 7.969e-003 
8.564e-003 8.529e+007 2.849e+013 1.000e+004 1.351e-002 7.970e-003 
8.565e-003 8.534e+007 2.852e+013 1.000e+004 1.455e-002 7.972e-003 
8.567e-003 8.539e+007 2.855e+013 1.000e+004 1.170e-002 7.973e-003 
8.568e-003 8.544e+007 2.853e+013 1.000e+004 1.070e-002 7.974e-003 
8.570e-003 8.544e+007 2.849e+013 1.000e+004 1.509e-002 7.976e-003 
8.572e-003 8.545e+007 2.848e+013 1.000e+004 1.557e-002 7.977e-003 
8.573e-003 8.547e+007 2.848e+013 1.000e+004 1.200e-002 7.979e-003 
8.575e-003 8.551e+007 2.848e+013 1.000e+004 1.063e-002 7.980e-003 
8.576e-003 8.553e+007 2.848e+013 1.000e+004 1.480e-002 7.981e-003 
8.578e-003 8.554e+007 2.850e+013 1.000e+004 1.560e-002 7.983e-003 
8.579e-003 8.555e+007 2.846e+013 1.000e+004 1.256e-002 7.984e-003 
8.581e-003 8.558e+007 2.845e+013 1.000e+004 1.017e-002 7.986e-003 
8.582e-003 8.560e+007 2.842e+013 1.000e+004 1.554e-002 7.987e-003 
8.584e-003 8.563e+007 2.844e+013 1.000e+004 1.588e-002 7.988e-003 
8.586e-003 8.566e+007 2.846e+013 1.000e+004 1.236e-002 7.990e-003 
8.587e-003 8.569e+007 2.849e+013 1.000e+004 1.031e-002 7.991e-003 
8.589e-003 8.572e+007 2.852e+013 1.000e+004 1.534e-002 7.992e-003 
8.590e-003 8.574e+007 2.856e+013 1.000e+004 1.590e-002 7.994e-003 
8.592e-003 8.577e+007 2.859e+013 1.000e+004 1.282e-002 7.995e-003 
8.593e-003 8.581e+007 2.862e+013 1.000e+004 1.155e-002 7.996e-003 
8.595e-003 8.583e+007 2.865e+013 1.000e+004 1.552e-002 7.998e-003 
8.596e-003 8.586e+007 2.868e+013 1.000e+004 1.647e-002 7.999e-003 
8.598e-003 8.589e+007 2.871e+013 1.000e+004 1.305e-002 8.001e-003 
8.599e-003 8.592e+007 2.874e+013 1.000e+004 1.170e-002 8.002e-003 
8.601e-003 8.595e+007 2.875e+013 1.000e+004 1.347e-002 8.003e-003 
8.603e-003 8.598e+007 2.876e+013 1.000e+004 1.607e-002 8.004e-003 
8.604e-003 8.601e+007 2.878e+013 1.000e+004 1.344e-002 8.006e-003 
8.606e-003 8.602e+007 2.878e+013 1.000e+004 1.277e-002 8.007e-003 
8.607e-003 8.604e+007 2.878e+013 1.000e+004 1.379e-002 8.009e-003 
8.609e-003 8.607e+007 2.878e+013 1.000e+004 1.703e-002 8.010e-003 
8.610e-003 8.610e+007 2.880e+013 1.000e+004 1.307e-002 8.011e-003 
8.612e-003 8.616e+007 2.882e+013 1.000e+004 1.226e-002 8.012e-003 
8.613e-003 8.622e+007 2.883e+013 1.000e+004 1.367e-002 8.014e-003 
8.615e-003 8.628e+007 2.885e+013 1.000e+004 1.019e-002 8.015e-003 
8.616e-003 8.635e+007 2.887e+013 1.000e+004 1.269e-002 8.016e-003 
8.618e-003 8.642e+007 2.889e+013 1.000e+004 1.290e-002 8.017e-003 
8.619e-003 8.649e+007 2.891e+013 1.000e+004 1.385e-002 8.018e-003 
8.621e-003 8.651e+007 2.891e+013 1.000e+004 1.150e-002 8.019e-003 
8.623e-003 8.654e+007 2.890e+013 1.000e+004 9.590e-003 8.021e-003 
8.624e-003 8.660e+007 2.891e+013 1.000e+004 1.270e-002 8.022e-003 
8.626e-003 8.667e+007 2.893e+013 1.000e+004 1.380e-002 8.023e-003 
8.627e-003 8.674e+007 2.894e+013 1.000e+004 1.056e-002 8.024e-003 
8.629e-003 8.681e+007 2.895e+013 1.000e+004 8.999e-003 8.025e-003 
8.630e-003 8.688e+007 2.896e+013 1.000e+004 1.308e-002 8.026e-003 
8.632e-003 8.695e+007 2.897e+013 1.000e+004 1.359e-002 8.027e-003 
8.633e-003 8.702e+007 2.898e+013 1.000e+004 1.088e-002 8.028e-003 
8.635e-003 8.711e+007 2.897e+013 1.000e+004 9.146e-003 8.029e-003 
8.636e-003 8.718e+007 2.897e+013 1.000e+004 1.315e-002 8.030e-003 
8.638e-003 8.726e+007 2.896e+013 1.000e+004 1.403e-002 8.031e-003 
8.639e-003 8.735e+007 2.895e+013 1.000e+004 1.102e-002 8.032e-003 
8.641e-003 8.741e+007 2.893e+013 1.000e+004 9.793e-003 8.033e-003 
8.643e-003 8.746e+007 2.892e+013 1.000e+004 1.411e-002 8.034e-003 
8.644e-003 8.751e+007 2.893e+013 1.000e+004 1.449e-002 8.035e-003 
8.646e-003 8.756e+007 2.895e+013 1.000e+004 1.160e-002 8.037e-003 
8.647e-003 8.761e+007 2.897e+013 1.000e+004 9.598e-003 8.038e-003 
8.649e-003 8.767e+007 2.899e+013 1.000e+004 1.432e-002 8.039e-003 
8.650e-003 8.773e+007 2.901e+013 1.000e+004 1.521e-002 8.040e-003 
8.652e-003 8.778e+007 2.901e+013 1.000e+004 1.184e-002 8.041e-003 
8.653e-003 8.784e+007 2.902e+013 1.000e+004 9.869e-003 8.042e-003 
8.655e-003 8.790e+007 2.903e+013 1.000e+004 1.440e-002 8.044e-003 
8.656e-003 8.796e+007 2.905e+013 1.000e+004 1.561e-002 8.045e-003 
8.658e-003 8.802e+007 2.907e+013 1.000e+004 1.257e-002 8.046e-003 
8.660e-003 8.804e+007 2.908e+013 1.000e+004 1.167e-002 8.047e-003 
8.661e-003 8.806e+007 2.911e+013 1.000e+004 1.516e-002 8.049e-003 
8.663e-003 8.808e+007 2.913e+013 1.000e+004 1.694e-002 8.050e-003 
8.664e-003 8.810e+007 2.915e+013 1.000e+004 1.312e-002 8.052e-003 
8.666e-003 8.811e+007 2.917e+013 1.000e+004 1.242e-002 8.053e-003 
8.667e-003 8.813e+007 2.920e+013 1.000e+004 1.360e-002 8.054e-003 
8.669e-003 8.814e+007 2.922e+013 1.000e+004 1.694e-002 8.056e-003 
8.670e-003 8.815e+007 2.925e+013 1.000e+004 1.337e-002 8.057e-003 
8.672e-003 8.817e+007 2.927e+013 1.000e+004 1.274e-002 8.059e-003 
8.673e-003 8.820e+007 2.930e+013 1.000e+004 1.384e-002 8.060e-003 
8.675e-003 8.821e+007 2.932e+013 1.000e+004 1.720e-002 8.062e-003 
8.676e-003 8.821e+007 2.934e+013 1.000e+004 1.264e-002 8.063e-003 
8.678e-003 8.822e+007 2.937e+013 1.000e+004 1.234e-002 8.065e-003 
8.680e-003 8.822e+007 2.938e+013 1.000e+004 1.382e-002 8.066e-003 
8.681e-003 8.823e+007 2.940e+013 1.000e+004 1.074e-002 8.067e-003 
8.683e-003 8.826e+007 2.942e+013 1.000e+004 1.310e-002 8.069e-003 
8.684e-003 8.828e+007 2.944e+013 1.000e+004 1.298e-002 8.070e-003 
8.686e-003 8.830e+007 2.946e+013 1.000e+004 1.426e-002 8.072e-003 
8.687e-003 8.833e+007 2.949e+013 1.000e+004 1.097e-002 8.073e-003 
8.689e-003 8.836e+007 2.951e+013 1.000e+004 1.004e-002 8.074e-003 
8.690e-003 8.840e+007 2.953e+013 1.000e+004 1.310e-002 8.076e-003 
8.692e-003 8.843e+007 2.956e+013 1.000e+004 1.439e-002 8.077e-003 
8.693e-003 8.846e+007 2.958e+013 1.000e+004 1.156e-002 8.078e-003 
8.695e-003 8.848e+007 2.961e+013 1.000e+004 1.036e-002 8.080e-003 
8.696e-003 8.850e+007 2.964e+013 1.000e+004 1.384e-002 8.081e-003 
8.698e-003 8.850e+007 2.967e+013 1.000e+004 1.525e-002 8.083e-003 
8.700e-003 8.850e+007 2.970e+013 1.000e+004 1.200e-002 8.084e-003 
8.701e-003 8.849e+007 2.973e+013 1.000e+004 1.126e-002 8.086e-003 
8.703e-003 8.848e+007 2.975e+013 1.000e+004 1.443e-002 8.087e-003 
8.704e-003 8.845e+007 2.979e+013 1.000e+004 1.565e-002 8.089e-003 
8.706e-003 8.842e+007 2.982e+013 1.000e+004 1.262e-002 8.091e-003 
8.707e-003 8.840e+007 2.984e+013 1.000e+004 1.072e-002 8.093e-003 
8.709e-003 8.838e+007 2.988e+013 1.000e+004 1.468e-002 8.094e-003 
8.710e-003 8.838e+007 2.990e+013 1.000e+004 1.585e-002 8.096e-003 
8.712e-003 8.837e+007 2.986e+013 1.000e+004 1.306e-002 8.097e-003 
8.714e-003 8.837e+007 2.981e+013 1.000e+004 1.046e-002 8.099e-003 
8.715e-003 8.836e+007 2.976e+013 1.000e+004 1.571e-002 8.101e-003 
8.717e-003 8.834e+007 2.971e+013 1.000e+004 1.713e-002 8.102e-003 
8.718e-003 8.829e+007 2.966e+013 1.000e+004 1.351e-002 8.104e-003 
8.720e-003 8.825e+007 2.966e+013 1.000e+004 1.105e-002 8.106e-003 
8.721e-003 8.821e+007 2.967e+013 1.000e+004 1.606e-002 8.108e-003 
8.723e-003 8.817e+007 2.969e+013 1.000e+004 1.759e-002 8.110e-003 
8.724e-003 8.811e+007 2.969e+013 1.000e+004 1.441e-002 8.112e-003 
8.726e-003 8.805e+007 2.971e+013 1.000e+004 1.294e-002 8.114e-003 
8.727e-003 8.799e+007 2.974e+013 1.000e+004 1.653e-002 8.116e-003 
8.729e-003 8.793e+007 2.976e+013 1.000e+004 1.746e-002 8.118e-003 
8.731e-003 8.787e+007 2.978e+013 1.000e+004 1.421e-002 8.120e-003 
8.732e-003 8.779e+007 2.940e+013 1.000e+004 1.320e-002 8.122e-003 
8.734e-003 8.771e+007 2.945e+013 1.000e+004 1.558e-002 8.124e-003 
8.735e-003 8.760e+007 2.950e+013 1.000e+004 1.847e-002 8.126e-003 
8.737e-003 8.753e+007 2.953e+013 1.000e+004 1.476e-002 8.128e-003 
8.738e-003 8.740e+007 2.938e+013 1.000e+004 1.472e-002 8.131e-003 
8.740e-003 8.727e+007 2.931e+013 1.000e+004 1.679e-002 8.133e-003 
8.741e-003 8.717e+007 2.927e+013 1.000e+004 1.889e-002 8.135e-003 
8.743e-003 8.708e+007 2.926e+013 1.000e+004 1.517e-002 8.137e-003 
8.745e-003 8.701e+007 2.927e+013 1.000e+004 1.448e-002 8.139e-003 
8.746e-003 8.695e+007 2.928e+013 1.000e+004 1.577e-002 8.141e-003 
8.748e-003 8.690e+007 2.930e+013 1.000e+004 1.225e-002 8.143e-003 
8.749e-003 8.687e+007 2.932e+013 1.000e+004 1.440e-002 8.145e-003 
8.751e-003 8.683e+007 2.933e+013 1.000e+004 1.480e-002 8.147e-003 
8.752e-003 8.679e+007 2.933e+013 1.000e+004 1.589e-002 8.149e-003 
8.754e-003 8.674e+007 2.936e+013 1.000e+004 1.247e-002 8.151e-003 
8.755e-003 8.664e+007 2.939e+013 1.000e+004 1.658e-002 8.153e-003 
8.757e-003 8.654e+007 2.942e+013 1.000e+004 1.626e-002 8.155e-003 
8.759e-003 8.645e+007 2.947e+013 1.000e+004 1.640e-002 8.157e-003 
8.760e-003 8.634e+007 2.951e+013 1.000e+004 1.357e-002 8.160e-003 
8.762e-003 8.623e+007 2.955e+013 1.000e+004 1.267e-002 8.162e-003 
8.763e-003 8.613e+007 2.960e+013 1.000e+004 1.568e-002 8.164e-003 
8.765e-003 8.603e+007 2.961e+013 1.000e+004 1.667e-002 8.167e-003 
8.766e-003 8.592e+007 2.964e+013 1.000e+004 1.398e-002 8.169e-003 
8.768e-003 8.579e+007 2.967e+013 1.000e+004 1.327e-002 8.171e-003 
8.770e-003 8.558e+007 2.947e+013 1.000e+004 1.829e-002 8.174e-003 
8.771e-003 8.532e+007 2.931e+013 1.000e+004 2.061e-002 8.178e-003 
8.773e-003 8.503e+007 2.919e+013 1.000e+004 1.685e-002 8.181e-003 
8.774e-003 8.481e+007 2.917e+013 1.000e+004 1.371e-002 8.184e-003 
8.776e-003 8.465e+007 2.916e+013 1.000e+004 1.723e-002 8.187e-003 
8.777e-003 8.453e+007 2.915e+013 1.000e+004 1.860e-002 8.189e-003 
8.779e-003 8.445e+007 2.916e+013 1.000e+004 1.435e-002 8.192e-003 
8.780e-003 8.439e+007 2.916e+013 1.000e+004 1.089e-002 8.194e-003 
8.782e-003 8.433e+007 2.915e+013 1.000e+004 1.607e-002 8.196e-003 
8.784e-003 8.429e+007 2.907e+013 1.000e+004 1.808e-002 8.197e-003 
8.785e-003 8.426e+007 2.909e+013 1.000e+004 1.400e-002 8.199e-003 
8.787e-003 8.425e+007 2.911e+013 1.000e+004 1.070e-002 8.201e-003 
8.788e-003 8.424e+007 2.914e+013 1.000e+004 1.669e-002 8.202e-003 
8.790e-003 8.423e+007 2.915e+013 1.000e+004 1.880e-002 8.204e-003 
8.791e-003 8.422e+007 2.918e+013 1.000e+004 1.439e-002 8.206e-003 
8.793e-003 8.422e+007 2.920e+013 1.000e+004 1.353e-002 8.207e-003 
8.795e-003 8.420e+007 2.919e+013 1.000e+004 1.739e-002 8.209e-003 
8.796e-003 8.418e+007 2.922e+013 1.000e+004 1.883e-002 8.211e-003 
8.798e-003 8.415e+007 2.925e+013 1.000e+004 1.481e-002 8.212e-003 
8.799e-003 8.413e+007 2.928e+013 1.000e+004 1.425e-002 8.214e-003 
8.801e-003 8.411e+007 2.931e+013 1.000e+004 1.610e-002 8.216e-003 
8.802e-003 8.409e+007 2.934e+013 1.000e+004 1.901e-002 8.217e-003 
8.804e-003 8.407e+007 2.937e+013 1.000e+004 1.528e-002 8.219e-003 
8.805e-003 8.405e+007 2.940e+013 1.000e+004 1.454e-002 8.221e-003 
8.807e-003 8.402e+007 2.943e+013 1.000e+004 1.678e-002 8.223e-003 
8.809e-003 8.392e+007 2.932e+013 1.000e+004 2.105e-002 8.225e-003 
8.810e-003 8.378e+007 2.921e+013 1.000e+004 1.766e-002 8.227e-003 
8.812e-003 8.366e+007 2.916e+013 1.000e+004 1.663e-002 8.230e-003 
8.813e-003 8.357e+007 2.912e+013 1.000e+004 1.714e-002 8.232e-003 
8.815e-003 8.355e+007 2.909e+013 1.000e+004 1.224e-002 8.234e-003 
8.816e-003 8.355e+007 2.910e+013 1.000e+004 1.545e-002 8.235e-003 
8.818e-003 8.356e+007 2.912e+013 1.000e+004 1.526e-002 8.237e-003 
8.819e-003 8.358e+007 2.914e+013 1.000e+004 1.586e-002 8.238e-003 
8.821e-003 8.361e+007 2.916e+013 1.000e+004 1.266e-002 8.239e-003 
8.822e-003 8.364e+007 2.918e+013 1.000e+004 1.048e-002 8.241e-003 
8.824e-003 8.368e+007 2.920e+013 1.000e+004 1.498e-002 8.242e-003 
8.826e-003 8.372e+007 2.921e+013 1.000e+004 1.520e-002 8.243e-003 
8.827e-003 8.376e+007 2.923e+013 1.000e+004 1.241e-002 8.245e-003 
8.829e-003 8.381e+007 2.924e+013 1.000e+004 9.743e-003 8.246e-003 
8.830e-003 8.384e+007 2.926e+013 1.000e+004 1.532e-002 8.247e-003 
8.832e-003 8.388e+007 2.927e+013 1.000e+004 1.606e-002 8.248e-003 
8.833e-003 8.391e+007 2.928e+013 1.000e+004 1.271e-002 8.250e-003 
8.835e-003 8.394e+007 2.930e+013 1.000e+004 1.015e-002 8.251e-003 
8.836e-003 8.398e+007 2.921e+013 1.000e+004 1.516e-002 8.252e-003 
8.838e-003 8.402e+007 2.916e+013 1.000e+004 1.659e-002 8.254e-003 
8.839e-003 8.404e+007 2.917e+013 1.000e+004 1.318e-002 8.255e-003 
8.841e-003 8.406e+007 2.916e+013 1.000e+004 1.004e-002 8.256e-003 
8.843e-003 8.408e+007 2.915e+013 1.000e+004 1.571e-002 8.258e-003 
8.844e-003 8.409e+007 2.914e+013 1.000e+004 1.728e-002 8.259e-003 
8.846e-003 8.410e+007 2.909e+013 1.000e+004 1.300e-002 8.261e-003 
8.847e-003 8.414e+007 2.906e+013 1.000e+004 9.766e-003 8.262e-003 
8.849e-003 8.419e+007 2.907e+013 1.000e+004 1.580e-002 8.263e-003 
8.850e-003 8.425e+007 2.909e+013 1.000e+004 1.656e-002 8.264e-003 
8.852e-003 8.431e+007 2.911e+013 1.000e+004 1.148e-002 8.265e-003 
8.853e-003 8.437e+007 2.909e+013 1.000e+004 1.221e-002 8.267e-003 
8.855e-003 8.440e+007 2.907e+013 1.000e+004 1.574e-002 8.268e-003 
8.856e-003 8.444e+007 2.903e+013 1.000e+004 1.700e-002 8.269e-003 
8.858e-003 8.449e+007 2.903e+013 1.000e+004 1.382e-002 8.270e-003 
8.860e-003 8.455e+007 2.904e+013 1.000e+004 1.266e-002 8.271e-003 
8.861e-003 8.462e+007 2.898e+013 1.000e+004 1.497e-002 8.273e-003 
8.863e-003 8.467e+007 2.888e+013 1.000e+004 1.713e-002 8.274e-003 
8.864e-003 8.473e+007 2.887e+013 1.000e+004 1.389e-002 8.275e-003 
8.866e-003 8.477e+007 2.885e+013 1.000e+004 1.399e-002 8.276e-003 
8.867e-003 8.481e+007 2.885e+013 1.000e+004 1.483e-002 8.277e-003 
8.869e-003 8.485e+007 2.886e+013 1.000e+004 1.876e-002 8.279e-003 
8.870e-003 8.489e+007 2.887e+013 1.000e+004 1.433e-002 8.280e-003 
8.872e-003 8.491e+007 2.888e+013 1.000e+004 1.441e-002 8.281e-003 
8.873e-003 8.494e+007 2.889e+013 1.000e+004 1.554e-002 8.283e-003 
8.875e-003 8.498e+007 2.891e+013 1.000e+004 1.184e-002 8.284e-003 
8.877e-003 8.501e+007 2.891e+013 1.000e+004 1.488e-002 8.285e-003 
8.878e-003 8.503e+007 2.893e+013 1.000e+004 1.509e-002 8.287e-003 
8.880e-003 8.505e+007 2.894e+013 1.000e+004 1.598e-002 8.288e-003 
8.881e-003 8.505e+007 2.895e+013 1.000e+004 1.306e-002 8.290e-003 
8.883e-003 8.505e+007 2.892e+013 1.000e+004 1.143e-002 8.291e-003 
8.884e-003 8.504e+007 2.892e+013 1.000e+004 1.585e-002 8.293e-003 
8.886e-003 8.504e+007 2.891e+013 1.000e+004 1.569e-002 8.294e-003 
8.887e-003 8.505e+007 2.891e+013 1.000e+004 1.283e-002 8.296e-003 
8.889e-003 8.505e+007 2.892e+013 1.000e+004 1.082e-002 8.297e-003 
8.890e-003 8.506e+007 2.893e+013 1.000e+004 1.523e-002 8.299e-003 
8.892e-003 8.507e+007 2.893e+013 1.000e+004 1.597e-002 8.300e-003 
8.893e-003 8.505e+007 2.890e+013 1.000e+004 1.348e-002 8.302e-003 
8.895e-003 8.504e+007 2.891e+013 1.000e+004 1.153e-002 8.303e-003 
8.896e-003 8.503e+007 2.890e+013 1.000e+004 1.595e-002 8.305e-003 
8.898e-003 8.502e+007 2.889e+013 1.000e+004 1.676e-002 8.307e-003 
8.900e-003 8.503e+007 2.890e+013 1.000e+004 1.319e-002 8.308e-003 
8.901e-003 8.501e+007 2.886e+013 1.000e+004 1.186e-002 8.310e-003 
8.903e-003 8.498e+007 2.886e+013 1.000e+004 1.621e-002 8.312e-003 
8.904e-003 8.498e+007 2.888e+013 1.000e+004 1.747e-002 8.313e-003 
8.906e-003 8.499e+007 2.889e+013 1.000e+004 1.321e-002 8.315e-003 
8.907e-003 8.501e+007 2.891e+013 1.000e+004 1.040e-002 8.316e-003 
8.909e-003 8.503e+007 2.892e+013 1.000e+004 1.604e-002 8.317e-003 
8.910e-003 8.505e+007 2.889e+013 1.000e+004 1.713e-002 8.319e-003 
8.912e-003 8.506e+007 2.889e+013 1.000e+004 1.415e-002 8.320e-003 
8.914e-003 8.505e+007 2.887e+013 1.000e+004 1.088e-002 8.322e-003 
8.915e-003 8.497e+007 2.876e+013 1.000e+004 1.859e-002 8.324e-003 
8.917e-003 8.491e+007 2.868e+013 1.000e+004 2.004e-002 8.326e-003 
8.918e-003 8.487e+007 2.868e+013 1.000e+004 1.544e-002 8.328e-003 
8.920e-003 8.488e+007 2.871e+013 1.000e+004 1.365e-002 8.329e-003 
8.921e-003 8.490e+007 2.874e+013 1.000e+004 1.686e-002 8.331e-003 
8.923e-003 8.491e+007 2.877e+013 1.000e+004 1.807e-002 8.332e-003 
8.924e-003 8.492e+007 2.880e+013 1.000e+004 1.486e-002 8.334e-003 
8.926e-003 8.491e+007 2.883e+013 1.000e+004 1.316e-002 8.335e-003 
8.927e-003 8.488e+007 2.873e+013 1.000e+004 1.592e-002 8.337e-003 
8.929e-003 8.483e+007 2.868e+013 1.000e+004 1.913e-002 8.339e-003 
8.931e-003 8.478e+007 2.867e+013 1.000e+004 1.545e-002 8.341e-003 
8.932e-003 8.476e+007 2.866e+013 1.000e+004 1.534e-002 8.343e-003 
8.934e-003 8.476e+007 2.867e+013 1.000e+004 1.603e-002 8.344e-003 
8.935e-003 8.476e+007 2.869e+013 1.000e+004 1.935e-002 8.346e-003 
8.937e-003 8.475e+007 2.871e+013 1.000e+004 1.553e-002 8.347e-003 
8.938e-003 8.475e+007 2.873e+013 1.000e+004 1.522e-002 8.349e-003 
8.940e-003 8.473e+007 2.875e+013 1.000e+004 1.638e-002 8.350e-003 
8.941e-003 8.470e+007 2.867e+013 1.000e+004 1.358e-002 8.352e-003 
8.943e-003 8.465e+007 2.865e+013 1.000e+004 1.676e-002 8.354e-003 
8.945e-003 8.460e+007 2.866e+013 1.000e+004 1.630e-002 8.356e-003 
8.946e-003 8.457e+007 2.867e+013 1.000e+004 1.719e-002 8.358e-003 
8.948e-003 8.455e+007 2.869e+013 1.000e+004 1.349e-002 8.360e-003 
8.949e-003 8.454e+007 2.870e+013 1.000e+004 1.150e-002 8.361e-003 
8.951e-003 8.452e+007 2.871e+013 1.000e+004 1.697e-002 8.363e-003 
8.952e-003 8.446e+007 2.868e+013 1.000e+004 1.768e-002 8.365e-003 
8.954e-003 8.438e+007 2.869e+013 1.000e+004 1.429e-002 8.367e-003 
8.955e-003 8.432e+007 2.869e+013 1.000e+004 1.281e-002 8.369e-003 
8.957e-003 8.426e+007 2.869e+013 1.000e+004 1.789e-002 8.371e-003 
8.959e-003 8.423e+007 2.868e+013 1.000e+004 1.578e-002 8.373e-003 
8.960e-003 8.422e+007 2.868e+013 1.000e+004 1.576e-002 8.374e-003 
8.962e-003 8.422e+007 2.868e+013 1.000e+004 1.161e-002 8.376e-003 
8.963e-003 8.422e+007 2.869e+013 1.000e+004 1.781e-002 8.377e-003 
8.965e-003 8.421e+007 2.870e+013 1.000e+004 1.866e-002 8.379e-003 
8.966e-003 8.420e+007 2.871e+013 1.000e+004 1.584e-002 8.381e-003 
8.968e-003 8.421e+007 2.871e+013 1.000e+004 1.132e-002 8.382e-003 
8.969e-003 8.424e+007 2.872e+013 1.000e+004 1.740e-002 8.384e-003 
8.971e-003 8.426e+007 2.872e+013 1.000e+004 1.841e-002 8.385e-003 
8.973e-003 8.425e+007 2.856e+013 1.000e+004 1.538e-002 8.387e-003 
8.974e-003 8.426e+007 2.842e+013 1.000e+004 1.103e-002 8.388e-003 
8.976e-003 8.430e+007 2.837e+013 1.000e+004 1.708e-002 8.389e-003 
8.977e-003 8.437e+007 2.835e+013 1.000e+004 1.801e-002 8.390e-003 
8.979e-003 8.443e+007 2.834e+013 1.000e+004 1.378e-002 8.392e-003 
8.980e-003 8.452e+007 2.832e+013 1.000e+004 9.370e-003 8.393e-003 
8.982e-003 8.461e+007 2.833e+013 1.000e+004 1.599e-002 8.393e-003 
8.983e-003 8.472e+007 2.834e+013 1.000e+004 1.728e-002 8.394e-003 
8.985e-003 8.484e+007 2.835e+013 1.000e+004 1.419e-002 8.395e-003 
8.987e-003 8.494e+007 2.837e+013 1.000e+004 1.382e-002 8.396e-003 
8.988e-003 8.503e+007 2.838e+013 1.000e+004 1.695e-002 8.397e-003 
8.990e-003 8.513e+007 2.839e+013 1.000e+004 1.747e-002 8.398e-003 
8.991e-003 8.524e+007 2.840e+013 1.000e+004 1.420e-002 8.398e-003 
8.993e-003 8.537e+007 2.831e+013 1.000e+004 1.423e-002 8.399e-003 
8.994e-003 8.549e+007 2.828e+013 1.000e+004 1.495e-002 8.400e-003 
8.996e-003 8.560e+007 2.828e+013 1.000e+004 1.795e-002 8.401e-003 
8.997e-003 8.569e+007 2.829e+013 1.000e+004 1.512e-002 8.401e-003 
8.999e-003 8.579e+007 2.830e+013 1.000e+004 1.543e-002 8.402e-003 
9.001e-003 8.589e+007 2.832e+013 1.000e+004 1.483e-002 8.403e-003 
9.002e-003 8.599e+007 2.833e+013 1.000e+004 1.737e-002 8.404e-003 
9.004e-003 8.609e+007 2.835e+013 1.000e+004 1.447e-002 8.405e-003 
9.005e-003 8.620e+007 2.836e+013 1.000e+004 1.553e-002 8.406e-003 
9.007e-003 8.631e+007 2.836e+013 1.000e+004 1.477e-002 8.407e-003 
9.008e-003 8.641e+007 2.838e+013 1.000e+004 1.278e-002 8.407e-003 
9.010e-003 8.651e+007 2.839e+013 1.000e+004 1.568e-002 8.408e-003 
9.011e-003 8.660e+007 2.841e+013 1.000e+004 1.555e-002 8.409e-003 
9.013e-003 8.669e+007 2.843e+013 1.000e+004 1.447e-002 8.410e-003 
9.015e-003 8.678e+007 2.845e+013 1.000e+004 1.348e-002 8.411e-003 
9.016e-003 8.687e+007 2.847e+013 1.000e+004 1.071e-002 8.412e-003 
9.018e-003 8.696e+007 2.849e+013 1.000e+004 1.562e-002 8.413e-003 
9.019e-003 8.705e+007 2.851e+013 1.000e+004 1.491e-002 8.414e-003 
9.021e-003 8.713e+007 2.853e+013 1.000e+004 1.443e-002 8.415e-003 
9.022e-003 8.720e+007 2.856e+013 1.000e+004 1.109e-002 8.416e-003 
9.024e-003 8.726e+007 2.856e+013 1.000e+004 1.574e-002 8.417e-003 
9.025e-003 8.732e+007 2.858e+013 1.000e+004 1.712e-002 8.418e-003 
9.027e-003 8.737e+007 2.861e+013 1.000e+004 1.456e-002 8.419e-003 
9.028e-003 8.743e+007 2.838e+013 1.000e+004 8.054e-003 8.420e-003 
9.030e-003 8.748e+007 2.839e+013 1.000e+004 7.202e-003 8.422e-003 
9.032e-003 8.752e+007 2.841e+013 1.000e+004 6.997e-003 8.423e-003 
9.034e-003 8.756e+007 2.843e+013 1.000e+004 7.843e-003 8.425e-003 
9.036e-003 8.759e+007 2.847e+013 1.000e+004 8.339e-003 8.427e-003 
9.038e-003 8.761e+007 2.849e+013 1.000e+004 7.600e-003 8.428e-003 
9.040e-003 8.764e+007 2.852e+013 1.000e+004 7.186e-003 8.430e-003 
9.041e-003 8.768e+007 2.854e+013 1.000e+004 7.250e-003 8.432e-003 
9.043e-003 8.773e+007 2.857e+013 1.000e+004 7.964e-003 8.433e-003 
9.045e-003 8.779e+007 2.860e+013 1.000e+004 7.234e-003 8.435e-003 
9.047e-003 8.785e+007 2.863e+013 1.000e+004 6.845e-003 8.436e-003 
9.049e-003 8.791e+007 2.862e+013 1.000e+004 7.356e-003 8.438e-003 
9.051e-003 8.797e+007 2.863e+013 1.000e+004 7.774e-003 8.439e-003 
9.053e-003 8.802e+007 2.866e+013 1.000e+004 7.399e-003 8.441e-003 
9.055e-003 8.807e+007 2.868e+013 1.000e+004 7.062e-003 8.443e-003 
9.057e-003 8.811e+007 2.869e+013 1.000e+004 7.727e-003 8.444e-003 
9.059e-003 8.815e+007 2.872e+013 1.000e+004 6.997e-003 8.446e-003 
9.061e-003 8.818e+007 2.874e+013 1.000e+004 7.895e-003 8.447e-003 
9.062e-003 8.820e+007 2.876e+013 1.000e+004 7.790e-003 8.449e-003 
9.064e-003 8.823e+007 2.879e+013 1.000e+004 8.008e-003 8.451e-003 
9.066e-003 8.825e+007 2.882e+013 1.000e+004 7.292e-003 8.452e-003 
9.068e-003 8.828e+007 2.882e+013 1.000e+004 7.642e-003 8.454e-003 
9.070e-003 8.836e+007 2.869e+013 1.000e+004 6.676e-003 8.455e-003 
9.072e-003 8.848e+007 2.855e+013 1.000e+004 7.294e-003 8.456e-003 
9.073e-003 8.851e+007 2.845e+013 1.000e+004 7.222e-003 8.458e-003 
9.075e-003 8.851e+007 2.842e+013 1.000e+004 8.102e-003 8.460e-003 
9.077e-003 8.853e+007 2.843e+013 1.000e+004 7.709e-003 8.462e-003 
9.079e-003 8.856e+007 2.845e+013 1.000e+004 7.648e-003 8.463e-003 
9.081e-003 8.860e+007 2.838e+013 1.000e+004 7.372e-003 8.465e-003 
9.083e-003 8.863e+007 2.836e+013 1.000e+004 7.829e-003 8.467e-003 
9.085e-003 8.866e+007 2.834e+013 1.000e+004 7.797e-003 8.468e-003 
9.087e-003 8.865e+007 2.825e+013 1.000e+004 8.659e-003 8.470e-003 
9.089e-003 8.864e+007 2.819e+013 1.000e+004 8.105e-003 8.472e-003 
9.090e-003 8.863e+007 2.816e+013 1.000e+004 8.432e-003 8.474e-003 
9.092e-003 8.863e+007 2.814e+013 1.000e+004 8.278e-003 8.476e-003 
9.094e-003 8.865e+007 2.815e+013 1.000e+004 8.077e-003 8.477e-003 
9.096e-003 8.868e+007 2.817e+013 1.000e+004 7.350e-003 8.479e-003 
9.098e-003 8.872e+007 2.819e+013 1.000e+004 7.911e-003 8.481e-003 
9.100e-003 8.875e+007 2.821e+013 1.000e+004 7.541e-003 8.482e-003 
9.102e-003 8.880e+007 2.822e+013 1.000e+004 7.314e-003 8.484e-003 
9.104e-003 8.885e+007 2.824e+013 1.000e+004 7.394e-003 8.486e-003 
9.106e-003 8.889e+007 2.826e+013 1.000e+004 7.098e-003 8.487e-003 
9.107e-003 8.892e+007 2.829e+013 1.000e+004 7.665e-003 8.489e-003 
9.109e-003 8.896e+007 2.832e+013 1.000e+004 8.142e-003 8.491e-003 
9.111e-003 8.899e+007 2.834e+013 1.000e+004 7.829e-003 8.492e-003 
9.113e-003 8.901e+007 2.825e+013 1.000e+004 5.079e-003 8.494e-003 
9.115e-003 8.901e+007 2.829e+013 1.000e+004 1.111e-003 8.496e-003 
9.118e-003 8.902e+007 2.833e+013 1.000e+004 8.991e-004 8.498e-003 
9.120e-003 8.902e+007 2.836e+013 1.000e+004 1.994e-003 8.500e-003 
9.122e-003 8.903e+007 2.840e+013 1.000e+004 2.224e-003 8.502e-003 
9.124e-003 8.903e+007 2.844e+013 1.000e+004 2.996e-003 8.504e-003 
9.126e-003 8.904e+007 2.848e+013 1.000e+004 2.289e-003 8.506e-003 
9.128e-003 8.908e+007 2.849e+013 1.000e+004 3.159e-003 8.508e-003 
9.130e-003 8.915e+007 2.852e+013 1.000e+004 1.649e-003 8.510e-003 
9.132e-003 8.924e+007 2.855e+013 1.000e+004 1.396e-003 8.511e-003 
9.134e-003 8.935e+007 2.858e+013 1.000e+004 1.331e-003 8.512e-003 
9.136e-003 8.946e+007 2.860e+013 1.000e+004 1.003e-003 8.514e-003 
9.138e-003 8.958e+007 2.862e+013 1.000e+004 8.108e-004 8.515e-003 
9.140e-003 8.969e+007 2.865e+013 1.000e+004 1.023e-003 8.516e-003 
9.142e-003 8.981e+007 2.867e+013 1.000e+004 1.403e-003 8.517e-003 
9.144e-003 8.991e+007 2.870e+013 1.000e+004 4.799e-004 8.518e-003 
9.146e-003 9.001e+007 2.845e+013 1.000e+004 4.828e-003 8.520e-003 
9.149e-003 9.009e+007 2.846e+013 1.000e+004 5.799e-003 8.523e-003 
9.153e-003 9.015e+007 2.850e+013 1.000e+004 6.179e-003 8.526e-003 
9.156e-003 9.015e+007 2.855e+013 1.000e+004 3.745e-003 8.529e-003 
9.159e-003 9.015e+007 2.859e+013 1.000e+004 5.562e-003 8.532e-003 
9.162e-003 9.010e+007 2.866e+013 1.000e+004 5.156e-003 8.535e-003 
9.165e-003 8.991e+007 2.855e+013 1.000e+004 5.914e-003 8.540e-003 
9.169e-003 8.973e+007 2.850e+013 1.000e+004 6.409e-003 8.544e-003 
9.172e-003 8.957e+007 2.848e+013 1.000e+004 6.946e-003 8.549e-003 
9.175e-003 8.936e+007 2.840e+013 1.000e+004 6.450e-003 8.553e-003 
9.178e-003 8.913e+007 2.833e+013 1.000e+004 8.146e-003 8.558e-003 
9.182e-003 8.893e+007 2.831e+013 1.000e+004 7.707e-003 8.563e-003 
9.185e-003 8.870e+007 2.827e+013 1.000e+004 7.211e-003 8.568e-003 
9.188e-003 8.850e+007 2.828e+013 1.000e+004 5.154e-003 8.572e-003 
9.191e-003 8.841e+007 2.832e+013 1.000e+004 4.530e-003 8.576e-003 
9.194e-003 8.835e+007 2.813e+013 1.000e+004 6.100e-003 8.579e-003 
9.196e-003 8.830e+007 2.816e+013 1.000e+004 6.138e-003 8.582e-003 
9.199e-003 8.826e+007 2.820e+013 1.000e+004 5.742e-003 8.585e-003 
9.201e-003 8.824e+007 2.824e+013 1.000e+004 4.421e-003 8.587e-003 
9.203e-003 8.822e+007 2.816e+013 1.000e+004 4.655e-003 8.590e-003 
9.206e-003 8.817e+007 2.805e+013 1.000e+004 4.287e-003 8.593e-003 
9.209e-003 8.816e+007 2.805e+013 1.000e+004 5.198e-003 8.595e-003 
9.211e-003 8.817e+007 2.806e+013 1.000e+004 3.733e-003 8.598e-003 
9.213e-003 8.819e+007 2.808e+013 1.000e+004 2.899e-003 8.600e-003 
9.216e-003 8.821e+007 2.810e+013 1.000e+004 3.787e-003 8.602e-003 
9.218e-003 8.824e+007 2.812e+013 1.000e+004 3.200e-003 8.604e-003 
9.220e-003 8.825e+007 2.814e+013 1.000e+004 3.420e-003 8.606e-003 
9.223e-003 8.826e+007 2.817e+013 1.000e+004 3.610e-003 8.609e-003 
9.225e-003 8.826e+007 2.818e+013 1.000e+004 3.850e-003 8.611e-003 
9.227e-003 8.826e+007 2.821e+013 1.000e+004 3.226e-003 8.613e-003 
9.230e-003 8.827e+007 2.825e+013 1.000e+004 3.505e-003 8.616e-003 
9.232e-003 8.825e+007 2.822e+013 1.000e+004 3.723e-003 8.618e-003 
9.234e-003 8.824e+007 2.823e+013 1.000e+004 3.809e-003 8.620e-003 
9.237e-003 8.823e+007 2.826e+013 1.000e+004 3.262e-003 8.623e-003 
9.239e-003 8.818e+007 2.824e+013 1.000e+004 3.996e-003 8.625e-003 
9.241e-003 8.814e+007 2.824e+013 1.000e+004 4.190e-003 8.628e-003 
9.244e-003 8.811e+007 2.825e+013 1.000e+004 3.936e-003 8.631e-003 
9.246e-003 8.813e+007 2.827e+013 1.000e+004 2.894e-003 8.633e-003 
9.248e-003 8.817e+007 2.829e+013 1.000e+004 5.302e-003 8.635e-003 
9.251e-003 8.822e+007 2.830e+013 1.000e+004 4.606e-003 8.637e-003 
9.253e-003 8.832e+007 2.831e+013 1.000e+004 2.498e-003 8.639e-003 
9.255e-003 8.844e+007 2.832e+013 1.000e+004 1.869e-003 8.640e-003 
9.258e-003 8.858e+007 2.834e+013 1.000e+004 2.138e-003 8.642e-003 
9.260e-003 8.874e+007 2.835e+013 1.000e+004 2.216e-003 8.643e-003 
9.263e-003 8.890e+007 2.834e+013 1.000e+004 3.883e-003 8.644e-003 
9.265e-003 8.904e+007 2.832e+013 1.000e+004 2.588e-003 8.645e-003 
9.267e-003 8.916e+007 2.832e+013 1.000e+004 4.529e-003 8.647e-003 
9.270e-003 8.929e+007 2.833e+013 1.000e+004 2.384e-003 8.649e-003 
9.272e-003 8.943e+007 2.834e+013 1.000e+004 4.651e-003 8.650e-003 
9.274e-003 8.955e+007 2.835e+013 1.000e+004 2.718e-003 8.651e-003 
9.277e-003 8.967e+007 2.837e+013 1.000e+004 4.397e-003 8.653e-003 
9.279e-003 8.979e+007 2.838e+013 1.000e+004 5.060e-003 8.655e-003 
9.282e-003 8.991e+007 2.840e+013 1.000e+004 4.220e-003 8.656e-003 
9.284e-003 9.002e+007 2.842e+013 1.000e+004 2.596e-003 8.658e-003 
9.287e-003 9.008e+007 2.841e+013 1.000e+004 5.362e-003 8.660e-003 
9.289e-003 9.016e+007 2.843e+013 1.000e+004 2.351e-003 8.662e-003 
9.291e-003 9.022e+007 2.844e+013 1.000e+004 5.398e-003 8.664e-003 
9.294e-003 9.028e+007 2.846e+013 1.000e+004 4.594e-003 8.666e-003 
9.296e-003 9.034e+007 2.847e+013 1.000e+004 3.312e-003 8.668e-003 
9.299e-003 9.041e+007 2.845e+013 1.000e+004 4.807e-003 8.670e-003 
9.301e-003 9.048e+007 2.846e+013 1.000e+004 5.306e-003 8.672e-003 
9.304e-003 9.051e+007 2.849e+013 1.000e+004 5.597e-003 8.674e-003 
9.306e-003 9.048e+007 2.847e+013 1.000e+004 5.893e-003 8.677e-003 
9.308e-003 9.049e+007 2.843e+013 1.000e+004 5.279e-003 8.679e-003 
9.311e-003 9.054e+007 2.840e+013 1.000e+004 4.881e-003 8.681e-003 
9.313e-003 9.055e+007 2.833e+013 1.000e+004 3.374e-003 8.683e-003 
9.316e-003 9.058e+007 2.831e+013 1.000e+004 5.753e-003 8.686e-003 
9.318e-003 9.062e+007 2.828e+013 1.000e+004 5.097e-003 8.688e-003 
9.321e-003 9.069e+007 2.830e+013 1.000e+004 2.936e-003 8.690e-003 
9.323e-003 9.076e+007 2.833e+013 1.000e+004 3.625e-003 8.692e-003 
9.326e-003 9.083e+007 2.835e+013 1.000e+004 5.116e-003 8.694e-003 
9.328e-003 9.086e+007 2.837e+013 1.000e+004 5.149e-003 8.696e-003 
9.331e-003 9.087e+007 2.840e+013 1.000e+004 3.753e-003 8.698e-003 
9.333e-003 9.085e+007 2.832e+013 1.000e+004 3.521e-003 8.701e-003 
9.336e-003 9.084e+007 2.824e+013 1.000e+004 6.240e-003 8.704e-003 
9.338e-003 9.081e+007 2.783e+013 1.000e+004 5.801e-003 8.706e-003 
9.340e-003 9.079e+007 2.776e+013 1.000e+004 3.342e-003 8.709e-003 
9.343e-003 9.079e+007 2.779e+013 1.000e+004 5.622e-003 8.711e-003 
9.345e-003 9.077e+007 2.783e+013 1.000e+004 3.974e-003 8.714e-003 
9.348e-003 9.071e+007 2.787e+013 1.000e+004 5.809e-003 8.717e-003 
9.351e-003 9.061e+007 2.792e+013 1.000e+004 5.108e-003 8.720e-003 
9.353e-003 9.049e+007 2.798e+013 1.000e+004 6.609e-003 8.724e-003 
9.356e-003 9.037e+007 2.804e+013 1.000e+004 6.623e-003 8.727e-003 
9.359e-003 9.024e+007 2.810e+013 1.000e+004 5.214e-003 8.731e-003 
9.361e-003 9.013e+007 2.813e+013 1.000e+004 4.681e-003 8.734e-003 
9.364e-003 9.001e+007 2.818e+013 1.000e+004 4.981e-003 8.737e-003 
9.366e-003 8.987e+007 2.823e+013 1.000e+004 6.188e-003 8.741e-003 
9.369e-003 8.969e+007 2.829e+013 1.000e+004 4.671e-003 8.745e-003 
9.372e-003 8.953e+007 2.835e+013 1.000e+004 4.942e-003 8.749e-003 
9.374e-003 8.939e+007 2.839e+013 1.000e+004 5.529e-003 8.752e-003 
9.377e-003 8.924e+007 2.844e+013 1.000e+004 4.706e-003 8.756e-003 
9.379e-003 8.909e+007 2.848e+013 1.000e+004 9.465e-003 8.759e-003 
9.382e-003 8.895e+007 2.853e+013 1.000e+004 9.385e-003 8.763e-003 
9.384e-003 8.880e+007 2.857e+013 1.000e+004 7.954e-003 8.767e-003 
9.387e-003 8.869e+007 2.861e+013 1.000e+004 6.643e-003 8.770e-003 
9.389e-003 8.860e+007 2.866e+013 1.000e+004 2.726e-003 8.773e-003 
9.392e-003 8.848e+007 2.869e+013 1.000e+004 2.979e-003 8.776e-003 
9.394e-003 8.835e+007 2.871e+013 1.000e+004 6.201e-003 8.779e-003 
9.396e-003 8.823e+007 2.876e+013 1.000e+004 7.943e-003 8.782e-003 
9.399e-003 8.805e+007 2.868e+013 1.000e+004 4.977e-003 8.786e-003 
9.401e-003 8.782e+007 2.868e+013 1.000e+004 5.359e-003 8.790e-003 
9.403e-003 8.756e+007 2.869e+013 1.000e+004 1.056e-002 8.794e-003 
9.406e-003 8.732e+007 2.871e+013 1.000e+004 7.967e-003 8.798e-003 
9.408e-003 8.710e+007 2.869e+013 1.000e+004 3.544e-003 8.801e-003 
9.410e-003 8.693e+007 2.861e+013 1.000e+004 8.164e-003 8.805e-003 
9.412e-003 8.686e+007 2.852e+013 1.000e+004 1.313e-003 8.807e-003 
9.414e-003 8.679e+007 2.842e+013 1.000e+004 3.692e-003 8.810e-003 
9.416e-003 8.674e+007 2.839e+013 1.000e+004 2.069e-003 8.812e-003 
9.418e-003 8.669e+007 2.840e+013 1.000e+004 2.315e-003 8.814e-003 
9.420e-003 8.667e+007 2.842e+013 1.000e+004 6.983e-004 8.816e-003 
9.422e-003 8.665e+007 2.844e+013 1.000e+004 2.518e-003 8.818e-003 
9.423e-003 8.666e+007 2.847e+013 1.000e+004 4.668e-004 8.820e-003 
9.425e-003 8.672e+007 2.848e+013 1.000e+004 3.255e-004 8.822e-003 
9.427e-003 8.681e+007 2.850e+013 1.000e+004 7.316e-004 8.823e-003 
9.429e-003 8.688e+007 2.845e+013 1.000e+004 1.862e-003 8.824e-003 
9.432e-003 8.699e+007 2.843e+013 1.000e+004 2.141e-003 8.826e-003 
9.434e-003 8.707e+007 2.847e+013 1.000e+004 4.982e-003 8.828e-003 
9.437e-003 8.709e+007 2.838e+013 1.000e+004 3.611e-003 8.831e-003 
9.440e-003 8.711e+007 2.838e+013 1.000e+004 5.944e-003 8.834e-003 
9.443e-003 8.714e+007 2.842e+013 1.000e+004 2.654e-003 8.836e-003 
9.446e-003 8.719e+007 2.847e+013 1.000e+004 3.379e-003 8.839e-003 
9.449e-003 8.725e+007 2.845e+013 1.000e+004 4.793e-003 8.841e-003 
9.452e-003 8.729e+007 2.848e+013 1.000e+004 2.953e-003 8.844e-003 
9.455e-003 8.727e+007 2.847e+013 1.000e+004 4.009e-003 8.847e-003 
9.457e-003 8.723e+007 2.846e+013 1.000e+004 3.567e-003 8.850e-003 
9.460e-003 8.723e+007 2.848e+013 1.000e+004 3.450e-003 8.853e-003 
9.463e-003 8.727e+007 2.853e+013 1.000e+004 3.069e-003 8.856e-003 
9.466e-003 8.733e+007 2.859e+013 1.000e+004 5.137e-003 8.858e-003 
9.469e-003 8.738e+007 2.854e+013 1.000e+004 3.502e-003 8.861e-003 
9.472e-003 8.747e+007 2.846e+013 1.000e+004 4.323e-003 8.863e-003 
9.475e-003 8.753e+007 2.845e+013 1.000e+004 4.446e-003 8.866e-003 
9.478e-003 8.756e+007 2.841e+013 1.000e+004 2.366e-003 8.869e-003 
9.481e-003 8.747e+007 2.832e+013 1.000e+004 4.600e-003 8.872e-003 
9.484e-003 8.741e+007 2.832e+013 1.000e+004 3.795e-003 8.876e-003 
9.487e-003 8.741e+007 2.834e+013 1.000e+004 3.803e-003 8.879e-003 
9.490e-003 8.740e+007 2.814e+013 1.000e+004 6.858e-003 8.882e-003 
9.493e-003 8.732e+007 2.796e+013 1.000e+004 5.983e-003 8.885e-003 
9.496e-003 8.722e+007 2.797e+013 1.000e+004 6.729e-003 8.889e-003 
9.499e-003 8.708e+007 2.799e+013 1.000e+004 6.651e-003 8.893e-003 
9.503e-003 8.697e+007 2.804e+013 1.000e+004 6.753e-003 8.897e-003 
9.506e-003 8.690e+007 2.801e+013 1.000e+004 5.697e-003 8.901e-003 
9.509e-003 8.689e+007 2.806e+013 1.000e+004 4.262e-003 8.904e-003 
9.512e-003 8.685e+007 2.807e+013 1.000e+004 5.724e-003 8.907e-003 
9.515e-003 8.681e+007 2.811e+013 1.000e+004 3.515e-003 8.911e-003 
9.518e-003 8.678e+007 2.816e+013 1.000e+004 3.266e-003 8.914e-003 
9.521e-003 8.679e+007 2.816e+013 1.000e+004 2.927e-003 8.917e-003 
9.525e-003 8.687e+007 2.815e+013 1.000e+004 4.194e-003 8.920e-003 
9.528e-003 8.694e+007 2.816e+013 1.000e+004 3.074e-003 8.922e-003 
9.531e-003 8.698e+007 2.820e+013 1.000e+004 5.129e-003 8.925e-003 
9.534e-003 8.700e+007 2.824e+013 1.000e+004 5.301e-003 8.928e-003 
9.537e-003 8.702e+007 2.827e+013 1.000e+004 3.352e-003 8.931e-003 
9.540e-003 8.707e+007 2.829e+013 1.000e+004 4.639e-003 8.934e-003 
9.543e-003 8.707e+007 2.832e+013 1.000e+004 6.133e-003 8.937e-003 
9.546e-003 8.704e+007 2.837e+013 1.000e+004 5.394e-003 8.940e-003 
9.549e-003 8.696e+007 2.844e+013 1.000e+004 6.522e-003 8.944e-003 
9.552e-003 8.670e+007 2.817e+013 1.000e+004 7.047e-003 8.949e-003 
9.556e-003 8.641e+007 2.795e+013 1.000e+004 6.382e-003 8.954e-003 
9.558e-003 8.618e+007 2.779e+013 1.000e+004 7.025e-003 8.958e-003 
9.561e-003 8.600e+007 2.759e+013 1.000e+004 6.597e-003 8.962e-003 
9.564e-003 8.586e+007 2.759e+013 1.000e+004 6.031e-003 8.966e-003 
9.567e-003 8.573e+007 2.750e+013 1.000e+004 4.030e-003 8.970e-003 
9.570e-003 8.568e+007 2.750e+013 1.000e+004 5.278e-003 8.974e-003 
9.574e-003 8.563e+007 2.750e+013 1.000e+004 4.840e-003 8.977e-003 
9.577e-003 8.556e+007 2.750e+013 1.000e+004 5.704e-003 8.981e-003 
9.580e-003 8.554e+007 2.755e+013 1.000e+004 5.052e-003 8.984e-003 
9.583e-003 8.552e+007 2.759e+013 1.000e+004 3.380e-003 8.987e-003 
9.586e-003 8.550e+007 2.756e+013 1.000e+004 5.498e-003 8.990e-003 
9.589e-003 8.541e+007 2.752e+013 1.000e+004 6.837e-003 8.994e-003 
9.591e-003 8.523e+007 2.742e+013 1.000e+004 6.392e-003 8.998e-003 
9.594e-003 8.514e+007 2.732e+013 1.000e+004 5.395e-003 9.001e-003 
9.597e-003 8.516e+007 2.727e+013 1.000e+004 2.481e-003 9.004e-003 
9.600e-003 8.525e+007 2.724e+013 1.000e+004 3.631e-003 9.006e-003 
9.603e-003 8.537e+007 2.723e+013 1.000e+004 3.292e-003 9.009e-003 
9.606e-003 8.550e+007 2.724e+013 1.000e+004 3.594e-003 9.011e-003 
9.609e-003 8.565e+007 2.724e+013 1.000e+004 3.716e-003 9.012e-003 
9.611e-003 8.580e+007 2.726e+013 1.000e+004 3.746e-003 9.014e-003 
9.614e-003 8.595e+007 2.728e+013 1.000e+004 3.637e-003 9.015e-003 
9.616e-003 8.608e+007 2.721e+013 1.000e+004 3.910e-003 9.016e-003 
9.618e-003 8.622e+007 2.714e+013 1.000e+004 3.114e-003 9.018e-003 
9.621e-003 8.638e+007 2.711e+013 1.000e+004 3.754e-003 9.019e-003 
9.623e-003 8.654e+007 2.709e+013 1.000e+004 4.449e-003 9.020e-003 
9.626e-003 8.672e+007 2.706e+013 1.000e+004 2.979e-003 9.021e-003 
9.628e-003 8.688e+007 2.708e+013 1.000e+004 5.262e-003 9.023e-003 
9.630e-003 8.701e+007 2.705e+013 1.000e+004 4.818e-003 9.024e-003 
9.633e-003 8.709e+007 2.702e+013 1.000e+004 4.901e-003 9.026e-003 
9.635e-003 8.709e+007 2.679e+013 1.000e+004 3.378e-003 9.029e-003 
9.638e-003 8.713e+007 2.668e+013 1.000e+004 3.999e-003 9.031e-003 
9.640e-003 8.719e+007 2.665e+013 1.000e+004 3.330e-003 9.033e-003 
9.642e-003 8.726e+007 2.656e+013 1.000e+004 3.248e-003 9.035e-003 
9.644e-003 8.736e+007 2.657e+013 1.000e+004 2.945e-003 9.036e-003 
9.647e-003 8.748e+007 2.659e+013 1.000e+004 3.009e-003 9.037e-003 
9.649e-003 8.760e+007 2.661e+013 1.000e+004 3.526e-003 9.039e-003 
9.651e-003 8.766e+007 2.656e+013 1.000e+004 3.343e-003 9.040e-003 
9.653e-003 8.776e+007 2.656e+013 1.000e+004 3.231e-003 9.042e-003 
9.655e-003 8.790e+007 2.658e+013 1.000e+004 2.637e-003 9.043e-003 
9.657e-003 8.804e+007 2.659e+013 1.000e+004 2.837e-003 9.044e-003 
9.659e-003 8.814e+007 2.650e+013 1.000e+004 4.307e-003 9.045e-003 
9.661e-003 8.821e+007 2.640e+013 1.000e+004 3.291e-003 9.047e-003 
9.663e-003 8.829e+007 2.636e+013 1.000e+004 3.436e-003 9.048e-003 
9.665e-003 8.840e+007 2.635e+013 1.000e+004 3.525e-003 9.050e-003 
9.667e-003 8.850e+007 2.633e+013 1.000e+004 3.441e-003 9.051e-003 
9.669e-003 8.862e+007 2.633e+013 1.000e+004 3.882e-003 9.052e-003 
9.671e-003 8.875e+007 2.634e+013 1.000e+004 3.129e-003 9.053e-003 
9.673e-003 8.888e+007 2.635e+013 1.000e+004 3.545e-003 9.054e-003 
9.676e-003 8.901e+007 2.636e+013 1.000e+004 3.655e-003 9.056e-003 
9.678e-003 8.913e+007 2.638e+013 1.000e+004 3.890e-003 9.057e-003 
9.680e-003 8.926e+007 2.640e+013 1.000e+004 3.476e-003 9.058e-003 
9.682e-003 8.938e+007 2.642e+013 1.000e+004 3.420e-003 9.059e-003 
9.684e-003 8.951e+007 2.644e+013 1.000e+004 3.289e-003 9.060e-003 
9.686e-003 8.964e+007 2.644e+013 1.000e+004 5.189e-003 9.062e-003 
9.688e-003 8.977e+007 2.644e+013 1.000e+004 3.886e-003 9.063e-003 
9.690e-003 8.990e+007 2.647e+013 1.000e+004 3.603e-003 9.064e-003 
9.692e-003 9.002e+007 2.650e+013 1.000e+004 3.988e-003 9.065e-003 
9.695e-003 9.015e+007 2.653e+013 1.000e+004 3.495e-003 9.067e-003 
9.697e-003 9.026e+007 2.656e+013 1.000e+004 3.986e-003 9.069e-003 
9.700e-003 9.037e+007 2.659e+013 1.000e+004 4.315e-003 9.070e-003 
9.702e-003 9.046e+007 2.662e+013 1.000e+004 4.121e-003 9.072e-003 
9.704e-003 9.055e+007 2.665e+013 1.000e+004 4.435e-003 9.074e-003 
9.707e-003 9.066e+007 2.667e+013 1.000e+004 4.142e-003 9.075e-003 
9.709e-003 9.077e+007 2.670e+013 1.000e+004 4.006e-003 9.077e-003 
9.711e-003 9.089e+007 2.672e+013 1.000e+004 3.726e-003 9.078e-003 
9.714e-003 9.100e+007 2.675e+013 1.000e+004 4.019e-003 9.080e-003 
9.716e-003 9.112e+007 2.677e+013 1.000e+004 3.992e-003 9.081e-003 
9.718e-003 9.124e+007 2.678e+013 1.000e+004 3.773e-003 9.083e-003 
9.720e-003 9.135e+007 2.681e+013 1.000e+004 2.137e-003 9.084e-003 
9.723e-003 9.146e+007 2.683e+013 1.000e+004 2.414e-003 9.086e-003 
9.725e-003 9.153e+007 2.686e+013 1.000e+004 2.897e-003 9.088e-003 
9.727e-003 9.161e+007 2.689e+013 1.000e+004 3.044e-003 9.089e-003 
9.730e-003 9.169e+007 2.692e+013 1.000e+004 2.443e-003 9.091e-003 
9.732e-003 9.176e+007 2.696e+013 1.000e+004 2.463e-003 9.093e-003 
9.734e-003 9.181e+007 2.698e+013 1.000e+004 3.162e-003 9.095e-003 
9.737e-003 9.186e+007 2.701e+013 1.000e+004 3.011e-003 9.097e-003 
9.739e-003 9.195e+007 2.704e+013 1.000e+004 2.118e-003 9.099e-003 
9.741e-003 9.205e+007 2.707e+013 1.000e+004 2.276e-003 9.100e-003 
9.743e-003 9.212e+007 2.710e+013 1.000e+004 3.006e-003 9.102e-003 
9.746e-003 9.218e+007 2.713e+013 1.000e+004 2.906e-003 9.104e-003 
9.748e-003 9.224e+007 2.717e+013 1.000e+004 2.771e-003 9.106e-003 
9.750e-003 9.227e+007 2.714e+013 1.000e+004 4.398e-003 9.108e-003 
9.753e-003 9.220e+007 2.703e+013 1.000e+004 4.554e-003 9.111e-003 
9.755e-003 9.212e+007 2.695e+013 1.000e+004 4.403e-003 9.113e-003 
9.757e-003 9.208e+007 2.694e+013 1.000e+004 3.732e-003 9.116e-003 
9.760e-003 9.205e+007 2.694e+013 1.000e+004 6.131e-003 9.119e-003 
9.762e-003 9.201e+007 2.697e+013 1.000e+004 3.735e-003 9.121e-003 
9.763e-003 9.197e+007 2.698e+013 1.000e+004 1.369e-003 9.123e-003 
9.765e-003 9.191e+007 2.688e+013 1.000e+004 5.082e-003 9.125e-003 
9.768e-003 9.186e+007 2.687e+013 1.000e+004 4.788e-003 9.128e-003 
9.770e-003 9.184e+007 2.686e+013 1.000e+004 5.183e-003 9.130e-003 
9.772e-003 9.180e+007 2.685e+013 1.000e+004 3.654e-003 9.133e-003 
9.774e-003 9.178e+007 2.686e+013 1.000e+004 5.525e-003 9.135e-003 
9.776e-003 9.175e+007 2.688e+013 1.000e+004 5.013e-003 9.137e-003 
9.779e-003 9.172e+007 2.690e+013 1.000e+004 4.301e-003 9.140e-003 
9.781e-003 9.170e+007 2.693e+013 1.000e+004 3.827e-003 9.142e-003 
9.783e-003 9.167e+007 2.696e+013 1.000e+004 4.863e-003 9.145e-003 
9.785e-003 9.164e+007 2.699e+013 1.000e+004 4.207e-003 9.147e-003 
9.787e-003 9.160e+007 2.702e+013 1.000e+004 4.987e-003 9.150e-003 
9.790e-003 9.155e+007 2.705e+013 1.000e+004 4.569e-003 9.152e-003 
9.792e-003 9.150e+007 2.709e+013 1.000e+004 5.126e-003 9.155e-003 
9.794e-003 9.137e+007 2.705e+013 1.000e+004 6.066e-003 9.158e-003 
9.797e-003 9.118e+007 2.705e+013 1.000e+004 5.838e-003 9.162e-003 
9.799e-003 9.102e+007 2.706e+013 1.000e+004 6.797e-003 9.165e-003 
9.802e-003 9.089e+007 2.706e+013 1.000e+004 6.100e-003 9.169e-003 
9.804e-003 9.078e+007 2.708e+013 1.000e+004 6.599e-003 9.172e-003 
9.806e-003 9.069e+007 2.711e+013 1.000e+004 6.494e-003 9.175e-003 
9.809e-003 9.060e+007 2.714e+013 1.000e+004 7.489e-003 9.178e-003 
9.811e-003 9.050e+007 2.710e+013 1.000e+004 6.910e-003 9.181e-003 
9.814e-003 9.044e+007 2.710e+013 1.000e+004 6.249e-003 9.184e-003 
9.816e-003 9.041e+007 2.711e+013 1.000e+004 5.773e-003 9.187e-003 
9.819e-003 9.038e+007 2.712e+013 1.000e+004 4.052e-003 9.189e-003 
9.821e-003 9.039e+007 2.709e+013 1.000e+004 3.915e-003 9.192e-003 
9.824e-003 9.044e+007 2.713e+013 1.000e+004 2.976e-003 9.194e-003 
9.827e-003 9.045e+007 2.711e+013 1.000e+004 3.685e-003 9.197e-003 
9.829e-003 9.049e+007 2.711e+013 1.000e+004 5.445e-003 9.199e-003 
9.832e-003 9.055e+007 2.714e+013 1.000e+004 4.569e-003 9.201e-003 
9.835e-003 9.064e+007 2.716e+013 1.000e+004 3.116e-003 9.203e-003 
9.837e-003 9.073e+007 2.718e+013 1.000e+004 3.483e-003 9.205e-003 
9.840e-003 9.080e+007 2.722e+013 1.000e+004 2.871e-003 9.207e-003 
9.842e-003 9.092e+007 2.725e+013 1.000e+004 3.956e-003 9.209e-003 
9.845e-003 9.108e+007 2.728e+013 1.000e+004 2.499e-003 9.210e-003 
9.847e-003 9.127e+007 2.726e+013 1.000e+004 2.638e-003 9.212e-003 
9.850e-003 9.148e+007 2.724e+013 1.000e+004 2.927e-004 9.213e-003 
9.852e-003 9.171e+007 2.724e+013 1.000e+004 2.122e-003 9.214e-003 
9.855e-003 9.194e+007 2.726e+013 1.000e+004 2.449e-003 9.214e-003 
9.857e-003 9.219e+007 2.728e+013 1.000e+004 2.379e-003 9.215e-003 
9.860e-003 9.244e+007 2.730e+013 1.000e+004 4.343e-003 9.216e-003 
9.862e-003 9.270e+007 2.732e+013 1.000e+004 1.631e-003 9.217e-003 
9.865e-003 9.294e+007 2.734e+013 1.000e+004 2.062e-003 9.218e-003 
9.868e-003 9.318e+007 2.736e+013 1.000e+004 4.315e-003 9.219e-003 
9.870e-003 9.341e+007 2.738e+013 1.000e+004 4.604e-003 9.220e-003 
9.873e-003 9.366e+007 2.740e+013 1.000e+004 1.621e-003 9.221e-003 
9.876e-003 9.392e+007 2.741e+013 1.000e+004 1.650e-003 9.222e-003 
9.878e-003 9.417e+007 2.743e+013 1.000e+004 4.635e-003 9.223e-003 
9.881e-003 9.438e+007 2.744e+013 1.000e+004 2.264e-003 9.224e-003 
9.883e-003 9.457e+007 2.745e+013 1.000e+004 1.997e-003 9.225e-003 
9.886e-003 9.474e+007 2.744e+013 1.000e+004 4.692e-003 9.227e-003 
9.889e-003 9.490e+007 2.744e+013 1.000e+004 2.839e-003 9.228e-003 
9.891e-003 9.502e+007 2.746e+013 1.000e+004 2.485e-003 9.230e-003 
9.894e-003 9.514e+007 2.748e+013 1.000e+004 2.149e-003 9.232e-003 
9.896e-003 9.526e+007 2.751e+013 1.000e+004 3.073e-003 9.233e-003 
9.899e-003 9.538e+007 2.753e+013 1.000e+004 3.166e-003 9.235e-003 
9.902e-003 9.549e+007 2.754e+013 1.000e+004 5.568e-003 9.237e-003 
9.904e-003 9.564e+007 2.757e+013 1.000e+004 4.714e-003 9.238e-003 
9.907e-003 9.577e+007 2.761e+013 1.000e+004 2.183e-003 9.240e-003 
9.909e-003 9.590e+007 2.761e+013 1.000e+004 1.698e-003 9.242e-003 
9.912e-003 9.602e+007 2.763e+013 1.000e+004 2.552e-003 9.244e-003 
9.915e-003 9.612e+007 2.766e+013 1.000e+004 4.168e-003 9.246e-003 
9.917e-003 9.629e+007 2.768e+013 1.000e+004 4.382e-003 9.247e-003 
9.920e-003 9.645e+007 2.769e+013 1.000e+004 2.304e-003 9.248e-003 
9.922e-003 9.661e+007 2.767e+013 1.000e+004 1.352e-003 9.250e-003 
9.925e-003 9.679e+007 2.768e+013 1.000e+004 4.518e-003 9.251e-003 
9.928e-003 9.697e+007 2.767e+013 1.000e+004 1.481e-003 9.253e-003 
9.930e-003 9.716e+007 2.770e+013 1.000e+004 1.016e-003 9.254e-003 
9.933e-003 9.736e+007 2.773e+013 1.000e+004 3.527e-003 9.255e-003 
9.935e-003 9.758e+007 2.771e+013 1.000e+004 3.391e-003 9.256e-003 
9.937e-003 9.781e+007 2.771e+013 1.000e+004 1.675e-003 9.257e-003 
9.940e-003 9.803e+007 2.771e+013 1.000e+004 3.378e-003 9.258e-003 
9.942e-003 9.824e+007 2.770e+013 1.000e+004 1.832e-003 9.259e-003 
9.945e-003 9.843e+007 2.770e+013 1.000e+004 3.606e-003 9.260e-003 
9.947e-003 9.860e+007 2.773e+013 1.000e+004 4.526e-003 9.261e-003 
9.950e-003 9.876e+007 2.776e+013 1.000e+004 4.373e-003 9.262e-003 
9.952e-003 9.892e+007 2.778e+013 1.000e+004 2.735e-003 9.264e-003 
9.955e-003 9.905e+007 2.777e+013 1.000e+004 3.892e-003 9.265e-003 
9.957e-003 9.919e+007 2.782e+013 1.000e+004 4.716e-003 9.267e-003 
9.960e-003 9.934e+007 2.786e+013 1.000e+004 4.808e-003 9.268e-003 
9.963e-003 9.949e+007 2.791e+013 1.000e+004 1.698e-003 9.270e-003 
9.965e-003 9.963e+007 2.796e+013 1.000e+004 1.746e-003 9.272e-003 
9.968e-003 9.977e+007 2.801e+013 1.000e+004 1.877e-003 9.274e-003 
9.971e-003 9.989e+007 2.806e+013 1.000e+004 1.192e-003 9.276e-003 
9.974e-003 9.996e+007 2.810e+013 1.000e+004 6.598e-003 9.278e-003 
9.977e-003 1.000e+008 2.812e+013 1.000e+004 3.872e-003 9.281e-003 
9.979e-003 1.001e+008 2.816e+013 1.000e+004 3.651e-003 9.283e-003 
9.982e-003 1.001e+008 2.823e+013 1.000e+004 4.225e-003 9.286e-003 
9.985e-003 1.002e+008 2.830e+013 1.000e+004 2.708e-003 9.288e-003 
9.988e-003 1.002e+008 2.837e+013 1.000e+004 1.455e-003 9.291e-003 
9.991e-003 1.003e+008 2.844e+013 1.000e+004 2.043e-003 9.294e-003 
9.994e-003 1.003e+008 2.850e+013 1.000e+004 5.584e-003 9.296e-003 
9.998e-003 1.004e+008 2.845e+013 1.000e+004 5.147e-003 9.299e-003 
1.000e-002 1.004e+008 2.838e+013 1.000e+004 5.236e-003 9.302e-003 
 
