# Supplementary material for: Strain rate dependency of dislocation plasticity
Source: Nat Commun. 2021 Mar 23;12:1845. doi: 10.1038/s41467-021-21939-1 (PMC7988163; doi:10.1038/s41467-021-21939-1)
Supplement: Supplementary file 3 — Supplementary Data 1 [file 41467_2021_21939_MOESM3_ESM.zip › Supplementary Data 1/DDDSimulationSet4/StrainRate=1e4s-1/InitialDislocationDensity=2.5e13m-2.dat]

#strain(1), stress(Pa), dislocation density(m-2), strain rate(s-1), mean dislocation velocity(km/s), plastic strain(1)
1.235e-005 1.538e+006 2.278e+013 1.000e+004 3.121e-003 1.697e-006 
2.378e-005 2.903e+006 2.278e+013 1.000e+004 2.703e-003 3.699e-006 
3.190e-005 3.877e+006 2.278e+013 1.000e+004 2.630e-003 5.075e-006 
3.902e-005 4.680e+006 2.278e+013 1.000e+004 3.020e-003 6.642e-006 
4.570e-005 5.381e+006 2.278e+013 1.000e+004 3.143e-003 8.473e-006 
5.269e-005 6.103e+006 2.278e+013 1.000e+004 3.022e-003 1.046e-005 
5.946e-005 6.804e+006 2.278e+013 1.000e+004 3.132e-003 1.240e-005 
6.611e-005 7.485e+006 2.279e+013 1.000e+004 3.219e-003 1.433e-005 
7.273e-005 8.159e+006 2.279e+013 1.000e+004 3.180e-003 1.629e-005 
7.929e-005 8.830e+006 2.279e+013 1.000e+004 3.218e-003 1.821e-005 
8.571e-005 9.483e+006 2.280e+013 1.000e+004 3.185e-003 2.012e-005 
9.203e-005 1.013e+007 2.280e+013 1.000e+004 3.224e-003 2.198e-005 
9.855e-005 1.080e+007 2.280e+013 1.000e+004 3.145e-003 2.388e-005 
1.051e-004 1.147e+007 2.281e+013 1.000e+004 3.190e-003 2.582e-005 
1.117e-004 1.213e+007 2.282e+013 1.000e+004 3.099e-003 2.783e-005 
1.184e-004 1.282e+007 2.283e+013 1.000e+004 3.129e-003 2.974e-005 
1.249e-004 1.350e+007 2.283e+013 1.000e+004 3.059e-003 3.150e-005 
1.313e-004 1.417e+007 2.284e+013 1.000e+004 3.093e-003 3.329e-005 
1.379e-004 1.485e+007 2.285e+013 1.000e+004 3.153e-003 3.514e-005 
1.444e-004 1.553e+007 2.285e+013 1.000e+004 3.138e-003 3.702e-005 
1.509e-004 1.617e+007 2.285e+013 1.000e+004 3.305e-003 3.903e-005 
1.575e-004 1.678e+007 2.285e+013 1.000e+004 3.536e-003 4.137e-005 
1.639e-004 1.733e+007 2.286e+013 1.000e+004 4.063e-003 4.399e-005 
1.702e-004 1.788e+007 2.280e+013 1.000e+004 3.081e-003 4.646e-005 
1.764e-004 1.856e+007 2.279e+013 1.000e+004 2.906e-003 4.801e-005 
1.817e-004 1.915e+007 2.279e+013 1.000e+004 2.765e-003 4.921e-005 
1.881e-004 1.982e+007 2.278e+013 1.000e+004 3.127e-003 5.101e-005 
1.948e-004 2.050e+007 2.278e+013 1.000e+004 3.075e-003 5.300e-005 
2.015e-004 2.115e+007 2.278e+013 1.000e+004 3.295e-003 5.527e-005 
2.080e-004 2.176e+007 2.276e+013 1.000e+004 3.114e-003 5.751e-005 
2.147e-004 2.236e+007 2.276e+013 1.000e+004 3.391e-003 6.005e-005 
2.214e-004 2.296e+007 2.275e+013 1.000e+004 3.287e-003 6.257e-005 
2.278e-004 2.355e+007 2.275e+013 1.000e+004 3.169e-003 6.491e-005 
2.344e-004 2.415e+007 2.274e+013 1.000e+004 3.128e-003 6.743e-005 
2.411e-004 2.479e+007 2.275e+013 1.000e+004 3.039e-003 6.967e-005 
2.476e-004 2.540e+007 2.275e+013 1.000e+004 3.348e-003 7.191e-005 
2.544e-004 2.599e+007 2.276e+013 1.000e+004 3.516e-003 7.463e-005 
2.611e-004 2.654e+007 2.278e+013 1.000e+004 3.659e-003 7.751e-005 
2.677e-004 2.707e+007 2.281e+013 1.000e+004 3.657e-003 8.046e-005 
2.743e-004 2.763e+007 2.282e+013 1.000e+004 3.522e-003 8.316e-005 
2.805e-004 2.816e+007 2.274e+013 1.000e+004 3.713e-003 8.569e-005 
2.870e-004 2.872e+007 2.264e+013 1.000e+004 3.327e-003 8.832e-005 
2.933e-004 2.935e+007 2.263e+013 1.000e+004 2.917e-003 9.027e-005 
2.995e-004 3.003e+007 2.263e+013 1.000e+004 2.836e-003 9.177e-005 
3.067e-004 3.081e+007 2.262e+013 1.000e+004 2.984e-003 9.360e-005 
3.135e-004 3.153e+007 2.262e+013 1.000e+004 2.948e-003 9.539e-005 
3.201e-004 3.223e+007 2.262e+013 1.000e+004 2.997e-003 9.716e-005 
3.268e-004 3.291e+007 2.262e+013 1.000e+004 3.354e-003 9.918e-005 
3.334e-004 3.350e+007 2.264e+013 1.000e+004 3.299e-003 1.017e-004 
3.401e-004 3.413e+007 2.265e+013 1.000e+004 3.073e-003 1.040e-004 
3.467e-004 3.470e+007 2.266e+013 1.000e+004 3.519e-003 1.067e-004 
3.525e-004 3.518e+007 2.266e+013 1.000e+004 3.517e-003 1.092e-004 
3.589e-004 3.572e+007 2.266e+013 1.000e+004 3.531e-003 1.118e-004 
3.656e-004 3.634e+007 2.267e+013 1.000e+004 3.350e-003 1.143e-004 
3.723e-004 3.697e+007 2.267e+013 1.000e+004 3.258e-003 1.166e-004 
3.790e-004 3.758e+007 2.268e+013 1.000e+004 3.451e-003 1.190e-004 
3.858e-004 3.819e+007 2.268e+013 1.000e+004 3.554e-003 1.216e-004 
3.927e-004 3.881e+007 2.268e+013 1.000e+004 3.489e-003 1.243e-004 
3.995e-004 3.940e+007 2.268e+013 1.000e+004 3.546e-003 1.270e-004 
4.063e-004 3.996e+007 2.269e+013 1.000e+004 3.658e-003 1.299e-004 
4.129e-004 4.049e+007 2.271e+013 1.000e+004 3.817e-003 1.329e-004 
4.195e-004 4.099e+007 2.273e+013 1.000e+004 3.852e-003 1.360e-004 
4.261e-004 4.148e+007 2.275e+013 1.000e+004 3.918e-003 1.392e-004 
4.328e-004 4.198e+007 2.278e+013 1.000e+004 3.856e-003 1.424e-004 
4.396e-004 4.248e+007 2.281e+013 1.000e+004 3.817e-003 1.457e-004 
4.463e-004 4.307e+007 2.284e+013 1.000e+004 3.295e-003 1.484e-004 
4.529e-004 4.372e+007 2.287e+013 1.000e+004 3.123e-003 1.505e-004 
4.595e-004 4.439e+007 2.288e+013 1.000e+004 3.374e-003 1.525e-004 
4.662e-004 4.497e+007 2.288e+013 1.000e+004 3.634e-003 1.552e-004 
4.729e-004 4.553e+007 2.290e+013 1.000e+004 3.562e-003 1.580e-004 
4.795e-004 4.610e+007 2.291e+013 1.000e+004 3.996e-003 1.606e-004 
4.860e-004 4.658e+007 2.292e+013 1.000e+004 3.656e-003 1.639e-004 
4.926e-004 4.707e+007 2.293e+013 1.000e+004 3.753e-003 1.670e-004 
4.990e-004 4.753e+007 2.295e+013 1.000e+004 4.030e-003 1.702e-004 
5.055e-004 4.793e+007 2.298e+013 1.000e+004 4.246e-003 1.739e-004 
5.121e-004 4.830e+007 2.301e+013 1.000e+004 4.176e-003 1.780e-004 
5.187e-004 4.870e+007 2.306e+013 1.000e+004 3.960e-003 1.818e-004 
5.247e-004 4.907e+007 2.308e+013 1.000e+004 3.941e-003 1.852e-004 
5.302e-004 4.939e+007 2.312e+013 1.000e+004 4.339e-003 1.886e-004 
5.356e-004 4.976e+007 2.316e+013 1.000e+004 4.327e-003 1.915e-004 
5.407e-004 5.005e+007 2.314e+013 1.000e+004 4.543e-003 1.945e-004 
5.455e-004 5.033e+007 2.313e+013 1.000e+004 4.518e-003 1.974e-004 
5.503e-004 5.064e+007 2.314e+013 1.000e+004 3.420e-003 2.000e-004 
5.547e-004 5.096e+007 2.315e+013 1.000e+004 3.849e-003 2.022e-004 
5.594e-004 5.130e+007 2.315e+013 1.000e+004 4.147e-003 2.046e-004 
5.639e-004 5.165e+007 2.318e+013 1.000e+004 3.999e-003 2.066e-004 
5.683e-004 5.200e+007 2.317e+013 1.000e+004 2.587e-003 2.087e-004 
5.723e-004 5.230e+007 2.318e+013 1.000e+004 4.257e-003 2.106e-004 
5.764e-004 5.263e+007 2.320e+013 1.000e+004 2.918e-003 2.123e-004 
5.802e-004 5.288e+007 2.321e+013 1.000e+004 3.481e-003 2.145e-004 
5.838e-004 5.312e+007 2.322e+013 1.000e+004 5.071e-003 2.164e-004 
5.875e-004 5.337e+007 2.324e+013 1.000e+004 2.747e-003 2.184e-004 
5.911e-004 5.362e+007 2.326e+013 1.000e+004 3.115e-003 2.202e-004 
5.946e-004 5.385e+007 2.328e+013 1.000e+004 3.473e-003 2.222e-004 
5.982e-004 5.401e+007 2.327e+013 1.000e+004 5.860e-003 2.246e-004 
6.015e-004 5.413e+007 2.328e+013 1.000e+004 5.337e-003 2.271e-004 
6.049e-004 5.428e+007 2.330e+013 1.000e+004 4.944e-003 2.295e-004 
6.083e-004 5.444e+007 2.332e+013 1.000e+004 5.655e-003 2.318e-004 
6.117e-004 5.460e+007 2.333e+013 1.000e+004 5.998e-003 2.340e-004 
6.151e-004 5.476e+007 2.336e+013 1.000e+004 5.499e-003 2.363e-004 
6.186e-004 5.489e+007 2.338e+013 1.000e+004 6.420e-003 2.389e-004 
6.219e-004 5.501e+007 2.339e+013 1.000e+004 4.070e-003 2.414e-004 
6.251e-004 5.514e+007 2.340e+013 1.000e+004 6.083e-003 2.437e-004 
6.285e-004 5.527e+007 2.341e+013 1.000e+004 5.889e-003 2.462e-004 
6.318e-004 5.543e+007 2.343e+013 1.000e+004 3.376e-003 2.484e-004 
6.350e-004 5.558e+007 2.345e+013 1.000e+004 3.073e-003 2.505e-004 
6.378e-004 5.571e+007 2.347e+013 1.000e+004 2.740e-003 2.525e-004 
6.406e-004 5.584e+007 2.349e+013 1.000e+004 2.217e-003 2.544e-004 
6.433e-004 5.597e+007 2.351e+013 1.000e+004 2.588e-003 2.561e-004 
6.459e-004 5.610e+007 2.353e+013 1.000e+004 2.531e-003 2.579e-004 
6.486e-004 5.623e+007 2.355e+013 1.000e+004 3.876e-003 2.597e-004 
6.513e-004 5.636e+007 2.357e+013 1.000e+004 4.571e-003 2.615e-004 
6.540e-004 5.644e+007 2.355e+013 1.000e+004 3.154e-003 2.636e-004 
6.567e-004 5.652e+007 2.357e+013 1.000e+004 3.110e-003 2.657e-004 
6.593e-004 5.660e+007 2.357e+013 1.000e+004 3.421e-003 2.679e-004 
6.620e-004 5.667e+007 2.359e+013 1.000e+004 3.447e-003 2.700e-004 
6.647e-004 5.675e+007 2.361e+013 1.000e+004 3.616e-003 2.721e-004 
6.673e-004 5.682e+007 2.362e+013 1.000e+004 3.656e-003 2.743e-004 
6.700e-004 5.688e+007 2.363e+013 1.000e+004 3.439e-003 2.765e-004 
6.726e-004 5.693e+007 2.364e+013 1.000e+004 3.920e-003 2.789e-004 
6.752e-004 5.695e+007 2.367e+013 1.000e+004 6.818e-003 2.813e-004 
6.779e-004 5.697e+007 2.367e+013 1.000e+004 5.307e-003 2.838e-004 
6.805e-004 5.693e+007 2.368e+013 1.000e+004 5.632e-003 2.867e-004 
6.831e-004 5.687e+007 2.371e+013 1.000e+004 5.462e-003 2.898e-004 
6.857e-004 5.680e+007 2.374e+013 1.000e+004 7.989e-003 2.928e-004 
6.883e-004 5.671e+007 2.378e+013 1.000e+004 4.842e-003 2.960e-004 
6.909e-004 5.662e+007 2.382e+013 1.000e+004 7.137e-003 2.992e-004 
6.937e-004 5.651e+007 2.380e+013 1.000e+004 6.902e-003 3.029e-004 
6.999e-004 5.619e+007 2.386e+013 1.000e+004 6.789e-003 3.113e-004 
7.057e-004 5.607e+007 2.393e+013 1.000e+004 5.620e-003 3.179e-004 
7.116e-004 5.604e+007 2.399e+013 1.000e+004 5.614e-003 3.240e-004 
7.208e-004 5.605e+007 2.410e+013 1.000e+004 4.881e-003 3.331e-004 
7.274e-004 5.625e+007 2.416e+013 1.000e+004 4.792e-003 3.383e-004 
7.364e-004 5.654e+007 2.415e+013 1.000e+004 4.422e-003 3.453e-004 
7.453e-004 5.673e+007 2.384e+013 1.000e+004 5.516e-003 3.530e-004 
7.528e-004 5.680e+007 2.385e+013 1.000e+004 5.111e-003 3.599e-004 
7.606e-004 5.696e+007 2.388e+013 1.000e+004 4.900e-003 3.666e-004 
7.703e-004 5.725e+007 2.386e+013 1.000e+004 4.668e-003 3.743e-004 
7.800e-004 5.757e+007 2.386e+013 1.000e+004 4.530e-003 3.818e-004 
7.899e-004 5.809e+007 2.389e+013 1.000e+004 3.593e-003 3.881e-004 
7.998e-004 5.878e+007 2.393e+013 1.000e+004 3.772e-003 3.933e-004 
8.099e-004 5.945e+007 2.399e+013 1.000e+004 3.625e-003 3.988e-004 
8.199e-004 6.007e+007 2.405e+013 1.000e+004 3.822e-003 4.044e-004 
8.297e-004 6.056e+007 2.412e+013 1.000e+004 4.137e-003 4.108e-004 
8.397e-004 6.094e+007 2.417e+013 1.000e+004 5.872e-003 4.182e-004 
8.495e-004 6.115e+007 2.423e+013 1.000e+004 4.494e-003 4.265e-004 
8.592e-004 6.160e+007 2.431e+013 1.000e+004 4.116e-003 4.332e-004 
8.675e-004 6.201e+007 2.435e+013 1.000e+004 4.212e-003 4.386e-004 
8.746e-004 6.225e+007 2.430e+013 1.000e+004 4.762e-003 4.441e-004 
8.835e-004 6.252e+007 2.437e+013 1.000e+004 4.771e-003 4.511e-004 
8.930e-004 6.279e+007 2.449e+013 1.000e+004 4.709e-003 4.587e-004 
8.981e-004 6.296e+007 2.456e+013 1.000e+004 4.561e-003 4.626e-004 
9.017e-004 6.310e+007 2.460e+013 1.000e+004 4.613e-003 4.652e-004 
9.047e-004 6.320e+007 2.464e+013 1.000e+004 4.731e-003 4.676e-004 
9.098e-004 6.335e+007 2.467e+013 1.000e+004 4.530e-003 4.716e-004 
9.192e-004 6.379e+007 2.477e+013 1.000e+004 3.861e-003 4.780e-004 
9.285e-004 6.435e+007 2.488e+013 1.000e+004 3.959e-003 4.834e-004 
9.377e-004 6.487e+007 2.499e+013 1.000e+004 3.849e-003 4.890e-004 
9.472e-004 6.546e+007 2.507e+013 1.000e+004 3.854e-003 4.944e-004 
9.564e-004 6.611e+007 2.515e+013 1.000e+004 3.560e-003 4.992e-004 
9.652e-004 6.660e+007 2.511e+013 1.000e+004 3.980e-003 5.045e-004 
9.741e-004 6.722e+007 2.514e+013 1.000e+004 3.483e-003 5.092e-004 
9.833e-004 6.777e+007 2.519e+013 1.000e+004 4.133e-003 5.146e-004 
9.928e-004 6.823e+007 2.518e+013 1.000e+004 4.146e-003 5.209e-004 
1.002e-003 6.864e+007 2.519e+013 1.000e+004 4.258e-003 5.274e-004 
1.011e-003 6.889e+007 2.524e+013 1.000e+004 4.557e-003 5.347e-004 
1.021e-003 6.912e+007 2.529e+013 1.000e+004 4.469e-003 5.424e-004 
1.030e-003 6.937e+007 2.533e+013 1.000e+004 4.493e-003 5.502e-004 
1.040e-003 6.977e+007 2.540e+013 1.000e+004 3.907e-003 5.570e-004 
1.049e-003 7.020e+007 2.548e+013 1.000e+004 4.316e-003 5.633e-004 
1.058e-003 7.035e+007 2.551e+013 1.000e+004 5.142e-003 5.714e-004 
1.068e-003 7.011e+007 2.564e+013 1.000e+004 5.443e-003 5.826e-004 
1.077e-003 6.995e+007 2.573e+013 1.000e+004 5.636e-003 5.930e-004 
1.086e-003 6.965e+007 2.582e+013 1.000e+004 5.950e-003 6.045e-004 
1.095e-003 6.952e+007 2.588e+013 1.000e+004 6.167e-003 6.144e-004 
1.104e-003 6.971e+007 2.547e+013 1.000e+004 4.635e-003 6.223e-004 
1.114e-003 6.988e+007 2.552e+013 1.000e+004 4.693e-003 6.305e-004 
1.123e-003 7.000e+007 2.564e+013 1.000e+004 4.931e-003 6.388e-004 
1.132e-003 6.994e+007 2.570e+013 1.000e+004 6.304e-003 6.480e-004 
1.140e-003 6.977e+007 2.577e+013 1.000e+004 5.663e-003 6.575e-004 
1.150e-003 6.966e+007 2.588e+013 1.000e+004 5.214e-003 6.681e-004 
1.160e-003 6.940e+007 2.599e+013 1.000e+004 5.860e-003 6.797e-004 
1.169e-003 6.914e+007 2.609e+013 1.000e+004 6.060e-003 6.911e-004 
1.179e-003 6.859e+007 2.604e+013 1.000e+004 6.540e-003 7.045e-004 
1.189e-003 6.811e+007 2.612e+013 1.000e+004 6.970e-003 7.174e-004 
1.198e-003 6.731e+007 2.623e+013 1.000e+004 6.936e-003 7.329e-004 
1.208e-003 6.685e+007 2.643e+013 1.000e+004 5.773e-003 7.460e-004 
1.218e-003 6.650e+007 2.661e+013 1.000e+004 5.805e-003 7.582e-004 
1.228e-003 6.628e+007 2.676e+013 1.000e+004 5.463e-003 7.695e-004 
1.238e-003 6.621e+007 2.687e+013 1.000e+004 5.448e-003 7.800e-004 
1.245e-003 6.604e+007 2.692e+013 1.000e+004 5.843e-003 7.881e-004 
1.250e-003 6.591e+007 2.684e+013 1.000e+004 5.738e-003 7.941e-004 
1.254e-003 6.566e+007 2.690e+013 1.000e+004 6.259e-003 8.003e-004 
1.259e-003 6.552e+007 2.697e+013 1.000e+004 6.169e-003 8.055e-004 
1.263e-003 6.544e+007 2.692e+013 1.000e+004 4.689e-003 8.106e-004 
1.267e-003 6.537e+007 2.681e+013 1.000e+004 5.285e-003 8.150e-004 
1.272e-003 6.521e+007 2.668e+013 1.000e+004 5.158e-003 8.205e-004 
1.279e-003 6.471e+007 2.648e+013 1.000e+004 6.065e-003 8.317e-004 
1.289e-003 6.462e+007 2.644e+013 1.000e+004 4.179e-003 8.419e-004 
1.298e-003 6.497e+007 2.646e+013 1.000e+004 4.554e-003 8.490e-004 
1.308e-003 6.532e+007 2.642e+013 1.000e+004 3.807e-003 8.560e-004 
1.317e-003 6.589e+007 2.645e+013 1.000e+004 3.545e-003 8.611e-004 
1.325e-003 6.635e+007 2.652e+013 1.000e+004 4.296e-003 8.662e-004 
1.334e-003 6.675e+007 2.651e+013 1.000e+004 4.400e-003 8.723e-004 
1.343e-003 6.686e+007 2.656e+013 1.000e+004 4.848e-003 8.802e-004 
1.352e-003 6.700e+007 2.662e+013 1.000e+004 4.861e-003 8.886e-004 
1.361e-003 6.705e+007 2.674e+013 1.000e+004 5.177e-003 8.976e-004 
1.371e-003 6.696e+007 2.687e+013 1.000e+004 6.620e-003 9.077e-004 
1.379e-003 6.630e+007 2.652e+013 1.000e+004 6.985e-003 9.201e-004 
1.388e-003 6.583e+007 2.661e+013 1.000e+004 5.772e-003 9.330e-004 
1.398e-003 6.554e+007 2.676e+013 1.000e+004 6.658e-003 9.450e-004 
1.407e-003 6.511e+007 2.682e+013 1.000e+004 6.214e-003 9.570e-004 
1.416e-003 6.497e+007 2.688e+013 1.000e+004 4.917e-003 9.670e-004 
1.426e-003 6.488e+007 2.695e+013 1.000e+004 5.306e-003 9.774e-004 
1.436e-003 6.464e+007 2.707e+013 1.000e+004 5.289e-003 9.890e-004 
1.446e-003 6.435e+007 2.721e+013 1.000e+004 5.103e-003 1.001e-003 
1.455e-003 6.432e+007 2.734e+013 1.000e+004 4.777e-003 1.010e-003 
1.462e-003 6.440e+007 2.744e+013 1.000e+004 4.075e-003 1.016e-003 
1.469e-003 6.461e+007 2.731e+013 1.000e+004 3.831e-003 1.022e-003 
1.477e-003 6.491e+007 2.718e+013 1.000e+004 4.219e-003 1.028e-003 
1.484e-003 6.508e+007 2.714e+013 1.000e+004 4.520e-003 1.034e-003 
1.490e-003 6.505e+007 2.698e+013 1.000e+004 5.853e-003 1.040e-003 
1.496e-003 6.499e+007 2.682e+013 1.000e+004 4.955e-003 1.047e-003 
1.502e-003 6.492e+007 2.683e+013 1.000e+004 4.537e-003 1.053e-003 
1.508e-003 6.500e+007 2.679e+013 1.000e+004 4.396e-003 1.058e-003 
1.514e-003 6.514e+007 2.683e+013 1.000e+004 4.730e-003 1.063e-003 
1.519e-003 6.532e+007 2.685e+013 1.000e+004 4.179e-003 1.068e-003 
1.525e-003 6.553e+007 2.690e+013 1.000e+004 3.778e-003 1.072e-003 
1.531e-003 6.576e+007 2.680e+013 1.000e+004 3.170e-003 1.076e-003 
1.536e-003 6.597e+007 2.678e+013 1.000e+004 4.452e-003 1.080e-003 
1.540e-003 6.610e+007 2.681e+013 1.000e+004 4.360e-003 1.083e-003 
1.546e-003 6.625e+007 2.673e+013 1.000e+004 3.784e-003 1.087e-003 
1.556e-003 6.669e+007 2.678e+013 1.000e+004 4.026e-003 1.095e-003 
1.564e-003 6.698e+007 2.681e+013 1.000e+004 3.958e-003 1.101e-003 
1.573e-003 6.723e+007 2.668e+013 1.000e+004 5.034e-003 1.108e-003 
1.583e-003 6.708e+007 2.663e+013 1.000e+004 4.870e-003 1.119e-003 
1.591e-003 6.729e+007 2.664e+013 1.000e+004 3.884e-003 1.126e-003 
1.600e-003 6.789e+007 2.632e+013 1.000e+004 3.160e-003 1.130e-003 
1.608e-003 6.825e+007 2.606e+013 1.000e+004 4.355e-003 1.136e-003 
1.614e-003 6.845e+007 2.596e+013 1.000e+004 3.965e-003 1.141e-003 
1.622e-003 6.876e+007 2.590e+013 1.000e+004 4.220e-003 1.146e-003 
1.628e-003 6.902e+007 2.590e+013 1.000e+004 4.149e-003 1.151e-003 
1.636e-003 6.908e+007 2.582e+013 1.000e+004 5.273e-003 1.158e-003 
1.643e-003 6.918e+007 2.587e+013 1.000e+004 4.712e-003 1.165e-003 
1.650e-003 6.931e+007 2.593e+013 1.000e+004 4.855e-003 1.170e-003 
1.656e-003 6.952e+007 2.601e+013 1.000e+004 4.220e-003 1.175e-003 
1.663e-003 6.982e+007 2.608e+013 1.000e+004 4.113e-003 1.180e-003 
1.668e-003 7.010e+007 2.614e+013 1.000e+004 4.135e-003 1.183e-003 
1.673e-003 7.035e+007 2.620e+013 1.000e+004 4.363e-003 1.187e-003 
1.678e-003 7.063e+007 2.625e+013 1.000e+004 3.303e-003 1.189e-003 
1.683e-003 7.089e+007 2.629e+013 1.000e+004 4.583e-003 1.192e-003 
1.688e-003 7.114e+007 2.635e+013 1.000e+004 3.845e-003 1.196e-003 
1.693e-003 7.126e+007 2.640e+013 1.000e+004 4.808e-003 1.200e-003 
1.696e-003 7.128e+007 2.644e+013 1.000e+004 5.295e-003 1.203e-003 
1.699e-003 7.128e+007 2.648e+013 1.000e+004 6.367e-003 1.206e-003 
1.701e-003 7.129e+007 2.643e+013 1.000e+004 5.237e-003 1.208e-003 
1.703e-003 7.134e+007 2.644e+013 1.000e+004 5.208e-003 1.210e-003 
1.705e-003 7.140e+007 2.647e+013 1.000e+004 5.412e-003 1.212e-003 
1.708e-003 7.146e+007 2.644e+013 1.000e+004 5.643e-003 1.214e-003 
1.710e-003 7.153e+007 2.639e+013 1.000e+004 5.774e-003 1.215e-003 
1.712e-003 7.160e+007 2.638e+013 1.000e+004 5.445e-003 1.217e-003 
1.714e-003 7.167e+007 2.639e+013 1.000e+004 5.658e-003 1.218e-003 
1.716e-003 7.175e+007 2.638e+013 1.000e+004 5.335e-003 1.220e-003 
1.718e-003 7.186e+007 2.638e+013 1.000e+004 5.111e-003 1.221e-003 
1.721e-003 7.197e+007 2.630e+013 1.000e+004 4.654e-003 1.223e-003 
1.723e-003 7.213e+007 2.624e+013 1.000e+004 4.231e-003 1.224e-003 
1.725e-003 7.238e+007 2.614e+013 1.000e+004 2.889e-003 1.225e-003 
1.732e-003 7.284e+007 2.594e+013 1.000e+004 4.016e-003 1.228e-003 
1.739e-003 7.313e+007 2.584e+013 1.000e+004 3.909e-003 1.233e-003 
1.746e-003 7.345e+007 2.587e+013 1.000e+004 5.270e-003 1.238e-003 
1.754e-003 7.352e+007 2.568e+013 1.000e+004 4.926e-003 1.245e-003 
1.761e-003 7.386e+007 2.534e+013 1.000e+004 3.470e-003 1.250e-003 
1.768e-003 7.450e+007 2.538e+013 1.000e+004 3.137e-003 1.253e-003 
1.776e-003 7.514e+007 2.504e+013 1.000e+004 3.146e-003 1.256e-003 
1.784e-003 7.576e+007 2.507e+013 1.000e+004 3.228e-003 1.260e-003 
1.791e-003 7.620e+007 2.502e+013 1.000e+004 3.570e-003 1.264e-003 
1.798e-003 7.669e+007 2.500e+013 1.000e+004 4.025e-003 1.268e-003 
1.806e-003 7.697e+007 2.501e+013 1.000e+004 5.022e-003 1.273e-003 
1.813e-003 7.720e+007 2.505e+013 1.000e+004 3.845e-003 1.279e-003 
1.821e-003 7.770e+007 2.512e+013 1.000e+004 3.377e-003 1.283e-003 
1.826e-003 7.798e+007 2.511e+013 1.000e+004 4.118e-003 1.287e-003 
1.835e-003 7.841e+007 2.514e+013 1.000e+004 4.274e-003 1.292e-003 
1.843e-003 7.860e+007 2.517e+013 1.000e+004 4.867e-003 1.300e-003 
1.851e-003 7.883e+007 2.524e+013 1.000e+004 3.674e-003 1.306e-003 
1.859e-003 7.923e+007 2.528e+013 1.000e+004 4.120e-003 1.311e-003 
1.867e-003 7.951e+007 2.534e+013 1.000e+004 3.922e-003 1.317e-003 
1.875e-003 7.983e+007 2.538e+013 1.000e+004 4.438e-003 1.323e-003 
1.881e-003 8.004e+007 2.545e+013 1.000e+004 5.306e-003 1.328e-003 
1.886e-003 8.007e+007 2.526e+013 1.000e+004 5.178e-003 1.333e-003 
1.890e-003 8.018e+007 2.522e+013 1.000e+004 3.340e-003 1.336e-003 
1.894e-003 8.024e+007 2.523e+013 1.000e+004 6.443e-003 1.339e-003 
1.898e-003 8.036e+007 2.524e+013 1.000e+004 4.067e-003 1.342e-003 
1.901e-003 8.049e+007 2.525e+013 1.000e+004 4.630e-003 1.345e-003 
1.905e-003 8.068e+007 2.528e+013 1.000e+004 2.146e-003 1.347e-003 
1.908e-003 8.088e+007 2.530e+013 1.000e+004 4.965e-003 1.349e-003 
1.911e-003 8.109e+007 2.532e+013 1.000e+004 2.550e-003 1.350e-003 
1.914e-003 8.133e+007 2.534e+013 1.000e+004 4.516e-003 1.352e-003 
1.918e-003 8.154e+007 2.534e+013 1.000e+004 4.355e-003 1.354e-003 
1.921e-003 8.173e+007 2.533e+013 1.000e+004 4.217e-003 1.356e-003 
1.924e-003 8.187e+007 2.531e+013 1.000e+004 3.019e-003 1.358e-003 
1.927e-003 8.196e+007 2.531e+013 1.000e+004 3.231e-003 1.360e-003 
1.930e-003 8.204e+007 2.529e+013 1.000e+004 6.257e-003 1.362e-003 
1.933e-003 8.205e+007 2.528e+013 1.000e+004 3.628e-003 1.366e-003 
1.936e-003 8.212e+007 2.527e+013 1.000e+004 2.596e-003 1.368e-003 
1.939e-003 8.226e+007 2.528e+013 1.000e+004 4.705e-003 1.370e-003 
1.942e-003 8.238e+007 2.526e+013 1.000e+004 5.553e-003 1.372e-003 
1.945e-003 8.253e+007 2.528e+013 1.000e+004 3.759e-003 1.374e-003 
1.948e-003 8.265e+007 2.523e+013 1.000e+004 1.621e-003 1.376e-003 
1.951e-003 8.275e+007 2.523e+013 1.000e+004 1.383e-003 1.378e-003 
1.954e-003 8.288e+007 2.522e+013 1.000e+004 4.811e-003 1.381e-003 
1.957e-003 8.303e+007 2.524e+013 1.000e+004 6.049e-003 1.383e-003 
1.960e-003 8.315e+007 2.528e+013 1.000e+004 6.042e-003 1.385e-003 
1.963e-003 8.326e+007 2.532e+013 1.000e+004 3.626e-003 1.387e-003 
1.966e-003 8.334e+007 2.537e+013 1.000e+004 4.318e-003 1.389e-003 
1.969e-003 8.337e+007 2.540e+013 1.000e+004 6.363e-003 1.392e-003 
1.972e-003 8.337e+007 2.546e+013 1.000e+004 5.233e-003 1.395e-003 
1.975e-003 8.336e+007 2.549e+013 1.000e+004 3.333e-003 1.398e-003 
1.978e-003 8.324e+007 2.551e+013 1.000e+004 5.492e-003 1.402e-003 
1.981e-003 8.307e+007 2.555e+013 1.000e+004 7.385e-003 1.406e-003 
1.984e-003 8.298e+007 2.556e+013 1.000e+004 7.724e-003 1.410e-003 
1.987e-003 8.299e+007 2.558e+013 1.000e+004 4.444e-003 1.413e-003 
1.989e-003 8.302e+007 2.557e+013 1.000e+004 2.577e-003 1.415e-003 
1.992e-003 8.307e+007 2.557e+013 1.000e+004 5.413e-003 1.418e-003 
1.995e-003 8.313e+007 2.557e+013 1.000e+004 7.680e-003 1.420e-003 
1.998e-003 8.320e+007 2.556e+013 1.000e+004 7.204e-003 1.422e-003 
2.001e-003 8.328e+007 2.558e+013 1.000e+004 3.157e-003 1.425e-003 
2.003e-003 8.334e+007 2.560e+013 1.000e+004 3.571e-003 1.427e-003 
2.006e-003 8.336e+007 2.559e+013 1.000e+004 4.839e-003 1.430e-003 
2.009e-003 8.335e+007 2.562e+013 1.000e+004 6.623e-003 1.433e-003 
2.012e-003 8.326e+007 2.566e+013 1.000e+004 7.940e-003 1.436e-003 
2.015e-003 8.306e+007 2.557e+013 1.000e+004 9.326e-003 1.440e-003 
2.018e-003 8.291e+007 2.556e+013 1.000e+004 4.883e-003 1.444e-003 
2.020e-003 8.280e+007 2.558e+013 1.000e+004 5.093e-003 1.448e-003 
2.023e-003 8.266e+007 2.563e+013 1.000e+004 5.816e-003 1.452e-003 
2.026e-003 8.246e+007 2.568e+013 1.000e+004 6.683e-003 1.456e-003 
2.029e-003 8.217e+007 2.568e+013 1.000e+004 9.488e-003 1.461e-003 
2.032e-003 8.187e+007 2.572e+013 1.000e+004 5.896e-003 1.466e-003 
2.035e-003 8.154e+007 2.578e+013 1.000e+004 6.299e-003 1.471e-003 
2.038e-003 8.123e+007 2.584e+013 1.000e+004 9.042e-003 1.476e-003 
2.041e-003 8.091e+007 2.591e+013 1.000e+004 1.006e-002 1.481e-003 
2.044e-003 8.053e+007 2.595e+013 1.000e+004 9.346e-003 1.487e-003 
2.046e-003 8.016e+007 2.579e+013 1.000e+004 8.835e-003 1.492e-003 
2.050e-003 7.982e+007 2.563e+013 1.000e+004 8.618e-003 1.498e-003 
2.054e-003 7.950e+007 2.559e+013 1.000e+004 6.245e-003 1.504e-003 
2.058e-003 7.913e+007 2.564e+013 1.000e+004 7.736e-003 1.511e-003 
2.063e-003 7.880e+007 2.570e+013 1.000e+004 7.084e-003 1.518e-003 
2.067e-003 7.856e+007 2.575e+013 1.000e+004 6.224e-003 1.523e-003 
2.071e-003 7.823e+007 2.581e+013 1.000e+004 8.126e-003 1.530e-003 
2.075e-003 7.754e+007 2.562e+013 1.000e+004 9.816e-003 1.538e-003 
2.079e-003 7.686e+007 2.562e+013 1.000e+004 8.024e-003 1.548e-003 
2.084e-003 7.630e+007 2.561e+013 1.000e+004 8.157e-003 1.556e-003 
2.088e-003 7.580e+007 2.561e+013 1.000e+004 8.331e-003 1.564e-003 
2.093e-003 7.526e+007 2.556e+013 1.000e+004 9.282e-003 1.572e-003 
2.097e-003 7.470e+007 2.556e+013 1.000e+004 9.355e-003 1.580e-003 
2.101e-003 7.416e+007 2.553e+013 1.000e+004 1.135e-002 1.588e-003 
2.105e-003 7.384e+007 2.535e+013 1.000e+004 5.816e-003 1.594e-003 
2.109e-003 7.365e+007 2.540e+013 1.000e+004 6.936e-003 1.600e-003 
2.112e-003 7.353e+007 2.547e+013 1.000e+004 5.896e-003 1.604e-003 
2.116e-003 7.342e+007 2.555e+013 1.000e+004 4.554e-003 1.608e-003 
2.119e-003 7.332e+007 2.563e+013 1.000e+004 5.123e-003 1.612e-003 
2.122e-003 7.322e+007 2.571e+013 1.000e+004 3.701e-003 1.616e-003 
2.125e-003 7.316e+007 2.574e+013 1.000e+004 5.627e-003 1.619e-003 
2.128e-003 7.308e+007 2.580e+013 1.000e+004 7.668e-003 1.622e-003 
2.131e-003 7.299e+007 2.586e+013 1.000e+004 4.158e-003 1.626e-003 
2.133e-003 7.291e+007 2.591e+013 1.000e+004 4.495e-003 1.629e-003 
2.135e-003 7.282e+007 2.595e+013 1.000e+004 4.093e-003 1.632e-003 
2.138e-003 7.274e+007 2.600e+013 1.000e+004 3.659e-003 1.635e-003 
2.140e-003 7.267e+007 2.605e+013 1.000e+004 4.082e-003 1.638e-003 
2.143e-003 7.261e+007 2.610e+013 1.000e+004 3.984e-003 1.641e-003 
2.146e-003 7.257e+007 2.616e+013 1.000e+004 3.392e-003 1.644e-003 
2.148e-003 7.252e+007 2.622e+013 1.000e+004 3.576e-003 1.647e-003 
2.151e-003 7.245e+007 2.629e+013 1.000e+004 3.694e-003 1.650e-003 
2.153e-003 7.236e+007 2.636e+013 1.000e+004 4.581e-003 1.653e-003 
2.155e-003 7.230e+007 2.642e+013 1.000e+004 6.267e-003 1.655e-003 
2.157e-003 7.224e+007 2.648e+013 1.000e+004 9.090e-003 1.658e-003 
2.159e-003 7.219e+007 2.653e+013 1.000e+004 7.924e-003 1.660e-003 
2.161e-003 7.214e+007 2.658e+013 1.000e+004 7.932e-003 1.662e-003 
2.163e-003 7.208e+007 2.663e+013 1.000e+004 8.784e-003 1.664e-003 
2.165e-003 7.202e+007 2.668e+013 1.000e+004 1.071e-002 1.667e-003 
2.167e-003 7.193e+007 2.673e+013 1.000e+004 1.074e-002 1.669e-003 
2.169e-003 7.186e+007 2.678e+013 1.000e+004 1.035e-002 1.672e-003 
2.170e-003 7.177e+007 2.680e+013 1.000e+004 9.817e-003 1.674e-003 
2.172e-003 7.167e+007 2.684e+013 1.000e+004 1.060e-002 1.676e-003 
2.174e-003 7.155e+007 2.688e+013 1.000e+004 1.195e-002 1.679e-003 
2.176e-003 7.143e+007 2.690e+013 1.000e+004 1.441e-002 1.681e-003 
2.177e-003 7.130e+007 2.693e+013 1.000e+004 1.517e-002 1.684e-003 
2.179e-003 7.116e+007 2.696e+013 1.000e+004 1.601e-002 1.687e-003 
2.181e-003 7.102e+007 2.699e+013 1.000e+004 1.403e-002 1.689e-003 
2.182e-003 7.087e+007 2.701e+013 1.000e+004 1.543e-002 1.692e-003 
2.184e-003 7.072e+007 2.704e+013 1.000e+004 1.606e-002 1.695e-003 
2.186e-003 7.057e+007 2.708e+013 1.000e+004 1.572e-002 1.698e-003 
2.188e-003 7.043e+007 2.713e+013 1.000e+004 1.684e-002 1.700e-003 
2.189e-003 7.029e+007 2.717e+013 1.000e+004 1.741e-002 1.703e-003 
2.191e-003 7.015e+007 2.722e+013 1.000e+004 1.832e-002 1.706e-003 
2.193e-003 6.999e+007 2.724e+013 1.000e+004 1.815e-002 1.709e-003 
2.195e-003 6.984e+007 2.730e+013 1.000e+004 1.838e-002 1.712e-003 
2.196e-003 6.972e+007 2.733e+013 1.000e+004 1.899e-002 1.714e-003 
2.198e-003 6.960e+007 2.738e+013 1.000e+004 1.924e-002 1.717e-003 
2.200e-003 6.945e+007 2.736e+013 1.000e+004 1.995e-002 1.720e-003 
2.202e-003 6.936e+007 2.732e+013 1.000e+004 1.746e-002 1.722e-003 
2.204e-003 6.929e+007 2.733e+013 1.000e+004 2.059e-002 1.724e-003 
2.206e-003 6.923e+007 2.734e+013 1.000e+004 2.150e-002 1.727e-003 
2.207e-003 6.919e+007 2.737e+013 1.000e+004 2.126e-002 1.729e-003 
2.209e-003 6.916e+007 2.739e+013 1.000e+004 1.812e-002 1.731e-003 
2.211e-003 6.913e+007 2.741e+013 1.000e+004 1.674e-002 1.733e-003 
2.213e-003 6.911e+007 2.741e+013 1.000e+004 1.999e-002 1.735e-003 
2.215e-003 6.909e+007 2.745e+013 1.000e+004 1.854e-002 1.737e-003 
2.217e-003 6.908e+007 2.748e+013 1.000e+004 1.412e-002 1.739e-003 
2.218e-003 6.911e+007 2.751e+013 1.000e+004 1.512e-002 1.740e-003 
2.220e-003 6.914e+007 2.753e+013 1.000e+004 2.326e-002 1.742e-003 
2.222e-003 6.917e+007 2.751e+013 1.000e+004 1.648e-002 1.744e-003 
2.224e-003 6.920e+007 2.749e+013 1.000e+004 1.751e-002 1.745e-003 
2.226e-003 6.923e+007 2.749e+013 1.000e+004 2.069e-002 1.747e-003 
2.228e-003 6.926e+007 2.751e+013 1.000e+004 2.417e-002 1.749e-003 
2.230e-003 6.929e+007 2.752e+013 1.000e+004 1.596e-002 1.751e-003 
2.232e-003 6.932e+007 2.753e+013 1.000e+004 1.770e-002 1.752e-003 
2.234e-003 6.936e+007 2.755e+013 1.000e+004 1.656e-002 1.754e-003 
2.235e-003 6.937e+007 2.753e+013 1.000e+004 1.533e-002 1.756e-003 
2.237e-003 6.934e+007 2.751e+013 1.000e+004 1.381e-002 1.758e-003 
2.239e-003 6.929e+007 2.747e+013 1.000e+004 1.381e-002 1.760e-003 
2.241e-003 6.923e+007 2.746e+013 1.000e+004 1.424e-002 1.762e-003 
2.243e-003 6.918e+007 2.744e+013 1.000e+004 1.568e-002 1.765e-003 
2.245e-003 6.914e+007 2.745e+013 1.000e+004 1.426e-002 1.767e-003 
2.247e-003 6.911e+007 2.748e+013 1.000e+004 1.313e-002 1.769e-003 
2.249e-003 6.911e+007 2.751e+013 1.000e+004 1.291e-002 1.771e-003 
2.251e-003 6.913e+007 2.755e+013 1.000e+004 1.386e-002 1.773e-003 
2.253e-003 6.918e+007 2.758e+013 1.000e+004 1.331e-002 1.774e-003 
2.255e-003 6.922e+007 2.761e+013 1.000e+004 1.170e-002 1.776e-003 
2.257e-003 6.926e+007 2.763e+013 1.000e+004 1.289e-002 1.777e-003 
2.259e-003 6.931e+007 2.766e+013 1.000e+004 1.475e-002 1.779e-003 
2.261e-003 6.936e+007 2.769e+013 1.000e+004 1.217e-002 1.781e-003 
2.262e-003 6.942e+007 2.772e+013 1.000e+004 8.144e-003 1.782e-003 
2.264e-003 6.948e+007 2.775e+013 1.000e+004 1.303e-002 1.784e-003 
2.266e-003 6.955e+007 2.778e+013 1.000e+004 1.618e-002 1.785e-003 
2.268e-003 6.963e+007 2.781e+013 1.000e+004 8.154e-003 1.787e-003 
2.270e-003 6.974e+007 2.783e+013 1.000e+004 9.508e-003 1.788e-003 
2.272e-003 6.985e+007 2.785e+013 1.000e+004 1.275e-002 1.789e-003 
2.274e-003 6.995e+007 2.787e+013 1.000e+004 1.524e-002 1.790e-003 
2.276e-003 7.006e+007 2.790e+013 1.000e+004 1.013e-002 1.791e-003 
2.278e-003 7.016e+007 2.793e+013 1.000e+004 9.052e-003 1.792e-003 
2.280e-003 7.027e+007 2.795e+013 1.000e+004 1.232e-002 1.794e-003 
2.282e-003 7.037e+007 2.797e+013 1.000e+004 6.767e-003 1.795e-003 
2.283e-003 7.044e+007 2.799e+013 1.000e+004 1.257e-002 1.796e-003 
2.285e-003 7.046e+007 2.802e+013 1.000e+004 1.176e-002 1.798e-003 
2.287e-003 7.049e+007 2.805e+013 1.000e+004 1.511e-002 1.800e-003 
2.289e-003 7.054e+007 2.807e+013 1.000e+004 7.708e-003 1.801e-003 
2.291e-003 7.060e+007 2.810e+013 1.000e+004 9.475e-003 1.803e-003 
2.293e-003 7.070e+007 2.778e+013 1.000e+004 1.184e-002 1.804e-003 
2.295e-003 7.079e+007 2.771e+013 1.000e+004 1.286e-002 1.805e-003 
2.297e-003 7.083e+007 2.710e+013 1.000e+004 7.602e-003 1.807e-003 
2.299e-003 7.085e+007 2.710e+013 1.000e+004 4.405e-003 1.809e-003 
2.301e-003 7.087e+007 2.711e+013 1.000e+004 2.745e-003 1.811e-003 
2.303e-003 7.092e+007 2.712e+013 1.000e+004 9.099e-003 1.813e-003 
2.305e-003 7.094e+007 2.713e+013 1.000e+004 5.951e-004 1.814e-003 
2.307e-003 7.093e+007 2.714e+013 1.000e+004 9.900e-003 1.816e-003 
2.309e-003 7.092e+007 2.716e+013 1.000e+004 7.404e-004 1.819e-003 
2.311e-003 7.089e+007 2.716e+013 1.000e+004 1.096e-002 1.821e-003 
2.313e-003 7.086e+007 2.699e+013 1.000e+004 7.465e-004 1.823e-003 
2.315e-003 7.086e+007 2.696e+013 1.000e+004 1.091e-002 1.825e-003 
2.317e-003 7.088e+007 2.695e+013 1.000e+004 4.909e-004 1.827e-003 
2.319e-003 7.090e+007 2.696e+013 1.000e+004 9.619e-003 1.829e-003 
2.321e-003 7.092e+007 2.698e+013 1.000e+004 6.898e-004 1.831e-003 
2.323e-003 7.091e+007 2.699e+013 1.000e+004 7.562e-003 1.833e-003 
2.325e-003 7.091e+007 2.701e+013 1.000e+004 6.400e-003 1.835e-003 
2.327e-003 7.090e+007 2.703e+013 1.000e+004 3.361e-003 1.837e-003 
2.329e-003 7.087e+007 2.698e+013 1.000e+004 8.625e-003 1.839e-003 
2.331e-003 7.083e+007 2.693e+013 1.000e+004 9.773e-004 1.842e-003 
2.333e-003 7.075e+007 2.693e+013 1.000e+004 1.014e-002 1.844e-003 
2.336e-003 7.069e+007 2.693e+013 1.000e+004 1.175e-003 1.847e-003 
2.338e-003 7.063e+007 2.689e+013 1.000e+004 1.160e-002 1.849e-003 
2.340e-003 7.054e+007 2.688e+013 1.000e+004 3.412e-003 1.852e-003 
2.342e-003 7.050e+007 2.684e+013 1.000e+004 4.769e-004 1.854e-003 
2.344e-003 7.046e+007 2.684e+013 1.000e+004 8.323e-004 1.856e-003 
2.346e-003 7.043e+007 2.682e+013 1.000e+004 9.936e-003 1.859e-003 
2.348e-003 7.040e+007 2.677e+013 1.000e+004 2.866e-003 1.861e-003 
2.350e-003 7.037e+007 2.678e+013 1.000e+004 1.147e-003 1.863e-003 
2.352e-003 7.036e+007 2.679e+013 1.000e+004 8.615e-004 1.865e-003 
2.354e-003 7.037e+007 2.680e+013 1.000e+004 7.612e-004 1.868e-003 
2.356e-003 7.041e+007 2.682e+013 1.000e+004 2.437e-004 1.869e-003 
2.359e-003 7.046e+007 2.682e+013 1.000e+004 2.527e-004 1.871e-003 
2.361e-003 7.051e+007 2.683e+013 1.000e+004 7.982e-006 1.873e-003 
2.363e-003 7.056e+007 2.684e+013 1.000e+004 1.560e-004 1.875e-003 
2.365e-003 7.063e+007 2.685e+013 1.000e+004 9.218e-004 1.877e-003 
2.367e-003 7.070e+007 2.686e+013 1.000e+004 4.657e-005 1.878e-003 
2.370e-003 7.076e+007 2.688e+013 1.000e+004 7.906e-004 1.880e-003 
2.372e-003 7.080e+007 2.691e+013 1.000e+004 1.156e-003 1.882e-003 
2.374e-003 7.084e+007 2.693e+013 1.000e+004 3.984e-004 1.884e-003 
2.376e-003 7.087e+007 2.696e+013 1.000e+004 8.980e-004 1.886e-003 
2.378e-003 7.090e+007 2.699e+013 1.000e+004 1.552e-004 1.888e-003 
2.381e-003 7.095e+007 2.702e+013 1.000e+004 2.536e-004 1.890e-003 
2.383e-003 7.101e+007 2.703e+013 1.000e+004 5.376e-004 1.892e-003 
2.385e-003 7.111e+007 2.704e+013 1.000e+004 4.192e-004 1.893e-003 
2.387e-003 7.121e+007 2.706e+013 1.000e+004 3.961e-004 1.895e-003 
2.389e-003 7.125e+007 2.706e+013 1.000e+004 9.100e-004 1.897e-003 
2.392e-003 7.125e+007 2.707e+013 1.000e+004 8.796e-003 1.899e-003 
2.394e-003 7.123e+007 2.709e+013 1.000e+004 8.755e-003 1.901e-003 
2.396e-003 7.123e+007 2.711e+013 1.000e+004 9.660e-003 1.903e-003 
2.398e-003 7.124e+007 2.712e+013 1.000e+004 9.068e-003 1.906e-003 
2.401e-003 7.126e+007 2.714e+013 1.000e+004 9.002e-003 1.908e-003 
2.403e-003 7.131e+007 2.715e+013 1.000e+004 8.988e-003 1.909e-003 
2.405e-003 7.136e+007 2.716e+013 1.000e+004 1.094e-002 1.911e-003 
2.407e-003 7.138e+007 2.717e+013 1.000e+004 9.054e-003 1.913e-003 
2.409e-003 7.143e+007 2.719e+013 1.000e+004 8.672e-003 1.915e-003 
2.412e-003 7.148e+007 2.720e+013 1.000e+004 9.411e-003 1.917e-003 
2.414e-003 7.153e+007 2.722e+013 1.000e+004 8.869e-003 1.919e-003 
2.416e-003 7.158e+007 2.724e+013 1.000e+004 9.102e-003 1.921e-003 
2.418e-003 7.163e+007 2.725e+013 1.000e+004 1.530e-005 1.922e-003 
2.420e-003 7.164e+007 2.722e+013 1.000e+004 1.094e-002 1.924e-003 
2.422e-003 7.162e+007 2.715e+013 1.000e+004 6.850e-003 1.927e-003 
2.425e-003 7.155e+007 2.706e+013 1.000e+004 5.738e-003 1.931e-003 
2.429e-003 7.151e+007 2.707e+013 1.000e+004 5.414e-003 1.935e-003 
2.433e-003 7.145e+007 2.710e+013 1.000e+004 5.005e-003 1.939e-003 
2.436e-003 7.140e+007 2.711e+013 1.000e+004 5.765e-003 1.943e-003 
2.440e-003 7.127e+007 2.711e+013 1.000e+004 5.891e-003 1.947e-003 
2.443e-003 7.125e+007 2.712e+013 1.000e+004 3.536e-003 1.950e-003 
2.445e-003 7.129e+007 2.713e+013 1.000e+004 2.884e-003 1.952e-003 
2.447e-003 7.131e+007 2.709e+013 1.000e+004 3.961e-003 1.954e-003 
2.450e-003 7.130e+007 2.707e+013 1.000e+004 5.841e-003 1.957e-003 
2.452e-003 7.132e+007 2.710e+013 1.000e+004 3.283e-003 1.959e-003 
2.454e-003 7.129e+007 2.704e+013 1.000e+004 6.333e-003 1.961e-003 
2.457e-003 7.126e+007 2.703e+013 1.000e+004 2.755e-003 1.964e-003 
2.459e-003 7.132e+007 2.699e+013 1.000e+004 1.382e-003 1.966e-003 
2.461e-003 7.143e+007 2.694e+013 1.000e+004 1.312e-003 1.967e-003 
2.463e-003 7.158e+007 2.694e+013 1.000e+004 1.827e-003 1.968e-003 
2.466e-003 7.172e+007 2.695e+013 1.000e+004 3.297e-004 1.970e-003 
2.468e-003 7.188e+007 2.697e+013 1.000e+004 4.846e-003 1.971e-003 
2.470e-003 7.205e+007 2.699e+013 1.000e+004 1.518e-003 1.972e-003 
2.472e-003 7.222e+007 2.701e+013 1.000e+004 1.776e-003 1.973e-003 
2.474e-003 7.239e+007 2.703e+013 1.000e+004 5.852e-003 1.974e-003 
2.476e-003 7.255e+007 2.705e+013 1.000e+004 4.238e-003 1.975e-003 
2.479e-003 7.271e+007 2.707e+013 1.000e+004 5.591e-003 1.976e-003 
2.481e-003 7.288e+007 2.709e+013 1.000e+004 5.189e-003 1.977e-003 
2.483e-003 7.305e+007 2.711e+013 1.000e+004 4.903e-003 1.978e-003 
2.485e-003 7.322e+007 2.713e+013 1.000e+004 4.502e-003 1.978e-003 
2.487e-003 7.338e+007 2.715e+013 1.000e+004 6.077e-003 1.979e-003 
2.489e-003 7.354e+007 2.716e+013 1.000e+004 5.375e-003 1.980e-003 
2.491e-003 7.369e+007 2.717e+013 1.000e+004 5.623e-003 1.981e-003 
2.493e-003 7.385e+007 2.718e+013 1.000e+004 4.868e-003 1.982e-003 
2.495e-003 7.402e+007 2.720e+013 1.000e+004 1.176e-003 1.983e-003 
2.498e-003 7.419e+007 2.722e+013 1.000e+004 1.215e-003 1.984e-003 
2.500e-003 7.436e+007 2.724e+013 1.000e+004 5.330e-004 1.986e-003 
2.502e-003 7.452e+007 2.725e+013 1.000e+004 2.265e-003 1.987e-003 
2.504e-003 7.470e+007 2.726e+013 1.000e+004 4.437e-003 1.988e-003 
2.507e-003 7.487e+007 2.728e+013 1.000e+004 4.454e-003 1.989e-003 
2.509e-003 7.503e+007 2.728e+013 1.000e+004 4.499e-003 1.990e-003 
2.511e-003 7.518e+007 2.730e+013 1.000e+004 4.930e-003 1.991e-003 
2.513e-003 7.530e+007 2.731e+013 1.000e+004 4.719e-003 1.992e-003 
2.515e-003 7.543e+007 2.733e+013 1.000e+004 5.022e-003 1.993e-003 
2.517e-003 7.555e+007 2.734e+013 1.000e+004 5.886e-003 1.994e-003 
2.519e-003 7.567e+007 2.736e+013 1.000e+004 5.627e-003 1.996e-003 
2.521e-003 7.579e+007 2.737e+013 1.000e+004 6.046e-003 1.997e-003 
2.523e-003 7.590e+007 2.739e+013 1.000e+004 6.134e-003 1.998e-003 
2.525e-003 7.601e+007 2.741e+013 1.000e+004 6.621e-003 1.999e-003 
2.527e-003 7.613e+007 2.743e+013 1.000e+004 6.035e-003 2.000e-003 
2.529e-003 7.625e+007 2.744e+013 1.000e+004 6.134e-003 2.002e-003 
2.531e-003 7.637e+007 2.742e+013 1.000e+004 6.356e-003 2.003e-003 
2.533e-003 7.646e+007 2.741e+013 1.000e+004 7.251e-003 2.004e-003 
2.535e-003 7.656e+007 2.741e+013 1.000e+004 5.970e-003 2.005e-003 
2.537e-003 7.669e+007 2.741e+013 1.000e+004 6.087e-003 2.007e-003 
2.539e-003 7.680e+007 2.741e+013 1.000e+004 6.404e-003 2.008e-003 
2.541e-003 7.691e+007 2.741e+013 1.000e+004 6.976e-003 2.009e-003 
2.543e-003 7.701e+007 2.742e+013 1.000e+004 6.350e-003 2.010e-003 
2.545e-003 7.708e+007 2.741e+013 1.000e+004 6.868e-003 2.012e-003 
2.547e-003 7.717e+007 2.739e+013 1.000e+004 6.321e-003 2.013e-003 
2.549e-003 7.726e+007 2.736e+013 1.000e+004 5.879e-003 2.015e-003 
2.551e-003 7.734e+007 2.738e+013 1.000e+004 5.956e-003 2.016e-003 
2.553e-003 7.740e+007 2.736e+013 1.000e+004 6.557e-003 2.018e-003 
2.555e-003 7.744e+007 2.737e+013 1.000e+004 6.649e-003 2.020e-003 
2.558e-003 7.746e+007 2.739e+013 1.000e+004 6.318e-003 2.022e-003 
2.560e-003 7.748e+007 2.740e+013 1.000e+004 6.194e-003 2.024e-003 
2.562e-003 7.749e+007 2.742e+013 1.000e+004 6.753e-003 2.026e-003 
2.564e-003 7.749e+007 2.743e+013 1.000e+004 6.977e-003 2.028e-003 
2.566e-003 7.749e+007 2.744e+013 1.000e+004 6.716e-003 2.030e-003 
2.568e-003 7.749e+007 2.747e+013 1.000e+004 6.606e-003 2.032e-003 
2.570e-003 7.749e+007 2.749e+013 1.000e+004 2.913e-003 2.034e-003 
2.572e-003 7.746e+007 2.753e+013 1.000e+004 3.862e-003 2.036e-003 
2.574e-003 7.734e+007 2.758e+013 1.000e+004 1.194e-002 2.039e-003 
2.576e-003 7.729e+007 2.762e+013 1.000e+004 1.539e-002 2.041e-003 
2.578e-003 7.728e+007 2.764e+013 1.000e+004 1.499e-002 2.043e-003 
2.580e-003 7.728e+007 2.766e+013 1.000e+004 1.539e-002 2.045e-003 
2.582e-003 7.729e+007 2.768e+013 1.000e+004 1.744e-002 2.047e-003 
2.583e-003 7.730e+007 2.771e+013 1.000e+004 1.768e-002 2.049e-003 
2.585e-003 7.732e+007 2.773e+013 1.000e+004 1.619e-002 2.050e-003 
2.587e-003 7.733e+007 2.776e+013 1.000e+004 1.437e-002 2.052e-003 
2.589e-003 7.734e+007 2.779e+013 1.000e+004 1.792e-002 2.054e-003 
2.590e-003 7.735e+007 2.782e+013 1.000e+004 2.047e-002 2.055e-003 
2.592e-003 7.735e+007 2.786e+013 1.000e+004 1.713e-002 2.057e-003 
2.594e-003 7.734e+007 2.790e+013 1.000e+004 1.696e-002 2.059e-003 
2.595e-003 7.731e+007 2.794e+013 1.000e+004 1.861e-002 2.061e-003 
2.597e-003 7.723e+007 2.792e+013 1.000e+004 1.596e-002 2.063e-003 
2.599e-003 7.712e+007 2.793e+013 1.000e+004 1.717e-002 2.065e-003 
2.600e-003 7.702e+007 2.793e+013 1.000e+004 1.627e-002 2.068e-003 
2.602e-003 7.695e+007 2.794e+013 1.000e+004 1.737e-002 2.070e-003 
2.604e-003 7.690e+007 2.797e+013 1.000e+004 1.570e-002 2.072e-003 
2.605e-003 7.686e+007 2.800e+013 1.000e+004 1.515e-002 2.074e-003 
2.607e-003 7.683e+007 2.804e+013 1.000e+004 1.890e-002 2.076e-003 
2.609e-003 7.681e+007 2.807e+013 1.000e+004 2.066e-002 2.077e-003 
2.610e-003 7.678e+007 2.812e+013 1.000e+004 2.104e-002 2.079e-003 
2.612e-003 7.677e+007 2.813e+013 1.000e+004 1.831e-002 2.081e-003 
2.613e-003 7.678e+007 2.815e+013 1.000e+004 2.230e-002 2.082e-003 
2.615e-003 7.679e+007 2.818e+013 1.000e+004 2.416e-002 2.084e-003 
2.617e-003 7.681e+007 2.821e+013 1.000e+004 1.944e-002 2.085e-003 
2.618e-003 7.683e+007 2.824e+013 1.000e+004 1.625e-002 2.087e-003 
2.620e-003 7.686e+007 2.828e+013 1.000e+004 2.228e-002 2.088e-003 
2.622e-003 7.688e+007 2.831e+013 1.000e+004 2.299e-002 2.090e-003 
2.623e-003 7.691e+007 2.831e+013 1.000e+004 1.770e-002 2.091e-003 
2.625e-003 7.696e+007 2.830e+013 1.000e+004 1.505e-002 2.093e-003 
2.626e-003 7.696e+007 2.829e+013 1.000e+004 2.160e-002 2.094e-003 
2.628e-003 7.690e+007 2.831e+013 1.000e+004 2.371e-002 2.096e-003 
2.630e-003 7.685e+007 2.834e+013 1.000e+004 1.886e-002 2.098e-003 
2.631e-003 7.682e+007 2.837e+013 1.000e+004 1.778e-002 2.100e-003 
2.633e-003 7.680e+007 2.840e+013 1.000e+004 2.236e-002 2.102e-003 
2.635e-003 7.678e+007 2.843e+013 1.000e+004 2.424e-002 2.104e-003 
2.636e-003 7.676e+007 2.846e+013 1.000e+004 2.012e-002 2.105e-003 
2.638e-003 7.675e+007 2.849e+013 1.000e+004 1.949e-002 2.107e-003 
2.640e-003 7.674e+007 2.853e+013 1.000e+004 2.443e-002 2.109e-003 
2.641e-003 7.672e+007 2.856e+013 1.000e+004 2.569e-002 2.111e-003 
2.643e-003 7.669e+007 2.858e+013 1.000e+004 2.082e-002 2.112e-003 
2.645e-003 7.664e+007 2.861e+013 1.000e+004 1.956e-002 2.114e-003 
2.646e-003 7.658e+007 2.858e+013 1.000e+004 2.072e-002 2.116e-003 
2.648e-003 7.655e+007 2.859e+013 1.000e+004 2.249e-002 2.118e-003 
2.649e-003 7.652e+007 2.861e+013 1.000e+004 1.950e-002 2.120e-003 
2.651e-003 7.649e+007 2.863e+013 1.000e+004 1.930e-002 2.122e-003 
2.653e-003 7.645e+007 2.862e+013 1.000e+004 2.079e-002 2.124e-003 
2.654e-003 7.640e+007 2.860e+013 1.000e+004 1.752e-002 2.126e-003 
2.656e-003 7.635e+007 2.859e+013 1.000e+004 2.256e-002 2.128e-003 
2.658e-003 7.631e+007 2.861e+013 1.000e+004 2.163e-002 2.130e-003 
2.659e-003 7.623e+007 2.854e+013 1.000e+004 2.270e-002 2.132e-003 
2.661e-003 7.616e+007 2.851e+013 1.000e+004 1.988e-002 2.134e-003 
2.663e-003 7.610e+007 2.852e+013 1.000e+004 2.199e-002 2.136e-003 
2.664e-003 7.604e+007 2.854e+013 1.000e+004 2.013e-002 2.138e-003 
2.666e-003 7.600e+007 2.856e+013 1.000e+004 2.114e-002 2.140e-003 
2.668e-003 7.597e+007 2.857e+013 1.000e+004 1.745e-002 2.142e-003 
2.670e-003 7.595e+007 2.860e+013 1.000e+004 2.057e-002 2.144e-003 
2.671e-003 7.594e+007 2.862e+013 1.000e+004 1.883e-002 2.146e-003 
2.673e-003 7.594e+007 2.864e+013 1.000e+004 1.959e-002 2.148e-003 
2.675e-003 7.597e+007 2.866e+013 1.000e+004 1.562e-002 2.149e-003 
2.677e-003 7.600e+007 2.868e+013 1.000e+004 1.949e-002 2.151e-003 
2.678e-003 7.603e+007 2.868e+013 1.000e+004 1.937e-002 2.152e-003 
2.680e-003 7.604e+007 2.865e+013 1.000e+004 1.967e-002 2.154e-003 
2.682e-003 7.607e+007 2.861e+013 1.000e+004 1.696e-002 2.156e-003 
2.683e-003 7.612e+007 2.861e+013 1.000e+004 2.019e-002 2.157e-003 
2.685e-003 7.617e+007 2.862e+013 1.000e+004 1.801e-002 2.158e-003 
2.687e-003 7.623e+007 2.862e+013 1.000e+004 1.842e-002 2.160e-003 
2.689e-003 7.630e+007 2.863e+013 1.000e+004 1.563e-002 2.161e-003 
2.691e-003 7.637e+007 2.865e+013 1.000e+004 1.797e-002 2.162e-003 
2.692e-003 7.645e+007 2.866e+013 1.000e+004 1.671e-002 2.164e-003 
2.694e-003 7.647e+007 2.860e+013 1.000e+004 1.856e-002 2.165e-003 
2.696e-003 7.648e+007 2.853e+013 1.000e+004 1.564e-002 2.167e-003 
2.698e-003 7.650e+007 2.852e+013 1.000e+004 1.883e-002 2.169e-003 
2.700e-003 7.652e+007 2.851e+013 1.000e+004 1.761e-002 2.170e-003 
2.701e-003 7.653e+007 2.852e+013 1.000e+004 1.819e-002 2.172e-003 
2.703e-003 7.655e+007 2.852e+013 1.000e+004 1.541e-002 2.174e-003 
2.705e-003 7.656e+007 2.851e+013 1.000e+004 1.894e-002 2.176e-003 
2.707e-003 7.655e+007 2.850e+013 1.000e+004 1.787e-002 2.177e-003 
2.709e-003 7.650e+007 2.848e+013 1.000e+004 1.874e-002 2.180e-003 
2.711e-003 7.645e+007 2.845e+013 1.000e+004 1.627e-002 2.182e-003 
2.712e-003 7.637e+007 2.839e+013 1.000e+004 1.989e-002 2.184e-003 
2.714e-003 7.628e+007 2.827e+013 1.000e+004 1.805e-002 2.187e-003 
2.716e-003 7.617e+007 2.814e+013 1.000e+004 1.812e-002 2.189e-003 
2.718e-003 7.610e+007 2.806e+013 1.000e+004 1.720e-002 2.192e-003 
2.720e-003 7.608e+007 2.807e+013 1.000e+004 1.473e-002 2.194e-003 
2.722e-003 7.607e+007 2.807e+013 1.000e+004 1.653e-002 2.195e-003 
2.723e-003 7.606e+007 2.808e+013 1.000e+004 1.663e-002 2.197e-003 
2.725e-003 7.606e+007 2.810e+013 1.000e+004 1.632e-002 2.199e-003 
2.727e-003 7.606e+007 2.811e+013 1.000e+004 1.495e-002 2.201e-003 
2.729e-003 7.605e+007 2.813e+013 1.000e+004 1.607e-002 2.203e-003 
2.731e-003 7.605e+007 2.815e+013 1.000e+004 1.594e-002 2.205e-003 
2.733e-003 7.602e+007 2.818e+013 1.000e+004 1.782e-002 2.207e-003 
2.735e-003 7.598e+007 2.820e+013 1.000e+004 1.405e-002 2.209e-003 
2.736e-003 7.595e+007 2.822e+013 1.000e+004 1.776e-002 2.211e-003 
2.738e-003 7.594e+007 2.824e+013 1.000e+004 1.932e-002 2.213e-003 
2.740e-003 7.592e+007 2.827e+013 1.000e+004 1.729e-002 2.215e-003 
2.742e-003 7.589e+007 2.829e+013 1.000e+004 1.588e-002 2.217e-003 
2.743e-003 7.587e+007 2.831e+013 1.000e+004 1.948e-002 2.219e-003 
2.745e-003 7.584e+007 2.834e+013 1.000e+004 2.005e-002 2.221e-003 
2.747e-003 7.581e+007 2.837e+013 1.000e+004 1.779e-002 2.223e-003 
2.749e-003 7.577e+007 2.839e+013 1.000e+004 1.649e-002 2.225e-003 
2.751e-003 7.572e+007 2.840e+013 1.000e+004 1.710e-002 2.227e-003 
2.752e-003 7.566e+007 2.840e+013 1.000e+004 1.508e-002 2.229e-003 
2.754e-003 7.561e+007 2.841e+013 1.000e+004 1.770e-002 2.231e-003 
2.756e-003 7.557e+007 2.844e+013 1.000e+004 1.650e-002 2.233e-003 
2.758e-003 7.554e+007 2.846e+013 1.000e+004 1.810e-002 2.235e-003 
2.759e-003 7.547e+007 2.847e+013 1.000e+004 1.608e-002 2.237e-003 
2.761e-003 7.540e+007 2.849e+013 1.000e+004 1.908e-002 2.240e-003 
2.763e-003 7.532e+007 2.851e+013 1.000e+004 1.812e-002 2.242e-003 
2.765e-003 7.526e+007 2.854e+013 1.000e+004 1.751e-002 2.244e-003 
2.766e-003 7.522e+007 2.857e+013 1.000e+004 1.534e-002 2.246e-003 
2.768e-003 7.517e+007 2.861e+013 1.000e+004 1.461e-002 2.248e-003 
2.770e-003 7.514e+007 2.866e+013 1.000e+004 1.571e-002 2.250e-003 
2.772e-003 7.515e+007 2.869e+013 1.000e+004 1.554e-002 2.252e-003 
2.773e-003 7.517e+007 2.872e+013 1.000e+004 1.520e-002 2.253e-003 
2.775e-003 7.520e+007 2.875e+013 1.000e+004 1.287e-002 2.255e-003 
2.777e-003 7.522e+007 2.878e+013 1.000e+004 1.381e-002 2.257e-003 
2.779e-003 7.522e+007 2.881e+013 1.000e+004 1.460e-002 2.258e-003 
2.781e-003 7.521e+007 2.883e+013 1.000e+004 1.478e-002 2.260e-003 
2.782e-003 7.519e+007 2.886e+013 1.000e+004 1.328e-002 2.262e-003 
2.784e-003 7.515e+007 2.889e+013 1.000e+004 1.495e-002 2.264e-003 
2.786e-003 7.508e+007 2.892e+013 1.000e+004 1.639e-002 2.267e-003 
2.788e-003 7.505e+007 2.876e+013 1.000e+004 1.466e-002 2.269e-003 
2.789e-003 7.507e+007 2.879e+013 1.000e+004 1.320e-002 2.270e-003 
2.791e-003 7.509e+007 2.882e+013 1.000e+004 1.405e-002 2.272e-003 
2.793e-003 7.511e+007 2.886e+013 1.000e+004 1.373e-002 2.274e-003 
2.795e-003 7.515e+007 2.890e+013 1.000e+004 1.049e-002 2.275e-003 
2.797e-003 7.520e+007 2.893e+013 1.000e+004 1.176e-002 2.277e-003 
2.799e-003 7.525e+007 2.897e+013 1.000e+004 1.225e-002 2.278e-003 
2.801e-003 7.529e+007 2.901e+013 1.000e+004 1.380e-002 2.280e-003 
2.803e-003 7.535e+007 2.902e+013 1.000e+004 1.354e-002 2.282e-003 
2.805e-003 7.539e+007 2.905e+013 1.000e+004 1.119e-002 2.283e-003 
2.807e-003 7.541e+007 2.908e+013 1.000e+004 1.277e-002 2.285e-003 
2.809e-003 7.542e+007 2.912e+013 1.000e+004 1.296e-002 2.287e-003 
2.811e-003 7.541e+007 2.917e+013 1.000e+004 1.238e-002 2.289e-003 
2.813e-003 7.537e+007 2.921e+013 1.000e+004 1.037e-002 2.291e-003 
2.815e-003 7.528e+007 2.925e+013 1.000e+004 4.862e-003 2.294e-003 
2.817e-003 7.514e+007 2.919e+013 1.000e+004 1.525e-003 2.297e-003 
2.819e-003 7.501e+007 2.915e+013 1.000e+004 1.436e-003 2.300e-003 
2.821e-003 7.493e+007 2.915e+013 1.000e+004 2.776e-004 2.303e-003 
2.823e-003 7.488e+007 2.916e+013 1.000e+004 1.012e-002 2.305e-003 
2.825e-003 7.490e+007 2.917e+013 1.000e+004 5.790e-003 2.307e-003 
2.827e-003 7.496e+007 2.917e+013 1.000e+004 4.678e-003 2.309e-003 
2.829e-003 7.503e+007 2.910e+013 1.000e+004 6.387e-003 2.310e-003 
2.831e-003 7.511e+007 2.905e+013 1.000e+004 1.111e-004 2.312e-003 
2.833e-003 7.519e+007 2.904e+013 1.000e+004 2.299e-003 2.313e-003 
2.835e-003 7.526e+007 2.904e+013 1.000e+004 1.848e-003 2.315e-003 
2.837e-003 7.534e+007 2.905e+013 1.000e+004 1.340e-003 2.316e-003 
2.839e-003 7.541e+007 2.906e+013 1.000e+004 2.446e-003 2.318e-003 
2.841e-003 7.547e+007 2.908e+013 1.000e+004 2.614e-003 2.320e-003 
2.843e-003 7.552e+007 2.910e+013 1.000e+004 2.256e-003 2.321e-003 
2.845e-003 7.556e+007 2.913e+013 1.000e+004 1.170e-003 2.323e-003 
2.848e-003 7.552e+007 2.908e+013 1.000e+004 4.437e-004 2.325e-003 
2.850e-003 7.540e+007 2.889e+013 1.000e+004 1.137e-003 2.328e-003 
2.852e-003 7.532e+007 2.884e+013 1.000e+004 3.544e-004 2.331e-003 
2.854e-003 7.522e+007 2.882e+013 1.000e+004 5.050e-003 2.333e-003 
2.856e-003 7.510e+007 2.877e+013 1.000e+004 5.571e-003 2.336e-003 
2.858e-003 7.491e+007 2.875e+013 1.000e+004 1.322e-002 2.340e-003 
2.860e-003 7.470e+007 2.870e+013 1.000e+004 1.230e-002 2.344e-003 
2.862e-003 7.452e+007 2.857e+013 1.000e+004 1.198e-002 2.347e-003 
2.864e-003 7.438e+007 2.824e+013 1.000e+004 1.123e-002 2.350e-003 
2.867e-003 7.423e+007 2.811e+013 1.000e+004 3.971e-004 2.353e-003 
2.868e-003 7.413e+007 2.806e+013 1.000e+004 1.589e-003 2.356e-003 
2.870e-003 7.407e+007 2.809e+013 1.000e+004 2.133e-003 2.358e-003 
2.872e-003 7.405e+007 2.812e+013 1.000e+004 1.688e-005 2.360e-003 
2.874e-003 7.408e+007 2.815e+013 1.000e+004 8.617e-004 2.362e-003 
2.876e-003 7.412e+007 2.818e+013 1.000e+004 6.185e-004 2.364e-003 
2.879e-003 7.414e+007 2.820e+013 1.000e+004 9.140e-004 2.366e-003 
2.881e-003 7.415e+007 2.822e+013 1.000e+004 9.854e-004 2.368e-003 
2.882e-003 7.416e+007 2.825e+013 1.000e+004 2.443e-003 2.370e-003 
2.884e-003 7.415e+007 2.829e+013 1.000e+004 7.324e-003 2.371e-003 
2.886e-003 7.412e+007 2.831e+013 1.000e+004 4.868e-003 2.373e-003 
2.888e-003 7.408e+007 2.822e+013 1.000e+004 3.531e-004 2.376e-003 
2.890e-003 7.402e+007 2.825e+013 1.000e+004 8.984e-006 2.378e-003 
2.892e-003 7.397e+007 2.827e+013 1.000e+004 1.140e-003 2.381e-003 
2.895e-003 7.392e+007 2.826e+013 1.000e+004 9.834e-003 2.383e-003 
2.897e-003 7.384e+007 2.830e+013 1.000e+004 4.833e-004 2.386e-003 
2.899e-003 7.376e+007 2.832e+013 1.000e+004 2.393e-003 2.389e-003 
2.901e-003 7.365e+007 2.832e+013 1.000e+004 1.733e-003 2.391e-003 
2.903e-003 7.353e+007 2.832e+013 1.000e+004 1.434e-003 2.394e-003 
2.905e-003 7.347e+007 2.835e+013 1.000e+004 1.420e-004 2.397e-003 
2.907e-003 7.345e+007 2.838e+013 1.000e+004 1.125e-003 2.399e-003 
2.909e-003 7.347e+007 2.842e+013 1.000e+004 9.002e-004 2.401e-003 
2.911e-003 7.350e+007 2.842e+013 1.000e+004 9.305e-005 2.403e-003 
2.913e-003 7.354e+007 2.843e+013 1.000e+004 6.127e-004 2.405e-003 
2.915e-003 7.357e+007 2.845e+013 1.000e+004 1.435e-004 2.406e-003 
2.917e-003 7.359e+007 2.842e+013 1.000e+004 2.405e-004 2.408e-003 
2.919e-003 7.358e+007 2.843e+013 1.000e+004 1.412e-004 2.411e-003 
2.922e-003 7.354e+007 2.837e+013 1.000e+004 1.710e-003 2.413e-003 
2.924e-003 7.340e+007 2.832e+013 1.000e+004 2.868e-003 2.416e-003 
2.926e-003 7.332e+007 2.830e+013 1.000e+004 2.402e-003 2.419e-003 
2.928e-003 7.333e+007 2.822e+013 1.000e+004 2.019e-003 2.421e-003 
2.930e-003 7.337e+007 2.824e+013 1.000e+004 1.897e-003 2.423e-003 
2.932e-003 7.343e+007 2.827e+013 1.000e+004 1.885e-003 2.425e-003 
2.935e-003 7.348e+007 2.830e+013 1.000e+004 2.164e-003 2.426e-003 
2.937e-003 7.353e+007 2.834e+013 1.000e+004 9.658e-004 2.428e-003 
2.939e-003 7.351e+007 2.821e+013 1.000e+004 8.735e-003 2.431e-003 
2.941e-003 7.348e+007 2.819e+013 1.000e+004 1.843e-003 2.433e-003 
2.944e-003 7.348e+007 2.822e+013 1.000e+004 3.148e-004 2.435e-003 
2.946e-003 7.351e+007 2.825e+013 1.000e+004 1.931e-003 2.438e-003 
2.949e-003 7.352e+007 2.829e+013 1.000e+004 1.481e-003 2.440e-003 
2.951e-003 7.351e+007 2.834e+013 1.000e+004 8.016e-004 2.443e-003 
2.954e-003 7.352e+007 2.837e+013 1.000e+004 7.802e-003 2.445e-003 
2.956e-003 7.351e+007 2.839e+013 1.000e+004 2.671e-003 2.448e-003 
2.958e-003 7.349e+007 2.843e+013 1.000e+004 7.477e-003 2.450e-003 
2.961e-003 7.347e+007 2.847e+013 1.000e+004 1.563e-003 2.453e-003 
2.963e-003 7.348e+007 2.847e+013 1.000e+004 2.578e-003 2.455e-003 
2.965e-003 7.349e+007 2.850e+013 1.000e+004 3.682e-003 2.457e-003 
2.968e-003 7.350e+007 2.854e+013 1.000e+004 1.797e-003 2.459e-003 
2.970e-003 7.351e+007 2.845e+013 1.000e+004 7.137e-003 2.462e-003 
2.973e-003 7.345e+007 2.836e+013 1.000e+004 1.681e-003 2.465e-003 
2.975e-003 7.342e+007 2.832e+013 1.000e+004 2.084e-005 2.467e-003 
2.978e-003 7.341e+007 2.827e+013 1.000e+004 3.853e-004 2.470e-003 
2.980e-003 7.344e+007 2.828e+013 1.000e+004 4.505e-003 2.472e-003 
2.982e-003 7.348e+007 2.828e+013 1.000e+004 2.368e-003 2.474e-003 
2.985e-003 7.352e+007 2.824e+013 1.000e+004 7.834e-003 2.476e-003 
2.987e-003 7.357e+007 2.824e+013 1.000e+004 9.886e-005 2.478e-003 
2.989e-003 7.362e+007 2.825e+013 1.000e+004 1.244e-003 2.480e-003 
2.992e-003 7.366e+007 2.827e+013 1.000e+004 4.325e-003 2.482e-003 
2.994e-003 7.371e+007 2.828e+013 1.000e+004 7.290e-003 2.484e-003 
2.996e-003 7.375e+007 2.830e+013 1.000e+004 1.798e-003 2.486e-003 
2.999e-003 7.378e+007 2.828e+013 1.000e+004 6.997e-003 2.488e-003 
3.001e-003 7.381e+007 2.829e+013 1.000e+004 2.592e-003 2.491e-003 
3.004e-003 7.386e+007 2.829e+013 1.000e+004 4.373e-004 2.493e-003 
3.007e-003 7.394e+007 2.830e+013 1.000e+004 4.547e-003 2.495e-003 
3.010e-003 7.407e+007 2.830e+013 1.000e+004 6.569e-003 2.498e-003 
3.013e-003 7.426e+007 2.831e+013 1.000e+004 3.927e-003 2.499e-003 
3.016e-003 7.447e+007 2.833e+013 1.000e+004 2.894e-003 2.501e-003 
3.019e-003 7.468e+007 2.834e+013 1.000e+004 5.656e-003 2.502e-003 
3.022e-003 7.489e+007 2.836e+013 1.000e+004 5.656e-003 2.504e-003 
3.025e-003 7.511e+007 2.838e+013 1.000e+004 3.249e-003 2.505e-003 
3.028e-003 7.533e+007 2.840e+013 1.000e+004 2.191e-003 2.507e-003 
3.031e-003 7.557e+007 2.842e+013 1.000e+004 6.497e-003 2.508e-003 
3.034e-003 7.580e+007 2.844e+013 1.000e+004 4.431e-003 2.509e-003 
3.037e-003 7.604e+007 2.846e+013 1.000e+004 2.857e-003 2.511e-003 
3.040e-003 7.629e+007 2.848e+013 1.000e+004 1.621e-003 2.512e-003 
3.043e-003 7.653e+007 2.841e+013 1.000e+004 4.836e-004 2.514e-003 
3.046e-003 7.679e+007 2.843e+013 1.000e+004 5.204e-003 2.515e-003 
3.049e-003 7.705e+007 2.846e+013 1.000e+004 1.484e-003 2.516e-003 
3.052e-003 7.732e+007 2.848e+013 1.000e+004 3.998e-003 2.518e-003 
3.055e-003 7.760e+007 2.850e+013 1.000e+004 4.324e-004 2.519e-003 
3.059e-003 7.790e+007 2.853e+013 1.000e+004 4.786e-003 2.520e-003 
3.062e-003 7.819e+007 2.855e+013 1.000e+004 8.499e-004 2.521e-003 
3.064e-003 7.847e+007 2.857e+013 1.000e+004 2.311e-004 2.522e-003 
3.067e-003 7.873e+007 2.860e+013 1.000e+004 2.086e-004 2.523e-003 
3.070e-003 7.900e+007 2.862e+013 1.000e+004 6.323e-004 2.524e-003 
3.073e-003 7.926e+007 2.864e+013 1.000e+004 5.074e-003 2.524e-003 
3.075e-003 7.953e+007 2.865e+013 1.000e+004 5.236e-003 2.525e-003 
3.078e-003 7.980e+007 2.867e+013 1.000e+004 3.187e-003 2.526e-003 
3.081e-003 8.007e+007 2.869e+013 1.000e+004 2.545e-003 2.527e-003 
3.083e-003 8.033e+007 2.868e+013 1.000e+004 4.005e-003 2.528e-003 
3.086e-003 8.059e+007 2.870e+013 1.000e+004 1.844e-003 2.529e-003 
3.089e-003 8.085e+007 2.872e+013 1.000e+004 3.776e-003 2.530e-003 
3.091e-003 8.111e+007 2.874e+013 1.000e+004 5.201e-004 2.531e-003 
3.094e-003 8.135e+007 2.876e+013 1.000e+004 6.068e-004 2.532e-003 
3.097e-003 8.160e+007 2.878e+013 1.000e+004 3.569e-005 2.533e-003 
3.099e-003 8.184e+007 2.881e+013 1.000e+004 3.050e-003 2.534e-003 
3.102e-003 8.208e+007 2.883e+013 1.000e+004 5.430e-003 2.535e-003 
3.105e-003 8.231e+007 2.886e+013 1.000e+004 5.125e-003 2.536e-003 
3.107e-003 8.255e+007 2.888e+013 1.000e+004 4.228e-004 2.537e-003 
3.110e-003 8.279e+007 2.891e+013 1.000e+004 5.498e-003 2.538e-003 
3.113e-003 8.302e+007 2.894e+013 1.000e+004 7.136e-004 2.539e-003 
3.116e-003 8.325e+007 2.896e+013 1.000e+004 5.425e-005 2.540e-003 
3.118e-003 8.348e+007 2.899e+013 1.000e+004 1.051e-003 2.541e-003 
3.121e-003 8.371e+007 2.903e+013 1.000e+004 6.301e-003 2.543e-003 
3.124e-003 8.389e+007 2.905e+013 1.000e+004 6.033e-003 2.544e-003 
3.127e-003 8.400e+007 2.830e+013 1.000e+004 4.968e-003 2.546e-003 
3.131e-003 8.392e+007 2.828e+013 1.000e+004 5.692e-003 2.550e-003 
3.134e-003 8.385e+007 2.823e+013 1.000e+004 5.168e-003 2.554e-003 
3.138e-003 8.382e+007 2.827e+013 1.000e+004 4.828e-003 2.558e-003 
3.141e-003 8.383e+007 2.827e+013 1.000e+004 4.847e-003 2.562e-003 
3.145e-003 8.384e+007 2.830e+013 1.000e+004 5.028e-003 2.565e-003 
3.148e-003 8.382e+007 2.829e+013 1.000e+004 5.060e-003 2.569e-003 
3.152e-003 8.374e+007 2.831e+013 1.000e+004 5.480e-003 2.573e-003 
3.155e-003 8.362e+007 2.838e+013 1.000e+004 5.721e-003 2.577e-003 
3.159e-003 8.349e+007 2.845e+013 1.000e+004 5.669e-003 2.582e-003 
3.162e-003 8.339e+007 2.853e+013 1.000e+004 4.998e-003 2.586e-003 
3.166e-003 8.337e+007 2.861e+013 1.000e+004 4.880e-003 2.589e-003 
3.169e-003 8.336e+007 2.869e+013 1.000e+004 4.815e-003 2.593e-003 
3.173e-003 8.336e+007 2.875e+013 1.000e+004 4.628e-003 2.597e-003 
3.177e-003 8.338e+007 2.881e+013 1.000e+004 4.773e-003 2.600e-003 
3.180e-003 8.336e+007 2.888e+013 1.000e+004 5.039e-003 2.604e-003 
3.184e-003 8.327e+007 2.897e+013 1.000e+004 5.996e-003 2.608e-003 
3.187e-003 8.313e+007 2.900e+013 1.000e+004 5.372e-003 2.612e-003 
3.191e-003 8.305e+007 2.908e+013 1.000e+004 5.269e-003 2.616e-003 
3.194e-003 8.297e+007 2.916e+013 1.000e+004 5.459e-003 2.620e-003 
3.198e-003 8.289e+007 2.924e+013 1.000e+004 5.303e-003 2.625e-003 
3.201e-003 8.281e+007 2.929e+013 1.000e+004 4.368e-003 2.629e-003 
3.205e-003 8.286e+007 2.911e+013 1.000e+004 4.276e-003 2.632e-003 
3.208e-003 8.297e+007 2.918e+013 1.000e+004 3.573e-003 2.634e-003 
3.212e-003 8.311e+007 2.921e+013 1.000e+004 3.864e-003 2.637e-003 
3.215e-003 8.323e+007 2.927e+013 1.000e+004 3.941e-003 2.640e-003 
3.219e-003 8.332e+007 2.930e+013 1.000e+004 4.255e-003 2.643e-003 
3.222e-003 8.337e+007 2.936e+013 1.000e+004 4.280e-003 2.646e-003 
3.226e-003 8.342e+007 2.934e+013 1.000e+004 4.156e-003 2.649e-003 
3.229e-003 8.350e+007 2.935e+013 1.000e+004 3.673e-003 2.652e-003 
3.233e-003 8.365e+007 2.939e+013 1.000e+004 3.448e-003 2.654e-003 
3.236e-003 8.383e+007 2.944e+013 1.000e+004 3.281e-003 2.657e-003 
3.240e-003 8.391e+007 2.939e+013 1.000e+004 4.115e-003 2.659e-003 
3.243e-003 8.398e+007 2.943e+013 1.000e+004 3.971e-003 2.662e-003 
3.247e-003 8.405e+007 2.945e+013 1.000e+004 4.124e-003 2.665e-003 
3.250e-003 8.412e+007 2.951e+013 1.000e+004 4.358e-003 2.668e-003 
3.254e-003 8.416e+007 2.956e+013 1.000e+004 4.283e-003 2.672e-003 
3.257e-003 8.420e+007 2.931e+013 1.000e+004 4.437e-003 2.675e-003 
3.261e-003 8.428e+007 2.931e+013 1.000e+004 4.097e-003 2.678e-003 
3.264e-003 8.436e+007 2.922e+013 1.000e+004 3.593e-003 2.681e-003 
3.268e-003 8.447e+007 2.915e+013 1.000e+004 3.917e-003 2.684e-003 
3.271e-003 8.461e+007 2.920e+013 1.000e+004 3.609e-003 2.686e-003 
3.275e-003 8.476e+007 2.926e+013 1.000e+004 3.585e-003 2.689e-003 
3.278e-003 8.488e+007 2.929e+013 1.000e+004 3.940e-003 2.691e-003 
3.282e-003 8.504e+007 2.933e+013 1.000e+004 3.535e-003 2.694e-003 
3.285e-003 8.515e+007 2.926e+013 1.000e+004 4.021e-003 2.696e-003 
3.289e-003 8.529e+007 2.931e+013 1.000e+004 3.519e-003 2.699e-003 
3.292e-003 8.545e+007 2.938e+013 1.000e+004 3.424e-003 2.701e-003 
3.295e-003 8.564e+007 2.944e+013 1.000e+004 3.414e-003 2.703e-003 
3.299e-003 8.585e+007 2.950e+013 1.000e+004 3.202e-003 2.705e-003 
3.302e-003 8.607e+007 2.956e+013 1.000e+004 3.362e-003 2.707e-003 
3.305e-003 8.630e+007 2.962e+013 1.000e+004 3.252e-003 2.709e-003 
3.309e-003 8.650e+007 2.969e+013 1.000e+004 3.103e-003 2.711e-003 
3.312e-003 8.670e+007 2.976e+013 1.000e+004 3.145e-003 2.713e-003 
3.316e-003 8.690e+007 2.982e+013 1.000e+004 3.228e-003 2.715e-003 
3.319e-003 8.709e+007 2.990e+013 1.000e+004 3.454e-003 2.717e-003 
3.322e-003 8.728e+007 2.996e+013 1.000e+004 3.532e-003 2.719e-003 
3.326e-003 8.746e+007 3.004e+013 1.000e+004 3.663e-003 2.721e-003 
3.329e-003 8.760e+007 3.007e+013 1.000e+004 4.009e-003 2.723e-003 
3.332e-003 8.772e+007 3.001e+013 1.000e+004 3.956e-003 2.726e-003 
3.336e-003 8.779e+007 3.002e+013 1.000e+004 4.057e-003 2.729e-003 
3.339e-003 8.787e+007 3.005e+013 1.000e+004 4.212e-003 2.732e-003 
3.343e-003 8.788e+007 3.011e+013 1.000e+004 3.953e-003 2.735e-003 
3.346e-003 8.798e+007 3.016e+013 1.000e+004 3.548e-003 2.738e-003 
3.349e-003 8.811e+007 3.017e+013 1.000e+004 3.250e-003 2.740e-003 
3.353e-003 8.821e+007 3.021e+013 1.000e+004 3.983e-003 2.743e-003 
3.356e-003 8.832e+007 3.026e+013 1.000e+004 3.683e-003 2.745e-003 
3.359e-003 8.840e+007 3.026e+013 1.000e+004 4.307e-003 2.748e-003 
3.363e-003 8.847e+007 3.030e+013 1.000e+004 2.835e-003 2.751e-003 
3.366e-003 8.857e+007 3.035e+013 1.000e+004 3.108e-003 2.754e-003 
3.369e-003 8.870e+007 3.039e+013 1.000e+004 3.846e-003 2.756e-003 
3.373e-003 8.884e+007 3.043e+013 1.000e+004 3.598e-003 2.758e-003 
3.376e-003 8.901e+007 3.047e+013 1.000e+004 3.230e-003 2.761e-003 
3.380e-003 8.920e+007 3.046e+013 1.000e+004 3.261e-003 2.763e-003 
3.383e-003 8.937e+007 3.047e+013 1.000e+004 3.449e-003 2.765e-003 
3.386e-003 8.955e+007 3.045e+013 1.000e+004 2.680e-003 2.767e-003 
3.390e-003 8.971e+007 3.035e+013 1.000e+004 3.840e-003 2.769e-003 
3.393e-003 8.994e+007 3.019e+013 1.000e+004 3.573e-003 2.771e-003 
3.396e-003 9.006e+007 2.985e+013 1.000e+004 4.481e-003 2.774e-003 
3.400e-003 9.005e+007 2.986e+013 1.000e+004 4.761e-003 2.777e-003 
3.403e-003 8.996e+007 2.993e+013 1.000e+004 5.003e-003 2.781e-003 
3.406e-003 8.982e+007 2.997e+013 1.000e+004 5.911e-003 2.785e-003 
3.410e-003 8.966e+007 3.006e+013 1.000e+004 5.145e-003 2.790e-003 
3.413e-003 8.953e+007 3.016e+013 1.000e+004 5.342e-003 2.794e-003 
3.417e-003 8.927e+007 3.019e+013 1.000e+004 7.286e-003 2.799e-003 
3.420e-003 8.911e+007 3.026e+013 1.000e+004 4.878e-003 2.804e-003 
3.424e-003 8.917e+007 3.026e+013 1.000e+004 5.099e-003 2.807e-003 
3.427e-003 8.934e+007 3.024e+013 1.000e+004 4.271e-003 2.809e-003 
3.431e-003 8.955e+007 3.030e+013 1.000e+004 2.849e-003 2.812e-003 
3.434e-003 8.979e+007 3.036e+013 1.000e+004 4.182e-003 2.814e-003 
3.438e-003 9.005e+007 3.041e+013 1.000e+004 3.896e-003 2.815e-003 
3.442e-003 9.031e+007 3.047e+013 1.000e+004 4.371e-003 2.817e-003 
3.446e-003 9.057e+007 3.053e+013 1.000e+004 3.768e-003 2.819e-003 
3.449e-003 9.080e+007 3.060e+013 1.000e+004 2.698e-003 2.822e-003 
3.453e-003 9.098e+007 3.057e+013 1.000e+004 4.105e-003 2.824e-003 
3.457e-003 9.112e+007 3.059e+013 1.000e+004 4.145e-003 2.827e-003 
3.460e-003 9.121e+007 3.066e+013 1.000e+004 1.164e-003 2.829e-003 
3.463e-003 9.130e+007 3.068e+013 1.000e+004 1.334e-003 2.831e-003 
3.465e-003 9.142e+007 3.066e+013 1.000e+004 1.600e-003 2.833e-003 
3.467e-003 9.154e+007 3.065e+013 1.000e+004 4.120e-003 2.834e-003 
3.469e-003 9.165e+007 3.068e+013 1.000e+004 4.888e-003 2.836e-003 
3.472e-003 9.177e+007 3.071e+013 1.000e+004 5.184e-003 2.837e-003 
3.474e-003 9.187e+007 3.074e+013 1.000e+004 6.240e-003 2.838e-003 
3.476e-003 9.197e+007 3.078e+013 1.000e+004 5.054e-003 2.840e-003 
3.479e-003 9.204e+007 3.067e+013 1.000e+004 2.800e-003 2.843e-003 
3.483e-003 9.209e+007 3.073e+013 1.000e+004 5.243e-003 2.846e-003 
3.486e-003 9.201e+007 3.082e+013 1.000e+004 4.842e-003 2.850e-003 
3.490e-003 9.178e+007 3.073e+013 1.000e+004 5.714e-003 2.855e-003 
3.493e-003 9.158e+007 3.076e+013 1.000e+004 5.606e-003 2.859e-003 
3.495e-003 9.144e+007 3.080e+013 1.000e+004 5.024e-003 2.863e-003 
3.498e-003 9.137e+007 3.084e+013 1.000e+004 4.998e-003 2.866e-003 
3.501e-003 9.124e+007 3.087e+013 1.000e+004 5.291e-003 2.870e-003 
3.503e-003 9.110e+007 3.093e+013 1.000e+004 5.458e-003 2.873e-003 
3.506e-003 9.100e+007 3.097e+013 1.000e+004 4.574e-003 2.877e-003 
3.509e-003 9.095e+007 3.098e+013 1.000e+004 4.150e-003 2.880e-003 
3.512e-003 9.096e+007 3.101e+013 1.000e+004 3.649e-003 2.883e-003 
3.514e-003 9.100e+007 3.105e+013 1.000e+004 3.795e-003 2.885e-003 
3.517e-003 9.104e+007 3.108e+013 1.000e+004 3.689e-003 2.888e-003 
3.520e-003 9.108e+007 3.113e+013 1.000e+004 3.890e-003 2.890e-003 
3.523e-003 9.112e+007 3.118e+013 1.000e+004 3.818e-003 2.893e-003 
3.526e-003 9.116e+007 3.122e+013 1.000e+004 3.982e-003 2.895e-003 
3.528e-003 9.118e+007 3.126e+013 1.000e+004 4.005e-003 2.898e-003 
3.531e-003 9.122e+007 3.130e+013 1.000e+004 3.777e-003 2.900e-003 
3.534e-003 9.125e+007 3.135e+013 1.000e+004 3.958e-003 2.903e-003 
3.537e-003 9.125e+007 3.135e+013 1.000e+004 4.320e-003 2.906e-003 
3.540e-003 9.122e+007 3.128e+013 1.000e+004 4.288e-003 2.909e-003 
3.542e-003 9.122e+007 3.127e+013 1.000e+004 4.203e-003 2.912e-003 
3.545e-003 9.121e+007 3.119e+013 1.000e+004 4.928e-003 2.915e-003 
3.548e-003 9.116e+007 3.105e+013 1.000e+004 4.252e-003 2.918e-003 
3.551e-003 9.114e+007 3.100e+013 1.000e+004 4.548e-003 2.920e-003 
3.554e-003 9.108e+007 3.098e+013 1.000e+004 4.609e-003 2.924e-003 
3.556e-003 9.106e+007 3.099e+013 1.000e+004 4.129e-003 2.927e-003 
3.559e-003 9.108e+007 3.100e+013 1.000e+004 4.093e-003 2.930e-003 
3.562e-003 9.108e+007 3.101e+013 1.000e+004 4.534e-003 2.933e-003 
3.565e-003 9.105e+007 3.103e+013 1.000e+004 4.072e-003 2.936e-003 
3.568e-003 9.107e+007 3.101e+013 1.000e+004 4.153e-003 2.938e-003 
3.571e-003 9.107e+007 3.102e+013 1.000e+004 4.258e-003 2.941e-003 
3.573e-003 9.106e+007 3.104e+013 1.000e+004 4.397e-003 2.944e-003 
3.576e-003 9.102e+007 3.099e+013 1.000e+004 5.061e-003 2.946e-003 
3.578e-003 9.093e+007 3.091e+013 1.000e+004 4.975e-003 2.950e-003 
3.581e-003 9.091e+007 3.090e+013 1.000e+004 3.940e-003 2.952e-003 
3.583e-003 9.093e+007 3.092e+013 1.000e+004 4.641e-003 2.955e-003 
3.586e-003 9.089e+007 3.092e+013 1.000e+004 4.798e-003 2.958e-003 
3.589e-003 9.082e+007 3.096e+013 1.000e+004 5.046e-003 2.961e-003 
3.591e-003 9.075e+007 3.099e+013 1.000e+004 5.021e-003 2.964e-003 
3.594e-003 9.069e+007 3.102e+013 1.000e+004 4.581e-003 2.967e-003 
3.596e-003 9.066e+007 3.106e+013 1.000e+004 4.448e-003 2.969e-003 
3.599e-003 9.066e+007 3.111e+013 1.000e+004 4.235e-003 2.972e-003 
3.601e-003 9.064e+007 3.104e+013 1.000e+004 4.050e-003 2.975e-003 
3.604e-003 9.066e+007 3.100e+013 1.000e+004 3.968e-003 2.977e-003 
3.607e-003 9.068e+007 3.099e+013 1.000e+004 4.081e-003 2.980e-003 
3.609e-003 9.067e+007 3.100e+013 1.000e+004 4.527e-003 2.982e-003 
3.612e-003 9.068e+007 3.103e+013 1.000e+004 3.826e-003 2.985e-003 
3.614e-003 9.076e+007 3.106e+013 1.000e+004 3.599e-003 2.987e-003 
3.617e-003 9.085e+007 3.109e+013 1.000e+004 3.577e-003 2.989e-003 
3.620e-003 9.082e+007 3.103e+013 1.000e+004 4.711e-003 2.991e-003 
3.622e-003 9.070e+007 3.092e+013 1.000e+004 5.999e-003 2.995e-003 
3.625e-003 9.059e+007 3.088e+013 1.000e+004 4.720e-003 2.998e-003 
3.627e-003 9.052e+007 3.089e+013 1.000e+004 4.844e-003 3.001e-003 
3.630e-003 9.045e+007 3.090e+013 1.000e+004 4.850e-003 3.004e-003 
3.632e-003 9.036e+007 3.093e+013 1.000e+004 5.210e-003 3.008e-003 
3.635e-003 9.024e+007 3.095e+013 1.000e+004 5.699e-003 3.011e-003 
3.638e-003 9.008e+007 3.093e+013 1.000e+004 5.479e-003 3.015e-003 
3.640e-003 8.989e+007 3.092e+013 1.000e+004 6.254e-003 3.019e-003 
3.643e-003 8.956e+007 3.089e+013 1.000e+004 7.145e-003 3.024e-003 
3.646e-003 8.925e+007 3.091e+013 1.000e+004 6.862e-003 3.028e-003 
3.648e-003 8.893e+007 3.092e+013 1.000e+004 6.743e-003 3.033e-003 
3.651e-003 8.864e+007 3.095e+013 1.000e+004 6.670e-003 3.038e-003 
3.654e-003 8.838e+007 3.097e+013 1.000e+004 6.492e-003 3.042e-003 
3.656e-003 8.806e+007 3.097e+013 1.000e+004 7.004e-003 3.047e-003 
3.659e-003 8.773e+007 3.100e+013 1.000e+004 7.584e-003 3.052e-003 
3.661e-003 8.743e+007 3.103e+013 1.000e+004 5.976e-003 3.057e-003 
3.664e-003 8.725e+007 3.107e+013 1.000e+004 5.517e-003 3.061e-003 
3.667e-003 8.710e+007 3.112e+013 1.000e+004 5.157e-003 3.065e-003 
3.670e-003 8.699e+007 3.116e+013 1.000e+004 4.870e-003 3.068e-003 
3.673e-003 8.691e+007 3.116e+013 1.000e+004 5.055e-003 3.072e-003 
3.675e-003 8.679e+007 3.119e+013 1.000e+004 5.226e-003 3.075e-003 
3.678e-003 8.662e+007 3.121e+013 1.000e+004 5.706e-003 3.079e-003 
3.681e-003 8.644e+007 3.127e+013 1.000e+004 5.652e-003 3.083e-003 
3.683e-003 8.629e+007 3.136e+013 1.000e+004 5.478e-003 3.087e-003 
3.686e-003 8.606e+007 3.134e+013 1.000e+004 5.938e-003 3.091e-003 
3.689e-003 8.584e+007 3.140e+013 1.000e+004 5.851e-003 3.095e-003 
3.692e-003 8.564e+007 3.137e+013 1.000e+004 5.414e-003 3.099e-003 
3.694e-003 8.547e+007 3.140e+013 1.000e+004 5.550e-003 3.103e-003 
3.697e-003 8.529e+007 3.146e+013 1.000e+004 5.480e-003 3.107e-003 
3.700e-003 8.512e+007 3.155e+013 1.000e+004 5.498e-003 3.111e-003 
3.702e-003 8.493e+007 3.163e+013 1.000e+004 6.077e-003 3.115e-003 
3.705e-003 8.462e+007 3.173e+013 1.000e+004 6.698e-003 3.120e-003 
3.708e-003 8.428e+007 3.187e+013 1.000e+004 6.672e-003 3.125e-003 
3.710e-003 8.386e+007 3.187e+013 1.000e+004 7.622e-003 3.131e-003 
3.713e-003 8.337e+007 3.195e+013 1.000e+004 7.119e-003 3.137e-003 
3.716e-003 8.307e+007 3.203e+013 1.000e+004 6.004e-003 3.142e-003 
3.719e-003 8.285e+007 3.213e+013 1.000e+004 5.781e-003 3.146e-003 
3.721e-003 8.267e+007 3.223e+013 1.000e+004 5.985e-003 3.150e-003 
3.724e-003 8.247e+007 3.221e+013 1.000e+004 7.238e-003 3.153e-003 
3.726e-003 8.222e+007 3.226e+013 1.000e+004 6.219e-003 3.158e-003 
3.728e-003 8.206e+007 3.226e+013 1.000e+004 5.818e-003 3.161e-003 
3.731e-003 8.193e+007 3.225e+013 1.000e+004 5.493e-003 3.164e-003 
3.733e-003 8.176e+007 3.216e+013 1.000e+004 5.608e-003 3.168e-003 
3.736e-003 8.162e+007 3.215e+013 1.000e+004 5.349e-003 3.172e-003 
3.739e-003 8.144e+007 3.212e+013 1.000e+004 5.748e-003 3.176e-003 
3.741e-003 8.126e+007 3.214e+013 1.000e+004 5.441e-003 3.180e-003 
3.744e-003 8.108e+007 3.215e+013 1.000e+004 5.417e-003 3.184e-003 
3.747e-003 8.100e+007 3.211e+013 1.000e+004 4.481e-003 3.187e-003 
3.749e-003 8.098e+007 3.215e+013 1.000e+004 4.101e-003 3.190e-003 
3.752e-003 8.101e+007 3.221e+013 1.000e+004 4.063e-003 3.192e-003 
3.755e-003 8.106e+007 3.214e+013 1.000e+004 3.421e-003 3.195e-003 
3.758e-003 8.116e+007 3.212e+013 1.000e+004 3.227e-003 3.197e-003 
3.760e-003 8.129e+007 3.211e+013 1.000e+004 3.089e-003 3.198e-003 
3.763e-003 8.139e+007 3.191e+013 1.000e+004 3.863e-003 3.200e-003 
3.766e-003 8.156e+007 3.178e+013 1.000e+004 2.786e-003 3.202e-003 
3.768e-003 8.173e+007 3.175e+013 1.000e+004 2.918e-003 3.203e-003 
3.771e-003 8.187e+007 3.172e+013 1.000e+004 2.965e-003 3.205e-003 
3.774e-003 8.204e+007 3.175e+013 1.000e+004 2.921e-003 3.207e-003 
3.776e-003 8.221e+007 3.178e+013 1.000e+004 3.074e-003 3.208e-003 
3.779e-003 8.236e+007 3.176e+013 1.000e+004 3.058e-003 3.210e-003 
3.781e-003 8.251e+007 3.176e+013 1.000e+004 3.006e-003 3.211e-003 
3.784e-003 8.266e+007 3.178e+013 1.000e+004 3.065e-003 3.213e-003 
3.787e-003 8.283e+007 3.181e+013 1.000e+004 2.935e-003 3.214e-003 
3.789e-003 8.301e+007 3.183e+013 1.000e+004 2.855e-003 3.216e-003 
3.792e-003 8.322e+007 3.181e+013 1.000e+004 2.875e-003 3.217e-003 
3.795e-003 8.340e+007 3.182e+013 1.000e+004 3.013e-003 3.219e-003 
3.798e-003 8.355e+007 3.182e+013 1.000e+004 3.569e-003 3.220e-003 
3.801e-003 8.370e+007 3.182e+013 1.000e+004 3.118e-003 3.222e-003 
3.803e-003 8.388e+007 3.179e+013 1.000e+004 3.357e-003 3.224e-003 
3.806e-003 8.401e+007 3.182e+013 1.000e+004 3.054e-003 3.225e-003 
3.809e-003 8.418e+007 3.185e+013 1.000e+004 3.021e-003 3.227e-003 
3.811e-003 8.438e+007 3.188e+013 1.000e+004 2.892e-003 3.228e-003 
3.814e-003 8.458e+007 3.179e+013 1.000e+004 2.998e-003 3.229e-003 
3.817e-003 8.475e+007 3.178e+013 1.000e+004 2.990e-003 3.231e-003 
3.819e-003 8.495e+007 3.179e+013 1.000e+004 2.889e-003 3.232e-003 
3.822e-003 8.515e+007 3.182e+013 1.000e+004 2.899e-003 3.233e-003 
3.825e-003 8.534e+007 3.183e+013 1.000e+004 2.870e-003 3.235e-003 
3.827e-003 8.553e+007 3.185e+013 1.000e+004 2.954e-003 3.236e-003 
3.830e-003 8.571e+007 3.188e+013 1.000e+004 3.089e-003 3.237e-003 
3.832e-003 8.589e+007 3.191e+013 1.000e+004 3.146e-003 3.239e-003 
3.835e-003 8.603e+007 3.195e+013 1.000e+004 3.730e-003 3.240e-003 
3.838e-003 8.608e+007 3.200e+013 1.000e+004 4.076e-003 3.243e-003 
3.840e-003 8.615e+007 3.204e+013 1.000e+004 3.683e-003 3.245e-003 
3.843e-003 8.623e+007 3.209e+013 1.000e+004 3.823e-003 3.247e-003 
3.846e-003 8.629e+007 3.214e+013 1.000e+004 4.240e-003 3.249e-003 
3.848e-003 8.628e+007 3.202e+013 1.000e+004 4.368e-003 3.252e-003 
3.851e-003 8.626e+007 3.199e+013 1.000e+004 4.461e-003 3.255e-003 
3.854e-003 8.611e+007 3.195e+013 1.000e+004 6.351e-003 3.258e-003 
3.856e-003 8.587e+007 3.184e+013 1.000e+004 8.716e-003 3.262e-003 
3.858e-003 8.571e+007 3.172e+013 1.000e+004 9.102e-003 3.265e-003 
3.859e-003 8.562e+007 3.173e+013 1.000e+004 7.891e-003 3.267e-003 
3.861e-003 8.555e+007 3.165e+013 1.000e+004 9.378e-003 3.269e-003 
3.862e-003 8.547e+007 3.163e+013 1.000e+004 1.204e-002 3.271e-003 
3.864e-003 8.537e+007 3.164e+013 1.000e+004 1.222e-002 3.273e-003 
3.865e-003 8.527e+007 3.166e+013 1.000e+004 1.171e-002 3.276e-003 
3.867e-003 8.521e+007 3.168e+013 1.000e+004 1.171e-002 3.277e-003 
3.868e-003 8.519e+007 3.165e+013 1.000e+004 1.163e-002 3.279e-003 
3.869e-003 8.516e+007 3.166e+013 1.000e+004 1.246e-002 3.281e-003 
3.871e-003 8.517e+007 3.168e+013 1.000e+004 1.079e-002 3.282e-003 
3.872e-003 8.520e+007 3.170e+013 1.000e+004 1.332e-002 3.283e-003 
3.874e-003 8.524e+007 3.171e+013 1.000e+004 4.824e-003 3.284e-003 
3.875e-003 8.529e+007 3.165e+013 1.000e+004 2.935e-003 3.286e-003 
3.877e-003 8.536e+007 3.160e+013 1.000e+004 6.835e-003 3.286e-003 
3.878e-003 8.544e+007 3.160e+013 1.000e+004 5.365e-003 3.287e-003 
3.879e-003 8.552e+007 3.161e+013 1.000e+004 3.990e-003 3.288e-003 
3.881e-003 8.560e+007 3.162e+013 1.000e+004 2.811e-003 3.289e-003 
3.882e-003 8.569e+007 3.164e+013 1.000e+004 3.482e-003 3.290e-003 
3.884e-003 8.577e+007 3.165e+013 1.000e+004 3.943e-003 3.291e-003 
3.885e-003 8.585e+007 3.167e+013 1.000e+004 5.179e-003 3.292e-003 
3.887e-003 8.594e+007 3.169e+013 1.000e+004 4.016e-003 3.293e-003 
3.888e-003 8.604e+007 3.171e+013 1.000e+004 3.358e-003 3.293e-003 
3.890e-003 8.613e+007 3.173e+013 1.000e+004 2.651e-003 3.294e-003 
3.891e-003 8.622e+007 3.176e+013 1.000e+004 3.889e-003 3.295e-003 
3.893e-003 8.632e+007 3.176e+013 1.000e+004 2.363e-003 3.296e-003 
3.894e-003 8.643e+007 3.177e+013 1.000e+004 1.616e-003 3.297e-003 
3.896e-003 8.654e+007 3.165e+013 1.000e+004 1.216e-003 3.298e-003 
3.897e-003 8.664e+007 3.161e+013 1.000e+004 1.809e-005 3.298e-003 
3.899e-003 8.672e+007 3.142e+013 1.000e+004 1.581e-003 3.299e-003 
3.900e-003 8.681e+007 3.142e+013 1.000e+004 4.681e-004 3.300e-003 
3.902e-003 8.690e+007 3.142e+013 1.000e+004 6.423e-004 3.301e-003 
3.904e-003 8.699e+007 3.142e+013 1.000e+004 1.232e-005 3.302e-003 
3.905e-003 8.709e+007 3.143e+013 1.000e+004 1.871e-003 3.303e-003 
3.907e-003 8.718e+007 3.144e+013 1.000e+004 4.687e-004 3.304e-003 
3.908e-003 8.728e+007 3.146e+013 1.000e+004 5.669e-004 3.305e-003 
3.910e-003 8.735e+007 3.147e+013 1.000e+004 1.096e-003 3.306e-003 
3.911e-003 8.741e+007 3.145e+013 1.000e+004 2.057e-003 3.307e-003 
3.913e-003 8.749e+007 3.144e+013 1.000e+004 4.062e-004 3.308e-003 
3.915e-003 8.758e+007 3.145e+013 1.000e+004 3.185e-004 3.309e-003 
3.916e-003 8.768e+007 3.146e+013 1.000e+004 1.028e-003 3.310e-003 
3.918e-003 8.778e+007 3.147e+013 1.000e+004 1.908e-003 3.311e-003 
3.919e-003 8.787e+007 3.149e+013 1.000e+004 5.210e-004 3.312e-003 
3.921e-003 8.795e+007 3.150e+013 1.000e+004 3.775e-004 3.313e-003 
3.923e-003 8.802e+007 3.152e+013 1.000e+004 1.646e-003 3.314e-003 
3.924e-003 8.809e+007 3.154e+013 1.000e+004 2.261e-003 3.315e-003 
3.926e-003 8.815e+007 3.156e+013 1.000e+004 1.483e-003 3.317e-003 
3.928e-003 8.821e+007 3.157e+013 1.000e+004 1.451e-003 3.318e-003 
3.929e-003 8.823e+007 3.159e+013 1.000e+004 3.280e-003 3.319e-003 
3.931e-003 8.820e+007 3.161e+013 1.000e+004 4.234e-003 3.321e-003 
3.933e-003 8.811e+007 3.163e+013 1.000e+004 3.533e-003 3.324e-003 
3.935e-003 8.799e+007 3.166e+013 1.000e+004 3.804e-003 3.326e-003 
3.936e-003 8.779e+007 3.142e+013 1.000e+004 4.544e-003 3.329e-003 
3.938e-003 8.770e+007 3.133e+013 1.000e+004 4.171e-003 3.332e-003 
3.940e-003 8.767e+007 3.129e+013 1.000e+004 1.937e-003 3.334e-003 
3.941e-003 8.769e+007 3.125e+013 1.000e+004 1.519e-003 3.335e-003 
3.943e-003 8.771e+007 3.123e+013 1.000e+004 2.765e-003 3.337e-003 
3.945e-003 8.770e+007 3.123e+013 1.000e+004 3.652e-003 3.339e-003 
3.947e-003 8.769e+007 3.123e+013 1.000e+004 2.950e-003 3.340e-003 
3.948e-003 8.763e+007 3.123e+013 1.000e+004 3.074e-003 3.343e-003 
3.950e-003 8.758e+007 3.124e+013 1.000e+004 2.863e-003 3.345e-003 
3.952e-003 8.755e+007 3.124e+013 1.000e+004 2.619e-003 3.347e-003 
3.954e-003 8.751e+007 3.120e+013 1.000e+004 8.282e-004 3.348e-003 
3.955e-003 8.750e+007 3.118e+013 1.000e+004 1.029e-003 3.350e-003 
3.957e-003 8.750e+007 3.119e+013 1.000e+004 5.561e-004 3.352e-003 
3.959e-003 8.750e+007 3.121e+013 1.000e+004 9.935e-004 3.354e-003 
3.960e-003 8.751e+007 3.120e+013 1.000e+004 1.292e-003 3.355e-003 
3.962e-003 8.751e+007 3.121e+013 1.000e+004 3.320e-003 3.357e-003 
3.964e-003 8.750e+007 3.122e+013 1.000e+004 3.745e-004 3.359e-003 
3.965e-003 8.749e+007 3.123e+013 1.000e+004 2.240e-003 3.360e-003 
3.967e-003 8.748e+007 3.125e+013 1.000e+004 1.251e-002 3.362e-003 
3.969e-003 8.748e+007 3.127e+013 1.000e+004 1.246e-002 3.364e-003 
3.970e-003 8.747e+007 3.130e+013 1.000e+004 1.350e-002 3.366e-003 
3.972e-003 8.745e+007 3.133e+013 1.000e+004 1.331e-002 3.367e-003 
3.974e-003 8.742e+007 3.134e+013 1.000e+004 8.754e-003 3.369e-003 
3.975e-003 8.737e+007 3.131e+013 1.000e+004 1.474e-002 3.371e-003 
3.977e-003 8.730e+007 3.132e+013 1.000e+004 1.723e-002 3.373e-003 
3.979e-003 8.721e+007 3.135e+013 1.000e+004 6.232e-003 3.376e-003 
3.982e-003 8.700e+007 3.102e+013 1.000e+004 4.424e-003 3.380e-003 
3.985e-003 8.673e+007 3.097e+013 1.000e+004 5.654e-003 3.386e-003 
3.989e-003 8.642e+007 3.102e+013 1.000e+004 6.725e-003 3.391e-003 
3.992e-003 8.605e+007 3.109e+013 1.000e+004 8.011e-003 3.397e-003 
3.996e-003 8.565e+007 3.117e+013 1.000e+004 8.119e-003 3.404e-003 
3.999e-003 8.516e+007 3.128e+013 1.000e+004 7.284e-003 3.411e-003 
4.003e-003 8.465e+007 3.136e+013 1.000e+004 7.536e-003 3.418e-003 
4.007e-003 8.418e+007 3.148e+013 1.000e+004 8.174e-003 3.425e-003 
4.010e-003 8.375e+007 3.160e+013 1.000e+004 7.883e-003 3.431e-003 
4.014e-003 8.320e+007 3.165e+013 1.000e+004 9.138e-003 3.439e-003 
4.017e-003 8.265e+007 3.176e+013 1.000e+004 7.240e-003 3.446e-003 
4.021e-003 8.217e+007 3.182e+013 1.000e+004 6.644e-003 3.453e-003 
4.024e-003 8.160e+007 3.182e+013 1.000e+004 7.120e-003 3.460e-003 
4.028e-003 8.097e+007 3.159e+013 1.000e+004 1.029e-002 3.468e-003 
4.032e-003 8.030e+007 3.160e+013 1.000e+004 6.888e-003 3.477e-003 
4.035e-003 7.974e+007 3.170e+013 1.000e+004 5.674e-003 3.484e-003 
4.039e-003 7.930e+007 3.168e+013 1.000e+004 8.969e-003 3.491e-003 
4.042e-003 7.895e+007 3.173e+013 1.000e+004 8.731e-003 3.497e-003 
4.046e-003 7.860e+007 3.182e+013 1.000e+004 5.974e-003 3.502e-003 
4.049e-003 7.815e+007 3.181e+013 1.000e+004 6.214e-003 3.509e-003 
4.053e-003 7.768e+007 3.184e+013 1.000e+004 9.035e-003 3.516e-003 
4.056e-003 7.693e+007 3.139e+013 1.000e+004 6.637e-003 3.524e-003 
4.059e-003 7.653e+007 3.129e+013 1.000e+004 6.007e-003 3.530e-003 
4.063e-003 7.627e+007 3.131e+013 1.000e+004 5.098e-003 3.535e-003 
4.066e-003 7.613e+007 3.130e+013 1.000e+004 5.738e-003 3.540e-003 
4.069e-003 7.607e+007 3.131e+013 1.000e+004 4.259e-003 3.544e-003 
4.073e-003 7.599e+007 3.118e+013 1.000e+004 4.412e-003 3.548e-003 
4.077e-003 7.593e+007 3.118e+013 1.000e+004 5.065e-003 3.552e-003 
4.080e-003 7.590e+007 3.112e+013 1.000e+004 4.663e-003 3.556e-003 
4.084e-003 7.589e+007 3.109e+013 1.000e+004 5.589e-003 3.559e-003 
4.087e-003 7.581e+007 3.105e+013 1.000e+004 4.834e-003 3.563e-003 
4.091e-003 7.579e+007 3.107e+013 1.000e+004 2.780e-003 3.567e-003 
4.094e-003 7.579e+007 3.112e+013 1.000e+004 2.936e-003 3.570e-003 
4.097e-003 7.577e+007 3.112e+013 1.000e+004 5.822e-003 3.573e-003 
4.100e-003 7.566e+007 3.098e+013 1.000e+004 4.091e-003 3.577e-003 
4.103e-003 7.564e+007 3.097e+013 1.000e+004 5.703e-003 3.580e-003 
4.106e-003 7.563e+007 3.097e+013 1.000e+004 5.603e-003 3.584e-003 
4.109e-003 7.564e+007 3.096e+013 1.000e+004 3.300e-003 3.587e-003 
4.113e-003 7.567e+007 3.095e+013 1.000e+004 2.537e-003 3.590e-003 
4.116e-003 7.566e+007 3.098e+013 1.000e+004 4.869e-003 3.593e-003 
4.118e-003 7.564e+007 3.101e+013 1.000e+004 3.198e-003 3.595e-003 
4.120e-003 7.564e+007 3.103e+013 1.000e+004 3.005e-003 3.597e-003 
4.123e-003 7.559e+007 3.099e+013 1.000e+004 3.865e-003 3.600e-003 
4.126e-003 7.554e+007 3.102e+013 1.000e+004 4.669e-003 3.604e-003 
4.129e-003 7.552e+007 3.107e+013 1.000e+004 5.514e-003 3.607e-003 
4.132e-003 7.549e+007 3.112e+013 1.000e+004 2.803e-003 3.611e-003 
4.136e-003 7.546e+007 3.117e+013 1.000e+004 4.595e-003 3.614e-003 
4.139e-003 7.542e+007 3.121e+013 1.000e+004 4.103e-003 3.617e-003 
4.142e-003 7.537e+007 3.128e+013 1.000e+004 3.498e-003 3.621e-003 
4.145e-003 7.522e+007 3.135e+013 1.000e+004 6.111e-003 3.625e-003 
4.149e-003 7.509e+007 3.139e+013 1.000e+004 5.161e-003 3.630e-003 
4.152e-003 7.501e+007 3.140e+013 1.000e+004 4.561e-003 3.633e-003 
4.155e-003 7.498e+007 3.143e+013 1.000e+004 3.718e-003 3.637e-003 
4.158e-003 7.500e+007 3.149e+013 1.000e+004 5.482e-003 3.640e-003 
4.161e-003 7.504e+007 3.156e+013 1.000e+004 2.405e-003 3.643e-003 
4.165e-003 7.504e+007 3.163e+013 1.000e+004 5.275e-003 3.646e-003 
4.168e-003 7.502e+007 3.164e+013 1.000e+004 4.476e-003 3.649e-003 
4.171e-003 7.502e+007 3.170e+013 1.000e+004 4.180e-003 3.652e-003 
4.174e-003 7.503e+007 3.177e+013 1.000e+004 3.965e-003 3.655e-003 
4.177e-003 7.504e+007 3.182e+013 1.000e+004 4.943e-003 3.658e-003 
4.180e-003 7.507e+007 3.185e+013 1.000e+004 4.196e-003 3.661e-003 
4.183e-003 7.513e+007 3.190e+013 1.000e+004 3.278e-003 3.664e-003 
4.186e-003 7.517e+007 3.196e+013 1.000e+004 4.786e-003 3.667e-003 
4.190e-003 7.520e+007 3.201e+013 1.000e+004 3.054e-003 3.670e-003 
4.193e-003 7.522e+007 3.197e+013 1.000e+004 3.558e-003 3.673e-003 
4.196e-003 7.526e+007 3.188e+013 1.000e+004 2.861e-003 3.676e-003 
4.199e-003 7.543e+007 3.187e+013 1.000e+004 2.220e-003 3.678e-003 
4.202e-003 7.564e+007 3.187e+013 1.000e+004 2.909e-003 3.679e-003 
4.205e-003 7.586e+007 3.189e+013 1.000e+004 1.973e-003 3.681e-003 
4.208e-003 7.606e+007 3.192e+013 1.000e+004 3.405e-003 3.683e-003 
4.211e-003 7.624e+007 3.195e+013 1.000e+004 3.913e-003 3.684e-003 
4.215e-003 7.641e+007 3.198e+013 1.000e+004 2.178e-003 3.686e-003 
4.218e-003 7.651e+007 3.201e+013 1.000e+004 3.594e-003 3.689e-003 
4.221e-003 7.654e+007 3.204e+013 1.000e+004 3.763e-003 3.692e-003 
4.224e-003 7.654e+007 3.207e+013 1.000e+004 5.079e-003 3.695e-003 
4.227e-003 7.647e+007 3.211e+013 1.000e+004 3.855e-003 3.698e-003 
4.230e-003 7.645e+007 3.212e+013 1.000e+004 2.785e-003 3.701e-003 
4.233e-003 7.653e+007 3.213e+013 1.000e+004 4.121e-003 3.704e-003 
4.235e-003 7.667e+007 3.215e+013 1.000e+004 4.009e-003 3.706e-003 
4.238e-003 7.681e+007 3.218e+013 1.000e+004 2.047e-003 3.707e-003 
4.241e-003 7.690e+007 3.216e+013 1.000e+004 3.204e-003 3.710e-003 
4.244e-003 7.702e+007 3.217e+013 1.000e+004 4.081e-003 3.712e-003 
4.247e-003 7.714e+007 3.220e+013 1.000e+004 3.951e-003 3.714e-003 
4.250e-003 7.724e+007 3.224e+013 1.000e+004 3.344e-003 3.716e-003 
4.252e-003 7.732e+007 3.228e+013 1.000e+004 2.302e-003 3.718e-003 
4.255e-003 7.731e+007 3.219e+013 1.000e+004 4.430e-003 3.721e-003 
4.258e-003 7.729e+007 3.213e+013 1.000e+004 2.720e-003 3.724e-003 
4.261e-003 7.739e+007 3.209e+013 1.000e+004 3.014e-003 3.726e-003 
4.264e-003 7.752e+007 3.210e+013 1.000e+004 3.666e-003 3.728e-003 
4.266e-003 7.768e+007 3.212e+013 1.000e+004 3.367e-003 3.730e-003 
4.269e-003 7.785e+007 3.214e+013 1.000e+004 3.358e-003 3.731e-003 
4.272e-003 7.802e+007 3.217e+013 1.000e+004 2.084e-003 3.733e-003 
4.275e-003 7.819e+007 3.220e+013 1.000e+004 3.707e-003 3.735e-003 
4.278e-003 7.834e+007 3.222e+013 1.000e+004 3.712e-003 3.737e-003 
4.281e-003 7.843e+007 3.225e+013 1.000e+004 2.153e-003 3.739e-003 
4.284e-003 7.850e+007 3.228e+013 1.000e+004 3.125e-003 3.741e-003 
4.287e-003 7.853e+007 3.231e+013 1.000e+004 3.558e-003 3.744e-003 
4.290e-003 7.854e+007 3.235e+013 1.000e+004 5.376e-003 3.747e-003 
4.293e-003 7.854e+007 3.238e+013 1.000e+004 5.236e-003 3.750e-003 
4.296e-003 7.852e+007 3.241e+013 1.000e+004 5.259e-003 3.753e-003 
4.299e-003 7.847e+007 3.240e+013 1.000e+004 4.040e-003 3.756e-003 
4.302e-003 7.843e+007 3.241e+013 1.000e+004 3.567e-003 3.759e-003 
4.304e-003 7.840e+007 3.244e+013 1.000e+004 5.136e-003 3.763e-003 
4.307e-003 7.836e+007 3.247e+013 1.000e+004 5.328e-003 3.766e-003 
4.310e-003 7.824e+007 3.251e+013 1.000e+004 5.951e-003 3.769e-003 
4.313e-003 7.807e+007 3.255e+013 1.000e+004 4.831e-003 3.774e-003 
4.316e-003 7.782e+007 3.251e+013 1.000e+004 5.847e-003 3.778e-003 
4.319e-003 7.750e+007 3.251e+013 1.000e+004 6.215e-003 3.783e-003 
4.322e-003 7.717e+007 3.251e+013 1.000e+004 6.955e-003 3.788e-003 
4.325e-003 7.682e+007 3.253e+013 1.000e+004 7.379e-003 3.794e-003 
4.327e-003 7.647e+007 3.253e+013 1.000e+004 5.894e-003 3.799e-003 
4.330e-003 7.618e+007 3.257e+013 1.000e+004 7.140e-003 3.804e-003 
4.333e-003 7.592e+007 3.262e+013 1.000e+004 7.094e-003 3.808e-003 
4.336e-003 7.567e+007 3.267e+013 1.000e+004 7.113e-003 3.813e-003 
4.338e-003 7.542e+007 3.274e+013 1.000e+004 7.220e-003 3.817e-003 
4.341e-003 7.515e+007 3.281e+013 1.000e+004 6.657e-003 3.822e-003 
4.344e-003 7.479e+007 3.278e+013 1.000e+004 5.594e-003 3.827e-003 
4.347e-003 7.451e+007 3.283e+013 1.000e+004 4.823e-003 3.832e-003 
4.350e-003 7.426e+007 3.283e+013 1.000e+004 7.313e-003 3.837e-003 
4.353e-003 7.391e+007 3.288e+013 1.000e+004 6.397e-003 3.842e-003 
4.356e-003 7.358e+007 3.296e+013 1.000e+004 5.672e-003 3.847e-003 
4.359e-003 7.312e+007 3.298e+013 1.000e+004 6.616e-003 3.854e-003 
4.362e-003 7.262e+007 3.307e+013 1.000e+004 8.370e-003 3.860e-003 
4.365e-003 7.195e+007 3.289e+013 1.000e+004 7.741e-003 3.868e-003 
4.368e-003 7.136e+007 3.276e+013 1.000e+004 9.043e-003 3.875e-003 
4.371e-003 7.096e+007 3.272e+013 1.000e+004 7.142e-003 3.881e-003 
4.374e-003 7.065e+007 3.274e+013 1.000e+004 4.331e-003 3.886e-003 
4.377e-003 7.050e+007 3.267e+013 1.000e+004 3.768e-003 3.890e-003 
4.380e-003 7.040e+007 3.265e+013 1.000e+004 3.084e-003 3.894e-003 
4.383e-003 7.034e+007 3.267e+013 1.000e+004 4.862e-003 3.897e-003 
4.386e-003 7.025e+007 3.266e+013 1.000e+004 8.788e-003 3.900e-003 
4.388e-003 7.010e+007 3.261e+013 1.000e+004 2.973e-004 3.904e-003 
4.390e-003 7.003e+007 3.265e+013 1.000e+004 3.444e-003 3.906e-003 
4.392e-003 7.005e+007 3.269e+013 1.000e+004 5.212e-003 3.908e-003 
4.394e-003 7.010e+007 3.271e+013 1.000e+004 6.323e-003 3.909e-003 
4.396e-003 7.017e+007 3.273e+013 1.000e+004 5.388e-003 3.911e-003 
4.397e-003 7.026e+007 3.275e+013 1.000e+004 6.193e-003 3.912e-003 
4.399e-003 7.035e+007 3.278e+013 1.000e+004 5.837e-003 3.913e-003 
4.401e-003 7.043e+007 3.277e+013 1.000e+004 4.857e-003 3.915e-003 
4.403e-003 7.052e+007 3.276e+013 1.000e+004 3.477e-003 3.916e-003 
4.405e-003 7.061e+007 3.274e+013 1.000e+004 6.962e-003 3.917e-003 
4.407e-003 7.072e+007 3.274e+013 1.000e+004 4.619e-003 3.918e-003 
4.409e-003 7.081e+007 3.276e+013 1.000e+004 5.208e-003 3.920e-003 
4.411e-003 7.089e+007 3.277e+013 1.000e+004 3.736e-003 3.921e-003 
4.413e-003 7.096e+007 3.278e+013 1.000e+004 5.601e-003 3.922e-003 
4.415e-003 7.098e+007 3.281e+013 1.000e+004 5.045e-003 3.924e-003 
4.417e-003 7.101e+007 3.285e+013 1.000e+004 5.209e-003 3.926e-003 
4.419e-003 7.112e+007 3.286e+013 1.000e+004 2.912e-003 3.927e-003 
4.421e-003 7.126e+007 3.287e+013 1.000e+004 3.083e-003 3.928e-003 
4.422e-003 7.141e+007 3.285e+013 1.000e+004 3.263e-003 3.929e-003 
4.424e-003 7.154e+007 3.283e+013 1.000e+004 6.371e-003 3.930e-003 
4.426e-003 7.170e+007 3.285e+013 1.000e+004 1.129e-003 3.931e-003 
4.428e-003 7.185e+007 3.288e+013 1.000e+004 3.012e-003 3.932e-003 
4.430e-003 7.205e+007 3.278e+013 1.000e+004 2.323e-003 3.932e-003 
4.432e-003 7.222e+007 3.278e+013 1.000e+004 5.845e-003 3.933e-003 
4.434e-003 7.238e+007 3.280e+013 1.000e+004 1.990e-003 3.934e-003 
4.436e-003 7.255e+007 3.283e+013 1.000e+004 3.358e-003 3.935e-003 
4.438e-003 7.272e+007 3.285e+013 1.000e+004 9.973e-005 3.936e-003 
4.440e-003 7.290e+007 3.287e+013 1.000e+004 8.247e-004 3.937e-003 
4.443e-003 7.306e+007 3.285e+013 1.000e+004 1.464e-003 3.938e-003 
4.445e-003 7.320e+007 3.285e+013 1.000e+004 4.686e-004 3.939e-003 
4.447e-003 7.333e+007 3.288e+013 1.000e+004 3.029e-003 3.940e-003 
4.449e-003 7.345e+007 3.290e+013 1.000e+004 3.419e-003 3.941e-003 
4.451e-003 7.355e+007 3.293e+013 1.000e+004 3.063e-003 3.942e-003 
4.453e-003 7.365e+007 3.296e+013 1.000e+004 1.971e-003 3.944e-003 
4.455e-003 7.376e+007 3.299e+013 1.000e+004 2.802e-003 3.945e-003 
4.456e-003 7.389e+007 3.300e+013 1.000e+004 3.311e-003 3.946e-003 
4.458e-003 7.401e+007 3.302e+013 1.000e+004 5.356e-003 3.947e-003 
4.460e-003 7.411e+007 3.305e+013 1.000e+004 2.615e-003 3.948e-003 
4.462e-003 7.423e+007 3.304e+013 1.000e+004 3.975e-003 3.949e-003 
4.464e-003 7.434e+007 3.303e+013 1.000e+004 3.233e-003 3.951e-003 
4.466e-003 7.446e+007 3.300e+013 1.000e+004 7.204e-003 3.952e-003 
4.468e-003 7.454e+007 3.284e+013 1.000e+004 3.072e-003 3.953e-003 
4.470e-003 7.462e+007 3.276e+013 1.000e+004 2.928e-003 3.954e-003 
4.472e-003 7.468e+007 3.272e+013 1.000e+004 3.047e-003 3.956e-003 
4.474e-003 7.474e+007 3.271e+013 1.000e+004 2.955e-003 3.958e-003 
4.476e-003 7.481e+007 3.271e+013 1.000e+004 1.864e-003 3.959e-003 
4.478e-003 7.489e+007 3.272e+013 1.000e+004 4.979e-004 3.960e-003 
4.480e-003 7.499e+007 3.266e+013 1.000e+004 2.542e-003 3.962e-003 
4.482e-003 7.509e+007 3.259e+013 1.000e+004 4.090e-003 3.963e-003 
4.484e-003 7.520e+007 3.251e+013 1.000e+004 2.279e-003 3.964e-003 
4.486e-003 7.531e+007 3.245e+013 1.000e+004 3.823e-003 3.965e-003 
4.488e-003 7.543e+007 3.246e+013 1.000e+004 3.827e-003 3.966e-003 
4.489e-003 7.556e+007 3.245e+013 1.000e+004 9.753e-003 3.967e-003 
4.491e-003 7.568e+007 3.245e+013 1.000e+004 1.130e-002 3.968e-003 
4.493e-003 7.580e+007 3.247e+013 1.000e+004 9.454e-003 3.969e-003 
4.495e-003 7.592e+007 3.249e+013 1.000e+004 1.248e-002 3.971e-003 
4.497e-003 7.605e+007 3.251e+013 1.000e+004 8.971e-003 3.972e-003 
4.499e-003 7.617e+007 3.250e+013 1.000e+004 1.112e-002 3.973e-003 
4.501e-003 7.626e+007 3.251e+013 1.000e+004 9.882e-003 3.974e-003 
4.503e-003 7.635e+007 3.253e+013 1.000e+004 9.888e-003 3.976e-003 
4.505e-003 7.644e+007 3.255e+013 1.000e+004 1.119e-002 3.977e-003 
4.507e-003 7.654e+007 3.258e+013 1.000e+004 8.630e-003 3.978e-003 
4.509e-003 7.664e+007 3.260e+013 1.000e+004 1.079e-002 3.979e-003 
4.511e-003 7.674e+007 3.262e+013 1.000e+004 1.156e-002 3.981e-003 
4.513e-003 7.684e+007 3.265e+013 1.000e+004 1.057e-002 3.982e-003 
4.515e-003 7.694e+007 3.267e+013 1.000e+004 1.213e-002 3.983e-003 
4.517e-003 7.705e+007 3.269e+013 1.000e+004 1.017e-002 3.985e-003 
4.519e-003 7.716e+007 3.272e+013 1.000e+004 1.144e-002 3.986e-003 
4.521e-003 7.727e+007 3.274e+013 1.000e+004 1.112e-002 3.987e-003 
4.523e-003 7.739e+007 3.276e+013 1.000e+004 9.988e-003 3.988e-003 
4.525e-003 7.751e+007 3.276e+013 1.000e+004 1.032e-002 3.989e-003 
4.527e-003 7.763e+007 3.278e+013 1.000e+004 1.217e-002 3.991e-003 
4.529e-003 7.775e+007 3.280e+013 1.000e+004 1.238e-002 3.992e-003 
4.531e-003 7.787e+007 3.281e+013 1.000e+004 9.766e-003 3.993e-003 
4.533e-003 7.800e+007 3.283e+013 1.000e+004 1.080e-002 3.994e-003 
4.535e-003 7.813e+007 3.285e+013 1.000e+004 1.120e-002 3.995e-003 
4.537e-003 7.826e+007 3.286e+013 1.000e+004 1.240e-002 3.996e-003 
4.539e-003 7.839e+007 3.288e+013 1.000e+004 1.144e-002 3.997e-003 
4.541e-003 7.850e+007 3.289e+013 1.000e+004 1.219e-002 3.998e-003 
4.543e-003 7.862e+007 3.291e+013 1.000e+004 1.263e-002 4.000e-003 
4.545e-003 7.873e+007 3.292e+013 1.000e+004 1.287e-002 4.001e-003 
4.547e-003 7.883e+007 3.294e+013 1.000e+004 1.113e-002 4.002e-003 
4.549e-003 7.893e+007 3.294e+013 1.000e+004 1.294e-002 4.003e-003 
4.551e-003 7.899e+007 3.293e+013 1.000e+004 1.138e-002 4.005e-003 
4.553e-003 7.906e+007 3.292e+013 1.000e+004 1.171e-002 4.006e-003 
4.555e-003 7.907e+007 3.291e+013 1.000e+004 1.100e-002 4.008e-003 
4.557e-003 7.908e+007 3.291e+013 1.000e+004 1.338e-002 4.010e-003 
4.559e-003 7.909e+007 3.294e+013 1.000e+004 1.413e-002 4.012e-003 
4.561e-003 7.912e+007 3.297e+013 1.000e+004 1.267e-002 4.014e-003 
4.563e-003 7.914e+007 3.300e+013 1.000e+004 1.179e-002 4.016e-003 
4.564e-003 7.917e+007 3.304e+013 1.000e+004 1.428e-002 4.017e-003 
4.566e-003 7.919e+007 3.307e+013 1.000e+004 1.507e-002 4.019e-003 
4.568e-003 7.920e+007 3.308e+013 1.000e+004 1.335e-002 4.021e-003 
4.570e-003 7.921e+007 3.310e+013 1.000e+004 1.136e-002 4.023e-003 
4.572e-003 7.920e+007 3.313e+013 1.000e+004 1.439e-002 4.025e-003 
4.574e-003 7.917e+007 3.316e+013 1.000e+004 1.195e-002 4.027e-003 
4.576e-003 7.911e+007 3.320e+013 1.000e+004 1.297e-002 4.029e-003 
4.578e-003 7.903e+007 3.324e+013 1.000e+004 1.275e-002 4.032e-003 
4.580e-003 7.894e+007 3.329e+013 1.000e+004 1.369e-002 4.035e-003 
4.582e-003 7.876e+007 3.324e+013 1.000e+004 1.310e-002 4.038e-003 
4.584e-003 7.854e+007 3.327e+013 1.000e+004 1.487e-002 4.041e-003 
4.586e-003 7.832e+007 3.331e+013 1.000e+004 1.485e-002 4.045e-003 
4.588e-003 7.803e+007 3.330e+013 1.000e+004 1.651e-002 4.049e-003 
4.590e-003 7.770e+007 3.317e+013 1.000e+004 1.453e-002 4.053e-003 
4.592e-003 7.738e+007 3.309e+013 1.000e+004 1.563e-002 4.057e-003 
4.594e-003 7.716e+007 3.302e+013 1.000e+004 1.383e-002 4.060e-003 
4.596e-003 7.697e+007 3.302e+013 1.000e+004 1.481e-002 4.064e-003 
4.598e-003 7.682e+007 3.300e+013 1.000e+004 1.476e-002 4.067e-003 
4.599e-003 7.667e+007 3.297e+013 1.000e+004 1.352e-002 4.069e-003 
4.601e-003 7.653e+007 3.297e+013 1.000e+004 1.431e-002 4.072e-003 
4.603e-003 7.640e+007 3.296e+013 1.000e+004 1.380e-002 4.075e-003 
4.605e-003 7.629e+007 3.296e+013 1.000e+004 1.451e-002 4.078e-003 
4.607e-003 7.620e+007 3.297e+013 1.000e+004 1.291e-002 4.080e-003 
4.609e-003 7.608e+007 3.284e+013 1.000e+004 1.484e-002 4.083e-003 
4.611e-003 7.594e+007 3.268e+013 1.000e+004 1.481e-002 4.086e-003 
4.613e-003 7.582e+007 3.252e+013 1.000e+004 1.321e-002 4.089e-003 
4.614e-003 7.575e+007 3.245e+013 1.000e+004 1.335e-002 4.091e-003 
4.616e-003 7.571e+007 3.240e+013 1.000e+004 1.125e-002 4.093e-003 
4.618e-003 7.569e+007 3.239e+013 1.000e+004 1.204e-002 4.095e-003 
4.620e-003 7.570e+007 3.240e+013 1.000e+004 1.174e-002 4.097e-003 
4.622e-003 7.572e+007 3.242e+013 1.000e+004 1.175e-002 4.099e-003 
4.624e-003 7.578e+007 3.244e+013 1.000e+004 1.263e-002 4.100e-003 
4.626e-003 7.583e+007 3.241e+013 1.000e+004 1.327e-002 4.102e-003 
4.628e-003 7.586e+007 3.238e+013 1.000e+004 1.176e-002 4.103e-003 
4.629e-003 7.589e+007 3.237e+013 1.000e+004 1.141e-002 4.105e-003 
4.631e-003 7.591e+007 3.238e+013 1.000e+004 1.443e-002 4.107e-003 
4.633e-003 7.593e+007 3.239e+013 1.000e+004 1.535e-002 4.108e-003 
4.635e-003 7.593e+007 3.237e+013 1.000e+004 1.441e-002 4.110e-003 
4.637e-003 7.592e+007 3.238e+013 1.000e+004 1.192e-002 4.112e-003 
4.639e-003 7.591e+007 3.239e+013 1.000e+004 1.228e-002 4.114e-003 
4.641e-003 7.591e+007 3.240e+013 1.000e+004 1.432e-002 4.116e-003 
4.643e-003 7.589e+007 3.235e+013 1.000e+004 1.353e-002 4.118e-003 
4.644e-003 7.590e+007 3.235e+013 1.000e+004 1.243e-002 4.120e-003 
4.646e-003 7.585e+007 3.235e+013 1.000e+004 1.420e-002 4.122e-003 
4.648e-003 7.578e+007 3.239e+013 1.000e+004 1.226e-002 4.124e-003 
4.650e-003 7.573e+007 3.239e+013 1.000e+004 1.110e-002 4.126e-003 
4.652e-003 7.570e+007 3.242e+013 1.000e+004 1.240e-002 4.129e-003 
4.654e-003 7.567e+007 3.245e+013 1.000e+004 1.211e-002 4.131e-003 
4.656e-003 7.563e+007 3.250e+013 1.000e+004 1.387e-002 4.133e-003 
4.658e-003 7.561e+007 3.254e+013 1.000e+004 1.200e-002 4.135e-003 
4.660e-003 7.560e+007 3.257e+013 1.000e+004 1.481e-002 4.137e-003 
4.661e-003 7.559e+007 3.254e+013 1.000e+004 1.192e-002 4.139e-003 
4.663e-003 7.557e+007 3.252e+013 1.000e+004 1.432e-002 4.141e-003 
4.665e-003 7.548e+007 3.226e+013 1.000e+004 1.588e-002 4.144e-003 
4.667e-003 7.534e+007 3.225e+013 1.000e+004 1.487e-002 4.146e-003 
4.669e-003 7.522e+007 3.227e+013 1.000e+004 1.493e-002 4.149e-003 
4.671e-003 7.505e+007 3.217e+013 1.000e+004 1.540e-002 4.152e-003 
4.673e-003 7.487e+007 3.192e+013 1.000e+004 1.265e-002 4.156e-003 
4.675e-003 7.478e+007 3.182e+013 1.000e+004 1.285e-002 4.158e-003 
4.677e-003 7.472e+007 3.174e+013 1.000e+004 1.486e-002 4.160e-003 
4.679e-003 7.476e+007 3.162e+013 1.000e+004 1.058e-002 4.162e-003 
4.681e-003 7.483e+007 3.156e+013 1.000e+004 1.026e-002 4.164e-003 
4.683e-003 7.486e+007 3.153e+013 1.000e+004 1.235e-002 4.165e-003 
4.685e-003 7.490e+007 3.150e+013 1.000e+004 1.309e-002 4.167e-003 
4.687e-003 7.496e+007 3.149e+013 1.000e+004 1.289e-002 4.169e-003 
4.689e-003 7.502e+007 3.148e+013 1.000e+004 1.116e-002 4.170e-003 
4.691e-003 7.510e+007 3.148e+013 1.000e+004 1.241e-002 4.171e-003 
4.693e-003 7.519e+007 3.148e+013 1.000e+004 1.234e-002 4.173e-003 
4.694e-003 7.526e+007 3.145e+013 1.000e+004 1.379e-002 4.174e-003 
4.696e-003 7.533e+007 3.144e+013 1.000e+004 1.181e-002 4.176e-003 
4.698e-003 7.543e+007 3.143e+013 1.000e+004 1.268e-002 4.177e-003 
4.700e-003 7.551e+007 3.143e+013 1.000e+004 1.343e-002 4.178e-003 
4.702e-003 7.557e+007 3.144e+013 1.000e+004 1.094e-002 4.180e-003 
4.704e-003 7.564e+007 3.146e+013 1.000e+004 1.230e-002 4.181e-003 
4.706e-003 7.569e+007 3.137e+013 1.000e+004 1.194e-002 4.183e-003 
4.708e-003 7.577e+007 3.132e+013 1.000e+004 1.269e-002 4.184e-003 
4.710e-003 7.586e+007 3.132e+013 1.000e+004 9.562e-003 4.185e-003 
4.712e-003 7.596e+007 3.132e+013 1.000e+004 1.195e-002 4.186e-003 
4.713e-003 7.606e+007 3.133e+013 1.000e+004 1.126e-002 4.188e-003 
4.715e-003 7.616e+007 3.134e+013 1.000e+004 1.304e-002 4.189e-003 
4.717e-003 7.625e+007 3.135e+013 1.000e+004 9.295e-003 4.190e-003 
4.719e-003 7.633e+007 3.136e+013 1.000e+004 1.219e-002 4.191e-003 
4.721e-003 7.641e+007 3.137e+013 1.000e+004 1.166e-002 4.193e-003 
4.723e-003 7.647e+007 3.138e+013 1.000e+004 1.395e-002 4.194e-003 
4.725e-003 7.650e+007 3.140e+013 1.000e+004 1.035e-002 4.196e-003 
4.727e-003 7.648e+007 3.135e+013 1.000e+004 1.356e-002 4.198e-003 
4.728e-003 7.645e+007 3.135e+013 1.000e+004 1.377e-002 4.200e-003 
4.730e-003 7.642e+007 3.135e+013 1.000e+004 1.682e-002 4.202e-003 
4.732e-003 7.640e+007 3.136e+013 1.000e+004 1.127e-002 4.204e-003 
4.734e-003 7.640e+007 3.135e+013 1.000e+004 1.235e-002 4.206e-003 
4.736e-003 7.642e+007 3.135e+013 1.000e+004 1.359e-002 4.208e-003 
4.738e-003 7.645e+007 3.135e+013 1.000e+004 1.060e-002 4.209e-003 
4.740e-003 7.647e+007 3.136e+013 1.000e+004 1.041e-002 4.211e-003 
4.742e-003 7.649e+007 3.137e+013 1.000e+004 1.007e-002 4.213e-003 
4.744e-003 7.648e+007 3.137e+013 1.000e+004 1.313e-002 4.215e-003 
4.745e-003 7.647e+007 3.137e+013 1.000e+004 1.428e-002 4.217e-003 
4.747e-003 7.646e+007 3.138e+013 1.000e+004 1.106e-002 4.219e-003 
4.749e-003 7.645e+007 3.138e+013 1.000e+004 1.084e-002 4.221e-003 
4.751e-003 7.642e+007 3.138e+013 1.000e+004 1.442e-002 4.223e-003 
4.753e-003 7.637e+007 3.137e+013 1.000e+004 1.574e-002 4.225e-003 
4.755e-003 7.630e+007 3.135e+013 1.000e+004 1.203e-002 4.228e-003 
4.757e-003 7.622e+007 3.135e+013 1.000e+004 1.200e-002 4.230e-003 
4.759e-003 7.615e+007 3.135e+013 1.000e+004 1.547e-002 4.232e-003 
4.761e-003 7.611e+007 3.129e+013 1.000e+004 1.468e-002 4.235e-003 
4.763e-003 7.614e+007 3.124e+013 1.000e+004 1.052e-002 4.236e-003 
4.765e-003 7.621e+007 3.121e+013 1.000e+004 1.286e-002 4.238e-003 
4.767e-003 7.629e+007 3.119e+013 1.000e+004 1.274e-002 4.239e-003 
4.768e-003 7.632e+007 3.106e+013 1.000e+004 1.627e-002 4.241e-003 
4.770e-003 7.635e+007 3.102e+013 1.000e+004 1.180e-002 4.243e-003 
4.772e-003 7.641e+007 3.102e+013 1.000e+004 1.390e-002 4.244e-003 
4.774e-003 7.650e+007 3.101e+013 1.000e+004 1.331e-002 4.245e-003 
4.776e-003 7.660e+007 3.103e+013 1.000e+004 1.071e-002 4.247e-003 
4.778e-003 7.669e+007 3.104e+013 1.000e+004 1.194e-002 4.248e-003 
4.780e-003 7.677e+007 3.106e+013 1.000e+004 1.164e-002 4.249e-003 
4.782e-003 7.683e+007 3.108e+013 1.000e+004 1.618e-002 4.251e-003 
4.784e-003 7.688e+007 3.106e+013 1.000e+004 1.150e-002 4.252e-003 
4.786e-003 7.697e+007 3.103e+013 1.000e+004 1.307e-002 4.254e-003 
4.788e-003 7.705e+007 3.105e+013 1.000e+004 1.206e-002 4.255e-003 
4.790e-003 7.711e+007 3.107e+013 1.000e+004 1.642e-002 4.257e-003 
4.792e-003 7.717e+007 3.110e+013 1.000e+004 1.177e-002 4.258e-003 
4.793e-003 7.724e+007 3.113e+013 1.000e+004 1.342e-002 4.260e-003 
4.795e-003 7.732e+007 3.108e+013 1.000e+004 1.240e-002 4.261e-003 
4.797e-003 7.742e+007 3.105e+013 1.000e+004 1.434e-002 4.262e-003 
4.799e-003 7.753e+007 3.106e+013 1.000e+004 1.255e-002 4.263e-003 
4.801e-003 7.766e+007 3.108e+013 1.000e+004 1.281e-002 4.264e-003 
4.803e-003 7.779e+007 3.110e+013 1.000e+004 1.148e-002 4.265e-003 
4.805e-003 7.793e+007 3.112e+013 1.000e+004 1.223e-002 4.266e-003 
4.807e-003 7.807e+007 3.114e+013 1.000e+004 8.751e-003 4.267e-003 
4.809e-003 7.820e+007 3.110e+013 1.000e+004 1.165e-002 4.268e-003 
4.811e-003 7.835e+007 3.110e+013 1.000e+004 1.037e-002 4.269e-003 
4.813e-003 7.850e+007 3.112e+013 1.000e+004 1.604e-002 4.270e-003 
4.815e-003 7.864e+007 3.114e+013 1.000e+004 1.079e-002 4.271e-003 
4.816e-003 7.879e+007 3.116e+013 1.000e+004 1.221e-002 4.272e-003 
4.818e-003 7.893e+007 3.117e+013 1.000e+004 1.267e-002 4.273e-003 
4.820e-003 7.907e+007 3.119e+013 1.000e+004 1.051e-002 4.274e-003 
4.822e-003 7.920e+007 3.121e+013 1.000e+004 1.049e-002 4.275e-003 
4.824e-003 7.932e+007 3.123e+013 1.000e+004 1.095e-002 4.276e-003 
4.826e-003 7.942e+007 3.126e+013 1.000e+004 1.601e-002 4.277e-003 
4.828e-003 7.950e+007 3.128e+013 1.000e+004 1.755e-002 4.278e-003 
4.830e-003 7.959e+007 3.131e+013 1.000e+004 1.220e-002 4.280e-003 
4.832e-003 7.968e+007 3.134e+013 1.000e+004 1.209e-002 4.281e-003 
4.833e-003 7.976e+007 3.137e+013 1.000e+004 1.782e-002 4.282e-003 
4.835e-003 7.983e+007 3.140e+013 1.000e+004 1.895e-002 4.284e-003 
4.837e-003 7.991e+007 3.142e+013 1.000e+004 1.305e-002 4.285e-003 
4.839e-003 7.999e+007 3.145e+013 1.000e+004 1.145e-002 4.286e-003 
4.841e-003 8.004e+007 3.148e+013 1.000e+004 1.751e-002 4.288e-003 
4.843e-003 8.006e+007 3.150e+013 1.000e+004 1.211e-002 4.289e-003 
4.845e-003 8.006e+007 3.153e+013 1.000e+004 1.443e-002 4.291e-003 
4.847e-003 8.003e+007 3.156e+013 1.000e+004 1.371e-002 4.293e-003 
4.848e-003 7.998e+007 3.159e+013 1.000e+004 1.941e-002 4.296e-003 
4.850e-003 7.994e+007 3.156e+013 1.000e+004 1.369e-002 4.298e-003 
4.852e-003 7.993e+007 3.156e+013 1.000e+004 1.528e-002 4.300e-003 
4.854e-003 7.990e+007 3.158e+013 1.000e+004 1.458e-002 4.302e-003 
4.856e-003 7.987e+007 3.161e+013 1.000e+004 1.971e-002 4.304e-003 
4.858e-003 7.980e+007 3.143e+013 1.000e+004 1.533e-002 4.306e-003 
4.860e-003 7.975e+007 3.138e+013 1.000e+004 1.710e-002 4.308e-003 
4.861e-003 7.973e+007 3.138e+013 1.000e+004 1.557e-002 4.310e-003 
4.863e-003 7.977e+007 3.134e+013 1.000e+004 1.965e-002 4.312e-003 
4.865e-003 7.990e+007 3.133e+013 1.000e+004 1.478e-002 4.313e-003 
4.867e-003 8.004e+007 3.132e+013 1.000e+004 1.203e-002 4.314e-003 
4.869e-003 8.019e+007 3.133e+013 1.000e+004 1.370e-002 4.315e-003 
4.871e-003 8.033e+007 3.132e+013 1.000e+004 1.442e-002 4.315e-003 
4.873e-003 8.050e+007 3.133e+013 1.000e+004 8.327e-003 4.316e-003 
4.874e-003 8.069e+007 3.135e+013 1.000e+004 9.547e-003 4.317e-003 
4.876e-003 8.087e+007 3.137e+013 1.000e+004 9.341e-003 4.317e-003 
4.878e-003 8.106e+007 3.138e+013 1.000e+004 1.044e-002 4.318e-003 
4.880e-003 8.122e+007 3.140e+013 1.000e+004 8.233e-003 4.319e-003 
4.882e-003 8.136e+007 3.141e+013 1.000e+004 9.917e-003 4.320e-003 
4.884e-003 8.146e+007 3.143e+013 1.000e+004 9.554e-003 4.321e-003 
4.886e-003 8.156e+007 3.144e+013 1.000e+004 1.104e-002 4.322e-003 
4.888e-003 8.167e+007 3.146e+013 1.000e+004 8.584e-003 4.323e-003 
4.889e-003 8.179e+007 3.147e+013 1.000e+004 1.095e-002 4.324e-003 
4.891e-003 8.190e+007 3.147e+013 1.000e+004 9.460e-003 4.325e-003 
4.893e-003 8.201e+007 3.148e+013 1.000e+004 1.076e-002 4.326e-003 
4.895e-003 8.211e+007 3.150e+013 1.000e+004 9.926e-003 4.327e-003 
4.897e-003 8.217e+007 3.151e+013 1.000e+004 1.128e-002 4.329e-003 
4.899e-003 8.213e+007 3.124e+013 1.000e+004 1.277e-002 4.331e-003 
4.901e-003 8.216e+007 3.117e+013 1.000e+004 8.859e-003 4.333e-003 
4.902e-003 8.224e+007 3.116e+013 1.000e+004 1.002e-002 4.334e-003 
4.904e-003 8.233e+007 3.115e+013 1.000e+004 1.043e-002 4.335e-003 
4.906e-003 8.245e+007 3.114e+013 1.000e+004 9.311e-003 4.336e-003 
4.908e-003 8.259e+007 3.115e+013 1.000e+004 7.280e-003 4.337e-003 
4.910e-003 8.276e+007 3.116e+013 1.000e+004 1.172e-002 4.338e-003 
4.912e-003 8.294e+007 3.116e+013 1.000e+004 9.280e-003 4.339e-003 
4.914e-003 8.313e+007 3.117e+013 1.000e+004 9.585e-003 4.339e-003 
4.916e-003 8.334e+007 3.118e+013 1.000e+004 6.868e-003 4.340e-003 
4.917e-003 8.354e+007 3.119e+013 1.000e+004 7.491e-003 4.340e-003 
4.919e-003 8.376e+007 3.120e+013 1.000e+004 8.633e-003 4.340e-003 
4.921e-003 8.397e+007 3.120e+013 1.000e+004 9.003e-003 4.341e-003 
4.923e-003 8.418e+007 3.121e+013 1.000e+004 5.663e-003 4.341e-003 
4.925e-003 8.440e+007 3.122e+013 1.000e+004 6.999e-003 4.342e-003 
4.927e-003 8.461e+007 3.121e+013 1.000e+004 6.487e-003 4.342e-003 
4.929e-003 8.482e+007 3.122e+013 1.000e+004 8.567e-003 4.342e-003 
4.931e-003 8.503e+007 3.124e+013 1.000e+004 5.591e-003 4.343e-003 
4.932e-003 8.523e+007 3.125e+013 1.000e+004 3.095e-003 4.343e-003 
4.934e-003 8.544e+007 3.126e+013 1.000e+004 8.785e-003 4.344e-003 
4.936e-003 8.564e+007 3.127e+013 1.000e+004 3.300e-003 4.344e-003 
4.938e-003 8.584e+007 3.129e+013 1.000e+004 3.239e-003 4.345e-003 
4.940e-003 8.603e+007 3.130e+013 1.000e+004 2.422e-003 4.345e-003 
4.942e-003 8.623e+007 3.132e+013 1.000e+004 3.536e-003 4.346e-003 
4.944e-003 8.642e+007 3.132e+013 1.000e+004 4.179e-003 4.346e-003 
4.946e-003 8.661e+007 3.134e+013 1.000e+004 3.061e-003 4.347e-003 
4.947e-003 8.679e+007 3.136e+013 1.000e+004 1.755e-003 4.347e-003 
4.949e-003 8.697e+007 3.138e+013 1.000e+004 3.281e-003 4.348e-003 
4.951e-003 8.715e+007 3.140e+013 1.000e+004 4.467e-003 4.349e-003 
4.953e-003 8.729e+007 3.133e+013 1.000e+004 3.993e-003 4.350e-003 
4.955e-003 8.744e+007 3.133e+013 1.000e+004 3.019e-003 4.350e-003 
4.957e-003 8.760e+007 3.135e+013 1.000e+004 4.298e-003 4.351e-003 
4.958e-003 8.775e+007 3.137e+013 1.000e+004 4.490e-003 4.352e-003 
4.960e-003 8.789e+007 3.134e+013 1.000e+004 5.058e-003 4.353e-003 
4.962e-003 8.803e+007 3.132e+013 1.000e+004 4.693e-003 4.354e-003 
4.964e-003 8.815e+007 3.133e+013 1.000e+004 4.495e-003 4.355e-003 
4.966e-003 8.827e+007 3.135e+013 1.000e+004 4.870e-003 4.356e-003 
4.968e-003 8.841e+007 3.138e+013 1.000e+004 4.450e-003 4.357e-003 
4.970e-003 8.854e+007 3.139e+013 1.000e+004 5.626e-003 4.358e-003 
4.971e-003 8.868e+007 3.141e+013 1.000e+004 3.550e-003 4.358e-003 
4.973e-003 8.882e+007 3.144e+013 1.000e+004 2.916e-003 4.359e-003 
4.975e-003 8.896e+007 3.146e+013 1.000e+004 5.122e-003 4.360e-003 
4.977e-003 8.908e+007 3.149e+013 1.000e+004 5.832e-003 4.361e-003 
4.979e-003 8.920e+007 3.149e+013 1.000e+004 4.947e-003 4.362e-003 
4.981e-003 8.930e+007 3.150e+013 1.000e+004 3.729e-003 4.363e-003 
4.982e-003 8.941e+007 3.152e+013 1.000e+004 5.976e-003 4.364e-003 
4.984e-003 8.952e+007 3.155e+013 1.000e+004 7.063e-003 4.366e-003 
4.986e-003 8.962e+007 3.157e+013 1.000e+004 5.486e-003 4.367e-003 
4.988e-003 8.973e+007 3.160e+013 1.000e+004 7.506e-003 4.368e-003 
4.990e-003 8.983e+007 3.163e+013 1.000e+004 6.204e-003 4.369e-003 
4.992e-003 8.993e+007 3.165e+013 1.000e+004 5.168e-003 4.370e-003 
4.993e-003 9.002e+007 3.168e+013 1.000e+004 4.667e-003 4.371e-003 
4.995e-003 9.010e+007 3.171e+013 1.000e+004 8.138e-003 4.372e-003 
4.997e-003 9.017e+007 3.174e+013 1.000e+004 6.621e-003 4.374e-003 
4.999e-003 9.023e+007 3.178e+013 1.000e+004 5.564e-003 4.375e-003 
5.001e-003 9.028e+007 3.181e+013 1.000e+004 6.117e-003 4.377e-003 
5.003e-003 9.032e+007 3.184e+013 1.000e+004 8.280e-003 4.378e-003 
5.004e-003 9.036e+007 3.188e+013 1.000e+004 6.913e-003 4.380e-003 
5.006e-003 9.041e+007 3.192e+013 1.000e+004 5.961e-003 4.381e-003 
5.008e-003 9.044e+007 3.196e+013 1.000e+004 5.685e-003 4.383e-003 
5.010e-003 9.048e+007 3.199e+013 1.000e+004 7.153e-003 4.384e-003 
5.012e-003 9.052e+007 3.203e+013 1.000e+004 7.692e-003 4.386e-003 
5.013e-003 9.055e+007 3.207e+013 1.000e+004 5.834e-003 4.388e-003 
5.015e-003 9.057e+007 3.211e+013 1.000e+004 5.740e-003 4.389e-003 
5.017e-003 9.058e+007 3.215e+013 1.000e+004 6.764e-003 4.391e-003 
5.019e-003 9.057e+007 3.218e+013 1.000e+004 5.118e-003 4.393e-003 
5.021e-003 9.053e+007 3.200e+013 1.000e+004 7.188e-003 4.395e-003 
5.022e-003 9.045e+007 3.203e+013 1.000e+004 8.773e-003 4.397e-003 
5.024e-003 9.032e+007 3.192e+013 1.000e+004 8.415e-003 4.400e-003 
5.026e-003 9.020e+007 3.191e+013 1.000e+004 8.078e-003 4.403e-003 
5.028e-003 9.008e+007 3.191e+013 1.000e+004 7.704e-003 4.405e-003 
5.030e-003 9.000e+007 3.192e+013 1.000e+004 7.610e-003 4.408e-003 
5.031e-003 8.991e+007 3.192e+013 1.000e+004 7.513e-003 4.410e-003 
5.033e-003 8.984e+007 3.194e+013 1.000e+004 8.366e-003 4.412e-003 
5.035e-003 8.974e+007 3.149e+013 1.000e+004 3.549e-003 4.415e-003 
5.037e-003 8.959e+007 3.141e+013 1.000e+004 8.861e-003 4.418e-003 
5.039e-003 8.947e+007 3.135e+013 1.000e+004 4.553e-003 4.420e-003 
5.040e-003 8.940e+007 3.131e+013 1.000e+004 6.077e-003 4.423e-003 
5.042e-003 8.936e+007 3.113e+013 1.000e+004 7.563e-004 4.425e-003 
5.044e-003 8.944e+007 3.112e+013 1.000e+004 8.102e-005 4.426e-003 
5.046e-003 8.950e+007 3.111e+013 1.000e+004 1.491e-003 4.427e-003 
5.048e-003 8.955e+007 3.111e+013 1.000e+004 9.714e-004 4.429e-003 
5.050e-003 8.961e+007 3.113e+013 1.000e+004 4.139e-003 4.430e-003 
5.051e-003 8.965e+007 3.116e+013 1.000e+004 1.320e-003 4.432e-003 
5.053e-003 8.969e+007 3.120e+013 1.000e+004 1.151e-004 4.433e-003 
5.055e-003 8.974e+007 3.121e+013 1.000e+004 1.410e-003 4.435e-003 
5.057e-003 8.979e+007 3.124e+013 1.000e+004 1.945e-003 4.436e-003 
5.059e-003 8.987e+007 3.124e+013 1.000e+004 9.292e-004 4.438e-003 
5.061e-003 8.991e+007 3.125e+013 1.000e+004 5.324e-004 4.439e-003 
5.062e-003 8.994e+007 3.129e+013 1.000e+004 9.961e-004 4.441e-003 
5.064e-003 8.997e+007 3.133e+013 1.000e+004 1.683e-003 4.442e-003 
5.066e-003 9.001e+007 3.134e+013 1.000e+004 6.218e-004 4.444e-003 
5.068e-003 9.007e+007 3.137e+013 1.000e+004 8.773e-004 4.445e-003 
5.070e-003 9.015e+007 3.139e+013 1.000e+004 2.238e-003 4.447e-003 
5.072e-003 9.024e+007 3.141e+013 1.000e+004 1.282e-003 4.448e-003 
5.074e-003 9.030e+007 3.144e+013 1.000e+004 1.070e-003 4.449e-003 
5.075e-003 9.036e+007 3.147e+013 1.000e+004 5.844e-004 4.451e-003 
5.077e-003 9.043e+007 3.149e+013 1.000e+004 1.386e-003 4.452e-003 
5.079e-003 9.051e+007 3.152e+013 1.000e+004 7.254e-003 4.454e-003 
5.081e-003 9.059e+007 3.155e+013 1.000e+004 8.224e-003 4.455e-003 
5.083e-003 9.066e+007 3.158e+013 1.000e+004 5.102e-003 4.456e-003 
5.085e-003 9.069e+007 3.162e+013 1.000e+004 7.332e-003 4.458e-003 
5.087e-003 9.072e+007 3.165e+013 1.000e+004 8.320e-003 4.460e-003 
5.088e-003 9.074e+007 3.168e+013 1.000e+004 5.947e-003 4.461e-003 
5.090e-003 9.075e+007 3.170e+013 1.000e+004 4.602e-003 4.463e-003 
5.092e-003 9.078e+007 3.172e+013 1.000e+004 8.062e-003 4.465e-003 
5.094e-003 9.080e+007 3.173e+013 1.000e+004 8.165e-003 4.466e-003 
5.096e-003 9.080e+007 3.175e+013 1.000e+004 6.246e-003 4.468e-003 
5.098e-003 9.076e+007 3.177e+013 1.000e+004 4.014e-003 4.470e-003 
5.100e-003 9.071e+007 3.179e+013 1.000e+004 8.351e-003 4.473e-003 
5.101e-003 9.064e+007 3.181e+013 1.000e+004 7.902e-003 4.475e-003 
5.103e-003 9.056e+007 3.184e+013 1.000e+004 5.700e-003 4.477e-003 
5.105e-003 9.042e+007 3.190e+013 1.000e+004 4.379e-003 4.480e-003 
5.107e-003 9.028e+007 3.194e+013 1.000e+004 2.097e-003 4.483e-003 
5.108e-003 9.017e+007 3.198e+013 1.000e+004 9.890e-003 4.485e-003 
5.110e-003 9.006e+007 3.202e+013 1.000e+004 7.120e-003 4.487e-003 
5.112e-003 8.998e+007 3.205e+013 1.000e+004 6.995e-003 4.490e-003 
5.113e-003 8.989e+007 3.206e+013 1.000e+004 3.116e-003 4.492e-003 
5.115e-003 8.981e+007 3.205e+013 1.000e+004 1.094e-002 4.494e-003 
5.117e-003 8.972e+007 3.205e+013 1.000e+004 6.945e-003 4.497e-003 
5.119e-003 8.966e+007 3.206e+013 1.000e+004 7.835e-003 4.499e-003 
5.120e-003 8.961e+007 3.208e+013 1.000e+004 2.811e-003 4.501e-003 
5.122e-003 8.957e+007 3.210e+013 1.000e+004 6.995e-004 4.503e-003 
5.124e-003 8.955e+007 3.212e+013 1.000e+004 6.242e-003 4.505e-003 
5.126e-003 8.953e+007 3.215e+013 1.000e+004 5.766e-003 4.507e-003 
5.127e-003 8.951e+007 3.217e+013 1.000e+004 1.442e-003 4.509e-003 
5.129e-003 8.950e+007 3.219e+013 1.000e+004 8.603e-003 4.510e-003 
5.131e-003 8.948e+007 3.222e+013 1.000e+004 4.236e-003 4.512e-003 
5.133e-003 8.948e+007 3.224e+013 1.000e+004 6.930e-003 4.514e-003 
5.135e-003 8.948e+007 3.225e+013 1.000e+004 2.670e-003 4.516e-003 
5.136e-003 8.948e+007 3.226e+013 1.000e+004 9.452e-003 4.518e-003 
5.138e-003 8.947e+007 3.229e+013 1.000e+004 6.093e-003 4.520e-003 
5.140e-003 8.949e+007 3.232e+013 1.000e+004 7.228e-003 4.521e-003 
5.142e-003 8.950e+007 3.234e+013 1.000e+004 5.201e-003 4.523e-003 
5.144e-003 8.952e+007 3.237e+013 1.000e+004 8.201e-003 4.525e-003 
5.145e-003 8.954e+007 3.239e+013 1.000e+004 5.281e-003 4.526e-003 
5.147e-003 8.956e+007 3.242e+013 1.000e+004 6.416e-003 4.528e-003 
5.149e-003 8.958e+007 3.245e+013 1.000e+004 4.613e-003 4.530e-003 
5.151e-003 8.960e+007 3.248e+013 1.000e+004 8.974e-003 4.531e-003 
5.153e-003 8.962e+007 3.251e+013 1.000e+004 5.885e-003 4.533e-003 
5.155e-003 8.963e+007 3.254e+013 1.000e+004 5.828e-003 4.535e-003 
5.156e-003 8.963e+007 3.256e+013 1.000e+004 3.043e-003 4.537e-003 
5.158e-003 8.963e+007 3.259e+013 1.000e+004 9.063e-003 4.539e-003 
5.160e-003 8.963e+007 3.260e+013 1.000e+004 6.721e-003 4.540e-003 
5.162e-003 8.962e+007 3.261e+013 1.000e+004 5.869e-003 4.542e-003 
5.164e-003 8.960e+007 3.264e+013 1.000e+004 6.081e-003 4.544e-003 
5.165e-003 8.957e+007 3.267e+013 1.000e+004 9.551e-003 4.546e-003 
5.167e-003 8.954e+007 3.271e+013 1.000e+004 9.523e-003 4.548e-003 
5.169e-003 8.950e+007 3.274e+013 1.000e+004 7.298e-003 4.550e-003 
5.171e-003 8.945e+007 3.278e+013 1.000e+004 5.864e-003 4.553e-003 
5.173e-003 8.938e+007 3.281e+013 1.000e+004 9.665e-003 4.555e-003 
5.175e-003 8.930e+007 3.285e+013 1.000e+004 9.411e-003 4.557e-003 
5.176e-003 8.920e+007 3.285e+013 1.000e+004 6.282e-003 4.560e-003 
5.178e-003 8.909e+007 3.287e+013 1.000e+004 4.579e-003 4.562e-003 
5.180e-003 8.902e+007 3.291e+013 1.000e+004 8.328e-003 4.565e-003 
5.182e-003 8.896e+007 3.296e+013 1.000e+004 5.179e-003 4.567e-003 
5.184e-003 8.891e+007 3.300e+013 1.000e+004 5.562e-003 4.569e-003 
5.186e-003 8.886e+007 3.305e+013 1.000e+004 6.124e-003 4.571e-003 
5.187e-003 8.881e+007 3.309e+013 1.000e+004 8.029e-003 4.573e-003 
5.189e-003 8.874e+007 3.314e+013 1.000e+004 1.033e-002 4.576e-003 
5.191e-003 8.863e+007 3.319e+013 1.000e+004 7.733e-003 4.578e-003 
5.193e-003 8.847e+007 3.303e+013 1.000e+004 1.100e-002 4.581e-003 
5.195e-003 8.829e+007 3.299e+013 1.000e+004 1.180e-002 4.584e-003 
5.197e-003 8.804e+007 3.296e+013 1.000e+004 7.856e-003 4.588e-003 
5.198e-003 8.769e+007 3.274e+013 1.000e+004 4.942e-003 4.592e-003 
5.200e-003 8.731e+007 3.261e+013 1.000e+004 1.331e-002 4.597e-003 
5.202e-003 8.693e+007 3.254e+013 1.000e+004 1.067e-002 4.601e-003 
5.204e-003 8.659e+007 3.200e+013 1.000e+004 3.491e-003 4.605e-003 
5.206e-003 8.650e+007 3.177e+013 1.000e+004 6.200e-003 4.608e-003 
5.208e-003 8.645e+007 3.155e+013 1.000e+004 9.106e-003 4.610e-003 
5.210e-003 8.639e+007 3.150e+013 1.000e+004 8.498e-003 4.612e-003 
5.212e-003 8.628e+007 3.144e+013 1.000e+004 1.576e-002 4.615e-003 
5.213e-003 8.614e+007 3.143e+013 1.000e+004 1.652e-002 4.618e-003 
5.215e-003 8.601e+007 3.145e+013 1.000e+004 1.634e-002 4.621e-003 
5.217e-003 8.589e+007 3.146e+013 1.000e+004 1.470e-002 4.623e-003 
5.219e-003 8.576e+007 3.148e+013 1.000e+004 1.597e-002 4.626e-003 
5.221e-003 8.560e+007 3.149e+013 1.000e+004 1.610e-002 4.629e-003 
5.223e-003 8.546e+007 3.136e+013 1.000e+004 6.868e-003 4.632e-003 
5.225e-003 8.534e+007 3.133e+013 1.000e+004 9.386e-003 4.635e-003 
5.227e-003 8.522e+007 3.135e+013 1.000e+004 3.899e-003 4.638e-003 
5.229e-003 8.515e+007 3.138e+013 1.000e+004 2.104e-003 4.640e-003 
5.231e-003 8.510e+007 3.141e+013 1.000e+004 7.421e-003 4.642e-003 
5.232e-003 8.506e+007 3.144e+013 1.000e+004 5.085e-003 4.644e-003 
5.234e-003 8.504e+007 3.146e+013 1.000e+004 5.646e-003 4.646e-003 
5.236e-003 8.502e+007 3.150e+013 1.000e+004 1.566e-002 4.648e-003 
5.238e-003 8.500e+007 3.150e+013 1.000e+004 1.446e-002 4.650e-003 
5.240e-003 8.498e+007 3.153e+013 1.000e+004 5.956e-003 4.652e-003 
5.242e-003 8.496e+007 3.153e+013 1.000e+004 8.182e-003 4.654e-003 
5.244e-003 8.494e+007 3.154e+013 1.000e+004 7.129e-003 4.656e-003 
5.246e-003 8.491e+007 3.157e+013 1.000e+004 2.015e-003 4.658e-003 
5.247e-003 8.485e+007 3.159e+013 1.000e+004 7.086e-003 4.661e-003 
5.249e-003 8.479e+007 3.163e+013 1.000e+004 1.365e-002 4.663e-003 
5.251e-003 8.469e+007 3.155e+013 1.000e+004 1.620e-002 4.666e-003 
5.253e-003 8.461e+007 3.156e+013 1.000e+004 1.578e-002 4.668e-003 
5.255e-003 8.455e+007 3.158e+013 1.000e+004 1.476e-002 4.670e-003 
5.257e-003 8.444e+007 3.160e+013 1.000e+004 1.600e-002 4.673e-003 
5.259e-003 8.430e+007 3.163e+013 1.000e+004 1.829e-002 4.676e-003 
5.261e-003 8.422e+007 3.162e+013 1.000e+004 1.818e-002 4.678e-003 
5.262e-003 8.414e+007 3.162e+013 1.000e+004 1.429e-002 4.681e-003 
5.264e-003 8.405e+007 3.161e+013 1.000e+004 1.710e-002 4.683e-003 
5.266e-003 8.398e+007 3.161e+013 1.000e+004 1.668e-002 4.685e-003 
5.268e-003 8.393e+007 3.161e+013 1.000e+004 1.236e-002 4.687e-003 
5.269e-003 8.390e+007 3.161e+013 1.000e+004 1.494e-002 4.689e-003 
5.271e-003 8.386e+007 3.162e+013 1.000e+004 1.555e-002 4.691e-003 
5.273e-003 8.383e+007 3.163e+013 1.000e+004 1.333e-002 4.693e-003 
5.274e-003 8.382e+007 3.163e+013 1.000e+004 1.326e-002 4.695e-003 
5.276e-003 8.381e+007 3.164e+013 1.000e+004 1.600e-002 4.696e-003 
5.277e-003 8.380e+007 3.164e+013 1.000e+004 1.723e-002 4.698e-003 
5.279e-003 8.380e+007 3.165e+013 1.000e+004 1.447e-002 4.700e-003 
5.281e-003 8.383e+007 3.166e+013 1.000e+004 1.180e-002 4.701e-003 
5.282e-003 8.387e+007 3.168e+013 1.000e+004 1.434e-002 4.702e-003 
5.284e-003 8.392e+007 3.166e+013 1.000e+004 1.578e-002 4.704e-003 
5.285e-003 8.396e+007 3.167e+013 1.000e+004 1.383e-002 4.705e-003 
5.287e-003 8.401e+007 3.168e+013 1.000e+004 1.293e-002 4.706e-003 
5.289e-003 8.405e+007 3.170e+013 1.000e+004 1.341e-002 4.708e-003 
5.290e-003 8.403e+007 3.158e+013 1.000e+004 1.430e-002 4.709e-003 
5.292e-003 8.401e+007 3.153e+013 1.000e+004 1.292e-002 4.711e-003 
5.294e-003 8.399e+007 3.150e+013 1.000e+004 1.229e-002 4.713e-003 
5.295e-003 8.398e+007 3.146e+013 1.000e+004 1.286e-002 4.715e-003 
5.297e-003 8.396e+007 3.144e+013 1.000e+004 1.261e-002 4.716e-003 
5.298e-003 8.395e+007 3.143e+013 1.000e+004 1.402e-002 4.718e-003 
5.300e-003 8.394e+007 3.142e+013 1.000e+004 1.222e-002 4.720e-003 
5.302e-003 8.392e+007 3.142e+013 1.000e+004 1.236e-002 4.721e-003 
5.303e-003 8.391e+007 3.143e+013 1.000e+004 1.304e-002 4.723e-003 
5.305e-003 8.389e+007 3.144e+013 1.000e+004 1.406e-002 4.725e-003 
5.306e-003 8.384e+007 3.143e+013 1.000e+004 1.394e-002 4.727e-003 
5.308e-003 8.380e+007 3.143e+013 1.000e+004 1.334e-002 4.729e-003 
5.310e-003 8.381e+007 3.141e+013 1.000e+004 1.215e-002 4.730e-003 
5.311e-003 8.383e+007 3.144e+013 1.000e+004 1.087e-002 4.732e-003 
5.313e-003 8.383e+007 3.146e+013 1.000e+004 1.280e-002 4.733e-003 
5.315e-003 8.383e+007 3.149e+013 1.000e+004 1.379e-002 4.735e-003 
5.316e-003 8.378e+007 3.150e+013 1.000e+004 1.386e-002 4.737e-003 
5.318e-003 8.370e+007 3.154e+013 1.000e+004 1.214e-002 4.739e-003 
5.319e-003 8.364e+007 3.157e+013 1.000e+004 1.424e-002 4.741e-003 
5.321e-003 8.359e+007 3.152e+013 1.000e+004 1.523e-002 4.743e-003 
5.323e-003 8.357e+007 3.151e+013 1.000e+004 1.210e-002 4.745e-003 
5.324e-003 8.356e+007 3.153e+013 1.000e+004 1.250e-002 4.746e-003 
5.326e-003 8.354e+007 3.156e+013 1.000e+004 1.457e-002 4.748e-003 
5.327e-003 8.354e+007 3.159e+013 1.000e+004 1.642e-002 4.750e-003 
5.329e-003 8.355e+007 3.161e+013 1.000e+004 1.397e-002 4.751e-003 
5.331e-003 8.359e+007 3.164e+013 1.000e+004 1.250e-002 4.753e-003 
5.332e-003 8.363e+007 3.167e+013 1.000e+004 1.522e-002 4.754e-003 
5.334e-003 8.368e+007 3.169e+013 1.000e+004 1.569e-002 4.756e-003 
5.336e-003 8.372e+007 3.172e+013 1.000e+004 1.317e-002 4.757e-003 
5.337e-003 8.375e+007 3.175e+013 1.000e+004 1.102e-002 4.758e-003 
5.339e-003 8.380e+007 3.177e+013 1.000e+004 1.480e-002 4.760e-003 
5.340e-003 8.383e+007 3.180e+013 1.000e+004 1.483e-002 4.761e-003 
5.342e-003 8.387e+007 3.183e+013 1.000e+004 1.202e-002 4.762e-003 
5.344e-003 8.390e+007 3.186e+013 1.000e+004 1.039e-002 4.764e-003 
5.345e-003 8.394e+007 3.189e+013 1.000e+004 1.319e-002 4.765e-003 
5.347e-003 8.398e+007 3.193e+013 1.000e+004 1.348e-002 4.766e-003 
5.348e-003 8.403e+007 3.196e+013 1.000e+004 1.100e-002 4.768e-003 
5.350e-003 8.408e+007 3.197e+013 1.000e+004 1.081e-002 4.769e-003 
5.352e-003 8.413e+007 3.200e+013 1.000e+004 1.229e-002 4.770e-003 
5.353e-003 8.417e+007 3.203e+013 1.000e+004 1.482e-002 4.771e-003 
5.355e-003 8.421e+007 3.206e+013 1.000e+004 1.455e-002 4.773e-003 
5.356e-003 8.424e+007 3.210e+013 1.000e+004 1.361e-002 4.774e-003 
5.358e-003 8.426e+007 3.214e+013 1.000e+004 1.689e-002 4.776e-003 
5.360e-003 8.428e+007 3.218e+013 1.000e+004 1.689e-002 4.777e-003 
5.361e-003 8.430e+007 3.222e+013 1.000e+004 1.389e-002 4.779e-003 
5.363e-003 8.433e+007 3.226e+013 1.000e+004 1.354e-002 4.780e-003 
5.365e-003 8.436e+007 3.229e+013 1.000e+004 1.389e-002 4.781e-003 
5.366e-003 8.439e+007 3.233e+013 1.000e+004 1.099e-002 4.783e-003 
5.368e-003 8.442e+007 3.237e+013 1.000e+004 1.509e-002 4.784e-003 
5.370e-003 8.445e+007 3.235e+013 1.000e+004 1.446e-002 4.786e-003 
5.371e-003 8.447e+007 3.235e+013 1.000e+004 1.531e-002 4.787e-003 
5.373e-003 8.447e+007 3.239e+013 1.000e+004 1.346e-002 4.789e-003 
5.374e-003 8.447e+007 3.242e+013 1.000e+004 1.437e-002 4.790e-003 
5.376e-003 8.446e+007 3.245e+013 1.000e+004 1.266e-002 4.792e-003 
5.378e-003 8.445e+007 3.249e+013 1.000e+004 1.396e-002 4.794e-003 
5.379e-003 8.444e+007 3.252e+013 1.000e+004 1.114e-002 4.795e-003 
5.381e-003 8.442e+007 3.255e+013 1.000e+004 1.161e-002 4.797e-003 
5.382e-003 8.438e+007 3.258e+013 1.000e+004 1.424e-002 4.799e-003 
5.384e-003 8.433e+007 3.259e+013 1.000e+004 1.600e-002 4.801e-003 
5.386e-003 8.426e+007 3.260e+013 1.000e+004 1.451e-002 4.803e-003 
5.387e-003 8.416e+007 3.263e+013 1.000e+004 1.307e-002 4.805e-003 
5.389e-003 8.405e+007 3.265e+013 1.000e+004 1.506e-002 4.808e-003 
5.390e-003 8.394e+007 3.266e+013 1.000e+004 1.690e-002 4.810e-003 
5.392e-003 8.381e+007 3.270e+013 1.000e+004 1.389e-002 4.813e-003 
5.394e-003 8.367e+007 3.274e+013 1.000e+004 1.290e-002 4.815e-003 
5.395e-003 8.353e+007 3.279e+013 1.000e+004 1.633e-002 4.818e-003 
5.397e-003 8.339e+007 3.283e+013 1.000e+004 1.846e-002 4.820e-003 
5.398e-003 8.323e+007 3.288e+013 1.000e+004 1.641e-002 4.823e-003 
5.400e-003 8.305e+007 3.293e+013 1.000e+004 1.398e-002 4.826e-003 
5.401e-003 8.285e+007 3.299e+013 1.000e+004 2.042e-002 4.829e-003 
5.403e-003 8.260e+007 3.304e+013 1.000e+004 2.095e-002 4.832e-003 
5.405e-003 8.235e+007 3.306e+013 1.000e+004 1.751e-002 4.835e-003 
5.406e-003 8.214e+007 3.306e+013 1.000e+004 1.599e-002 4.838e-003 
5.408e-003 8.194e+007 3.308e+013 1.000e+004 1.962e-002 4.841e-003 
5.409e-003 8.174e+007 3.302e+013 1.000e+004 1.786e-002 4.844e-003 
5.411e-003 8.155e+007 3.298e+013 1.000e+004 1.375e-002 4.847e-003 
5.412e-003 8.136e+007 3.291e+013 1.000e+004 1.307e-002 4.850e-003 
5.414e-003 8.116e+007 3.287e+013 1.000e+004 1.317e-002 4.853e-003 
5.415e-003 8.102e+007 3.286e+013 1.000e+004 1.460e-002 4.855e-003 
5.417e-003 8.087e+007 3.287e+013 1.000e+004 1.268e-002 4.858e-003 
5.419e-003 8.063e+007 3.230e+013 1.000e+004 5.274e-003 4.861e-003 
5.421e-003 8.040e+007 3.229e+013 1.000e+004 4.839e-003 4.865e-003 
5.422e-003 8.017e+007 3.230e+013 1.000e+004 4.854e-003 4.868e-003 
5.424e-003 7.994e+007 3.232e+013 1.000e+004 4.588e-003 4.872e-003 
5.426e-003 7.975e+007 3.227e+013 1.000e+004 4.234e-003 4.875e-003 
5.428e-003 7.960e+007 3.226e+013 1.000e+004 3.722e-003 4.878e-003 
5.430e-003 7.944e+007 3.219e+013 1.000e+004 4.211e-003 4.881e-003 
5.432e-003 7.930e+007 3.219e+013 1.000e+004 3.712e-003 4.884e-003 
5.434e-003 7.918e+007 3.220e+013 1.000e+004 3.444e-003 4.886e-003 
5.436e-003 7.906e+007 3.220e+013 1.000e+004 4.015e-003 4.889e-003 
5.437e-003 7.890e+007 3.221e+013 1.000e+004 4.014e-003 4.892e-003 
5.439e-003 7.871e+007 3.222e+013 1.000e+004 4.274e-003 4.895e-003 
5.441e-003 7.844e+007 3.193e+013 1.000e+004 4.788e-003 4.899e-003 
5.443e-003 7.824e+007 3.176e+013 1.000e+004 7.719e-003 4.902e-003 
5.445e-003 7.806e+007 3.173e+013 1.000e+004 7.841e-003 4.905e-003 
5.447e-003 7.790e+007 3.173e+013 1.000e+004 7.394e-003 4.908e-003 
5.449e-003 7.775e+007 3.170e+013 1.000e+004 6.902e-003 4.911e-003 
5.451e-003 7.763e+007 3.170e+013 1.000e+004 7.349e-003 4.914e-003 
5.453e-003 7.748e+007 3.166e+013 1.000e+004 8.083e-003 4.917e-003 
5.454e-003 7.734e+007 3.166e+013 1.000e+004 7.102e-003 4.920e-003 
5.456e-003 7.724e+007 3.168e+013 1.000e+004 6.453e-003 4.922e-003 
5.458e-003 7.717e+007 3.169e+013 1.000e+004 7.171e-003 4.924e-003 
5.460e-003 7.710e+007 3.170e+013 1.000e+004 7.727e-003 4.927e-003 
5.462e-003 7.699e+007 3.173e+013 1.000e+004 9.460e-003 4.929e-003 
5.463e-003 7.686e+007 3.174e+013 1.000e+004 4.318e-003 4.932e-003 
5.465e-003 7.677e+007 3.176e+013 1.000e+004 3.429e-003 4.934e-003 
5.467e-003 7.670e+007 3.178e+013 1.000e+004 2.832e-003 4.937e-003 
5.469e-003 7.664e+007 3.181e+013 1.000e+004 4.379e-004 4.939e-003 
5.471e-003 7.661e+007 3.183e+013 1.000e+004 1.739e-003 4.941e-003 
5.473e-003 7.658e+007 3.186e+013 1.000e+004 1.154e-003 4.943e-003 
5.474e-003 7.654e+007 3.188e+013 1.000e+004 7.232e-004 4.945e-003 
5.476e-003 7.651e+007 3.192e+013 1.000e+004 3.526e-004 4.947e-003 
5.478e-003 7.651e+007 3.196e+013 1.000e+004 2.790e-005 4.949e-003 
5.480e-003 7.653e+007 3.200e+013 1.000e+004 3.756e-004 4.951e-003 
5.482e-003 7.655e+007 3.203e+013 1.000e+004 1.203e-003 4.953e-003 
5.484e-003 7.658e+007 3.206e+013 1.000e+004 3.127e-004 4.954e-003 
5.486e-003 7.661e+007 3.209e+013 1.000e+004 3.170e-003 4.956e-003 
5.488e-003 7.664e+007 3.213e+013 1.000e+004 3.937e-004 4.958e-003 
5.490e-003 7.666e+007 3.216e+013 1.000e+004 3.369e-004 4.959e-003 
5.491e-003 7.669e+007 3.220e+013 1.000e+004 8.955e-004 4.961e-003 
5.493e-003 7.671e+007 3.224e+013 1.000e+004 8.058e-004 4.963e-003 
5.495e-003 7.674e+007 3.227e+013 1.000e+004 1.369e-003 4.965e-003 
5.497e-003 7.677e+007 3.231e+013 1.000e+004 1.497e-003 4.966e-003 
5.499e-003 7.680e+007 3.235e+013 1.000e+004 1.342e-003 4.968e-003 
5.501e-003 7.683e+007 3.238e+013 1.000e+004 2.777e-003 4.970e-003 
5.503e-003 7.685e+007 3.243e+013 1.000e+004 4.397e-003 4.972e-003 
5.505e-003 7.686e+007 3.247e+013 1.000e+004 3.949e-003 4.974e-003 
5.507e-003 7.686e+007 3.246e+013 1.000e+004 6.067e-003 4.976e-003 
5.509e-003 7.685e+007 3.242e+013 1.000e+004 5.657e-003 4.978e-003 
5.511e-003 7.688e+007 3.242e+013 1.000e+004 5.826e-003 4.979e-003 
5.513e-003 7.694e+007 3.244e+013 1.000e+004 4.866e-003 4.981e-003 
5.515e-003 7.701e+007 3.246e+013 1.000e+004 4.535e-003 4.982e-003 
5.516e-003 7.710e+007 3.248e+013 1.000e+004 4.861e-003 4.983e-003 
5.518e-003 7.720e+007 3.251e+013 1.000e+004 5.003e-003 4.985e-003 
5.520e-003 7.731e+007 3.253e+013 1.000e+004 4.434e-003 4.986e-003 
5.522e-003 7.742e+007 3.256e+013 1.000e+004 4.449e-003 4.987e-003 
5.524e-003 7.752e+007 3.259e+013 1.000e+004 5.010e-003 4.988e-003 
5.526e-003 7.762e+007 3.260e+013 1.000e+004 5.520e-003 4.989e-003 
5.528e-003 7.771e+007 3.260e+013 1.000e+004 4.251e-003 4.990e-003 
5.530e-003 7.782e+007 3.259e+013 1.000e+004 5.084e-003 4.992e-003 
5.532e-003 7.792e+007 3.260e+013 1.000e+004 4.889e-003 4.993e-003 
5.533e-003 7.802e+007 3.263e+013 1.000e+004 4.888e-003 4.994e-003 
5.535e-003 7.813e+007 3.265e+013 1.000e+004 4.082e-003 4.995e-003 
5.538e-003 7.826e+007 3.268e+013 1.000e+004 4.871e-003 4.996e-003 
5.540e-003 7.839e+007 3.271e+013 1.000e+004 4.783e-003 4.998e-003 
5.542e-003 7.850e+007 3.273e+013 1.000e+004 4.774e-003 4.999e-003 
5.544e-003 7.861e+007 3.275e+013 1.000e+004 4.466e-003 5.000e-003 
5.546e-003 7.872e+007 3.276e+013 1.000e+004 5.196e-003 5.002e-003 
5.548e-003 7.878e+007 3.243e+013 1.000e+004 5.655e-003 5.003e-003 
5.550e-003 7.881e+007 3.231e+013 1.000e+004 5.691e-003 5.005e-003 
5.552e-003 7.884e+007 3.227e+013 1.000e+004 5.241e-003 5.007e-003 
5.554e-003 7.887e+007 3.223e+013 1.000e+004 6.149e-003 5.009e-003 
5.556e-003 7.888e+007 3.221e+013 1.000e+004 5.803e-003 5.011e-003 
5.558e-003 7.890e+007 3.220e+013 1.000e+004 3.337e-003 5.013e-003 
5.560e-003 7.893e+007 3.220e+013 1.000e+004 2.352e-003 5.015e-003 
5.562e-003 7.898e+007 3.220e+013 1.000e+004 6.297e-003 5.016e-003 
5.564e-003 7.904e+007 3.221e+013 1.000e+004 6.348e-003 5.018e-003 
5.567e-003 7.910e+007 3.187e+013 1.000e+004 4.934e-003 5.020e-003 
5.569e-003 7.916e+007 3.188e+013 1.000e+004 4.428e-003 5.022e-003 
5.572e-003 7.917e+007 3.191e+013 1.000e+004 4.722e-003 5.024e-003 
5.574e-003 7.925e+007 3.192e+013 1.000e+004 4.035e-003 5.026e-003 
5.577e-003 7.936e+007 3.195e+013 1.000e+004 2.614e-003 5.028e-003 
5.579e-003 7.947e+007 3.198e+013 1.000e+004 5.121e-003 5.030e-003 
5.582e-003 7.955e+007 3.202e+013 1.000e+004 4.730e-003 5.032e-003 
5.585e-003 7.965e+007 3.204e+013 1.000e+004 4.215e-003 5.034e-003 
5.587e-003 7.975e+007 3.207e+013 1.000e+004 5.118e-003 5.036e-003 
5.590e-003 7.984e+007 3.211e+013 1.000e+004 4.919e-003 5.038e-003 
5.592e-003 7.993e+007 3.214e+013 1.000e+004 3.699e-003 5.040e-003 
5.595e-003 7.999e+007 3.216e+013 1.000e+004 4.645e-003 5.042e-003 
5.597e-003 8.005e+007 3.218e+013 1.000e+004 2.570e-004 5.044e-003 
5.600e-003 8.010e+007 3.222e+013 1.000e+004 6.603e-004 5.046e-003 
5.602e-003 8.013e+007 3.221e+013 1.000e+004 6.154e-003 5.048e-003 
5.605e-003 8.017e+007 3.224e+013 1.000e+004 4.848e-003 5.050e-003 
5.607e-003 8.022e+007 3.230e+013 1.000e+004 2.997e-003 5.052e-003 
5.610e-003 8.030e+007 3.234e+013 1.000e+004 1.371e-003 5.054e-003 
5.612e-003 8.041e+007 3.239e+013 1.000e+004 2.554e-003 5.056e-003 
5.615e-003 8.052e+007 3.243e+013 1.000e+004 3.459e-003 5.058e-003 
5.618e-003 8.060e+007 3.241e+013 1.000e+004 1.866e-003 5.060e-003 
5.620e-003 8.070e+007 3.243e+013 1.000e+004 4.175e-003 5.062e-003 
5.623e-003 8.080e+007 3.246e+013 1.000e+004 2.224e-003 5.064e-003 
5.625e-003 8.088e+007 3.249e+013 1.000e+004 2.590e-003 5.066e-003 
5.627e-003 8.095e+007 3.252e+013 1.000e+004 1.972e-003 5.067e-003 
5.629e-003 8.100e+007 3.255e+013 1.000e+004 1.182e-003 5.069e-003 
5.632e-003 8.101e+007 3.213e+013 1.000e+004 2.248e-003 5.072e-003 
5.634e-003 8.101e+007 3.217e+013 1.000e+004 2.594e-003 5.074e-003 
5.637e-003 8.096e+007 3.217e+013 1.000e+004 6.462e-003 5.077e-003 
5.640e-003 8.085e+007 3.216e+013 1.000e+004 7.296e-003 5.081e-003 
5.642e-003 8.078e+007 3.216e+013 1.000e+004 6.723e-003 5.084e-003 
5.645e-003 8.075e+007 3.219e+013 1.000e+004 2.420e-003 5.087e-003 
5.648e-003 8.077e+007 3.224e+013 1.000e+004 5.252e-003 5.089e-003 
5.650e-003 8.081e+007 3.229e+013 1.000e+004 2.367e-003 5.092e-003 
5.653e-003 8.086e+007 3.234e+013 1.000e+004 2.096e-003 5.094e-003 
5.656e-003 8.090e+007 3.236e+013 1.000e+004 4.606e-003 5.096e-003 
5.658e-003 8.088e+007 3.239e+013 1.000e+004 5.303e-003 5.099e-003 
5.661e-003 8.087e+007 3.243e+013 1.000e+004 5.731e-003 5.102e-003 
5.664e-003 8.086e+007 3.248e+013 1.000e+004 2.595e-003 5.105e-003 
5.666e-003 8.086e+007 3.247e+013 1.000e+004 2.762e-003 5.107e-003 
5.669e-003 8.076e+007 3.239e+013 1.000e+004 7.333e-003 5.111e-003 
5.672e-003 8.058e+007 3.236e+013 1.000e+004 6.488e-003 5.115e-003 
5.674e-003 8.042e+007 3.229e+013 1.000e+004 3.907e-003 5.118e-003 
5.677e-003 8.023e+007 3.227e+013 1.000e+004 3.492e-003 5.122e-003 
5.680e-003 7.999e+007 3.223e+013 1.000e+004 8.324e-003 5.127e-003 
5.682e-003 7.983e+007 3.220e+013 1.000e+004 3.325e-003 5.130e-003 
5.685e-003 7.974e+007 3.222e+013 1.000e+004 3.195e-003 5.134e-003 
5.688e-003 7.966e+007 3.225e+013 1.000e+004 6.611e-003 5.137e-003 
5.690e-003 7.959e+007 3.230e+013 1.000e+004 4.632e-003 5.140e-003 
5.693e-003 7.949e+007 3.232e+013 1.000e+004 6.272e-003 5.143e-003 
5.696e-003 7.941e+007 3.237e+013 1.000e+004 6.050e-003 5.147e-003 
5.698e-003 7.934e+007 3.241e+013 1.000e+004 3.736e-003 5.150e-003 
5.701e-003 7.927e+007 3.244e+013 1.000e+004 3.211e-003 5.153e-003 
5.704e-003 7.920e+007 3.245e+013 1.000e+004 2.388e-003 5.157e-003 
5.707e-003 7.912e+007 3.249e+013 1.000e+004 6.615e-003 5.160e-003 
5.710e-003 7.900e+007 3.248e+013 1.000e+004 4.303e-003 5.163e-003 
5.713e-003 7.877e+007 3.243e+013 1.000e+004 3.969e-003 5.168e-003 
5.715e-003 7.864e+007 3.245e+013 1.000e+004 3.587e-003 5.172e-003 
5.718e-003 7.855e+007 3.248e+013 1.000e+004 5.527e-003 5.175e-003 
5.721e-003 7.850e+007 3.249e+013 1.000e+004 2.544e-003 5.179e-003 
5.724e-003 7.837e+007 3.243e+013 1.000e+004 7.776e-003 5.182e-003 
5.727e-003 7.827e+007 3.237e+013 1.000e+004 5.414e-003 5.186e-003 
5.729e-003 7.827e+007 3.239e+013 1.000e+004 3.130e-003 5.188e-003 
5.732e-003 7.830e+007 3.240e+013 1.000e+004 6.349e-003 5.191e-003 
5.735e-003 7.836e+007 3.244e+013 1.000e+004 4.443e-003 5.193e-003 
5.738e-003 7.839e+007 3.246e+013 1.000e+004 6.048e-003 5.196e-003 
5.740e-003 7.841e+007 3.251e+013 1.000e+004 3.090e-003 5.198e-003 
5.743e-003 7.844e+007 3.255e+013 1.000e+004 4.877e-003 5.201e-003 
5.745e-003 7.845e+007 3.260e+013 1.000e+004 2.401e-003 5.203e-003 
5.748e-003 7.850e+007 3.264e+013 1.000e+004 5.774e-003 5.205e-003 
5.751e-003 7.846e+007 3.255e+013 1.000e+004 3.933e-003 5.208e-003 
5.753e-003 7.837e+007 3.252e+013 1.000e+004 5.371e-003 5.211e-003 
5.756e-003 7.836e+007 3.254e+013 1.000e+004 1.921e-003 5.214e-003 
5.758e-003 7.835e+007 3.245e+013 1.000e+004 5.616e-003 5.217e-003 
5.761e-003 7.836e+007 3.247e+013 1.000e+004 2.939e-003 5.219e-003 
5.764e-003 7.832e+007 3.251e+013 1.000e+004 4.082e-003 5.222e-003 
5.766e-003 7.826e+007 3.255e+013 1.000e+004 6.131e-003 5.225e-003 
5.769e-003 7.817e+007 3.257e+013 1.000e+004 3.160e-003 5.229e-003 
5.772e-003 7.807e+007 3.259e+013 1.000e+004 6.033e-003 5.232e-003 
5.774e-003 7.797e+007 3.265e+013 1.000e+004 6.206e-003 5.235e-003 
5.776e-003 7.794e+007 3.263e+013 1.000e+004 3.028e-003 5.237e-003 
5.779e-003 7.792e+007 3.267e+013 1.000e+004 5.657e-003 5.240e-003 
5.781e-003 7.780e+007 3.261e+013 1.000e+004 3.512e-003 5.244e-003 
5.784e-003 7.777e+007 3.260e+013 1.000e+004 5.704e-003 5.246e-003 
5.787e-003 7.772e+007 3.262e+013 1.000e+004 6.387e-003 5.249e-003 
5.789e-003 7.773e+007 3.265e+013 1.000e+004 4.723e-003 5.252e-003 
5.792e-003 7.776e+007 3.269e+013 1.000e+004 2.332e-003 5.255e-003 
5.795e-003 7.785e+007 3.273e+013 1.000e+004 4.249e-003 5.257e-003 
5.797e-003 7.794e+007 3.276e+013 1.000e+004 2.210e-003 5.259e-003 
5.800e-003 7.804e+007 3.280e+013 1.000e+004 2.695e-003 5.261e-003 
5.803e-003 7.814e+007 3.284e+013 1.000e+004 3.648e-003 5.263e-003 
5.806e-003 7.825e+007 3.289e+013 1.000e+004 4.578e-003 5.265e-003 
5.808e-003 7.836e+007 3.293e+013 1.000e+004 2.203e-003 5.267e-003 
5.811e-003 7.846e+007 3.294e+013 1.000e+004 1.889e-003 5.268e-003 
5.813e-003 7.854e+007 3.292e+013 1.000e+004 3.845e-003 5.270e-003 
5.815e-003 7.850e+007 3.284e+013 1.000e+004 5.530e-003 5.273e-003 
5.818e-003 7.848e+007 3.283e+013 1.000e+004 5.945e-003 5.275e-003 
5.820e-003 7.846e+007 3.283e+013 1.000e+004 6.157e-003 5.278e-003 
5.822e-003 7.850e+007 3.286e+013 1.000e+004 4.150e-003 5.280e-003 
5.825e-003 7.846e+007 3.275e+013 1.000e+004 5.119e-003 5.282e-003 
5.827e-003 7.840e+007 3.273e+013 1.000e+004 3.290e-003 5.285e-003 
5.829e-003 7.846e+007 3.267e+013 1.000e+004 2.929e-003 5.287e-003 
5.832e-003 7.858e+007 3.265e+013 1.000e+004 4.282e-003 5.289e-003 
5.835e-003 7.870e+007 3.255e+013 1.000e+004 1.887e-003 5.291e-003 
5.837e-003 7.880e+007 3.248e+013 1.000e+004 6.047e-004 5.293e-003 
5.840e-003 7.889e+007 3.241e+013 1.000e+004 9.595e-004 5.295e-003 
5.842e-003 7.896e+007 3.236e+013 1.000e+004 2.530e-003 5.296e-003 
5.844e-003 7.906e+007 3.237e+013 1.000e+004 1.693e-003 5.298e-003 
5.847e-003 7.921e+007 3.235e+013 1.000e+004 1.210e-003 5.299e-003 
5.849e-003 7.932e+007 3.236e+013 1.000e+004 4.726e-003 5.301e-003 
5.852e-003 7.941e+007 3.238e+013 1.000e+004 1.734e-003 5.303e-003 
5.855e-003 7.949e+007 3.237e+013 1.000e+004 5.336e-003 5.305e-003 
5.857e-003 7.957e+007 3.240e+013 1.000e+004 1.873e-003 5.307e-003 
5.860e-003 7.965e+007 3.244e+013 1.000e+004 4.989e-003 5.309e-003 
5.862e-003 7.972e+007 3.247e+013 1.000e+004 1.395e-003 5.311e-003 
5.865e-003 7.978e+007 3.252e+013 1.000e+004 5.953e-003 5.314e-003 
5.868e-003 7.976e+007 3.247e+013 1.000e+004 2.334e-003 5.316e-003 
5.870e-003 7.977e+007 3.249e+013 1.000e+004 5.303e-003 5.319e-003 
5.873e-003 7.982e+007 3.252e+013 1.000e+004 1.340e-003 5.321e-003 
5.875e-003 7.988e+007 3.256e+013 1.000e+004 2.410e-003 5.323e-003 
5.878e-003 7.991e+007 3.255e+013 1.000e+004 2.856e-003 5.326e-003 
5.881e-003 7.982e+007 3.252e+013 1.000e+004 3.808e-003 5.329e-003 
5.883e-003 7.978e+007 3.250e+013 1.000e+004 5.561e-003 5.332e-003 
5.886e-003 7.983e+007 3.251e+013 1.000e+004 1.698e-003 5.334e-003 
5.888e-003 7.994e+007 3.253e+013 1.000e+004 4.682e-003 5.336e-003 
5.891e-003 8.008e+007 3.256e+013 1.000e+004 2.135e-003 5.337e-003 
5.894e-003 8.021e+007 3.258e+013 1.000e+004 4.635e-003 5.339e-003 
5.896e-003 8.032e+007 3.260e+013 1.000e+004 1.760e-003 5.341e-003 
5.899e-003 8.042e+007 3.263e+013 1.000e+004 5.483e-003 5.343e-003 
5.902e-003 8.049e+007 3.257e+013 1.000e+004 2.335e-003 5.345e-003 
5.904e-003 8.052e+007 3.245e+013 1.000e+004 4.705e-003 5.348e-003 
5.907e-003 8.061e+007 3.241e+013 1.000e+004 3.565e-003 5.350e-003 
5.909e-003 8.075e+007 3.242e+013 1.000e+004 2.139e-003 5.351e-003 
5.912e-003 8.085e+007 3.241e+013 1.000e+004 4.987e-003 5.353e-003 
5.915e-003 8.097e+007 3.244e+013 1.000e+004 1.687e-003 5.355e-003 
5.917e-003 8.109e+007 3.246e+013 1.000e+004 4.820e-003 5.357e-003 
5.920e-003 8.122e+007 3.250e+013 1.000e+004 1.839e-003 5.358e-003 
5.922e-003 8.136e+007 3.253e+013 1.000e+004 4.812e-003 5.360e-003 
5.925e-003 8.150e+007 3.256e+013 1.000e+004 1.618e-003 5.361e-003 
5.927e-003 8.165e+007 3.260e+013 1.000e+004 4.517e-003 5.363e-003 
5.930e-003 8.183e+007 3.263e+013 1.000e+004 1.710e-003 5.364e-003 
5.932e-003 8.200e+007 3.267e+013 1.000e+004 4.643e-003 5.366e-003 
5.935e-003 8.217e+007 3.270e+013 1.000e+004 2.108e-003 5.367e-003 
5.938e-003 8.228e+007 3.274e+013 1.000e+004 6.078e-003 5.369e-003 
5.940e-003 8.233e+007 3.279e+013 1.000e+004 3.137e-003 5.371e-003 
5.943e-003 8.234e+007 3.283e+013 1.000e+004 2.914e-003 5.374e-003 
5.945e-003 8.233e+007 3.284e+013 1.000e+004 5.759e-003 5.376e-003 
5.948e-003 8.229e+007 3.289e+013 1.000e+004 6.356e-003 5.379e-003 
5.950e-003 8.221e+007 3.295e+013 1.000e+004 3.318e-003 5.382e-003 
5.953e-003 8.205e+007 3.293e+013 1.000e+004 8.451e-003 5.386e-003 
5.955e-003 8.179e+007 3.290e+013 1.000e+004 4.212e-003 5.390e-003 
5.958e-003 8.154e+007 3.279e+013 1.000e+004 7.913e-003 5.394e-003 
5.961e-003 8.124e+007 3.280e+013 1.000e+004 7.919e-003 5.399e-003 
5.963e-003 8.103e+007 3.283e+013 1.000e+004 3.334e-003 5.403e-003 
5.966e-003 8.086e+007 3.282e+013 1.000e+004 4.173e-003 5.407e-003 
5.968e-003 8.061e+007 3.282e+013 1.000e+004 7.525e-003 5.411e-003 
5.971e-003 8.038e+007 3.287e+013 1.000e+004 7.376e-003 5.415e-003 
5.973e-003 8.010e+007 3.282e+013 1.000e+004 7.167e-003 5.420e-003 
5.976e-003 7.990e+007 3.285e+013 1.000e+004 6.691e-003 5.424e-003 
5.979e-003 7.976e+007 3.289e+013 1.000e+004 3.846e-003 5.427e-003 
5.981e-003 7.959e+007 3.287e+013 1.000e+004 6.898e-003 5.431e-003 
5.984e-003 7.940e+007 3.288e+013 1.000e+004 4.047e-003 5.435e-003 
5.986e-003 7.915e+007 3.287e+013 1.000e+004 8.178e-003 5.439e-003 
5.989e-003 7.884e+007 3.257e+013 1.000e+004 3.123e-003 5.444e-003 
5.991e-003 7.861e+007 3.246e+013 1.000e+004 8.004e-003 5.448e-003 
5.994e-003 7.838e+007 3.247e+013 1.000e+004 4.343e-003 5.452e-003 
5.996e-003 7.823e+007 3.251e+013 1.000e+004 6.011e-003 5.456e-003 
5.999e-003 7.818e+007 3.255e+013 1.000e+004 5.372e-003 5.458e-003 
6.001e-003 7.820e+007 3.259e+013 1.000e+004 2.000e-003 5.461e-003 
6.004e-003 7.823e+007 3.263e+013 1.000e+004 2.555e-003 5.463e-003 
6.006e-003 7.822e+007 3.267e+013 1.000e+004 5.962e-003 5.466e-003 
6.009e-003 7.815e+007 3.261e+013 1.000e+004 3.374e-003 5.469e-003 
6.011e-003 7.806e+007 3.254e+013 1.000e+004 6.125e-003 5.471e-003 
6.013e-003 7.791e+007 3.252e+013 1.000e+004 5.412e-003 5.475e-003 
6.016e-003 7.774e+007 3.253e+013 1.000e+004 6.632e-003 5.478e-003 
6.018e-003 7.763e+007 3.253e+013 1.000e+004 5.989e-003 5.481e-003 
6.020e-003 7.754e+007 3.251e+013 1.000e+004 4.084e-003 5.484e-003 
6.022e-003 7.748e+007 3.253e+013 1.000e+004 3.626e-003 5.487e-003 
6.024e-003 7.743e+007 3.256e+013 1.000e+004 6.508e-003 5.489e-003 
6.027e-003 7.735e+007 3.260e+013 1.000e+004 5.672e-003 5.492e-003 
6.029e-003 7.729e+007 3.265e+013 1.000e+004 5.305e-003 5.494e-003 
6.031e-003 7.725e+007 3.262e+013 1.000e+004 5.103e-003 5.497e-003 
6.033e-003 7.718e+007 3.252e+013 1.000e+004 4.216e-003 5.499e-003 
6.035e-003 7.713e+007 3.240e+013 1.000e+004 4.666e-003 5.502e-003 
6.037e-003 7.715e+007 3.238e+013 1.000e+004 4.222e-003 5.504e-003 
6.040e-003 7.718e+007 3.239e+013 1.000e+004 3.478e-003 5.506e-003 
6.042e-003 7.722e+007 3.240e+013 1.000e+004 3.346e-003 5.508e-003 
6.044e-003 7.725e+007 3.241e+013 1.000e+004 3.670e-003 5.510e-003 
6.047e-003 7.731e+007 3.237e+013 1.000e+004 3.494e-003 5.512e-003 
6.049e-003 7.735e+007 3.236e+013 1.000e+004 3.910e-003 5.515e-003 
6.052e-003 7.743e+007 3.237e+013 1.000e+004 4.435e-003 5.517e-003 
6.054e-003 7.752e+007 3.240e+013 1.000e+004 3.414e-003 5.519e-003 
6.057e-003 7.757e+007 3.239e+013 1.000e+004 2.285e-003 5.521e-003 
6.060e-003 7.770e+007 3.242e+013 1.000e+004 3.315e-003 5.523e-003 
6.062e-003 7.785e+007 3.244e+013 1.000e+004 2.339e-003 5.524e-003 
6.065e-003 7.801e+007 3.244e+013 1.000e+004 2.070e-003 5.526e-003 
6.068e-003 7.807e+007 3.244e+013 1.000e+004 3.247e-003 5.528e-003 
6.071e-003 7.810e+007 3.246e+013 1.000e+004 4.070e-003 5.531e-003 
6.074e-003 7.808e+007 3.236e+013 1.000e+004 4.816e-003 5.534e-003 
6.077e-003 7.803e+007 3.236e+013 1.000e+004 3.980e-003 5.537e-003 
6.079e-003 7.799e+007 3.239e+013 1.000e+004 4.907e-003 5.540e-003 
6.082e-003 7.796e+007 3.233e+013 1.000e+004 4.376e-003 5.543e-003 
6.086e-003 7.794e+007 3.238e+013 1.000e+004 4.148e-003 5.547e-003 
6.089e-003 7.796e+007 3.241e+013 1.000e+004 3.920e-003 5.550e-003 
6.092e-003 7.806e+007 3.227e+013 1.000e+004 3.383e-003 5.553e-003 
6.096e-003 7.825e+007 3.191e+013 1.000e+004 2.005e-003 5.555e-003 
6.099e-003 7.855e+007 3.170e+013 1.000e+004 2.340e-003 5.556e-003 
6.103e-003 7.859e+007 3.146e+013 1.000e+004 4.800e-003 5.560e-003 
6.105e-003 7.849e+007 3.154e+013 1.000e+004 3.993e-003 5.563e-003 
6.108e-003 7.848e+007 3.156e+013 1.000e+004 5.818e-003 5.565e-003 
6.110e-003 7.850e+007 3.160e+013 1.000e+004 6.130e-003 5.567e-003 
6.111e-003 7.851e+007 3.162e+013 1.000e+004 7.396e-003 5.569e-003 
6.113e-003 7.850e+007 3.166e+013 1.000e+004 9.965e-003 5.571e-003 
6.115e-003 7.848e+007 3.169e+013 1.000e+004 7.681e-003 5.573e-003 
6.117e-003 7.850e+007 3.170e+013 1.000e+004 9.548e-003 5.574e-003 
6.119e-003 7.856e+007 3.169e+013 1.000e+004 8.763e-003 5.576e-003 
6.121e-003 7.865e+007 3.169e+013 1.000e+004 9.572e-003 5.577e-003 
6.123e-003 7.873e+007 3.163e+013 1.000e+004 1.249e-002 5.579e-003 
6.125e-003 7.877e+007 3.159e+013 1.000e+004 1.012e-002 5.580e-003 
6.127e-003 7.884e+007 3.158e+013 1.000e+004 9.049e-003 5.582e-003 
6.129e-003 7.893e+007 3.159e+013 1.000e+004 1.234e-002 5.583e-003 
6.131e-003 7.901e+007 3.160e+013 1.000e+004 9.387e-003 5.585e-003 
6.133e-003 7.908e+007 3.161e+013 1.000e+004 1.133e-002 5.586e-003 
6.135e-003 7.913e+007 3.160e+013 1.000e+004 1.103e-002 5.588e-003 
6.137e-003 7.917e+007 3.160e+013 1.000e+004 1.182e-002 5.590e-003 
6.139e-003 7.922e+007 3.159e+013 1.000e+004 1.164e-002 5.591e-003 
6.141e-003 7.928e+007 3.162e+013 1.000e+004 9.975e-003 5.593e-003 
6.143e-003 7.929e+007 3.165e+013 1.000e+004 1.055e-002 5.595e-003 
6.145e-003 7.928e+007 3.164e+013 1.000e+004 1.066e-002 5.597e-003 
6.147e-003 7.926e+007 3.160e+013 1.000e+004 1.070e-002 5.599e-003 
6.149e-003 7.922e+007 3.158e+013 1.000e+004 1.143e-002 5.601e-003 
6.151e-003 7.905e+007 3.138e+013 1.000e+004 1.280e-002 5.605e-003 
6.153e-003 7.883e+007 3.128e+013 1.000e+004 1.212e-002 5.608e-003 
6.155e-003 7.868e+007 3.123e+013 1.000e+004 1.098e-002 5.611e-003 
6.157e-003 7.852e+007 3.124e+013 1.000e+004 9.432e-003 5.614e-003 
6.159e-003 7.838e+007 3.117e+013 1.000e+004 1.187e-002 5.617e-003 
6.161e-003 7.814e+007 3.108e+013 1.000e+004 1.343e-002 5.621e-003 
6.163e-003 7.793e+007 3.064e+013 1.000e+004 4.179e-003 5.624e-003 
6.165e-003 7.778e+007 3.060e+013 1.000e+004 7.009e-003 5.628e-003 
6.168e-003 7.766e+007 3.063e+013 1.000e+004 7.201e-003 5.631e-003 
6.170e-003 7.759e+007 3.066e+013 1.000e+004 9.114e-004 5.633e-003 
6.172e-003 7.743e+007 3.038e+013 1.000e+004 7.738e-003 5.637e-003 
6.174e-003 7.731e+007 3.036e+013 1.000e+004 6.354e-003 5.640e-003 
6.176e-003 7.720e+007 3.034e+013 1.000e+004 4.170e-003 5.643e-003 
6.179e-003 7.712e+007 3.034e+013 1.000e+004 5.519e-003 5.646e-003 
6.181e-003 7.710e+007 3.034e+013 1.000e+004 4.808e-003 5.648e-003 
6.183e-003 7.711e+007 3.034e+013 1.000e+004 4.660e-003 5.650e-003 
6.185e-003 7.715e+007 3.034e+013 1.000e+004 4.149e-003 5.652e-003 
6.188e-003 7.720e+007 3.034e+013 1.000e+004 5.104e-003 5.654e-003 
6.190e-003 7.723e+007 3.034e+013 1.000e+004 5.329e-003 5.656e-003 
6.192e-003 7.726e+007 3.035e+013 1.000e+004 3.663e-003 5.658e-003 
6.195e-003 7.725e+007 3.035e+013 1.000e+004 5.011e-003 5.661e-003 
6.198e-003 7.720e+007 3.036e+013 1.000e+004 4.779e-003 5.664e-003 
6.200e-003 7.708e+007 3.012e+013 1.000e+004 4.931e-003 5.667e-003 
6.203e-003 7.696e+007 3.008e+013 1.000e+004 4.953e-003 5.671e-003 
6.205e-003 7.684e+007 3.002e+013 1.000e+004 6.487e-003 5.674e-003 
6.208e-003 7.668e+007 2.997e+013 1.000e+004 4.749e-003 5.678e-003 
6.211e-003 7.658e+007 2.995e+013 1.000e+004 6.061e-003 5.681e-003 
6.213e-003 7.653e+007 2.995e+013 1.000e+004 4.048e-003 5.684e-003 
6.216e-003 7.653e+007 2.995e+013 1.000e+004 3.529e-003 5.687e-003 
6.218e-003 7.654e+007 2.995e+013 1.000e+004 4.183e-003 5.689e-003 
6.221e-003 7.642e+007 2.976e+013 1.000e+004 4.461e-003 5.693e-003 
6.224e-003 7.637e+007 2.971e+013 1.000e+004 3.971e-003 5.696e-003 
6.226e-003 7.641e+007 2.969e+013 1.000e+004 3.170e-003 5.698e-003 
6.229e-003 7.648e+007 2.970e+013 1.000e+004 2.969e-003 5.700e-003 
6.232e-003 7.655e+007 2.971e+013 1.000e+004 3.140e-003 5.702e-003 
6.234e-003 7.660e+007 2.973e+013 1.000e+004 4.254e-003 5.704e-003 
6.236e-003 7.667e+007 2.975e+013 1.000e+004 4.686e-003 5.706e-003 
6.239e-003 7.670e+007 2.971e+013 1.000e+004 5.370e-003 5.709e-003 
6.242e-003 7.664e+007 2.962e+013 1.000e+004 5.987e-003 5.712e-003 
6.244e-003 7.663e+007 2.962e+013 1.000e+004 4.839e-003 5.714e-003 
6.246e-003 7.660e+007 2.961e+013 1.000e+004 4.304e-003 5.717e-003 
6.249e-003 7.655e+007 2.960e+013 1.000e+004 4.221e-003 5.719e-003 
6.251e-003 7.644e+007 2.952e+013 1.000e+004 6.487e-003 5.722e-003 
6.254e-003 7.635e+007 2.947e+013 1.000e+004 4.699e-003 5.726e-003 
6.259e-003 7.644e+007 2.948e+013 1.000e+004 4.236e-003 5.731e-003 
6.264e-003 7.661e+007 2.958e+013 1.000e+004 3.725e-003 5.735e-003 
6.269e-003 7.688e+007 2.965e+013 1.000e+004 3.455e-003 5.738e-003 
6.275e-003 7.722e+007 2.972e+013 1.000e+004 3.170e-003 5.741e-003 
6.280e-003 7.755e+007 2.978e+013 1.000e+004 3.233e-003 5.744e-003 
6.285e-003 7.788e+007 2.985e+013 1.000e+004 3.194e-003 5.747e-003 
6.290e-003 7.825e+007 2.991e+013 1.000e+004 3.304e-003 5.749e-003 
6.296e-003 7.864e+007 2.997e+013 1.000e+004 3.065e-003 5.752e-003 
6.301e-003 7.905e+007 3.003e+013 1.000e+004 3.107e-003 5.754e-003 
6.306e-003 7.943e+007 3.006e+013 1.000e+004 2.913e-003 5.757e-003 
6.311e-003 7.984e+007 3.012e+013 1.000e+004 3.102e-003 5.759e-003 
6.317e-003 8.024e+007 3.017e+013 1.000e+004 3.463e-003 5.762e-003 
6.322e-003 8.056e+007 3.014e+013 1.000e+004 2.712e-003 5.765e-003 
6.328e-003 8.106e+007 3.018e+013 1.000e+004 2.701e-003 5.767e-003 
6.333e-003 8.157e+007 3.023e+013 1.000e+004 2.565e-003 5.769e-003 
6.339e-003 8.209e+007 3.029e+013 1.000e+004 2.506e-003 5.771e-003 
6.345e-003 8.260e+007 3.034e+013 1.000e+004 2.837e-003 5.774e-003 
6.349e-003 8.297e+007 3.039e+013 1.000e+004 2.876e-003 5.775e-003 
6.352e-003 8.321e+007 3.041e+013 1.000e+004 3.047e-003 5.776e-003 
6.356e-003 8.351e+007 3.044e+013 1.000e+004 2.981e-003 5.778e-003 
6.361e-003 8.395e+007 3.037e+013 1.000e+004 2.800e-003 5.781e-003 
6.367e-003 8.437e+007 3.043e+013 1.000e+004 3.025e-003 5.784e-003 
6.372e-003 8.477e+007 3.050e+013 1.000e+004 2.828e-003 5.786e-003 
6.377e-003 8.520e+007 3.055e+013 1.000e+004 2.630e-003 5.788e-003 
6.382e-003 8.561e+007 3.058e+013 1.000e+004 2.651e-003 5.791e-003 
6.387e-003 8.598e+007 3.065e+013 1.000e+004 2.785e-003 5.793e-003 
6.392e-003 8.626e+007 3.072e+013 1.000e+004 3.416e-003 5.796e-003 
6.397e-003 8.650e+007 3.079e+013 1.000e+004 3.194e-003 5.799e-003 
6.402e-003 8.674e+007 3.083e+013 1.000e+004 3.565e-003 5.802e-003 
6.407e-003 8.698e+007 3.091e+013 1.000e+004 3.658e-003 5.805e-003 
6.412e-003 8.721e+007 3.100e+013 1.000e+004 3.376e-003 5.809e-003 
6.417e-003 8.740e+007 3.091e+013 1.000e+004 3.748e-003 5.812e-003 
6.419e-003 8.753e+007 3.090e+013 1.000e+004 4.923e-003 5.814e-003 
6.421e-003 8.763e+007 3.090e+013 1.000e+004 4.523e-003 5.816e-003 
6.423e-003 8.771e+007 3.090e+013 1.000e+004 4.710e-003 5.817e-003 
6.426e-003 8.777e+007 3.090e+013 1.000e+004 5.294e-003 5.819e-003 
6.428e-003 8.779e+007 3.091e+013 1.000e+004 5.253e-003 5.821e-003 
6.430e-003 8.773e+007 3.094e+013 1.000e+004 6.370e-003 5.824e-003 
6.432e-003 8.763e+007 3.095e+013 1.000e+004 6.295e-003 5.827e-003 
6.435e-003 8.755e+007 3.099e+013 1.000e+004 6.786e-003 5.829e-003 
6.437e-003 8.746e+007 3.104e+013 1.000e+004 6.097e-003 5.832e-003 
6.439e-003 8.739e+007 3.106e+013 1.000e+004 5.733e-003 5.835e-003 
6.441e-003 8.736e+007 3.105e+013 1.000e+004 5.983e-003 5.837e-003 
6.443e-003 8.732e+007 3.105e+013 1.000e+004 5.728e-003 5.839e-003 
6.445e-003 8.726e+007 3.107e+013 1.000e+004 6.573e-003 5.841e-003 
6.447e-003 8.714e+007 3.110e+013 1.000e+004 6.927e-003 5.844e-003 
6.449e-003 8.694e+007 3.110e+013 1.000e+004 8.409e-003 5.848e-003 
6.451e-003 8.673e+007 3.112e+013 1.000e+004 7.983e-003 5.851e-003 
6.453e-003 8.652e+007 3.114e+013 1.000e+004 8.369e-003 5.855e-003 
6.455e-003 8.625e+007 3.111e+013 1.000e+004 7.098e-003 5.859e-003 
6.457e-003 8.609e+007 3.114e+013 1.000e+004 6.969e-003 5.862e-003 
6.459e-003 8.602e+007 3.108e+013 1.000e+004 6.660e-003 5.865e-003 
6.461e-003 8.596e+007 3.108e+013 1.000e+004 6.510e-003 5.867e-003 
6.463e-003 8.586e+007 3.088e+013 1.000e+004 6.353e-003 5.870e-003 
6.465e-003 8.581e+007 3.088e+013 1.000e+004 6.282e-003 5.872e-003 
6.467e-003 8.577e+007 3.086e+013 1.000e+004 5.693e-003 5.874e-003 
6.469e-003 8.571e+007 3.084e+013 1.000e+004 6.323e-003 5.877e-003 
6.471e-003 8.567e+007 3.083e+013 1.000e+004 5.970e-003 5.879e-003 
6.473e-003 8.566e+007 3.075e+013 1.000e+004 6.145e-003 5.881e-003 
6.475e-003 8.566e+007 3.068e+013 1.000e+004 5.266e-003 5.883e-003 
6.477e-003 8.565e+007 3.061e+013 1.000e+004 6.024e-003 5.885e-003 
6.479e-003 8.566e+007 3.060e+013 1.000e+004 5.419e-003 5.887e-003 
6.481e-003 8.568e+007 3.059e+013 1.000e+004 5.907e-003 5.889e-003 
6.483e-003 8.566e+007 3.060e+013 1.000e+004 5.559e-003 5.891e-003 
6.485e-003 8.564e+007 3.060e+013 1.000e+004 6.447e-003 5.893e-003 
6.487e-003 8.562e+007 3.061e+013 1.000e+004 5.931e-003 5.895e-003 
6.489e-003 8.562e+007 3.061e+013 1.000e+004 6.251e-003 5.897e-003 
6.491e-003 8.561e+007 3.063e+013 1.000e+004 6.379e-003 5.899e-003 
6.493e-003 8.562e+007 3.065e+013 1.000e+004 5.825e-003 5.901e-003 
6.495e-003 8.564e+007 3.069e+013 1.000e+004 5.388e-003 5.903e-003 
6.497e-003 8.567e+007 3.072e+013 1.000e+004 5.827e-003 5.905e-003 
6.499e-003 8.570e+007 3.076e+013 1.000e+004 4.760e-003 5.907e-003 
6.501e-003 8.575e+007 3.079e+013 1.000e+004 5.351e-003 5.909e-003 
6.504e-003 8.580e+007 3.082e+013 1.000e+004 5.354e-003 5.910e-003 
6.506e-003 8.583e+007 3.085e+013 1.000e+004 5.956e-003 5.912e-003 
6.508e-003 8.584e+007 3.089e+013 1.000e+004 5.303e-003 5.914e-003 
6.510e-003 8.584e+007 3.092e+013 1.000e+004 5.593e-003 5.916e-003 
6.512e-003 8.585e+007 3.096e+013 1.000e+004 5.755e-003 5.918e-003 
6.514e-003 8.585e+007 3.096e+013 1.000e+004 6.170e-003 5.921e-003 
6.516e-003 8.585e+007 3.100e+013 1.000e+004 5.752e-003 5.923e-003 
6.518e-003 8.583e+007 3.103e+013 1.000e+004 5.662e-003 5.925e-003 
6.520e-003 8.581e+007 3.108e+013 1.000e+004 6.185e-003 5.927e-003 
6.522e-003 8.578e+007 3.112e+013 1.000e+004 6.349e-003 5.929e-003 
6.525e-003 8.574e+007 3.117e+013 1.000e+004 5.994e-003 5.932e-003 
6.527e-003 8.571e+007 3.122e+013 1.000e+004 5.813e-003 5.934e-003 
6.528e-003 8.569e+007 3.126e+013 1.000e+004 6.079e-003 5.936e-003 
6.530e-003 8.567e+007 3.131e+013 1.000e+004 5.820e-003 5.938e-003 
6.532e-003 8.564e+007 3.135e+013 1.000e+004 5.998e-003 5.940e-003 
6.534e-003 8.560e+007 3.140e+013 1.000e+004 6.707e-003 5.942e-003 
6.536e-003 8.555e+007 3.145e+013 1.000e+004 6.262e-003 5.944e-003 
6.538e-003 8.550e+007 3.149e+013 1.000e+004 6.517e-003 5.947e-003 
6.539e-003 8.544e+007 3.152e+013 1.000e+004 5.975e-003 5.949e-003 
6.541e-003 8.536e+007 3.156e+013 1.000e+004 6.841e-003 5.951e-003 
6.543e-003 8.530e+007 3.159e+013 1.000e+004 6.597e-003 5.953e-003 
6.545e-003 8.525e+007 3.164e+013 1.000e+004 6.053e-003 5.956e-003 
6.547e-003 8.521e+007 3.168e+013 1.000e+004 5.413e-003 5.958e-003 
6.549e-003 8.519e+007 3.173e+013 1.000e+004 6.032e-003 5.960e-003 
6.551e-003 8.518e+007 3.178e+013 1.000e+004 6.335e-003 5.962e-003 
6.553e-003 8.517e+007 3.182e+013 1.000e+004 5.456e-003 5.964e-003 
6.554e-003 8.514e+007 3.186e+013 1.000e+004 5.580e-003 5.966e-003 
6.556e-003 8.511e+007 3.191e+013 1.000e+004 6.388e-003 5.968e-003 
6.558e-003 8.509e+007 3.196e+013 1.000e+004 6.848e-003 5.970e-003 
6.560e-003 8.501e+007 3.184e+013 1.000e+004 6.341e-003 5.972e-003 
6.562e-003 8.498e+007 3.185e+013 1.000e+004 5.058e-003 5.974e-003 
6.564e-003 8.499e+007 3.185e+013 1.000e+004 5.753e-003 5.976e-003 
6.565e-003 8.501e+007 3.188e+013 1.000e+004 6.085e-003 5.978e-003 
6.567e-003 8.504e+007 3.192e+013 1.000e+004 5.541e-003 5.979e-003 
6.569e-003 8.506e+007 3.195e+013 1.000e+004 5.630e-003 5.981e-003 
6.571e-003 8.506e+007 3.197e+013 1.000e+004 6.077e-003 5.983e-003 
6.573e-003 8.503e+007 3.201e+013 1.000e+004 6.964e-003 5.985e-003 
6.574e-003 8.504e+007 3.204e+013 1.000e+004 5.771e-003 5.986e-003 
6.576e-003 8.507e+007 3.206e+013 1.000e+004 6.015e-003 5.988e-003 
6.578e-003 8.505e+007 3.206e+013 1.000e+004 6.370e-003 5.990e-003 
6.580e-003 8.503e+007 3.209e+013 1.000e+004 7.674e-003 5.992e-003 
6.582e-003 8.502e+007 3.210e+013 1.000e+004 6.090e-003 5.994e-003 
6.583e-003 8.501e+007 3.208e+013 1.000e+004 6.229e-003 5.996e-003 
6.585e-003 8.499e+007 3.211e+013 1.000e+004 6.380e-003 5.998e-003 
6.587e-003 8.493e+007 3.215e+013 1.000e+004 7.440e-003 6.000e-003 
6.589e-003 8.489e+007 3.219e+013 1.000e+004 5.902e-003 6.002e-003 
6.591e-003 8.489e+007 3.223e+013 1.000e+004 5.774e-003 6.004e-003 
6.592e-003 8.488e+007 3.222e+013 1.000e+004 6.443e-003 6.006e-003 
6.594e-003 8.486e+007 3.217e+013 1.000e+004 6.934e-003 6.008e-003 
6.596e-003 8.483e+007 3.212e+013 1.000e+004 5.654e-003 6.010e-003 
6.598e-003 8.477e+007 3.198e+013 1.000e+004 7.307e-003 6.012e-003 
6.600e-003 8.466e+007 3.191e+013 1.000e+004 7.070e-003 6.014e-003 
6.601e-003 8.457e+007 3.189e+013 1.000e+004 6.930e-003 6.017e-003 
6.603e-003 8.451e+007 3.188e+013 1.000e+004 5.920e-003 6.019e-003 
6.605e-003 8.447e+007 3.187e+013 1.000e+004 5.520e-003 6.021e-003 
6.607e-003 8.443e+007 3.181e+013 1.000e+004 5.452e-003 6.023e-003 
6.609e-003 8.440e+007 3.175e+013 1.000e+004 5.395e-003 6.025e-003 
6.613e-003 8.440e+007 3.160e+013 1.000e+004 3.879e-003 6.029e-003 
6.618e-003 8.451e+007 3.154e+013 1.000e+004 3.952e-003 6.033e-003 
6.622e-003 8.463e+007 3.157e+013 1.000e+004 3.727e-003 6.037e-003 
6.627e-003 8.474e+007 3.162e+013 1.000e+004 3.955e-003 6.041e-003 
6.631e-003 8.485e+007 3.166e+013 1.000e+004 3.767e-003 6.045e-003 
6.636e-003 8.499e+007 3.170e+013 1.000e+004 3.554e-003 6.048e-003 
6.640e-003 8.515e+007 3.168e+013 1.000e+004 3.330e-003 6.052e-003 
6.645e-003 8.534e+007 3.173e+013 1.000e+004 3.645e-003 6.055e-003 
6.649e-003 8.546e+007 3.173e+013 1.000e+004 3.461e-003 6.059e-003 
6.654e-003 8.565e+007 3.178e+013 1.000e+004 3.484e-003 6.062e-003 
6.659e-003 8.589e+007 3.180e+013 1.000e+004 3.703e-003 6.065e-003 
6.664e-003 8.588e+007 3.167e+013 1.000e+004 5.208e-003 6.070e-003 
6.668e-003 8.569e+007 3.160e+013 1.000e+004 4.716e-003 6.076e-003 
6.673e-003 8.560e+007 3.146e+013 1.000e+004 4.959e-003 6.081e-003 
6.678e-003 8.551e+007 3.142e+013 1.000e+004 4.572e-003 6.087e-003 
6.682e-003 8.536e+007 3.140e+013 1.000e+004 4.724e-003 6.092e-003 
6.687e-003 8.525e+007 3.137e+013 1.000e+004 4.844e-003 6.098e-003 
6.691e-003 8.510e+007 3.138e+013 1.000e+004 5.442e-003 6.103e-003 
6.696e-003 8.489e+007 3.141e+013 1.000e+004 5.203e-003 6.109e-003 
6.700e-003 8.483e+007 3.135e+013 1.000e+004 5.247e-003 6.114e-003 
6.703e-003 8.467e+007 3.127e+013 1.000e+004 7.700e-003 6.118e-003 
6.706e-003 8.435e+007 3.129e+013 1.000e+004 5.718e-003 6.123e-003 
6.709e-003 8.412e+007 3.135e+013 1.000e+004 5.371e-003 6.127e-003 
6.711e-003 8.386e+007 3.125e+013 1.000e+004 5.635e-003 6.132e-003 
6.714e-003 8.361e+007 3.128e+013 1.000e+004 7.145e-003 6.136e-003 
6.716e-003 8.341e+007 3.130e+013 1.000e+004 7.102e-003 6.139e-003 
6.718e-003 8.316e+007 3.129e+013 1.000e+004 7.448e-003 6.143e-003 
6.720e-003 8.296e+007 3.130e+013 1.000e+004 5.405e-003 6.147e-003 
6.722e-003 8.278e+007 3.133e+013 1.000e+004 4.545e-003 6.150e-003 
6.724e-003 8.267e+007 3.136e+013 1.000e+004 4.497e-003 6.153e-003 
6.726e-003 8.257e+007 3.135e+013 1.000e+004 3.727e-003 6.155e-003 
6.728e-003 8.252e+007 3.137e+013 1.000e+004 5.285e-003 6.158e-003 
6.731e-003 8.252e+007 3.139e+013 1.000e+004 2.927e-003 6.160e-003 
6.733e-003 8.254e+007 3.125e+013 1.000e+004 3.257e-003 6.162e-003 
6.735e-003 8.258e+007 3.128e+013 1.000e+004 3.063e-003 6.164e-003 
6.737e-003 8.263e+007 3.130e+013 1.000e+004 3.016e-003 6.166e-003 
6.739e-003 8.265e+007 3.135e+013 1.000e+004 3.007e-003 6.168e-003 
6.742e-003 8.270e+007 3.140e+013 1.000e+004 4.417e-003 6.170e-003 
6.744e-003 8.276e+007 3.145e+013 1.000e+004 4.524e-003 6.172e-003 
6.746e-003 8.283e+007 3.149e+013 1.000e+004 4.151e-003 6.173e-003 
6.748e-003 8.290e+007 3.152e+013 1.000e+004 4.045e-003 6.175e-003 
6.751e-003 8.294e+007 3.158e+013 1.000e+004 5.909e-003 6.177e-003 
6.753e-003 8.298e+007 3.159e+013 1.000e+004 4.378e-003 6.179e-003 
6.755e-003 8.306e+007 3.163e+013 1.000e+004 3.869e-003 6.181e-003 
6.757e-003 8.316e+007 3.163e+013 1.000e+004 3.657e-003 6.182e-003 
6.759e-003 8.325e+007 3.165e+013 1.000e+004 5.626e-003 6.184e-003 
6.762e-003 8.334e+007 3.163e+013 1.000e+004 5.874e-003 6.185e-003 
6.764e-003 8.343e+007 3.166e+013 1.000e+004 5.422e-003 6.187e-003 
6.766e-003 8.353e+007 3.169e+013 1.000e+004 5.484e-003 6.188e-003 
6.768e-003 8.363e+007 3.172e+013 1.000e+004 5.736e-003 6.190e-003 
6.770e-003 8.375e+007 3.175e+013 1.000e+004 5.816e-003 6.191e-003 
6.772e-003 8.387e+007 3.178e+013 1.000e+004 5.710e-003 6.192e-003 
6.774e-003 8.401e+007 3.181e+013 1.000e+004 5.595e-003 6.193e-003 
6.776e-003 8.414e+007 3.183e+013 1.000e+004 5.591e-003 6.194e-003 
6.777e-003 8.428e+007 3.186e+013 1.000e+004 5.740e-003 6.195e-003 
6.779e-003 8.442e+007 3.189e+013 1.000e+004 5.782e-003 6.196e-003 
6.781e-003 8.456e+007 3.192e+013 1.000e+004 6.710e-003 6.197e-003 
6.783e-003 8.469e+007 3.195e+013 1.000e+004 6.300e-003 6.198e-003 
6.785e-003 8.482e+007 3.198e+013 1.000e+004 5.762e-003 6.199e-003 
6.787e-003 8.495e+007 3.201e+013 1.000e+004 5.827e-003 6.200e-003 
6.789e-003 8.506e+007 3.202e+013 1.000e+004 5.401e-003 6.201e-003 
6.791e-003 8.517e+007 3.203e+013 1.000e+004 4.128e-003 6.202e-003 
6.793e-003 8.525e+007 3.198e+013 1.000e+004 4.876e-003 6.204e-003 
6.796e-003 8.522e+007 3.196e+013 1.000e+004 5.387e-003 6.206e-003 
6.798e-003 8.518e+007 3.195e+013 1.000e+004 5.322e-003 6.209e-003 
6.800e-003 8.511e+007 3.194e+013 1.000e+004 5.903e-003 6.212e-003 
6.802e-003 8.502e+007 3.196e+013 1.000e+004 5.790e-003 6.215e-003 
6.805e-003 8.492e+007 3.201e+013 1.000e+004 5.552e-003 6.218e-003 
6.807e-003 8.483e+007 3.200e+013 1.000e+004 5.738e-003 6.220e-003 
6.809e-003 8.469e+007 3.192e+013 1.000e+004 6.179e-003 6.224e-003 
6.812e-003 8.439e+007 3.175e+013 1.000e+004 7.570e-003 6.228e-003 
6.814e-003 8.405e+007 3.167e+013 1.000e+004 4.352e-003 6.233e-003 
6.817e-003 8.394e+007 3.154e+013 1.000e+004 4.987e-003 6.237e-003 
6.820e-003 8.398e+007 3.155e+013 1.000e+004 3.443e-003 6.239e-003 
6.822e-003 8.408e+007 3.156e+013 1.000e+004 4.004e-003 6.241e-003 
6.825e-003 8.421e+007 3.155e+013 1.000e+004 2.805e-003 6.243e-003 
6.828e-003 8.432e+007 3.156e+013 1.000e+004 3.845e-003 6.245e-003 
6.830e-003 8.444e+007 3.157e+013 1.000e+004 3.320e-003 6.246e-003 
6.833e-003 8.460e+007 3.158e+013 1.000e+004 2.637e-003 6.248e-003 
6.836e-003 8.476e+007 3.158e+013 1.000e+004 3.130e-003 6.250e-003 
6.838e-003 8.498e+007 3.158e+013 1.000e+004 2.172e-003 6.251e-003 
6.841e-003 8.522e+007 3.158e+013 1.000e+004 2.804e-003 6.252e-003 
6.844e-003 8.546e+007 3.159e+013 1.000e+004 1.847e-003 6.253e-003 
6.846e-003 8.570e+007 3.159e+013 1.000e+004 2.896e-003 6.254e-003 
6.849e-003 8.595e+007 3.160e+013 1.000e+004 2.194e-003 6.255e-003 
6.852e-003 8.615e+007 3.147e+013 1.000e+004 2.686e-003 6.256e-003 
6.854e-003 8.635e+007 3.144e+013 1.000e+004 3.500e-003 6.257e-003 
6.857e-003 8.648e+007 3.134e+013 1.000e+004 4.436e-003 6.259e-003 
6.860e-003 8.653e+007 3.128e+013 1.000e+004 4.067e-003 6.262e-003 
6.863e-003 8.657e+007 3.129e+013 1.000e+004 3.219e-003 6.264e-003 
6.866e-003 8.663e+007 3.131e+013 1.000e+004 4.301e-003 6.267e-003 
6.868e-003 8.671e+007 3.133e+013 1.000e+004 3.450e-003 6.269e-003 
6.871e-003 8.678e+007 3.136e+013 1.000e+004 4.391e-003 6.271e-003 
6.874e-003 8.679e+007 3.139e+013 1.000e+004 4.055e-003 6.274e-003 
6.877e-003 8.682e+007 3.143e+013 1.000e+004 3.891e-003 6.276e-003 
6.879e-003 8.688e+007 3.148e+013 1.000e+004 3.591e-003 6.279e-003 
6.882e-003 8.695e+007 3.153e+013 1.000e+004 3.126e-003 6.281e-003 
6.885e-003 8.704e+007 3.158e+013 1.000e+004 4.082e-003 6.283e-003 
6.888e-003 8.703e+007 3.160e+013 1.000e+004 4.506e-003 6.286e-003 
6.891e-003 8.703e+007 3.144e+013 1.000e+004 4.587e-003 6.289e-003 
6.893e-003 8.698e+007 3.130e+013 1.000e+004 4.729e-003 6.292e-003 
6.896e-003 8.697e+007 3.132e+013 1.000e+004 3.984e-003 6.295e-003 
6.899e-003 8.702e+007 3.137e+013 1.000e+004 3.986e-003 6.297e-003 
6.902e-003 8.709e+007 3.142e+013 1.000e+004 4.260e-003 6.299e-003 
6.904e-003 8.717e+007 3.137e+013 1.000e+004 3.084e-003 6.301e-003 
6.907e-003 8.726e+007 3.143e+013 1.000e+004 4.137e-003 6.303e-003 
6.909e-003 8.733e+007 3.147e+013 1.000e+004 4.247e-003 6.306e-003 
6.912e-003 8.731e+007 3.150e+013 1.000e+004 5.252e-003 6.309e-003 
6.915e-003 8.734e+007 3.155e+013 1.000e+004 2.851e-003 6.311e-003 
6.918e-003 8.739e+007 3.160e+013 1.000e+004 3.776e-003 6.314e-003 
6.921e-003 8.748e+007 3.165e+013 1.000e+004 3.533e-003 6.316e-003 
6.923e-003 8.759e+007 3.169e+013 1.000e+004 3.647e-003 6.318e-003 
6.926e-003 8.769e+007 3.165e+013 1.000e+004 4.031e-003 6.320e-003 
6.929e-003 8.776e+007 3.168e+013 1.000e+004 4.080e-003 6.322e-003 
6.931e-003 8.784e+007 3.168e+013 1.000e+004 3.503e-003 6.324e-003 
6.934e-003 8.797e+007 3.172e+013 1.000e+004 1.787e-003 6.326e-003 
6.937e-003 8.812e+007 3.176e+013 1.000e+004 3.697e-003 6.328e-003 
6.940e-003 8.827e+007 3.180e+013 1.000e+004 3.199e-003 6.329e-003 
6.942e-003 8.842e+007 3.184e+013 1.000e+004 2.922e-003 6.331e-003 
6.945e-003 8.857e+007 3.189e+013 1.000e+004 2.849e-003 6.333e-003 
6.948e-003 8.876e+007 3.185e+013 1.000e+004 2.028e-003 6.334e-003 
6.950e-003 8.896e+007 3.187e+013 1.000e+004 2.063e-003 6.335e-003 
6.953e-003 8.909e+007 3.188e+013 1.000e+004 2.740e-003 6.337e-003 
6.956e-003 8.914e+007 3.187e+013 1.000e+004 4.875e-003 6.340e-003 
6.959e-003 8.916e+007 3.190e+013 1.000e+004 3.825e-003 6.343e-003 
6.962e-003 8.917e+007 3.193e+013 1.000e+004 3.871e-003 6.346e-003 
6.965e-003 8.919e+007 3.196e+013 1.000e+004 5.548e-003 6.348e-003 
6.968e-003 8.922e+007 3.191e+013 1.000e+004 5.701e-003 6.351e-003 
6.971e-003 8.924e+007 3.184e+013 1.000e+004 4.515e-003 6.354e-003 
6.974e-003 8.932e+007 3.187e+013 1.000e+004 3.813e-003 6.356e-003 
6.977e-003 8.942e+007 3.191e+013 1.000e+004 4.206e-003 6.358e-003 
6.980e-003 8.953e+007 3.195e+013 1.000e+004 2.747e-003 6.361e-003 
6.982e-003 8.964e+007 3.200e+013 1.000e+004 3.379e-003 6.363e-003 
6.985e-003 8.974e+007 3.204e+013 1.000e+004 4.161e-003 6.365e-003 
6.988e-003 8.986e+007 3.209e+013 1.000e+004 3.871e-003 6.367e-003 
6.991e-003 9.000e+007 3.213e+013 1.000e+004 2.696e-003 6.369e-003 
6.994e-003 9.016e+007 3.217e+013 1.000e+004 2.736e-003 6.371e-003 
6.997e-003 9.032e+007 3.220e+013 1.000e+004 2.600e-003 6.372e-003 
7.000e-003 9.046e+007 3.224e+013 1.000e+004 4.460e-003 6.374e-003 
7.003e-003 9.059e+007 3.229e+013 1.000e+004 2.577e-003 6.376e-003 
7.006e-003 9.072e+007 3.233e+013 1.000e+004 3.629e-003 6.378e-003 
7.009e-003 9.088e+007 3.237e+013 1.000e+004 3.514e-003 6.380e-003 
7.012e-003 9.103e+007 3.242e+013 1.000e+004 3.128e-003 6.382e-003 
7.015e-003 9.114e+007 3.247e+013 1.000e+004 4.559e-003 6.384e-003 
7.018e-003 9.119e+007 3.254e+013 1.000e+004 4.889e-003 6.387e-003 
7.020e-003 9.119e+007 3.263e+013 1.000e+004 2.777e-003 6.390e-003 
7.023e-003 9.117e+007 3.248e+013 1.000e+004 4.362e-003 6.393e-003 
7.026e-003 9.118e+007 3.253e+013 1.000e+004 3.408e-003 6.396e-003 
7.029e-003 9.106e+007 3.261e+013 1.000e+004 6.186e-003 6.399e-003 
7.031e-003 9.091e+007 3.269e+013 1.000e+004 4.772e-003 6.403e-003 
7.034e-003 9.077e+007 3.276e+013 1.000e+004 4.188e-003 6.406e-003 
7.036e-003 9.066e+007 3.280e+013 1.000e+004 3.865e-003 6.409e-003 
7.038e-003 9.053e+007 3.265e+013 1.000e+004 3.662e-003 6.412e-003 
7.040e-003 9.044e+007 3.261e+013 1.000e+004 3.021e-003 6.414e-003 
7.041e-003 9.037e+007 3.258e+013 1.000e+004 2.848e-003 6.416e-003 
7.043e-003 9.030e+007 3.257e+013 1.000e+004 2.027e-003 6.419e-003 
7.045e-003 9.023e+007 3.257e+013 1.000e+004 2.351e-003 6.421e-003 
7.046e-003 9.016e+007 3.258e+013 1.000e+004 2.314e-003 6.423e-003 
7.048e-003 9.007e+007 3.260e+013 1.000e+004 2.396e-003 6.425e-003 
7.050e-003 8.997e+007 3.261e+013 1.000e+004 1.696e-003 6.428e-003 
7.051e-003 8.988e+007 3.263e+013 1.000e+004 1.529e-003 6.430e-003 
7.053e-003 8.981e+007 3.261e+013 1.000e+004 1.360e-003 6.432e-003 
7.055e-003 8.975e+007 3.256e+013 1.000e+004 1.100e-003 6.434e-003 
7.056e-003 8.970e+007 3.255e+013 1.000e+004 5.857e-004 6.436e-003 
7.058e-003 8.964e+007 3.256e+013 1.000e+004 3.318e-004 6.438e-003 
7.060e-003 8.961e+007 3.255e+013 1.000e+004 8.013e-006 6.440e-003 
7.061e-003 8.958e+007 3.254e+013 1.000e+004 1.091e-004 6.442e-003 
7.063e-003 8.956e+007 3.256e+013 1.000e+004 7.666e-004 6.444e-003 
7.065e-003 8.953e+007 3.257e+013 1.000e+004 7.491e-004 6.446e-003 
7.066e-003 8.949e+007 3.259e+013 1.000e+004 9.039e-004 6.447e-003 
7.068e-003 8.941e+007 3.261e+013 1.000e+004 5.195e-004 6.450e-003 
7.070e-003 8.931e+007 3.264e+013 1.000e+004 1.102e-003 6.452e-003 
7.071e-003 8.922e+007 3.266e+013 1.000e+004 5.964e-004 6.454e-003 
7.073e-003 8.914e+007 3.269e+013 1.000e+004 1.259e-003 6.456e-003 
7.075e-003 8.910e+007 3.272e+013 1.000e+004 7.233e-004 6.458e-003 
7.076e-003 8.905e+007 3.274e+013 1.000e+004 3.777e-004 6.460e-003 
7.078e-003 8.903e+007 3.277e+013 1.000e+004 1.129e-003 6.462e-003 
7.079e-003 8.899e+007 3.280e+013 1.000e+004 1.509e-003 6.464e-003 
7.081e-003 8.894e+007 3.283e+013 1.000e+004 3.878e-004 6.466e-003 
7.083e-003 8.890e+007 3.286e+013 1.000e+004 5.705e-005 6.468e-003 
7.084e-003 8.886e+007 3.288e+013 1.000e+004 5.696e-004 6.470e-003 
7.086e-003 8.882e+007 3.291e+013 1.000e+004 3.566e-004 6.472e-003 
7.088e-003 8.878e+007 3.294e+013 1.000e+004 2.156e-004 6.474e-003 
7.089e-003 8.874e+007 3.295e+013 1.000e+004 9.382e-005 6.476e-003 
7.091e-003 8.870e+007 3.297e+013 1.000e+004 1.293e-004 6.478e-003 
7.093e-003 8.865e+007 3.300e+013 1.000e+004 1.079e-003 6.480e-003 
7.095e-003 8.863e+007 3.285e+013 1.000e+004 4.742e-003 6.482e-003 
7.098e-003 8.859e+007 3.288e+013 1.000e+004 4.990e-003 6.486e-003 
7.102e-003 8.853e+007 3.286e+013 1.000e+004 5.112e-003 6.489e-003 
7.105e-003 8.847e+007 3.285e+013 1.000e+004 4.565e-003 6.493e-003 
7.108e-003 8.841e+007 3.291e+013 1.000e+004 5.170e-003 6.497e-003 
7.111e-003 8.831e+007 3.300e+013 1.000e+004 1.148e-003 6.500e-003 
7.113e-003 8.823e+007 3.298e+013 1.000e+004 2.356e-004 6.502e-003 
7.114e-003 8.815e+007 3.281e+013 1.000e+004 7.457e-003 6.505e-003 
7.116e-003 8.786e+007 3.282e+013 1.000e+004 1.049e-002 6.509e-003 
7.118e-003 8.756e+007 3.285e+013 1.000e+004 1.055e-002 6.513e-003 
7.120e-003 8.734e+007 3.282e+013 1.000e+004 8.365e-003 6.516e-003 
7.122e-003 8.726e+007 3.282e+013 1.000e+004 6.127e-003 6.518e-003 
7.123e-003 8.721e+007 3.275e+013 1.000e+004 9.251e-003 6.520e-003 
7.125e-003 8.707e+007 3.259e+013 1.000e+004 9.181e-003 6.523e-003 
7.127e-003 8.695e+007 3.245e+013 1.000e+004 8.038e-003 6.526e-003 
7.129e-003 8.688e+007 3.233e+013 1.000e+004 7.742e-003 6.528e-003 
7.131e-003 8.679e+007 3.222e+013 1.000e+004 8.049e-003 6.531e-003 
7.133e-003 8.670e+007 3.216e+013 1.000e+004 8.554e-003 6.533e-003 
7.135e-003 8.662e+007 3.208e+013 1.000e+004 8.119e-003 6.536e-003 
7.137e-003 8.657e+007 3.201e+013 1.000e+004 6.428e-003 6.538e-003 
7.139e-003 8.655e+007 3.192e+013 1.000e+004 8.074e-003 6.540e-003 
7.140e-003 8.657e+007 3.185e+013 1.000e+004 8.167e-003 6.542e-003 
7.142e-003 8.661e+007 3.178e+013 1.000e+004 6.663e-003 6.544e-003 
7.144e-003 8.665e+007 3.169e+013 1.000e+004 5.829e-003 6.545e-003 
7.146e-003 8.668e+007 3.160e+013 1.000e+004 7.975e-003 6.547e-003 
7.148e-003 8.671e+007 3.152e+013 1.000e+004 8.206e-003 6.548e-003 
7.150e-003 8.674e+007 3.151e+013 1.000e+004 6.834e-003 6.550e-003 
7.152e-003 8.673e+007 3.152e+013 1.000e+004 6.735e-003 6.552e-003 
7.154e-003 8.666e+007 3.140e+013 1.000e+004 9.277e-003 6.555e-003 
7.156e-003 8.661e+007 3.134e+013 1.000e+004 9.565e-003 6.557e-003 
7.158e-003 8.656e+007 3.129e+013 1.000e+004 8.368e-003 6.559e-003 
7.159e-003 8.647e+007 3.121e+013 1.000e+004 7.438e-003 6.562e-003 
7.161e-003 8.644e+007 3.121e+013 1.000e+004 9.094e-003 6.564e-003 
7.163e-003 8.643e+007 3.122e+013 1.000e+004 6.134e-003 6.566e-003 
7.165e-003 8.644e+007 3.123e+013 1.000e+004 7.535e-003 6.567e-003 
7.167e-003 8.646e+007 3.125e+013 1.000e+004 7.137e-003 6.569e-003 
7.169e-003 8.648e+007 3.127e+013 1.000e+004 8.767e-003 6.571e-003 
7.171e-003 8.650e+007 3.129e+013 1.000e+004 6.024e-003 6.573e-003 
7.173e-003 8.651e+007 3.131e+013 1.000e+004 7.537e-003 6.575e-003 
7.175e-003 8.653e+007 3.134e+013 1.000e+004 6.819e-003 6.576e-003 
7.177e-003 8.655e+007 3.136e+013 1.000e+004 7.799e-003 6.578e-003 
7.179e-003 8.656e+007 3.138e+013 1.000e+004 6.277e-003 6.580e-003 
7.180e-003 8.654e+007 3.140e+013 1.000e+004 8.034e-003 6.582e-003 
7.182e-003 8.651e+007 3.143e+013 1.000e+004 7.707e-003 6.584e-003 
7.184e-003 8.646e+007 3.146e+013 1.000e+004 8.706e-003 6.586e-003 
7.186e-003 8.641e+007 3.149e+013 1.000e+004 6.857e-003 6.589e-003 
7.188e-003 8.633e+007 3.153e+013 1.000e+004 8.984e-003 6.591e-003 
7.190e-003 8.624e+007 3.157e+013 1.000e+004 8.425e-003 6.594e-003 
7.192e-003 8.617e+007 3.160e+013 1.000e+004 7.500e-003 6.596e-003 
7.194e-003 8.612e+007 3.164e+013 1.000e+004 7.225e-003 6.599e-003 
7.196e-003 8.606e+007 3.168e+013 1.000e+004 7.696e-003 6.601e-003 
7.198e-003 8.599e+007 3.172e+013 1.000e+004 9.333e-003 6.603e-003 
7.200e-003 8.592e+007 3.176e+013 1.000e+004 7.705e-003 6.606e-003 
7.202e-003 8.584e+007 3.166e+013 1.000e+004 7.248e-003 6.608e-003 
7.204e-003 8.581e+007 3.169e+013 1.000e+004 6.761e-003 6.610e-003 
7.206e-003 8.581e+007 3.170e+013 1.000e+004 5.618e-003 6.612e-003 
7.208e-003 8.580e+007 3.173e+013 1.000e+004 7.258e-003 6.614e-003 
7.210e-003 8.580e+007 3.176e+013 1.000e+004 6.699e-003 6.616e-003 
7.212e-003 8.584e+007 3.180e+013 1.000e+004 6.054e-003 6.618e-003 
7.213e-003 8.589e+007 3.183e+013 1.000e+004 8.189e-003 6.620e-003 
7.215e-003 8.592e+007 3.186e+013 1.000e+004 9.030e-003 6.621e-003 
7.217e-003 8.597e+007 3.188e+013 1.000e+004 6.756e-003 6.623e-003 
7.219e-003 8.603e+007 3.191e+013 1.000e+004 5.403e-003 6.624e-003 
7.221e-003 8.609e+007 3.194e+013 1.000e+004 7.635e-003 6.626e-003 
7.223e-003 8.617e+007 3.196e+013 1.000e+004 7.520e-003 6.627e-003 
7.225e-003 8.627e+007 3.198e+013 1.000e+004 6.829e-003 6.629e-003 
7.227e-003 8.637e+007 3.199e+013 1.000e+004 5.358e-003 6.630e-003 
7.229e-003 8.646e+007 3.201e+013 1.000e+004 8.332e-003 6.631e-003 
7.231e-003 8.655e+007 3.204e+013 1.000e+004 8.195e-003 6.633e-003 
7.233e-003 8.665e+007 3.206e+013 1.000e+004 7.358e-003 6.634e-003 
7.235e-003 8.675e+007 3.209e+013 1.000e+004 6.459e-003 6.635e-003 
7.237e-003 8.686e+007 3.200e+013 1.000e+004 7.314e-003 6.637e-003 
7.239e-003 8.688e+007 3.195e+013 1.000e+004 8.299e-003 6.638e-003 
7.241e-003 8.691e+007 3.194e+013 1.000e+004 6.575e-003 6.640e-003 
7.243e-003 8.699e+007 3.194e+013 1.000e+004 5.096e-003 6.642e-003 
7.245e-003 8.710e+007 3.195e+013 1.000e+004 6.480e-003 6.643e-003 
7.247e-003 8.723e+007 3.195e+013 1.000e+004 7.632e-003 6.644e-003 
7.249e-003 8.735e+007 3.197e+013 1.000e+004 6.097e-003 6.645e-003 
7.251e-003 8.747e+007 3.199e+013 1.000e+004 4.631e-003 6.646e-003 
7.253e-003 8.761e+007 3.199e+013 1.000e+004 7.113e-003 6.647e-003 
7.255e-003 8.775e+007 3.199e+013 1.000e+004 7.680e-003 6.648e-003 
7.257e-003 8.784e+007 3.200e+013 1.000e+004 6.364e-003 6.650e-003 
7.259e-003 8.792e+007 3.202e+013 1.000e+004 5.425e-003 6.651e-003 
7.261e-003 8.798e+007 3.204e+013 1.000e+004 7.632e-003 6.653e-003 
7.263e-003 8.803e+007 3.206e+013 1.000e+004 5.598e-003 6.654e-003 
7.265e-003 8.807e+007 3.208e+013 1.000e+004 6.835e-003 6.656e-003 
7.267e-003 8.808e+007 3.210e+013 1.000e+004 6.500e-003 6.658e-003 
7.269e-003 8.809e+007 3.213e+013 1.000e+004 8.559e-003 6.660e-003 
7.271e-003 8.802e+007 3.210e+013 1.000e+004 6.825e-003 6.662e-003 
7.273e-003 8.797e+007 3.199e+013 1.000e+004 7.230e-003 6.665e-003 
7.275e-003 8.797e+007 3.199e+013 1.000e+004 7.329e-003 6.667e-003 
7.277e-003 8.798e+007 3.200e+013 1.000e+004 8.498e-003 6.669e-003 
7.279e-003 8.800e+007 3.201e+013 1.000e+004 5.870e-003 6.671e-003 
7.281e-003 8.801e+007 3.204e+013 1.000e+004 7.540e-003 6.673e-003 
7.283e-003 8.796e+007 3.198e+013 1.000e+004 8.018e-003 6.675e-003 
7.285e-003 8.782e+007 3.186e+013 1.000e+004 9.675e-003 6.678e-003 
7.287e-003 8.770e+007 3.182e+013 1.000e+004 7.135e-003 6.681e-003 
7.289e-003 8.762e+007 3.183e+013 1.000e+004 8.161e-003 6.684e-003 
7.291e-003 8.755e+007 3.183e+013 1.000e+004 7.600e-003 6.686e-003 
7.293e-003 8.749e+007 3.185e+013 1.000e+004 8.709e-003 6.689e-003 
7.296e-003 8.743e+007 3.186e+013 1.000e+004 6.648e-003 6.691e-003 
7.298e-003 8.738e+007 3.187e+013 1.000e+004 8.057e-003 6.693e-003 
7.300e-003 8.730e+007 3.189e+013 1.000e+004 8.495e-003 6.696e-003 
7.302e-003 8.721e+007 3.192e+013 1.000e+004 8.065e-003 6.699e-003 
7.304e-003 8.711e+007 3.195e+013 1.000e+004 7.654e-003 6.701e-003 
7.306e-003 8.694e+007 3.199e+013 1.000e+004 9.958e-003 6.705e-003 
7.308e-003 8.681e+007 3.204e+013 1.000e+004 8.472e-003 6.708e-003 
7.310e-003 8.672e+007 3.206e+013 1.000e+004 8.034e-003 6.710e-003 
7.312e-003 8.664e+007 3.211e+013 1.000e+004 7.770e-003 6.713e-003 
7.314e-003 8.655e+007 3.213e+013 1.000e+004 9.041e-003 6.716e-003 
7.316e-003 8.645e+007 3.214e+013 1.000e+004 7.479e-003 6.718e-003 
7.318e-003 8.633e+007 3.215e+013 1.000e+004 9.885e-003 6.721e-003 
7.320e-003 8.616e+007 3.216e+013 1.000e+004 8.837e-003 6.724e-003 
7.322e-003 8.600e+007 3.219e+013 1.000e+004 7.853e-003 6.727e-003 
7.324e-003 8.588e+007 3.221e+013 1.000e+004 8.744e-003 6.730e-003 
7.326e-003 8.576e+007 3.224e+013 1.000e+004 9.306e-003 6.733e-003 
7.328e-003 8.566e+007 3.225e+013 1.000e+004 7.916e-003 6.736e-003 
7.330e-003 8.557e+007 3.225e+013 1.000e+004 7.961e-003 6.738e-003 
7.332e-003 8.538e+007 3.208e+013 1.000e+004 8.936e-003 6.742e-003 
7.334e-003 8.517e+007 3.200e+013 1.000e+004 1.656e-003 6.745e-003 
7.336e-003 8.500e+007 3.191e+013 1.000e+004 2.962e-003 6.748e-003 
7.338e-003 8.483e+007 3.175e+013 1.000e+004 2.672e-003 6.751e-003 
7.340e-003 8.463e+007 3.159e+013 1.000e+004 2.706e-003 6.754e-003 
7.342e-003 8.443e+007 3.143e+013 1.000e+004 4.837e-003 6.758e-003 
7.343e-003 8.421e+007 3.133e+013 1.000e+004 2.992e-003 6.761e-003 
7.345e-003 8.404e+007 3.128e+013 1.000e+004 2.446e-003 6.764e-003 
7.347e-003 8.391e+007 3.124e+013 1.000e+004 2.136e-003 6.767e-003 
7.349e-003 8.379e+007 3.121e+013 1.000e+004 2.193e-003 6.769e-003 
7.351e-003 8.373e+007 3.118e+013 1.000e+004 2.442e-003 6.772e-003 
7.352e-003 8.369e+007 3.107e+013 1.000e+004 1.290e-003 6.774e-003 
7.354e-003 8.367e+007 3.101e+013 1.000e+004 3.134e-004 6.776e-003 
7.356e-003 8.363e+007 3.098e+013 1.000e+004 2.047e-003 6.778e-003 
7.358e-003 8.358e+007 3.097e+013 1.000e+004 2.682e-003 6.780e-003 
7.360e-003 8.351e+007 3.093e+013 1.000e+004 2.580e-003 6.782e-003 
7.362e-003 8.344e+007 3.092e+013 1.000e+004 1.084e-003 6.785e-003 
7.363e-003 8.340e+007 3.092e+013 1.000e+004 2.945e-003 6.787e-003 
7.365e-003 8.334e+007 3.093e+013 1.000e+004 2.855e-003 6.789e-003 
7.367e-003 8.328e+007 3.092e+013 1.000e+004 2.735e-003 6.791e-003 
7.369e-003 8.324e+007 3.093e+013 1.000e+004 1.440e-003 6.793e-003 
7.371e-003 8.321e+007 3.094e+013 1.000e+004 2.306e-003 6.795e-003 
7.373e-003 8.319e+007 3.095e+013 1.000e+004 2.506e-003 6.797e-003 
7.375e-003 8.312e+007 3.092e+013 1.000e+004 2.996e-003 6.800e-003 
7.377e-003 8.304e+007 3.087e+013 1.000e+004 1.725e-003 6.802e-003 
7.378e-003 8.297e+007 3.087e+013 1.000e+004 3.021e-003 6.805e-003 
7.380e-003 8.291e+007 3.088e+013 1.000e+004 4.059e-003 6.807e-003 
7.382e-003 8.284e+007 3.089e+013 1.000e+004 2.731e-003 6.809e-003 
7.384e-003 8.275e+007 3.091e+013 1.000e+004 2.617e-003 6.812e-003 
7.386e-003 8.265e+007 3.092e+013 1.000e+004 3.358e-003 6.814e-003 
7.388e-003 8.256e+007 3.094e+013 1.000e+004 3.217e-003 6.817e-003 
7.390e-003 8.248e+007 3.097e+013 1.000e+004 2.504e-003 6.819e-003 
7.392e-003 8.240e+007 3.097e+013 1.000e+004 2.067e-003 6.822e-003 
7.394e-003 8.232e+007 3.098e+013 1.000e+004 3.685e-003 6.824e-003 
7.396e-003 8.223e+007 3.100e+013 1.000e+004 4.230e-003 6.827e-003 
7.397e-003 8.212e+007 3.102e+013 1.000e+004 3.784e-003 6.830e-003 
7.399e-003 8.186e+007 3.077e+013 1.000e+004 5.807e-003 6.833e-003 
7.401e-003 8.172e+007 3.069e+013 1.000e+004 4.701e-003 6.836e-003 
7.403e-003 8.164e+007 3.063e+013 1.000e+004 2.499e-003 6.838e-003 
7.405e-003 8.163e+007 3.064e+013 1.000e+004 1.054e-003 6.840e-003 
7.406e-003 8.165e+007 3.066e+013 1.000e+004 3.162e-003 6.842e-003 
7.408e-003 8.169e+007 3.068e+013 1.000e+004 1.897e-003 6.843e-003 
7.410e-003 8.174e+007 3.070e+013 1.000e+004 2.207e-003 6.845e-003 
7.412e-003 8.180e+007 3.073e+013 1.000e+004 8.935e-004 6.846e-003 
7.414e-003 8.187e+007 3.075e+013 1.000e+004 3.682e-004 6.847e-003 
7.415e-003 8.194e+007 3.077e+013 1.000e+004 2.212e-003 6.849e-003 
7.417e-003 8.202e+007 3.079e+013 1.000e+004 2.517e-003 6.850e-003 
7.419e-003 8.210e+007 3.082e+013 1.000e+004 5.608e-004 6.851e-003 
7.421e-003 8.218e+007 3.084e+013 1.000e+004 7.202e-004 6.853e-003 
7.423e-003 8.225e+007 3.086e+013 1.000e+004 2.069e-003 6.854e-003 
7.424e-003 8.232e+007 3.088e+013 1.000e+004 1.336e-003 6.855e-003 
7.426e-003 8.234e+007 3.086e+013 1.000e+004 9.858e-004 6.857e-003 
7.428e-003 8.235e+007 3.085e+013 1.000e+004 2.327e-003 6.859e-003 
7.430e-003 8.234e+007 3.076e+013 1.000e+004 2.554e-003 6.861e-003 
7.432e-003 8.234e+007 3.073e+013 1.000e+004 2.882e-003 6.862e-003 
7.434e-003 8.236e+007 3.072e+013 1.000e+004 9.310e-004 6.864e-003 
7.435e-003 8.241e+007 3.073e+013 1.000e+004 1.960e-003 6.866e-003 
7.437e-003 8.248e+007 3.074e+013 1.000e+004 1.244e-004 6.867e-003 
7.439e-003 8.257e+007 3.075e+013 1.000e+004 5.992e-004 6.868e-003 
7.441e-003 8.269e+007 3.076e+013 1.000e+004 1.378e-003 6.869e-003 
7.443e-003 8.280e+007 3.078e+013 1.000e+004 8.454e-004 6.870e-003 
7.444e-003 8.290e+007 3.079e+013 1.000e+004 2.636e-004 6.871e-003 
7.446e-003 8.300e+007 3.081e+013 1.000e+004 1.322e-003 6.872e-003 
7.448e-003 8.309e+007 3.083e+013 1.000e+004 2.045e-003 6.873e-003 
7.450e-003 8.318e+007 3.085e+013 1.000e+004 1.329e-003 6.875e-003 
7.452e-003 8.328e+007 3.087e+013 1.000e+004 7.124e-005 6.876e-003 
7.454e-003 8.337e+007 3.089e+013 1.000e+004 7.649e-004 6.877e-003 
7.455e-003 8.346e+007 3.092e+013 1.000e+004 1.613e-003 6.878e-003 
7.457e-003 8.355e+007 3.094e+013 1.000e+004 1.772e-003 6.880e-003 
7.459e-003 8.364e+007 3.096e+013 1.000e+004 1.655e-003 6.881e-003 
7.461e-003 8.372e+007 3.099e+013 1.000e+004 2.697e-003 6.882e-003 
7.463e-003 8.380e+007 3.102e+013 1.000e+004 6.138e-004 6.884e-003 
7.465e-003 8.388e+007 3.104e+013 1.000e+004 3.043e-004 6.885e-003 
7.467e-003 8.393e+007 3.105e+013 1.000e+004 3.556e-003 6.887e-003 
7.469e-003 8.398e+007 3.108e+013 1.000e+004 1.757e-004 6.888e-003 
7.470e-003 8.405e+007 3.110e+013 1.000e+004 6.907e-004 6.889e-003 
7.472e-003 8.413e+007 3.113e+013 1.000e+004 2.217e-003 6.890e-003 
7.474e-003 8.421e+007 3.115e+013 1.000e+004 1.929e-003 6.892e-003 
7.476e-003 8.427e+007 3.117e+013 1.000e+004 1.261e-003 6.893e-003 
7.478e-003 8.433e+007 3.120e+013 1.000e+004 3.692e-003 6.894e-003 
7.479e-003 8.440e+007 3.123e+013 1.000e+004 1.678e-003 6.896e-003 
7.481e-003 8.447e+007 3.125e+013 1.000e+004 2.267e-003 6.897e-003 
7.483e-003 8.453e+007 3.128e+013 1.000e+004 1.043e-003 6.898e-003 
7.485e-003 8.460e+007 3.129e+013 1.000e+004 1.245e-003 6.900e-003 
7.487e-003 8.465e+007 3.131e+013 1.000e+004 1.990e-003 6.901e-003 
7.488e-003 8.469e+007 3.133e+013 1.000e+004 3.630e-003 6.903e-003 
7.490e-003 8.471e+007 3.133e+013 1.000e+004 1.338e-003 6.904e-003 
7.492e-003 8.471e+007 3.135e+013 1.000e+004 4.004e-003 6.906e-003 
7.494e-003 8.472e+007 3.138e+013 1.000e+004 3.006e-003 6.908e-003 
7.495e-003 8.469e+007 3.132e+013 1.000e+004 3.331e-003 6.910e-003 
7.497e-003 8.470e+007 3.131e+013 1.000e+004 2.353e-003 6.912e-003 
7.499e-003 8.475e+007 3.132e+013 1.000e+004 2.640e-003 6.913e-003 
7.501e-003 8.482e+007 3.134e+013 1.000e+004 1.643e-003 6.914e-003 
7.503e-003 8.490e+007 3.135e+013 1.000e+004 1.920e-003 6.916e-003 
7.504e-003 8.498e+007 3.137e+013 1.000e+004 1.035e-003 6.917e-003 
7.506e-003 8.506e+007 3.135e+013 1.000e+004 2.126e-003 6.918e-003 
7.508e-003 8.516e+007 3.133e+013 1.000e+004 1.483e-003 6.919e-003 
7.510e-003 8.527e+007 3.131e+013 1.000e+004 1.236e-003 6.920e-003 
7.512e-003 8.536e+007 3.122e+013 1.000e+004 5.076e-004 6.921e-003 
7.514e-003 8.546e+007 3.124e+013 1.000e+004 3.015e-003 6.923e-003 
7.515e-003 8.556e+007 3.125e+013 1.000e+004 1.996e-003 6.924e-003 
7.517e-003 8.565e+007 3.127e+013 1.000e+004 2.130e-003 6.925e-003 
7.519e-003 8.574e+007 3.129e+013 1.000e+004 9.127e-004 6.927e-003 
7.521e-003 8.580e+007 3.132e+013 1.000e+004 2.780e-003 6.928e-003 
7.523e-003 8.585e+007 3.133e+013 1.000e+004 6.012e-004 6.930e-003 
7.525e-003 8.589e+007 3.135e+013 1.000e+004 1.162e-003 6.931e-003 
7.527e-003 8.589e+007 3.139e+013 1.000e+004 7.488e-006 6.933e-003 
7.529e-003 8.591e+007 3.142e+013 1.000e+004 7.660e-004 6.935e-003 
7.531e-003 8.595e+007 3.143e+013 1.000e+004 7.826e-004 6.936e-003 
7.533e-003 8.598e+007 3.146e+013 1.000e+004 2.153e-004 6.938e-003 
7.535e-003 8.603e+007 3.149e+013 1.000e+004 4.310e-004 6.940e-003 
7.537e-003 8.609e+007 3.152e+013 1.000e+004 2.990e-004 6.941e-003 
7.538e-003 8.616e+007 3.155e+013 1.000e+004 1.705e-003 6.943e-003 
7.540e-003 8.618e+007 3.156e+013 1.000e+004 6.818e-006 6.944e-003 
7.542e-003 8.624e+007 3.157e+013 1.000e+004 8.925e-004 6.946e-003 
7.544e-003 8.630e+007 3.157e+013 1.000e+004 4.905e-004 6.947e-003 
7.546e-003 8.635e+007 3.156e+013 1.000e+004 1.467e-003 6.949e-003 
7.548e-003 8.642e+007 3.157e+013 1.000e+004 1.136e-003 6.950e-003 
7.550e-003 8.651e+007 3.158e+013 1.000e+004 1.980e-003 6.951e-003 
7.552e-003 8.655e+007 3.157e+013 1.000e+004 7.277e-004 6.953e-003 
7.553e-003 8.659e+007 3.157e+013 1.000e+004 7.619e-004 6.955e-003 
7.555e-003 8.664e+007 3.159e+013 1.000e+004 1.406e-003 6.956e-003 
7.557e-003 8.671e+007 3.160e+013 1.000e+004 1.766e-003 6.958e-003 
7.559e-003 8.678e+007 3.162e+013 1.000e+004 1.051e-003 6.959e-003 
7.561e-003 8.684e+007 3.164e+013 1.000e+004 5.369e-004 6.960e-003 
7.563e-003 8.691e+007 3.166e+013 1.000e+004 1.828e-003 6.962e-003 
7.564e-003 8.700e+007 3.167e+013 1.000e+004 2.281e-004 6.963e-003 
7.566e-003 8.706e+007 3.168e+013 1.000e+004 8.153e-004 6.964e-003 
7.568e-003 8.707e+007 3.169e+013 1.000e+004 1.965e-004 6.966e-003 
7.570e-003 8.701e+007 3.162e+013 1.000e+004 5.817e-004 6.968e-003 
7.572e-003 8.691e+007 3.159e+013 1.000e+004 1.161e-003 6.971e-003 
7.573e-003 8.684e+007 3.160e+013 1.000e+004 1.645e-003 6.973e-003 
7.575e-003 8.678e+007 3.162e+013 1.000e+004 1.267e-003 6.975e-003 
7.577e-003 8.675e+007 3.165e+013 1.000e+004 1.071e-004 6.977e-003 
7.579e-003 8.672e+007 3.167e+013 1.000e+004 1.559e-003 6.979e-003 
7.581e-003 8.669e+007 3.170e+013 1.000e+004 1.356e-003 6.981e-003 
7.582e-003 8.666e+007 3.173e+013 1.000e+004 5.765e-004 6.983e-003 
7.584e-003 8.663e+007 3.175e+013 1.000e+004 3.693e-004 6.985e-003 
7.586e-003 8.659e+007 3.179e+013 1.000e+004 2.918e-004 6.987e-003 
7.588e-003 8.656e+007 3.182e+013 1.000e+004 1.243e-003 6.989e-003 
7.590e-003 8.653e+007 3.185e+013 1.000e+004 1.516e-005 6.991e-003 
7.591e-003 8.650e+007 3.188e+013 1.000e+004 1.698e-004 6.993e-003 
7.593e-003 8.645e+007 3.192e+013 1.000e+004 2.848e-004 6.996e-003 
7.595e-003 8.636e+007 3.197e+013 1.000e+004 2.015e-003 6.998e-003 
7.597e-003 8.624e+007 3.202e+013 1.000e+004 3.819e-004 7.001e-003 
7.599e-003 8.615e+007 3.207e+013 1.000e+004 5.940e-004 7.003e-003 
7.601e-003 8.604e+007 3.212e+013 1.000e+004 1.416e-003 7.006e-003 
7.602e-003 8.587e+007 3.211e+013 1.000e+004 3.218e-003 7.009e-003 
7.604e-003 8.572e+007 3.212e+013 1.000e+004 9.316e-004 7.011e-003 
7.606e-003 8.559e+007 3.215e+013 1.000e+004 5.561e-004 7.014e-003 
7.608e-003 8.546e+007 3.217e+013 1.000e+004 2.000e-003 7.017e-003 
7.610e-003 8.529e+007 3.220e+013 1.000e+004 3.514e-003 7.020e-003 
7.611e-003 8.512e+007 3.224e+013 1.000e+004 6.156e-004 7.023e-003 
7.613e-003 8.498e+007 3.229e+013 1.000e+004 4.154e-004 7.026e-003 
7.615e-003 8.486e+007 3.233e+013 1.000e+004 1.578e-003 7.028e-003 
7.617e-003 8.469e+007 3.209e+013 1.000e+004 3.043e-003 7.031e-003 
7.619e-003 8.450e+007 3.177e+013 1.000e+004 2.156e-003 7.034e-003 
7.621e-003 8.448e+007 3.164e+013 1.000e+004 4.918e-004 7.036e-003 
7.622e-003 8.446e+007 3.155e+013 1.000e+004 2.034e-003 7.038e-003 
7.624e-003 8.449e+007 3.151e+013 1.000e+004 1.736e-003 7.040e-003 
7.626e-003 8.453e+007 3.152e+013 1.000e+004 7.631e-004 7.041e-003 
7.628e-003 8.455e+007 3.154e+013 1.000e+004 2.306e-003 7.043e-003 
7.629e-003 8.455e+007 3.157e+013 1.000e+004 8.123e-004 7.045e-003 
7.631e-003 8.457e+007 3.155e+013 1.000e+004 1.627e-003 7.046e-003 
7.633e-003 8.460e+007 3.155e+013 1.000e+004 4.855e-004 7.048e-003 
7.635e-003 8.463e+007 3.157e+013 1.000e+004 1.854e-003 7.049e-003 
7.636e-003 8.467e+007 3.159e+013 1.000e+004 9.044e-004 7.051e-003 
7.638e-003 8.472e+007 3.161e+013 1.000e+004 8.099e-004 7.052e-003 
7.640e-003 8.479e+007 3.157e+013 1.000e+004 7.374e-005 7.054e-003 
7.642e-003 8.492e+007 3.154e+013 1.000e+004 8.112e-004 7.055e-003 
7.644e-003 8.506e+007 3.155e+013 1.000e+004 5.357e-004 7.055e-003 
7.645e-003 8.521e+007 3.155e+013 1.000e+004 3.855e-004 7.056e-003 
7.647e-003 8.538e+007 3.156e+013 1.000e+004 7.845e-004 7.057e-003 
7.649e-003 8.555e+007 3.157e+013 1.000e+004 1.221e-003 7.058e-003 
7.651e-003 8.573e+007 3.158e+013 1.000e+004 2.926e-004 7.058e-003 
7.653e-003 8.588e+007 3.154e+013 1.000e+004 3.830e-004 7.059e-003 
7.655e-003 8.603e+007 3.154e+013 1.000e+004 3.200e-004 7.060e-003 
7.656e-003 8.618e+007 3.153e+013 1.000e+004 5.402e-004 7.061e-003 
7.658e-003 8.634e+007 3.154e+013 1.000e+004 9.255e-004 7.061e-003 
7.660e-003 8.653e+007 3.154e+013 1.000e+004 2.425e-004 7.062e-003 
7.662e-003 8.671e+007 3.155e+013 1.000e+004 1.244e-003 7.062e-003 
7.663e-003 8.690e+007 3.156e+013 1.000e+004 8.994e-005 7.063e-003 
7.665e-003 8.707e+007 3.156e+013 1.000e+004 5.780e-004 7.063e-003 
7.667e-003 8.725e+007 3.157e+013 1.000e+004 7.189e-004 7.064e-003 
7.669e-003 8.743e+007 3.158e+013 1.000e+004 1.299e-003 7.064e-003 
7.670e-003 8.760e+007 3.159e+013 1.000e+004 3.951e-004 7.065e-003 
7.672e-003 8.778e+007 3.159e+013 1.000e+004 1.055e-003 7.065e-003 
7.674e-003 8.795e+007 3.160e+013 1.000e+004 1.056e-003 7.066e-003 
7.676e-003 8.812e+007 3.161e+013 1.000e+004 1.264e-003 7.066e-003 
7.677e-003 8.828e+007 3.161e+013 1.000e+004 3.100e-004 7.067e-003 
7.679e-003 8.844e+007 3.162e+013 1.000e+004 1.047e-003 7.067e-003 
7.681e-003 8.861e+007 3.162e+013 1.000e+004 5.143e-004 7.068e-003 
7.683e-003 8.874e+007 3.161e+013 1.000e+004 9.755e-005 7.069e-003 
7.685e-003 8.888e+007 3.161e+013 1.000e+004 9.014e-004 7.070e-003 
7.686e-003 8.900e+007 3.162e+013 1.000e+004 1.689e-003 7.071e-003 
7.688e-003 8.912e+007 3.164e+013 1.000e+004 1.048e-004 7.072e-003 
7.690e-003 8.922e+007 3.165e+013 1.000e+004 4.044e-004 7.073e-003 
7.692e-003 8.932e+007 3.167e+013 1.000e+004 1.817e-003 7.074e-003 
7.694e-003 8.941e+007 3.169e+013 1.000e+004 2.996e-003 7.076e-003 
7.696e-003 8.943e+007 3.171e+013 1.000e+004 1.677e-003 7.077e-003 
7.698e-003 8.949e+007 3.173e+013 1.000e+004 1.700e-004 7.079e-003 
7.700e-003 8.955e+007 3.174e+013 1.000e+004 5.220e-004 7.080e-003 
7.701e-003 8.963e+007 3.176e+013 1.000e+004 4.732e-004 7.082e-003 
7.703e-003 8.972e+007 3.179e+013 1.000e+004 9.971e-004 7.083e-003 
7.705e-003 8.980e+007 3.181e+013 1.000e+004 2.368e-003 7.084e-003 
7.707e-003 8.988e+007 3.183e+013 1.000e+004 7.558e-004 7.085e-003 
7.709e-003 8.997e+007 3.185e+013 1.000e+004 1.562e-004 7.086e-003 
7.710e-003 9.006e+007 3.187e+013 1.000e+004 9.751e-004 7.088e-003 
7.712e-003 9.014e+007 3.190e+013 1.000e+004 2.519e-004 7.089e-003 
7.714e-003 9.024e+007 3.192e+013 1.000e+004 1.450e-004 7.090e-003 
7.716e-003 9.031e+007 3.193e+013 1.000e+004 9.059e-004 7.091e-003 
7.717e-003 9.038e+007 3.193e+013 1.000e+004 1.058e-003 7.092e-003 
7.719e-003 9.043e+007 3.196e+013 1.000e+004 1.803e-003 7.094e-003 
7.721e-003 9.050e+007 3.198e+013 1.000e+004 1.693e-003 7.095e-003 
7.723e-003 9.058e+007 3.200e+013 1.000e+004 9.350e-004 7.096e-003 
7.724e-003 9.067e+007 3.202e+013 1.000e+004 2.517e-004 7.097e-003 
7.726e-003 9.076e+007 3.203e+013 1.000e+004 1.357e-003 7.098e-003 
7.728e-003 9.087e+007 3.205e+013 1.000e+004 9.444e-004 7.099e-003 
7.729e-003 9.097e+007 3.206e+013 1.000e+004 1.482e-003 7.100e-003 
7.731e-003 9.110e+007 3.206e+013 1.000e+004 3.671e-004 7.101e-003 
7.733e-003 9.122e+007 3.207e+013 1.000e+004 1.117e-003 7.102e-003 
7.735e-003 9.132e+007 3.206e+013 1.000e+004 2.823e-004 7.103e-003 
7.736e-003 9.142e+007 3.205e+013 1.000e+004 1.330e-003 7.104e-003 
7.738e-003 9.153e+007 3.205e+013 1.000e+004 1.311e-003 7.105e-003 
7.740e-003 9.164e+007 3.206e+013 1.000e+004 1.171e-003 7.106e-003 
7.742e-003 9.175e+007 3.207e+013 1.000e+004 1.674e-003 7.107e-003 
7.744e-003 9.184e+007 3.209e+013 1.000e+004 2.035e-003 7.109e-003 
7.745e-003 9.188e+007 3.212e+013 1.000e+004 8.211e-004 7.110e-003 
7.747e-003 9.180e+007 3.175e+013 1.000e+004 1.791e-003 7.112e-003 
7.749e-003 9.187e+007 3.169e+013 1.000e+004 1.049e-003 7.114e-003 
7.751e-003 9.196e+007 3.170e+013 1.000e+004 1.893e-003 7.115e-003 
7.753e-003 9.207e+007 3.171e+013 1.000e+004 1.808e-003 7.116e-003 
7.754e-003 9.219e+007 3.174e+013 1.000e+004 1.335e-003 7.117e-003 
7.756e-003 9.233e+007 3.176e+013 1.000e+004 3.680e-005 7.118e-003 
7.758e-003 9.247e+007 3.179e+013 1.000e+004 2.479e-003 7.119e-003 
7.760e-003 9.261e+007 3.181e+013 1.000e+004 2.344e-003 7.119e-003 
7.761e-003 9.276e+007 3.182e+013 1.000e+004 1.694e-003 7.120e-003 
7.763e-003 9.289e+007 3.184e+013 1.000e+004 1.407e-003 7.121e-003 
7.765e-003 9.302e+007 3.186e+013 1.000e+004 1.346e-003 7.122e-003 
7.767e-003 9.316e+007 3.188e+013 1.000e+004 1.211e-004 7.123e-003 
7.769e-003 9.330e+007 3.190e+013 1.000e+004 1.265e-003 7.123e-003 
7.770e-003 9.344e+007 3.188e+013 1.000e+004 5.725e-004 7.124e-003 
7.772e-003 9.355e+007 3.189e+013 1.000e+004 8.086e-004 7.125e-003 
7.774e-003 9.366e+007 3.192e+013 1.000e+004 1.411e-004 7.126e-003 
7.776e-003 9.375e+007 3.195e+013 1.000e+004 3.779e-004 7.127e-003 
7.777e-003 9.385e+007 3.198e+013 1.000e+004 1.617e-004 7.128e-003 
7.779e-003 9.392e+007 3.201e+013 1.000e+004 9.784e-004 7.130e-003 
7.781e-003 9.395e+007 3.196e+013 1.000e+004 3.803e-003 7.131e-003 
7.783e-003 9.395e+007 3.187e+013 1.000e+004 1.309e-003 7.133e-003 
7.784e-003 9.397e+007 3.187e+013 1.000e+004 1.991e-003 7.135e-003 
7.786e-003 9.397e+007 3.188e+013 1.000e+004 1.749e-003 7.136e-003 
7.788e-003 9.398e+007 3.186e+013 1.000e+004 2.759e-003 7.138e-003 
7.790e-003 9.399e+007 3.186e+013 1.000e+004 2.440e-003 7.140e-003 
7.791e-003 9.400e+007 3.186e+013 1.000e+004 2.107e-003 7.141e-003 
7.793e-003 9.403e+007 3.188e+013 1.000e+004 1.411e-003 7.143e-003 
7.795e-003 9.404e+007 3.190e+013 1.000e+004 2.708e-003 7.145e-003 
7.797e-003 9.405e+007 3.176e+013 1.000e+004 1.940e-003 7.146e-003 
7.798e-003 9.408e+007 3.173e+013 1.000e+004 1.063e-003 7.148e-003 
7.800e-003 9.412e+007 3.172e+013 1.000e+004 7.840e-004 7.149e-003 
7.802e-003 9.417e+007 3.168e+013 1.000e+004 1.985e-003 7.151e-003 
7.803e-003 9.422e+007 3.167e+013 1.000e+004 1.623e-003 7.152e-003 
7.805e-003 9.430e+007 3.167e+013 1.000e+004 6.497e-004 7.153e-003 
7.807e-003 9.439e+007 3.168e+013 1.000e+004 2.407e-004 7.154e-003 
7.809e-003 9.448e+007 3.168e+013 1.000e+004 1.224e-003 7.155e-003 
7.810e-003 9.457e+007 3.169e+013 1.000e+004 1.162e-003 7.157e-003 
7.812e-003 9.466e+007 3.170e+013 1.000e+004 1.024e-003 7.158e-003 
7.814e-003 9.473e+007 3.171e+013 1.000e+004 2.249e-003 7.159e-003 
7.816e-003 9.478e+007 3.171e+013 1.000e+004 1.858e-003 7.160e-003 
7.818e-003 9.482e+007 3.173e+013 1.000e+004 2.500e-003 7.162e-003 
7.819e-003 9.485e+007 3.174e+013 1.000e+004 1.844e-003 7.163e-003 
7.821e-003 9.480e+007 3.173e+013 1.000e+004 1.400e-003 7.166e-003 
7.823e-003 9.473e+007 3.174e+013 1.000e+004 3.218e-003 7.168e-003 
7.825e-003 9.468e+007 3.175e+013 1.000e+004 1.764e-003 7.170e-003 
7.826e-003 9.465e+007 3.176e+013 1.000e+004 1.848e-004 7.172e-003 
7.828e-003 9.464e+007 3.175e+013 1.000e+004 8.095e-004 7.174e-003 
7.830e-003 9.459e+007 3.174e+013 1.000e+004 2.810e-004 7.176e-003 
7.832e-003 9.449e+007 3.173e+013 1.000e+004 2.651e-003 7.178e-003 
7.834e-003 9.441e+007 3.173e+013 1.000e+004 4.589e-004 7.181e-003 
7.835e-003 9.437e+007 3.173e+013 1.000e+004 8.974e-004 7.183e-003 
7.837e-003 9.434e+007 3.174e+013 1.000e+004 1.491e-004 7.185e-003 
7.839e-003 9.428e+007 3.174e+013 1.000e+004 4.018e-003 7.187e-003 
7.841e-003 9.418e+007 3.175e+013 1.000e+004 2.042e-003 7.189e-003 
7.842e-003 9.408e+007 3.176e+013 1.000e+004 1.874e-003 7.192e-003 
7.844e-003 9.398e+007 3.176e+013 1.000e+004 3.194e-003 7.194e-003 
7.846e-003 9.387e+007 3.178e+013 1.000e+004 3.274e-003 7.197e-003 
7.848e-003 9.375e+007 3.178e+013 1.000e+004 9.788e-004 7.200e-003 
7.850e-003 9.363e+007 3.177e+013 1.000e+004 1.884e-003 7.202e-003 
7.851e-003 9.352e+007 3.179e+013 1.000e+004 2.383e-003 7.205e-003 
7.853e-003 9.334e+007 3.180e+013 1.000e+004 2.393e-003 7.208e-003 
7.855e-003 9.317e+007 3.183e+013 1.000e+004 7.939e-004 7.211e-003 
7.857e-003 9.301e+007 3.187e+013 1.000e+004 2.525e-003 7.214e-003 
7.858e-003 9.285e+007 3.188e+013 1.000e+004 7.589e-004 7.216e-003 
7.860e-003 9.263e+007 3.190e+013 1.000e+004 3.188e-003 7.220e-003 
7.862e-003 9.234e+007 3.188e+013 1.000e+004 3.211e-003 7.223e-003 
7.864e-003 9.205e+007 3.187e+013 1.000e+004 2.381e-003 7.227e-003 
7.865e-003 9.182e+007 3.182e+013 1.000e+004 1.168e-003 7.231e-003 
7.867e-003 9.164e+007 3.183e+013 1.000e+004 1.272e-003 7.234e-003 
7.869e-003 9.151e+007 3.185e+013 1.000e+004 6.940e-004 7.236e-003 
7.871e-003 9.141e+007 3.184e+013 1.000e+004 8.353e-004 7.239e-003 
7.873e-003 9.130e+007 3.186e+013 1.000e+004 3.875e-003 7.241e-003 
7.874e-003 9.116e+007 3.186e+013 1.000e+004 3.156e-003 7.244e-003 
7.876e-003 9.103e+007 3.189e+013 1.000e+004 2.139e-003 7.247e-003 
7.878e-003 9.093e+007 3.192e+013 1.000e+004 3.249e-003 7.249e-003 
7.880e-003 9.085e+007 3.193e+013 1.000e+004 2.649e-003 7.252e-003 
7.882e-003 9.078e+007 3.197e+013 1.000e+004 2.554e-003 7.254e-003 
7.883e-003 9.073e+007 3.199e+013 1.000e+004 9.343e-004 7.256e-003 
7.885e-003 9.071e+007 3.203e+013 1.000e+004 4.811e-004 7.258e-003 
7.887e-003 9.070e+007 3.206e+013 1.000e+004 2.066e-003 7.260e-003 
7.889e-003 9.069e+007 3.210e+013 1.000e+004 1.553e-003 7.262e-003 
7.890e-003 9.070e+007 3.213e+013 1.000e+004 4.635e-004 7.263e-003 
7.892e-003 9.074e+007 3.217e+013 1.000e+004 1.622e-003 7.265e-003 
7.894e-003 9.080e+007 3.219e+013 1.000e+004 1.316e-003 7.266e-003 
7.896e-003 9.087e+007 3.222e+013 1.000e+004 1.116e-004 7.267e-003 
7.898e-003 9.094e+007 3.224e+013 1.000e+004 3.611e-004 7.269e-003 
7.899e-003 9.101e+007 3.227e+013 1.000e+004 1.580e-003 7.270e-003 
7.901e-003 9.106e+007 3.230e+013 1.000e+004 2.086e-003 7.272e-003 
7.903e-003 9.112e+007 3.233e+013 1.000e+004 5.028e-004 7.273e-003 
7.905e-003 9.118e+007 3.236e+013 1.000e+004 1.584e-004 7.274e-003 
7.907e-003 9.123e+007 3.239e+013 1.000e+004 1.471e-003 7.276e-003 
7.908e-003 9.128e+007 3.212e+013 1.000e+004 2.489e-003 7.277e-003 
7.910e-003 9.128e+007 3.203e+013 1.000e+004 7.848e-004 7.279e-003 
7.912e-003 9.127e+007 3.203e+013 1.000e+004 1.131e-004 7.281e-003 
7.914e-003 9.126e+007 3.205e+013 1.000e+004 1.027e-003 7.283e-003 
7.915e-003 9.124e+007 3.207e+013 1.000e+004 3.209e-003 7.285e-003 
7.917e-003 9.116e+007 3.189e+013 1.000e+004 1.344e-003 7.287e-003 
7.919e-003 9.113e+007 3.184e+013 1.000e+004 8.066e-004 7.289e-003 
7.921e-003 9.113e+007 3.180e+013 1.000e+004 1.282e-003 7.291e-003 
7.923e-003 9.112e+007 3.179e+013 1.000e+004 1.243e-003 7.293e-003 
7.925e-003 9.114e+007 3.178e+013 1.000e+004 1.599e-003 7.294e-003 
7.926e-003 9.116e+007 3.176e+013 1.000e+004 1.289e-003 7.296e-003 
7.928e-003 9.116e+007 3.174e+013 1.000e+004 2.978e-004 7.298e-003 
7.930e-003 9.117e+007 3.174e+013 1.000e+004 4.070e-004 7.300e-003 
7.932e-003 9.119e+007 3.173e+013 1.000e+004 1.063e-003 7.301e-003 
7.934e-003 9.123e+007 3.175e+013 1.000e+004 3.806e-004 7.303e-003 
7.935e-003 9.129e+007 3.176e+013 1.000e+004 1.213e-003 7.304e-003 
7.937e-003 9.133e+007 3.177e+013 1.000e+004 2.430e-004 7.306e-003 
7.939e-003 9.136e+007 3.178e+013 1.000e+004 8.227e-004 7.307e-003 
7.941e-003 9.141e+007 3.181e+013 1.000e+004 8.016e-006 7.309e-003 
7.943e-003 9.146e+007 3.184e+013 1.000e+004 6.797e-004 7.310e-003 
7.944e-003 9.153e+007 3.187e+013 1.000e+004 7.804e-004 7.312e-003 
7.946e-003 9.160e+007 3.187e+013 1.000e+004 1.064e-003 7.313e-003 
7.948e-003 9.168e+007 3.189e+013 1.000e+004 2.211e-004 7.314e-003 
7.950e-003 9.173e+007 3.191e+013 1.000e+004 1.015e-004 7.316e-003 
7.952e-003 9.177e+007 3.193e+013 1.000e+004 1.839e-004 7.317e-003 
7.953e-003 9.181e+007 3.195e+013 1.000e+004 7.092e-004 7.319e-003 
7.955e-003 9.184e+007 3.193e+013 1.000e+004 5.328e-004 7.320e-003 
7.957e-003 9.186e+007 3.190e+013 1.000e+004 7.220e-004 7.322e-003 
7.959e-003 9.185e+007 3.189e+013 1.000e+004 7.065e-004 7.324e-003 
7.961e-003 9.183e+007 3.190e+013 1.000e+004 1.743e-004 7.326e-003 
7.963e-003 9.185e+007 3.192e+013 1.000e+004 2.964e-004 7.327e-003 
7.964e-003 9.189e+007 3.194e+013 1.000e+004 3.836e-004 7.329e-003 
7.966e-003 9.193e+007 3.196e+013 1.000e+004 3.101e-004 7.330e-003 
7.968e-003 9.196e+007 3.198e+013 1.000e+004 1.387e-003 7.332e-003 
7.970e-003 9.197e+007 3.198e+013 1.000e+004 3.029e-004 7.334e-003 
7.971e-003 9.197e+007 3.192e+013 1.000e+004 1.032e-003 7.336e-003 
7.973e-003 9.198e+007 3.190e+013 1.000e+004 1.014e-003 7.337e-003 
7.975e-003 9.198e+007 3.190e+013 1.000e+004 7.367e-004 7.339e-003 
7.977e-003 9.194e+007 3.191e+013 1.000e+004 1.046e-003 7.341e-003 
7.979e-003 9.181e+007 3.191e+013 1.000e+004 2.885e-003 7.344e-003 
7.980e-003 9.165e+007 3.192e+013 1.000e+004 7.599e-004 7.347e-003 
7.982e-003 9.146e+007 3.195e+013 1.000e+004 8.756e-004 7.350e-003 
7.984e-003 9.117e+007 3.166e+013 1.000e+004 1.895e-003 7.353e-003 
7.986e-003 9.101e+007 3.159e+013 1.000e+004 2.080e-003 7.356e-003 
7.987e-003 9.086e+007 3.158e+013 1.000e+004 1.196e-003 7.359e-003 
7.989e-003 9.071e+007 3.158e+013 1.000e+004 5.939e-004 7.362e-003 
7.991e-003 9.066e+007 3.158e+013 1.000e+004 2.914e-006 7.364e-003 
7.993e-003 9.065e+007 3.159e+013 1.000e+004 1.695e-004 7.366e-003 
7.994e-003 9.059e+007 3.146e+013 1.000e+004 1.064e-003 7.368e-003 
7.996e-003 9.050e+007 3.135e+013 1.000e+004 1.681e-003 7.371e-003 
7.998e-003 9.044e+007 3.135e+013 1.000e+004 1.436e-004 7.373e-003 
8.000e-003 9.040e+007 3.135e+013 1.000e+004 3.484e-004 7.375e-003 
8.002e-003 9.034e+007 3.130e+013 1.000e+004 1.957e-004 7.377e-003 
8.003e-003 9.030e+007 3.126e+013 1.000e+004 1.215e-003 7.379e-003 
8.005e-003 9.021e+007 3.115e+013 1.000e+004 7.405e-004 7.381e-003 
8.007e-003 9.013e+007 3.109e+013 1.000e+004 2.815e-005 7.384e-003 
8.009e-003 9.014e+007 3.107e+013 1.000e+004 9.166e-004 7.385e-003 
8.010e-003 9.015e+007 3.108e+013 1.000e+004 2.927e-005 7.387e-003 
8.012e-003 9.023e+007 3.108e+013 1.000e+004 2.244e-003 7.388e-003 
8.014e-003 9.033e+007 3.108e+013 1.000e+004 1.502e-003 7.389e-003 
8.016e-003 9.044e+007 3.109e+013 1.000e+004 2.230e-003 7.390e-003 
8.017e-003 9.056e+007 3.109e+013 1.000e+004 1.729e-003 7.391e-003 
8.019e-003 9.069e+007 3.110e+013 1.000e+004 1.170e-003 7.392e-003 
8.021e-003 9.084e+007 3.111e+013 1.000e+004 2.108e-003 7.393e-003 
8.023e-003 9.100e+007 3.112e+013 1.000e+004 2.008e-003 7.393e-003 
8.024e-003 9.116e+007 3.112e+013 1.000e+004 1.745e-003 7.394e-003 
8.026e-003 9.132e+007 3.110e+013 1.000e+004 1.067e-003 7.395e-003 
8.028e-003 9.146e+007 3.110e+013 1.000e+004 1.771e-003 7.395e-003 
8.030e-003 9.160e+007 3.110e+013 1.000e+004 2.153e-003 7.396e-003 
8.031e-003 9.173e+007 3.111e+013 1.000e+004 9.934e-004 7.397e-003 
8.033e-003 9.184e+007 3.112e+013 1.000e+004 6.291e-004 7.398e-003 
8.035e-003 9.198e+007 3.113e+013 1.000e+004 1.782e-003 7.399e-003 
8.037e-003 9.212e+007 3.114e+013 1.000e+004 2.659e-003 7.400e-003 
8.038e-003 9.228e+007 3.114e+013 1.000e+004 1.714e-003 7.400e-003 
8.040e-003 9.242e+007 3.115e+013 1.000e+004 1.151e-003 7.401e-003 
8.042e-003 9.256e+007 3.116e+013 1.000e+004 2.208e-003 7.402e-003 
8.044e-003 9.271e+007 3.116e+013 1.000e+004 2.600e-003 7.403e-003 
8.046e-003 9.286e+007 3.117e+013 1.000e+004 1.355e-003 7.403e-003 
8.047e-003 9.302e+007 3.118e+013 1.000e+004 3.594e-004 7.404e-003 
8.049e-003 9.318e+007 3.119e+013 1.000e+004 3.192e-003 7.405e-003 
8.051e-003 9.336e+007 3.120e+013 1.000e+004 3.280e-003 7.405e-003 
8.053e-003 9.354e+007 3.121e+013 1.000e+004 1.906e-003 7.406e-003 
8.054e-003 9.373e+007 3.122e+013 1.000e+004 9.249e-004 7.406e-003 
8.056e-003 9.392e+007 3.123e+013 1.000e+004 3.272e-003 7.407e-003 
8.058e-003 9.411e+007 3.125e+013 1.000e+004 3.516e-003 7.407e-003 
8.060e-003 9.431e+007 3.126e+013 1.000e+004 2.070e-003 7.408e-003 
8.061e-003 9.450e+007 3.127e+013 1.000e+004 1.485e-003 7.408e-003 
8.063e-003 9.470e+007 3.128e+013 1.000e+004 3.334e-003 7.408e-003 
8.065e-003 9.489e+007 3.129e+013 1.000e+004 3.495e-003 7.409e-003 
8.067e-003 9.508e+007 3.131e+013 1.000e+004 1.914e-003 7.409e-003 
8.069e-003 9.526e+007 3.131e+013 1.000e+004 1.490e-003 7.410e-003 
8.070e-003 9.544e+007 3.133e+013 1.000e+004 2.444e-003 7.410e-003 
8.072e-003 9.562e+007 3.134e+013 1.000e+004 5.316e-004 7.411e-003 
8.074e-003 9.579e+007 3.134e+013 1.000e+004 2.515e-003 7.411e-003 
8.076e-003 9.597e+007 3.136e+013 1.000e+004 1.387e-003 7.412e-003 
8.077e-003 9.614e+007 3.134e+013 1.000e+004 1.699e-003 7.413e-003 
8.079e-003 9.626e+007 3.132e+013 1.000e+004 3.057e-004 7.414e-003 
8.081e-003 9.636e+007 3.132e+013 1.000e+004 1.697e-003 7.415e-003 
8.083e-003 9.643e+007 3.132e+013 1.000e+004 1.106e-003 7.416e-003 
8.084e-003 9.652e+007 3.133e+013 1.000e+004 1.050e-003 7.417e-003 
8.086e-003 9.661e+007 3.135e+013 1.000e+004 9.207e-005 7.418e-003 
8.088e-003 9.670e+007 3.137e+013 1.000e+004 2.018e-003 7.419e-003 
8.090e-003 9.680e+007 3.139e+013 1.000e+004 1.223e-003 7.420e-003 
8.092e-003 9.689e+007 3.140e+013 1.000e+004 2.059e-003 7.422e-003 
8.093e-003 9.698e+007 3.142e+013 1.000e+004 4.111e-004 7.423e-003 
8.095e-003 9.706e+007 3.145e+013 1.000e+004 1.810e-003 7.424e-003 
8.097e-003 9.714e+007 3.147e+013 1.000e+004 9.302e-004 7.425e-003 
8.099e-003 9.723e+007 3.149e+013 1.000e+004 1.369e-003 7.426e-003 
8.100e-003 9.733e+007 3.151e+013 1.000e+004 9.866e-004 7.427e-003 
8.102e-003 9.742e+007 3.153e+013 1.000e+004 2.705e-004 7.429e-003 
8.104e-003 9.751e+007 3.155e+013 1.000e+004 6.735e-004 7.430e-003 
8.106e-003 9.761e+007 3.157e+013 1.000e+004 1.867e-003 7.431e-003 
8.108e-003 9.770e+007 3.159e+013 1.000e+004 1.098e-003 7.432e-003 
8.109e-003 9.779e+007 3.161e+013 1.000e+004 7.774e-004 7.433e-003 
8.111e-003 9.788e+007 3.163e+013 1.000e+004 1.433e-003 7.434e-003 
8.113e-003 9.797e+007 3.165e+013 1.000e+004 1.710e-003 7.436e-003 
8.115e-003 9.805e+007 3.168e+013 1.000e+004 1.182e-003 7.437e-003 
8.117e-003 9.812e+007 3.170e+013 1.000e+004 6.899e-004 7.438e-003 
8.118e-003 9.820e+007 3.173e+013 1.000e+004 1.518e-003 7.439e-003 
8.120e-003 9.825e+007 3.175e+013 1.000e+004 1.299e-003 7.441e-003 
8.122e-003 9.828e+007 3.177e+013 1.000e+004 3.921e-004 7.442e-003 
8.124e-003 9.832e+007 3.180e+013 1.000e+004 1.076e-003 7.444e-003 
8.126e-003 9.834e+007 3.185e+013 1.000e+004 1.208e-003 7.445e-003 
8.127e-003 9.838e+007 3.187e+013 1.000e+004 2.365e-003 7.447e-003 
8.129e-003 9.844e+007 3.190e+013 1.000e+004 7.638e-004 7.448e-003 
8.131e-003 9.850e+007 3.193e+013 1.000e+004 2.436e-004 7.450e-003 
8.133e-003 9.855e+007 3.196e+013 1.000e+004 9.489e-004 7.451e-003 
8.134e-003 9.862e+007 3.199e+013 1.000e+004 2.058e-003 7.453e-003 
8.136e-003 9.869e+007 3.202e+013 1.000e+004 2.234e-004 7.454e-003 
8.138e-003 9.876e+007 3.205e+013 1.000e+004 3.823e-004 7.455e-003 
8.140e-003 9.883e+007 3.207e+013 1.000e+004 2.280e-003 7.457e-003 
8.142e-003 9.893e+007 3.210e+013 1.000e+004 2.899e-003 7.458e-003 
8.144e-003 9.904e+007 3.212e+013 1.000e+004 1.433e-003 7.459e-003 
8.145e-003 9.915e+007 3.214e+013 1.000e+004 3.746e-005 7.460e-003 
8.147e-003 9.927e+007 3.215e+013 1.000e+004 2.491e-003 7.461e-003 
8.149e-003 9.939e+007 3.216e+013 1.000e+004 2.659e-003 7.462e-003 
8.151e-003 9.950e+007 3.217e+013 1.000e+004 2.798e-005 7.463e-003 
8.153e-003 9.962e+007 3.216e+013 1.000e+004 1.158e-003 7.464e-003 
8.154e-003 9.976e+007 3.216e+013 1.000e+004 2.004e-003 7.465e-003 
8.156e-003 9.985e+007 3.205e+013 1.000e+004 1.821e-006 7.466e-003 
8.158e-003 9.995e+007 3.203e+013 1.000e+004 1.846e-003 7.467e-003 
8.160e-003 1.001e+008 3.203e+013 1.000e+004 7.302e-004 7.468e-003 
8.162e-003 1.002e+008 3.203e+013 1.000e+004 1.748e-003 7.469e-003 
8.164e-003 1.002e+008 3.205e+013 1.000e+004 8.166e-004 7.470e-003 
8.165e-003 1.003e+008 3.207e+013 1.000e+004 1.494e-003 7.472e-003 
8.167e-003 1.004e+008 3.208e+013 1.000e+004 5.474e-004 7.473e-003 
8.169e-003 1.004e+008 3.207e+013 1.000e+004 1.528e-003 7.475e-003 
8.171e-003 1.005e+008 3.209e+013 1.000e+004 2.355e-004 7.476e-003 
8.173e-003 1.006e+008 3.210e+013 1.000e+004 1.561e-003 7.477e-003 
8.174e-003 1.007e+008 3.213e+013 1.000e+004 1.287e-003 7.478e-003 
8.176e-003 1.008e+008 3.215e+013 1.000e+004 1.295e-003 7.479e-003 
8.178e-003 1.008e+008 3.217e+013 1.000e+004 1.186e-003 7.481e-003 
8.180e-003 1.009e+008 3.219e+013 1.000e+004 1.657e-003 7.482e-003 
8.182e-003 1.009e+008 3.221e+013 1.000e+004 6.858e-004 7.484e-003 
8.184e-003 1.010e+008 3.224e+013 1.000e+004 9.169e-004 7.485e-003 
8.185e-003 1.010e+008 3.227e+013 1.000e+004 1.399e-004 7.487e-003 
8.187e-003 1.009e+008 3.221e+013 1.000e+004 2.057e-003 7.489e-003 
8.189e-003 1.008e+008 3.223e+013 1.000e+004 1.686e-003 7.492e-003 
8.191e-003 1.007e+008 3.227e+013 1.000e+004 8.762e-004 7.495e-003 
8.193e-003 1.005e+008 3.221e+013 1.000e+004 1.435e-003 7.498e-003 
8.195e-003 1.004e+008 3.223e+013 1.000e+004 1.455e-003 7.500e-003 
8.196e-003 1.004e+008 3.226e+013 1.000e+004 9.283e-004 7.502e-003 
8.198e-003 1.003e+008 3.226e+013 1.000e+004 1.200e-003 7.505e-003 
8.200e-003 1.001e+008 3.228e+013 1.000e+004 2.523e-003 7.508e-003 
8.202e-003 9.992e+007 3.231e+013 1.000e+004 2.770e-003 7.511e-003 
8.204e-003 9.975e+007 3.234e+013 1.000e+004 1.601e-003 7.514e-003 
8.206e-003 9.958e+007 3.238e+013 1.000e+004 1.182e-003 7.517e-003 
8.207e-003 9.941e+007 3.242e+013 1.000e+004 2.273e-003 7.520e-003 
8.209e-003 9.923e+007 3.246e+013 1.000e+004 2.994e-003 7.523e-003 
8.211e-003 9.905e+007 3.250e+013 1.000e+004 9.009e-004 7.526e-003 
8.213e-003 9.891e+007 3.254e+013 1.000e+004 5.129e-004 7.529e-003 
8.215e-003 9.883e+007 3.257e+013 1.000e+004 1.495e-003 7.531e-003 
8.217e-003 9.874e+007 3.261e+013 1.000e+004 2.318e-003 7.534e-003 
8.218e-003 9.862e+007 3.266e+013 1.000e+004 5.588e-004 7.537e-003 
8.220e-003 9.845e+007 3.271e+013 1.000e+004 8.020e-004 7.540e-003 
8.222e-003 9.822e+007 3.262e+013 1.000e+004 3.287e-003 7.543e-003 
8.224e-003 9.798e+007 3.258e+013 1.000e+004 4.025e-003 7.547e-003 
8.226e-003 9.773e+007 3.259e+013 1.000e+004 2.114e-003 7.550e-003 
8.228e-003 9.746e+007 3.256e+013 1.000e+004 1.878e-003 7.554e-003 
8.229e-003 9.714e+007 3.248e+013 1.000e+004 3.673e-003 7.558e-003 
8.231e-003 9.683e+007 3.243e+013 1.000e+004 3.747e-003 7.562e-003 
8.233e-003 9.659e+007 3.244e+013 1.000e+004 2.540e-003 7.565e-003 
8.235e-003 9.637e+007 3.245e+013 1.000e+004 3.931e-003 7.569e-003 
8.237e-003 9.616e+007 3.243e+013 1.000e+004 2.228e-003 7.572e-003 
8.239e-003 9.603e+007 3.244e+013 1.000e+004 1.806e-003 7.575e-003 
8.241e-003 9.588e+007 3.231e+013 1.000e+004 1.179e-003 7.578e-003 
8.242e-003 9.568e+007 3.232e+013 1.000e+004 3.600e-003 7.581e-003 
8.244e-003 9.548e+007 3.234e+013 1.000e+004 2.671e-003 7.584e-003 
8.246e-003 9.527e+007 3.236e+013 1.000e+004 2.272e-003 7.587e-003 
8.248e-003 9.504e+007 3.240e+013 1.000e+004 1.275e-003 7.591e-003 
8.250e-003 9.474e+007 3.210e+013 1.000e+004 3.628e-003 7.595e-003 
8.252e-003 9.449e+007 3.207e+013 1.000e+004 2.327e-003 7.598e-003 
8.253e-003 9.421e+007 3.203e+013 1.000e+004 3.172e-003 7.602e-003 
8.255e-003 9.400e+007 3.203e+013 1.000e+004 8.349e-004 7.605e-003 
8.257e-003 9.385e+007 3.199e+013 1.000e+004 2.376e-003 7.608e-003 
8.259e-003 9.373e+007 3.200e+013 1.000e+004 2.937e-004 7.611e-003 
8.261e-003 9.367e+007 3.200e+013 1.000e+004 3.454e-004 7.613e-003 
8.263e-003 9.364e+007 3.193e+013 1.000e+004 4.708e-004 7.615e-003 
8.264e-003 9.360e+007 3.193e+013 1.000e+004 1.492e-004 7.617e-003 
8.266e-003 9.359e+007 3.195e+013 1.000e+004 7.892e-004 7.619e-003 
8.268e-003 9.360e+007 3.197e+013 1.000e+004 8.238e-005 7.621e-003 
8.270e-003 9.362e+007 3.199e+013 1.000e+004 3.679e-004 7.623e-003 
8.272e-003 9.364e+007 3.201e+013 1.000e+004 1.052e-003 7.624e-003 
8.274e-003 9.366e+007 3.201e+013 1.000e+004 6.023e-004 7.626e-003 
8.276e-003 9.366e+007 3.203e+013 1.000e+004 5.006e-004 7.628e-003 
8.277e-003 9.364e+007 3.206e+013 1.000e+004 8.665e-004 7.630e-003 
8.279e-003 9.363e+007 3.207e+013 1.000e+004 7.058e-004 7.632e-003 
8.281e-003 9.365e+007 3.210e+013 1.000e+004 1.312e-003 7.633e-003 
8.283e-003 9.367e+007 3.212e+013 1.000e+004 1.068e-003 7.635e-003 
8.284e-003 9.370e+007 3.215e+013 1.000e+004 6.655e-004 7.636e-003 
8.286e-003 9.374e+007 3.217e+013 1.000e+004 9.682e-005 7.638e-003 
8.288e-003 9.377e+007 3.220e+013 1.000e+004 8.448e-004 7.639e-003 
8.290e-003 9.380e+007 3.221e+013 1.000e+004 9.264e-004 7.641e-003 
8.291e-003 9.382e+007 3.224e+013 1.000e+004 1.041e-003 7.643e-003 
8.293e-003 9.386e+007 3.226e+013 1.000e+004 9.524e-005 7.644e-003 
8.295e-003 9.390e+007 3.227e+013 1.000e+004 9.114e-004 7.646e-003 
8.297e-003 9.396e+007 3.230e+013 1.000e+004 7.438e-004 7.647e-003 
8.299e-003 9.404e+007 3.232e+013 1.000e+004 1.618e-003 7.648e-003 
8.301e-003 9.413e+007 3.234e+013 1.000e+004 1.347e-004 7.650e-003 
8.302e-003 9.423e+007 3.236e+013 1.000e+004 4.844e-004 7.651e-003 
8.304e-003 9.431e+007 3.237e+013 1.000e+004 3.897e-004 7.652e-003 
8.306e-003 9.441e+007 3.235e+013 1.000e+004 5.621e-004 7.653e-003 
8.308e-003 9.452e+007 3.236e+013 1.000e+004 9.159e-004 7.654e-003 
8.309e-003 9.463e+007 3.236e+013 1.000e+004 7.273e-004 7.655e-003 
8.311e-003 9.471e+007 3.232e+013 1.000e+004 5.388e-004 7.656e-003 
8.313e-003 9.476e+007 3.218e+013 1.000e+004 6.456e-004 7.658e-003 
8.315e-003 9.482e+007 3.217e+013 1.000e+004 5.260e-005 7.659e-003 
8.317e-003 9.484e+007 3.201e+013 1.000e+004 1.301e-003 7.661e-003 
8.318e-003 9.492e+007 3.200e+013 1.000e+004 3.676e-004 7.662e-003 
8.320e-003 9.500e+007 3.202e+013 1.000e+004 2.044e-003 7.663e-003 
8.322e-003 9.507e+007 3.204e+013 1.000e+004 9.005e-004 7.665e-003 
8.324e-003 9.511e+007 3.205e+013 1.000e+004 2.921e-004 7.666e-003 
8.326e-003 9.512e+007 3.207e+013 1.000e+004 6.591e-004 7.668e-003 
8.328e-003 9.513e+007 3.195e+013 1.000e+004 1.558e-003 7.670e-003 
8.330e-003 9.515e+007 3.192e+013 1.000e+004 5.925e-004 7.672e-003 
8.331e-003 9.513e+007 3.188e+013 1.000e+004 8.973e-004 7.674e-003 
8.333e-003 9.500e+007 3.188e+013 1.000e+004 7.184e-004 7.676e-003 
8.335e-003 9.493e+007 3.189e+013 1.000e+004 1.482e-003 7.679e-003 
8.337e-003 9.494e+007 3.190e+013 1.000e+004 1.572e-003 7.681e-003 
8.339e-003 9.500e+007 3.190e+013 1.000e+004 3.456e-004 7.682e-003 
8.341e-003 9.507e+007 3.190e+013 1.000e+004 1.893e-003 7.683e-003 
8.343e-003 9.515e+007 3.190e+013 1.000e+004 1.349e-003 7.685e-003 
8.344e-003 9.522e+007 3.191e+013 1.000e+004 7.643e-004 7.686e-003 
8.346e-003 9.530e+007 3.192e+013 1.000e+004 1.338e-003 7.687e-003 
8.348e-003 9.538e+007 3.193e+013 1.000e+004 1.834e-003 7.689e-003 
8.350e-003 9.549e+007 3.194e+013 1.000e+004 1.635e-003 7.690e-003 
8.352e-003 9.560e+007 3.192e+013 1.000e+004 6.399e-004 7.691e-003 
8.354e-003 9.568e+007 3.190e+013 1.000e+004 1.836e-003 7.692e-003 
8.355e-003 9.580e+007 3.190e+013 1.000e+004 2.755e-003 7.693e-003 
8.357e-003 9.594e+007 3.191e+013 1.000e+004 1.050e-003 7.694e-003 
8.359e-003 9.610e+007 3.191e+013 1.000e+004 1.142e-003 7.694e-003 
8.361e-003 9.627e+007 3.192e+013 1.000e+004 6.341e-004 7.695e-003 
8.363e-003 9.645e+007 3.191e+013 1.000e+004 2.825e-003 7.696e-003 
8.364e-003 9.664e+007 3.191e+013 1.000e+004 5.833e-004 7.696e-003 
8.366e-003 9.684e+007 3.190e+013 1.000e+004 3.311e-004 7.697e-003 
8.368e-003 9.704e+007 3.190e+013 1.000e+004 1.440e-003 7.697e-003 
8.370e-003 9.724e+007 3.189e+013 1.000e+004 2.215e-003 7.697e-003 
8.372e-003 9.744e+007 3.189e+013 1.000e+004 5.050e-004 7.698e-003 
8.373e-003 9.764e+007 3.189e+013 1.000e+004 1.384e-004 7.698e-003 
8.375e-003 9.783e+007 3.188e+013 1.000e+004 2.248e-003 7.699e-003 
8.377e-003 9.803e+007 3.188e+013 1.000e+004 4.893e-004 7.699e-003 
8.379e-003 9.824e+007 3.188e+013 1.000e+004 1.691e-003 7.700e-003 
8.381e-003 9.846e+007 3.189e+013 1.000e+004 8.411e-004 7.700e-003 
8.383e-003 9.868e+007 3.190e+013 1.000e+004 3.158e-003 7.700e-003 
8.385e-003 9.891e+007 3.191e+013 1.000e+004 3.194e-004 7.701e-003 
8.386e-003 9.912e+007 3.192e+013 1.000e+004 2.234e-004 7.701e-003 
8.388e-003 9.935e+007 3.191e+013 1.000e+004 9.844e-004 7.701e-003 
8.390e-003 9.957e+007 3.189e+013 1.000e+004 1.458e-003 7.702e-003 
8.392e-003 9.978e+007 3.189e+013 1.000e+004 6.538e-004 7.702e-003 
8.394e-003 9.998e+007 3.187e+013 1.000e+004 1.304e-003 7.703e-003 
8.396e-003 1.002e+008 3.188e+013 1.000e+004 2.241e-003 7.703e-003 
8.398e-003 1.004e+008 3.189e+013 1.000e+004 3.551e-003 7.704e-003 
8.399e-003 1.006e+008 3.190e+013 1.000e+004 1.747e-003 7.704e-003 
8.401e-003 1.008e+008 3.192e+013 1.000e+004 1.684e-003 7.705e-003 
8.403e-003 1.010e+008 3.192e+013 1.000e+004 5.320e-004 7.705e-003 
8.405e-003 1.012e+008 3.193e+013 1.000e+004 4.512e-004 7.706e-003 
8.407e-003 1.014e+008 3.194e+013 1.000e+004 2.544e-004 7.706e-003 
8.409e-003 1.015e+008 3.195e+013 1.000e+004 1.301e-003 7.707e-003 
8.411e-003 1.017e+008 3.195e+013 1.000e+004 7.500e-004 7.707e-003 
8.413e-003 1.019e+008 3.197e+013 1.000e+004 5.511e-004 7.708e-003 
8.414e-003 1.020e+008 3.199e+013 1.000e+004 1.523e-003 7.709e-003 
8.416e-003 1.022e+008 3.200e+013 1.000e+004 9.652e-004 7.709e-003 
8.418e-003 1.024e+008 3.203e+013 1.000e+004 5.705e-004 7.710e-003 
8.420e-003 1.025e+008 3.201e+013 1.000e+004 3.019e-004 7.711e-003 
8.421e-003 1.026e+008 3.202e+013 1.000e+004 3.644e-004 7.712e-003 
8.423e-003 1.027e+008 3.203e+013 1.000e+004 1.680e-003 7.713e-003 
8.425e-003 1.028e+008 3.205e+013 1.000e+004 3.157e-004 7.714e-003 
8.427e-003 1.029e+008 3.208e+013 1.000e+004 1.953e-005 7.715e-003 
8.429e-003 1.030e+008 3.210e+013 1.000e+004 1.595e-003 7.717e-003 
8.431e-003 1.031e+008 3.213e+013 1.000e+004 2.047e-004 7.718e-003 
8.432e-003 1.032e+008 3.216e+013 1.000e+004 3.648e-006 7.719e-003 
8.434e-003 1.033e+008 3.219e+013 1.000e+004 1.264e-003 7.720e-003 
8.436e-003 1.034e+008 3.222e+013 1.000e+004 6.689e-004 7.721e-003 
8.438e-003 1.035e+008 3.225e+013 1.000e+004 5.959e-004 7.722e-003 
8.440e-003 1.036e+008 3.228e+013 1.000e+004 1.291e-003 7.723e-003 
8.442e-003 1.037e+008 3.231e+013 1.000e+004 1.129e-003 7.725e-003 
8.443e-003 1.038e+008 3.235e+013 1.000e+004 7.207e-004 7.726e-003 
8.445e-003 1.039e+008 3.238e+013 1.000e+004 1.183e-003 7.727e-003 
8.447e-003 1.040e+008 3.241e+013 1.000e+004 5.463e-004 7.728e-003 
8.449e-003 1.041e+008 3.244e+013 1.000e+004 1.155e-003 7.729e-003 
8.451e-003 1.042e+008 3.248e+013 1.000e+004 1.279e-003 7.731e-003 
8.453e-003 1.043e+008 3.251e+013 1.000e+004 6.632e-004 7.732e-003 
8.455e-003 1.044e+008 3.255e+013 1.000e+004 6.416e-004 7.733e-003 
8.456e-003 1.044e+008 3.258e+013 1.000e+004 1.491e-003 7.734e-003 
8.458e-003 1.045e+008 3.260e+013 1.000e+004 1.659e-003 7.735e-003 
8.460e-003 1.045e+008 3.257e+013 1.000e+004 3.260e-003 7.737e-003 
8.462e-003 1.045e+008 3.260e+013 1.000e+004 1.851e-003 7.740e-003 
8.464e-003 1.045e+008 3.263e+013 1.000e+004 1.727e-003 7.741e-003 
8.466e-003 1.045e+008 3.266e+013 1.000e+004 2.665e-003 7.743e-003 
8.468e-003 1.045e+008 3.270e+013 1.000e+004 2.735e-003 7.745e-003 
8.469e-003 1.045e+008 3.273e+013 1.000e+004 1.158e-003 7.747e-003 
8.471e-003 1.045e+008 3.277e+013 1.000e+004 1.610e-003 7.749e-003 
8.473e-003 1.045e+008 3.280e+013 1.000e+004 3.865e-004 7.751e-003 
8.475e-003 1.045e+008 3.281e+013 1.000e+004 2.395e-003 7.753e-003 
8.477e-003 1.044e+008 3.283e+013 1.000e+004 7.055e-005 7.755e-003 
8.479e-003 1.044e+008 3.286e+013 1.000e+004 3.076e-003 7.757e-003 
8.481e-003 1.044e+008 3.290e+013 1.000e+004 2.258e-003 7.759e-003 
8.483e-003 1.043e+008 3.292e+013 1.000e+004 2.552e-003 7.762e-003 
8.485e-003 1.042e+008 3.296e+013 1.000e+004 2.422e-003 7.764e-003 
8.486e-003 1.040e+008 3.292e+013 1.000e+004 5.384e-003 7.767e-003 
8.488e-003 1.038e+008 3.285e+013 1.000e+004 2.563e-003 7.770e-003 
8.490e-003 1.037e+008 3.285e+013 1.000e+004 1.246e-003 7.773e-003 
8.492e-003 1.036e+008 3.286e+013 1.000e+004 7.498e-004 7.776e-003 
8.494e-003 1.035e+008 3.289e+013 1.000e+004 2.346e-003 7.778e-003 
8.496e-003 1.035e+008 3.289e+013 1.000e+004 1.181e-004 7.780e-003 
8.498e-003 1.034e+008 3.293e+013 1.000e+004 1.135e-003 7.783e-003 
8.500e-003 1.033e+008 3.296e+013 1.000e+004 1.472e-004 7.785e-003 
8.502e-003 1.033e+008 3.299e+013 1.000e+004 1.721e-003 7.787e-003 
8.503e-003 1.033e+008 3.302e+013 1.000e+004 1.686e-004 7.789e-003 
8.505e-003 1.033e+008 3.305e+013 1.000e+004 6.792e-004 7.791e-003 
8.507e-003 1.033e+008 3.308e+013 1.000e+004 5.430e-004 7.793e-003 
8.509e-003 1.033e+008 3.312e+013 1.000e+004 1.416e-003 7.795e-003 
8.511e-003 1.033e+008 3.316e+013 1.000e+004 1.283e-003 7.797e-003 
8.513e-003 1.033e+008 3.319e+013 1.000e+004 6.912e-004 7.798e-003 
8.515e-003 1.033e+008 3.323e+013 1.000e+004 9.010e-004 7.800e-003 
8.517e-003 1.033e+008 3.327e+013 1.000e+004 4.096e-004 7.802e-003 
8.518e-003 1.033e+008 3.330e+013 1.000e+004 2.063e-003 7.804e-003 
8.520e-003 1.033e+008 3.328e+013 1.000e+004 6.388e-005 7.806e-003 
8.522e-003 1.032e+008 3.327e+013 1.000e+004 4.314e-004 7.808e-003 
8.524e-003 1.032e+008 3.328e+013 1.000e+004 1.043e-003 7.810e-003 
8.526e-003 1.032e+008 3.330e+013 1.000e+004 2.050e-003 7.812e-003 
8.528e-003 1.031e+008 3.331e+013 1.000e+004 5.448e-004 7.815e-003 
8.529e-003 1.030e+008 3.335e+013 1.000e+004 5.958e-004 7.817e-003 
8.531e-003 1.029e+008 3.340e+013 1.000e+004 1.558e-003 7.820e-003 
8.533e-003 1.028e+008 3.345e+013 1.000e+004 2.792e-003 7.822e-003 
8.535e-003 1.027e+008 3.349e+013 1.000e+004 8.585e-005 7.825e-003 
8.537e-003 1.027e+008 3.354e+013 1.000e+004 3.031e-003 7.827e-003 
8.539e-003 1.026e+008 3.359e+013 1.000e+004 1.240e-003 7.829e-003 
8.540e-003 1.025e+008 3.362e+013 1.000e+004 2.148e-003 7.832e-003 
8.542e-003 1.024e+008 3.366e+013 1.000e+004 8.905e-004 7.834e-003 
8.544e-003 1.023e+008 3.371e+013 1.000e+004 3.077e-003 7.836e-003 
8.545e-003 1.023e+008 3.373e+013 1.000e+004 2.086e-003 7.838e-003 
8.547e-003 1.022e+008 3.377e+013 1.000e+004 1.517e-003 7.840e-003 
8.549e-003 1.022e+008 3.379e+013 1.000e+004 1.296e-004 7.842e-003 
8.551e-003 1.022e+008 3.382e+013 1.000e+004 1.832e-003 7.844e-003 
8.552e-003 1.022e+008 3.386e+013 1.000e+004 1.320e-003 7.846e-003 
8.554e-003 1.022e+008 3.390e+013 1.000e+004 1.213e-003 7.848e-003 
8.556e-003 1.022e+008 3.397e+013 1.000e+004 1.774e-003 7.849e-003 
8.558e-003 1.020e+008 3.387e+013 1.000e+004 2.949e-003 7.852e-003 
8.559e-003 1.019e+008 3.390e+013 1.000e+004 2.771e-003 7.855e-003 
8.561e-003 1.018e+008 3.395e+013 1.000e+004 1.509e-003 7.857e-003 
8.563e-003 1.017e+008 3.397e+013 1.000e+004 6.495e-004 7.860e-003 
8.565e-003 1.015e+008 3.395e+013 1.000e+004 2.326e-003 7.863e-003 
8.566e-003 1.014e+008 3.401e+013 1.000e+004 9.127e-004 7.865e-003 
8.568e-003 1.014e+008 3.407e+013 1.000e+004 3.744e-004 7.867e-003 
8.570e-003 1.014e+008 3.412e+013 1.000e+004 9.021e-004 7.869e-003 
8.572e-003 1.013e+008 3.417e+013 1.000e+004 1.356e-003 7.871e-003 
8.573e-003 1.013e+008 3.423e+013 1.000e+004 1.813e-003 7.873e-003 
8.575e-003 1.013e+008 3.429e+013 1.000e+004 1.958e-004 7.875e-003 
8.577e-003 1.013e+008 3.431e+013 1.000e+004 6.559e-004 7.877e-003 
8.579e-003 1.012e+008 3.431e+013 1.000e+004 1.381e-003 7.879e-003 
8.580e-003 1.012e+008 3.434e+013 1.000e+004 1.927e-003 7.881e-003 
8.582e-003 1.012e+008 3.438e+013 1.000e+004 6.443e-004 7.883e-003 
8.584e-003 1.012e+008 3.443e+013 1.000e+004 1.716e-003 7.885e-003 
8.586e-003 1.012e+008 3.447e+013 1.000e+004 6.776e-004 7.886e-003 
8.588e-003 1.012e+008 3.451e+013 1.000e+004 1.415e-003 7.888e-003 
8.589e-003 1.012e+008 3.455e+013 1.000e+004 4.801e-004 7.889e-003 
8.591e-003 1.012e+008 3.459e+013 1.000e+004 5.795e-005 7.891e-003 
8.593e-003 1.011e+008 3.460e+013 1.000e+004 2.435e-003 7.894e-003 
8.595e-003 1.011e+008 3.464e+013 1.000e+004 2.299e-003 7.896e-003 
8.597e-003 1.010e+008 3.468e+013 1.000e+004 7.808e-004 7.898e-003 
8.598e-003 1.010e+008 3.469e+013 1.000e+004 1.168e-003 7.900e-003 
8.600e-003 1.011e+008 3.471e+013 1.000e+004 1.047e-003 7.901e-003 
8.602e-003 1.011e+008 3.474e+013 1.000e+004 7.861e-004 7.903e-003 
8.604e-003 1.012e+008 3.476e+013 1.000e+004 2.978e-004 7.904e-003 
8.606e-003 1.013e+008 3.479e+013 1.000e+004 7.602e-004 7.905e-003 
8.607e-003 1.013e+008 3.483e+013 1.000e+004 1.328e-003 7.907e-003 
8.609e-003 1.014e+008 3.481e+013 1.000e+004 1.626e-003 7.908e-003 
8.611e-003 1.015e+008 3.484e+013 1.000e+004 5.301e-004 7.909e-003 
8.613e-003 1.015e+008 3.486e+013 1.000e+004 2.707e-003 7.911e-003 
8.614e-003 1.015e+008 3.489e+013 1.000e+004 1.020e-003 7.912e-003 
8.616e-003 1.016e+008 3.491e+013 1.000e+004 2.769e-003 7.914e-003 
8.618e-003 1.016e+008 3.493e+013 1.000e+004 1.136e-003 7.916e-003 
8.620e-003 1.016e+008 3.497e+013 1.000e+004 2.584e-003 7.918e-003 
8.622e-003 1.015e+008 3.499e+013 1.000e+004 1.812e-003 7.920e-003 
8.624e-003 1.015e+008 3.502e+013 1.000e+004 2.498e-003 7.922e-003 
8.625e-003 1.014e+008 3.507e+013 1.000e+004 1.594e-003 7.924e-003 
8.627e-003 1.013e+008 3.510e+013 1.000e+004 3.743e-003 7.927e-003 
8.629e-003 1.012e+008 3.516e+013 1.000e+004 2.458e-003 7.929e-003 
8.631e-003 1.011e+008 3.519e+013 1.000e+004 2.697e-003 7.932e-003 
8.633e-003 1.011e+008 3.524e+013 1.000e+004 1.545e-003 7.934e-003 
8.635e-003 1.010e+008 3.526e+013 1.000e+004 3.435e-003 7.936e-003 
8.637e-003 1.009e+008 3.526e+013 1.000e+004 2.759e-003 7.939e-003 
8.638e-003 1.008e+008 3.530e+013 1.000e+004 2.302e-003 7.941e-003 
8.640e-003 1.008e+008 3.532e+013 1.000e+004 1.257e-003 7.944e-003 
8.642e-003 1.007e+008 3.536e+013 1.000e+004 3.267e-003 7.946e-003 
8.644e-003 1.007e+008 3.539e+013 1.000e+004 1.529e-003 7.948e-003 
8.646e-003 1.006e+008 3.543e+013 1.000e+004 2.267e-003 7.950e-003 
8.648e-003 1.006e+008 3.546e+013 1.000e+004 1.187e-003 7.952e-003 
8.650e-003 1.006e+008 3.550e+013 1.000e+004 2.136e-003 7.954e-003 
8.652e-003 1.005e+008 3.551e+013 1.000e+004 2.181e-003 7.956e-003 
8.653e-003 1.005e+008 3.554e+013 1.000e+004 2.090e-003 7.959e-003 
8.655e-003 1.004e+008 3.548e+013 1.000e+004 1.381e-003 7.961e-003 
8.657e-003 1.002e+008 3.548e+013 1.000e+004 2.943e-003 7.964e-003 
8.659e-003 1.001e+008 3.551e+013 1.000e+004 2.689e-003 7.967e-003 
8.661e-003 1.001e+008 3.554e+013 1.000e+004 1.359e-003 7.969e-003 
8.663e-003 9.998e+007 3.557e+013 1.000e+004 1.566e-003 7.971e-003 
8.665e-003 9.990e+007 3.562e+013 1.000e+004 1.771e-003 7.974e-003 
8.666e-003 9.985e+007 3.566e+013 1.000e+004 8.893e-004 7.976e-003 
8.668e-003 9.982e+007 3.571e+013 1.000e+004 1.394e-004 7.978e-003 
8.670e-003 9.977e+007 3.576e+013 1.000e+004 4.454e-004 7.980e-003 
8.672e-003 9.971e+007 3.557e+013 1.000e+004 2.606e-003 7.982e-003 
8.674e-003 9.962e+007 3.548e+013 1.000e+004 3.088e-003 7.985e-003 
8.675e-003 9.946e+007 3.546e+013 1.000e+004 2.292e-003 7.988e-003 
8.677e-003 9.929e+007 3.547e+013 1.000e+004 1.372e-003 7.991e-003 
8.679e-003 9.905e+007 3.542e+013 1.000e+004 3.469e-003 7.994e-003 
8.681e-003 9.879e+007 3.543e+013 1.000e+004 4.926e-003 7.998e-003 
8.683e-003 9.855e+007 3.545e+013 1.000e+004 2.173e-003 8.002e-003 
8.685e-003 9.827e+007 3.534e+013 1.000e+004 2.918e-003 8.005e-003 
8.687e-003 9.799e+007 3.515e+013 1.000e+004 3.693e-003 8.009e-003 
8.689e-003 9.771e+007 3.511e+013 1.000e+004 5.219e-003 8.013e-003 
8.690e-003 9.746e+007 3.511e+013 1.000e+004 1.204e-003 8.017e-003 
8.692e-003 9.724e+007 3.514e+013 1.000e+004 3.578e-003 8.020e-003 
8.694e-003 9.700e+007 3.510e+013 1.000e+004 4.426e-003 8.024e-003 
8.696e-003 9.659e+007 3.492e+013 1.000e+004 5.755e-003 8.028e-003 
8.698e-003 9.622e+007 3.439e+013 1.000e+004 3.968e-003 8.033e-003 
8.700e-003 9.590e+007 3.443e+013 1.000e+004 9.810e-004 8.037e-003 
8.702e-003 9.566e+007 3.445e+013 1.000e+004 3.810e-003 8.040e-003 
8.704e-003 9.545e+007 3.449e+013 1.000e+004 2.628e-003 8.044e-003 
8.705e-003 9.521e+007 3.438e+013 1.000e+004 2.007e-003 8.047e-003 
8.707e-003 9.495e+007 3.439e+013 1.000e+004 4.199e-003 8.051e-003 
8.709e-003 9.468e+007 3.438e+013 1.000e+004 3.449e-003 8.055e-003 
8.711e-003 9.448e+007 3.442e+013 1.000e+004 2.177e-003 8.058e-003 
8.713e-003 9.432e+007 3.447e+013 1.000e+004 5.524e-004 8.061e-003 
8.715e-003 9.420e+007 3.451e+013 1.000e+004 2.231e-003 8.063e-003 
8.716e-003 9.411e+007 3.456e+013 1.000e+004 1.686e-003 8.066e-003 
8.718e-003 9.406e+007 3.460e+013 1.000e+004 6.799e-004 8.068e-003 
8.720e-003 9.400e+007 3.460e+013 1.000e+004 8.785e-005 8.070e-003 
8.722e-003 9.400e+007 3.464e+013 1.000e+004 2.238e-004 8.072e-003 
8.723e-003 9.403e+007 3.467e+013 1.000e+004 7.715e-004 8.073e-003 
8.725e-003 9.406e+007 3.470e+013 1.000e+004 8.676e-004 8.075e-003 
8.727e-003 9.410e+007 3.474e+013 1.000e+004 4.820e-004 8.076e-003 
8.729e-003 9.413e+007 3.475e+013 1.000e+004 1.549e-003 8.078e-003 
8.731e-003 9.416e+007 3.474e+013 1.000e+004 6.028e-004 8.080e-003 
8.732e-003 9.408e+007 3.472e+013 1.000e+004 5.591e-004 8.082e-003 
8.734e-003 9.399e+007 3.470e+013 1.000e+004 7.205e-005 8.084e-003 
8.736e-003 9.393e+007 3.470e+013 1.000e+004 2.054e-003 8.087e-003 
8.738e-003 9.385e+007 3.471e+013 1.000e+004 1.218e-003 8.089e-003 
8.740e-003 9.372e+007 3.472e+013 1.000e+004 2.461e-003 8.092e-003 
8.742e-003 9.356e+007 3.472e+013 1.000e+004 1.846e-003 8.095e-003 
8.743e-003 9.339e+007 3.475e+013 1.000e+004 3.036e-003 8.098e-003 
8.745e-003 9.323e+007 3.478e+013 1.000e+004 3.868e-003 8.101e-003 
8.747e-003 9.311e+007 3.482e+013 1.000e+004 1.554e-003 8.103e-003 
8.749e-003 9.298e+007 3.479e+013 1.000e+004 5.321e-004 8.106e-003 
8.751e-003 9.289e+007 3.483e+013 1.000e+004 1.397e-003 8.108e-003 
8.752e-003 9.282e+007 3.485e+013 1.000e+004 1.770e-003 8.111e-003 
8.754e-003 9.268e+007 3.482e+013 1.000e+004 6.449e-004 8.114e-003 
8.756e-003 9.248e+007 3.483e+013 1.000e+004 6.871e-004 8.117e-003 
8.758e-003 9.224e+007 3.485e+013 1.000e+004 2.507e-003 8.120e-003 
8.760e-003 9.197e+007 3.488e+013 1.000e+004 4.610e-003 8.124e-003 
8.761e-003 9.167e+007 3.491e+013 1.000e+004 4.001e-003 8.128e-003 
8.763e-003 9.145e+007 3.495e+013 1.000e+004 3.649e-003 8.131e-003 
8.765e-003 9.129e+007 3.485e+013 1.000e+004 1.637e-003 8.134e-003 
8.767e-003 9.112e+007 3.483e+013 1.000e+004 2.802e-003 8.137e-003 
8.768e-003 9.091e+007 3.462e+013 1.000e+004 2.194e-003 8.140e-003 
8.770e-003 9.080e+007 3.459e+013 1.000e+004 2.959e-003 8.142e-003 
8.772e-003 9.067e+007 3.457e+013 1.000e+004 2.804e-003 8.145e-003 
8.773e-003 9.055e+007 3.460e+013 1.000e+004 1.066e-003 8.147e-003 
8.775e-003 9.048e+007 3.457e+013 1.000e+004 6.937e-004 8.150e-003 
8.777e-003 9.040e+007 3.457e+013 1.000e+004 2.114e-003 8.152e-003 
8.779e-003 9.036e+007 3.455e+013 1.000e+004 1.935e-003 8.154e-003 
8.780e-003 9.031e+007 3.455e+013 1.000e+004 1.815e-003 8.156e-003 
8.782e-003 9.027e+007 3.456e+013 1.000e+004 1.510e-003 8.158e-003 
8.784e-003 9.026e+007 3.452e+013 1.000e+004 2.936e-003 8.160e-003 
8.786e-003 9.027e+007 3.448e+013 1.000e+004 3.286e-004 8.161e-003 
8.787e-003 9.031e+007 3.452e+013 1.000e+004 1.005e-003 8.163e-003 
8.789e-003 9.037e+007 3.456e+013 1.000e+004 2.782e-003 8.164e-003 
8.791e-003 9.044e+007 3.457e+013 1.000e+004 3.421e-003 8.166e-003 
8.792e-003 9.054e+007 3.459e+013 1.000e+004 3.906e-003 8.167e-003 
8.794e-003 9.065e+007 3.461e+013 1.000e+004 3.891e-003 8.167e-003 
8.796e-003 9.076e+007 3.463e+013 1.000e+004 5.176e-003 8.168e-003 
8.797e-003 9.087e+007 3.465e+013 1.000e+004 3.001e-003 8.169e-003 
8.799e-003 9.099e+007 3.466e+013 1.000e+004 4.943e-003 8.170e-003 
8.801e-003 9.109e+007 3.467e+013 1.000e+004 4.244e-003 8.171e-003 
8.802e-003 9.120e+007 3.468e+013 1.000e+004 6.512e-003 8.172e-003 
8.804e-003 9.131e+007 3.470e+013 1.000e+004 6.954e-003 8.173e-003 
8.806e-003 9.143e+007 3.472e+013 1.000e+004 5.964e-003 8.174e-003 
8.807e-003 9.156e+007 3.474e+013 1.000e+004 5.655e-003 8.174e-003 
8.809e-003 9.168e+007 3.474e+013 1.000e+004 7.430e-003 8.175e-003 
8.811e-003 9.180e+007 3.475e+013 1.000e+004 4.199e-003 8.176e-003 
8.812e-003 9.193e+007 3.473e+013 1.000e+004 5.574e-003 8.177e-003 
8.814e-003 9.206e+007 3.474e+013 1.000e+004 5.819e-003 8.177e-003 
8.816e-003 9.219e+007 3.476e+013 1.000e+004 7.345e-003 8.178e-003 
8.817e-003 9.233e+007 3.477e+013 1.000e+004 3.789e-003 8.179e-003 
8.819e-003 9.244e+007 3.479e+013 1.000e+004 4.765e-003 8.180e-003 
8.820e-003 9.254e+007 3.481e+013 1.000e+004 5.572e-003 8.181e-003 
8.822e-003 9.262e+007 3.484e+013 1.000e+004 5.870e-003 8.182e-003 
8.824e-003 9.268e+007 3.487e+013 1.000e+004 3.000e-003 8.183e-003 
8.825e-003 9.273e+007 3.490e+013 1.000e+004 2.567e-003 8.184e-003 
8.827e-003 9.274e+007 3.484e+013 1.000e+004 2.078e-004 8.186e-003 
8.829e-003 9.272e+007 3.486e+013 1.000e+004 5.328e-005 8.188e-003 
8.830e-003 9.274e+007 3.488e+013 1.000e+004 1.034e-003 8.189e-003 
8.832e-003 9.275e+007 3.490e+013 1.000e+004 1.293e-003 8.190e-003 
8.833e-003 9.273e+007 3.465e+013 1.000e+004 4.960e-003 8.192e-003 
8.835e-003 9.270e+007 3.463e+013 1.000e+004 5.151e-003 8.194e-003 
8.837e-003 9.266e+007 3.460e+013 1.000e+004 2.818e-003 8.196e-003 
8.838e-003 9.263e+007 3.457e+013 1.000e+004 3.807e-003 8.198e-003 
8.840e-003 9.256e+007 3.451e+013 1.000e+004 4.041e-003 8.200e-003 
8.841e-003 9.247e+007 3.446e+013 1.000e+004 3.098e-003 8.202e-003 
8.843e-003 9.238e+007 3.440e+013 1.000e+004 3.017e-003 8.204e-003 
8.845e-003 9.231e+007 3.438e+013 1.000e+004 1.991e-003 8.207e-003 
8.846e-003 9.224e+007 3.437e+013 1.000e+004 4.727e-003 8.209e-003 
8.848e-003 9.217e+007 3.437e+013 1.000e+004 3.580e-003 8.211e-003 
8.850e-003 9.207e+007 3.427e+013 1.000e+004 2.805e-003 8.213e-003 
8.851e-003 9.194e+007 3.424e+013 1.000e+004 1.947e-003 8.216e-003 
8.853e-003 9.182e+007 3.424e+013 1.000e+004 3.851e-003 8.218e-003 
8.855e-003 9.165e+007 3.412e+013 1.000e+004 3.025e-003 8.221e-003 
8.856e-003 9.155e+007 3.408e+013 1.000e+004 3.435e-003 8.223e-003 
8.858e-003 9.149e+007 3.404e+013 1.000e+004 2.975e-003 8.226e-003 
8.860e-003 9.144e+007 3.407e+013 1.000e+004 5.876e-003 8.228e-003 
8.861e-003 9.141e+007 3.407e+013 1.000e+004 5.318e-003 8.229e-003 
8.863e-003 9.139e+007 3.410e+013 1.000e+004 4.571e-003 8.231e-003 
8.865e-003 9.137e+007 3.412e+013 1.000e+004 4.106e-003 8.233e-003 
8.866e-003 9.134e+007 3.415e+013 1.000e+004 6.626e-003 8.235e-003 
8.868e-003 9.131e+007 3.417e+013 1.000e+004 5.724e-003 8.237e-003 
8.870e-003 9.128e+007 3.420e+013 1.000e+004 4.733e-003 8.239e-003 
8.871e-003 9.124e+007 3.423e+013 1.000e+004 3.996e-003 8.241e-003 
8.873e-003 9.121e+007 3.424e+013 1.000e+004 6.219e-003 8.243e-003 
8.875e-003 9.117e+007 3.414e+013 1.000e+004 5.316e-003 8.245e-003 
8.877e-003 9.113e+007 3.411e+013 1.000e+004 3.788e-003 8.246e-003 
8.878e-003 9.108e+007 3.407e+013 1.000e+004 3.905e-003 8.249e-003 
8.880e-003 9.106e+007 3.407e+013 1.000e+004 5.856e-003 8.250e-003 
8.882e-003 9.106e+007 3.408e+013 1.000e+004 6.341e-003 8.252e-003 
8.883e-003 9.106e+007 3.410e+013 1.000e+004 4.054e-003 8.254e-003 
8.885e-003 9.103e+007 3.406e+013 1.000e+004 3.726e-003 8.256e-003 
8.887e-003 9.099e+007 3.403e+013 1.000e+004 5.331e-003 8.257e-003 
8.888e-003 9.095e+007 3.402e+013 1.000e+004 2.481e-003 8.259e-003 
8.890e-003 9.093e+007 3.402e+013 1.000e+004 4.088e-003 8.261e-003 
8.891e-003 9.094e+007 3.404e+013 1.000e+004 5.447e-003 8.263e-003 
8.893e-003 9.093e+007 3.406e+013 1.000e+004 4.873e-003 8.264e-003 
8.895e-003 9.090e+007 3.409e+013 1.000e+004 3.372e-003 8.266e-003 
8.896e-003 9.084e+007 3.411e+013 1.000e+004 4.071e-003 8.268e-003 
8.898e-003 9.072e+007 3.414e+013 1.000e+004 4.276e-003 8.271e-003 
8.900e-003 9.063e+007 3.417e+013 1.000e+004 5.457e-003 8.273e-003 
8.901e-003 9.060e+007 3.420e+013 1.000e+004 4.092e-003 8.275e-003 
8.903e-003 9.060e+007 3.422e+013 1.000e+004 5.870e-003 8.277e-003 
8.905e-003 9.062e+007 3.425e+013 1.000e+004 6.330e-003 8.278e-003 
8.906e-003 9.065e+007 3.428e+013 1.000e+004 5.467e-003 8.280e-003 
8.908e-003 9.068e+007 3.429e+013 1.000e+004 5.652e-003 8.281e-003 
8.909e-003 9.075e+007 3.429e+013 1.000e+004 7.247e-003 8.282e-003 
8.911e-003 9.083e+007 3.430e+013 1.000e+004 6.908e-003 8.283e-003 
8.913e-003 9.090e+007 3.431e+013 1.000e+004 6.009e-003 8.284e-003 
8.914e-003 9.095e+007 3.432e+013 1.000e+004 4.907e-003 8.285e-003 
8.916e-003 9.100e+007 3.426e+013 1.000e+004 4.370e-003 8.287e-003 
8.917e-003 9.104e+007 3.424e+013 1.000e+004 7.109e-003 8.288e-003 
8.919e-003 9.108e+007 3.423e+013 1.000e+004 6.062e-003 8.289e-003 
8.921e-003 9.114e+007 3.424e+013 1.000e+004 5.358e-003 8.291e-003 
8.922e-003 9.121e+007 3.424e+013 1.000e+004 5.013e-003 8.292e-003 
8.924e-003 9.128e+007 3.425e+013 1.000e+004 6.491e-003 8.293e-003 
8.925e-003 9.137e+007 3.426e+013 1.000e+004 6.481e-003 8.294e-003 
8.927e-003 9.146e+007 3.426e+013 1.000e+004 5.598e-003 8.295e-003 
8.929e-003 9.157e+007 3.428e+013 1.000e+004 7.648e-003 8.296e-003 
8.930e-003 9.168e+007 3.429e+013 1.000e+004 7.622e-003 8.296e-003 
8.932e-003 9.180e+007 3.430e+013 1.000e+004 7.621e-003 8.297e-003 
8.934e-003 9.194e+007 3.431e+013 1.000e+004 6.412e-003 8.298e-003 
8.935e-003 9.209e+007 3.431e+013 1.000e+004 5.403e-003 8.299e-003 
8.937e-003 9.225e+007 3.432e+013 1.000e+004 7.216e-003 8.299e-003 
8.939e-003 9.241e+007 3.432e+013 1.000e+004 7.182e-003 8.300e-003 
8.940e-003 9.257e+007 3.431e+013 1.000e+004 6.942e-003 8.300e-003 
8.942e-003 9.273e+007 3.431e+013 1.000e+004 6.672e-003 8.301e-003 
8.944e-003 9.287e+007 3.431e+013 1.000e+004 8.252e-003 8.302e-003 
8.945e-003 9.302e+007 3.429e+013 1.000e+004 4.583e-003 8.302e-003 
8.947e-003 9.317e+007 3.423e+013 1.000e+004 6.253e-003 8.303e-003 
8.949e-003 9.328e+007 3.418e+013 1.000e+004 5.297e-003 8.304e-003 
8.950e-003 9.335e+007 3.417e+013 1.000e+004 7.341e-003 8.305e-003 
8.952e-003 9.344e+007 3.417e+013 1.000e+004 4.463e-003 8.306e-003 
8.954e-003 9.354e+007 3.418e+013 1.000e+004 6.146e-003 8.307e-003 
8.955e-003 9.363e+007 3.419e+013 1.000e+004 5.253e-003 8.308e-003 
8.957e-003 9.368e+007 3.421e+013 1.000e+004 7.361e-003 8.310e-003 
8.959e-003 9.372e+007 3.422e+013 1.000e+004 3.893e-003 8.311e-003 
8.960e-003 9.377e+007 3.423e+013 1.000e+004 4.506e-003 8.312e-003 
8.962e-003 9.381e+007 3.423e+013 1.000e+004 5.946e-003 8.314e-003 
8.964e-003 9.384e+007 3.423e+013 1.000e+004 5.501e-003 8.315e-003 
8.965e-003 9.384e+007 3.424e+013 1.000e+004 3.610e-003 8.317e-003 
8.967e-003 9.385e+007 3.426e+013 1.000e+004 4.813e-003 8.318e-003 
8.969e-003 9.388e+007 3.427e+013 1.000e+004 5.984e-003 8.320e-003 
8.970e-003 9.390e+007 3.426e+013 1.000e+004 6.047e-003 8.321e-003 
8.972e-003 9.393e+007 3.428e+013 1.000e+004 4.896e-003 8.323e-003 
8.974e-003 9.398e+007 3.429e+013 1.000e+004 6.201e-003 8.324e-003 
8.975e-003 9.405e+007 3.432e+013 1.000e+004 7.148e-003 8.325e-003 
8.977e-003 9.413e+007 3.435e+013 1.000e+004 7.536e-003 8.326e-003 
8.979e-003 9.421e+007 3.437e+013 1.000e+004 5.355e-003 8.327e-003 
8.980e-003 9.428e+007 3.439e+013 1.000e+004 6.965e-003 8.329e-003 
8.982e-003 9.435e+007 3.442e+013 1.000e+004 7.733e-003 8.330e-003 
8.984e-003 9.442e+007 3.444e+013 1.000e+004 6.604e-003 8.331e-003 
8.985e-003 9.450e+007 3.447e+013 1.000e+004 6.586e-003 8.332e-003 
8.987e-003 9.458e+007 3.450e+013 1.000e+004 8.189e-003 8.333e-003 
8.989e-003 9.468e+007 3.453e+013 1.000e+004 7.928e-003 8.334e-003 
8.990e-003 9.478e+007 3.455e+013 1.000e+004 7.053e-003 8.335e-003 
8.992e-003 9.489e+007 3.457e+013 1.000e+004 6.462e-003 8.336e-003 
8.994e-003 9.501e+007 3.460e+013 1.000e+004 7.778e-003 8.337e-003 
8.995e-003 9.513e+007 3.462e+013 1.000e+004 9.501e-003 8.338e-003 
8.997e-003 9.526e+007 3.464e+013 1.000e+004 7.926e-003 8.338e-003 
8.999e-003 9.539e+007 3.466e+013 1.000e+004 7.632e-003 8.339e-003 
9.000e-003 9.553e+007 3.468e+013 1.000e+004 6.505e-003 8.340e-003 
9.002e-003 9.567e+007 3.470e+013 1.000e+004 8.896e-003 8.341e-003 
9.004e-003 9.582e+007 3.472e+013 1.000e+004 8.791e-003 8.341e-003 
9.006e-003 9.597e+007 3.474e+013 1.000e+004 8.099e-003 8.342e-003 
9.007e-003 9.612e+007 3.475e+013 1.000e+004 6.706e-003 8.343e-003 
9.009e-003 9.627e+007 3.477e+013 1.000e+004 1.008e-002 8.343e-003 
9.011e-003 9.642e+007 3.479e+013 1.000e+004 8.312e-003 8.344e-003 
9.012e-003 9.657e+007 3.481e+013 1.000e+004 7.678e-003 8.345e-003 
9.014e-003 9.670e+007 3.480e+013 1.000e+004 6.686e-003 8.346e-003 
9.016e-003 9.682e+007 3.482e+013 1.000e+004 9.199e-003 8.346e-003 
9.018e-003 9.694e+007 3.483e+013 1.000e+004 8.786e-003 8.347e-003 
9.019e-003 9.704e+007 3.485e+013 1.000e+004 7.553e-003 8.348e-003 
9.021e-003 9.712e+007 3.488e+013 1.000e+004 6.888e-003 8.350e-003 
9.023e-003 9.716e+007 3.492e+013 1.000e+004 8.082e-003 8.351e-003 
9.024e-003 9.720e+007 3.494e+013 1.000e+004 4.965e-003 8.352e-003 
9.026e-003 9.727e+007 3.496e+013 1.000e+004 8.130e-003 8.354e-003 
9.028e-003 9.733e+007 3.499e+013 1.000e+004 7.154e-003 8.355e-003 
9.029e-003 9.739e+007 3.502e+013 1.000e+004 9.069e-003 8.356e-003 
9.031e-003 9.744e+007 3.506e+013 1.000e+004 5.468e-003 8.357e-003 
9.033e-003 9.750e+007 3.509e+013 1.000e+004 6.181e-003 8.359e-003 
9.034e-003 9.754e+007 3.514e+013 1.000e+004 6.790e-003 8.360e-003 
9.036e-003 9.756e+007 3.516e+013 1.000e+004 7.730e-003 8.362e-003 
9.038e-003 9.758e+007 3.520e+013 1.000e+004 5.332e-003 8.363e-003 
9.039e-003 9.758e+007 3.524e+013 1.000e+004 5.188e-003 8.365e-003 
9.041e-003 9.757e+007 3.528e+013 1.000e+004 7.151e-003 8.367e-003 
9.043e-003 9.756e+007 3.533e+013 1.000e+004 7.408e-003 8.368e-003 
9.044e-003 9.754e+007 3.537e+013 1.000e+004 4.735e-003 8.370e-003 
9.046e-003 9.751e+007 3.542e+013 1.000e+004 5.073e-003 8.372e-003 
9.048e-003 9.745e+007 3.547e+013 1.000e+004 6.479e-003 8.374e-003 
9.049e-003 9.739e+007 3.552e+013 1.000e+004 7.633e-003 8.376e-003 
9.051e-003 9.734e+007 3.557e+013 1.000e+004 4.157e-003 8.378e-003 
9.053e-003 9.728e+007 3.561e+013 1.000e+004 4.991e-003 8.380e-003 
9.054e-003 9.721e+007 3.566e+013 1.000e+004 6.756e-003 8.382e-003 
9.056e-003 9.712e+007 3.569e+013 1.000e+004 3.600e-003 8.385e-003 
9.058e-003 9.702e+007 3.572e+013 1.000e+004 3.170e-003 8.387e-003 
9.059e-003 9.693e+007 3.576e+013 1.000e+004 2.795e-003 8.389e-003 
9.061e-003 9.685e+007 3.580e+013 1.000e+004 4.984e-003 8.392e-003 
9.063e-003 9.673e+007 3.584e+013 1.000e+004 3.938e-003 8.394e-003 
9.064e-003 9.660e+007 3.588e+013 1.000e+004 4.005e-003 8.397e-003 
9.066e-003 9.648e+007 3.593e+013 1.000e+004 4.888e-003 8.399e-003 
9.068e-003 9.637e+007 3.597e+013 1.000e+004 5.033e-003 8.402e-003 
9.070e-003 9.625e+007 3.602e+013 1.000e+004 4.811e-003 8.404e-003 
9.071e-003 9.614e+007 3.607e+013 1.000e+004 3.079e-003 8.407e-003 
9.073e-003 9.602e+007 3.612e+013 1.000e+004 3.963e-003 8.409e-003 
9.075e-003 9.590e+007 3.617e+013 1.000e+004 5.697e-003 8.412e-003 
9.076e-003 9.575e+007 3.622e+013 1.000e+004 4.377e-003 8.415e-003 
9.078e-003 9.558e+007 3.627e+013 1.000e+004 2.791e-003 8.417e-003 
9.080e-003 9.543e+007 3.633e+013 1.000e+004 5.988e-003 8.420e-003 
9.081e-003 9.528e+007 3.638e+013 1.000e+004 5.445e-003 8.423e-003 
9.083e-003 9.513e+007 3.643e+013 1.000e+004 4.428e-003 8.426e-003 
9.085e-003 9.497e+007 3.649e+013 1.000e+004 2.656e-003 8.428e-003 
9.086e-003 9.479e+007 3.654e+013 1.000e+004 3.066e-003 8.431e-003 
9.088e-003 9.453e+007 3.650e+013 1.000e+004 3.971e-003 8.435e-003 
9.090e-003 9.426e+007 3.652e+013 1.000e+004 4.177e-003 8.438e-003 
9.091e-003 9.393e+007 3.655e+013 1.000e+004 6.286e-004 8.442e-003 
9.093e-003 9.352e+007 3.638e+013 1.000e+004 4.633e-004 8.447e-003 
9.095e-003 9.311e+007 3.638e+013 1.000e+004 3.100e-003 8.451e-003 
9.096e-003 9.272e+007 3.644e+013 1.000e+004 2.687e-003 8.455e-003 
9.098e-003 9.232e+007 3.652e+013 1.000e+004 3.184e-004 8.460e-003 
9.100e-003 9.189e+007 3.650e+013 1.000e+004 8.901e-005 8.465e-003 
9.101e-003 9.147e+007 3.650e+013 1.000e+004 1.396e-003 8.469e-003 
9.103e-003 9.111e+007 3.647e+013 1.000e+004 2.005e-003 8.473e-003 
9.105e-003 9.079e+007 3.650e+013 1.000e+004 1.077e-003 8.477e-003 
9.106e-003 9.047e+007 3.650e+013 1.000e+004 1.309e-003 8.481e-003 
9.108e-003 9.014e+007 3.651e+013 1.000e+004 8.192e-004 8.485e-003 
9.110e-003 8.981e+007 3.654e+013 1.000e+004 2.515e-004 8.489e-003 
9.111e-003 8.949e+007 3.656e+013 1.000e+004 1.375e-003 8.493e-003 
9.113e-003 8.923e+007 3.659e+013 1.000e+004 2.945e-003 8.496e-003 
9.115e-003 8.890e+007 3.657e+013 1.000e+004 1.560e-003 8.500e-003 
9.116e-003 8.859e+007 3.647e+013 1.000e+004 2.233e-004 8.504e-003 
9.118e-003 8.831e+007 3.649e+013 1.000e+004 1.195e-003 8.508e-003 
9.120e-003 8.804e+007 3.651e+013 1.000e+004 2.324e-003 8.511e-003 
9.121e-003 8.777e+007 3.653e+013 1.000e+004 8.497e-004 8.515e-003 
9.123e-003 8.752e+007 3.647e+013 1.000e+004 8.125e-005 8.518e-003 
9.125e-003 8.723e+007 3.640e+013 1.000e+004 3.683e-004 8.522e-003 
9.126e-003 8.687e+007 3.613e+013 1.000e+004 1.697e-003 8.526e-003 
9.128e-003 8.664e+007 3.605e+013 1.000e+004 5.752e-004 8.529e-003 
9.130e-003 8.646e+007 3.602e+013 1.000e+004 4.315e-004 8.532e-003 
9.131e-003 8.629e+007 3.600e+013 1.000e+004 1.073e-003 8.535e-003 
9.133e-003 8.615e+007 3.597e+013 1.000e+004 1.172e-003 8.537e-003 
9.135e-003 8.604e+007 3.596e+013 1.000e+004 4.599e-004 8.540e-003 
9.136e-003 8.592e+007 3.593e+013 1.000e+004 3.126e-004 8.542e-003 
9.138e-003 8.578e+007 3.585e+013 1.000e+004 6.295e-004 8.545e-003 
9.140e-003 8.564e+007 3.575e+013 1.000e+004 8.343e-004 8.548e-003 
9.141e-003 8.549e+007 3.572e+013 1.000e+004 1.148e-003 8.551e-003 
9.143e-003 8.535e+007 3.570e+013 1.000e+004 1.471e-003 8.553e-003 
9.145e-003 8.521e+007 3.569e+013 1.000e+004 1.419e-003 8.556e-003 
9.147e-003 8.509e+007 3.568e+013 1.000e+004 1.380e-003 8.559e-003 
9.148e-003 8.497e+007 3.567e+013 1.000e+004 2.487e-003 8.561e-003 
9.150e-003 8.484e+007 3.564e+013 1.000e+004 3.000e-003 8.564e-003 
9.152e-003 8.469e+007 3.562e+013 1.000e+004 2.798e-003 8.567e-003 
9.154e-003 8.457e+007 3.560e+013 1.000e+004 2.034e-003 8.569e-003 
9.155e-003 8.444e+007 3.560e+013 1.000e+004 2.475e-003 8.572e-003 
9.157e-003 8.434e+007 3.561e+013 1.000e+004 2.186e-003 8.574e-003 
9.159e-003 8.427e+007 3.563e+013 1.000e+004 4.746e-004 8.576e-003 
9.161e-003 8.424e+007 3.566e+013 1.000e+004 1.282e-003 8.578e-003 
9.162e-003 8.425e+007 3.567e+013 1.000e+004 1.117e-004 8.580e-003 
9.164e-003 8.427e+007 3.568e+013 1.000e+004 1.327e-003 8.582e-003 
9.166e-003 8.430e+007 3.571e+013 1.000e+004 3.565e-005 8.583e-003 
9.167e-003 8.424e+007 3.563e+013 1.000e+004 1.935e-003 8.585e-003 
9.169e-003 8.417e+007 3.549e+013 1.000e+004 2.100e-003 8.588e-003 
9.171e-003 8.413e+007 3.539e+013 1.000e+004 6.514e-004 8.590e-003 
9.173e-003 8.416e+007 3.541e+013 1.000e+004 1.706e-003 8.591e-003 
9.174e-003 8.421e+007 3.544e+013 1.000e+004 2.041e-003 8.593e-003 
9.176e-003 8.428e+007 3.546e+013 1.000e+004 1.534e-003 8.594e-003 
9.178e-003 8.437e+007 3.548e+013 1.000e+004 2.507e-004 8.595e-003 
9.180e-003 8.445e+007 3.549e+013 1.000e+004 2.661e-004 8.596e-003 
9.181e-003 8.454e+007 3.551e+013 1.000e+004 8.313e-004 8.597e-003 
9.183e-003 8.465e+007 3.552e+013 1.000e+004 1.673e-004 8.598e-003 
9.185e-003 8.476e+007 3.554e+013 1.000e+004 5.116e-004 8.599e-003 
9.187e-003 8.487e+007 3.557e+013 1.000e+004 6.217e-004 8.600e-003 
9.188e-003 8.498e+007 3.557e+013 1.000e+004 1.110e-003 8.601e-003 
9.190e-003 8.505e+007 3.558e+013 1.000e+004 1.574e-004 8.602e-003 
9.192e-003 8.511e+007 3.559e+013 1.000e+004 1.081e-003 8.604e-003 
9.194e-003 8.517e+007 3.563e+013 1.000e+004 5.980e-004 8.605e-003 
9.195e-003 8.526e+007 3.566e+013 1.000e+004 2.639e-004 8.606e-003 
9.197e-003 8.536e+007 3.568e+013 1.000e+004 1.162e-004 8.607e-003 
9.199e-003 8.546e+007 3.571e+013 1.000e+004 9.846e-004 8.608e-003 
9.200e-003 8.556e+007 3.574e+013 1.000e+004 1.097e-003 8.609e-003 
9.202e-003 8.567e+007 3.577e+013 1.000e+004 4.460e-004 8.610e-003 
9.204e-003 8.578e+007 3.580e+013 1.000e+004 4.271e-004 8.611e-003 
9.206e-003 8.589e+007 3.578e+013 1.000e+004 5.828e-005 8.612e-003 
9.207e-003 8.603e+007 3.581e+013 1.000e+004 7.183e-005 8.613e-003 
9.209e-003 8.617e+007 3.583e+013 1.000e+004 6.973e-004 8.614e-003 
9.211e-003 8.633e+007 3.584e+013 1.000e+004 8.237e-004 8.614e-003 
9.213e-003 8.649e+007 3.586e+013 1.000e+004 1.377e-003 8.615e-003 
9.214e-003 8.665e+007 3.588e+013 1.000e+004 1.481e-003 8.616e-003 
9.216e-003 8.680e+007 3.590e+013 1.000e+004 3.542e-004 8.616e-003 
9.218e-003 8.696e+007 3.591e+013 1.000e+004 2.173e-006 8.617e-003 
9.219e-003 8.710e+007 3.591e+013 1.000e+004 6.192e-004 8.618e-003 
9.221e-003 8.723e+007 3.592e+013 1.000e+004 5.384e-004 8.618e-003 
9.223e-003 8.736e+007 3.594e+013 1.000e+004 8.320e-005 8.619e-003 
9.225e-003 8.750e+007 3.596e+013 1.000e+004 5.248e-004 8.620e-003 
9.226e-003 8.763e+007 3.595e+013 1.000e+004 5.712e-004 8.621e-003 
9.228e-003 8.777e+007 3.597e+013 1.000e+004 9.843e-004 8.622e-003 
9.230e-003 8.790e+007 3.599e+013 1.000e+004 2.137e-004 8.622e-003 
9.231e-003 8.803e+007 3.600e+013 1.000e+004 1.174e-004 8.623e-003 
9.233e-003 8.817e+007 3.602e+013 1.000e+004 5.046e-004 8.624e-003 
9.235e-003 8.830e+007 3.604e+013 1.000e+004 7.413e-004 8.625e-003 
9.237e-003 8.842e+007 3.605e+013 1.000e+004 6.065e-004 8.625e-003 
9.238e-003 8.851e+007 3.607e+013 1.000e+004 1.068e-003 8.627e-003 
9.240e-003 8.857e+007 3.611e+013 1.000e+004 1.478e-004 8.628e-003 
9.242e-003 8.865e+007 3.614e+013 1.000e+004 4.610e-004 8.629e-003 
9.243e-003 8.872e+007 3.617e+013 1.000e+004 1.779e-003 8.630e-003 
9.245e-003 8.879e+007 3.620e+013 1.000e+004 9.139e-004 8.632e-003 
9.247e-003 8.887e+007 3.623e+013 1.000e+004 5.657e-005 8.633e-003 
9.249e-003 8.894e+007 3.626e+013 1.000e+004 2.055e-003 8.634e-003 
9.250e-003 8.900e+007 3.629e+013 1.000e+004 1.360e-003 8.635e-003 
9.252e-003 8.904e+007 3.632e+013 1.000e+004 2.693e-003 8.637e-003 
9.254e-003 8.909e+007 3.634e+013 1.000e+004 1.582e-003 8.638e-003 
9.256e-003 8.917e+007 3.634e+013 1.000e+004 3.398e-003 8.639e-003 
9.257e-003 8.926e+007 3.635e+013 1.000e+004 2.826e-003 8.640e-003 
9.259e-003 8.933e+007 3.637e+013 1.000e+004 4.144e-003 8.642e-003 
9.261e-003 8.940e+007 3.640e+013 1.000e+004 2.417e-003 8.643e-003 
9.263e-003 8.946e+007 3.643e+013 1.000e+004 4.573e-003 8.644e-003 
9.264e-003 8.951e+007 3.646e+013 1.000e+004 3.926e-003 8.646e-003 
9.266e-003 8.959e+007 3.649e+013 1.000e+004 3.628e-003 8.647e-003 
9.268e-003 8.969e+007 3.651e+013 1.000e+004 2.035e-003 8.648e-003 
9.269e-003 8.980e+007 3.652e+013 1.000e+004 3.220e-003 8.649e-003 
9.271e-003 8.992e+007 3.653e+013 1.000e+004 2.552e-003 8.650e-003 
9.273e-003 9.003e+007 3.654e+013 1.000e+004 2.706e-003 8.651e-003 
9.275e-003 9.013e+007 3.656e+013 1.000e+004 2.732e-003 8.652e-003 
9.276e-003 9.023e+007 3.659e+013 1.000e+004 3.540e-003 8.653e-003 
9.278e-003 9.032e+007 3.661e+013 1.000e+004 3.594e-003 8.654e-003 
9.280e-003 9.040e+007 3.662e+013 1.000e+004 3.191e-003 8.655e-003 
9.281e-003 9.048e+007 3.663e+013 1.000e+004 1.120e-003 8.656e-003 
9.283e-003 9.055e+007 3.665e+013 1.000e+004 4.199e-003 8.657e-003 
9.285e-003 9.060e+007 3.667e+013 1.000e+004 3.697e-003 8.659e-003 
9.286e-003 9.064e+007 3.668e+013 1.000e+004 3.603e-003 8.660e-003 
9.288e-003 9.067e+007 3.662e+013 1.000e+004 3.351e-003 8.661e-003 
9.290e-003 9.073e+007 3.659e+013 1.000e+004 4.880e-003 8.663e-003 
9.291e-003 9.081e+007 3.652e+013 1.000e+004 2.735e-003 8.664e-003 
9.293e-003 9.091e+007 3.653e+013 1.000e+004 2.983e-003 8.665e-003 
9.295e-003 9.100e+007 3.655e+013 1.000e+004 1.991e-003 8.666e-003 
9.296e-003 9.108e+007 3.656e+013 1.000e+004 3.580e-003 8.667e-003 
9.298e-003 9.116e+007 3.657e+013 1.000e+004 4.592e-003 8.668e-003 
9.300e-003 9.123e+007 3.659e+013 1.000e+004 3.781e-003 8.669e-003 
9.301e-003 9.130e+007 3.661e+013 1.000e+004 2.508e-003 8.670e-003 
9.303e-003 9.137e+007 3.663e+013 1.000e+004 5.107e-003 8.672e-003 
9.305e-003 9.144e+007 3.666e+013 1.000e+004 4.097e-003 8.673e-003 
9.306e-003 9.151e+007 3.668e+013 1.000e+004 2.284e-003 8.674e-003 
9.308e-003 9.157e+007 3.668e+013 1.000e+004 2.024e-003 8.675e-003 
9.310e-003 9.164e+007 3.668e+013 1.000e+004 3.495e-003 8.676e-003 
9.311e-003 9.172e+007 3.668e+013 1.000e+004 2.946e-003 8.678e-003 
9.313e-003 9.181e+007 3.668e+013 1.000e+004 2.949e-003 8.679e-003 
9.315e-003 9.191e+007 3.670e+013 1.000e+004 3.301e-003 8.680e-003 
9.316e-003 9.200e+007 3.672e+013 1.000e+004 4.132e-003 8.681e-003 
9.318e-003 9.208e+007 3.674e+013 1.000e+004 4.321e-003 8.682e-003 
9.320e-003 9.215e+007 3.675e+013 1.000e+004 3.347e-003 8.683e-003 
9.322e-003 9.222e+007 3.675e+013 1.000e+004 5.665e-003 8.684e-003 
9.323e-003 9.230e+007 3.677e+013 1.000e+004 5.047e-003 8.685e-003 
9.325e-003 9.239e+007 3.678e+013 1.000e+004 4.823e-003 8.687e-003 
9.327e-003 9.247e+007 3.679e+013 1.000e+004 5.002e-003 8.688e-003 
9.329e-003 9.256e+007 3.679e+013 1.000e+004 5.712e-003 8.689e-003 
9.330e-003 9.264e+007 3.679e+013 1.000e+004 6.111e-003 8.690e-003 
9.332e-003 9.273e+007 3.681e+013 1.000e+004 6.890e-003 8.691e-003 
9.334e-003 9.275e+007 3.669e+013 1.000e+004 7.861e-003 8.693e-003 
9.336e-003 9.276e+007 3.662e+013 1.000e+004 7.660e-003 8.695e-003 
9.338e-003 9.283e+007 3.663e+013 1.000e+004 6.425e-003 8.696e-003 
9.339e-003 9.291e+007 3.662e+013 1.000e+004 7.314e-003 8.697e-003 
9.341e-003 9.300e+007 3.662e+013 1.000e+004 7.592e-003 8.699e-003 
9.343e-003 9.310e+007 3.663e+013 1.000e+004 7.118e-003 8.700e-003 
9.345e-003 9.321e+007 3.664e+013 1.000e+004 5.923e-003 8.701e-003 
9.347e-003 9.333e+007 3.665e+013 1.000e+004 6.298e-003 8.702e-003 
9.348e-003 9.346e+007 3.666e+013 1.000e+004 6.571e-003 8.703e-003 
9.350e-003 9.357e+007 3.668e+013 1.000e+004 6.540e-003 8.704e-003 
9.352e-003 9.363e+007 3.669e+013 1.000e+004 6.685e-003 8.705e-003 
9.354e-003 9.371e+007 3.671e+013 1.000e+004 6.439e-003 8.706e-003 
9.356e-003 9.382e+007 3.668e+013 1.000e+004 6.588e-003 8.707e-003 
9.358e-003 9.394e+007 3.669e+013 1.000e+004 6.294e-003 8.708e-003 
9.359e-003 9.407e+007 3.670e+013 1.000e+004 6.074e-003 8.709e-003 
9.361e-003 9.420e+007 3.672e+013 1.000e+004 6.474e-003 8.710e-003 
9.363e-003 9.434e+007 3.674e+013 1.000e+004 6.161e-003 8.711e-003 
9.365e-003 9.448e+007 3.675e+013 1.000e+004 6.491e-003 8.712e-003 
9.367e-003 9.462e+007 3.677e+013 1.000e+004 6.270e-003 8.713e-003 
9.369e-003 9.475e+007 3.679e+013 1.000e+004 6.611e-003 8.714e-003 
9.370e-003 9.487e+007 3.675e+013 1.000e+004 7.154e-003 8.715e-003 
9.372e-003 9.498e+007 3.673e+013 1.000e+004 6.998e-003 8.716e-003 
9.374e-003 9.506e+007 3.668e+013 1.000e+004 6.760e-003 8.717e-003 
9.376e-003 9.513e+007 3.665e+013 1.000e+004 6.043e-003 8.718e-003 
9.378e-003 9.518e+007 3.665e+013 1.000e+004 7.437e-003 8.720e-003 
9.379e-003 9.524e+007 3.662e+013 1.000e+004 7.413e-003 8.721e-003 
9.381e-003 9.530e+007 3.665e+013 1.000e+004 6.791e-003 8.723e-003 
9.383e-003 9.537e+007 3.669e+013 1.000e+004 6.559e-003 8.724e-003 
9.385e-003 9.544e+007 3.672e+013 1.000e+004 7.860e-003 8.725e-003 
9.387e-003 9.547e+007 3.665e+013 1.000e+004 8.141e-003 8.727e-003 
9.388e-003 9.550e+007 3.663e+013 1.000e+004 7.242e-003 8.728e-003 
9.390e-003 9.555e+007 3.662e+013 1.000e+004 6.945e-003 8.730e-003 
9.392e-003 9.560e+007 3.664e+013 1.000e+004 6.216e-003 8.731e-003 
9.394e-003 9.565e+007 3.667e+013 1.000e+004 5.879e-003 8.733e-003 
9.395e-003 9.570e+007 3.670e+013 1.000e+004 6.015e-003 8.734e-003 
9.397e-003 9.573e+007 3.673e+013 1.000e+004 5.540e-003 8.736e-003 
9.399e-003 9.575e+007 3.676e+013 1.000e+004 6.014e-003 8.737e-003 
9.401e-003 9.576e+007 3.679e+013 1.000e+004 5.891e-003 8.739e-003 
9.402e-003 9.577e+007 3.681e+013 1.000e+004 6.151e-003 8.741e-003 
9.404e-003 9.575e+007 3.684e+013 1.000e+004 5.964e-003 8.742e-003 
9.406e-003 9.570e+007 3.688e+013 1.000e+004 6.476e-003 8.744e-003 
9.408e-003 9.563e+007 3.692e+013 1.000e+004 6.870e-003 8.747e-003 
9.409e-003 9.548e+007 3.678e+013 1.000e+004 7.053e-003 8.750e-003 
9.411e-003 9.535e+007 3.677e+013 1.000e+004 7.413e-003 8.752e-003 
9.413e-003 9.522e+007 3.678e+013 1.000e+004 7.150e-003 8.755e-003 
9.415e-003 9.510e+007 3.681e+013 1.000e+004 7.117e-003 8.758e-003 
9.417e-003 9.504e+007 3.683e+013 1.000e+004 7.091e-003 8.760e-003 
9.418e-003 9.501e+007 3.685e+013 1.000e+004 6.018e-003 8.762e-003 
9.420e-003 9.501e+007 3.687e+013 1.000e+004 5.646e-003 8.763e-003 
9.422e-003 9.502e+007 3.688e+013 1.000e+004 5.704e-003 8.765e-003 
9.423e-003 9.505e+007 3.690e+013 1.000e+004 6.378e-003 8.767e-003 
9.425e-003 9.507e+007 3.692e+013 1.000e+004 5.522e-003 8.768e-003 
9.427e-003 9.511e+007 3.694e+013 1.000e+004 5.491e-003 8.770e-003 
9.429e-003 9.516e+007 3.696e+013 1.000e+004 5.370e-003 8.771e-003 
9.430e-003 9.521e+007 3.697e+013 1.000e+004 5.107e-003 8.772e-003 
9.432e-003 9.529e+007 3.699e+013 1.000e+004 4.978e-003 8.774e-003 
9.434e-003 9.537e+007 3.701e+013 1.000e+004 5.791e-003 8.775e-003 
9.435e-003 9.545e+007 3.703e+013 1.000e+004 5.389e-003 8.776e-003 
9.437e-003 9.551e+007 3.705e+013 1.000e+004 5.058e-003 8.777e-003 
9.439e-003 9.555e+007 3.707e+013 1.000e+004 5.305e-003 8.779e-003 
9.441e-003 9.556e+007 3.710e+013 1.000e+004 7.072e-003 8.780e-003 
9.442e-003 9.556e+007 3.713e+013 1.000e+004 6.446e-003 8.782e-003 
9.444e-003 9.554e+007 3.716e+013 1.000e+004 6.211e-003 8.784e-003 
9.446e-003 9.546e+007 3.711e+013 1.000e+004 8.128e-003 8.786e-003 
9.447e-003 9.535e+007 3.696e+013 1.000e+004 7.961e-003 8.788e-003 
9.449e-003 9.526e+007 3.682e+013 1.000e+004 6.968e-003 8.791e-003 
9.451e-003 9.515e+007 3.678e+013 1.000e+004 7.369e-003 8.793e-003 
9.452e-003 9.504e+007 3.671e+013 1.000e+004 7.153e-003 8.796e-003 
9.454e-003 9.498e+007 3.669e+013 1.000e+004 7.194e-003 8.798e-003 
9.456e-003 9.495e+007 3.668e+013 1.000e+004 6.226e-003 8.800e-003 
9.458e-003 9.496e+007 3.670e+013 1.000e+004 6.163e-003 8.801e-003 
9.459e-003 9.498e+007 3.672e+013 1.000e+004 6.435e-003 8.803e-003 
9.461e-003 9.501e+007 3.673e+013 1.000e+004 6.274e-003 8.805e-003 
9.463e-003 9.505e+007 3.671e+013 1.000e+004 5.738e-003 8.806e-003 
9.465e-003 9.511e+007 3.672e+013 1.000e+004 6.172e-003 8.807e-003 
9.466e-003 9.516e+007 3.674e+013 1.000e+004 5.006e-003 8.809e-003 
9.468e-003 9.520e+007 3.676e+013 1.000e+004 6.115e-003 8.810e-003 
9.470e-003 9.525e+007 3.679e+013 1.000e+004 6.146e-003 8.812e-003 
9.472e-003 9.529e+007 3.683e+013 1.000e+004 5.187e-003 8.813e-003 
9.474e-003 9.533e+007 3.685e+013 1.000e+004 6.397e-003 8.815e-003 
9.475e-003 9.531e+007 3.680e+013 1.000e+004 5.898e-003 8.817e-003 
9.477e-003 9.532e+007 3.684e+013 1.000e+004 5.913e-003 8.819e-003 
9.479e-003 9.535e+007 3.688e+013 1.000e+004 5.793e-003 8.820e-003 
9.481e-003 9.538e+007 3.691e+013 1.000e+004 5.245e-003 8.822e-003 
9.483e-003 9.543e+007 3.695e+013 1.000e+004 5.230e-003 8.823e-003 
9.484e-003 9.545e+007 3.694e+013 1.000e+004 4.641e-003 8.825e-003 
9.486e-003 9.544e+007 3.688e+013 1.000e+004 5.507e-003 8.827e-003 
9.488e-003 9.543e+007 3.684e+013 1.000e+004 6.175e-003 8.829e-003 
9.490e-003 9.542e+007 3.685e+013 1.000e+004 6.175e-003 8.831e-003 
9.492e-003 9.539e+007 3.689e+013 1.000e+004 5.607e-003 8.833e-003 
9.494e-003 9.537e+007 3.692e+013 1.000e+004 6.189e-003 8.835e-003 
9.495e-003 9.535e+007 3.694e+013 1.000e+004 5.748e-003 8.837e-003 
9.497e-003 9.534e+007 3.698e+013 1.000e+004 6.307e-003 8.838e-003 
9.499e-003 9.531e+007 3.702e+013 1.000e+004 6.616e-003 8.840e-003 
9.501e-003 9.527e+007 3.705e+013 1.000e+004 6.249e-003 8.842e-003 
9.502e-003 9.526e+007 3.708e+013 1.000e+004 5.712e-003 8.844e-003 
9.504e-003 9.524e+007 3.704e+013 1.000e+004 5.741e-003 8.846e-003 
9.506e-003 9.521e+007 3.705e+013 1.000e+004 6.936e-003 8.848e-003 
9.508e-003 9.515e+007 3.707e+013 1.000e+004 5.924e-003 8.850e-003 
9.509e-003 9.514e+007 3.710e+013 1.000e+004 6.510e-003 8.852e-003 
9.511e-003 9.512e+007 3.706e+013 1.000e+004 6.344e-003 8.854e-003 
9.513e-003 9.509e+007 3.705e+013 1.000e+004 5.690e-003 8.856e-003 
9.515e-003 9.511e+007 3.703e+013 1.000e+004 5.197e-003 8.858e-003 
9.517e-003 9.511e+007 3.699e+013 1.000e+004 6.287e-003 8.859e-003 
9.518e-003 9.511e+007 3.698e+013 1.000e+004 5.142e-003 8.861e-003 
9.520e-003 9.516e+007 3.698e+013 1.000e+004 4.765e-003 8.863e-003 
9.522e-003 9.522e+007 3.698e+013 1.000e+004 5.806e-003 8.864e-003 
9.524e-003 9.529e+007 3.699e+013 1.000e+004 6.173e-003 8.865e-003 
9.525e-003 9.536e+007 3.701e+013 1.000e+004 5.210e-003 8.867e-003 
9.527e-003 9.542e+007 3.702e+013 1.000e+004 5.571e-003 8.868e-003 
9.529e-003 9.547e+007 3.698e+013 1.000e+004 5.743e-003 8.869e-003 
9.531e-003 9.555e+007 3.698e+013 1.000e+004 4.169e-003 8.871e-003 
9.533e-003 9.567e+007 3.699e+013 1.000e+004 5.033e-003 8.872e-003 
9.534e-003 9.580e+007 3.699e+013 1.000e+004 4.413e-003 8.873e-003 
9.536e-003 9.592e+007 3.702e+013 1.000e+004 1.718e-003 8.874e-003 
9.538e-003 9.602e+007 3.704e+013 1.000e+004 1.405e-003 8.875e-003 
9.540e-003 9.609e+007 3.708e+013 1.000e+004 2.535e-003 8.876e-003 
9.542e-003 9.615e+007 3.712e+013 1.000e+004 1.455e-003 8.877e-003 
9.544e-003 9.624e+007 3.715e+013 1.000e+004 1.719e-003 8.879e-003 
9.545e-003 9.632e+007 3.719e+013 1.000e+004 1.579e-003 8.880e-003 
9.547e-003 9.641e+007 3.723e+013 1.000e+004 1.852e-003 8.881e-003 
9.549e-003 9.651e+007 3.722e+013 1.000e+004 1.143e-003 8.882e-003 
9.551e-003 9.659e+007 3.714e+013 1.000e+004 1.277e-003 8.883e-003 
9.553e-003 9.668e+007 3.718e+013 1.000e+004 1.253e-003 8.885e-003 
9.554e-003 9.677e+007 3.720e+013 1.000e+004 2.372e-003 8.886e-003 
9.556e-003 9.683e+007 3.725e+013 1.000e+004 1.249e-003 8.887e-003 
9.558e-003 9.689e+007 3.731e+013 1.000e+004 1.949e-003 8.889e-003 
9.560e-003 9.691e+007 3.736e+013 1.000e+004 1.911e-003 8.890e-003 
9.562e-003 9.689e+007 3.734e+013 1.000e+004 2.724e-003 8.892e-003 
9.564e-003 9.686e+007 3.740e+013 1.000e+004 2.550e-003 8.894e-003 
9.565e-003 9.679e+007 3.736e+013 1.000e+004 2.745e-003 8.897e-003 
9.567e-003 9.673e+007 3.735e+013 1.000e+004 2.720e-003 8.899e-003 
9.569e-003 9.664e+007 3.732e+013 1.000e+004 3.009e-003 8.901e-003 
9.571e-003 9.659e+007 3.733e+013 1.000e+004 3.187e-003 8.903e-003 
9.573e-003 9.653e+007 3.734e+013 1.000e+004 2.643e-003 8.906e-003 
9.574e-003 9.650e+007 3.739e+013 1.000e+004 2.093e-003 8.908e-003 
9.576e-003 9.649e+007 3.744e+013 1.000e+004 2.472e-003 8.909e-003 
9.578e-003 9.648e+007 3.748e+013 1.000e+004 2.377e-003 8.911e-003 
9.580e-003 9.648e+007 3.753e+013 1.000e+004 2.283e-003 8.913e-003 
9.582e-003 9.647e+007 3.758e+013 1.000e+004 1.847e-003 8.915e-003 
9.583e-003 9.644e+007 3.764e+013 1.000e+004 2.669e-003 8.917e-003 
9.585e-003 9.640e+007 3.769e+013 1.000e+004 2.256e-003 8.919e-003 
9.587e-003 9.640e+007 3.775e+013 1.000e+004 1.623e-003 8.921e-003 
9.589e-003 9.639e+007 3.777e+013 1.000e+004 1.768e-003 8.923e-003 
9.590e-003 9.630e+007 3.764e+013 1.000e+004 3.389e-003 8.925e-003 
9.592e-003 9.614e+007 3.757e+013 1.000e+004 3.366e-003 8.928e-003 
9.594e-003 9.599e+007 3.757e+013 1.000e+004 3.164e-003 8.930e-003 
9.595e-003 9.583e+007 3.760e+013 1.000e+004 2.987e-003 8.933e-003 
