# Supplementary material for: Strain rate dependency of dislocation plasticity
Source: Nat Commun. 2021 Mar 23;12:1845. doi: 10.1038/s41467-021-21939-1 (PMC7988163; doi:10.1038/s41467-021-21939-1)
Supplement: Supplementary file 3 — Supplementary Data 1 [file 41467_2021_21939_MOESM3_ESM.zip › Supplementary Data 1/DDDSimulationSet4/StrainRate=1e4s-1/InitialDislocationDensity=4.1e12m-2.dat]

#strain(1), stress(Pa), dislocation density(m-2), strain rate(s-1), mean dislocation velocity(km/s), plastic strain(1)
7.613e-006 1.102e+006 3.713e+012 1.000e+004 1.836e-003 2.179e-008 
1.530e-005 2.190e+006 3.713e+012 1.000e+004 2.466e-003 1.490e-007 
2.301e-005 3.251e+006 3.714e+012 1.000e+004 3.165e-003 5.192e-007 
3.066e-005 4.277e+006 3.714e+012 1.000e+004 3.718e-003 1.073e-006 
3.830e-005 5.279e+006 3.714e+012 1.000e+004 4.384e-003 1.779e-006 
4.579e-005 6.225e+006 3.714e+012 1.000e+004 5.031e-003 2.726e-006 
5.329e-005 7.150e+006 3.714e+012 1.000e+004 5.633e-003 3.828e-006 
6.074e-005 8.048e+006 3.714e+012 1.000e+004 6.195e-003 5.068e-006 
6.798e-005 8.904e+006 3.715e+012 1.000e+004 6.575e-003 6.396e-006 
7.561e-005 9.786e+006 3.716e+012 1.000e+004 7.073e-003 7.914e-006 
8.317e-005 1.064e+007 3.716e+012 1.000e+004 7.509e-003 9.592e-006 
9.055e-005 1.145e+007 3.717e+012 1.000e+004 7.829e-003 1.132e-005 
9.810e-005 1.228e+007 3.718e+012 1.000e+004 8.104e-003 1.318e-005 
1.056e-004 1.308e+007 3.720e+012 1.000e+004 8.557e-003 1.513e-005 
1.125e-004 1.381e+007 3.723e+012 1.000e+004 8.541e-003 1.697e-005 
1.161e-004 1.418e+007 3.724e+012 1.000e+004 9.028e-003 1.803e-005 
1.225e-004 1.482e+007 3.721e+012 1.000e+004 9.607e-003 1.997e-005 
1.299e-004 1.555e+007 3.721e+012 1.000e+004 1.014e-002 2.233e-005 
1.374e-004 1.626e+007 3.724e+012 1.000e+004 1.084e-002 2.487e-005 
1.428e-004 1.678e+007 3.725e+012 1.000e+004 1.022e-002 2.673e-005 
1.474e-004 1.722e+007 3.727e+012 1.000e+004 1.045e-002 2.831e-005 
1.526e-004 1.770e+007 3.723e+012 1.000e+004 1.105e-002 3.019e-005 
1.575e-004 1.814e+007 3.723e+012 1.000e+004 1.087e-002 3.195e-005 
1.617e-004 1.854e+007 3.725e+012 1.000e+004 1.104e-002 3.349e-005 
1.654e-004 1.888e+007 3.727e+012 1.000e+004 1.078e-002 3.477e-005 
1.685e-004 1.917e+007 3.728e+012 1.000e+004 1.078e-002 3.584e-005 
1.714e-004 1.946e+007 3.730e+012 1.000e+004 1.018e-002 3.686e-005 
1.788e-004 2.016e+007 3.732e+012 1.000e+004 1.034e-002 3.935e-005 
1.862e-004 2.086e+007 3.737e+012 1.000e+004 1.054e-002 4.186e-005 
1.935e-004 2.155e+007 3.738e+012 1.000e+004 1.071e-002 4.442e-005 
2.008e-004 2.224e+007 3.736e+012 1.000e+004 1.086e-002 4.703e-005 
2.074e-004 2.284e+007 3.736e+012 1.000e+004 1.097e-002 4.942e-005 
2.110e-004 2.317e+007 3.736e+012 1.000e+004 1.088e-002 5.070e-005 
2.184e-004 2.385e+007 3.734e+012 1.000e+004 1.152e-002 5.347e-005 
2.258e-004 2.451e+007 3.735e+012 1.000e+004 1.148e-002 5.629e-005 
2.308e-004 2.495e+007 3.738e+012 1.000e+004 1.149e-002 5.822e-005 
2.346e-004 2.529e+007 3.741e+012 1.000e+004 1.182e-002 5.970e-005 
2.381e-004 2.558e+007 3.736e+012 1.000e+004 1.211e-002 6.116e-005 
2.415e-004 2.587e+007 3.737e+012 1.000e+004 1.202e-002 6.255e-005 
2.448e-004 2.615e+007 3.739e+012 1.000e+004 1.239e-002 6.389e-005 
2.479e-004 2.642e+007 3.740e+012 1.000e+004 1.239e-002 6.521e-005 
2.511e-004 2.669e+007 3.742e+012 1.000e+004 1.225e-002 6.649e-005 
2.541e-004 2.695e+007 3.743e+012 1.000e+004 1.165e-002 6.770e-005 
2.582e-004 2.731e+007 3.732e+012 1.000e+004 1.178e-002 6.933e-005 
2.658e-004 2.798e+007 3.728e+012 1.000e+004 1.122e-002 7.221e-005 
2.733e-004 2.867e+007 3.728e+012 1.000e+004 1.150e-002 7.505e-005 
2.809e-004 2.935e+007 3.730e+012 1.000e+004 1.122e-002 7.792e-005 
2.886e-004 3.005e+007 3.733e+012 1.000e+004 1.127e-002 8.075e-005 
2.962e-004 3.073e+007 3.740e+012 1.000e+004 1.128e-002 8.362e-005 
3.038e-004 3.142e+007 3.749e+012 1.000e+004 1.134e-002 8.652e-005 
3.105e-004 3.201e+007 3.758e+012 1.000e+004 1.188e-002 8.911e-005 
3.174e-004 3.259e+007 3.767e+012 1.000e+004 1.289e-002 9.197e-005 
3.250e-004 3.319e+007 3.772e+012 1.000e+004 1.336e-002 9.540e-005 
3.320e-004 3.373e+007 3.786e+012 1.000e+004 1.395e-002 9.876e-005 
3.385e-004 3.421e+007 3.800e+012 1.000e+004 1.351e-002 1.018e-004 
3.447e-004 3.470e+007 3.814e+012 1.000e+004 1.294e-002 1.047e-004 
3.500e-004 3.512e+007 3.827e+012 1.000e+004 1.260e-002 1.071e-004 
3.544e-004 3.548e+007 3.836e+012 1.000e+004 1.306e-002 1.090e-004 
3.583e-004 3.579e+007 3.836e+012 1.000e+004 1.351e-002 1.108e-004 
3.620e-004 3.606e+007 3.839e+012 1.000e+004 1.386e-002 1.125e-004 
3.651e-004 3.629e+007 3.842e+012 1.000e+004 1.390e-002 1.141e-004 
3.680e-004 3.650e+007 3.845e+012 1.000e+004 1.503e-002 1.156e-004 
3.702e-004 3.666e+007 3.848e+012 1.000e+004 1.406e-002 1.167e-004 
3.721e-004 3.679e+007 3.847e+012 1.000e+004 1.376e-002 1.176e-004 
3.738e-004 3.691e+007 3.850e+012 1.000e+004 1.359e-002 1.185e-004 
3.755e-004 3.702e+007 3.841e+012 1.000e+004 1.386e-002 1.195e-004 
3.772e-004 3.714e+007 3.840e+012 1.000e+004 1.385e-002 1.203e-004 
3.789e-004 3.725e+007 3.842e+012 1.000e+004 1.398e-002 1.212e-004 
3.805e-004 3.736e+007 3.844e+012 1.000e+004 1.489e-002 1.221e-004 
3.821e-004 3.745e+007 3.844e+012 1.000e+004 1.570e-002 1.230e-004 
3.837e-004 3.755e+007 3.844e+012 1.000e+004 1.742e-002 1.240e-004 
3.852e-004 3.765e+007 3.846e+012 1.000e+004 1.811e-002 1.249e-004 
3.867e-004 3.773e+007 3.849e+012 1.000e+004 1.386e-002 1.257e-004 
3.882e-004 3.783e+007 3.851e+012 1.000e+004 1.271e-002 1.266e-004 
3.896e-004 3.792e+007 3.850e+012 1.000e+004 1.978e-002 1.274e-004 
3.911e-004 3.801e+007 3.848e+012 1.000e+004 1.919e-002 1.282e-004 
3.925e-004 3.810e+007 3.847e+012 1.000e+004 1.973e-002 1.290e-004 
3.940e-004 3.820e+007 3.847e+012 1.000e+004 2.037e-002 1.298e-004 
3.955e-004 3.829e+007 3.847e+012 1.000e+004 9.789e-003 1.306e-004 
3.969e-004 3.838e+007 3.848e+012 1.000e+004 2.205e-002 1.314e-004 
3.984e-004 3.847e+007 3.848e+012 1.000e+004 1.061e-002 1.323e-004 
3.998e-004 3.856e+007 3.850e+012 1.000e+004 9.378e-003 1.331e-004 
4.013e-004 3.865e+007 3.851e+012 1.000e+004 2.292e-002 1.339e-004 
4.027e-004 3.874e+007 3.854e+012 1.000e+004 2.096e-002 1.347e-004 
4.042e-004 3.884e+007 3.856e+012 1.000e+004 1.296e-002 1.355e-004 
4.056e-004 3.893e+007 3.858e+012 1.000e+004 7.579e-003 1.363e-004 
4.070e-004 3.902e+007 3.861e+012 1.000e+004 1.376e-002 1.371e-004 
4.085e-004 3.911e+007 3.864e+012 1.000e+004 1.819e-002 1.379e-004 
4.099e-004 3.920e+007 3.867e+012 1.000e+004 1.543e-002 1.387e-004 
4.113e-004 3.930e+007 3.870e+012 1.000e+004 2.454e-002 1.395e-004 
4.127e-004 3.939e+007 3.872e+012 1.000e+004 5.763e-003 1.403e-004 
4.142e-004 3.949e+007 3.874e+012 1.000e+004 2.512e-002 1.410e-004 
4.156e-004 3.958e+007 3.876e+012 1.000e+004 1.744e-002 1.418e-004 
4.170e-004 3.968e+007 3.880e+012 1.000e+004 2.166e-002 1.426e-004 
4.185e-004 3.977e+007 3.882e+012 1.000e+004 2.519e-002 1.434e-004 
4.199e-004 3.987e+007 3.885e+012 1.000e+004 1.560e-002 1.441e-004 
4.213e-004 3.997e+007 3.886e+012 1.000e+004 1.198e-002 1.449e-004 
4.228e-004 4.007e+007 3.886e+012 1.000e+004 1.836e-002 1.457e-004 
4.242e-004 4.016e+007 3.885e+012 1.000e+004 2.026e-002 1.465e-004 
4.257e-004 4.025e+007 3.885e+012 1.000e+004 1.585e-002 1.473e-004 
4.271e-004 4.034e+007 3.883e+012 1.000e+004 1.179e-002 1.481e-004 
4.285e-004 4.043e+007 3.882e+012 1.000e+004 1.182e-002 1.489e-004 
4.300e-004 4.052e+007 3.882e+012 1.000e+004 2.078e-002 1.497e-004 
4.314e-004 4.061e+007 3.878e+012 1.000e+004 2.235e-002 1.506e-004 
4.329e-004 4.071e+007 3.879e+012 1.000e+004 2.146e-002 1.513e-004 
4.343e-004 4.080e+007 3.881e+012 1.000e+004 1.972e-002 1.521e-004 
4.358e-004 4.090e+007 3.882e+012 1.000e+004 2.065e-002 1.529e-004 
4.372e-004 4.099e+007 3.882e+012 1.000e+004 2.275e-002 1.537e-004 
4.387e-004 4.108e+007 3.883e+012 1.000e+004 2.123e-002 1.545e-004 
4.401e-004 4.117e+007 3.884e+012 1.000e+004 2.270e-002 1.553e-004 
4.416e-004 4.126e+007 3.885e+012 1.000e+004 1.670e-002 1.562e-004 
4.430e-004 4.135e+007 3.886e+012 1.000e+004 1.625e-002 1.570e-004 
4.445e-004 4.144e+007 3.889e+012 1.000e+004 1.481e-002 1.578e-004 
4.459e-004 4.153e+007 3.892e+012 1.000e+004 2.525e-002 1.587e-004 
4.474e-004 4.162e+007 3.895e+012 1.000e+004 1.973e-002 1.595e-004 
4.488e-004 4.171e+007 3.899e+012 1.000e+004 2.780e-002 1.603e-004 
4.503e-004 4.180e+007 3.901e+012 1.000e+004 2.242e-002 1.612e-004 
4.517e-004 4.188e+007 3.903e+012 1.000e+004 1.143e-002 1.621e-004 
4.532e-004 4.196e+007 3.907e+012 1.000e+004 1.080e-002 1.629e-004 
4.546e-004 4.204e+007 3.910e+012 1.000e+004 2.184e-002 1.638e-004 
4.561e-004 4.212e+007 3.912e+012 1.000e+004 1.695e-002 1.647e-004 
4.575e-004 4.221e+007 3.914e+012 1.000e+004 1.868e-002 1.656e-004 
4.590e-004 4.229e+007 3.917e+012 1.000e+004 2.053e-002 1.665e-004 
4.604e-004 4.237e+007 3.921e+012 1.000e+004 6.008e-003 1.674e-004 
4.619e-004 4.245e+007 3.924e+012 1.000e+004 1.473e-002 1.683e-004 
4.634e-004 4.253e+007 3.928e+012 1.000e+004 1.638e-002 1.692e-004 
4.648e-004 4.262e+007 3.930e+012 1.000e+004 2.566e-002 1.701e-004 
4.663e-004 4.269e+007 3.933e+012 1.000e+004 2.221e-002 1.710e-004 
4.677e-004 4.277e+007 3.936e+012 1.000e+004 2.084e-002 1.719e-004 
4.692e-004 4.285e+007 3.940e+012 1.000e+004 1.786e-002 1.728e-004 
4.707e-004 4.293e+007 3.944e+012 1.000e+004 2.841e-002 1.738e-004 
4.721e-004 4.300e+007 3.947e+012 1.000e+004 3.504e-002 1.747e-004 
4.736e-004 4.308e+007 3.951e+012 1.000e+004 1.267e-002 1.756e-004 
4.751e-004 4.315e+007 3.955e+012 1.000e+004 2.191e-002 1.766e-004 
4.765e-004 4.322e+007 3.959e+012 1.000e+004 5.656e-004 1.776e-004 
4.780e-004 4.329e+007 3.963e+012 1.000e+004 1.883e-002 1.786e-004 
4.795e-004 4.336e+007 3.967e+012 1.000e+004 2.123e-002 1.796e-004 
4.810e-004 4.343e+007 3.971e+012 1.000e+004 2.911e-002 1.806e-004 
4.824e-004 4.349e+007 3.975e+012 1.000e+004 9.533e-003 1.816e-004 
4.839e-004 4.355e+007 3.980e+012 1.000e+004 2.422e-002 1.827e-004 
4.854e-004 4.361e+007 3.985e+012 1.000e+004 1.157e-002 1.837e-004 
4.869e-004 4.367e+007 3.990e+012 1.000e+004 2.055e-002 1.848e-004 
4.883e-004 4.373e+007 3.995e+012 1.000e+004 1.534e-002 1.859e-004 
4.898e-004 4.378e+007 3.984e+012 1.000e+004 1.332e-002 1.870e-004 
4.913e-004 4.382e+007 3.981e+012 1.000e+004 2.170e-002 1.882e-004 
4.928e-004 4.386e+007 3.980e+012 1.000e+004 1.688e-002 1.894e-004 
4.942e-004 4.390e+007 3.981e+012 1.000e+004 1.989e-002 1.906e-004 
4.957e-004 4.394e+007 3.984e+012 1.000e+004 3.222e-002 1.918e-004 
4.972e-004 4.397e+007 3.987e+012 1.000e+004 1.926e-002 1.931e-004 
4.987e-004 4.400e+007 3.991e+012 1.000e+004 2.674e-002 1.943e-004 
5.002e-004 4.403e+007 3.993e+012 1.000e+004 3.110e-002 1.956e-004 
5.017e-004 4.406e+007 3.993e+012 1.000e+004 7.318e-003 1.969e-004 
5.031e-004 4.408e+007 3.994e+012 1.000e+004 2.479e-002 1.983e-004 
5.046e-004 4.410e+007 3.995e+012 1.000e+004 2.362e-002 1.996e-004 
5.061e-004 4.412e+007 3.997e+012 1.000e+004 2.810e-002 2.010e-004 
5.076e-004 4.415e+007 4.000e+012 1.000e+004 2.143e-002 2.022e-004 
5.091e-004 4.418e+007 4.003e+012 1.000e+004 8.182e-003 2.035e-004 
5.106e-004 4.422e+007 4.007e+012 1.000e+004 3.521e-002 2.047e-004 
5.121e-004 4.426e+007 4.011e+012 1.000e+004 1.822e-002 2.060e-004 
5.136e-004 4.430e+007 4.015e+012 1.000e+004 4.200e-002 2.072e-004 
5.151e-004 4.433e+007 4.019e+012 1.000e+004 2.682e-002 2.084e-004 
5.166e-004 4.437e+007 4.023e+012 1.000e+004 9.394e-003 2.097e-004 
5.181e-004 4.441e+007 4.028e+012 1.000e+004 1.458e-002 2.109e-004 
5.196e-004 4.444e+007 4.032e+012 1.000e+004 1.991e-002 2.122e-004 
5.211e-004 4.446e+007 4.035e+012 1.000e+004 1.539e-002 2.135e-004 
5.226e-004 4.449e+007 4.039e+012 1.000e+004 1.365e-002 2.149e-004 
5.241e-004 4.451e+007 4.044e+012 1.000e+004 3.556e-002 2.162e-004 
5.256e-004 4.454e+007 4.049e+012 1.000e+004 1.751e-002 2.175e-004 
5.271e-004 4.456e+007 4.054e+012 1.000e+004 1.517e-002 2.189e-004 
5.286e-004 4.459e+007 4.060e+012 1.000e+004 2.560e-002 2.202e-004 
5.301e-004 4.461e+007 4.064e+012 1.000e+004 2.873e-002 2.215e-004 
5.316e-004 4.463e+007 4.066e+012 1.000e+004 2.355e-002 2.229e-004 
5.331e-004 4.465e+007 4.070e+012 1.000e+004 3.601e-002 2.243e-004 
5.346e-004 4.467e+007 4.074e+012 1.000e+004 1.688e-003 2.256e-004 
5.361e-004 4.470e+007 4.078e+012 1.000e+004 3.231e-002 2.269e-004 
5.376e-004 4.473e+007 4.083e+012 1.000e+004 2.737e-002 2.282e-004 
5.391e-004 4.477e+007 4.088e+012 1.000e+004 2.659e-002 2.295e-004 
5.406e-004 4.480e+007 4.093e+012 1.000e+004 2.818e-002 2.307e-004 
5.421e-004 4.484e+007 4.096e+012 1.000e+004 3.132e-002 2.319e-004 
5.492e-004 4.501e+007 4.043e+012 1.000e+004 2.100e-002 2.378e-004 
5.568e-004 4.525e+007 4.064e+012 1.000e+004 1.997e-002 2.439e-004 
5.645e-004 4.553e+007 4.089e+012 1.000e+004 1.793e-002 2.496e-004 
5.722e-004 4.591e+007 4.115e+012 1.000e+004 1.609e-002 2.546e-004 
5.794e-004 4.634e+007 4.137e+012 1.000e+004 1.505e-002 2.589e-004 
5.836e-004 4.660e+007 4.155e+012 1.000e+004 1.446e-002 2.613e-004 
5.874e-004 4.683e+007 4.156e+012 1.000e+004 1.548e-002 2.635e-004 
5.906e-004 4.702e+007 4.162e+012 1.000e+004 1.560e-002 2.654e-004 
5.937e-004 4.719e+007 4.170e+012 1.000e+004 1.542e-002 2.673e-004 
5.966e-004 4.735e+007 4.175e+012 1.000e+004 1.530e-002 2.690e-004 
5.995e-004 4.753e+007 4.184e+012 1.000e+004 1.511e-002 2.708e-004 
6.026e-004 4.770e+007 4.194e+012 1.000e+004 1.564e-002 2.726e-004 
6.053e-004 4.787e+007 4.203e+012 1.000e+004 1.555e-002 2.743e-004 
6.080e-004 4.802e+007 4.211e+012 1.000e+004 1.545e-002 2.759e-004 
6.106e-004 4.816e+007 4.218e+012 1.000e+004 1.618e-002 2.775e-004 
6.134e-004 4.829e+007 4.225e+012 1.000e+004 1.751e-002 2.794e-004 
6.165e-004 4.843e+007 4.237e+012 1.000e+004 1.801e-002 2.816e-004 
6.195e-004 4.855e+007 4.249e+012 1.000e+004 1.871e-002 2.837e-004 
6.222e-004 4.866e+007 4.257e+012 1.000e+004 1.898e-002 2.857e-004 
6.248e-004 4.875e+007 4.268e+012 1.000e+004 1.951e-002 2.876e-004 
6.275e-004 4.884e+007 4.279e+012 1.000e+004 1.928e-002 2.897e-004 
6.302e-004 4.892e+007 4.293e+012 1.000e+004 1.975e-002 2.919e-004 
6.329e-004 4.899e+007 4.306e+012 1.000e+004 2.107e-002 2.940e-004 
6.354e-004 4.905e+007 4.320e+012 1.000e+004 2.196e-002 2.962e-004 
6.379e-004 4.909e+007 4.329e+012 1.000e+004 2.144e-002 2.984e-004 
6.403e-004 4.915e+007 4.340e+012 1.000e+004 1.943e-002 3.003e-004 
6.425e-004 4.921e+007 4.349e+012 1.000e+004 1.907e-002 3.022e-004 
6.450e-004 4.928e+007 4.359e+012 1.000e+004 1.851e-002 3.042e-004 
6.479e-004 4.937e+007 4.370e+012 1.000e+004 1.903e-002 3.064e-004 
6.507e-004 4.946e+007 4.383e+012 1.000e+004 1.913e-002 3.086e-004 
6.533e-004 4.954e+007 4.394e+012 1.000e+004 1.848e-002 3.107e-004 
6.559e-004 4.962e+007 4.404e+012 1.000e+004 1.773e-002 3.127e-004 
6.584e-004 4.970e+007 4.415e+012 1.000e+004 1.775e-002 3.146e-004 
6.608e-004 4.979e+007 4.424e+012 1.000e+004 1.886e-002 3.164e-004 
6.637e-004 4.989e+007 4.438e+012 1.000e+004 1.836e-002 3.186e-004 
6.666e-004 5.000e+007 4.450e+012 1.000e+004 1.802e-002 3.207e-004 
6.693e-004 5.010e+007 4.463e+012 1.000e+004 1.781e-002 3.228e-004 
6.719e-004 5.019e+007 4.477e+012 1.000e+004 1.869e-002 3.248e-004 
6.745e-004 5.027e+007 4.485e+012 1.000e+004 1.922e-002 3.267e-004 
6.769e-004 5.035e+007 4.495e+012 1.000e+004 1.915e-002 3.287e-004 
6.793e-004 5.043e+007 4.505e+012 1.000e+004 1.920e-002 3.306e-004 
6.819e-004 5.050e+007 4.511e+012 1.000e+004 1.949e-002 3.326e-004 
6.847e-004 5.058e+007 4.519e+012 1.000e+004 1.902e-002 3.348e-004 
6.873e-004 5.066e+007 4.523e+012 1.000e+004 1.877e-002 3.369e-004 
6.899e-004 5.073e+007 4.529e+012 1.000e+004 1.802e-002 3.390e-004 
6.923e-004 5.080e+007 4.539e+012 1.000e+004 1.841e-002 3.409e-004 
6.947e-004 5.086e+007 4.551e+012 1.000e+004 1.955e-002 3.429e-004 
6.970e-004 5.092e+007 4.566e+012 1.000e+004 1.866e-002 3.448e-004 
6.994e-004 5.098e+007 4.581e+012 1.000e+004 1.859e-002 3.468e-004 
7.017e-004 5.101e+007 4.588e+012 1.000e+004 1.925e-002 3.489e-004 
7.039e-004 5.105e+007 4.592e+012 1.000e+004 1.948e-002 3.509e-004 
7.062e-004 5.109e+007 4.596e+012 1.000e+004 1.814e-002 3.528e-004 
7.084e-004 5.114e+007 4.607e+012 1.000e+004 2.032e-002 3.547e-004 
7.108e-004 5.120e+007 4.612e+012 1.000e+004 1.840e-002 3.567e-004 
7.131e-004 5.125e+007 4.622e+012 1.000e+004 1.873e-002 3.587e-004 
7.154e-004 5.131e+007 4.635e+012 1.000e+004 1.995e-002 3.606e-004 
7.177e-004 5.136e+007 4.647e+012 1.000e+004 1.756e-002 3.625e-004 
7.200e-004 5.142e+007 4.657e+012 1.000e+004 2.094e-002 3.643e-004 
7.222e-004 5.147e+007 4.659e+012 1.000e+004 1.794e-002 3.662e-004 
7.245e-004 5.152e+007 4.667e+012 1.000e+004 2.018e-002 3.682e-004 
7.268e-004 5.157e+007 4.676e+012 1.000e+004 1.762e-002 3.701e-004 
7.291e-004 5.162e+007 4.687e+012 1.000e+004 2.049e-002 3.720e-004 
7.313e-004 5.166e+007 4.697e+012 1.000e+004 1.879e-002 3.740e-004 
7.336e-004 5.170e+007 4.704e+012 1.000e+004 2.166e-002 3.760e-004 
7.359e-004 5.173e+007 4.708e+012 1.000e+004 1.891e-002 3.781e-004 
7.382e-004 5.175e+007 4.714e+012 1.000e+004 2.300e-002 3.802e-004 
7.405e-004 5.177e+007 4.715e+012 1.000e+004 2.193e-002 3.824e-004 
7.427e-004 5.179e+007 4.714e+012 1.000e+004 2.311e-002 3.845e-004 
7.449e-004 5.180e+007 4.714e+012 1.000e+004 2.369e-002 3.866e-004 
7.471e-004 5.181e+007 4.721e+012 1.000e+004 2.336e-002 3.887e-004 
7.493e-004 5.182e+007 4.724e+012 1.000e+004 2.382e-002 3.909e-004 
7.515e-004 5.182e+007 4.726e+012 1.000e+004 2.427e-002 3.931e-004 
7.537e-004 5.182e+007 4.730e+012 1.000e+004 2.344e-002 3.952e-004 
7.558e-004 5.184e+007 4.736e+012 1.000e+004 2.340e-002 3.973e-004 
7.580e-004 5.185e+007 4.742e+012 1.000e+004 2.309e-002 3.993e-004 
7.601e-004 5.188e+007 4.748e+012 1.000e+004 2.313e-002 4.013e-004 
7.623e-004 5.190e+007 4.756e+012 1.000e+004 2.193e-002 4.033e-004 
7.646e-004 5.193e+007 4.766e+012 1.000e+004 1.893e-002 4.054e-004 
7.668e-004 5.192e+007 4.771e+012 1.000e+004 2.175e-002 4.078e-004 
7.691e-004 5.190e+007 4.760e+012 1.000e+004 2.072e-002 4.101e-004 
7.713e-004 5.190e+007 4.749e+012 1.000e+004 2.076e-002 4.124e-004 
7.736e-004 5.190e+007 4.748e+012 1.000e+004 2.243e-002 4.146e-004 
7.761e-004 5.191e+007 4.754e+012 1.000e+004 2.240e-002 4.171e-004 
7.788e-004 5.191e+007 4.765e+012 1.000e+004 2.201e-002 4.198e-004 
7.817e-004 5.190e+007 4.771e+012 1.000e+004 2.221e-002 4.227e-004 
7.857e-004 5.188e+007 4.784e+012 1.000e+004 2.270e-002 4.269e-004 
7.900e-004 5.183e+007 4.788e+012 1.000e+004 2.431e-002 4.316e-004 
7.939e-004 5.174e+007 4.805e+012 1.000e+004 2.558e-002 4.360e-004 
7.973e-004 5.164e+007 4.804e+012 1.000e+004 2.509e-002 4.401e-004 
8.002e-004 5.157e+007 4.813e+012 1.000e+004 2.576e-002 4.435e-004 
8.033e-004 5.145e+007 4.809e+012 1.000e+004 2.700e-002 4.475e-004 
8.087e-004 5.126e+007 4.823e+012 1.000e+004 2.616e-002 4.542e-004 
8.143e-004 5.112e+007 4.817e+012 1.000e+004 2.435e-002 4.607e-004 
8.199e-004 5.101e+007 4.824e+012 1.000e+004 2.531e-002 4.671e-004 
8.222e-004 5.094e+007 4.821e+012 1.000e+004 2.658e-002 4.699e-004 
8.248e-004 5.086e+007 4.784e+012 1.000e+004 2.706e-002 4.730e-004 
8.276e-004 5.079e+007 4.765e+012 1.000e+004 2.587e-002 4.763e-004 
8.299e-004 5.073e+007 4.763e+012 1.000e+004 2.567e-002 4.791e-004 
8.321e-004 5.067e+007 4.756e+012 1.000e+004 2.513e-002 4.816e-004 
8.340e-004 5.061e+007 4.762e+012 1.000e+004 2.649e-002 4.839e-004 
8.407e-004 5.039e+007 4.741e+012 1.000e+004 2.573e-002 4.922e-004 
8.477e-004 5.021e+007 4.762e+012 1.000e+004 2.583e-002 5.005e-004 
8.516e-004 5.011e+007 4.752e+012 1.000e+004 2.502e-002 5.050e-004 
8.548e-004 5.005e+007 4.762e+012 1.000e+004 2.472e-002 5.086e-004 
8.607e-004 4.990e+007 4.770e+012 1.000e+004 2.504e-002 5.156e-004 
8.662e-004 4.978e+007 4.752e+012 1.000e+004 2.499e-002 5.218e-004 
8.735e-004 4.964e+007 4.758e+012 1.000e+004 2.423e-002 5.301e-004 
8.812e-004 4.953e+007 4.772e+012 1.000e+004 2.343e-002 5.386e-004 
8.880e-004 4.946e+007 4.791e+012 1.000e+004 2.365e-002 5.459e-004 
8.911e-004 4.941e+007 4.800e+012 1.000e+004 2.381e-002 5.493e-004 
8.966e-004 4.929e+007 4.811e+012 1.000e+004 2.578e-002 5.556e-004 
8.981e-004 4.925e+007 4.816e+012 1.000e+004 2.757e-002 5.575e-004 
8.997e-004 4.922e+007 4.813e+012 1.000e+004 2.672e-002 5.592e-004 
9.012e-004 4.919e+007 4.814e+012 1.000e+004 2.902e-002 5.609e-004 
9.027e-004 4.917e+007 4.818e+012 1.000e+004 3.047e-002 5.626e-004 
9.042e-004 4.914e+007 4.823e+012 1.000e+004 2.915e-002 5.643e-004 
9.057e-004 4.912e+007 4.827e+012 1.000e+004 2.676e-002 5.659e-004 
9.072e-004 4.910e+007 4.833e+012 1.000e+004 3.060e-002 5.676e-004 
9.087e-004 4.909e+007 4.839e+012 1.000e+004 3.154e-002 5.692e-004 
9.102e-004 4.907e+007 4.846e+012 1.000e+004 2.917e-002 5.708e-004 
9.117e-004 4.906e+007 4.852e+012 1.000e+004 2.687e-002 5.723e-004 
9.132e-004 4.906e+007 4.859e+012 1.000e+004 3.103e-002 5.739e-004 
9.147e-004 4.905e+007 4.859e+012 1.000e+004 3.299e-002 5.755e-004 
9.163e-004 4.904e+007 4.855e+012 1.000e+004 2.976e-002 5.771e-004 
9.178e-004 4.902e+007 4.853e+012 1.000e+004 2.877e-002 5.787e-004 
9.194e-004 4.900e+007 4.850e+012 1.000e+004 2.892e-002 5.804e-004 
9.209e-004 4.898e+007 4.849e+012 1.000e+004 2.750e-002 5.821e-004 
9.224e-004 4.896e+007 4.848e+012 1.000e+004 2.551e-002 5.838e-004 
9.242e-004 4.894e+007 4.845e+012 1.000e+004 2.433e-002 5.857e-004 
9.268e-004 4.891e+007 4.851e+012 1.000e+004 2.248e-002 5.886e-004 
9.294e-004 4.888e+007 4.859e+012 1.000e+004 2.359e-002 5.913e-004 
9.319e-004 4.885e+007 4.863e+012 1.000e+004 2.212e-002 5.941e-004 
9.344e-004 4.882e+007 4.870e+012 1.000e+004 2.331e-002 5.967e-004 
9.369e-004 4.882e+007 4.865e+012 1.000e+004 2.178e-002 5.993e-004 
9.398e-004 4.883e+007 4.871e+012 1.000e+004 2.051e-002 6.021e-004 
9.428e-004 4.884e+007 4.878e+012 1.000e+004 2.033e-002 6.050e-004 
9.457e-004 4.886e+007 4.878e+012 1.000e+004 1.983e-002 6.078e-004 
9.486e-004 4.888e+007 4.887e+012 1.000e+004 1.953e-002 6.105e-004 
9.514e-004 4.889e+007 4.878e+012 1.000e+004 2.030e-002 6.133e-004 
9.542e-004 4.890e+007 4.879e+012 1.000e+004 1.898e-002 6.159e-004 
9.570e-004 4.893e+007 4.893e+012 1.000e+004 2.060e-002 6.185e-004 
9.597e-004 4.896e+007 4.906e+012 1.000e+004 2.046e-002 6.211e-004 
9.625e-004 4.899e+007 4.922e+012 1.000e+004 1.967e-002 6.236e-004 
9.652e-004 4.900e+007 4.928e+012 1.000e+004 2.021e-002 6.262e-004 
9.676e-004 4.901e+007 4.935e+012 1.000e+004 2.159e-002 6.287e-004 
9.703e-004 4.900e+007 4.916e+012 1.000e+004 2.210e-002 6.314e-004 
9.729e-004 4.898e+007 4.899e+012 1.000e+004 2.162e-002 6.341e-004 
9.755e-004 4.897e+007 4.891e+012 1.000e+004 2.130e-002 6.368e-004 
9.781e-004 4.895e+007 4.867e+012 1.000e+004 2.378e-002 6.395e-004 
9.806e-004 4.892e+007 4.871e+012 1.000e+004 2.122e-002 6.422e-004 
9.831e-004 4.890e+007 4.880e+012 1.000e+004 2.126e-002 6.449e-004 
9.857e-004 4.889e+007 4.879e+012 1.000e+004 2.305e-002 6.476e-004 
9.882e-004 4.887e+007 4.887e+012 1.000e+004 2.144e-002 6.502e-004 
9.907e-004 4.885e+007 4.895e+012 1.000e+004 2.367e-002 6.528e-004 
9.932e-004 4.882e+007 4.885e+012 1.000e+004 2.405e-002 6.556e-004 
9.956e-004 4.879e+007 4.883e+012 1.000e+004 2.432e-002 6.582e-004 
9.980e-004 4.876e+007 4.875e+012 1.000e+004 2.337e-002 6.607e-004 
1.000e-003 4.874e+007 4.864e+012 1.000e+004 2.336e-002 6.632e-004 
1.003e-003 4.872e+007 4.861e+012 1.000e+004 2.355e-002 6.656e-004 
1.005e-003 4.870e+007 4.869e+012 1.000e+004 2.421e-002 6.680e-004 
1.007e-003 4.867e+007 4.847e+012 1.000e+004 2.378e-002 6.703e-004 
1.009e-003 4.865e+007 4.846e+012 1.000e+004 2.374e-002 6.725e-004 
1.011e-003 4.864e+007 4.850e+012 1.000e+004 2.412e-002 6.749e-004 
1.014e-003 4.861e+007 4.843e+012 1.000e+004 2.541e-002 6.774e-004 
1.016e-003 4.858e+007 4.845e+012 1.000e+004 2.226e-002 6.797e-004 
1.018e-003 4.854e+007 4.831e+012 1.000e+004 2.312e-002 6.820e-004 
1.020e-003 4.849e+007 4.826e+012 1.000e+004 2.252e-002 6.844e-004 
1.022e-003 4.844e+007 4.819e+012 1.000e+004 2.265e-002 6.867e-004 
1.024e-003 4.837e+007 4.810e+012 1.000e+004 2.325e-002 6.892e-004 
1.026e-003 4.831e+007 4.804e+012 1.000e+004 2.404e-002 6.915e-004 
1.028e-003 4.824e+007 4.803e+012 1.000e+004 2.392e-002 6.939e-004 
1.030e-003 4.819e+007 4.804e+012 1.000e+004 2.223e-002 6.962e-004 
1.031e-003 4.813e+007 4.798e+012 1.000e+004 2.278e-002 6.985e-004 
1.033e-003 4.808e+007 4.797e+012 1.000e+004 2.282e-002 7.008e-004 
1.035e-003 4.803e+007 4.801e+012 1.000e+004 2.218e-002 7.030e-004 
1.037e-003 4.799e+007 4.808e+012 1.000e+004 2.325e-002 7.052e-004 
1.039e-003 4.794e+007 4.811e+012 1.000e+004 2.242e-002 7.074e-004 
1.041e-003 4.789e+007 4.818e+012 1.000e+004 2.264e-002 7.096e-004 
1.043e-003 4.785e+007 4.824e+012 1.000e+004 2.166e-002 7.117e-004 
1.045e-003 4.781e+007 4.828e+012 1.000e+004 2.190e-002 7.139e-004 
1.046e-003 4.778e+007 4.833e+012 1.000e+004 2.182e-002 7.159e-004 
1.048e-003 4.775e+007 4.839e+012 1.000e+004 2.091e-002 7.179e-004 
1.050e-003 4.772e+007 4.840e+012 1.000e+004 2.050e-002 7.198e-004 
1.052e-003 4.768e+007 4.835e+012 1.000e+004 2.378e-002 7.219e-004 
1.053e-003 4.763e+007 4.832e+012 1.000e+004 2.632e-002 7.241e-004 
1.056e-003 4.755e+007 4.834e+012 1.000e+004 2.560e-002 7.272e-004 
1.059e-003 4.745e+007 4.823e+012 1.000e+004 2.659e-002 7.310e-004 
1.062e-003 4.736e+007 4.817e+012 1.000e+004 2.396e-002 7.349e-004 
1.066e-003 4.732e+007 4.816e+012 1.000e+004 2.179e-002 7.386e-004 
1.069e-003 4.732e+007 4.817e+012 1.000e+004 2.074e-002 7.419e-004 
1.073e-003 4.733e+007 4.818e+012 1.000e+004 2.108e-002 7.451e-004 
1.076e-003 4.735e+007 4.823e+012 1.000e+004 2.025e-002 7.483e-004 
1.079e-003 4.736e+007 4.830e+012 1.000e+004 2.143e-002 7.514e-004 
1.082e-003 4.736e+007 4.819e+012 1.000e+004 2.135e-002 7.543e-004 
1.085e-003 4.735e+007 4.816e+012 1.000e+004 2.299e-002 7.574e-004 
1.088e-003 4.732e+007 4.812e+012 1.000e+004 2.289e-002 7.605e-004 
1.090e-003 4.731e+007 4.813e+012 1.000e+004 2.214e-002 7.628e-004 
1.092e-003 4.730e+007 4.815e+012 1.000e+004 2.217e-002 7.649e-004 
1.094e-003 4.729e+007 4.819e+012 1.000e+004 2.205e-002 7.670e-004 
1.096e-003 4.729e+007 4.824e+012 1.000e+004 2.179e-002 7.692e-004 
1.098e-003 4.729e+007 4.830e+012 1.000e+004 2.132e-002 7.714e-004 
1.101e-003 4.730e+007 4.833e+012 1.000e+004 2.056e-002 7.735e-004 
1.103e-003 4.732e+007 4.837e+012 1.000e+004 2.028e-002 7.754e-004 
1.105e-003 4.734e+007 4.842e+012 1.000e+004 2.009e-002 7.773e-004 
1.108e-003 4.736e+007 4.836e+012 1.000e+004 1.885e-002 7.801e-004 
1.111e-003 4.739e+007 4.845e+012 1.000e+004 2.061e-002 7.836e-004 
1.115e-003 4.744e+007 4.846e+012 1.000e+004 1.976e-002 7.870e-004 
1.118e-003 4.751e+007 4.850e+012 1.000e+004 1.729e-002 7.899e-004 
1.122e-003 4.758e+007 4.861e+012 1.000e+004 1.938e-002 7.927e-004 
1.125e-003 4.764e+007 4.861e+012 1.000e+004 1.935e-002 7.954e-004 
1.128e-003 4.770e+007 4.865e+012 1.000e+004 1.872e-002 7.978e-004 
1.131e-003 4.776e+007 4.871e+012 1.000e+004 1.686e-002 8.003e-004 
1.133e-003 4.783e+007 4.879e+012 1.000e+004 1.864e-002 8.024e-004 
1.136e-003 4.790e+007 4.882e+012 1.000e+004 1.757e-002 8.046e-004 
1.140e-003 4.802e+007 4.896e+012 1.000e+004 1.665e-002 8.077e-004 
1.144e-003 4.816e+007 4.882e+012 1.000e+004 1.748e-002 8.110e-004 
1.148e-003 4.826e+007 4.892e+012 1.000e+004 1.732e-002 8.144e-004 
1.152e-003 4.838e+007 4.901e+012 1.000e+004 1.729e-002 8.178e-004 
1.157e-003 4.850e+007 4.913e+012 1.000e+004 1.696e-002 8.211e-004 
1.160e-003 4.861e+007 4.917e+012 1.000e+004 1.666e-002 8.240e-004 
1.164e-003 4.872e+007 4.925e+012 1.000e+004 1.708e-002 8.271e-004 
1.168e-003 4.882e+007 4.939e+012 1.000e+004 2.082e-002 8.304e-004 
1.170e-003 4.886e+007 4.946e+012 1.000e+004 2.322e-002 8.317e-004 
1.171e-003 4.891e+007 4.952e+012 1.000e+004 2.306e-002 8.329e-004 
1.173e-003 4.895e+007 4.959e+012 1.000e+004 2.333e-002 8.341e-004 
1.174e-003 4.900e+007 4.965e+012 1.000e+004 2.229e-002 8.353e-004 
1.177e-003 4.910e+007 4.946e+012 1.000e+004 1.653e-002 8.378e-004 
1.182e-003 4.925e+007 4.964e+012 1.000e+004 1.613e-002 8.416e-004 
1.184e-003 4.930e+007 4.970e+012 1.000e+004 1.653e-002 8.432e-004 
1.186e-003 4.932e+007 4.975e+012 1.000e+004 1.744e-002 8.447e-004 
1.187e-003 4.934e+007 4.977e+012 1.000e+004 1.770e-002 8.461e-004 
1.189e-003 4.935e+007 4.982e+012 1.000e+004 1.742e-002 8.475e-004 
1.190e-003 4.937e+007 4.990e+012 1.000e+004 1.742e-002 8.490e-004 
1.192e-003 4.938e+007 4.996e+012 1.000e+004 1.612e-002 8.503e-004 
1.193e-003 4.941e+007 5.005e+012 1.000e+004 2.159e-002 8.517e-004 
1.195e-003 4.943e+007 5.013e+012 1.000e+004 2.098e-002 8.530e-004 
1.196e-003 4.945e+007 5.020e+012 1.000e+004 2.107e-002 8.544e-004 
1.198e-003 4.948e+007 5.027e+012 1.000e+004 2.052e-002 8.558e-004 
1.200e-003 4.951e+007 5.035e+012 1.000e+004 2.218e-002 8.571e-004 
1.201e-003 4.953e+007 5.029e+012 1.000e+004 2.057e-002 8.584e-004 
1.203e-003 4.956e+007 5.024e+012 1.000e+004 1.765e-002 8.598e-004 
1.204e-003 4.959e+007 5.027e+012 1.000e+004 1.698e-002 8.611e-004 
1.206e-003 4.962e+007 5.030e+012 1.000e+004 2.142e-002 8.624e-004 
1.207e-003 4.966e+007 5.034e+012 1.000e+004 1.820e-002 8.636e-004 
1.209e-003 4.970e+007 5.039e+012 1.000e+004 2.086e-002 8.649e-004 
1.210e-003 4.974e+007 5.044e+012 1.000e+004 1.554e-002 8.662e-004 
1.212e-003 4.978e+007 5.050e+012 1.000e+004 2.043e-002 8.674e-004 
1.213e-003 4.982e+007 5.055e+012 1.000e+004 1.732e-002 8.686e-004 
1.215e-003 4.986e+007 5.062e+012 1.000e+004 2.084e-002 8.698e-004 
1.216e-003 4.990e+007 5.068e+012 1.000e+004 2.165e-002 8.710e-004 
1.218e-003 4.995e+007 5.074e+012 1.000e+004 2.119e-002 8.723e-004 
1.219e-003 4.999e+007 5.080e+012 1.000e+004 1.800e-002 8.735e-004 
1.221e-003 5.001e+007 5.076e+012 1.000e+004 2.193e-002 8.748e-004 
1.222e-003 5.004e+007 5.075e+012 1.000e+004 1.333e-002 8.762e-004 
1.224e-003 5.007e+007 5.079e+012 1.000e+004 2.215e-002 8.776e-004 
1.225e-003 5.010e+007 5.083e+012 1.000e+004 1.352e-002 8.789e-004 
1.227e-003 5.013e+007 5.089e+012 1.000e+004 1.251e-002 8.801e-004 
1.228e-003 5.016e+007 5.096e+012 1.000e+004 1.615e-002 8.814e-004 
1.230e-003 5.019e+007 5.101e+012 1.000e+004 2.224e-002 8.826e-004 
1.231e-003 5.022e+007 5.104e+012 1.000e+004 1.984e-002 8.839e-004 
1.235e-003 5.027e+007 5.096e+012 1.000e+004 1.874e-002 8.876e-004 
1.242e-003 5.035e+007 5.119e+012 1.000e+004 1.798e-002 8.939e-004 
1.249e-003 5.047e+007 5.134e+012 1.000e+004 1.701e-002 9.002e-004 
1.256e-003 5.058e+007 5.113e+012 1.000e+004 1.858e-002 9.059e-004 
1.260e-003 5.063e+007 5.131e+012 1.000e+004 1.915e-002 9.102e-004 
1.264e-003 5.065e+007 5.149e+012 1.000e+004 1.977e-002 9.135e-004 
1.267e-003 5.065e+007 5.169e+012 1.000e+004 2.072e-002 9.166e-004 
1.273e-003 5.059e+007 5.136e+012 1.000e+004 2.120e-002 9.234e-004 
1.278e-003 5.058e+007 5.144e+012 1.000e+004 1.983e-002 9.285e-004 
1.283e-003 5.060e+007 5.165e+012 1.000e+004 1.944e-002 9.334e-004 
1.288e-003 5.063e+007 5.173e+012 1.000e+004 1.848e-002 9.382e-004 
1.293e-003 5.070e+007 5.189e+012 1.000e+004 1.835e-002 9.427e-004 
1.299e-003 5.075e+007 5.176e+012 1.000e+004 1.841e-002 9.475e-004 
1.304e-003 5.084e+007 5.198e+012 1.000e+004 1.733e-002 9.522e-004 
1.309e-003 5.094e+007 5.225e+012 1.000e+004 1.722e-002 9.566e-004 
1.313e-003 5.102e+007 5.247e+012 1.000e+004 1.700e-002 9.599e-004 
1.316e-003 5.108e+007 5.259e+012 1.000e+004 1.789e-002 9.626e-004 
1.319e-003 5.112e+007 5.274e+012 1.000e+004 1.791e-002 9.654e-004 
1.322e-003 5.115e+007 5.291e+012 1.000e+004 1.808e-002 9.680e-004 
1.324e-003 5.117e+007 5.308e+012 1.000e+004 1.851e-002 9.704e-004 
1.327e-003 5.118e+007 5.312e+012 1.000e+004 1.871e-002 9.727e-004 
1.329e-003 5.117e+007 5.270e+012 1.000e+004 2.094e-002 9.752e-004 
1.331e-003 5.116e+007 5.257e+012 1.000e+004 2.021e-002 9.774e-004 
1.334e-003 5.116e+007 5.257e+012 1.000e+004 2.032e-002 9.797e-004 
1.336e-003 5.115e+007 5.232e+012 1.000e+004 2.079e-002 9.822e-004 
1.338e-003 5.114e+007 5.209e+012 1.000e+004 2.013e-002 9.844e-004 
1.340e-003 5.114e+007 5.203e+012 1.000e+004 1.992e-002 9.867e-004 
1.343e-003 5.114e+007 5.205e+012 1.000e+004 1.937e-002 9.889e-004 
1.345e-003 5.116e+007 5.207e+012 1.000e+004 1.878e-002 9.914e-004 
1.348e-003 5.118e+007 5.217e+012 1.000e+004 1.896e-002 9.942e-004 
1.351e-003 5.117e+007 5.219e+012 1.000e+004 2.014e-002 9.972e-004 
1.354e-003 5.117e+007 5.229e+012 1.000e+004 1.809e-002 9.997e-004 
1.355e-003 5.117e+007 5.232e+012 1.000e+004 1.733e-002 1.001e-003 
1.357e-003 5.117e+007 5.240e+012 1.000e+004 1.760e-002 1.003e-003 
1.358e-003 5.117e+007 5.249e+012 1.000e+004 1.804e-002 1.005e-003 
1.360e-003 5.116e+007 5.259e+012 1.000e+004 1.849e-002 1.006e-003 
1.362e-003 5.115e+007 5.270e+012 1.000e+004 1.886e-002 1.008e-003 
1.363e-003 5.114e+007 5.281e+012 1.000e+004 1.874e-002 1.009e-003 
1.365e-003 5.113e+007 5.292e+012 1.000e+004 1.896e-002 1.011e-003 
1.366e-003 5.111e+007 5.292e+012 1.000e+004 1.966e-002 1.013e-003 
1.368e-003 5.108e+007 5.288e+012 1.000e+004 1.939e-002 1.015e-003 
1.369e-003 5.107e+007 5.289e+012 1.000e+004 1.870e-002 1.016e-003 
1.371e-003 5.105e+007 5.294e+012 1.000e+004 1.878e-002 1.018e-003 
1.373e-003 5.104e+007 5.301e+012 1.000e+004 1.919e-002 1.020e-003 
1.374e-003 5.101e+007 5.301e+012 1.000e+004 1.985e-002 1.021e-003 
1.376e-003 5.099e+007 5.306e+012 1.000e+004 1.902e-002 1.023e-003 
1.377e-003 5.096e+007 5.307e+012 1.000e+004 1.953e-002 1.025e-003 
1.379e-003 5.094e+007 5.312e+012 1.000e+004 1.876e-002 1.027e-003 
1.381e-003 5.093e+007 5.320e+012 1.000e+004 1.903e-002 1.028e-003 
1.382e-003 5.090e+007 5.294e+012 1.000e+004 1.989e-002 1.030e-003 
1.384e-003 5.088e+007 5.294e+012 1.000e+004 2.128e-002 1.032e-003 
1.388e-003 5.085e+007 5.300e+012 1.000e+004 2.099e-002 1.036e-003 
1.393e-003 5.082e+007 5.298e+012 1.000e+004 2.041e-002 1.041e-003 
1.398e-003 5.078e+007 5.308e+012 1.000e+004 2.109e-002 1.047e-003 
1.404e-003 5.070e+007 5.342e+012 1.000e+004 2.136e-002 1.053e-003 
1.409e-003 5.062e+007 5.382e+012 1.000e+004 2.110e-002 1.059e-003 
1.413e-003 5.056e+007 5.411e+012 1.000e+004 2.098e-002 1.063e-003 
1.418e-003 5.047e+007 5.443e+012 1.000e+004 2.137e-002 1.069e-003 
1.424e-003 5.036e+007 5.484e+012 1.000e+004 2.165e-002 1.075e-003 
1.430e-003 5.019e+007 5.487e+012 1.000e+004 2.355e-002 1.082e-003 
1.435e-003 4.992e+007 5.467e+012 1.000e+004 2.541e-002 1.090e-003 
1.440e-003 4.967e+007 5.469e+012 1.000e+004 2.526e-002 1.096e-003 
1.444e-003 4.949e+007 5.475e+012 1.000e+004 2.478e-002 1.101e-003 
1.447e-003 4.935e+007 5.487e+012 1.000e+004 2.451e-002 1.105e-003 
1.450e-003 4.917e+007 5.476e+012 1.000e+004 2.460e-002 1.110e-003 
1.455e-003 4.898e+007 5.490e+012 1.000e+004 2.393e-002 1.116e-003 
1.458e-003 4.881e+007 5.469e+012 1.000e+004 2.465e-002 1.120e-003 
1.461e-003 4.869e+007 5.457e+012 1.000e+004 2.342e-002 1.124e-003 
1.463e-003 4.860e+007 5.454e+012 1.000e+004 2.190e-002 1.127e-003 
1.464e-003 4.853e+007 5.457e+012 1.000e+004 1.757e-002 1.129e-003 
1.466e-003 4.847e+007 5.462e+012 1.000e+004 1.757e-002 1.130e-003 
1.467e-003 4.841e+007 5.447e+012 1.000e+004 1.646e-002 1.132e-003 
1.469e-003 4.836e+007 5.441e+012 1.000e+004 1.468e-002 1.134e-003 
1.470e-003 4.832e+007 5.433e+012 1.000e+004 1.374e-002 1.136e-003 
1.472e-003 4.829e+007 5.431e+012 1.000e+004 1.454e-002 1.138e-003 
1.473e-003 4.826e+007 5.423e+012 1.000e+004 1.055e-002 1.139e-003 
1.474e-003 4.823e+007 5.405e+012 1.000e+004 1.646e-002 1.141e-003 
1.476e-003 4.820e+007 5.401e+012 1.000e+004 1.159e-002 1.142e-003 
1.477e-003 4.818e+007 5.403e+012 1.000e+004 1.068e-002 1.144e-003 
1.479e-003 4.815e+007 5.401e+012 1.000e+004 3.082e-002 1.146e-003 
1.480e-003 4.812e+007 5.402e+012 1.000e+004 3.251e-002 1.147e-003 
1.482e-003 4.809e+007 5.402e+012 1.000e+004 3.048e-002 1.149e-003 
1.483e-003 4.806e+007 5.408e+012 1.000e+004 2.987e-002 1.151e-003 
1.485e-003 4.804e+007 5.392e+012 1.000e+004 2.967e-002 1.152e-003 
1.486e-003 4.802e+007 5.371e+012 1.000e+004 3.247e-002 1.154e-003 
1.487e-003 4.801e+007 5.358e+012 1.000e+004 2.654e-002 1.155e-003 
1.489e-003 4.800e+007 5.344e+012 1.000e+004 2.929e-002 1.157e-003 
1.490e-003 4.799e+007 5.338e+012 1.000e+004 8.325e-003 1.158e-003 
1.492e-003 4.799e+007 5.335e+012 1.000e+004 8.102e-003 1.160e-003 
1.493e-003 4.799e+007 5.334e+012 1.000e+004 6.058e-003 1.161e-003 
1.495e-003 4.799e+007 5.334e+012 1.000e+004 3.031e-002 1.163e-003 
1.496e-003 4.798e+007 5.331e+012 1.000e+004 3.473e-002 1.164e-003 
1.497e-003 4.798e+007 5.328e+012 1.000e+004 9.505e-003 1.166e-003 
1.499e-003 4.797e+007 5.323e+012 1.000e+004 9.361e-003 1.167e-003 
1.500e-003 4.797e+007 5.301e+012 1.000e+004 1.232e-002 1.169e-003 
1.502e-003 4.797e+007 5.294e+012 1.000e+004 5.899e-003 1.170e-003 
1.503e-003 4.798e+007 5.292e+012 1.000e+004 6.746e-003 1.171e-003 
1.505e-003 4.799e+007 5.292e+012 1.000e+004 8.033e-003 1.173e-003 
1.506e-003 4.800e+007 5.294e+012 1.000e+004 1.117e-002 1.174e-003 
1.508e-003 4.802e+007 5.297e+012 1.000e+004 4.488e-003 1.176e-003 
1.509e-003 4.803e+007 5.300e+012 1.000e+004 7.117e-003 1.177e-003 
1.511e-003 4.804e+007 5.303e+012 1.000e+004 8.240e-003 1.178e-003 
1.512e-003 4.804e+007 5.308e+012 1.000e+004 1.245e-002 1.180e-003 
1.513e-003 4.806e+007 5.313e+012 1.000e+004 4.869e-003 1.181e-003 
1.515e-003 4.807e+007 5.317e+012 1.000e+004 2.142e-003 1.182e-003 
1.516e-003 4.808e+007 5.322e+012 1.000e+004 6.068e-003 1.184e-003 
1.518e-003 4.809e+007 5.328e+012 1.000e+004 1.089e-002 1.185e-003 
1.519e-003 4.810e+007 5.327e+012 1.000e+004 3.844e-003 1.187e-003 
1.521e-003 4.809e+007 5.327e+012 1.000e+004 2.420e-003 1.188e-003 
1.522e-003 4.809e+007 5.331e+012 1.000e+004 6.520e-003 1.190e-003 
1.524e-003 4.809e+007 5.335e+012 1.000e+004 1.290e-002 1.191e-003 
1.525e-003 4.808e+007 5.340e+012 1.000e+004 5.012e-003 1.193e-003 
1.527e-003 4.808e+007 5.343e+012 1.000e+004 3.520e-003 1.194e-003 
1.528e-003 4.807e+007 5.342e+012 1.000e+004 9.171e-003 1.196e-003 
1.530e-003 4.806e+007 5.340e+012 1.000e+004 1.400e-002 1.197e-003 
1.531e-003 4.804e+007 5.338e+012 1.000e+004 4.190e-003 1.199e-003 
1.533e-003 4.803e+007 5.342e+012 1.000e+004 1.359e-003 1.200e-003 
1.534e-003 4.803e+007 5.342e+012 1.000e+004 5.614e-003 1.202e-003 
1.536e-003 4.803e+007 5.346e+012 1.000e+004 5.694e-003 1.203e-003 
1.537e-003 4.803e+007 5.352e+012 1.000e+004 4.536e-003 1.205e-003 
1.539e-003 4.803e+007 5.358e+012 1.000e+004 5.537e-004 1.206e-003 
1.540e-003 4.803e+007 5.364e+012 1.000e+004 5.289e-003 1.208e-003 
1.541e-003 4.804e+007 5.371e+012 1.000e+004 4.705e-003 1.209e-003 
1.543e-003 4.804e+007 5.378e+012 1.000e+004 3.891e-003 1.211e-003 
1.544e-003 4.805e+007 5.383e+012 1.000e+004 1.279e-004 1.212e-003 
1.546e-003 4.806e+007 5.388e+012 1.000e+004 5.628e-003 1.214e-003 
1.547e-003 4.806e+007 5.394e+012 1.000e+004 4.318e-003 1.215e-003 
1.549e-003 4.807e+007 5.402e+012 1.000e+004 4.193e-003 1.216e-003 
1.550e-003 4.807e+007 5.409e+012 1.000e+004 5.767e-004 1.218e-003 
1.552e-003 4.808e+007 5.416e+012 1.000e+004 5.336e-003 1.219e-003 
1.553e-003 4.808e+007 5.420e+012 1.000e+004 4.040e-003 1.221e-003 
1.555e-003 4.808e+007 5.419e+012 1.000e+004 3.441e-003 1.222e-003 
1.556e-003 4.809e+007 5.421e+012 1.000e+004 6.813e-003 1.224e-003 
1.558e-003 4.809e+007 5.423e+012 1.000e+004 9.474e-003 1.225e-003 
1.559e-003 4.810e+007 5.421e+012 1.000e+004 3.314e-003 1.227e-003 
1.561e-003 4.810e+007 5.423e+012 1.000e+004 4.170e-003 1.228e-003 
1.562e-003 4.811e+007 5.426e+012 1.000e+004 6.579e-003 1.229e-003 
1.564e-003 4.810e+007 5.431e+012 1.000e+004 1.043e-002 1.231e-003 
1.565e-003 4.810e+007 5.435e+012 1.000e+004 4.130e-003 1.232e-003 
1.567e-003 4.809e+007 5.434e+012 1.000e+004 7.190e-003 1.234e-003 
1.568e-003 4.806e+007 5.431e+012 1.000e+004 1.006e-002 1.236e-003 
1.569e-003 4.802e+007 5.436e+012 1.000e+004 1.577e-002 1.237e-003 
1.571e-003 4.798e+007 5.429e+012 1.000e+004 7.514e-003 1.239e-003 
1.572e-003 4.794e+007 5.424e+012 1.000e+004 1.393e-002 1.241e-003 
1.574e-003 4.791e+007 5.423e+012 1.000e+004 2.202e-002 1.242e-003 
1.575e-003 4.789e+007 5.424e+012 1.000e+004 2.257e-002 1.244e-003 
1.577e-003 4.786e+007 5.425e+012 1.000e+004 2.066e-002 1.246e-003 
1.578e-003 4.784e+007 5.416e+012 1.000e+004 1.436e-002 1.247e-003 
1.580e-003 4.781e+007 5.412e+012 1.000e+004 1.866e-002 1.249e-003 
1.581e-003 4.778e+007 5.405e+012 1.000e+004 2.157e-002 1.251e-003 
1.582e-003 4.775e+007 5.407e+012 1.000e+004 1.508e-002 1.252e-003 
1.584e-003 4.772e+007 5.409e+012 1.000e+004 1.757e-002 1.254e-003 
1.585e-003 4.770e+007 5.415e+012 1.000e+004 2.024e-002 1.255e-003 
1.587e-003 4.768e+007 5.421e+012 1.000e+004 2.047e-002 1.257e-003 
1.588e-003 4.766e+007 5.426e+012 1.000e+004 1.645e-002 1.258e-003 
1.589e-003 4.764e+007 5.429e+012 1.000e+004 1.705e-002 1.260e-003 
1.591e-003 4.762e+007 5.433e+012 1.000e+004 1.525e-002 1.261e-003 
1.592e-003 4.760e+007 5.435e+012 1.000e+004 1.358e-002 1.263e-003 
1.594e-003 4.758e+007 5.437e+012 1.000e+004 1.181e-002 1.265e-003 
1.595e-003 4.756e+007 5.438e+012 1.000e+004 2.251e-002 1.266e-003 
1.597e-003 4.753e+007 5.440e+012 1.000e+004 1.573e-002 1.268e-003 
1.598e-003 4.751e+007 5.442e+012 1.000e+004 1.937e-002 1.269e-003 
1.599e-003 4.749e+007 5.445e+012 1.000e+004 2.217e-002 1.271e-003 
1.601e-003 4.747e+007 5.440e+012 1.000e+004 2.242e-002 1.273e-003 
1.602e-003 4.745e+007 5.440e+012 1.000e+004 2.429e-002 1.274e-003 
1.604e-003 4.743e+007 5.439e+012 1.000e+004 1.707e-002 1.276e-003 
1.605e-003 4.742e+007 5.440e+012 1.000e+004 9.457e-003 1.277e-003 
1.607e-003 4.742e+007 5.441e+012 1.000e+004 9.346e-003 1.279e-003 
1.608e-003 4.741e+007 5.443e+012 1.000e+004 2.680e-002 1.280e-003 
1.609e-003 4.739e+007 5.447e+012 1.000e+004 2.901e-002 1.282e-003 
1.611e-003 4.737e+007 5.428e+012 1.000e+004 1.583e-002 1.283e-003 
1.612e-003 4.734e+007 5.422e+012 1.000e+004 1.336e-002 1.285e-003 
1.614e-003 4.732e+007 5.417e+012 1.000e+004 2.985e-002 1.286e-003 
1.615e-003 4.730e+007 5.415e+012 1.000e+004 2.468e-002 1.288e-003 
1.617e-003 4.729e+007 5.408e+012 1.000e+004 1.333e-002 1.290e-003 
1.618e-003 4.729e+007 5.400e+012 1.000e+004 1.002e-002 1.291e-003 
1.620e-003 4.729e+007 5.383e+012 1.000e+004 2.559e-002 1.292e-003 
1.621e-003 4.729e+007 5.373e+012 1.000e+004 1.316e-002 1.294e-003 
1.622e-003 4.729e+007 5.365e+012 1.000e+004 2.050e-002 1.295e-003 
1.624e-003 4.730e+007 5.363e+012 1.000e+004 1.244e-002 1.297e-003 
1.625e-003 4.730e+007 5.361e+012 1.000e+004 1.923e-002 1.298e-003 
1.627e-003 4.732e+007 5.362e+012 1.000e+004 2.634e-002 1.300e-003 
1.628e-003 4.733e+007 5.364e+012 1.000e+004 9.351e-003 1.301e-003 
1.630e-003 4.734e+007 5.365e+012 1.000e+004 1.560e-002 1.302e-003 
1.631e-003 4.735e+007 5.366e+012 1.000e+004 2.562e-002 1.304e-003 
1.633e-003 4.735e+007 5.370e+012 1.000e+004 2.747e-002 1.305e-003 
1.634e-003 4.735e+007 5.342e+012 1.000e+004 1.287e-002 1.307e-003 
1.635e-003 4.735e+007 5.335e+012 1.000e+004 2.645e-002 1.308e-003 
1.637e-003 4.736e+007 5.331e+012 1.000e+004 1.545e-002 1.309e-003 
1.638e-003 4.737e+007 5.330e+012 1.000e+004 1.475e-002 1.311e-003 
1.640e-003 4.738e+007 5.331e+012 1.000e+004 1.477e-002 1.312e-003 
1.641e-003 4.739e+007 5.332e+012 1.000e+004 1.558e-002 1.314e-003 
1.643e-003 4.741e+007 5.325e+012 1.000e+004 1.538e-002 1.315e-003 
1.644e-003 4.742e+007 5.321e+012 1.000e+004 1.512e-002 1.316e-003 
1.646e-003 4.743e+007 5.320e+012 1.000e+004 1.383e-002 1.318e-003 
1.647e-003 4.745e+007 5.321e+012 1.000e+004 1.379e-002 1.319e-003 
1.649e-003 4.747e+007 5.321e+012 1.000e+004 1.470e-002 1.320e-003 
1.650e-003 4.749e+007 5.322e+012 1.000e+004 1.426e-002 1.322e-003 
1.652e-003 4.750e+007 5.325e+012 1.000e+004 1.398e-002 1.323e-003 
1.653e-003 4.752e+007 5.327e+012 1.000e+004 1.246e-002 1.324e-003 
1.654e-003 4.755e+007 5.328e+012 1.000e+004 1.356e-002 1.326e-003 
1.656e-003 4.758e+007 5.331e+012 1.000e+004 1.412e-002 1.327e-003 
1.657e-003 4.760e+007 5.321e+012 1.000e+004 1.444e-002 1.328e-003 
1.659e-003 4.762e+007 5.324e+012 1.000e+004 1.395e-002 1.329e-003 
1.660e-003 4.764e+007 5.330e+012 1.000e+004 1.559e-002 1.331e-003 
1.662e-003 4.767e+007 5.338e+012 1.000e+004 1.276e-002 1.332e-003 
1.663e-003 4.770e+007 5.345e+012 1.000e+004 1.420e-002 1.333e-003 
1.665e-003 4.772e+007 5.352e+012 1.000e+004 1.393e-002 1.334e-003 
1.666e-003 4.775e+007 5.359e+012 1.000e+004 1.578e-002 1.336e-003 
1.667e-003 4.777e+007 5.363e+012 1.000e+004 1.334e-002 1.337e-003 
1.669e-003 4.780e+007 5.370e+012 1.000e+004 1.418e-002 1.338e-003 
1.670e-003 4.782e+007 5.375e+012 1.000e+004 1.409e-002 1.340e-003 
1.672e-003 4.784e+007 5.382e+012 1.000e+004 1.520e-002 1.341e-003 
1.673e-003 4.785e+007 5.374e+012 1.000e+004 1.374e-002 1.342e-003 
1.675e-003 4.786e+007 5.374e+012 1.000e+004 1.480e-002 1.344e-003 
1.676e-003 4.788e+007 5.365e+012 1.000e+004 1.501e-002 1.345e-003 
1.678e-003 4.790e+007 5.360e+012 1.000e+004 1.623e-002 1.346e-003 
1.679e-003 4.793e+007 5.359e+012 1.000e+004 1.333e-002 1.348e-003 
1.680e-003 4.796e+007 5.361e+012 1.000e+004 1.491e-002 1.349e-003 
1.682e-003 4.800e+007 5.363e+012 1.000e+004 1.397e-002 1.350e-003 
1.683e-003 4.804e+007 5.365e+012 1.000e+004 1.415e-002 1.351e-003 
1.685e-003 4.808e+007 5.370e+012 1.000e+004 1.184e-002 1.352e-003 
1.686e-003 4.813e+007 5.374e+012 1.000e+004 1.373e-002 1.353e-003 
1.688e-003 4.818e+007 5.377e+012 1.000e+004 1.092e-002 1.355e-003 
1.689e-003 4.822e+007 5.380e+012 1.000e+004 1.153e-002 1.356e-003 
1.691e-003 4.827e+007 5.385e+012 1.000e+004 5.040e-003 1.357e-003 
1.692e-003 4.832e+007 5.390e+012 1.000e+004 8.357e-003 1.358e-003 
1.694e-003 4.836e+007 5.394e+012 1.000e+004 7.639e-003 1.359e-003 
1.695e-003 4.840e+007 5.399e+012 1.000e+004 6.665e-003 1.360e-003 
1.697e-003 4.845e+007 5.405e+012 1.000e+004 2.708e-004 1.361e-003 
1.698e-003 4.848e+007 5.401e+012 1.000e+004 3.617e-003 1.363e-003 
1.700e-003 4.852e+007 5.404e+012 1.000e+004 5.274e-005 1.364e-003 
1.701e-003 4.855e+007 5.406e+012 1.000e+004 1.608e-003 1.365e-003 
1.702e-003 4.859e+007 5.405e+012 1.000e+004 2.770e-003 1.366e-003 
1.704e-003 4.862e+007 5.408e+012 1.000e+004 1.850e-003 1.368e-003 
1.705e-003 4.865e+007 5.406e+012 1.000e+004 6.202e-004 1.369e-003 
1.707e-003 4.867e+007 5.405e+012 1.000e+004 1.288e-004 1.370e-003 
1.708e-003 4.869e+007 5.398e+012 1.000e+004 6.479e-004 1.372e-003 
1.710e-003 4.870e+007 5.397e+012 1.000e+004 2.649e-003 1.373e-003 
1.711e-003 4.871e+007 5.391e+012 1.000e+004 2.493e-003 1.374e-003 
1.713e-003 4.872e+007 5.391e+012 1.000e+004 6.908e-004 1.376e-003 
1.714e-003 4.873e+007 5.393e+012 1.000e+004 1.077e-003 1.377e-003 
1.716e-003 4.874e+007 5.395e+012 1.000e+004 1.206e-003 1.379e-003 
1.717e-003 4.875e+007 5.395e+012 1.000e+004 3.081e-003 1.380e-003 
1.719e-003 4.876e+007 5.399e+012 1.000e+004 1.272e-003 1.381e-003 
1.720e-003 4.877e+007 5.405e+012 1.000e+004 3.611e-003 1.383e-003 
1.722e-003 4.877e+007 5.412e+012 1.000e+004 2.462e-003 1.384e-003 
1.723e-003 4.878e+007 5.411e+012 1.000e+004 4.277e-003 1.386e-003 
1.725e-003 4.879e+007 5.407e+012 1.000e+004 3.130e-003 1.387e-003 
1.726e-003 4.879e+007 5.406e+012 1.000e+004 4.584e-003 1.389e-003 
1.728e-003 4.881e+007 5.404e+012 1.000e+004 2.047e-003 1.390e-003 
1.729e-003 4.882e+007 5.400e+012 1.000e+004 3.789e-003 1.391e-003 
1.730e-003 4.884e+007 5.400e+012 1.000e+004 2.697e-003 1.393e-003 
1.732e-003 4.887e+007 5.382e+012 1.000e+004 5.033e-003 1.394e-003 
1.733e-003 4.889e+007 5.371e+012 1.000e+004 2.163e-003 1.395e-003 
1.735e-003 4.891e+007 5.368e+012 1.000e+004 3.901e-003 1.397e-003 
1.736e-003 4.893e+007 5.366e+012 1.000e+004 2.051e-003 1.398e-003 
1.738e-003 4.895e+007 5.363e+012 1.000e+004 6.352e-003 1.399e-003 
1.739e-003 4.896e+007 5.354e+012 1.000e+004 3.795e-003 1.401e-003 
1.741e-003 4.897e+007 5.349e+012 1.000e+004 7.108e-003 1.402e-003 
1.742e-003 4.897e+007 5.350e+012 1.000e+004 4.037e-003 1.403e-003 
1.744e-003 4.897e+007 5.350e+012 1.000e+004 8.046e-003 1.405e-003 
1.745e-003 4.897e+007 5.354e+012 1.000e+004 4.973e-003 1.406e-003 
1.747e-003 4.897e+007 5.359e+012 1.000e+004 5.586e-003 1.408e-003 
1.748e-003 4.897e+007 5.366e+012 1.000e+004 3.499e-003 1.409e-003 
1.749e-003 4.897e+007 5.363e+012 1.000e+004 9.742e-003 1.411e-003 
1.751e-003 4.897e+007 5.347e+012 1.000e+004 8.368e-003 1.412e-003 
1.752e-003 4.896e+007 5.331e+012 1.000e+004 9.167e-003 1.414e-003 
1.754e-003 4.895e+007 5.330e+012 1.000e+004 7.533e-003 1.415e-003 
1.755e-003 4.894e+007 5.325e+012 1.000e+004 1.018e-002 1.417e-003 
1.757e-003 4.893e+007 5.294e+012 1.000e+004 9.331e-003 1.418e-003 
1.758e-003 4.892e+007 5.278e+012 1.000e+004 9.555e-003 1.420e-003 
1.760e-003 4.892e+007 5.267e+012 1.000e+004 5.976e-003 1.421e-003 
1.761e-003 4.892e+007 5.269e+012 1.000e+004 8.261e-003 1.423e-003 
1.762e-003 4.893e+007 5.258e+012 1.000e+004 8.585e-003 1.424e-003 
1.764e-003 4.893e+007 5.261e+012 1.000e+004 1.272e-002 1.425e-003 
1.765e-003 4.894e+007 5.258e+012 1.000e+004 9.880e-004 1.427e-003 
1.767e-003 4.896e+007 5.256e+012 1.000e+004 2.872e-003 1.428e-003 
1.768e-003 4.898e+007 5.258e+012 1.000e+004 1.167e-002 1.429e-003 
1.770e-003 4.900e+007 5.264e+012 1.000e+004 1.139e-002 1.431e-003 
1.771e-003 4.902e+007 5.271e+012 1.000e+004 4.079e-003 1.432e-003 
1.773e-003 4.904e+007 5.276e+012 1.000e+004 1.495e-003 1.433e-003 
1.774e-003 4.906e+007 5.282e+012 1.000e+004 8.748e-003 1.435e-003 
1.775e-003 4.908e+007 5.288e+012 1.000e+004 9.824e-003 1.436e-003 
1.777e-003 4.910e+007 5.294e+012 1.000e+004 2.288e-003 1.437e-003 
1.778e-003 4.912e+007 5.301e+012 1.000e+004 9.852e-004 1.439e-003 
1.780e-003 4.914e+007 5.310e+012 1.000e+004 2.976e-002 1.440e-003 
1.781e-003 4.917e+007 5.316e+012 1.000e+004 4.778e-003 1.441e-003 
1.783e-003 4.919e+007 5.325e+012 1.000e+004 3.297e-003 1.442e-003 
1.784e-003 4.920e+007 5.323e+012 1.000e+004 1.935e-004 1.444e-003 
1.785e-003 4.922e+007 5.332e+012 1.000e+004 9.947e-003 1.445e-003 
1.787e-003 4.925e+007 5.341e+012 1.000e+004 7.637e-003 1.446e-003 
1.788e-003 4.927e+007 5.351e+012 1.000e+004 2.875e-003 1.447e-003 
1.790e-003 4.929e+007 5.361e+012 1.000e+004 1.841e-003 1.449e-003 
1.791e-003 4.931e+007 5.371e+012 1.000e+004 2.780e-003 1.450e-003 
1.792e-003 4.932e+007 5.381e+012 1.000e+004 9.074e-003 1.451e-003 
1.794e-003 4.934e+007 5.379e+012 1.000e+004 1.132e-002 1.453e-003 
1.795e-003 4.935e+007 5.380e+012 1.000e+004 1.911e-005 1.454e-003 
1.797e-003 4.936e+007 5.388e+012 1.000e+004 5.284e-003 1.455e-003 
1.798e-003 4.937e+007 5.393e+012 1.000e+004 3.155e-002 1.457e-003 
1.799e-003 4.938e+007 5.400e+012 1.000e+004 3.804e-007 1.458e-003 
1.801e-003 4.939e+007 5.405e+012 1.000e+004 7.348e-003 1.459e-003 
1.802e-003 4.939e+007 5.410e+012 1.000e+004 3.117e-002 1.461e-003 
1.804e-003 4.941e+007 5.410e+012 1.000e+004 3.311e-002 1.462e-003 
1.805e-003 4.943e+007 5.409e+012 1.000e+004 7.126e-004 1.463e-003 
1.806e-003 4.945e+007 5.406e+012 1.000e+004 3.104e-003 1.464e-003 
1.808e-003 4.947e+007 5.405e+012 1.000e+004 4.276e-003 1.466e-003 
1.809e-003 4.949e+007 5.407e+012 1.000e+004 4.038e-003 1.467e-003 
1.811e-003 4.951e+007 5.413e+012 1.000e+004 4.617e-002 1.468e-003 
1.812e-003 4.953e+007 5.416e+012 1.000e+004 3.603e-002 1.469e-003 
1.813e-003 4.954e+007 5.420e+012 1.000e+004 2.691e-002 1.471e-003 
1.815e-003 4.955e+007 5.421e+012 1.000e+004 5.415e-004 1.472e-003 
1.816e-003 4.956e+007 5.416e+012 1.000e+004 3.801e-004 1.473e-003 
1.817e-003 4.958e+007 5.411e+012 1.000e+004 3.670e-002 1.475e-003 
1.819e-003 4.960e+007 5.414e+012 1.000e+004 3.513e-002 1.476e-003 
1.820e-003 4.962e+007 5.416e+012 1.000e+004 3.950e-002 1.477e-003 
1.822e-003 4.963e+007 5.420e+012 1.000e+004 3.626e-002 1.478e-003 
1.823e-003 4.964e+007 5.425e+012 1.000e+004 2.983e-002 1.480e-003 
1.824e-003 4.966e+007 5.431e+012 1.000e+004 4.475e-002 1.481e-003 
1.826e-003 4.967e+007 5.437e+012 1.000e+004 3.136e-002 1.482e-003 
1.827e-003 4.967e+007 5.441e+012 1.000e+004 2.759e-002 1.484e-003 
1.829e-003 4.968e+007 5.448e+012 1.000e+004 2.386e-002 1.485e-003 
1.830e-003 4.969e+007 5.455e+012 1.000e+004 3.559e-002 1.486e-003 
1.831e-003 4.971e+007 5.454e+012 1.000e+004 3.654e-002 1.488e-003 
1.833e-003 4.971e+007 5.451e+012 1.000e+004 4.639e-002 1.489e-003 
1.834e-003 4.970e+007 5.439e+012 1.000e+004 4.812e-002 1.490e-003 
1.835e-003 4.969e+007 5.438e+012 1.000e+004 3.733e-002 1.492e-003 
1.837e-003 4.969e+007 5.441e+012 1.000e+004 3.377e-002 1.493e-003 
1.838e-003 4.968e+007 5.398e+012 1.000e+004 2.400e-003 1.495e-003 
1.840e-003 4.966e+007 5.397e+012 1.000e+004 2.752e-003 1.496e-003 
1.841e-003 4.964e+007 5.395e+012 1.000e+004 6.629e-004 1.498e-003 
1.843e-003 4.963e+007 5.395e+012 1.000e+004 8.481e-003 1.499e-003 
1.844e-003 4.962e+007 5.401e+012 1.000e+004 3.155e-003 1.501e-003 
1.845e-003 4.961e+007 5.407e+012 1.000e+004 2.146e-002 1.502e-003 
1.847e-003 4.957e+007 5.249e+012 1.000e+004 2.191e-002 1.504e-003 
1.849e-003 4.953e+007 5.257e+012 1.000e+004 2.179e-002 1.506e-003 
1.851e-003 4.948e+007 5.266e+012 1.000e+004 2.216e-002 1.508e-003 
1.852e-003 4.943e+007 5.275e+012 1.000e+004 2.221e-002 1.510e-003 
1.854e-003 4.938e+007 5.282e+012 1.000e+004 2.197e-002 1.513e-003 
1.856e-003 4.933e+007 5.293e+012 1.000e+004 2.187e-002 1.515e-003 
1.857e-003 4.928e+007 5.250e+012 1.000e+004 2.385e-002 1.517e-003 
1.859e-003 4.922e+007 5.262e+012 1.000e+004 2.275e-002 1.519e-003 
1.861e-003 4.917e+007 5.272e+012 1.000e+004 2.217e-002 1.521e-003 
1.863e-003 4.912e+007 5.284e+012 1.000e+004 2.198e-002 1.523e-003 
1.864e-003 4.908e+007 5.268e+012 1.000e+004 2.123e-002 1.525e-003 
1.866e-003 4.904e+007 5.276e+012 1.000e+004 2.083e-002 1.527e-003 
1.868e-003 4.901e+007 5.286e+012 1.000e+004 2.051e-002 1.529e-003 
1.870e-003 4.899e+007 5.297e+012 1.000e+004 2.034e-002 1.531e-003 
1.871e-003 4.896e+007 5.309e+012 1.000e+004 1.998e-002 1.533e-003 
1.873e-003 4.894e+007 5.320e+012 1.000e+004 1.986e-002 1.535e-003 
1.875e-003 4.892e+007 5.333e+012 1.000e+004 1.978e-002 1.536e-003 
1.877e-003 4.890e+007 5.344e+012 1.000e+004 1.971e-002 1.538e-003 
1.878e-003 4.888e+007 5.351e+012 1.000e+004 1.946e-002 1.540e-003 
1.880e-003 4.887e+007 5.362e+012 1.000e+004 1.985e-002 1.542e-003 
1.882e-003 4.884e+007 5.365e+012 1.000e+004 1.996e-002 1.544e-003 
1.883e-003 4.882e+007 5.365e+012 1.000e+004 2.008e-002 1.546e-003 
1.885e-003 4.878e+007 5.364e+012 1.000e+004 2.086e-002 1.548e-003 
1.887e-003 4.874e+007 5.365e+012 1.000e+004 2.091e-002 1.550e-003 
1.889e-003 4.870e+007 5.371e+012 1.000e+004 2.112e-002 1.552e-003 
1.890e-003 4.866e+007 5.377e+012 1.000e+004 2.114e-002 1.554e-003 
1.892e-003 4.863e+007 5.374e+012 1.000e+004 2.072e-002 1.556e-003 
1.894e-003 4.859e+007 5.369e+012 1.000e+004 2.055e-002 1.558e-003 
1.896e-003 4.856e+007 5.369e+012 1.000e+004 2.176e-002 1.560e-003 
1.898e-003 4.853e+007 5.369e+012 1.000e+004 2.222e-002 1.562e-003 
1.899e-003 4.850e+007 5.371e+012 1.000e+004 2.228e-002 1.564e-003 
1.901e-003 4.847e+007 5.370e+012 1.000e+004 2.336e-002 1.566e-003 
1.903e-003 4.843e+007 5.358e+012 1.000e+004 2.282e-002 1.568e-003 
1.904e-003 4.841e+007 5.357e+012 1.000e+004 2.120e-002 1.569e-003 
1.906e-003 4.840e+007 5.345e+012 1.000e+004 2.100e-002 1.571e-003 
1.907e-003 4.840e+007 5.327e+012 1.000e+004 2.044e-002 1.573e-003 
1.909e-003 4.840e+007 5.315e+012 1.000e+004 1.993e-002 1.574e-003 
1.911e-003 4.841e+007 5.309e+012 1.000e+004 1.845e-002 1.576e-003 
1.913e-003 4.841e+007 5.308e+012 1.000e+004 1.825e-002 1.578e-003 
1.914e-003 4.842e+007 5.310e+012 1.000e+004 1.999e-002 1.579e-003 
1.916e-003 4.842e+007 5.312e+012 1.000e+004 2.020e-002 1.581e-003 
1.918e-003 4.842e+007 5.315e+012 1.000e+004 2.004e-002 1.583e-003 
1.919e-003 4.843e+007 5.317e+012 1.000e+004 1.919e-002 1.584e-003 
1.921e-003 4.844e+007 5.322e+012 1.000e+004 1.946e-002 1.586e-003 
1.923e-003 4.845e+007 5.329e+012 1.000e+004 1.963e-002 1.587e-003 
1.924e-003 4.846e+007 5.336e+012 1.000e+004 1.937e-002 1.589e-003 
1.926e-003 4.847e+007 5.342e+012 1.000e+004 1.811e-002 1.591e-003 
1.928e-003 4.847e+007 5.349e+012 1.000e+004 1.896e-002 1.592e-003 
1.929e-003 4.847e+007 5.355e+012 1.000e+004 1.811e-002 1.594e-003 
1.931e-003 4.846e+007 5.361e+012 1.000e+004 1.894e-002 1.596e-003 
1.933e-003 4.845e+007 5.362e+012 1.000e+004 1.947e-002 1.598e-003 
1.935e-003 4.843e+007 5.362e+012 1.000e+004 1.895e-002 1.600e-003 
1.937e-003 4.841e+007 5.367e+012 1.000e+004 1.850e-002 1.602e-003 
1.939e-003 4.839e+007 5.371e+012 1.000e+004 1.864e-002 1.604e-003 
1.941e-003 4.838e+007 5.371e+012 1.000e+004 1.807e-002 1.606e-003 
1.943e-003 4.837e+007 5.368e+012 1.000e+004 1.835e-002 1.608e-003 
1.945e-003 4.836e+007 5.366e+012 1.000e+004 1.750e-002 1.610e-003 
1.947e-003 4.835e+007 5.368e+012 1.000e+004 1.788e-002 1.612e-003 
1.948e-003 4.835e+007 5.364e+012 1.000e+004 1.671e-002 1.614e-003 
1.950e-003 4.836e+007 5.362e+012 1.000e+004 1.609e-002 1.616e-003 
1.952e-003 4.837e+007 5.367e+012 1.000e+004 1.627e-002 1.617e-003 
1.954e-003 4.837e+007 5.367e+012 1.000e+004 1.756e-002 1.619e-003 
1.955e-003 4.837e+007 5.362e+012 1.000e+004 1.886e-002 1.621e-003 
1.957e-003 4.836e+007 5.364e+012 1.000e+004 1.775e-002 1.623e-003 
1.959e-003 4.834e+007 5.367e+012 1.000e+004 1.653e-002 1.624e-003 
1.960e-003 4.833e+007 5.370e+012 1.000e+004 1.838e-002 1.626e-003 
1.962e-003 4.832e+007 5.366e+012 1.000e+004 1.838e-002 1.628e-003 
1.964e-003 4.831e+007 5.356e+012 1.000e+004 1.741e-002 1.629e-003 
1.965e-003 4.831e+007 5.363e+012 1.000e+004 1.780e-002 1.631e-003 
1.967e-003 4.829e+007 5.361e+012 1.000e+004 1.853e-002 1.633e-003 
1.969e-003 4.828e+007 5.363e+012 1.000e+004 1.717e-002 1.635e-003 
1.970e-003 4.828e+007 5.365e+012 1.000e+004 1.639e-002 1.636e-003 
1.972e-003 4.828e+007 5.368e+012 1.000e+004 1.673e-002 1.638e-003 
1.974e-003 4.827e+007 5.368e+012 1.000e+004 1.614e-002 1.640e-003 
1.976e-003 4.827e+007 5.372e+012 1.000e+004 1.661e-002 1.642e-003 
1.977e-003 4.826e+007 5.379e+012 1.000e+004 1.573e-002 1.644e-003 
1.979e-003 4.825e+007 5.386e+012 1.000e+004 1.647e-002 1.645e-003 
1.981e-003 4.823e+007 5.387e+012 1.000e+004 1.930e-002 1.647e-003 
1.982e-003 4.821e+007 5.386e+012 1.000e+004 1.900e-002 1.649e-003 
1.984e-003 4.819e+007 5.387e+012 1.000e+004 1.634e-002 1.651e-003 
1.986e-003 4.816e+007 5.389e+012 1.000e+004 2.578e-002 1.653e-003 
1.988e-003 4.814e+007 5.395e+012 1.000e+004 2.337e-002 1.655e-003 
1.989e-003 4.810e+007 5.396e+012 1.000e+004 2.073e-002 1.657e-003 
1.991e-003 4.806e+007 5.399e+012 1.000e+004 1.740e-002 1.659e-003 
1.993e-003 4.802e+007 5.400e+012 1.000e+004 1.566e-002 1.661e-003 
1.995e-003 4.798e+007 5.397e+012 1.000e+004 2.041e-002 1.663e-003 
1.996e-003 4.795e+007 5.395e+012 1.000e+004 2.010e-002 1.665e-003 
1.998e-003 4.791e+007 5.394e+012 1.000e+004 2.054e-002 1.667e-003 
2.000e-003 4.788e+007 5.396e+012 1.000e+004 1.995e-002 1.669e-003 
2.001e-003 4.785e+007 5.399e+012 1.000e+004 2.006e-002 1.671e-003 
2.003e-003 4.782e+007 5.394e+012 1.000e+004 2.081e-002 1.672e-003 
2.005e-003 4.779e+007 5.397e+012 1.000e+004 1.941e-002 1.674e-003 
2.007e-003 4.776e+007 5.404e+012 1.000e+004 1.793e-002 1.676e-003 
2.008e-003 4.773e+007 5.414e+012 1.000e+004 1.890e-002 1.678e-003 
2.010e-003 4.770e+007 5.418e+012 1.000e+004 1.750e-002 1.680e-003 
2.011e-003 4.767e+007 5.404e+012 1.000e+004 1.521e-002 1.682e-003 
2.013e-003 4.761e+007 5.371e+012 1.000e+004 1.420e-002 1.684e-003 
2.015e-003 4.755e+007 5.359e+012 1.000e+004 1.781e-002 1.686e-003 
2.016e-003 4.750e+007 5.354e+012 1.000e+004 1.775e-002 1.688e-003 
2.018e-003 4.744e+007 5.353e+012 1.000e+004 1.715e-002 1.690e-003 
2.020e-003 4.739e+007 5.355e+012 1.000e+004 1.701e-002 1.692e-003 
2.021e-003 4.734e+007 5.360e+012 1.000e+004 1.903e-002 1.694e-003 
2.023e-003 4.729e+007 5.364e+012 1.000e+004 1.734e-002 1.696e-003 
2.024e-003 4.724e+007 5.367e+012 1.000e+004 1.902e-002 1.698e-003 
2.026e-003 4.718e+007 5.373e+012 1.000e+004 1.724e-002 1.700e-003 
2.027e-003 4.713e+007 5.380e+012 1.000e+004 1.935e-002 1.701e-003 
2.029e-003 4.708e+007 5.385e+012 1.000e+004 1.390e-002 1.703e-003 
2.030e-003 4.703e+007 5.392e+012 1.000e+004 1.934e-002 1.705e-003 
2.032e-003 4.697e+007 5.391e+012 1.000e+004 1.798e-002 1.707e-003 
2.034e-003 4.690e+007 5.394e+012 1.000e+004 2.067e-002 1.709e-003 
2.035e-003 4.684e+007 5.393e+012 1.000e+004 1.610e-002 1.711e-003 
2.037e-003 4.678e+007 5.389e+012 1.000e+004 1.844e-002 1.713e-003 
2.038e-003 4.673e+007 5.389e+012 1.000e+004 1.549e-002 1.715e-003 
2.040e-003 4.666e+007 5.393e+012 1.000e+004 2.039e-002 1.717e-003 
2.041e-003 4.659e+007 5.396e+012 1.000e+004 2.003e-002 1.719e-003 
2.043e-003 4.652e+007 5.385e+012 1.000e+004 1.928e-002 1.721e-003 
2.044e-003 4.645e+007 5.386e+012 1.000e+004 1.510e-002 1.723e-003 
2.046e-003 4.640e+007 5.387e+012 1.000e+004 1.677e-002 1.725e-003 
2.048e-003 4.633e+007 5.365e+012 1.000e+004 1.963e-002 1.727e-003 
2.049e-003 4.627e+007 5.357e+012 1.000e+004 1.242e-002 1.729e-003 
2.051e-003 4.622e+007 5.356e+012 1.000e+004 1.314e-002 1.731e-003 
2.052e-003 4.617e+007 5.358e+012 1.000e+004 1.486e-002 1.733e-003 
2.054e-003 4.613e+007 5.363e+012 1.000e+004 1.105e-002 1.735e-003 
2.055e-003 4.609e+007 5.360e+012 1.000e+004 1.529e-002 1.737e-003 
2.057e-003 4.606e+007 5.362e+012 1.000e+004 1.751e-002 1.738e-003 
2.058e-003 4.603e+007 5.366e+012 1.000e+004 1.769e-002 1.740e-003 
2.060e-003 4.600e+007 5.368e+012 1.000e+004 1.659e-002 1.742e-003 
2.061e-003 4.597e+007 5.371e+012 1.000e+004 9.946e-003 1.744e-003 
2.063e-003 4.595e+007 5.376e+012 1.000e+004 1.355e-002 1.745e-003 
2.065e-003 4.592e+007 5.382e+012 1.000e+004 1.388e-002 1.747e-003 
2.066e-003 4.589e+007 5.378e+012 1.000e+004 1.289e-002 1.749e-003 
2.068e-003 4.585e+007 5.371e+012 1.000e+004 1.371e-002 1.750e-003 
2.069e-003 4.581e+007 5.365e+012 1.000e+004 1.441e-002 1.752e-003 
2.071e-003 4.576e+007 5.361e+012 1.000e+004 1.258e-002 1.754e-003 
2.072e-003 4.572e+007 5.359e+012 1.000e+004 1.115e-002 1.756e-003 
2.074e-003 4.568e+007 5.356e+012 1.000e+004 1.246e-002 1.758e-003 
2.075e-003 4.565e+007 5.353e+012 1.000e+004 1.275e-002 1.759e-003 
2.077e-003 4.562e+007 5.350e+012 1.000e+004 1.208e-002 1.761e-003 
2.078e-003 4.559e+007 5.348e+012 1.000e+004 1.107e-002 1.763e-003 
2.080e-003 4.555e+007 5.346e+012 1.000e+004 1.233e-002 1.765e-003 
2.081e-003 4.552e+007 5.348e+012 1.000e+004 1.304e-002 1.766e-003 
2.083e-003 4.548e+007 5.350e+012 1.000e+004 1.099e-002 1.768e-003 
2.084e-003 4.545e+007 5.350e+012 1.000e+004 1.117e-002 1.770e-003 
2.086e-003 4.542e+007 5.339e+012 1.000e+004 1.305e-002 1.772e-003 
2.087e-003 4.540e+007 5.338e+012 1.000e+004 1.467e-002 1.773e-003 
2.089e-003 4.538e+007 5.335e+012 1.000e+004 1.222e-002 1.775e-003 
2.090e-003 4.537e+007 5.336e+012 1.000e+004 9.833e-003 1.776e-003 
2.091e-003 4.537e+007 5.337e+012 1.000e+004 1.236e-002 1.778e-003 
2.093e-003 4.537e+007 5.339e+012 1.000e+004 1.511e-002 1.779e-003 
2.094e-003 4.538e+007 5.341e+012 1.000e+004 9.973e-003 1.780e-003 
2.096e-003 4.538e+007 5.342e+012 1.000e+004 1.292e-002 1.782e-003 
2.097e-003 4.539e+007 5.344e+012 1.000e+004 1.145e-002 1.783e-003 
2.098e-003 4.540e+007 5.345e+012 1.000e+004 1.768e-002 1.784e-003 
2.100e-003 4.541e+007 5.344e+012 1.000e+004 1.174e-002 1.786e-003 
2.101e-003 4.542e+007 5.343e+012 1.000e+004 1.356e-002 1.787e-003 
2.102e-003 4.543e+007 5.344e+012 1.000e+004 1.452e-002 1.788e-003 
2.104e-003 4.545e+007 5.329e+012 1.000e+004 8.286e-003 1.790e-003 
2.105e-003 4.546e+007 5.330e+012 1.000e+004 1.184e-002 1.791e-003 
2.107e-003 4.547e+007 5.332e+012 1.000e+004 1.101e-002 1.792e-003 
2.108e-003 4.547e+007 5.321e+012 1.000e+004 1.037e-002 1.794e-003 
2.110e-003 4.548e+007 5.315e+012 1.000e+004 1.021e-002 1.795e-003 
2.111e-003 4.547e+007 5.296e+012 1.000e+004 1.463e-002 1.797e-003 
2.113e-003 4.546e+007 5.276e+012 1.000e+004 1.389e-002 1.799e-003 
2.115e-003 4.544e+007 5.262e+012 1.000e+004 1.244e-002 1.800e-003 
2.116e-003 4.543e+007 5.249e+012 1.000e+004 1.385e-002 1.802e-003 
2.118e-003 4.543e+007 5.232e+012 1.000e+004 1.365e-002 1.803e-003 
2.119e-003 4.544e+007 5.208e+012 1.000e+004 1.191e-002 1.805e-003 
2.121e-003 4.543e+007 5.183e+012 1.000e+004 8.612e-003 1.807e-003 
2.122e-003 4.543e+007 5.171e+012 1.000e+004 1.055e-002 1.808e-003 
2.124e-003 4.544e+007 5.166e+012 1.000e+004 9.341e-003 1.810e-003 
2.126e-003 4.546e+007 5.164e+012 1.000e+004 6.720e-003 1.811e-003 
2.127e-003 4.549e+007 5.165e+012 1.000e+004 2.841e-003 1.813e-003 
2.129e-003 4.552e+007 5.166e+012 1.000e+004 7.845e-003 1.814e-003 
2.130e-003 4.555e+007 5.168e+012 1.000e+004 7.466e-003 1.815e-003 
2.132e-003 4.558e+007 5.171e+012 1.000e+004 5.200e-003 1.817e-003 
2.134e-003 4.562e+007 5.175e+012 1.000e+004 2.469e-003 1.818e-003 
2.135e-003 4.565e+007 5.177e+012 1.000e+004 7.187e-003 1.819e-003 
2.137e-003 4.569e+007 5.168e+012 1.000e+004 5.720e-003 1.821e-003 
2.138e-003 4.574e+007 5.153e+012 1.000e+004 4.614e-003 1.822e-003 
2.140e-003 4.578e+007 5.138e+012 1.000e+004 6.016e-003 1.823e-003 
2.142e-003 4.583e+007 5.133e+012 1.000e+004 6.082e-003 1.825e-003 
2.143e-003 4.588e+007 5.133e+012 1.000e+004 4.737e-003 1.826e-003 
2.145e-003 4.593e+007 5.133e+012 1.000e+004 3.214e-003 1.827e-003 
2.146e-003 4.597e+007 5.135e+012 1.000e+004 5.910e-003 1.829e-003 
2.148e-003 4.602e+007 5.137e+012 1.000e+004 6.260e-003 1.830e-003 
2.150e-003 4.606e+007 5.141e+012 1.000e+004 5.764e-003 1.831e-003 
2.151e-003 4.610e+007 5.143e+012 1.000e+004 4.130e-003 1.832e-003 
2.153e-003 4.615e+007 5.142e+012 1.000e+004 3.051e-003 1.834e-003 
2.155e-003 4.619e+007 5.144e+012 1.000e+004 6.912e-003 1.835e-003 
2.156e-003 4.623e+007 5.146e+012 1.000e+004 4.925e-003 1.837e-003 
2.158e-003 4.627e+007 5.149e+012 1.000e+004 4.426e-003 1.838e-003 
2.159e-003 4.630e+007 5.150e+012 1.000e+004 6.762e-003 1.839e-003 
2.161e-003 4.633e+007 5.149e+012 1.000e+004 7.219e-003 1.841e-003 
2.163e-003 4.636e+007 5.150e+012 1.000e+004 5.666e-003 1.842e-003 
2.164e-003 4.638e+007 5.153e+012 1.000e+004 5.884e-003 1.844e-003 
2.166e-003 4.641e+007 5.153e+012 1.000e+004 7.394e-003 1.845e-003 
2.168e-003 4.645e+007 5.152e+012 1.000e+004 7.563e-003 1.846e-003 
2.169e-003 4.649e+007 5.154e+012 1.000e+004 5.364e-003 1.848e-003 
2.171e-003 4.654e+007 5.152e+012 1.000e+004 5.813e-003 1.849e-003 
2.173e-003 4.657e+007 5.150e+012 1.000e+004 6.863e-003 1.851e-003 
2.174e-003 4.661e+007 5.148e+012 1.000e+004 7.480e-003 1.852e-003 
2.176e-003 4.665e+007 5.147e+012 1.000e+004 7.309e-003 1.853e-003 
2.177e-003 4.670e+007 5.145e+012 1.000e+004 6.332e-003 1.854e-003 
2.179e-003 4.674e+007 5.143e+012 1.000e+004 6.073e-003 1.856e-003 
2.180e-003 4.679e+007 5.136e+012 1.000e+004 7.752e-003 1.857e-003 
2.182e-003 4.683e+007 5.128e+012 1.000e+004 8.354e-003 1.858e-003 
2.184e-003 4.687e+007 5.125e+012 1.000e+004 5.977e-003 1.860e-003 
2.185e-003 4.690e+007 5.123e+012 1.000e+004 5.832e-003 1.861e-003 
2.187e-003 4.695e+007 5.124e+012 1.000e+004 6.909e-003 1.862e-003 
2.188e-003 4.699e+007 5.127e+012 1.000e+004 5.794e-003 1.863e-003 
2.190e-003 4.704e+007 5.131e+012 1.000e+004 4.058e-003 1.865e-003 
2.192e-003 4.709e+007 5.134e+012 1.000e+004 4.488e-003 1.866e-003 
2.193e-003 4.713e+007 5.136e+012 1.000e+004 6.301e-003 1.867e-003 
2.195e-003 4.718e+007 5.138e+012 1.000e+004 5.659e-003 1.868e-003 
2.196e-003 4.722e+007 5.140e+012 1.000e+004 8.313e-003 1.870e-003 
2.198e-003 4.726e+007 5.143e+012 1.000e+004 3.541e-003 1.871e-003 
2.199e-003 4.729e+007 5.142e+012 1.000e+004 5.418e-003 1.872e-003 
2.201e-003 4.732e+007 5.144e+012 1.000e+004 4.170e-003 1.874e-003 
2.203e-003 4.736e+007 5.149e+012 1.000e+004 6.201e-003 1.875e-003 
2.204e-003 4.739e+007 5.154e+012 1.000e+004 6.388e-003 1.876e-003 
2.206e-003 4.742e+007 5.160e+012 1.000e+004 3.733e-003 1.878e-003 
2.207e-003 4.745e+007 5.167e+012 1.000e+004 3.926e-003 1.879e-003 
2.209e-003 4.748e+007 5.174e+012 1.000e+004 5.191e-003 1.880e-003 
2.210e-003 4.752e+007 5.181e+012 1.000e+004 5.661e-003 1.882e-003 
2.212e-003 4.754e+007 5.182e+012 1.000e+004 3.711e-003 1.883e-003 
2.214e-003 4.756e+007 5.183e+012 1.000e+004 4.126e-003 1.885e-003 
2.215e-003 4.759e+007 5.185e+012 1.000e+004 5.346e-003 1.886e-003 
2.217e-003 4.761e+007 5.192e+012 1.000e+004 6.775e-003 1.887e-003 
2.218e-003 4.763e+007 5.197e+012 1.000e+004 4.105e-003 1.889e-003 
2.220e-003 4.765e+007 5.199e+012 1.000e+004 4.411e-003 1.890e-003 
2.221e-003 4.766e+007 5.200e+012 1.000e+004 4.845e-003 1.892e-003 
2.223e-003 4.767e+007 5.204e+012 1.000e+004 7.041e-003 1.893e-003 
2.224e-003 4.769e+007 5.208e+012 1.000e+004 5.082e-003 1.895e-003 
2.226e-003 4.770e+007 5.213e+012 1.000e+004 5.350e-003 1.896e-003 
2.227e-003 4.772e+007 5.218e+012 1.000e+004 7.045e-003 1.897e-003 
2.229e-003 4.773e+007 5.220e+012 1.000e+004 9.500e-003 1.899e-003 
2.231e-003 4.775e+007 5.224e+012 1.000e+004 6.502e-003 1.900e-003 
2.232e-003 4.776e+007 5.229e+012 1.000e+004 6.127e-003 1.902e-003 
2.234e-003 4.778e+007 5.235e+012 1.000e+004 6.427e-003 1.903e-003 
2.235e-003 4.780e+007 5.241e+012 1.000e+004 9.816e-003 1.905e-003 
2.237e-003 4.781e+007 5.248e+012 1.000e+004 5.945e-003 1.906e-003 
2.238e-003 4.784e+007 5.254e+012 1.000e+004 5.704e-003 1.908e-003 
2.240e-003 4.785e+007 5.259e+012 1.000e+004 6.091e-003 1.909e-003 
2.241e-003 4.787e+007 5.264e+012 1.000e+004 7.972e-003 1.910e-003 
2.243e-003 4.790e+007 5.269e+012 1.000e+004 7.281e-003 1.912e-003 
2.245e-003 4.792e+007 5.275e+012 1.000e+004 4.997e-003 1.913e-003 
2.246e-003 4.795e+007 5.275e+012 1.000e+004 5.148e-003 1.915e-003 
2.248e-003 4.797e+007 5.271e+012 1.000e+004 7.372e-003 1.916e-003 
2.249e-003 4.798e+007 5.268e+012 1.000e+004 6.544e-003 1.917e-003 
2.251e-003 4.800e+007 5.271e+012 1.000e+004 7.573e-003 1.919e-003 
2.252e-003 4.802e+007 5.275e+012 1.000e+004 5.006e-003 1.920e-003 
2.254e-003 4.803e+007 5.276e+012 1.000e+004 7.754e-003 1.922e-003 
2.255e-003 4.804e+007 5.276e+012 1.000e+004 7.456e-003 1.923e-003 
2.257e-003 4.805e+007 5.281e+012 1.000e+004 1.030e-002 1.925e-003 
2.258e-003 4.805e+007 5.282e+012 1.000e+004 1.125e-002 1.926e-003 
2.260e-003 4.805e+007 5.287e+012 1.000e+004 1.001e-002 1.928e-003 
2.261e-003 4.806e+007 5.291e+012 1.000e+004 8.293e-003 1.929e-003 
2.263e-003 4.807e+007 5.294e+012 1.000e+004 8.277e-003 1.930e-003 
2.264e-003 4.809e+007 5.298e+012 1.000e+004 8.641e-003 1.932e-003 
2.266e-003 4.811e+007 5.302e+012 1.000e+004 1.951e-002 1.933e-003 
2.267e-003 4.813e+007 5.302e+012 1.000e+004 2.105e-002 1.934e-003 
2.269e-003 4.815e+007 5.303e+012 1.000e+004 1.958e-002 1.936e-003 
2.270e-003 4.817e+007 5.309e+012 1.000e+004 1.841e-002 1.937e-003 
2.272e-003 4.818e+007 5.316e+012 1.000e+004 2.044e-002 1.938e-003 
2.273e-003 4.820e+007 5.323e+012 1.000e+004 2.085e-002 1.940e-003 
2.275e-003 4.823e+007 5.329e+012 1.000e+004 2.103e-002 1.941e-003 
2.276e-003 4.825e+007 5.336e+012 1.000e+004 1.895e-002 1.942e-003 
2.277e-003 4.828e+007 5.342e+012 1.000e+004 2.134e-002 1.944e-003 
2.279e-003 4.830e+007 5.334e+012 1.000e+004 2.185e-002 1.945e-003 
2.280e-003 4.832e+007 5.327e+012 1.000e+004 2.048e-002 1.946e-003 
2.282e-003 4.834e+007 5.312e+012 1.000e+004 2.146e-002 1.947e-003 
2.283e-003 4.836e+007 5.298e+012 1.000e+004 2.008e-002 1.949e-003 
2.285e-003 4.839e+007 5.293e+012 1.000e+004 2.037e-002 1.950e-003 
2.286e-003 4.842e+007 5.296e+012 1.000e+004 2.156e-002 1.951e-003 
2.288e-003 4.844e+007 5.301e+012 1.000e+004 2.192e-002 1.953e-003 
2.289e-003 4.847e+007 5.305e+012 1.000e+004 2.091e-002 1.954e-003 
2.290e-003 4.849e+007 5.305e+012 1.000e+004 2.120e-002 1.955e-003 
2.292e-003 4.852e+007 5.300e+012 1.000e+004 1.994e-002 1.956e-003 
2.293e-003 4.855e+007 5.298e+012 1.000e+004 2.067e-002 1.958e-003 
2.295e-003 4.857e+007 5.299e+012 1.000e+004 2.067e-002 1.959e-003 
2.296e-003 4.860e+007 5.295e+012 1.000e+004 2.118e-002 1.960e-003 
2.298e-003 4.862e+007 5.293e+012 1.000e+004 2.013e-002 1.961e-003 
2.299e-003 4.864e+007 5.291e+012 1.000e+004 2.098e-002 1.963e-003 
2.300e-003 4.866e+007 5.290e+012 1.000e+004 2.071e-002 1.964e-003 
2.302e-003 4.869e+007 5.282e+012 1.000e+004 1.936e-002 1.965e-003 
2.303e-003 4.872e+007 5.272e+012 1.000e+004 1.917e-002 1.966e-003 
2.305e-003 4.874e+007 5.254e+012 1.000e+004 1.715e-002 1.968e-003 
2.306e-003 4.877e+007 5.252e+012 1.000e+004 1.654e-002 1.969e-003 
2.308e-003 4.880e+007 5.255e+012 1.000e+004 1.663e-002 1.970e-003 
2.309e-003 4.883e+007 5.260e+012 1.000e+004 1.660e-002 1.971e-003 
2.311e-003 4.886e+007 5.264e+012 1.000e+004 1.722e-002 1.973e-003 
2.312e-003 4.888e+007 5.264e+012 1.000e+004 1.830e-002 1.974e-003 
2.314e-003 4.889e+007 5.267e+012 1.000e+004 1.834e-002 1.975e-003 
2.315e-003 4.891e+007 5.264e+012 1.000e+004 1.822e-002 1.977e-003 
2.316e-003 4.892e+007 5.259e+012 1.000e+004 1.893e-002 1.978e-003 
2.318e-003 4.892e+007 5.259e+012 1.000e+004 1.843e-002 1.980e-003 
2.319e-003 4.893e+007 5.267e+012 1.000e+004 1.857e-002 1.981e-003 
2.321e-003 4.894e+007 5.275e+012 1.000e+004 1.879e-002 1.982e-003 
2.322e-003 4.895e+007 5.283e+012 1.000e+004 1.902e-002 1.984e-003 
2.324e-003 4.896e+007 5.290e+012 1.000e+004 1.926e-002 1.985e-003 
2.325e-003 4.896e+007 5.293e+012 1.000e+004 1.947e-002 1.987e-003 
2.327e-003 4.897e+007 5.299e+012 1.000e+004 1.887e-002 1.988e-003 
2.328e-003 4.898e+007 5.305e+012 1.000e+004 1.812e-002 1.990e-003 
2.330e-003 4.901e+007 5.305e+012 1.000e+004 1.700e-002 1.991e-003 
2.331e-003 4.903e+007 5.307e+012 1.000e+004 1.667e-002 1.992e-003 
2.333e-003 4.907e+007 5.315e+012 1.000e+004 1.677e-002 1.994e-003 
2.335e-003 4.910e+007 5.321e+012 1.000e+004 1.668e-002 1.995e-003 
2.336e-003 4.913e+007 5.328e+012 1.000e+004 1.752e-002 1.996e-003 
2.338e-003 4.916e+007 5.337e+012 1.000e+004 1.807e-002 1.998e-003 
2.339e-003 4.919e+007 5.338e+012 1.000e+004 1.750e-002 1.999e-003 
2.341e-003 4.922e+007 5.345e+012 1.000e+004 1.732e-002 2.000e-003 
2.342e-003 4.924e+007 5.338e+012 1.000e+004 1.658e-002 2.002e-003 
2.344e-003 4.927e+007 5.320e+012 1.000e+004 1.705e-002 2.003e-003 
2.345e-003 4.930e+007 5.315e+012 1.000e+004 1.704e-002 2.004e-003 
2.347e-003 4.934e+007 5.306e+012 1.000e+004 1.662e-002 2.006e-003 
2.348e-003 4.938e+007 5.293e+012 1.000e+004 1.663e-002 2.007e-003 
2.350e-003 4.943e+007 5.290e+012 1.000e+004 1.619e-002 2.008e-003 
2.351e-003 4.948e+007 5.290e+012 1.000e+004 1.565e-002 2.009e-003 
2.353e-003 4.953e+007 5.292e+012 1.000e+004 1.035e-002 2.010e-003 
2.354e-003 4.958e+007 5.292e+012 1.000e+004 1.156e-002 2.011e-003 
2.356e-003 4.964e+007 5.293e+012 1.000e+004 1.108e-002 2.012e-003 
2.357e-003 4.969e+007 5.288e+012 1.000e+004 1.121e-002 2.013e-003 
2.359e-003 4.976e+007 5.283e+012 1.000e+004 9.855e-003 2.015e-003 
2.360e-003 4.982e+007 5.287e+012 1.000e+004 1.192e-002 2.016e-003 
2.362e-003 4.988e+007 5.291e+012 1.000e+004 1.153e-002 2.017e-003 
2.363e-003 4.993e+007 5.296e+012 1.000e+004 1.249e-002 2.018e-003 
2.365e-003 4.999e+007 5.302e+012 1.000e+004 1.081e-002 2.019e-003 
2.366e-003 5.005e+007 5.308e+012 1.000e+004 1.270e-002 2.020e-003 
2.368e-003 5.011e+007 5.312e+012 1.000e+004 9.792e-003 2.021e-003 
2.369e-003 5.016e+007 5.306e+012 1.000e+004 1.017e-002 2.022e-003 
2.371e-003 5.021e+007 5.308e+012 1.000e+004 8.130e-003 2.023e-003 
2.372e-003 5.027e+007 5.313e+012 1.000e+004 1.012e-002 2.025e-003 
2.374e-003 5.032e+007 5.318e+012 1.000e+004 8.702e-003 2.026e-003 
2.375e-003 5.037e+007 5.323e+012 1.000e+004 1.010e-002 2.027e-003 
2.377e-003 5.043e+007 5.329e+012 1.000e+004 8.807e-003 2.028e-003 
2.378e-003 5.048e+007 5.336e+012 1.000e+004 1.058e-002 2.029e-003 
2.380e-003 5.055e+007 5.343e+012 1.000e+004 8.405e-003 2.030e-003 
2.381e-003 5.061e+007 5.350e+012 1.000e+004 1.065e-002 2.031e-003 
2.383e-003 5.068e+007 5.358e+012 1.000e+004 7.578e-003 2.032e-003 
2.384e-003 5.074e+007 5.365e+012 1.000e+004 1.027e-002 2.033e-003 
2.386e-003 5.081e+007 5.370e+012 1.000e+004 8.063e-003 2.035e-003 
2.387e-003 5.086e+007 5.370e+012 1.000e+004 4.991e-003 2.036e-003 
2.389e-003 5.093e+007 5.376e+012 1.000e+004 3.190e-004 2.037e-003 
2.390e-003 5.099e+007 5.382e+012 1.000e+004 9.518e-004 2.038e-003 
2.392e-003 5.105e+007 5.389e+012 1.000e+004 7.031e-004 2.039e-003 
2.393e-003 5.112e+007 5.396e+012 1.000e+004 3.925e-003 2.040e-003 
2.395e-003 5.119e+007 5.403e+012 1.000e+004 1.159e-003 2.041e-003 
2.396e-003 5.125e+007 5.411e+012 1.000e+004 1.606e-003 2.042e-003 
2.398e-003 5.131e+007 5.405e+012 1.000e+004 3.087e-005 2.043e-003 
2.399e-003 5.137e+007 5.405e+012 1.000e+004 3.956e-003 2.044e-003 
2.401e-003 5.143e+007 5.399e+012 1.000e+004 1.565e-003 2.045e-003 
2.402e-003 5.148e+007 5.397e+012 1.000e+004 8.457e-005 2.046e-003 
2.404e-003 5.153e+007 5.402e+012 1.000e+004 5.749e-004 2.048e-003 
2.406e-003 5.158e+007 5.388e+012 1.000e+004 5.590e-003 2.049e-003 
2.407e-003 5.162e+007 5.387e+012 1.000e+004 1.924e-003 2.050e-003 
2.408e-003 5.167e+007 5.390e+012 1.000e+004 7.104e-004 2.051e-003 
2.410e-003 5.171e+007 5.392e+012 1.000e+004 9.870e-004 2.052e-003 
2.412e-003 5.177e+007 5.393e+012 1.000e+004 5.116e-003 2.054e-003 
2.413e-003 5.182e+007 5.398e+012 1.000e+004 1.405e-003 2.055e-003 
2.415e-003 5.188e+007 5.399e+012 1.000e+004 1.813e-004 2.056e-003 
2.416e-003 5.193e+007 5.406e+012 1.000e+004 3.723e-003 2.057e-003 
2.418e-003 5.199e+007 5.411e+012 1.000e+004 1.994e-003 2.058e-003 
2.419e-003 5.205e+007 5.417e+012 1.000e+004 2.226e-003 2.059e-003 
2.421e-003 5.210e+007 5.409e+012 1.000e+004 3.442e-004 2.060e-003 
2.422e-003 5.216e+007 5.412e+012 1.000e+004 3.688e-003 2.061e-003 
2.424e-003 5.222e+007 5.414e+012 1.000e+004 1.410e-003 2.062e-003 
2.425e-003 5.227e+007 5.420e+012 1.000e+004 1.937e-003 2.064e-003 
2.427e-003 5.232e+007 5.421e+012 1.000e+004 1.299e-003 2.065e-003 
2.428e-003 5.237e+007 5.424e+012 1.000e+004 2.655e-003 2.066e-003 
2.430e-003 5.243e+007 5.427e+012 1.000e+004 8.699e-004 2.067e-003 
2.431e-003 5.249e+007 5.432e+012 1.000e+004 1.148e-003 2.068e-003 
2.433e-003 5.255e+007 5.438e+012 1.000e+004 6.150e-004 2.069e-003 
2.434e-003 5.260e+007 5.443e+012 1.000e+004 4.419e-003 2.070e-003 
2.436e-003 5.266e+007 5.449e+012 1.000e+004 5.375e-004 2.071e-003 
2.437e-003 5.271e+007 5.458e+012 1.000e+004 1.381e-003 2.073e-003 
2.439e-003 5.277e+007 5.468e+012 1.000e+004 2.121e-003 2.074e-003 
2.440e-003 5.282e+007 5.477e+012 1.000e+004 4.081e-003 2.075e-003 
2.442e-003 5.287e+007 5.487e+012 1.000e+004 7.597e-004 2.076e-003 
2.443e-003 5.291e+007 5.498e+012 1.000e+004 2.417e-004 2.077e-003 
2.444e-003 5.294e+007 5.509e+012 1.000e+004 2.438e-003 2.078e-003 
2.446e-003 5.299e+007 5.520e+012 1.000e+004 5.406e-003 2.080e-003 
2.447e-003 5.302e+007 5.503e+012 1.000e+004 1.354e-003 2.081e-003 
2.449e-003 5.306e+007 5.513e+012 1.000e+004 1.614e-003 2.082e-003 
2.450e-003 5.310e+007 5.523e+012 1.000e+004 2.155e-003 2.083e-003 
2.452e-003 5.313e+007 5.534e+012 1.000e+004 4.979e-003 2.084e-003 
2.453e-003 5.316e+007 5.540e+012 1.000e+004 3.922e-003 2.086e-003 
2.455e-003 5.320e+007 5.545e+012 1.000e+004 1.976e-003 2.087e-003 
2.456e-003 5.323e+007 5.553e+012 1.000e+004 1.762e-003 2.088e-003 
2.458e-003 5.327e+007 5.563e+012 1.000e+004 4.938e-003 2.089e-003 
2.459e-003 5.330e+007 5.572e+012 1.000e+004 2.585e-003 2.091e-003 
2.461e-003 5.334e+007 5.582e+012 1.000e+004 1.048e-003 2.092e-003 
2.462e-003 5.337e+007 5.590e+012 1.000e+004 1.988e-003 2.093e-003 
2.464e-003 5.340e+007 5.599e+012 1.000e+004 5.515e-003 2.094e-003 
2.465e-003 5.343e+007 5.607e+012 1.000e+004 3.208e-003 2.096e-003 
2.467e-003 5.346e+007 5.617e+012 1.000e+004 1.840e-003 2.097e-003 
2.468e-003 5.348e+007 5.625e+012 1.000e+004 6.372e-003 2.098e-003 
2.469e-003 5.350e+007 5.635e+012 1.000e+004 4.890e-003 2.100e-003 
2.471e-003 5.352e+007 5.636e+012 1.000e+004 4.172e-003 2.101e-003 
2.472e-003 5.353e+007 5.639e+012 1.000e+004 2.399e-003 2.102e-003 
2.474e-003 5.354e+007 5.641e+012 1.000e+004 6.470e-003 2.104e-003 
2.475e-003 5.355e+007 5.644e+012 1.000e+004 5.089e-003 2.105e-003 
2.477e-003 5.356e+007 5.649e+012 1.000e+004 5.105e-003 2.106e-003 
2.478e-003 5.355e+007 5.656e+012 1.000e+004 3.333e-003 2.108e-003 
2.480e-003 5.355e+007 5.640e+012 1.000e+004 7.550e-003 2.109e-003 
2.481e-003 5.355e+007 5.628e+012 1.000e+004 5.329e-003 2.111e-003 
2.483e-003 5.354e+007 5.626e+012 1.000e+004 5.127e-003 2.112e-003 
2.484e-003 5.354e+007 5.629e+012 1.000e+004 7.556e-003 2.114e-003 
2.485e-003 5.354e+007 5.634e+012 1.000e+004 9.209e-003 2.115e-003 
2.487e-003 5.354e+007 5.640e+012 1.000e+004 4.990e-003 2.117e-003 
2.488e-003 5.354e+007 5.646e+012 1.000e+004 5.521e-003 2.118e-003 
2.490e-003 5.354e+007 5.653e+012 1.000e+004 7.687e-003 2.120e-003 
2.491e-003 5.354e+007 5.659e+012 1.000e+004 1.001e-002 2.121e-003 
2.493e-003 5.353e+007 5.663e+012 1.000e+004 4.837e-003 2.123e-003 
2.494e-003 5.353e+007 5.663e+012 1.000e+004 4.781e-003 2.124e-003 
2.496e-003 5.353e+007 5.660e+012 1.000e+004 6.001e-003 2.125e-003 
2.497e-003 5.353e+007 5.662e+012 1.000e+004 8.809e-003 2.127e-003 
2.498e-003 5.354e+007 5.664e+012 1.000e+004 3.305e-003 2.128e-003 
2.500e-003 5.356e+007 5.669e+012 1.000e+004 4.290e-003 2.130e-003 
2.501e-003 5.357e+007 5.677e+012 1.000e+004 5.497e-003 2.131e-003 
2.503e-003 5.358e+007 5.687e+012 1.000e+004 8.594e-003 2.132e-003 
2.504e-003 5.359e+007 5.698e+012 1.000e+004 2.378e-003 2.134e-003 
2.506e-003 5.361e+007 5.709e+012 1.000e+004 1.437e-003 2.135e-003 
2.507e-003 5.362e+007 5.721e+012 1.000e+004 4.322e-003 2.136e-003 
2.509e-003 5.363e+007 5.729e+012 1.000e+004 8.569e-003 2.138e-003 
2.510e-003 5.365e+007 5.738e+012 1.000e+004 3.528e-003 2.139e-003 
2.512e-003 5.366e+007 5.749e+012 1.000e+004 1.637e-003 2.140e-003 
2.513e-003 5.368e+007 5.760e+012 1.000e+004 4.098e-003 2.142e-003 
2.514e-003 5.370e+007 5.771e+012 1.000e+004 8.387e-003 2.143e-003 
2.516e-003 5.371e+007 5.783e+012 1.000e+004 2.660e-003 2.144e-003 
2.517e-003 5.373e+007 5.795e+012 1.000e+004 1.180e-003 2.146e-003 
2.519e-003 5.375e+007 5.806e+012 1.000e+004 3.532e-003 2.147e-003 
2.520e-003 5.377e+007 5.818e+012 1.000e+004 9.005e-003 2.148e-003 
2.522e-003 5.378e+007 5.831e+012 1.000e+004 3.845e-003 2.150e-003 
2.523e-003 5.379e+007 5.841e+012 1.000e+004 1.544e-003 2.151e-003 
2.525e-003 5.380e+007 5.852e+012 1.000e+004 5.166e-003 2.152e-003 
2.526e-003 5.379e+007 5.862e+012 1.000e+004 6.363e-003 2.154e-003 
2.527e-003 5.379e+007 5.872e+012 1.000e+004 5.994e-003 2.155e-003 
2.529e-003 5.377e+007 5.880e+012 1.000e+004 5.128e-003 2.157e-003 
2.530e-003 5.374e+007 5.887e+012 1.000e+004 3.590e-003 2.159e-003 
2.532e-003 5.372e+007 5.890e+012 1.000e+004 4.921e-003 2.160e-003 
2.533e-003 5.371e+007 5.892e+012 1.000e+004 7.482e-003 2.162e-003 
2.535e-003 5.370e+007 5.890e+012 1.000e+004 4.885e-003 2.163e-003 
2.536e-003 5.368e+007 5.896e+012 1.000e+004 9.349e-003 2.165e-003 
2.538e-003 5.366e+007 5.887e+012 1.000e+004 1.280e-002 2.166e-003 
2.539e-003 5.363e+007 5.883e+012 1.000e+004 3.246e-002 2.168e-003 
2.540e-003 5.360e+007 5.888e+012 1.000e+004 3.708e-002 2.170e-003 
2.542e-003 5.356e+007 5.892e+012 1.000e+004 3.990e-002 2.171e-003 
2.543e-003 5.353e+007 5.896e+012 1.000e+004 3.149e-002 2.173e-003 
2.544e-003 5.350e+007 5.899e+012 1.000e+004 2.547e-002 2.174e-003 
2.546e-003 5.347e+007 5.900e+012 1.000e+004 2.923e-002 2.176e-003 
2.547e-003 5.344e+007 5.906e+012 1.000e+004 3.221e-002 2.178e-003 
2.549e-003 5.341e+007 5.912e+012 1.000e+004 3.929e-002 2.179e-003 
2.550e-003 5.338e+007 5.921e+012 1.000e+004 1.346e-002 2.181e-003 
2.551e-003 5.336e+007 5.929e+012 1.000e+004 1.191e-002 2.182e-003 
2.553e-003 5.334e+007 5.937e+012 1.000e+004 3.629e-003 2.184e-003 
2.554e-003 5.332e+007 5.938e+012 1.000e+004 1.051e-002 2.185e-003 
2.556e-003 5.330e+007 5.942e+012 1.000e+004 8.428e-003 2.187e-003 
2.557e-003 5.328e+007 5.951e+012 1.000e+004 1.250e-002 2.188e-003 
2.558e-003 5.327e+007 5.960e+012 1.000e+004 1.698e-002 2.190e-003 
2.560e-003 5.325e+007 5.971e+012 1.000e+004 8.069e-003 2.191e-003 
2.561e-003 5.323e+007 5.981e+012 1.000e+004 3.916e-002 2.193e-003 
2.562e-003 5.321e+007 5.993e+012 1.000e+004 4.507e-003 2.194e-003 
2.564e-003 5.319e+007 6.005e+012 1.000e+004 1.017e-002 2.196e-003 
2.565e-003 5.317e+007 6.004e+012 1.000e+004 1.274e-003 2.197e-003 
2.567e-003 5.316e+007 6.002e+012 1.000e+004 7.957e-003 2.199e-003 
2.568e-003 5.317e+007 6.003e+012 1.000e+004 1.804e-003 2.200e-003 
2.569e-003 5.317e+007 6.007e+012 1.000e+004 2.838e-003 2.202e-003 
2.571e-003 5.318e+007 5.972e+012 1.000e+004 4.708e-003 2.203e-003 
2.572e-003 5.319e+007 5.952e+012 1.000e+004 3.456e-002 2.204e-003 
2.573e-003 5.321e+007 5.945e+012 1.000e+004 1.528e-003 2.205e-003 
2.575e-003 5.322e+007 5.950e+012 1.000e+004 2.735e-003 2.207e-003 
2.576e-003 5.323e+007 5.958e+012 1.000e+004 1.088e-002 2.208e-003 
2.578e-003 5.324e+007 5.966e+012 1.000e+004 7.331e-003 2.209e-003 
2.579e-003 5.325e+007 5.976e+012 1.000e+004 1.045e-003 2.211e-003 
2.580e-003 5.327e+007 5.986e+012 1.000e+004 3.400e-002 2.212e-003 
2.582e-003 5.329e+007 5.991e+012 1.000e+004 2.003e-002 2.213e-003 
2.583e-003 5.331e+007 5.998e+012 1.000e+004 3.320e-002 2.214e-003 
2.584e-003 5.332e+007 6.004e+012 1.000e+004 3.382e-002 2.216e-003 
2.586e-003 5.333e+007 6.010e+012 1.000e+004 3.237e-002 2.217e-003 
2.587e-003 5.333e+007 6.014e+012 1.000e+004 2.771e-002 2.218e-003 
2.588e-003 5.333e+007 5.993e+012 1.000e+004 4.319e-002 2.220e-003 
2.590e-003 5.331e+007 5.978e+012 1.000e+004 3.106e-002 2.221e-003 
2.591e-003 5.331e+007 5.954e+012 1.000e+004 3.828e-002 2.223e-003 
2.593e-003 5.332e+007 5.949e+012 1.000e+004 3.608e-002 2.224e-003 
2.594e-003 5.333e+007 5.952e+012 1.000e+004 3.033e-002 2.225e-003 
2.595e-003 5.335e+007 5.957e+012 1.000e+004 2.607e-002 2.226e-003 
2.597e-003 5.336e+007 5.954e+012 1.000e+004 1.980e-002 2.228e-003 
2.598e-003 5.338e+007 5.954e+012 1.000e+004 9.174e-003 2.229e-003 
2.600e-003 5.338e+007 5.954e+012 1.000e+004 9.306e-004 2.230e-003 
2.601e-003 5.339e+007 5.956e+012 1.000e+004 6.386e-003 2.232e-003 
2.602e-003 5.339e+007 5.950e+012 1.000e+004 6.615e-003 2.233e-003 
2.604e-003 5.340e+007 5.945e+012 1.000e+004 3.493e-002 2.234e-003 
2.605e-003 5.340e+007 5.947e+012 1.000e+004 3.761e-002 2.236e-003 
2.606e-003 5.340e+007 5.950e+012 1.000e+004 7.350e-003 2.237e-003 
2.608e-003 5.339e+007 5.951e+012 1.000e+004 4.224e-003 2.239e-003 
2.609e-003 5.339e+007 5.945e+012 1.000e+004 9.576e-003 2.240e-003 
2.611e-003 5.339e+007 5.949e+012 1.000e+004 1.031e-002 2.241e-003 
2.612e-003 5.339e+007 5.955e+012 1.000e+004 1.570e-002 2.243e-003 
2.613e-003 5.340e+007 5.962e+012 1.000e+004 3.441e-002 2.244e-003 
2.615e-003 5.341e+007 5.963e+012 1.000e+004 4.018e-002 2.245e-003 
2.616e-003 5.342e+007 5.965e+012 1.000e+004 1.444e-003 2.247e-003 
2.618e-003 5.343e+007 5.970e+012 1.000e+004 2.983e-002 2.248e-003 
2.619e-003 5.344e+007 5.980e+012 1.000e+004 3.324e-002 2.249e-003 
2.620e-003 5.345e+007 5.983e+012 1.000e+004 4.042e-002 2.251e-003 
2.622e-003 5.344e+007 5.986e+012 1.000e+004 4.777e-003 2.252e-003 
2.623e-003 5.344e+007 5.992e+012 1.000e+004 3.919e-002 2.254e-003 
2.625e-003 5.343e+007 6.000e+012 1.000e+004 4.015e-002 2.255e-003 
2.626e-003 5.342e+007 6.009e+012 1.000e+004 3.385e-003 2.257e-003 
2.627e-003 5.342e+007 6.017e+012 1.000e+004 9.983e-003 2.258e-003 
2.629e-003 5.342e+007 6.026e+012 1.000e+004 5.072e-004 2.259e-003 
2.630e-003 5.342e+007 6.036e+012 1.000e+004 4.303e-002 2.261e-003 
2.632e-003 5.342e+007 6.047e+012 1.000e+004 3.574e-002 2.262e-003 
2.633e-003 5.343e+007 6.056e+012 1.000e+004 3.341e-002 2.264e-003 
2.634e-003 5.343e+007 6.063e+012 1.000e+004 1.827e-003 2.265e-003 
2.636e-003 5.343e+007 6.072e+012 1.000e+004 7.328e-003 2.266e-003 
2.637e-003 5.343e+007 6.080e+012 1.000e+004 4.576e-004 2.268e-003 
2.639e-003 5.344e+007 6.088e+012 1.000e+004 3.773e-002 2.269e-003 
2.640e-003 5.346e+007 6.096e+012 1.000e+004 3.253e-002 2.270e-003 
2.641e-003 5.348e+007 6.102e+012 1.000e+004 8.498e-003 2.272e-003 
2.643e-003 5.350e+007 6.110e+012 1.000e+004 2.404e-005 2.273e-003 
2.644e-003 5.353e+007 6.119e+012 1.000e+004 7.667e-003 2.274e-003 
2.646e-003 5.356e+007 6.128e+012 1.000e+004 1.364e-002 2.275e-003 
2.647e-003 5.360e+007 6.138e+012 1.000e+004 3.011e-003 2.276e-003 
2.649e-003 5.363e+007 6.145e+012 1.000e+004 7.638e-003 2.278e-003 
2.650e-003 5.367e+007 6.150e+012 1.000e+004 1.898e-003 2.279e-003 
2.651e-003 5.370e+007 6.158e+012 1.000e+004 6.178e-003 2.280e-003 
2.653e-003 5.374e+007 6.168e+012 1.000e+004 3.614e-003 2.281e-003 
2.654e-003 5.377e+007 6.178e+012 1.000e+004 6.593e-003 2.282e-003 
2.656e-003 5.380e+007 6.181e+012 1.000e+004 6.543e-003 2.284e-003 
2.657e-003 5.383e+007 6.164e+012 1.000e+004 1.343e-002 2.285e-003 
2.658e-003 5.386e+007 6.165e+012 1.000e+004 6.794e-003 2.286e-003 
2.660e-003 5.389e+007 6.173e+012 1.000e+004 1.979e-003 2.287e-003 
2.661e-003 5.392e+007 6.182e+012 1.000e+004 3.465e-003 2.288e-003 
2.663e-003 5.396e+007 6.192e+012 1.000e+004 2.546e-003 2.290e-003 
2.664e-003 5.399e+007 6.202e+012 1.000e+004 3.345e-003 2.291e-003 
2.666e-003 5.403e+007 6.212e+012 1.000e+004 2.093e-003 2.292e-003 
2.667e-003 5.406e+007 6.220e+012 1.000e+004 7.686e-005 2.293e-003 
2.668e-003 5.410e+007 6.227e+012 1.000e+004 7.530e-003 2.294e-003 
2.670e-003 5.412e+007 6.233e+012 1.000e+004 6.213e-004 2.295e-003 
2.671e-003 5.415e+007 6.238e+012 1.000e+004 1.010e-002 2.297e-003 
2.673e-003 5.418e+007 6.245e+012 1.000e+004 1.064e-003 2.298e-003 
2.674e-003 5.422e+007 6.253e+012 1.000e+004 7.909e-003 2.299e-003 
2.675e-003 5.425e+007 6.262e+012 1.000e+004 5.389e-003 2.300e-003 
2.677e-003 5.427e+007 6.253e+012 1.000e+004 2.825e-002 2.302e-003 
2.678e-003 5.429e+007 6.257e+012 1.000e+004 2.597e-002 2.303e-003 
2.680e-003 5.431e+007 6.259e+012 1.000e+004 3.158e-002 2.304e-003 
2.681e-003 5.432e+007 6.240e+012 1.000e+004 3.226e-002 2.305e-003 
2.683e-003 5.433e+007 6.236e+012 1.000e+004 2.510e-002 2.307e-003 
2.684e-003 5.434e+007 6.237e+012 1.000e+004 3.240e-002 2.308e-003 
2.685e-003 5.434e+007 6.237e+012 1.000e+004 2.215e-003 2.310e-003 
2.687e-003 5.436e+007 6.238e+012 1.000e+004 7.804e-004 2.311e-003 
2.688e-003 5.436e+007 6.234e+012 1.000e+004 6.163e-003 2.312e-003 
2.690e-003 5.437e+007 6.231e+012 1.000e+004 9.346e-003 2.314e-003 
2.691e-003 5.438e+007 6.227e+012 1.000e+004 7.006e-003 2.315e-003 
2.692e-003 5.439e+007 6.229e+012 1.000e+004 1.262e-002 2.316e-003 
2.694e-003 5.440e+007 6.232e+012 1.000e+004 7.528e-003 2.318e-003 
2.695e-003 5.441e+007 6.224e+012 1.000e+004 1.036e-003 2.319e-003 
2.697e-003 5.442e+007 6.219e+012 1.000e+004 2.857e-002 2.320e-003 
2.698e-003 5.443e+007 6.214e+012 1.000e+004 2.500e-002 2.322e-003 
2.699e-003 5.444e+007 6.157e+012 1.000e+004 2.191e-002 2.323e-003 
2.701e-003 5.444e+007 6.151e+012 1.000e+004 2.905e-002 2.324e-003 
2.702e-003 5.444e+007 6.147e+012 1.000e+004 2.977e-002 2.326e-003 
2.704e-003 5.443e+007 6.139e+012 1.000e+004 3.361e-002 2.327e-003 
2.705e-003 5.443e+007 6.133e+012 1.000e+004 2.809e-002 2.329e-003 
2.706e-003 5.442e+007 6.132e+012 1.000e+004 2.991e-002 2.330e-003 
2.708e-003 5.441e+007 6.126e+012 1.000e+004 1.906e-002 2.332e-003 
2.709e-003 5.440e+007 6.126e+012 1.000e+004 7.365e-003 2.333e-003 
2.711e-003 5.438e+007 6.129e+012 1.000e+004 1.572e-002 2.335e-003 
2.712e-003 5.436e+007 6.129e+012 1.000e+004 1.201e-002 2.336e-003 
2.713e-003 5.434e+007 6.127e+012 1.000e+004 1.913e-002 2.338e-003 
2.715e-003 5.432e+007 6.130e+012 1.000e+004 2.329e-002 2.339e-003 
2.716e-003 5.430e+007 6.134e+012 1.000e+004 3.176e-002 2.341e-003 
2.718e-003 5.428e+007 6.139e+012 1.000e+004 3.178e-002 2.342e-003 
2.719e-003 5.426e+007 6.143e+012 1.000e+004 2.755e-002 2.344e-003 
2.720e-003 5.426e+007 6.141e+012 1.000e+004 2.625e-002 2.345e-003 
2.722e-003 5.426e+007 6.145e+012 1.000e+004 3.188e-002 2.347e-003 
2.723e-003 5.426e+007 6.120e+012 1.000e+004 1.292e-002 2.348e-003 
2.725e-003 5.427e+007 6.126e+012 1.000e+004 9.999e-003 2.349e-003 
2.726e-003 5.429e+007 6.130e+012 1.000e+004 2.274e-002 2.351e-003 
2.727e-003 5.430e+007 6.134e+012 1.000e+004 2.127e-002 2.352e-003 
2.729e-003 5.432e+007 6.133e+012 1.000e+004 2.693e-002 2.353e-003 
2.730e-003 5.433e+007 6.135e+012 1.000e+004 2.078e-002 2.355e-003 
2.732e-003 5.435e+007 6.137e+012 1.000e+004 1.294e-003 2.356e-003 
2.733e-003 5.436e+007 6.141e+012 1.000e+004 1.556e-002 2.357e-003 
2.735e-003 5.437e+007 6.146e+012 1.000e+004 3.009e-002 2.359e-003 
2.736e-003 5.438e+007 6.153e+012 1.000e+004 2.267e-002 2.360e-003 
2.737e-003 5.439e+007 6.159e+012 1.000e+004 1.024e-002 2.361e-003 
2.739e-003 5.440e+007 6.164e+012 1.000e+004 2.403e-002 2.363e-003 
2.740e-003 5.440e+007 6.167e+012 1.000e+004 2.093e-002 2.364e-003 
2.742e-003 5.441e+007 6.167e+012 1.000e+004 1.682e-002 2.365e-003 
2.743e-003 5.441e+007 6.171e+012 1.000e+004 1.051e-002 2.367e-003 
2.745e-003 5.441e+007 6.173e+012 1.000e+004 1.306e-002 2.368e-003 
2.746e-003 5.441e+007 6.167e+012 1.000e+004 1.185e-002 2.370e-003 
2.747e-003 5.441e+007 6.163e+012 1.000e+004 1.532e-002 2.371e-003 
2.749e-003 5.442e+007 6.154e+012 1.000e+004 1.422e-002 2.372e-003 
2.750e-003 5.443e+007 6.153e+012 1.000e+004 2.026e-002 2.374e-003 
2.752e-003 5.444e+007 6.153e+012 1.000e+004 1.647e-002 2.375e-003 
2.753e-003 5.444e+007 6.152e+012 1.000e+004 1.361e-002 2.377e-003 
2.754e-003 5.445e+007 6.153e+012 1.000e+004 1.219e-002 2.378e-003 
2.756e-003 5.445e+007 6.159e+012 1.000e+004 1.640e-002 2.379e-003 
2.757e-003 5.446e+007 6.151e+012 1.000e+004 2.340e-002 2.381e-003 
2.759e-003 5.447e+007 6.155e+012 1.000e+004 1.922e-002 2.382e-003 
2.760e-003 5.449e+007 6.159e+012 1.000e+004 2.080e-002 2.383e-003 
2.761e-003 5.451e+007 6.165e+012 1.000e+004 1.841e-002 2.385e-003 
2.763e-003 5.453e+007 6.169e+012 1.000e+004 1.857e-002 2.386e-003 
2.764e-003 5.454e+007 6.175e+012 1.000e+004 1.445e-002 2.387e-003 
2.766e-003 5.456e+007 6.178e+012 1.000e+004 1.151e-002 2.388e-003 
2.767e-003 5.457e+007 6.181e+012 1.000e+004 7.572e-003 2.390e-003 
2.769e-003 5.458e+007 6.183e+012 1.000e+004 1.148e-002 2.391e-003 
2.770e-003 5.458e+007 6.189e+012 1.000e+004 1.159e-002 2.392e-003 
2.771e-003 5.458e+007 6.196e+012 1.000e+004 1.758e-002 2.394e-003 
2.773e-003 5.458e+007 6.202e+012 1.000e+004 1.481e-002 2.395e-003 
2.774e-003 5.458e+007 6.209e+012 1.000e+004 1.426e-002 2.397e-003 
2.776e-003 5.459e+007 6.205e+012 1.000e+004 5.455e-003 2.398e-003 
2.777e-003 5.460e+007 6.209e+012 1.000e+004 1.105e-002 2.399e-003 
2.778e-003 5.461e+007 6.218e+012 1.000e+004 1.804e-002 2.401e-003 
2.780e-003 5.463e+007 6.225e+012 1.000e+004 1.412e-002 2.402e-003 
2.781e-003 5.465e+007 6.234e+012 1.000e+004 2.356e-002 2.403e-003 
2.783e-003 5.467e+007 6.242e+012 1.000e+004 1.456e-002 2.404e-003 
2.784e-003 5.470e+007 6.249e+012 1.000e+004 1.520e-002 2.406e-003 
2.785e-003 5.472e+007 6.257e+012 1.000e+004 7.989e-003 2.407e-003 
2.787e-003 5.474e+007 6.267e+012 1.000e+004 1.209e-002 2.408e-003 
2.788e-003 5.477e+007 6.277e+012 1.000e+004 1.255e-002 2.409e-003 
2.789e-003 5.479e+007 6.286e+012 1.000e+004 5.868e-003 2.411e-003 
2.791e-003 5.481e+007 6.295e+012 1.000e+004 2.448e-002 2.412e-003 
2.792e-003 5.483e+007 6.307e+012 1.000e+004 2.401e-002 2.413e-003 
2.794e-003 5.484e+007 6.318e+012 1.000e+004 1.937e-002 2.414e-003 
2.795e-003 5.486e+007 6.329e+012 1.000e+004 2.465e-002 2.416e-003 
2.796e-003 5.488e+007 6.339e+012 1.000e+004 2.765e-002 2.417e-003 
2.798e-003 5.489e+007 6.348e+012 1.000e+004 1.122e-004 2.418e-003 
2.799e-003 5.491e+007 6.356e+012 1.000e+004 2.819e-002 2.419e-003 
2.801e-003 5.492e+007 6.364e+012 1.000e+004 2.407e-002 2.421e-003 
2.802e-003 5.493e+007 6.372e+012 1.000e+004 2.297e-002 2.422e-003 
2.803e-003 5.495e+007 6.382e+012 1.000e+004 2.284e-002 2.423e-003 
2.805e-003 5.496e+007 6.386e+012 1.000e+004 2.172e-002 2.425e-003 
2.806e-003 5.497e+007 6.389e+012 1.000e+004 2.156e-002 2.426e-003 
2.807e-003 5.499e+007 6.395e+012 1.000e+004 2.207e-002 2.427e-003 
2.809e-003 5.500e+007 6.401e+012 1.000e+004 1.151e-002 2.428e-003 
2.810e-003 5.502e+007 6.410e+012 1.000e+004 7.896e-003 2.430e-003 
2.812e-003 5.504e+007 6.416e+012 1.000e+004 8.043e-003 2.431e-003 
2.813e-003 5.506e+007 6.420e+012 1.000e+004 9.689e-004 2.432e-003 
2.814e-003 5.508e+007 6.427e+012 1.000e+004 7.562e-003 2.434e-003 
2.816e-003 5.509e+007 6.433e+012 1.000e+004 3.067e-002 2.435e-003 
2.817e-003 5.510e+007 6.439e+012 1.000e+004 3.502e-002 2.436e-003 
2.819e-003 5.511e+007 6.446e+012 1.000e+004 6.993e-003 2.438e-003 
2.820e-003 5.513e+007 6.454e+012 1.000e+004 3.032e-002 2.439e-003 
2.822e-003 5.514e+007 6.461e+012 1.000e+004 2.156e-002 2.440e-003 
2.823e-003 5.516e+007 6.464e+012 1.000e+004 7.596e-003 2.441e-003 
2.824e-003 5.517e+007 6.463e+012 1.000e+004 2.212e-002 2.443e-003 
2.826e-003 5.519e+007 6.467e+012 1.000e+004 2.911e-002 2.444e-003 
2.827e-003 5.520e+007 6.469e+012 1.000e+004 3.295e-002 2.445e-003 
2.829e-003 5.521e+007 6.471e+012 1.000e+004 3.175e-003 2.447e-003 
2.830e-003 5.523e+007 6.474e+012 1.000e+004 8.557e-003 2.448e-003 
2.831e-003 5.524e+007 6.477e+012 1.000e+004 3.446e-003 2.449e-003 
2.833e-003 5.525e+007 6.482e+012 1.000e+004 3.020e-003 2.451e-003 
2.834e-003 5.525e+007 6.490e+012 1.000e+004 2.125e-003 2.452e-003 
2.836e-003 5.526e+007 6.498e+012 1.000e+004 4.220e-003 2.454e-003 
2.837e-003 5.526e+007 6.506e+012 1.000e+004 1.356e-003 2.455e-003 
2.839e-003 5.526e+007 6.508e+012 1.000e+004 2.851e-002 2.456e-003 
2.840e-003 5.526e+007 6.514e+012 1.000e+004 2.117e-002 2.458e-003 
2.841e-003 5.525e+007 6.523e+012 1.000e+004 1.324e-002 2.459e-003 
2.843e-003 5.525e+007 6.527e+012 1.000e+004 1.428e-002 2.461e-003 
2.844e-003 5.524e+007 6.535e+012 1.000e+004 2.217e-002 2.462e-003 
2.846e-003 5.524e+007 6.545e+012 1.000e+004 2.161e-002 2.464e-003 
2.847e-003 5.523e+007 6.553e+012 1.000e+004 1.448e-002 2.465e-003 
2.848e-003 5.524e+007 6.563e+012 1.000e+004 1.346e-002 2.466e-003 
2.850e-003 5.523e+007 6.572e+012 1.000e+004 1.592e-002 2.468e-003 
2.851e-003 5.523e+007 6.583e+012 1.000e+004 1.325e-002 2.469e-003 
2.853e-003 5.522e+007 6.595e+012 1.000e+004 1.674e-002 2.471e-003 
2.854e-003 5.520e+007 6.595e+012 1.000e+004 2.101e-002 2.472e-003 
2.855e-003 5.517e+007 6.585e+012 1.000e+004 2.132e-002 2.474e-003 
2.857e-003 5.514e+007 6.585e+012 1.000e+004 1.523e-002 2.476e-003 
2.858e-003 5.513e+007 6.588e+012 1.000e+004 1.719e-002 2.477e-003 
2.860e-003 5.513e+007 6.525e+012 1.000e+004 1.618e-002 2.478e-003 
2.861e-003 5.514e+007 6.516e+012 1.000e+004 1.743e-002 2.480e-003 
2.862e-003 5.515e+007 6.513e+012 1.000e+004 9.538e-003 2.481e-003 
2.864e-003 5.516e+007 6.513e+012 1.000e+004 1.363e-002 2.482e-003 
2.865e-003 5.517e+007 6.511e+012 1.000e+004 1.661e-002 2.484e-003 
2.867e-003 5.518e+007 6.508e+012 1.000e+004 1.368e-002 2.485e-003 
2.868e-003 5.520e+007 6.509e+012 1.000e+004 1.611e-002 2.486e-003 
2.870e-003 5.521e+007 6.512e+012 1.000e+004 1.780e-002 2.488e-003 
2.871e-003 5.523e+007 6.513e+012 1.000e+004 1.250e-002 2.489e-003 
2.872e-003 5.524e+007 6.516e+012 1.000e+004 2.009e-002 2.490e-003 
2.874e-003 5.525e+007 6.519e+012 1.000e+004 1.563e-002 2.492e-003 
2.875e-003 5.525e+007 6.525e+012 1.000e+004 1.034e-002 2.493e-003 
2.877e-003 5.525e+007 6.528e+012 1.000e+004 1.192e-002 2.495e-003 
2.878e-003 5.526e+007 6.530e+012 1.000e+004 8.616e-003 2.496e-003 
2.879e-003 5.526e+007 6.533e+012 1.000e+004 1.352e-002 2.497e-003 
2.881e-003 5.528e+007 6.536e+012 1.000e+004 8.723e-003 2.499e-003 
2.882e-003 5.530e+007 6.541e+012 1.000e+004 9.517e-003 2.500e-003 
2.884e-003 5.532e+007 6.543e+012 1.000e+004 9.861e-003 2.501e-003 
2.885e-003 5.534e+007 6.545e+012 1.000e+004 1.351e-002 2.502e-003 
2.887e-003 5.537e+007 6.549e+012 1.000e+004 2.133e-002 2.504e-003 
2.888e-003 5.539e+007 6.557e+012 1.000e+004 2.180e-002 2.505e-003 
2.889e-003 5.540e+007 6.565e+012 1.000e+004 2.498e-002 2.506e-003 
2.891e-003 5.542e+007 6.574e+012 1.000e+004 2.140e-002 2.508e-003 
2.892e-003 5.542e+007 6.569e+012 1.000e+004 1.986e-002 2.509e-003 
2.894e-003 5.542e+007 6.560e+012 1.000e+004 2.341e-002 2.510e-003 
2.895e-003 5.542e+007 6.562e+012 1.000e+004 1.992e-002 2.512e-003 
2.896e-003 5.543e+007 6.563e+012 1.000e+004 1.975e-002 2.513e-003 
2.898e-003 5.543e+007 6.566e+012 1.000e+004 2.436e-002 2.514e-003 
2.899e-003 5.544e+007 6.571e+012 1.000e+004 1.927e-002 2.516e-003 
2.901e-003 5.545e+007 6.580e+012 1.000e+004 1.437e-002 2.517e-003 
2.902e-003 5.545e+007 6.585e+012 1.000e+004 1.231e-002 2.519e-003 
2.903e-003 5.546e+007 6.588e+012 1.000e+004 1.506e-002 2.520e-003 
2.905e-003 5.546e+007 6.594e+012 1.000e+004 1.691e-002 2.521e-003 
2.906e-003 5.547e+007 6.594e+012 1.000e+004 1.485e-002 2.523e-003 
2.908e-003 5.547e+007 6.597e+012 1.000e+004 1.769e-002 2.524e-003 
2.909e-003 5.547e+007 6.603e+012 1.000e+004 1.546e-002 2.526e-003 
2.911e-003 5.547e+007 6.610e+012 1.000e+004 1.799e-002 2.527e-003 
2.912e-003 5.547e+007 6.617e+012 1.000e+004 1.589e-002 2.528e-003 
2.913e-003 5.547e+007 6.627e+012 1.000e+004 2.041e-002 2.530e-003 
2.915e-003 5.547e+007 6.636e+012 1.000e+004 1.724e-002 2.531e-003 
2.916e-003 5.546e+007 6.641e+012 1.000e+004 1.714e-002 2.533e-003 
2.918e-003 5.544e+007 6.612e+012 1.000e+004 1.399e-002 2.534e-003 
2.919e-003 5.544e+007 6.612e+012 1.000e+004 1.590e-002 2.536e-003 
2.920e-003 5.543e+007 6.619e+012 1.000e+004 1.963e-002 2.537e-003 
2.922e-003 5.543e+007 6.628e+012 1.000e+004 2.357e-002 2.538e-003 
2.923e-003 5.542e+007 6.635e+012 1.000e+004 1.912e-002 2.540e-003 
2.925e-003 5.541e+007 6.644e+012 1.000e+004 2.458e-002 2.541e-003 
2.926e-003 5.539e+007 6.653e+012 1.000e+004 1.754e-002 2.543e-003 
2.927e-003 5.536e+007 6.635e+012 1.000e+004 2.542e-002 2.545e-003 
2.929e-003 5.533e+007 6.632e+012 1.000e+004 1.124e-002 2.546e-003 
2.930e-003 5.531e+007 6.633e+012 1.000e+004 1.147e-002 2.548e-003 
2.932e-003 5.528e+007 6.638e+012 1.000e+004 1.612e-002 2.549e-003 
2.933e-003 5.525e+007 6.644e+012 1.000e+004 1.298e-002 2.551e-003 
2.935e-003 5.523e+007 6.648e+012 1.000e+004 2.182e-002 2.553e-003 
2.936e-003 5.522e+007 6.649e+012 1.000e+004 1.450e-002 2.554e-003 
2.937e-003 5.521e+007 6.652e+012 1.000e+004 1.408e-002 2.556e-003 
2.939e-003 5.521e+007 6.653e+012 1.000e+004 1.374e-002 2.557e-003 
2.940e-003 5.521e+007 6.659e+012 1.000e+004 1.217e-002 2.558e-003 
2.942e-003 5.521e+007 6.665e+012 1.000e+004 1.755e-002 2.560e-003 
2.943e-003 5.522e+007 6.669e+012 1.000e+004 1.807e-002 2.561e-003 
2.944e-003 5.523e+007 6.669e+012 1.000e+004 1.371e-002 2.562e-003 
2.946e-003 5.524e+007 6.672e+012 1.000e+004 1.752e-002 2.564e-003 
2.947e-003 5.525e+007 6.664e+012 1.000e+004 1.435e-002 2.565e-003 
2.949e-003 5.526e+007 6.659e+012 1.000e+004 1.435e-002 2.567e-003 
2.950e-003 5.526e+007 6.660e+012 1.000e+004 1.328e-002 2.568e-003 
2.952e-003 5.528e+007 6.663e+012 1.000e+004 9.128e-003 2.569e-003 
2.953e-003 5.530e+007 6.666e+012 1.000e+004 7.654e-003 2.571e-003 
2.954e-003 5.531e+007 6.670e+012 1.000e+004 1.087e-002 2.572e-003 
2.956e-003 5.533e+007 6.674e+012 1.000e+004 2.183e-002 2.573e-003 
2.957e-003 5.535e+007 6.674e+012 1.000e+004 1.885e-002 2.574e-003 
2.959e-003 5.536e+007 6.676e+012 1.000e+004 1.730e-002 2.576e-003 
2.960e-003 5.538e+007 6.679e+012 1.000e+004 2.243e-002 2.577e-003 
2.961e-003 5.539e+007 6.684e+012 1.000e+004 1.620e-002 2.578e-003 
2.963e-003 5.541e+007 6.690e+012 1.000e+004 1.701e-002 2.580e-003 
2.964e-003 5.542e+007 6.676e+012 1.000e+004 1.691e-002 2.581e-003 
2.966e-003 5.544e+007 6.677e+012 1.000e+004 1.934e-002 2.582e-003 
2.967e-003 5.546e+007 6.684e+012 1.000e+004 1.614e-002 2.584e-003 
2.968e-003 5.548e+007 6.692e+012 1.000e+004 1.641e-002 2.585e-003 
2.970e-003 5.550e+007 6.698e+012 1.000e+004 1.438e-002 2.586e-003 
2.971e-003 5.553e+007 6.703e+012 1.000e+004 1.404e-002 2.587e-003 
2.973e-003 5.555e+007 6.706e+012 1.000e+004 1.876e-002 2.589e-003 
2.974e-003 5.558e+007 6.712e+012 1.000e+004 1.619e-002 2.590e-003 
2.976e-003 5.560e+007 6.721e+012 1.000e+004 1.371e-002 2.591e-003 
2.977e-003 5.563e+007 6.733e+012 1.000e+004 1.053e-002 2.592e-003 
2.978e-003 5.565e+007 6.743e+012 1.000e+004 1.661e-002 2.594e-003 
2.980e-003 5.568e+007 6.750e+012 1.000e+004 1.476e-002 2.595e-003 
2.981e-003 5.572e+007 6.759e+012 1.000e+004 1.637e-002 2.596e-003 
2.983e-003 5.575e+007 6.769e+012 1.000e+004 5.985e-003 2.597e-003 
2.984e-003 5.578e+007 6.779e+012 1.000e+004 1.605e-003 2.598e-003 
2.986e-003 5.581e+007 6.781e+012 1.000e+004 5.911e-003 2.600e-003 
2.987e-003 5.583e+007 6.784e+012 1.000e+004 1.577e-002 2.601e-003 
2.988e-003 5.585e+007 6.787e+012 1.000e+004 1.424e-002 2.602e-003 
2.990e-003 5.588e+007 6.797e+012 1.000e+004 1.145e-003 2.603e-003 
2.991e-003 5.590e+007 6.807e+012 1.000e+004 1.273e-002 2.605e-003 
2.993e-003 5.592e+007 6.817e+012 1.000e+004 1.626e-002 2.606e-003 
2.994e-003 5.595e+007 6.825e+012 1.000e+004 2.122e-002 2.607e-003 
2.995e-003 5.597e+007 6.836e+012 1.000e+004 1.388e-002 2.608e-003 
2.997e-003 5.598e+007 6.806e+012 1.000e+004 2.427e-002 2.610e-003 
2.998e-003 5.600e+007 6.819e+012 1.000e+004 2.177e-002 2.611e-003 
3.000e-003 5.601e+007 6.825e+012 1.000e+004 2.648e-002 2.612e-003 
3.001e-003 5.603e+007 6.837e+012 1.000e+004 2.364e-002 2.614e-003 
3.003e-003 5.604e+007 6.849e+012 1.000e+004 2.158e-002 2.615e-003 
3.004e-003 5.605e+007 6.861e+012 1.000e+004 2.015e-002 2.616e-003 
3.005e-003 5.605e+007 6.855e+012 1.000e+004 2.768e-002 2.618e-003 
3.007e-003 5.605e+007 6.856e+012 1.000e+004 1.771e-002 2.619e-003 
3.008e-003 5.605e+007 6.861e+012 1.000e+004 1.892e-002 2.620e-003 
3.010e-003 5.605e+007 6.796e+012 1.000e+004 3.909e-003 2.622e-003 
3.011e-003 5.605e+007 6.800e+012 1.000e+004 8.896e-003 2.623e-003 
3.012e-003 5.604e+007 6.807e+012 1.000e+004 7.914e-003 2.625e-003 
3.014e-003 5.604e+007 6.803e+012 1.000e+004 1.087e-002 2.626e-003 
3.015e-003 5.602e+007 6.806e+012 1.000e+004 4.846e-003 2.628e-003 
3.017e-003 5.601e+007 6.814e+012 1.000e+004 1.007e-002 2.629e-003 
3.018e-003 5.600e+007 6.823e+012 1.000e+004 8.194e-003 2.631e-003 
3.020e-003 5.600e+007 6.833e+012 1.000e+004 1.168e-002 2.632e-003 
3.021e-003 5.599e+007 6.842e+012 1.000e+004 5.847e-003 2.634e-003 
3.022e-003 5.598e+007 6.852e+012 1.000e+004 1.033e-002 2.635e-003 
3.024e-003 5.598e+007 6.862e+012 1.000e+004 6.699e-003 2.637e-003 
3.025e-003 5.596e+007 6.858e+012 1.000e+004 9.114e-003 2.638e-003 
3.027e-003 5.595e+007 6.859e+012 1.000e+004 6.598e-003 2.640e-003 
3.028e-003 5.593e+007 6.864e+012 1.000e+004 4.871e-003 2.641e-003 
3.030e-003 5.593e+007 6.872e+012 1.000e+004 6.676e-003 2.643e-003 
3.031e-003 5.592e+007 6.872e+012 1.000e+004 1.441e-002 2.644e-003 
3.033e-003 5.590e+007 6.865e+012 1.000e+004 7.662e-003 2.646e-003 
3.034e-003 5.588e+007 6.867e+012 1.000e+004 5.754e-003 2.647e-003 
3.035e-003 5.586e+007 6.872e+012 1.000e+004 9.201e-003 2.649e-003 
3.037e-003 5.583e+007 6.866e+012 1.000e+004 1.484e-002 2.651e-003 
3.038e-003 5.579e+007 6.858e+012 1.000e+004 1.002e-002 2.652e-003 
3.040e-003 5.576e+007 6.839e+012 1.000e+004 6.247e-003 2.654e-003 
3.041e-003 5.572e+007 6.825e+012 1.000e+004 8.663e-003 2.656e-003 
3.043e-003 5.570e+007 6.823e+012 1.000e+004 1.539e-002 2.657e-003 
3.044e-003 5.567e+007 6.822e+012 1.000e+004 7.257e-003 2.659e-003 
3.045e-003 5.563e+007 6.820e+012 1.000e+004 6.530e-003 2.661e-003 
3.047e-003 5.560e+007 6.818e+012 1.000e+004 9.198e-003 2.662e-003 
3.048e-003 5.557e+007 6.816e+012 1.000e+004 1.504e-002 2.664e-003 
3.050e-003 5.554e+007 6.818e+012 1.000e+004 9.521e-003 2.666e-003 
3.051e-003 5.551e+007 6.824e+012 1.000e+004 1.657e-002 2.667e-003 
3.053e-003 5.549e+007 6.828e+012 1.000e+004 1.833e-002 2.669e-003 
3.054e-003 5.546e+007 6.834e+012 1.000e+004 1.679e-002 2.671e-003 
3.055e-003 5.542e+007 6.835e+012 1.000e+004 1.717e-002 2.672e-003 
3.057e-003 5.538e+007 6.828e+012 1.000e+004 1.858e-002 2.674e-003 
3.058e-003 5.533e+007 6.827e+012 1.000e+004 1.850e-002 2.676e-003 
3.060e-003 5.528e+007 6.818e+012 1.000e+004 1.950e-002 2.677e-003 
3.061e-003 5.522e+007 6.814e+012 1.000e+004 2.174e-002 2.679e-003 
3.063e-003 5.517e+007 6.815e+012 1.000e+004 2.294e-002 2.681e-003 
3.064e-003 5.512e+007 6.807e+012 1.000e+004 2.196e-002 2.683e-003 
3.065e-003 5.507e+007 6.792e+012 1.000e+004 1.777e-002 2.685e-003 
3.067e-003 5.503e+007 6.783e+012 1.000e+004 1.665e-002 2.686e-003 
3.068e-003 5.499e+007 6.787e+012 1.000e+004 1.837e-002 2.688e-003 
3.070e-003 5.496e+007 6.785e+012 1.000e+004 1.493e-002 2.690e-003 
3.071e-003 5.494e+007 6.789e+012 1.000e+004 1.500e-002 2.691e-003 
3.073e-003 5.494e+007 6.790e+012 1.000e+004 1.588e-002 2.693e-003 
3.074e-003 5.495e+007 6.795e+012 1.000e+004 1.606e-002 2.694e-003 
3.075e-003 5.496e+007 6.803e+012 1.000e+004 1.508e-002 2.695e-003 
3.077e-003 5.498e+007 6.812e+012 1.000e+004 1.238e-002 2.697e-003 
3.078e-003 5.500e+007 6.821e+012 1.000e+004 1.459e-002 2.698e-003 
3.080e-003 5.502e+007 6.827e+012 1.000e+004 1.622e-002 2.699e-003 
3.081e-003 5.503e+007 6.832e+012 1.000e+004 1.211e-002 2.701e-003 
3.083e-003 5.505e+007 6.843e+012 1.000e+004 1.211e-002 2.702e-003 
3.084e-003 5.506e+007 6.855e+012 1.000e+004 1.602e-002 2.703e-003 
3.085e-003 5.508e+007 6.867e+012 1.000e+004 1.599e-002 2.705e-003 
3.087e-003 5.510e+007 6.877e+012 1.000e+004 1.200e-002 2.706e-003 
3.088e-003 5.512e+007 6.877e+012 1.000e+004 1.473e-002 2.707e-003 
3.090e-003 5.514e+007 6.870e+012 1.000e+004 1.376e-002 2.708e-003 
3.091e-003 5.516e+007 6.872e+012 1.000e+004 1.398e-002 2.710e-003 
3.093e-003 5.517e+007 6.881e+012 1.000e+004 1.165e-002 2.711e-003 
3.094e-003 5.519e+007 6.880e+012 1.000e+004 1.407e-002 2.712e-003 
3.095e-003 5.521e+007 6.878e+012 1.000e+004 1.351e-002 2.714e-003 
3.097e-003 5.524e+007 6.877e+012 1.000e+004 1.224e-002 2.715e-003 
3.098e-003 5.527e+007 6.879e+012 1.000e+004 1.134e-002 2.716e-003 
3.100e-003 5.530e+007 6.881e+012 1.000e+004 1.315e-002 2.717e-003 
3.101e-003 5.533e+007 6.885e+012 1.000e+004 1.326e-002 2.719e-003 
3.103e-003 5.535e+007 6.893e+012 1.000e+004 1.268e-002 2.720e-003 
3.104e-003 5.537e+007 6.894e+012 1.000e+004 1.181e-002 2.721e-003 
3.106e-003 5.539e+007 6.894e+012 1.000e+004 1.374e-002 2.722e-003 
3.107e-003 5.540e+007 6.899e+012 1.000e+004 1.258e-002 2.724e-003 
3.108e-003 5.542e+007 6.897e+012 1.000e+004 1.163e-002 2.725e-003 
3.110e-003 5.544e+007 6.902e+012 1.000e+004 8.710e-003 2.726e-003 
3.111e-003 5.546e+007 6.909e+012 1.000e+004 9.579e-003 2.728e-003 
3.113e-003 5.548e+007 6.912e+012 1.000e+004 1.212e-002 2.729e-003 
3.114e-003 5.550e+007 6.917e+012 1.000e+004 1.258e-002 2.730e-003 
3.116e-003 5.552e+007 6.924e+012 1.000e+004 8.817e-003 2.732e-003 
3.117e-003 5.553e+007 6.922e+012 1.000e+004 9.647e-003 2.733e-003 
3.118e-003 5.555e+007 6.922e+012 1.000e+004 1.132e-002 2.734e-003 
3.120e-003 5.557e+007 6.918e+012 1.000e+004 1.091e-002 2.736e-003 
3.121e-003 5.558e+007 6.915e+012 1.000e+004 9.632e-003 2.737e-003 
3.123e-003 5.560e+007 6.918e+012 1.000e+004 8.807e-003 2.738e-003 
3.124e-003 5.563e+007 6.924e+012 1.000e+004 1.090e-002 2.740e-003 
3.126e-003 5.565e+007 6.932e+012 1.000e+004 1.060e-002 2.741e-003 
3.127e-003 5.568e+007 6.939e+012 1.000e+004 1.087e-002 2.742e-003 
3.129e-003 5.570e+007 6.947e+012 1.000e+004 1.149e-002 2.743e-003 
3.130e-003 5.572e+007 6.950e+012 1.000e+004 1.188e-002 2.745e-003 
3.131e-003 5.575e+007 6.955e+012 1.000e+004 1.195e-002 2.746e-003 
3.133e-003 5.576e+007 6.962e+012 1.000e+004 1.135e-002 2.747e-003 
3.134e-003 5.578e+007 6.971e+012 1.000e+004 1.106e-002 2.749e-003 
3.136e-003 5.580e+007 6.968e+012 1.000e+004 1.379e-002 2.750e-003 
3.137e-003 5.580e+007 6.974e+012 1.000e+004 1.576e-002 2.751e-003 
3.139e-003 5.581e+007 6.982e+012 1.000e+004 1.326e-002 2.753e-003 
3.140e-003 5.581e+007 6.991e+012 1.000e+004 1.573e-002 2.754e-003 
3.141e-003 5.582e+007 6.995e+012 1.000e+004 1.493e-002 2.755e-003 
3.143e-003 5.582e+007 7.001e+012 1.000e+004 1.521e-002 2.757e-003 
3.144e-003 5.582e+007 7.009e+012 1.000e+004 1.414e-002 2.758e-003 
3.146e-003 5.583e+007 7.016e+012 1.000e+004 1.518e-002 2.760e-003 
3.147e-003 5.583e+007 7.023e+012 1.000e+004 1.402e-002 2.761e-003 
3.149e-003 5.584e+007 7.032e+012 1.000e+004 1.532e-002 2.762e-003 
3.150e-003 5.584e+007 7.040e+012 1.000e+004 1.380e-002 2.764e-003 
3.152e-003 5.584e+007 7.049e+012 1.000e+004 1.590e-002 2.765e-003 
3.153e-003 5.584e+007 7.061e+012 1.000e+004 1.560e-002 2.767e-003 
3.154e-003 5.584e+007 7.068e+012 1.000e+004 1.561e-002 2.768e-003 
3.156e-003 5.583e+007 7.071e+012 1.000e+004 1.447e-002 2.770e-003 
3.157e-003 5.583e+007 7.078e+012 1.000e+004 1.665e-002 2.771e-003 
3.159e-003 5.581e+007 7.087e+012 1.000e+004 1.780e-002 2.773e-003 
3.160e-003 5.578e+007 7.090e+012 1.000e+004 1.870e-002 2.774e-003 
3.162e-003 5.575e+007 7.096e+012 1.000e+004 1.756e-002 2.776e-003 
3.163e-003 5.571e+007 7.096e+012 1.000e+004 1.960e-002 2.778e-003 
3.165e-003 5.566e+007 7.103e+012 1.000e+004 1.984e-002 2.780e-003 
3.166e-003 5.562e+007 7.112e+012 1.000e+004 1.914e-002 2.781e-003 
3.167e-003 5.558e+007 7.111e+012 1.000e+004 1.825e-002 2.783e-003 
3.169e-003 5.553e+007 7.115e+012 1.000e+004 2.033e-002 2.785e-003 
3.170e-003 5.548e+007 7.125e+012 1.000e+004 1.975e-002 2.787e-003 
3.172e-003 5.543e+007 7.135e+012 1.000e+004 1.983e-002 2.788e-003 
3.173e-003 5.538e+007 7.143e+012 1.000e+004 1.872e-002 2.790e-003 
3.175e-003 5.532e+007 7.140e+012 1.000e+004 2.089e-002 2.792e-003 
3.176e-003 5.526e+007 7.138e+012 1.000e+004 2.164e-002 2.794e-003 
3.177e-003 5.520e+007 7.133e+012 1.000e+004 2.175e-002 2.796e-003 
3.179e-003 5.513e+007 7.124e+012 1.000e+004 2.167e-002 2.798e-003 
3.180e-003 5.505e+007 7.120e+012 1.000e+004 2.174e-002 2.800e-003 
3.182e-003 5.496e+007 7.119e+012 1.000e+004 2.329e-002 2.802e-003 
3.183e-003 5.488e+007 7.113e+012 1.000e+004 2.138e-002 2.804e-003 
3.185e-003 5.479e+007 7.112e+012 1.000e+004 2.225e-002 2.806e-003 
3.186e-003 5.470e+007 7.117e+012 1.000e+004 1.568e-002 2.808e-003 
3.188e-003 5.462e+007 7.119e+012 1.000e+004 1.644e-002 2.810e-003 
3.189e-003 5.454e+007 7.126e+012 1.000e+004 1.745e-002 2.812e-003 
3.190e-003 5.446e+007 7.128e+012 1.000e+004 1.706e-002 2.814e-003 
3.192e-003 5.439e+007 7.128e+012 1.000e+004 1.575e-002 2.816e-003 
3.193e-003 5.432e+007 7.129e+012 1.000e+004 1.562e-002 2.818e-003 
3.195e-003 5.425e+007 7.129e+012 1.000e+004 1.473e-002 2.819e-003 
3.196e-003 5.420e+007 7.130e+012 1.000e+004 1.467e-002 2.821e-003 
3.197e-003 5.414e+007 7.132e+012 1.000e+004 1.362e-002 2.823e-003 
3.199e-003 5.409e+007 7.137e+012 1.000e+004 1.522e-002 2.825e-003 
3.200e-003 5.403e+007 7.145e+012 1.000e+004 1.122e-002 2.827e-003 
3.202e-003 5.398e+007 7.154e+012 1.000e+004 1.028e-002 2.828e-003 
3.203e-003 5.393e+007 7.163e+012 1.000e+004 1.238e-002 2.830e-003 
3.205e-003 5.387e+007 7.171e+012 1.000e+004 1.217e-002 2.832e-003 
3.206e-003 5.382e+007 7.178e+012 1.000e+004 1.169e-002 2.834e-003 
3.208e-003 5.376e+007 7.186e+012 1.000e+004 1.219e-002 2.836e-003 
3.209e-003 5.371e+007 7.195e+012 1.000e+004 1.385e-002 2.838e-003 
3.210e-003 5.367e+007 7.205e+012 1.000e+004 1.205e-002 2.839e-003 
3.212e-003 5.363e+007 7.213e+012 1.000e+004 1.277e-002 2.841e-003 
3.213e-003 5.359e+007 7.221e+012 1.000e+004 1.374e-002 2.843e-003 
3.215e-003 5.355e+007 7.231e+012 1.000e+004 1.554e-002 2.844e-003 
3.216e-003 5.352e+007 7.240e+012 1.000e+004 1.258e-002 2.846e-003 
3.218e-003 5.349e+007 7.250e+012 1.000e+004 1.103e-002 2.848e-003 
3.219e-003 5.346e+007 7.258e+012 1.000e+004 1.341e-002 2.849e-003 
3.220e-003 5.342e+007 7.269e+012 1.000e+004 1.310e-002 2.851e-003 
3.222e-003 5.338e+007 7.282e+012 1.000e+004 1.435e-002 2.853e-003 
3.223e-003 5.334e+007 7.295e+012 1.000e+004 1.291e-002 2.854e-003 
3.225e-003 5.329e+007 7.307e+012 1.000e+004 1.444e-002 2.856e-003 
3.226e-003 5.324e+007 7.291e+012 1.000e+004 1.643e-002 2.858e-003 
3.228e-003 5.318e+007 7.306e+012 1.000e+004 1.777e-002 2.860e-003 
3.229e-003 5.312e+007 7.323e+012 1.000e+004 1.640e-002 2.862e-003 
3.230e-003 5.303e+007 7.295e+012 1.000e+004 1.866e-002 2.864e-003 
3.232e-003 5.293e+007 7.295e+012 1.000e+004 1.430e-002 2.866e-003 
3.233e-003 5.284e+007 7.294e+012 1.000e+004 2.395e-002 2.868e-003 
3.235e-003 5.275e+007 7.270e+012 1.000e+004 2.241e-002 2.870e-003 
3.236e-003 5.266e+007 7.248e+012 1.000e+004 2.570e-002 2.872e-003 
3.238e-003 5.258e+007 7.238e+012 1.000e+004 2.485e-002 2.874e-003 
3.239e-003 5.251e+007 7.236e+012 1.000e+004 2.530e-002 2.876e-003 
3.240e-003 5.244e+007 7.237e+012 1.000e+004 2.482e-002 2.878e-003 
3.242e-003 5.239e+007 7.239e+012 1.000e+004 2.377e-002 2.880e-003 
3.243e-003 5.234e+007 7.241e+012 1.000e+004 2.025e-002 2.881e-003 
3.245e-003 5.229e+007 7.236e+012 1.000e+004 1.883e-002 2.883e-003 
3.246e-003 5.224e+007 7.236e+012 1.000e+004 1.806e-002 2.885e-003 
3.248e-003 5.219e+007 7.228e+012 1.000e+004 1.835e-002 2.887e-003 
3.249e-003 5.215e+007 7.204e+012 1.000e+004 1.904e-002 2.888e-003 
3.250e-003 5.211e+007 7.196e+012 1.000e+004 1.845e-002 2.890e-003 
3.252e-003 5.208e+007 7.194e+012 1.000e+004 1.365e-002 2.892e-003 
3.253e-003 5.205e+007 7.191e+012 1.000e+004 1.295e-002 2.893e-003 
3.255e-003 5.203e+007 7.114e+012 1.000e+004 2.516e-002 2.895e-003 
3.256e-003 5.201e+007 7.117e+012 1.000e+004 2.620e-002 2.896e-003 
3.258e-003 5.200e+007 7.098e+012 1.000e+004 2.602e-002 2.898e-003 
3.259e-003 5.198e+007 7.080e+012 1.000e+004 2.923e-002 2.899e-003 
3.260e-003 5.197e+007 7.066e+012 1.000e+004 2.581e-002 2.901e-003 
3.262e-003 5.196e+007 7.055e+012 1.000e+004 2.377e-002 2.902e-003 
3.263e-003 5.196e+007 7.048e+012 1.000e+004 3.111e-002 2.904e-003 
3.265e-003 5.197e+007 7.041e+012 1.000e+004 1.606e-003 2.905e-003 
3.266e-003 5.198e+007 7.031e+012 1.000e+004 2.060e-003 2.907e-003 
3.268e-003 5.199e+007 7.029e+012 1.000e+004 1.353e-003 2.908e-003 
3.269e-003 5.200e+007 7.028e+012 1.000e+004 2.648e-002 2.909e-003 
3.271e-003 5.202e+007 7.022e+012 1.000e+004 2.860e-002 2.911e-003 
3.272e-003 5.203e+007 7.022e+012 1.000e+004 3.060e-002 2.912e-003 
3.274e-003 5.204e+007 7.022e+012 1.000e+004 2.522e-003 2.914e-003 
3.275e-003 5.206e+007 7.023e+012 1.000e+004 3.034e-003 2.915e-003 
3.276e-003 5.207e+007 7.026e+012 1.000e+004 2.039e-003 2.916e-003 
3.278e-003 5.207e+007 7.022e+012 1.000e+004 3.032e-002 2.918e-003 
3.279e-003 5.207e+007 7.007e+012 1.000e+004 2.728e-002 2.919e-003 
3.281e-003 5.207e+007 7.001e+012 1.000e+004 2.487e-002 2.921e-003 
3.282e-003 5.205e+007 6.999e+012 1.000e+004 2.609e-002 2.922e-003 
3.284e-003 5.204e+007 7.001e+012 1.000e+004 2.775e-002 2.924e-003 
3.285e-003 5.203e+007 7.007e+012 1.000e+004 2.017e-002 2.925e-003 
3.287e-003 5.201e+007 7.006e+012 1.000e+004 2.397e-002 2.927e-003 
3.288e-003 5.199e+007 6.998e+012 1.000e+004 2.416e-002 2.929e-003 
3.290e-003 5.198e+007 6.993e+012 1.000e+004 2.391e-002 2.930e-003 
3.291e-003 5.196e+007 6.984e+012 1.000e+004 2.452e-002 2.932e-003 
3.293e-003 5.194e+007 6.981e+012 1.000e+004 2.696e-002 2.933e-003 
3.294e-003 5.193e+007 6.981e+012 1.000e+004 2.932e-002 2.935e-003 
3.296e-003 5.192e+007 6.983e+012 1.000e+004 2.680e-002 2.937e-003 
3.297e-003 5.190e+007 6.977e+012 1.000e+004 2.724e-002 2.938e-003 
3.299e-003 5.190e+007 6.979e+012 1.000e+004 2.658e-002 2.940e-003 
3.300e-003 5.191e+007 6.985e+012 1.000e+004 2.754e-002 2.941e-003 
3.302e-003 5.191e+007 6.993e+012 1.000e+004 2.742e-002 2.943e-003 
3.303e-003 5.190e+007 6.990e+012 1.000e+004 2.740e-002 2.944e-003 
3.305e-003 5.191e+007 6.996e+012 1.000e+004 2.501e-002 2.946e-003 
3.306e-003 5.192e+007 7.003e+012 1.000e+004 2.759e-002 2.947e-003 
3.308e-003 5.193e+007 6.999e+012 1.000e+004 2.958e-002 2.948e-003 
3.309e-003 5.193e+007 7.003e+012 1.000e+004 3.005e-002 2.950e-003 
3.311e-003 5.193e+007 7.009e+012 1.000e+004 2.680e-002 2.951e-003 
3.312e-003 5.193e+007 7.015e+012 1.000e+004 2.862e-002 2.953e-003 
3.313e-003 5.193e+007 7.022e+012 1.000e+004 3.037e-002 2.954e-003 
3.315e-003 5.193e+007 7.031e+012 1.000e+004 2.994e-002 2.956e-003 
3.316e-003 5.194e+007 7.035e+012 1.000e+004 2.649e-002 2.957e-003 
3.318e-003 5.195e+007 7.041e+012 1.000e+004 2.834e-002 2.959e-003 
3.319e-003 5.196e+007 7.044e+012 1.000e+004 2.891e-002 2.960e-003 
3.321e-003 5.197e+007 7.052e+012 1.000e+004 2.971e-002 2.961e-003 
3.322e-003 5.199e+007 7.057e+012 1.000e+004 2.725e-002 2.963e-003 
3.324e-003 5.200e+007 7.060e+012 1.000e+004 2.773e-002 2.964e-003 
3.325e-003 5.200e+007 7.062e+012 1.000e+004 2.606e-002 2.966e-003 
3.327e-003 5.201e+007 7.070e+012 1.000e+004 2.640e-002 2.967e-003 
3.328e-003 5.201e+007 7.079e+012 1.000e+004 2.000e-002 2.968e-003 
3.330e-003 5.202e+007 7.089e+012 1.000e+004 2.063e-002 2.970e-003 
3.331e-003 5.203e+007 7.095e+012 1.000e+004 2.685e-002 2.971e-003 
3.332e-003 5.203e+007 7.099e+012 1.000e+004 2.793e-002 2.973e-003 
3.334e-003 5.203e+007 7.101e+012 1.000e+004 2.167e-002 2.974e-003 
3.335e-003 5.203e+007 7.096e+012 1.000e+004 2.449e-002 2.975e-003 
3.337e-003 5.202e+007 7.090e+012 1.000e+004 2.619e-002 2.977e-003 
3.338e-003 5.200e+007 7.080e+012 1.000e+004 2.625e-002 2.979e-003 
3.340e-003 5.200e+007 7.081e+012 1.000e+004 2.790e-002 2.980e-003 
3.341e-003 5.201e+007 7.081e+012 1.000e+004 2.732e-002 2.981e-003 
3.343e-003 5.201e+007 7.080e+012 1.000e+004 2.634e-002 2.983e-003 
3.344e-003 5.202e+007 7.056e+012 1.000e+004 2.217e-002 2.984e-003 
3.346e-003 5.203e+007 7.060e+012 1.000e+004 2.642e-002 2.986e-003 
3.347e-003 5.205e+007 7.066e+012 1.000e+004 2.589e-002 2.987e-003 
3.348e-003 5.207e+007 7.072e+012 1.000e+004 2.832e-002 2.988e-003 
3.350e-003 5.208e+007 7.072e+012 1.000e+004 2.578e-002 2.990e-003 
3.351e-003 5.210e+007 7.063e+012 1.000e+004 2.857e-002 2.991e-003 
3.353e-003 5.212e+007 7.062e+012 1.000e+004 2.464e-002 2.992e-003 
3.354e-003 5.214e+007 7.062e+012 1.000e+004 2.422e-002 2.994e-003 
3.356e-003 5.218e+007 7.061e+012 1.000e+004 2.074e-002 2.995e-003 
3.357e-003 5.222e+007 7.057e+012 1.000e+004 2.512e-002 2.996e-003 
3.359e-003 5.226e+007 7.057e+012 1.000e+004 2.379e-002 2.997e-003 
3.360e-003 5.229e+007 7.052e+012 1.000e+004 2.530e-002 2.998e-003 
3.361e-003 5.233e+007 7.046e+012 1.000e+004 1.758e-003 3.000e-003 
3.363e-003 5.236e+007 7.042e+012 1.000e+004 8.198e-003 3.001e-003 
3.364e-003 5.239e+007 7.043e+012 1.000e+004 1.121e-003 3.002e-003 
3.366e-003 5.242e+007 7.047e+012 1.000e+004 4.486e-004 3.003e-003 
3.367e-003 5.244e+007 7.053e+012 1.000e+004 3.396e-003 3.004e-003 
3.369e-003 5.247e+007 7.061e+012 1.000e+004 8.932e-003 3.006e-003 
3.370e-003 5.249e+007 7.067e+012 1.000e+004 2.761e-003 3.007e-003 
3.372e-003 5.251e+007 7.061e+012 1.000e+004 4.094e-003 3.008e-003 
3.373e-003 5.253e+007 7.065e+012 1.000e+004 1.399e-003 3.010e-003 
3.374e-003 5.255e+007 7.073e+012 1.000e+004 7.035e-003 3.011e-003 
3.376e-003 5.257e+007 7.080e+012 1.000e+004 9.196e-003 3.012e-003 
3.377e-003 5.259e+007 7.071e+012 1.000e+004 4.149e-003 3.014e-003 
3.379e-003 5.260e+007 7.056e+012 1.000e+004 1.108e-003 3.015e-003 
3.380e-003 5.261e+007 7.050e+012 1.000e+004 1.209e-003 3.016e-003 
3.382e-003 5.262e+007 7.049e+012 1.000e+004 8.249e-004 3.018e-003 
3.383e-003 5.262e+007 7.055e+012 1.000e+004 1.997e-003 3.019e-003 
3.384e-003 5.263e+007 7.058e+012 1.000e+004 1.588e-003 3.020e-003 
3.386e-003 5.265e+007 7.063e+012 1.000e+004 6.117e-004 3.022e-003 
3.387e-003 5.266e+007 7.070e+012 1.000e+004 2.366e-003 3.023e-003 
3.389e-003 5.268e+007 7.078e+012 1.000e+004 6.636e-004 3.024e-003 
3.390e-003 5.270e+007 7.085e+012 1.000e+004 2.213e-003 3.026e-003 
3.392e-003 5.272e+007 7.092e+012 1.000e+004 8.416e-003 3.027e-003 
3.393e-003 5.274e+007 7.095e+012 1.000e+004 1.435e-002 3.028e-003 
3.394e-003 5.275e+007 7.100e+012 1.000e+004 2.407e-002 3.030e-003 
3.396e-003 5.277e+007 7.102e+012 1.000e+004 1.514e-002 3.031e-003 
3.397e-003 5.279e+007 7.092e+012 1.000e+004 1.715e-002 3.032e-003 
3.399e-003 5.280e+007 7.084e+012 1.000e+004 1.429e-002 3.034e-003 
3.400e-003 5.280e+007 7.081e+012 1.000e+004 1.998e-002 3.035e-003 
3.401e-003 5.280e+007 7.080e+012 1.000e+004 1.339e-002 3.036e-003 
3.403e-003 5.280e+007 7.082e+012 1.000e+004 1.558e-002 3.038e-003 
3.404e-003 5.280e+007 7.078e+012 1.000e+004 1.795e-002 3.039e-003 
3.406e-003 5.280e+007 7.083e+012 1.000e+004 1.239e-002 3.040e-003 
3.407e-003 5.280e+007 7.089e+012 1.000e+004 5.117e-003 3.042e-003 
3.408e-003 5.281e+007 7.079e+012 1.000e+004 1.342e-002 3.043e-003 
3.410e-003 5.282e+007 7.075e+012 1.000e+004 1.275e-002 3.045e-003 
3.411e-003 5.284e+007 7.074e+012 1.000e+004 1.453e-002 3.046e-003 
3.413e-003 5.285e+007 7.074e+012 1.000e+004 7.738e-003 3.047e-003 
3.414e-003 5.286e+007 7.067e+012 1.000e+004 1.640e-002 3.048e-003 
3.415e-003 5.287e+007 7.061e+012 1.000e+004 6.768e-003 3.050e-003 
3.417e-003 5.288e+007 7.061e+012 1.000e+004 1.007e-002 3.051e-003 
3.418e-003 5.289e+007 7.057e+012 1.000e+004 6.872e-003 3.052e-003 
3.420e-003 5.290e+007 7.057e+012 1.000e+004 1.493e-002 3.054e-003 
3.421e-003 5.292e+007 7.052e+012 1.000e+004 7.193e-003 3.055e-003 
3.422e-003 5.294e+007 7.052e+012 1.000e+004 7.564e-003 3.056e-003 
3.424e-003 5.295e+007 7.051e+012 1.000e+004 1.297e-002 3.058e-003 
3.425e-003 5.296e+007 7.047e+012 1.000e+004 1.788e-002 3.059e-003 
3.427e-003 5.297e+007 7.031e+012 1.000e+004 8.644e-003 3.060e-003 
3.428e-003 5.296e+007 7.022e+012 1.000e+004 1.200e-002 3.062e-003 
3.429e-003 5.296e+007 7.019e+012 1.000e+004 9.069e-003 3.063e-003 
3.431e-003 5.296e+007 7.014e+012 1.000e+004 1.711e-002 3.064e-003 
3.432e-003 5.297e+007 7.013e+012 1.000e+004 1.272e-002 3.066e-003 
3.434e-003 5.297e+007 7.014e+012 1.000e+004 1.349e-002 3.067e-003 
3.435e-003 5.297e+007 7.009e+012 1.000e+004 1.191e-002 3.069e-003 
3.436e-003 5.296e+007 6.999e+012 1.000e+004 1.146e-002 3.070e-003 
3.438e-003 5.295e+007 6.983e+012 1.000e+004 1.659e-002 3.071e-003 
3.439e-003 5.294e+007 6.978e+012 1.000e+004 1.862e-002 3.073e-003 
3.440e-003 5.293e+007 6.976e+012 1.000e+004 1.116e-002 3.074e-003 
3.442e-003 5.293e+007 6.975e+012 1.000e+004 1.222e-002 3.076e-003 
3.443e-003 5.292e+007 6.976e+012 1.000e+004 1.447e-002 3.077e-003 
3.445e-003 5.292e+007 6.970e+012 1.000e+004 1.250e-002 3.079e-003 
3.446e-003 5.291e+007 6.969e+012 1.000e+004 1.207e-002 3.080e-003 
3.448e-003 5.291e+007 6.969e+012 1.000e+004 1.095e-002 3.082e-003 
3.449e-003 5.290e+007 6.955e+012 1.000e+004 1.167e-002 3.083e-003 
3.451e-003 5.291e+007 6.943e+012 1.000e+004 1.023e-002 3.085e-003 
3.452e-003 5.293e+007 6.936e+012 1.000e+004 1.011e-002 3.086e-003 
3.454e-003 5.296e+007 6.930e+012 1.000e+004 9.648e-003 3.087e-003 
3.455e-003 5.299e+007 6.922e+012 1.000e+004 1.032e-002 3.089e-003 
3.457e-003 5.303e+007 6.915e+012 1.000e+004 8.756e-003 3.090e-003 
3.458e-003 5.308e+007 6.912e+012 1.000e+004 8.941e-003 3.091e-003 
3.460e-003 5.313e+007 6.911e+012 1.000e+004 9.724e-003 3.092e-003 
3.461e-003 5.318e+007 6.906e+012 1.000e+004 1.015e-002 3.093e-003 
3.462e-003 5.323e+007 6.906e+012 1.000e+004 8.440e-003 3.094e-003 
3.464e-003 5.329e+007 6.903e+012 1.000e+004 8.662e-003 3.095e-003 
3.465e-003 5.334e+007 6.906e+012 1.000e+004 1.146e-002 3.096e-003 
3.467e-003 5.340e+007 6.899e+012 1.000e+004 1.263e-002 3.098e-003 
3.468e-003 5.344e+007 6.895e+012 1.000e+004 8.952e-003 3.099e-003 
3.470e-003 5.349e+007 6.896e+012 1.000e+004 7.957e-003 3.100e-003 
3.471e-003 5.355e+007 6.902e+012 1.000e+004 1.355e-002 3.101e-003 
3.473e-003 5.361e+007 6.904e+012 1.000e+004 5.573e-003 3.102e-003 
3.474e-003 5.367e+007 6.904e+012 1.000e+004 1.023e-002 3.103e-003 
3.476e-003 5.371e+007 6.897e+012 1.000e+004 9.091e-003 3.104e-003 
3.477e-003 5.377e+007 6.896e+012 1.000e+004 1.022e-002 3.105e-003 
3.479e-003 5.382e+007 6.897e+012 1.000e+004 4.938e-003 3.106e-003 
3.480e-003 5.387e+007 6.899e+012 1.000e+004 1.163e-002 3.107e-003 
3.481e-003 5.392e+007 6.900e+012 1.000e+004 1.500e-002 3.108e-003 
3.483e-003 5.398e+007 6.903e+012 1.000e+004 1.250e-002 3.110e-003 
3.484e-003 5.404e+007 6.905e+012 1.000e+004 1.460e-002 3.111e-003 
3.486e-003 5.409e+007 6.904e+012 1.000e+004 1.790e-002 3.112e-003 
3.487e-003 5.415e+007 6.902e+012 1.000e+004 1.460e-002 3.113e-003 
3.489e-003 5.420e+007 6.904e+012 1.000e+004 1.979e-002 3.114e-003 
3.490e-003 5.426e+007 6.907e+012 1.000e+004 2.684e-003 3.115e-003 
3.492e-003 5.431e+007 6.909e+012 1.000e+004 9.525e-003 3.116e-003 
3.493e-003 5.436e+007 6.910e+012 1.000e+004 6.235e-003 3.117e-003 
3.494e-003 5.442e+007 6.914e+012 1.000e+004 1.219e-002 3.118e-003 
3.496e-003 5.447e+007 6.917e+012 1.000e+004 1.057e-002 3.119e-003 
3.497e-003 5.453e+007 6.922e+012 1.000e+004 1.200e-002 3.120e-003 
3.499e-003 5.458e+007 6.928e+012 1.000e+004 1.781e-002 3.121e-003 
3.500e-003 5.463e+007 6.930e+012 1.000e+004 2.024e-002 3.122e-003 
3.502e-003 5.468e+007 6.935e+012 1.000e+004 2.443e-003 3.123e-003 
3.503e-003 5.473e+007 6.908e+012 1.000e+004 8.348e-003 3.125e-003 
3.505e-003 5.478e+007 6.914e+012 1.000e+004 9.394e-003 3.126e-003 
3.506e-003 5.483e+007 6.922e+012 1.000e+004 9.151e-003 3.127e-003 
3.508e-003 5.488e+007 6.930e+012 1.000e+004 9.640e-003 3.128e-003 
3.509e-003 5.492e+007 6.937e+012 1.000e+004 8.786e-003 3.129e-003 
3.510e-003 5.496e+007 6.944e+012 1.000e+004 1.049e-002 3.130e-003 
3.512e-003 5.498e+007 6.950e+012 1.000e+004 1.017e-002 3.132e-003 
3.513e-003 5.501e+007 6.957e+012 1.000e+004 1.091e-002 3.133e-003 
3.515e-003 5.503e+007 6.964e+012 1.000e+004 1.026e-002 3.134e-003 
3.516e-003 5.506e+007 6.973e+012 1.000e+004 1.096e-002 3.136e-003 
3.518e-003 5.508e+007 6.983e+012 1.000e+004 1.138e-002 3.137e-003 
3.519e-003 5.510e+007 6.989e+012 1.000e+004 1.200e-002 3.138e-003 
3.521e-003 5.511e+007 6.982e+012 1.000e+004 1.231e-002 3.140e-003 
3.522e-003 5.511e+007 6.969e+012 1.000e+004 1.259e-002 3.141e-003 
3.524e-003 5.512e+007 6.970e+012 1.000e+004 1.260e-002 3.143e-003 
3.525e-003 5.512e+007 6.974e+012 1.000e+004 1.257e-002 3.144e-003 
3.527e-003 5.513e+007 6.980e+012 1.000e+004 1.177e-002 3.145e-003 
3.528e-003 5.514e+007 6.989e+012 1.000e+004 1.293e-002 3.147e-003 
3.530e-003 5.514e+007 6.997e+012 1.000e+004 1.269e-002 3.148e-003 
3.531e-003 5.514e+007 7.000e+012 1.000e+004 1.364e-002 3.150e-003 
3.533e-003 5.514e+007 7.009e+012 1.000e+004 1.372e-002 3.151e-003 
3.534e-003 5.512e+007 6.995e+012 1.000e+004 1.386e-002 3.153e-003 
3.535e-003 5.511e+007 6.992e+012 1.000e+004 1.422e-002 3.154e-003 
3.537e-003 5.509e+007 6.990e+012 1.000e+004 1.490e-002 3.156e-003 
3.538e-003 5.507e+007 6.986e+012 1.000e+004 1.468e-002 3.158e-003 
3.540e-003 5.504e+007 6.978e+012 1.000e+004 1.400e-002 3.159e-003 
3.541e-003 5.501e+007 6.973e+012 1.000e+004 1.432e-002 3.161e-003 
3.543e-003 5.498e+007 6.964e+012 1.000e+004 1.396e-002 3.163e-003 
3.544e-003 5.495e+007 6.963e+012 1.000e+004 1.357e-002 3.164e-003 
3.546e-003 5.492e+007 6.963e+012 1.000e+004 1.368e-002 3.166e-003 
3.547e-003 5.490e+007 6.967e+012 1.000e+004 1.367e-002 3.168e-003 
3.549e-003 5.487e+007 6.968e+012 1.000e+004 1.416e-002 3.169e-003 
3.550e-003 5.484e+007 6.968e+012 1.000e+004 1.366e-002 3.171e-003 
3.552e-003 5.482e+007 6.969e+012 1.000e+004 1.248e-002 3.173e-003 
3.554e-003 5.481e+007 6.972e+012 1.000e+004 1.313e-002 3.174e-003 
3.555e-003 5.480e+007 6.982e+012 1.000e+004 1.243e-002 3.176e-003 
3.557e-003 5.479e+007 6.987e+012 1.000e+004 1.211e-002 3.178e-003 
3.558e-003 5.480e+007 6.962e+012 1.000e+004 1.080e-002 3.179e-003 
3.560e-003 5.482e+007 6.958e+012 1.000e+004 1.111e-002 3.180e-003 
3.561e-003 5.483e+007 6.918e+012 1.000e+004 1.087e-002 3.182e-003 
3.563e-003 5.486e+007 6.905e+012 1.000e+004 1.070e-002 3.183e-003 
3.564e-003 5.489e+007 6.900e+012 1.000e+004 1.056e-002 3.184e-003 
3.566e-003 5.492e+007 6.899e+012 1.000e+004 1.153e-002 3.186e-003 
3.567e-003 5.495e+007 6.903e+012 1.000e+004 1.097e-002 3.187e-003 
3.569e-003 5.498e+007 6.906e+012 1.000e+004 1.001e-002 3.188e-003 
3.570e-003 5.502e+007 6.909e+012 1.000e+004 9.387e-003 3.190e-003 
3.572e-003 5.505e+007 6.913e+012 1.000e+004 1.007e-002 3.191e-003 
3.573e-003 5.509e+007 6.919e+012 1.000e+004 9.116e-003 3.192e-003 
3.575e-003 5.512e+007 6.914e+012 1.000e+004 1.026e-002 3.193e-003 
3.576e-003 5.515e+007 6.906e+012 1.000e+004 9.981e-003 3.195e-003 
3.578e-003 5.518e+007 6.906e+012 1.000e+004 1.011e-002 3.196e-003 
3.579e-003 5.522e+007 6.909e+012 1.000e+004 8.930e-003 3.197e-003 
3.581e-003 5.526e+007 6.913e+012 1.000e+004 9.479e-003 3.198e-003 
3.582e-003 5.530e+007 6.918e+012 1.000e+004 9.343e-003 3.200e-003 
3.584e-003 5.535e+007 6.921e+012 1.000e+004 9.261e-003 3.201e-003 
3.585e-003 5.539e+007 6.922e+012 1.000e+004 8.797e-003 3.202e-003 
3.587e-003 5.543e+007 6.925e+012 1.000e+004 9.310e-003 3.203e-003 
3.588e-003 5.548e+007 6.924e+012 1.000e+004 9.933e-003 3.204e-003 
3.590e-003 5.552e+007 6.928e+012 1.000e+004 9.357e-003 3.206e-003 
3.591e-003 5.557e+007 6.934e+012 1.000e+004 7.821e-003 3.207e-003 
3.593e-003 5.563e+007 6.940e+012 1.000e+004 8.378e-003 3.208e-003 
3.594e-003 5.568e+007 6.942e+012 1.000e+004 9.669e-003 3.209e-003 
3.596e-003 5.572e+007 6.927e+012 1.000e+004 9.892e-003 3.210e-003 
3.597e-003 5.576e+007 6.916e+012 1.000e+004 8.539e-003 3.211e-003 
3.599e-003 5.581e+007 6.913e+012 1.000e+004 8.816e-003 3.213e-003 
3.600e-003 5.585e+007 6.914e+012 1.000e+004 9.377e-003 3.214e-003 
3.602e-003 5.590e+007 6.917e+012 1.000e+004 9.668e-003 3.215e-003 
3.603e-003 5.594e+007 6.919e+012 1.000e+004 9.227e-003 3.216e-003 
3.605e-003 5.598e+007 6.921e+012 1.000e+004 7.338e-003 3.217e-003 
3.606e-003 5.603e+007 6.917e+012 1.000e+004 7.905e-003 3.219e-003 
3.608e-003 5.607e+007 6.908e+012 1.000e+004 7.145e-003 3.220e-003 
3.609e-003 5.612e+007 6.876e+012 1.000e+004 8.687e-003 3.221e-003 
3.610e-003 5.616e+007 6.874e+012 1.000e+004 8.206e-003 3.222e-003 
3.612e-003 5.620e+007 6.874e+012 1.000e+004 7.989e-003 3.223e-003 
3.613e-003 5.624e+007 6.874e+012 1.000e+004 6.934e-003 3.224e-003 
3.615e-003 5.628e+007 6.876e+012 1.000e+004 8.385e-003 3.226e-003 
3.616e-003 5.631e+007 6.881e+012 1.000e+004 8.181e-003 3.227e-003 
3.618e-003 5.634e+007 6.880e+012 1.000e+004 8.343e-003 3.228e-003 
3.619e-003 5.637e+007 6.881e+012 1.000e+004 8.699e-003 3.230e-003 
3.621e-003 5.639e+007 6.875e+012 1.000e+004 9.450e-003 3.231e-003 
3.622e-003 5.641e+007 6.877e+012 1.000e+004 9.047e-003 3.232e-003 
3.624e-003 5.643e+007 6.881e+012 1.000e+004 9.518e-003 3.234e-003 
3.625e-003 5.645e+007 6.881e+012 1.000e+004 8.992e-003 3.235e-003 
3.627e-003 5.648e+007 6.884e+012 1.000e+004 9.329e-003 3.236e-003 
3.628e-003 5.650e+007 6.891e+012 1.000e+004 9.592e-003 3.238e-003 
3.630e-003 5.652e+007 6.892e+012 1.000e+004 1.007e-002 3.239e-003 
3.631e-003 5.654e+007 6.891e+012 1.000e+004 8.866e-003 3.240e-003 
3.633e-003 5.656e+007 6.883e+012 1.000e+004 9.299e-003 3.242e-003 
3.634e-003 5.659e+007 6.882e+012 1.000e+004 8.618e-003 3.243e-003 
3.636e-003 5.663e+007 6.886e+012 1.000e+004 9.203e-003 3.244e-003 
3.637e-003 5.666e+007 6.891e+012 1.000e+004 8.461e-003 3.245e-003 
3.639e-003 5.669e+007 6.896e+012 1.000e+004 9.883e-003 3.247e-003 
3.640e-003 5.671e+007 6.889e+012 1.000e+004 9.874e-003 3.248e-003 
3.642e-003 5.672e+007 6.886e+012 1.000e+004 1.029e-002 3.249e-003 
3.643e-003 5.674e+007 6.892e+012 1.000e+004 9.755e-003 3.251e-003 
3.645e-003 5.676e+007 6.898e+012 1.000e+004 9.893e-003 3.252e-003 
3.646e-003 5.678e+007 6.897e+012 1.000e+004 1.093e-002 3.253e-003 
3.648e-003 5.680e+007 6.880e+012 1.000e+004 9.783e-003 3.255e-003 
3.649e-003 5.682e+007 6.881e+012 1.000e+004 8.629e-003 3.256e-003 
3.651e-003 5.684e+007 6.886e+012 1.000e+004 8.821e-003 3.258e-003 
3.652e-003 5.687e+007 6.890e+012 1.000e+004 9.562e-003 3.259e-003 
3.654e-003 5.689e+007 6.897e+012 1.000e+004 9.031e-003 3.260e-003 
3.655e-003 5.692e+007 6.905e+012 1.000e+004 7.804e-003 3.261e-003 
3.657e-003 5.694e+007 6.909e+012 1.000e+004 9.108e-003 3.263e-003 
3.658e-003 5.697e+007 6.913e+012 1.000e+004 9.463e-003 3.264e-003 
3.660e-003 5.699e+007 6.919e+012 1.000e+004 9.842e-003 3.265e-003 
3.661e-003 5.700e+007 6.910e+012 1.000e+004 8.859e-003 3.267e-003 
3.662e-003 5.701e+007 6.909e+012 1.000e+004 9.743e-003 3.268e-003 
3.664e-003 5.702e+007 6.914e+012 1.000e+004 1.003e-002 3.270e-003 
3.665e-003 5.704e+007 6.892e+012 1.000e+004 8.826e-003 3.271e-003 
3.667e-003 5.706e+007 6.882e+012 1.000e+004 9.490e-003 3.272e-003 
3.668e-003 5.708e+007 6.878e+012 1.000e+004 8.985e-003 3.274e-003 
3.670e-003 5.709e+007 6.857e+012 1.000e+004 1.015e-002 3.275e-003 
3.671e-003 5.710e+007 6.850e+012 1.000e+004 9.185e-003 3.277e-003 
3.673e-003 5.711e+007 6.845e+012 1.000e+004 1.071e-002 3.278e-003 
3.674e-003 5.711e+007 6.835e+012 1.000e+004 1.094e-002 3.279e-003 
3.676e-003 5.711e+007 6.836e+012 1.000e+004 1.017e-002 3.281e-003 
3.677e-003 5.711e+007 6.829e+012 1.000e+004 9.649e-003 3.282e-003 
3.679e-003 5.712e+007 6.829e+012 1.000e+004 1.011e-002 3.284e-003 
3.680e-003 5.713e+007 6.832e+012 1.000e+004 9.834e-003 3.285e-003 
3.682e-003 5.714e+007 6.836e+012 1.000e+004 1.038e-002 3.287e-003 
3.683e-003 5.715e+007 6.838e+012 1.000e+004 1.070e-002 3.288e-003 
3.685e-003 5.716e+007 6.824e+012 1.000e+004 1.126e-002 3.289e-003 
3.686e-003 5.716e+007 6.813e+012 1.000e+004 1.021e-002 3.291e-003 
3.688e-003 5.716e+007 6.810e+012 1.000e+004 1.089e-002 3.292e-003 
3.689e-003 5.716e+007 6.806e+012 1.000e+004 1.186e-002 3.294e-003 
3.691e-003 5.716e+007 6.805e+012 1.000e+004 1.197e-002 3.295e-003 
3.692e-003 5.716e+007 6.803e+012 1.000e+004 1.199e-002 3.297e-003 
3.694e-003 5.715e+007 6.807e+012 1.000e+004 1.106e-002 3.298e-003 
3.695e-003 5.714e+007 6.810e+012 1.000e+004 1.170e-002 3.300e-003 
3.697e-003 5.712e+007 6.810e+012 1.000e+004 1.566e-002 3.302e-003 
3.698e-003 5.709e+007 6.813e+012 1.000e+004 1.388e-002 3.303e-003 
3.700e-003 5.705e+007 6.810e+012 1.000e+004 1.467e-002 3.305e-003 
3.701e-003 5.701e+007 6.811e+012 1.000e+004 1.318e-002 3.307e-003 
3.703e-003 5.700e+007 6.817e+012 1.000e+004 1.385e-002 3.308e-003 
3.704e-003 5.700e+007 6.825e+012 1.000e+004 1.137e-002 3.310e-003 
3.706e-003 5.700e+007 6.833e+012 1.000e+004 1.125e-002 3.311e-003 
3.707e-003 5.701e+007 6.803e+012 1.000e+004 8.294e-003 3.313e-003 
3.708e-003 5.702e+007 6.807e+012 1.000e+004 1.084e-002 3.314e-003 
3.710e-003 5.704e+007 6.812e+012 1.000e+004 7.069e-003 3.315e-003 
3.711e-003 5.705e+007 6.816e+012 1.000e+004 6.221e-003 3.317e-003 
3.713e-003 5.707e+007 6.825e+012 1.000e+004 8.899e-003 3.318e-003 
3.714e-003 5.709e+007 6.834e+012 1.000e+004 1.043e-002 3.319e-003 
3.716e-003 5.712e+007 6.836e+012 1.000e+004 8.150e-003 3.321e-003 
3.717e-003 5.714e+007 6.843e+012 1.000e+004 5.794e-003 3.322e-003 
3.719e-003 5.717e+007 6.846e+012 1.000e+004 8.959e-003 3.323e-003 
3.720e-003 5.720e+007 6.852e+012 1.000e+004 1.038e-002 3.324e-003 
3.721e-003 5.722e+007 6.860e+012 1.000e+004 8.238e-003 3.326e-003 
3.723e-003 5.724e+007 6.861e+012 1.000e+004 7.145e-003 3.327e-003 
3.724e-003 5.726e+007 6.866e+012 1.000e+004 9.453e-003 3.328e-003 
3.726e-003 5.729e+007 6.873e+012 1.000e+004 8.678e-003 3.330e-003 
3.727e-003 5.731e+007 6.881e+012 1.000e+004 8.117e-003 3.331e-003 
3.729e-003 5.733e+007 6.883e+012 1.000e+004 2.689e-003 3.332e-003 
3.730e-003 5.735e+007 6.881e+012 1.000e+004 9.990e-003 3.333e-003 
3.731e-003 5.737e+007 6.886e+012 1.000e+004 8.640e-003 3.335e-003 
3.733e-003 5.739e+007 6.887e+012 1.000e+004 8.876e-003 3.336e-003 
3.734e-003 5.740e+007 6.887e+012 1.000e+004 7.571e-003 3.337e-003 
3.736e-003 5.742e+007 6.889e+012 1.000e+004 9.522e-003 3.339e-003 
3.737e-003 5.744e+007 6.880e+012 1.000e+004 7.187e-003 3.340e-003 
3.739e-003 5.747e+007 6.878e+012 1.000e+004 7.448e-003 3.341e-003 
3.740e-003 5.750e+007 6.878e+012 1.000e+004 3.877e-003 3.343e-003 
3.742e-003 5.752e+007 6.880e+012 1.000e+004 1.006e-002 3.344e-003 
3.743e-003 5.754e+007 6.865e+012 1.000e+004 9.562e-003 3.345e-003 
3.745e-003 5.756e+007 6.866e+012 1.000e+004 8.668e-003 3.347e-003 
3.746e-003 5.758e+007 6.871e+012 1.000e+004 7.827e-003 3.348e-003 
3.748e-003 5.759e+007 6.879e+012 1.000e+004 1.059e-002 3.350e-003 
3.749e-003 5.761e+007 6.886e+012 1.000e+004 1.014e-002 3.351e-003 
3.751e-003 5.763e+007 6.896e+012 1.000e+004 7.466e-003 3.352e-003 
3.752e-003 5.765e+007 6.902e+012 1.000e+004 1.395e-002 3.354e-003 
3.754e-003 5.765e+007 6.903e+012 1.000e+004 1.342e-002 3.355e-003 
3.755e-003 5.766e+007 6.904e+012 1.000e+004 1.329e-002 3.357e-003 
3.757e-003 5.765e+007 6.909e+012 1.000e+004 1.282e-002 3.358e-003 
3.758e-003 5.765e+007 6.917e+012 1.000e+004 1.724e-002 3.360e-003 
3.760e-003 5.764e+007 6.922e+012 1.000e+004 1.858e-002 3.361e-003 
3.761e-003 5.763e+007 6.918e+012 1.000e+004 1.908e-002 3.363e-003 
3.763e-003 5.762e+007 6.915e+012 1.000e+004 1.552e-002 3.364e-003 
3.764e-003 5.761e+007 6.915e+012 1.000e+004 1.844e-002 3.366e-003 
3.766e-003 5.759e+007 6.902e+012 1.000e+004 1.701e-002 3.367e-003 
3.767e-003 5.757e+007 6.909e+012 1.000e+004 1.634e-002 3.369e-003 
3.769e-003 5.754e+007 6.900e+012 1.000e+004 1.194e-002 3.371e-003 
3.770e-003 5.751e+007 6.900e+012 1.000e+004 1.607e-002 3.373e-003 
3.772e-003 5.747e+007 6.886e+012 1.000e+004 1.496e-002 3.374e-003 
3.773e-003 5.744e+007 6.885e+012 1.000e+004 1.427e-002 3.376e-003 
3.775e-003 5.742e+007 6.887e+012 1.000e+004 1.370e-002 3.378e-003 
3.776e-003 5.740e+007 6.892e+012 1.000e+004 1.462e-002 3.379e-003 
3.778e-003 5.738e+007 6.895e+012 1.000e+004 1.239e-002 3.381e-003 
3.779e-003 5.736e+007 6.895e+012 1.000e+004 9.159e-003 3.383e-003 
3.781e-003 5.733e+007 6.898e+012 1.000e+004 9.500e-003 3.384e-003 
3.782e-003 5.731e+007 6.899e+012 1.000e+004 1.018e-002 3.386e-003 
3.784e-003 5.730e+007 6.890e+012 1.000e+004 8.859e-003 3.388e-003 
3.785e-003 5.728e+007 6.897e+012 1.000e+004 9.994e-003 3.389e-003 
3.787e-003 5.726e+007 6.900e+012 1.000e+004 9.978e-003 3.391e-003 
3.788e-003 5.723e+007 6.901e+012 1.000e+004 1.113e-002 3.392e-003 
3.790e-003 5.721e+007 6.901e+012 1.000e+004 9.848e-003 3.394e-003 
3.791e-003 5.719e+007 6.909e+012 1.000e+004 1.028e-002 3.396e-003 
3.793e-003 5.718e+007 6.921e+012 1.000e+004 9.417e-003 3.397e-003 
3.794e-003 5.716e+007 6.930e+012 1.000e+004 1.177e-002 3.399e-003 
3.796e-003 5.715e+007 6.917e+012 1.000e+004 1.268e-002 3.401e-003 
3.798e-003 5.713e+007 6.927e+012 1.000e+004 1.283e-002 3.403e-003 
3.799e-003 5.711e+007 6.937e+012 1.000e+004 9.486e-003 3.404e-003 
3.801e-003 5.708e+007 6.941e+012 1.000e+004 1.370e-002 3.406e-003 
3.803e-003 5.705e+007 6.947e+012 1.000e+004 1.309e-002 3.408e-003 
3.804e-003 5.702e+007 6.955e+012 1.000e+004 1.242e-002 3.410e-003 
3.806e-003 5.700e+007 6.967e+012 1.000e+004 8.685e-003 3.412e-003 
3.808e-003 5.698e+007 6.975e+012 1.000e+004 1.277e-002 3.414e-003 
3.809e-003 5.696e+007 6.988e+012 1.000e+004 1.190e-002 3.415e-003 
3.811e-003 5.695e+007 7.003e+012 1.000e+004 1.161e-002 3.417e-003 
3.813e-003 5.693e+007 7.019e+012 1.000e+004 1.066e-002 3.419e-003 
3.814e-003 5.690e+007 7.036e+012 1.000e+004 1.268e-002 3.421e-003 
3.816e-003 5.688e+007 7.045e+012 1.000e+004 1.287e-002 3.423e-003 
3.818e-003 5.683e+007 7.049e+012 1.000e+004 1.301e-002 3.425e-003 
3.819e-003 5.678e+007 7.061e+012 1.000e+004 1.233e-002 3.427e-003 
3.821e-003 5.671e+007 7.055e+012 1.000e+004 1.662e-002 3.429e-003 
3.823e-003 5.665e+007 7.056e+012 1.000e+004 1.511e-002 3.431e-003 
3.824e-003 5.658e+007 7.057e+012 1.000e+004 1.490e-002 3.433e-003 
3.826e-003 5.651e+007 7.062e+012 1.000e+004 1.387e-002 3.435e-003 
3.828e-003 5.645e+007 7.070e+012 1.000e+004 1.701e-002 3.437e-003 
3.829e-003 5.639e+007 7.058e+012 1.000e+004 1.382e-002 3.439e-003 
3.831e-003 5.633e+007 7.056e+012 1.000e+004 1.323e-002 3.441e-003 
3.833e-003 5.628e+007 7.061e+012 1.000e+004 1.022e-002 3.443e-003 
3.834e-003 5.624e+007 7.063e+012 1.000e+004 1.454e-002 3.445e-003 
3.836e-003 5.619e+007 7.060e+012 1.000e+004 1.244e-002 3.448e-003 
3.838e-003 5.614e+007 7.060e+012 1.000e+004 1.119e-002 3.449e-003 
3.839e-003 5.611e+007 7.063e+012 1.000e+004 9.055e-003 3.451e-003 
3.841e-003 5.607e+007 7.070e+012 1.000e+004 1.367e-002 3.453e-003 
3.843e-003 5.603e+007 7.080e+012 1.000e+004 1.326e-002 3.455e-003 
3.844e-003 5.600e+007 7.077e+012 1.000e+004 9.838e-003 3.457e-003 
3.846e-003 5.597e+007 7.084e+012 1.000e+004 9.114e-003 3.459e-003 
3.848e-003 5.593e+007 7.092e+012 1.000e+004 1.289e-002 3.461e-003 
3.849e-003 5.589e+007 7.101e+012 1.000e+004 1.300e-002 3.463e-003 
3.851e-003 5.585e+007 7.105e+012 1.000e+004 9.975e-003 3.465e-003 
3.853e-003 5.581e+007 7.112e+012 1.000e+004 1.460e-002 3.467e-003 
3.854e-003 5.577e+007 7.117e+012 1.000e+004 1.274e-002 3.469e-003 
3.856e-003 5.574e+007 7.123e+012 1.000e+004 1.219e-002 3.471e-003 
3.858e-003 5.570e+007 7.133e+012 1.000e+004 1.049e-002 3.473e-003 
3.859e-003 5.565e+007 7.130e+012 1.000e+004 1.418e-002 3.475e-003 
3.861e-003 5.560e+007 7.123e+012 1.000e+004 1.385e-002 3.477e-003 
3.863e-003 5.554e+007 7.117e+012 1.000e+004 1.180e-002 3.479e-003 
3.864e-003 5.550e+007 7.052e+012 1.000e+004 1.208e-002 3.481e-003 
3.866e-003 5.546e+007 7.044e+012 1.000e+004 1.455e-002 3.483e-003 
3.868e-003 5.543e+007 7.041e+012 1.000e+004 1.350e-002 3.484e-003 
3.869e-003 5.540e+007 7.038e+012 1.000e+004 1.365e-002 3.486e-003 
3.871e-003 5.538e+007 7.037e+012 1.000e+004 1.056e-002 3.488e-003 
3.873e-003 5.535e+007 7.041e+012 1.000e+004 1.271e-002 3.490e-003 
3.874e-003 5.532e+007 7.044e+012 1.000e+004 1.317e-002 3.492e-003 
3.876e-003 5.529e+007 7.017e+012 1.000e+004 1.260e-002 3.494e-003 
3.878e-003 5.526e+007 7.021e+012 1.000e+004 1.066e-002 3.495e-003 
3.879e-003 5.523e+007 7.025e+012 1.000e+004 1.305e-002 3.497e-003 
3.881e-003 5.520e+007 7.025e+012 1.000e+004 1.307e-002 3.499e-003 
3.882e-003 5.517e+007 7.018e+012 1.000e+004 1.155e-002 3.501e-003 
3.884e-003 5.514e+007 7.011e+012 1.000e+004 8.684e-003 3.503e-003 
3.886e-003 5.510e+007 7.002e+012 1.000e+004 1.275e-002 3.505e-003 
3.887e-003 5.506e+007 7.005e+012 1.000e+004 1.634e-002 3.507e-003 
3.889e-003 5.501e+007 7.013e+012 1.000e+004 1.398e-002 3.508e-003 
3.891e-003 5.496e+007 7.020e+012 1.000e+004 1.605e-002 3.510e-003 
3.892e-003 5.489e+007 7.024e+012 1.000e+004 1.667e-002 3.513e-003 
3.894e-003 5.480e+007 6.977e+012 1.000e+004 1.624e-002 3.515e-003 
3.895e-003 5.473e+007 6.953e+012 1.000e+004 1.273e-002 3.517e-003 
3.897e-003 5.464e+007 6.940e+012 1.000e+004 1.895e-002 3.519e-003 
3.898e-003 5.456e+007 6.904e+012 1.000e+004 1.554e-002 3.521e-003 
3.900e-003 5.447e+007 6.887e+012 1.000e+004 1.391e-002 3.523e-003 
3.902e-003 5.441e+007 6.874e+012 1.000e+004 1.258e-002 3.525e-003 
3.903e-003 5.435e+007 6.868e+012 1.000e+004 1.262e-002 3.527e-003 
3.905e-003 5.431e+007 6.834e+012 1.000e+004 1.577e-002 3.529e-003 
3.906e-003 5.428e+007 6.827e+012 1.000e+004 1.722e-002 3.531e-003 
3.908e-003 5.426e+007 6.822e+012 1.000e+004 1.683e-002 3.533e-003 
3.910e-003 5.425e+007 6.808e+012 1.000e+004 1.629e-002 3.535e-003 
3.911e-003 5.425e+007 6.805e+012 1.000e+004 1.547e-002 3.536e-003 
3.913e-003 5.425e+007 6.805e+012 1.000e+004 1.429e-002 3.538e-003 
3.915e-003 5.426e+007 6.803e+012 1.000e+004 1.507e-002 3.540e-003 
3.917e-003 5.427e+007 6.806e+012 1.000e+004 1.441e-002 3.541e-003 
3.918e-003 5.428e+007 6.810e+012 1.000e+004 1.382e-002 3.543e-003 
3.920e-003 5.428e+007 6.817e+012 1.000e+004 1.288e-002 3.545e-003 
3.922e-003 5.429e+007 6.824e+012 1.000e+004 1.298e-002 3.546e-003 
3.923e-003 5.429e+007 6.792e+012 1.000e+004 1.597e-002 3.548e-003 
3.925e-003 5.428e+007 6.797e+012 1.000e+004 1.549e-002 3.550e-003 
3.927e-003 5.427e+007 6.802e+012 1.000e+004 1.593e-002 3.551e-003 
3.928e-003 5.426e+007 6.802e+012 1.000e+004 1.665e-002 3.553e-003 
3.930e-003 5.425e+007 6.802e+012 1.000e+004 1.563e-002 3.555e-003 
3.931e-003 5.426e+007 6.794e+012 1.000e+004 1.483e-002 3.556e-003 
3.933e-003 5.427e+007 6.783e+012 1.000e+004 1.547e-002 3.558e-003 
3.935e-003 5.428e+007 6.779e+012 1.000e+004 1.235e-002 3.559e-003 
3.936e-003 5.431e+007 6.779e+012 1.000e+004 1.213e-002 3.561e-003 
3.938e-003 5.434e+007 6.778e+012 1.000e+004 1.137e-002 3.562e-003 
3.939e-003 5.437e+007 6.767e+012 1.000e+004 1.094e-002 3.563e-003 
3.941e-003 5.441e+007 6.769e+012 1.000e+004 9.940e-003 3.564e-003 
3.942e-003 5.446e+007 6.771e+012 1.000e+004 1.187e-002 3.566e-003 
3.944e-003 5.450e+007 6.771e+012 1.000e+004 1.098e-002 3.567e-003 
3.945e-003 5.455e+007 6.774e+012 1.000e+004 1.126e-002 3.568e-003 
3.947e-003 5.460e+007 6.778e+012 1.000e+004 1.141e-002 3.569e-003 
3.948e-003 5.465e+007 6.776e+012 1.000e+004 1.181e-002 3.570e-003 
3.950e-003 5.469e+007 6.778e+012 1.000e+004 1.113e-002 3.572e-003 
3.951e-003 5.473e+007 6.782e+012 1.000e+004 1.142e-002 3.573e-003 
3.953e-003 5.478e+007 6.787e+012 1.000e+004 1.100e-002 3.574e-003 
3.954e-003 5.483e+007 6.789e+012 1.000e+004 1.141e-002 3.575e-003 
3.956e-003 5.487e+007 6.787e+012 1.000e+004 1.294e-002 3.577e-003 
3.957e-003 5.490e+007 6.789e+012 1.000e+004 1.241e-002 3.578e-003 
3.959e-003 5.493e+007 6.796e+012 1.000e+004 1.477e-002 3.579e-003 
3.961e-003 5.497e+007 6.805e+012 1.000e+004 1.366e-002 3.580e-003 
3.962e-003 5.500e+007 6.808e+012 1.000e+004 1.280e-002 3.582e-003 
3.964e-003 5.503e+007 6.814e+012 1.000e+004 1.266e-002 3.583e-003 
3.965e-003 5.505e+007 6.822e+012 1.000e+004 1.327e-002 3.585e-003 
3.967e-003 5.507e+007 6.831e+012 1.000e+004 1.183e-002 3.586e-003 
3.968e-003 5.510e+007 6.838e+012 1.000e+004 1.192e-002 3.587e-003 
3.970e-003 5.514e+007 6.849e+012 1.000e+004 1.169e-002 3.589e-003 
3.971e-003 5.517e+007 6.858e+012 1.000e+004 1.198e-002 3.590e-003 
3.973e-003 5.520e+007 6.864e+012 1.000e+004 1.069e-002 3.591e-003 
3.974e-003 5.523e+007 6.868e+012 1.000e+004 9.796e-003 3.593e-003 
3.976e-003 5.526e+007 6.878e+012 1.000e+004 9.074e-003 3.594e-003 
3.977e-003 5.531e+007 6.889e+012 1.000e+004 1.015e-002 3.595e-003 
3.979e-003 5.535e+007 6.897e+012 1.000e+004 1.480e-002 3.596e-003 
3.981e-003 5.540e+007 6.908e+012 1.000e+004 1.384e-002 3.597e-003 
3.982e-003 5.544e+007 6.914e+012 1.000e+004 1.073e-002 3.599e-003 
3.984e-003 5.546e+007 6.902e+012 1.000e+004 1.387e-002 3.600e-003 
3.985e-003 5.550e+007 6.898e+012 1.000e+004 1.074e-002 3.601e-003 
3.987e-003 5.553e+007 6.902e+012 1.000e+004 1.907e-002 3.603e-003 
3.988e-003 5.557e+007 6.910e+012 1.000e+004 1.694e-002 3.604e-003 
3.990e-003 5.561e+007 6.917e+012 1.000e+004 1.149e-002 3.605e-003 
3.991e-003 5.566e+007 6.925e+012 1.000e+004 1.521e-002 3.606e-003 
3.993e-003 5.570e+007 6.933e+012 1.000e+004 1.693e-002 3.607e-003 
3.994e-003 5.574e+007 6.936e+012 1.000e+004 1.762e-002 3.609e-003 
3.995e-003 5.579e+007 6.943e+012 1.000e+004 1.197e-002 3.610e-003 
3.997e-003 5.583e+007 6.941e+012 1.000e+004 1.806e-002 3.611e-003 
3.998e-003 5.587e+007 6.947e+012 1.000e+004 1.796e-002 3.612e-003 
4.000e-003 5.590e+007 6.935e+012 1.000e+004 1.240e-002 3.613e-003 
4.001e-003 5.594e+007 6.944e+012 1.000e+004 1.857e-002 3.615e-003 
4.003e-003 5.597e+007 6.954e+012 1.000e+004 1.826e-002 3.616e-003 
4.004e-003 5.600e+007 6.961e+012 1.000e+004 1.689e-002 3.617e-003 
4.006e-003 5.602e+007 6.963e+012 1.000e+004 2.088e-002 3.618e-003 
4.007e-003 5.604e+007 6.965e+012 1.000e+004 2.146e-002 3.620e-003 
4.009e-003 5.605e+007 6.970e+012 1.000e+004 1.836e-002 3.621e-003 
4.010e-003 5.606e+007 6.978e+012 1.000e+004 1.873e-002 3.623e-003 
4.012e-003 5.607e+007 6.982e+012 1.000e+004 1.992e-002 3.624e-003 
4.013e-003 5.607e+007 6.975e+012 1.000e+004 1.929e-002 3.625e-003 
4.015e-003 5.607e+007 6.971e+012 1.000e+004 2.065e-002 3.627e-003 
4.016e-003 5.606e+007 6.967e+012 1.000e+004 2.199e-002 3.628e-003 
4.017e-003 5.606e+007 6.956e+012 1.000e+004 2.375e-002 3.630e-003 
4.019e-003 5.605e+007 6.951e+012 1.000e+004 1.875e-002 3.631e-003 
4.020e-003 5.603e+007 6.934e+012 1.000e+004 2.178e-002 3.633e-003 
4.022e-003 5.602e+007 6.924e+012 1.000e+004 1.458e-002 3.634e-003 
4.023e-003 5.600e+007 6.925e+012 1.000e+004 1.238e-002 3.636e-003 
4.025e-003 5.600e+007 6.922e+012 1.000e+004 1.179e-002 3.637e-003 
4.026e-003 5.599e+007 6.929e+012 1.000e+004 1.239e-002 3.639e-003 
4.027e-003 5.598e+007 6.937e+012 1.000e+004 1.743e-002 3.640e-003 
4.029e-003 5.598e+007 6.938e+012 1.000e+004 2.435e-002 3.642e-003 
4.030e-003 5.598e+007 6.945e+012 1.000e+004 1.787e-002 3.643e-003 
4.032e-003 5.599e+007 6.955e+012 1.000e+004 1.905e-002 3.644e-003 
4.033e-003 5.600e+007 6.964e+012 1.000e+004 1.403e-002 3.646e-003 
4.034e-003 5.601e+007 6.974e+012 1.000e+004 1.912e-002 3.647e-003 
4.036e-003 5.603e+007 6.986e+012 1.000e+004 2.379e-002 3.648e-003 
4.037e-003 5.604e+007 6.988e+012 1.000e+004 2.562e-002 3.650e-003 
4.039e-003 5.606e+007 6.994e+012 1.000e+004 1.873e-002 3.651e-003 
4.040e-003 5.607e+007 6.993e+012 1.000e+004 1.543e-002 3.652e-003 
4.041e-003 5.608e+007 6.995e+012 1.000e+004 2.040e-002 3.654e-003 
4.043e-003 5.609e+007 7.002e+012 1.000e+004 1.802e-002 3.655e-003 
4.044e-003 5.610e+007 7.015e+012 1.000e+004 2.186e-002 3.656e-003 
4.046e-003 5.612e+007 7.023e+012 1.000e+004 2.323e-002 3.658e-003 
4.047e-003 5.614e+007 7.034e+012 1.000e+004 1.505e-002 3.659e-003 
4.048e-003 5.617e+007 7.043e+012 1.000e+004 1.680e-002 3.660e-003 
4.050e-003 5.620e+007 7.054e+012 1.000e+004 1.178e-002 3.661e-003 
4.051e-003 5.623e+007 7.065e+012 1.000e+004 1.810e-002 3.662e-003 
4.053e-003 5.626e+007 7.077e+012 1.000e+004 2.141e-002 3.663e-003 
4.054e-003 5.630e+007 7.087e+012 1.000e+004 2.178e-002 3.665e-003 
4.055e-003 5.633e+007 7.091e+012 1.000e+004 1.995e-002 3.666e-003 
4.057e-003 5.636e+007 7.099e+012 1.000e+004 1.978e-002 3.667e-003 
4.058e-003 5.639e+007 7.105e+012 1.000e+004 2.613e-002 3.668e-003 
4.060e-003 5.641e+007 7.105e+012 1.000e+004 2.106e-002 3.669e-003 
4.061e-003 5.644e+007 7.111e+012 1.000e+004 1.677e-002 3.671e-003 
4.062e-003 5.646e+007 7.119e+012 1.000e+004 2.187e-002 3.672e-003 
4.064e-003 5.650e+007 7.130e+012 1.000e+004 1.437e-002 3.673e-003 
4.065e-003 5.653e+007 7.140e+012 1.000e+004 1.977e-002 3.674e-003 
4.066e-003 5.656e+007 7.146e+012 1.000e+004 1.776e-002 3.675e-003 
4.068e-003 5.660e+007 7.154e+012 1.000e+004 1.891e-002 3.677e-003 
4.069e-003 5.664e+007 7.162e+012 1.000e+004 1.830e-002 3.678e-003 
4.071e-003 5.667e+007 7.151e+012 1.000e+004 1.974e-002 3.679e-003 
4.072e-003 5.670e+007 7.150e+012 1.000e+004 2.288e-002 3.680e-003 
4.073e-003 5.673e+007 7.155e+012 1.000e+004 7.761e-003 3.681e-003 
4.075e-003 5.676e+007 7.160e+012 1.000e+004 1.231e-002 3.682e-003 
4.076e-003 5.679e+007 7.166e+012 1.000e+004 1.467e-003 3.684e-003 
4.078e-003 5.682e+007 7.172e+012 1.000e+004 3.010e-003 3.685e-003 
4.079e-003 5.684e+007 7.172e+012 1.000e+004 7.988e-003 3.686e-003 
4.080e-003 5.686e+007 7.176e+012 1.000e+004 9.461e-004 3.687e-003 
4.082e-003 5.688e+007 7.180e+012 1.000e+004 7.258e-004 3.689e-003 
4.083e-003 5.690e+007 7.176e+012 1.000e+004 1.715e-002 3.690e-003 
4.085e-003 5.692e+007 7.183e+012 1.000e+004 1.409e-002 3.691e-003 
4.086e-003 5.694e+007 7.194e+012 1.000e+004 1.090e-002 3.692e-003 
4.087e-003 5.695e+007 7.205e+012 1.000e+004 7.556e-003 3.694e-003 
4.089e-003 5.697e+007 7.217e+012 1.000e+004 1.440e-002 3.695e-003 
4.090e-003 5.698e+007 7.230e+012 1.000e+004 1.119e-002 3.696e-003 
4.092e-003 5.700e+007 7.243e+012 1.000e+004 6.603e-003 3.697e-003 
4.093e-003 5.702e+007 7.256e+012 1.000e+004 1.119e-002 3.699e-003 
4.094e-003 5.704e+007 7.269e+012 1.000e+004 1.615e-002 3.700e-003 
4.096e-003 5.705e+007 7.265e+012 1.000e+004 9.958e-003 3.701e-003 
4.097e-003 5.707e+007 7.253e+012 1.000e+004 1.345e-002 3.702e-003 
4.098e-003 5.708e+007 7.261e+012 1.000e+004 1.666e-002 3.704e-003 
4.100e-003 5.709e+007 7.271e+012 1.000e+004 1.570e-002 3.705e-003 
4.101e-003 5.710e+007 7.283e+012 1.000e+004 1.333e-002 3.706e-003 
4.103e-003 5.711e+007 7.296e+012 1.000e+004 1.334e-002 3.708e-003 
4.104e-003 5.712e+007 7.303e+012 1.000e+004 1.347e-002 3.709e-003 
4.105e-003 5.710e+007 7.301e+012 1.000e+004 1.459e-002 3.711e-003 
4.107e-003 5.709e+007 7.305e+012 1.000e+004 2.188e-002 3.712e-003 
4.108e-003 5.708e+007 7.310e+012 1.000e+004 1.612e-002 3.713e-003 
4.110e-003 5.707e+007 7.310e+012 1.000e+004 7.904e-003 3.715e-003 
4.111e-003 5.707e+007 7.316e+012 1.000e+004 1.854e-002 3.716e-003 
4.112e-003 5.706e+007 7.282e+012 1.000e+004 1.953e-002 3.718e-003 
4.114e-003 5.706e+007 7.262e+012 1.000e+004 1.523e-002 3.719e-003 
4.115e-003 5.705e+007 7.253e+012 1.000e+004 1.585e-002 3.721e-003 
4.116e-003 5.705e+007 7.248e+012 1.000e+004 1.255e-002 3.722e-003 
4.118e-003 5.705e+007 7.246e+012 1.000e+004 1.035e-002 3.723e-003 
4.119e-003 5.706e+007 7.241e+012 1.000e+004 1.627e-002 3.725e-003 
4.121e-003 5.706e+007 7.240e+012 1.000e+004 1.050e-002 3.726e-003 
4.122e-003 5.707e+007 7.241e+012 1.000e+004 1.454e-002 3.727e-003 
4.123e-003 5.708e+007 7.242e+012 1.000e+004 9.281e-003 3.729e-003 
4.125e-003 5.710e+007 7.242e+012 1.000e+004 1.320e-002 3.730e-003 
4.126e-003 5.711e+007 7.245e+012 1.000e+004 1.363e-002 3.731e-003 
4.128e-003 5.712e+007 7.245e+012 1.000e+004 1.894e-002 3.733e-003 
4.129e-003 5.713e+007 7.249e+012 1.000e+004 1.453e-002 3.734e-003 
4.130e-003 5.715e+007 7.252e+012 1.000e+004 9.941e-003 3.735e-003 
4.132e-003 5.718e+007 7.250e+012 1.000e+004 1.474e-002 3.736e-003 
4.133e-003 5.721e+007 7.250e+012 1.000e+004 1.706e-002 3.737e-003 
4.134e-003 5.724e+007 7.253e+012 1.000e+004 1.133e-002 3.739e-003 
4.136e-003 5.727e+007 7.243e+012 1.000e+004 9.926e-003 3.740e-003 
4.137e-003 5.730e+007 7.236e+012 1.000e+004 5.697e-003 3.741e-003 
4.139e-003 5.734e+007 7.237e+012 1.000e+004 1.559e-002 3.742e-003 
4.140e-003 5.737e+007 7.237e+012 1.000e+004 1.740e-002 3.743e-003 
4.141e-003 5.739e+007 7.240e+012 1.000e+004 1.341e-002 3.745e-003 
4.143e-003 5.742e+007 7.248e+012 1.000e+004 1.129e-002 3.746e-003 
4.144e-003 5.744e+007 7.253e+012 1.000e+004 3.525e-003 3.747e-003 
4.146e-003 5.746e+007 7.259e+012 1.000e+004 1.229e-002 3.748e-003 
4.147e-003 5.748e+007 7.266e+012 1.000e+004 1.694e-002 3.750e-003 
4.148e-003 5.750e+007 7.273e+012 1.000e+004 1.813e-002 3.751e-003 
4.150e-003 5.751e+007 7.272e+012 1.000e+004 1.882e-002 3.752e-003 
4.151e-003 5.751e+007 7.265e+012 1.000e+004 1.788e-002 3.753e-003 
4.153e-003 5.750e+007 7.259e+012 1.000e+004 2.041e-002 3.755e-003 
4.154e-003 5.749e+007 7.258e+012 1.000e+004 1.149e-002 3.756e-003 
4.155e-003 5.747e+007 7.258e+012 1.000e+004 1.905e-002 3.758e-003 
4.157e-003 5.746e+007 7.245e+012 1.000e+004 1.654e-002 3.759e-003 
4.158e-003 5.744e+007 7.237e+012 1.000e+004 5.455e-004 3.761e-003 
4.160e-003 5.741e+007 7.230e+012 1.000e+004 7.604e-003 3.763e-003 
4.161e-003 5.739e+007 7.224e+012 1.000e+004 1.300e-002 3.764e-003 
4.162e-003 5.737e+007 7.222e+012 1.000e+004 1.499e-002 3.766e-003 
4.164e-003 5.735e+007 7.218e+012 1.000e+004 4.776e-003 3.767e-003 
4.165e-003 5.734e+007 7.200e+012 1.000e+004 8.545e-003 3.769e-003 
4.167e-003 5.732e+007 7.179e+012 1.000e+004 1.653e-002 3.770e-003 
4.168e-003 5.730e+007 7.162e+012 1.000e+004 1.838e-002 3.772e-003 
4.169e-003 5.728e+007 7.158e+012 1.000e+004 5.899e-003 3.773e-003 
4.171e-003 5.728e+007 7.157e+012 1.000e+004 7.523e-003 3.775e-003 
4.172e-003 5.728e+007 7.128e+012 1.000e+004 8.375e-003 3.776e-003 
4.173e-003 5.729e+007 7.133e+012 1.000e+004 1.870e-002 3.777e-003 
4.175e-003 5.731e+007 7.141e+012 1.000e+004 1.071e-002 3.779e-003 
4.176e-003 5.733e+007 7.150e+012 1.000e+004 5.568e-003 3.780e-003 
4.178e-003 5.736e+007 7.159e+012 1.000e+004 1.649e-002 3.781e-003 
4.179e-003 5.740e+007 7.169e+012 1.000e+004 2.676e-003 3.782e-003 
4.180e-003 5.743e+007 7.177e+012 1.000e+004 4.420e-003 3.783e-003 
4.182e-003 5.747e+007 7.187e+012 1.000e+004 3.166e-003 3.784e-003 
4.183e-003 5.751e+007 7.195e+012 1.000e+004 9.564e-003 3.786e-003 
4.185e-003 5.755e+007 7.202e+012 1.000e+004 2.014e-003 3.787e-003 
4.186e-003 5.760e+007 7.194e+012 1.000e+004 2.239e-002 3.788e-003 
4.187e-003 5.764e+007 7.197e+012 1.000e+004 1.518e-002 3.789e-003 
4.189e-003 5.768e+007 7.200e+012 1.000e+004 2.703e-002 3.790e-003 
4.190e-003 5.772e+007 7.203e+012 1.000e+004 1.972e-002 3.791e-003 
4.192e-003 5.776e+007 7.208e+012 1.000e+004 2.053e-002 3.792e-003 
4.193e-003 5.780e+007 7.211e+012 1.000e+004 1.715e-002 3.793e-003 
4.194e-003 5.784e+007 7.213e+012 1.000e+004 2.421e-002 3.794e-003 
4.196e-003 5.787e+007 7.216e+012 1.000e+004 2.646e-002 3.796e-003 
4.197e-003 5.791e+007 7.222e+012 1.000e+004 1.372e-002 3.797e-003 
4.199e-003 5.794e+007 7.226e+012 1.000e+004 2.222e-002 3.798e-003 
4.200e-003 5.797e+007 7.231e+012 1.000e+004 1.549e-002 3.799e-003 
4.201e-003 5.800e+007 7.228e+012 1.000e+004 1.585e-003 3.800e-003 
4.203e-003 5.803e+007 7.228e+012 1.000e+004 3.533e-003 3.801e-003 
4.204e-003 5.806e+007 7.232e+012 1.000e+004 1.219e-002 3.803e-003 
4.206e-003 5.809e+007 7.235e+012 1.000e+004 1.164e-002 3.804e-003 
4.207e-003 5.812e+007 7.238e+012 1.000e+004 7.343e-003 3.805e-003 
4.208e-003 5.814e+007 7.245e+012 1.000e+004 6.923e-003 3.806e-003 
4.210e-003 5.817e+007 7.251e+012 1.000e+004 7.343e-003 3.807e-003 
4.211e-003 5.820e+007 7.258e+012 1.000e+004 4.661e-003 3.809e-003 
4.212e-003 5.824e+007 7.261e+012 1.000e+004 7.438e-003 3.810e-003 
4.214e-003 5.828e+007 7.267e+012 1.000e+004 4.385e-003 3.811e-003 
4.215e-003 5.832e+007 7.272e+012 1.000e+004 3.590e-003 3.812e-003 
4.217e-003 5.836e+007 7.276e+012 1.000e+004 1.195e-002 3.813e-003 
4.218e-003 5.840e+007 7.278e+012 1.000e+004 6.641e-003 3.814e-003 
4.219e-003 5.845e+007 7.283e+012 1.000e+004 3.281e-003 3.815e-003 
4.221e-003 5.850e+007 7.289e+012 1.000e+004 5.374e-003 3.816e-003 
4.222e-003 5.856e+007 7.290e+012 1.000e+004 8.176e-003 3.817e-003 
4.224e-003 5.861e+007 7.296e+012 1.000e+004 2.017e-002 3.818e-003 
4.225e-003 5.866e+007 7.298e+012 1.000e+004 1.334e-002 3.819e-003 
4.226e-003 5.871e+007 7.305e+012 1.000e+004 1.985e-002 3.820e-003 
4.228e-003 5.876e+007 7.307e+012 1.000e+004 2.106e-002 3.821e-003 
4.229e-003 5.882e+007 7.309e+012 1.000e+004 1.007e-002 3.822e-003 
4.231e-003 5.888e+007 7.315e+012 1.000e+004 3.394e-003 3.823e-003 
4.232e-003 5.894e+007 7.321e+012 1.000e+004 2.017e-002 3.824e-003 
4.233e-003 5.900e+007 7.328e+012 1.000e+004 1.923e-002 3.825e-003 
4.235e-003 5.906e+007 7.335e+012 1.000e+004 1.454e-002 3.826e-003 
4.236e-003 5.911e+007 7.339e+012 1.000e+004 1.174e-002 3.827e-003 
4.238e-003 5.916e+007 7.341e+012 1.000e+004 9.966e-003 3.829e-003 
4.239e-003 5.921e+007 7.345e+012 1.000e+004 1.351e-002 3.830e-003 
4.240e-003 5.926e+007 7.333e+012 1.000e+004 1.273e-003 3.831e-003 
4.242e-003 5.931e+007 7.324e+012 1.000e+004 5.073e-003 3.832e-003 
4.243e-003 5.935e+007 7.313e+012 1.000e+004 6.459e-003 3.833e-003 
4.245e-003 5.938e+007 7.316e+012 1.000e+004 2.482e-002 3.834e-003 
4.246e-003 5.942e+007 7.320e+012 1.000e+004 1.729e-002 3.835e-003 
4.247e-003 5.944e+007 7.300e+012 1.000e+004 1.220e-002 3.836e-003 
4.249e-003 5.947e+007 7.296e+012 1.000e+004 2.692e-002 3.838e-003 
4.250e-003 5.949e+007 7.290e+012 1.000e+004 1.825e-002 3.839e-003 
4.252e-003 5.952e+007 7.235e+012 1.000e+004 1.532e-002 3.840e-003 
4.253e-003 5.954e+007 7.231e+012 1.000e+004 1.927e-002 3.841e-003 
4.254e-003 5.955e+007 7.233e+012 1.000e+004 2.595e-002 3.843e-003 
4.256e-003 5.957e+007 7.239e+012 1.000e+004 7.309e-003 3.844e-003 
4.257e-003 5.959e+007 7.247e+012 1.000e+004 2.602e-002 3.845e-003 
4.259e-003 5.960e+007 7.251e+012 1.000e+004 1.698e-002 3.847e-003 
4.260e-003 5.960e+007 7.258e+012 1.000e+004 2.316e-002 3.848e-003 
4.261e-003 5.961e+007 7.262e+012 1.000e+004 9.835e-003 3.849e-003 
4.263e-003 5.962e+007 7.259e+012 1.000e+004 1.998e-002 3.851e-003 
4.264e-003 5.964e+007 7.254e+012 1.000e+004 1.916e-002 3.852e-003 
4.266e-003 5.966e+007 7.259e+012 1.000e+004 1.952e-002 3.853e-003 
4.267e-003 5.967e+007 7.261e+012 1.000e+004 2.010e-002 3.854e-003 
4.269e-003 5.967e+007 7.249e+012 1.000e+004 8.243e-003 3.856e-003 
4.270e-003 5.967e+007 7.250e+012 1.000e+004 9.904e-003 3.857e-003 
4.271e-003 5.965e+007 7.247e+012 1.000e+004 1.462e-002 3.859e-003 
4.273e-003 5.964e+007 7.238e+012 1.000e+004 1.437e-002 3.860e-003 
4.274e-003 5.963e+007 7.227e+012 1.000e+004 4.743e-003 3.862e-003 
4.276e-003 5.963e+007 7.228e+012 1.000e+004 1.155e-002 3.863e-003 
4.277e-003 5.963e+007 7.229e+012 1.000e+004 1.423e-002 3.865e-003 
4.278e-003 5.963e+007 7.228e+012 1.000e+004 4.455e-003 3.866e-003 
4.280e-003 5.961e+007 7.221e+012 1.000e+004 2.424e-003 3.868e-003 
4.281e-003 5.960e+007 7.225e+012 1.000e+004 1.065e-002 3.869e-003 
4.283e-003 5.959e+007 7.230e+012 1.000e+004 2.666e-002 3.871e-003 
4.284e-003 5.958e+007 7.238e+012 1.000e+004 1.750e-002 3.872e-003 
4.285e-003 5.957e+007 7.247e+012 1.000e+004 6.529e-003 3.873e-003 
4.287e-003 5.957e+007 7.252e+012 1.000e+004 1.411e-002 3.875e-003 
4.288e-003 5.957e+007 7.263e+012 1.000e+004 5.629e-003 3.876e-003 
4.290e-003 5.957e+007 7.269e+012 1.000e+004 1.242e-002 3.878e-003 
4.291e-003 5.957e+007 7.275e+012 1.000e+004 3.572e-003 3.879e-003 
4.292e-003 5.958e+007 7.281e+012 1.000e+004 7.065e-003 3.880e-003 
4.294e-003 5.957e+007 7.287e+012 1.000e+004 2.304e-002 3.882e-003 
4.295e-003 5.957e+007 7.288e+012 1.000e+004 2.091e-002 3.883e-003 
4.297e-003 5.957e+007 7.298e+012 1.000e+004 1.371e-002 3.885e-003 
4.298e-003 5.957e+007 7.301e+012 1.000e+004 1.505e-002 3.886e-003 
4.299e-003 5.955e+007 7.279e+012 1.000e+004 1.769e-002 3.888e-003 
4.301e-003 5.955e+007 7.288e+012 1.000e+004 1.083e-002 3.889e-003 
4.302e-003 5.954e+007 7.299e+012 1.000e+004 5.563e-003 3.890e-003 
4.304e-003 5.954e+007 7.309e+012 1.000e+004 9.846e-003 3.892e-003 
4.305e-003 5.955e+007 7.313e+012 1.000e+004 1.106e-002 3.893e-003 
4.306e-003 5.955e+007 7.325e+012 1.000e+004 6.652e-004 3.894e-003 
4.308e-003 5.956e+007 7.337e+012 1.000e+004 9.214e-003 3.896e-003 
4.309e-003 5.957e+007 7.342e+012 1.000e+004 5.332e-003 3.897e-003 
4.310e-003 5.958e+007 7.329e+012 1.000e+004 5.173e-003 3.898e-003 
4.312e-003 5.960e+007 7.335e+012 1.000e+004 8.231e-003 3.900e-003 
4.313e-003 5.962e+007 7.341e+012 1.000e+004 5.729e-003 3.901e-003 
4.315e-003 5.964e+007 7.348e+012 1.000e+004 8.203e-003 3.902e-003 
4.316e-003 5.966e+007 7.349e+012 1.000e+004 1.067e-002 3.903e-003 
4.317e-003 5.968e+007 7.358e+012 1.000e+004 1.007e-002 3.905e-003 
4.319e-003 5.969e+007 7.357e+012 1.000e+004 1.161e-002 3.906e-003 
4.320e-003 5.971e+007 7.357e+012 1.000e+004 8.723e-003 3.907e-003 
4.322e-003 5.972e+007 7.357e+012 1.000e+004 1.175e-002 3.909e-003 
4.323e-003 5.974e+007 7.358e+012 1.000e+004 1.057e-002 3.910e-003 
4.324e-003 5.976e+007 7.361e+012 1.000e+004 1.818e-002 3.911e-003 
4.326e-003 5.977e+007 7.369e+012 1.000e+004 2.016e-002 3.912e-003 
4.327e-003 5.979e+007 7.379e+012 1.000e+004 9.752e-003 3.914e-003 
4.329e-003 5.980e+007 7.392e+012 1.000e+004 8.702e-003 3.915e-003 
4.330e-003 5.981e+007 7.396e+012 1.000e+004 8.008e-003 3.916e-003 
4.331e-003 5.982e+007 7.398e+012 1.000e+004 1.244e-002 3.918e-003 
4.333e-003 5.983e+007 7.404e+012 1.000e+004 6.813e-003 3.919e-003 
4.334e-003 5.985e+007 7.408e+012 1.000e+004 7.566e-003 3.920e-003 
4.336e-003 5.988e+007 7.412e+012 1.000e+004 1.660e-002 3.922e-003 
4.337e-003 5.991e+007 7.413e+012 1.000e+004 5.791e-003 3.923e-003 
4.338e-003 5.993e+007 7.416e+012 1.000e+004 5.857e-003 3.924e-003 
4.340e-003 5.996e+007 7.424e+012 1.000e+004 7.903e-003 3.925e-003 
4.341e-003 6.000e+007 7.433e+012 1.000e+004 9.530e-003 3.926e-003 
4.343e-003 6.003e+007 7.440e+012 1.000e+004 8.668e-003 3.927e-003 
4.344e-003 6.007e+007 7.448e+012 1.000e+004 1.609e-002 3.929e-003 
4.345e-003 6.011e+007 7.457e+012 1.000e+004 1.412e-002 3.930e-003 
4.347e-003 6.015e+007 7.467e+012 1.000e+004 1.910e-002 3.931e-003 
4.348e-003 6.019e+007 7.476e+012 1.000e+004 1.439e-002 3.932e-003 
4.350e-003 6.023e+007 7.486e+012 1.000e+004 9.814e-003 3.933e-003 
4.351e-003 6.026e+007 7.472e+012 1.000e+004 8.609e-003 3.934e-003 
4.352e-003 6.028e+007 7.454e+012 1.000e+004 8.497e-003 3.935e-003 
4.354e-003 6.030e+007 7.444e+012 1.000e+004 1.159e-002 3.937e-003 
4.355e-003 6.031e+007 7.432e+012 1.000e+004 1.147e-002 3.938e-003 
4.356e-003 6.033e+007 7.431e+012 1.000e+004 1.557e-002 3.939e-003 
4.358e-003 6.036e+007 7.431e+012 1.000e+004 1.660e-002 3.941e-003 
4.359e-003 6.038e+007 7.435e+012 1.000e+004 2.054e-002 3.942e-003 
4.361e-003 6.040e+007 7.440e+012 1.000e+004 1.694e-002 3.943e-003 
4.362e-003 6.041e+007 7.446e+012 1.000e+004 1.663e-002 3.944e-003 
4.363e-003 6.043e+007 7.449e+012 1.000e+004 1.382e-002 3.946e-003 
4.365e-003 6.045e+007 7.453e+012 1.000e+004 1.664e-002 3.947e-003 
4.366e-003 6.046e+007 7.455e+012 1.000e+004 2.086e-002 3.948e-003 
4.368e-003 6.047e+007 7.448e+012 1.000e+004 1.546e-002 3.949e-003 
4.369e-003 6.048e+007 7.445e+012 1.000e+004 1.748e-002 3.951e-003 
4.370e-003 6.048e+007 7.452e+012 1.000e+004 1.601e-002 3.952e-003 
4.372e-003 6.049e+007 7.460e+012 1.000e+004 1.900e-002 3.954e-003 
4.373e-003 6.050e+007 7.468e+012 1.000e+004 1.896e-002 3.955e-003 
4.375e-003 6.051e+007 7.466e+012 1.000e+004 1.501e-002 3.956e-003 
4.376e-003 6.052e+007 7.460e+012 1.000e+004 1.752e-002 3.958e-003 
4.378e-003 6.053e+007 7.460e+012 1.000e+004 1.900e-002 3.959e-003 
4.379e-003 6.055e+007 7.463e+012 1.000e+004 1.854e-002 3.960e-003 
4.381e-003 6.056e+007 7.467e+012 1.000e+004 1.625e-002 3.962e-003 
4.382e-003 6.057e+007 7.471e+012 1.000e+004 1.877e-002 3.963e-003 
4.384e-003 6.057e+007 7.482e+012 1.000e+004 2.034e-002 3.965e-003 
4.385e-003 6.057e+007 7.489e+012 1.000e+004 1.841e-002 3.966e-003 
4.387e-003 6.058e+007 7.485e+012 1.000e+004 1.615e-002 3.968e-003 
4.388e-003 6.058e+007 7.481e+012 1.000e+004 2.018e-002 3.969e-003 
4.389e-003 6.057e+007 7.484e+012 1.000e+004 2.038e-002 3.971e-003 
4.391e-003 6.056e+007 7.483e+012 1.000e+004 1.992e-002 3.972e-003 
4.392e-003 6.054e+007 7.476e+012 1.000e+004 1.899e-002 3.974e-003 
4.394e-003 6.052e+007 7.480e+012 1.000e+004 2.248e-002 3.975e-003 
4.395e-003 6.049e+007 7.489e+012 1.000e+004 2.464e-002 3.977e-003 
4.397e-003 6.046e+007 7.485e+012 1.000e+004 2.218e-002 3.979e-003 
4.398e-003 6.041e+007 7.481e+012 1.000e+004 2.102e-002 3.981e-003 
4.400e-003 6.037e+007 7.492e+012 1.000e+004 2.295e-002 3.983e-003 
4.401e-003 6.032e+007 7.491e+012 1.000e+004 2.331e-002 3.984e-003 
4.403e-003 6.026e+007 7.496e+012 1.000e+004 2.113e-002 3.986e-003 
4.404e-003 6.020e+007 7.480e+012 1.000e+004 2.018e-002 3.988e-003 
4.406e-003 6.016e+007 7.476e+012 1.000e+004 2.049e-002 3.990e-003 
4.407e-003 6.012e+007 7.476e+012 1.000e+004 2.013e-002 3.992e-003 
4.409e-003 6.010e+007 7.483e+012 1.000e+004 1.810e-002 3.993e-003 
4.410e-003 6.008e+007 7.486e+012 1.000e+004 1.817e-002 3.995e-003 
4.412e-003 6.005e+007 7.481e+012 1.000e+004 1.982e-002 3.997e-003 
4.413e-003 6.002e+007 7.480e+012 1.000e+004 2.134e-002 3.998e-003 
4.415e-003 6.000e+007 7.483e+012 1.000e+004 1.832e-002 4.000e-003 
4.416e-003 5.998e+007 7.484e+012 1.000e+004 1.641e-002 4.002e-003 
4.418e-003 5.998e+007 7.488e+012 1.000e+004 1.655e-002 4.003e-003 
4.419e-003 5.996e+007 7.472e+012 1.000e+004 1.530e-002 4.005e-003 
4.421e-003 5.995e+007 7.471e+012 1.000e+004 1.456e-002 4.006e-003 
4.422e-003 5.995e+007 7.478e+012 1.000e+004 1.535e-002 4.008e-003 
4.424e-003 5.994e+007 7.483e+012 1.000e+004 1.576e-002 4.010e-003 
4.425e-003 5.993e+007 7.483e+012 1.000e+004 1.421e-002 4.011e-003 
4.427e-003 5.993e+007 7.487e+012 1.000e+004 1.257e-002 4.013e-003 
4.428e-003 5.992e+007 7.497e+012 1.000e+004 1.304e-002 4.014e-003 
4.430e-003 5.990e+007 7.507e+012 1.000e+004 1.255e-002 4.016e-003 
4.431e-003 5.989e+007 7.518e+012 1.000e+004 1.192e-002 4.017e-003 
4.433e-003 5.989e+007 7.530e+012 1.000e+004 1.145e-002 4.019e-003 
4.434e-003 5.987e+007 7.531e+012 1.000e+004 1.192e-002 4.020e-003 
4.436e-003 5.986e+007 7.541e+012 1.000e+004 1.183e-002 4.022e-003 
4.437e-003 5.986e+007 7.545e+012 1.000e+004 9.115e-003 4.023e-003 
4.439e-003 5.986e+007 7.555e+012 1.000e+004 8.037e-003 4.025e-003 
4.440e-003 5.987e+007 7.568e+012 1.000e+004 8.479e-003 4.026e-003 
4.442e-003 5.989e+007 7.579e+012 1.000e+004 9.541e-003 4.028e-003 
4.443e-003 5.990e+007 7.593e+012 1.000e+004 5.486e-003 4.029e-003 
4.445e-003 5.992e+007 7.607e+012 1.000e+004 6.052e-003 4.030e-003 
4.446e-003 5.994e+007 7.619e+012 1.000e+004 1.394e-002 4.032e-003 
4.448e-003 5.996e+007 7.630e+012 1.000e+004 7.817e-003 4.033e-003 
4.449e-003 5.999e+007 7.643e+012 1.000e+004 1.131e-002 4.034e-003 
4.450e-003 6.001e+007 7.659e+012 1.000e+004 7.896e-003 4.035e-003 
4.452e-003 6.002e+007 7.648e+012 1.000e+004 5.696e-003 4.037e-003 
4.453e-003 6.004e+007 7.657e+012 1.000e+004 5.247e-003 4.038e-003 
4.455e-003 6.006e+007 7.666e+012 1.000e+004 2.229e-003 4.039e-003 
4.456e-003 6.009e+007 7.676e+012 1.000e+004 5.760e-003 4.041e-003 
4.458e-003 6.012e+007 7.681e+012 1.000e+004 1.095e-002 4.042e-003 
4.459e-003 6.015e+007 7.686e+012 1.000e+004 6.451e-003 4.043e-003 
4.461e-003 6.018e+007 7.696e+012 1.000e+004 9.971e-003 4.045e-003 
4.462e-003 6.021e+007 7.707e+012 1.000e+004 7.052e-003 4.046e-003 
4.464e-003 6.024e+007 7.720e+012 1.000e+004 1.313e-002 4.047e-003 
4.465e-003 6.026e+007 7.734e+012 1.000e+004 2.215e-002 4.048e-003 
4.467e-003 6.028e+007 7.750e+012 1.000e+004 1.261e-002 4.050e-003 
4.468e-003 6.030e+007 7.765e+012 1.000e+004 1.041e-002 4.051e-003 
4.469e-003 6.031e+007 7.780e+012 1.000e+004 4.820e-003 4.052e-003 
4.471e-003 6.032e+007 7.778e+012 1.000e+004 6.213e-003 4.054e-003 
4.472e-003 6.034e+007 7.780e+012 1.000e+004 4.757e-003 4.055e-003 
4.474e-003 6.035e+007 7.784e+012 1.000e+004 5.268e-003 4.057e-003 
4.475e-003 6.036e+007 7.789e+012 1.000e+004 1.158e-002 4.058e-003 
4.477e-003 6.036e+007 7.800e+012 1.000e+004 4.174e-003 4.059e-003 
4.478e-003 6.036e+007 7.811e+012 1.000e+004 1.078e-002 4.061e-003 
4.480e-003 6.035e+007 7.823e+012 1.000e+004 1.666e-002 4.062e-003 
4.481e-003 6.035e+007 7.830e+012 1.000e+004 3.118e-003 4.064e-003 
4.483e-003 6.035e+007 7.839e+012 1.000e+004 7.072e-003 4.065e-003 
4.484e-003 6.035e+007 7.850e+012 1.000e+004 1.611e-002 4.067e-003 
4.485e-003 6.036e+007 7.861e+012 1.000e+004 2.112e-002 4.068e-003 
4.487e-003 6.037e+007 7.872e+012 1.000e+004 1.711e-002 4.069e-003 
4.488e-003 6.038e+007 7.883e+012 1.000e+004 1.880e-002 4.071e-003 
4.489e-003 6.039e+007 7.893e+012 1.000e+004 1.770e-002 4.072e-003 
4.491e-003 6.039e+007 7.877e+012 1.000e+004 1.363e-002 4.073e-003 
4.492e-003 6.038e+007 7.883e+012 1.000e+004 1.351e-002 4.075e-003 
4.494e-003 6.038e+007 7.893e+012 1.000e+004 7.290e-003 4.076e-003 
4.495e-003 6.038e+007 7.900e+012 1.000e+004 1.427e-002 4.077e-003 
4.496e-003 6.039e+007 7.909e+012 1.000e+004 1.728e-002 4.079e-003 
4.498e-003 6.040e+007 7.919e+012 1.000e+004 1.426e-002 4.080e-003 
4.499e-003 6.041e+007 7.930e+012 1.000e+004 1.512e-002 4.081e-003 
4.501e-003 6.041e+007 7.943e+012 1.000e+004 8.526e-003 4.083e-003 
4.502e-003 6.041e+007 7.934e+012 1.000e+004 1.931e-002 4.084e-003 
4.503e-003 6.041e+007 7.930e+012 1.000e+004 2.018e-002 4.086e-003 
4.505e-003 6.041e+007 7.929e+012 1.000e+004 2.779e-002 4.087e-003 
4.506e-003 6.040e+007 7.930e+012 1.000e+004 1.892e-002 4.088e-003 
4.507e-003 6.040e+007 7.935e+012 1.000e+004 1.705e-002 4.090e-003 
4.509e-003 6.039e+007 7.928e+012 1.000e+004 8.096e-003 4.091e-003 
4.510e-003 6.038e+007 7.927e+012 1.000e+004 9.960e-003 4.093e-003 
4.512e-003 6.038e+007 7.927e+012 1.000e+004 1.138e-002 4.094e-003 
4.513e-003 6.037e+007 7.932e+012 1.000e+004 1.680e-002 4.096e-003 
4.515e-003 6.036e+007 7.938e+012 1.000e+004 1.405e-002 4.097e-003 
4.516e-003 6.035e+007 7.944e+012 1.000e+004 1.671e-002 4.099e-003 
4.517e-003 6.032e+007 7.934e+012 1.000e+004 1.100e-002 4.100e-003 
4.519e-003 6.028e+007 7.931e+012 1.000e+004 1.141e-002 4.102e-003 
4.520e-003 6.024e+007 7.873e+012 1.000e+004 1.349e-002 4.104e-003 
4.522e-003 6.019e+007 7.873e+012 1.000e+004 4.252e-003 4.106e-003 
4.523e-003 6.014e+007 7.872e+012 1.000e+004 1.522e-002 4.107e-003 
4.525e-003 6.010e+007 7.875e+012 1.000e+004 1.561e-002 4.109e-003 
4.526e-003 6.006e+007 7.872e+012 1.000e+004 1.651e-002 4.111e-003 
4.527e-003 6.002e+007 7.875e+012 1.000e+004 2.249e-002 4.112e-003 
4.529e-003 5.997e+007 7.879e+012 1.000e+004 1.857e-002 4.114e-003 
4.530e-003 5.992e+007 7.860e+012 1.000e+004 2.189e-002 4.116e-003 
4.532e-003 5.989e+007 7.852e+012 1.000e+004 1.898e-002 4.118e-003 
4.533e-003 5.986e+007 7.851e+012 1.000e+004 1.924e-002 4.119e-003 
4.535e-003 5.983e+007 7.856e+012 1.000e+004 2.473e-002 4.121e-003 
4.536e-003 5.980e+007 7.853e+012 1.000e+004 2.093e-002 4.123e-003 
4.538e-003 5.978e+007 7.860e+012 1.000e+004 2.735e-002 4.124e-003 
4.539e-003 5.976e+007 7.864e+012 1.000e+004 1.913e-002 4.126e-003 
4.540e-003 5.974e+007 7.861e+012 1.000e+004 2.622e-002 4.127e-003 
4.542e-003 5.970e+007 7.852e+012 1.000e+004 2.514e-002 4.129e-003 
4.543e-003 5.967e+007 7.854e+012 1.000e+004 1.968e-002 4.131e-003 
4.545e-003 5.964e+007 7.860e+012 1.000e+004 1.769e-002 4.132e-003 
4.546e-003 5.961e+007 7.869e+012 1.000e+004 1.013e-002 4.134e-003 
4.548e-003 5.959e+007 7.877e+012 1.000e+004 9.878e-003 4.136e-003 
4.549e-003 5.956e+007 7.885e+012 1.000e+004 7.585e-003 4.137e-003 
4.550e-003 5.954e+007 7.896e+012 1.000e+004 1.113e-002 4.139e-003 
4.552e-003 5.951e+007 7.890e+012 1.000e+004 1.747e-002 4.140e-003 
4.553e-003 5.948e+007 7.863e+012 1.000e+004 5.037e-003 4.142e-003 
4.555e-003 5.946e+007 7.850e+012 1.000e+004 1.085e-002 4.144e-003 
4.556e-003 5.944e+007 7.828e+012 1.000e+004 5.822e-004 4.145e-003 
4.558e-003 5.944e+007 7.818e+012 1.000e+004 2.036e-002 4.147e-003 
4.559e-003 5.943e+007 7.804e+012 1.000e+004 2.234e-002 4.148e-003 
4.560e-003 5.941e+007 7.800e+012 1.000e+004 2.331e-002 4.150e-003 
4.562e-003 5.940e+007 7.796e+012 1.000e+004 2.131e-002 4.151e-003 
4.563e-003 5.938e+007 7.794e+012 1.000e+004 9.985e-003 4.153e-003 
4.565e-003 5.937e+007 7.793e+012 1.000e+004 8.353e-003 4.154e-003 
4.566e-003 5.937e+007 7.800e+012 1.000e+004 7.380e-003 4.156e-003 
4.567e-003 5.937e+007 7.808e+012 1.000e+004 6.520e-003 4.157e-003 
4.569e-003 5.939e+007 7.812e+012 1.000e+004 6.231e-003 4.158e-003 
4.570e-003 5.942e+007 7.819e+012 1.000e+004 1.546e-002 4.159e-003 
4.572e-003 5.944e+007 7.823e+012 1.000e+004 1.220e-002 4.161e-003 
4.573e-003 5.947e+007 7.830e+012 1.000e+004 7.868e-003 4.162e-003 
4.575e-003 5.950e+007 7.839e+012 1.000e+004 5.268e-003 4.163e-003 
4.576e-003 5.952e+007 7.836e+012 1.000e+004 1.499e-002 4.164e-003 
4.577e-003 5.954e+007 7.838e+012 1.000e+004 1.734e-002 4.166e-003 
4.579e-003 5.957e+007 7.839e+012 1.000e+004 1.487e-002 4.167e-003 
4.580e-003 5.960e+007 7.836e+012 1.000e+004 1.522e-002 4.168e-003 
4.582e-003 5.962e+007 7.825e+012 1.000e+004 1.945e-002 4.169e-003 
4.583e-003 5.964e+007 7.826e+012 1.000e+004 9.127e-003 4.171e-003 
4.585e-003 5.968e+007 7.817e+012 1.000e+004 1.199e-002 4.172e-003 
4.586e-003 5.971e+007 7.818e+012 1.000e+004 8.329e-003 4.173e-003 
4.587e-003 5.975e+007 7.821e+012 1.000e+004 8.462e-003 4.174e-003 
4.589e-003 5.978e+007 7.825e+012 1.000e+004 1.325e-002 4.175e-003 
4.590e-003 5.980e+007 7.830e+012 1.000e+004 7.061e-003 4.177e-003 
4.592e-003 5.982e+007 7.836e+012 1.000e+004 6.255e-003 4.178e-003 
4.593e-003 5.984e+007 7.844e+012 1.000e+004 6.790e-003 4.179e-003 
4.594e-003 5.987e+007 7.852e+012 1.000e+004 4.705e-003 4.180e-003 
4.596e-003 5.990e+007 7.862e+012 1.000e+004 6.202e-003 4.182e-003 
4.597e-003 5.993e+007 7.871e+012 1.000e+004 4.992e-003 4.183e-003 
4.599e-003 5.996e+007 7.868e+012 1.000e+004 4.891e-003 4.184e-003 
4.600e-003 5.998e+007 7.853e+012 1.000e+004 3.962e-003 4.185e-003 
4.601e-003 6.000e+007 7.836e+012 1.000e+004 3.720e-003 4.187e-003 
4.603e-003 6.002e+007 7.834e+012 1.000e+004 3.820e-004 4.188e-003 
4.604e-003 6.004e+007 7.837e+012 1.000e+004 2.595e-003 4.189e-003 
4.606e-003 6.006e+007 7.838e+012 1.000e+004 1.017e-002 4.190e-003 
4.607e-003 6.007e+007 7.842e+012 1.000e+004 1.290e-002 4.192e-003 
4.609e-003 6.008e+007 7.848e+012 1.000e+004 1.470e-002 4.193e-003 
4.610e-003 6.009e+007 7.858e+012 1.000e+004 1.359e-002 4.195e-003 
4.611e-003 6.010e+007 7.864e+012 1.000e+004 8.406e-003 4.196e-003 
4.613e-003 6.011e+007 7.865e+012 1.000e+004 8.677e-003 4.197e-003 
4.614e-003 6.012e+007 7.870e+012 1.000e+004 6.360e-003 4.199e-003 
4.616e-003 6.013e+007 7.873e+012 1.000e+004 8.321e-003 4.200e-003 
4.617e-003 6.013e+007 7.871e+012 1.000e+004 7.741e-003 4.201e-003 
4.619e-003 6.013e+007 7.876e+012 1.000e+004 5.341e-003 4.203e-003 
4.620e-003 6.013e+007 7.878e+012 1.000e+004 1.444e-003 4.204e-003 
4.621e-003 6.014e+007 7.880e+012 1.000e+004 7.019e-003 4.206e-003 
4.623e-003 6.015e+007 7.883e+012 1.000e+004 6.000e-003 4.207e-003 
4.624e-003 6.016e+007 7.888e+012 1.000e+004 5.886e-003 4.208e-003 
4.626e-003 6.017e+007 7.893e+012 1.000e+004 7.202e-003 4.210e-003 
4.627e-003 6.017e+007 7.898e+012 1.000e+004 6.982e-003 4.211e-003 
4.629e-003 6.017e+007 7.904e+012 1.000e+004 6.879e-003 4.212e-003 
4.630e-003 6.016e+007 7.905e+012 1.000e+004 7.258e-003 4.214e-003 
4.631e-003 6.014e+007 7.903e+012 1.000e+004 6.574e-003 4.216e-003 
4.633e-003 6.012e+007 7.910e+012 1.000e+004 8.078e-003 4.217e-003 
4.634e-003 6.010e+007 7.917e+012 1.000e+004 7.088e-003 4.219e-003 
4.636e-003 6.007e+007 7.926e+012 1.000e+004 6.809e-003 4.220e-003 
4.637e-003 6.006e+007 7.936e+012 1.000e+004 4.466e-003 4.222e-003 
4.638e-003 6.005e+007 7.948e+012 1.000e+004 4.969e-003 4.223e-003 
4.640e-003 6.005e+007 7.953e+012 1.000e+004 2.252e-002 4.225e-003 
4.641e-003 6.005e+007 7.959e+012 1.000e+004 2.340e-002 4.226e-003 
4.643e-003 6.006e+007 7.964e+012 1.000e+004 1.624e-002 4.227e-003 
4.644e-003 6.007e+007 7.969e+012 1.000e+004 1.286e-002 4.229e-003 
4.646e-003 6.009e+007 7.978e+012 1.000e+004 1.826e-002 4.230e-003 
4.647e-003 6.011e+007 7.987e+012 1.000e+004 1.329e-002 4.231e-003 
4.648e-003 6.012e+007 7.994e+012 1.000e+004 1.795e-002 4.233e-003 
4.650e-003 6.014e+007 7.997e+012 1.000e+004 9.565e-003 4.234e-003 
4.651e-003 6.015e+007 8.000e+012 1.000e+004 1.096e-002 4.235e-003 
4.653e-003 6.017e+007 8.002e+012 1.000e+004 1.784e-002 4.237e-003 
4.654e-003 6.019e+007 7.992e+012 1.000e+004 1.185e-002 4.238e-003 
4.656e-003 6.021e+007 7.990e+012 1.000e+004 1.249e-002 4.239e-003 
4.657e-003 6.023e+007 7.987e+012 1.000e+004 1.423e-002 4.241e-003 
4.659e-003 6.026e+007 7.972e+012 1.000e+004 1.634e-002 4.242e-003 
4.660e-003 6.029e+007 7.970e+012 1.000e+004 1.981e-002 4.243e-003 
4.662e-003 6.031e+007 7.972e+012 1.000e+004 2.171e-002 4.245e-003 
4.663e-003 6.033e+007 7.979e+012 1.000e+004 2.309e-002 4.246e-003 
4.665e-003 6.034e+007 7.910e+012 1.000e+004 1.808e-002 4.248e-003 
4.666e-003 6.035e+007 7.912e+012 1.000e+004 1.582e-002 4.249e-003 
4.668e-003 6.035e+007 7.915e+012 1.000e+004 1.566e-002 4.250e-003 
4.669e-003 6.035e+007 7.919e+012 1.000e+004 1.401e-002 4.252e-003 
4.671e-003 6.036e+007 7.925e+012 1.000e+004 1.335e-002 4.253e-003 
4.672e-003 6.035e+007 7.938e+012 1.000e+004 1.544e-002 4.255e-003 
4.674e-003 6.034e+007 7.945e+012 1.000e+004 1.608e-002 4.257e-003 
4.675e-003 6.033e+007 7.955e+012 1.000e+004 1.441e-002 4.258e-003 
4.677e-003 6.032e+007 7.948e+012 1.000e+004 1.146e-002 4.260e-003 
4.678e-003 6.031e+007 7.951e+012 1.000e+004 1.028e-002 4.261e-003 
4.680e-003 6.030e+007 7.949e+012 1.000e+004 9.842e-003 4.263e-003 
4.681e-003 6.028e+007 7.952e+012 1.000e+004 8.447e-003 4.265e-003 
4.683e-003 6.026e+007 7.942e+012 1.000e+004 4.995e-003 4.266e-003 
4.684e-003 6.024e+007 7.944e+012 1.000e+004 5.549e-003 4.268e-003 
4.686e-003 6.023e+007 7.951e+012 1.000e+004 5.588e-003 4.269e-003 
4.687e-003 6.021e+007 7.949e+012 1.000e+004 5.236e-003 4.271e-003 
4.689e-003 6.019e+007 7.940e+012 1.000e+004 3.885e-003 4.273e-003 
4.690e-003 6.017e+007 7.939e+012 1.000e+004 4.848e-003 4.274e-003 
4.692e-003 6.014e+007 7.922e+012 1.000e+004 4.406e-003 4.276e-003 
4.693e-003 6.011e+007 7.898e+012 1.000e+004 5.455e-003 4.278e-003 
4.695e-003 6.007e+007 7.855e+012 1.000e+004 5.389e-003 4.280e-003 
4.697e-003 6.003e+007 7.848e+012 1.000e+004 7.570e-003 4.281e-003 
4.698e-003 5.999e+007 7.847e+012 1.000e+004 5.531e-003 4.283e-003 
4.700e-003 5.996e+007 7.850e+012 1.000e+004 4.783e-003 4.285e-003 
4.701e-003 5.993e+007 7.851e+012 1.000e+004 6.262e-003 4.287e-003 
4.703e-003 5.989e+007 7.854e+012 1.000e+004 7.650e-003 4.288e-003 
4.704e-003 5.985e+007 7.853e+012 1.000e+004 5.535e-003 4.290e-003 
4.706e-003 5.981e+007 7.858e+012 1.000e+004 6.355e-003 4.292e-003 
4.707e-003 5.978e+007 7.853e+012 1.000e+004 5.911e-003 4.294e-003 
4.709e-003 5.975e+007 7.858e+012 1.000e+004 7.271e-003 4.295e-003 
4.710e-003 5.974e+007 7.861e+012 1.000e+004 4.148e-003 4.297e-003 
4.712e-003 5.973e+007 7.856e+012 1.000e+004 6.157e-003 4.299e-003 
4.713e-003 5.974e+007 7.860e+012 1.000e+004 4.940e-003 4.300e-003 
4.715e-003 5.974e+007 7.863e+012 1.000e+004 5.127e-003 4.302e-003 
4.716e-003 5.975e+007 7.855e+012 1.000e+004 2.276e-003 4.303e-003 
4.718e-003 5.976e+007 7.849e+012 1.000e+004 4.963e-003 4.305e-003 
4.719e-003 5.978e+007 7.847e+012 1.000e+004 3.086e-003 4.306e-003 
4.721e-003 5.980e+007 7.850e+012 1.000e+004 6.195e-003 4.308e-003 
4.723e-003 5.981e+007 7.850e+012 1.000e+004 5.509e-003 4.309e-003 
4.724e-003 5.981e+007 7.849e+012 1.000e+004 7.489e-003 4.310e-003 
4.726e-003 5.981e+007 7.845e+012 1.000e+004 2.269e-003 4.312e-003 
4.727e-003 5.981e+007 7.847e+012 1.000e+004 5.097e-003 4.314e-003 
4.729e-003 5.980e+007 7.854e+012 1.000e+004 1.165e-003 4.315e-003 
4.730e-003 5.979e+007 7.851e+012 1.000e+004 1.080e-003 4.317e-003 
4.732e-003 5.977e+007 7.847e+012 1.000e+004 2.831e-004 4.318e-003 
4.733e-003 5.976e+007 7.852e+012 1.000e+004 2.323e-003 4.320e-003 
4.735e-003 5.975e+007 7.860e+012 1.000e+004 6.205e-004 4.321e-003 
4.736e-003 5.974e+007 7.872e+012 1.000e+004 8.475e-004 4.323e-003 
4.738e-003 5.974e+007 7.882e+012 1.000e+004 1.812e-003 4.325e-003 
4.739e-003 5.974e+007 7.852e+012 1.000e+004 1.617e-004 4.326e-003 
4.741e-003 5.974e+007 7.859e+012 1.000e+004 5.255e-003 4.328e-003 
4.742e-003 5.975e+007 7.866e+012 1.000e+004 4.720e-003 4.329e-003 
4.744e-003 5.975e+007 7.876e+012 1.000e+004 3.310e-003 4.331e-003 
4.745e-003 5.975e+007 7.882e+012 1.000e+004 7.286e-004 4.332e-003 
4.747e-003 5.974e+007 7.880e+012 1.000e+004 1.781e-003 4.334e-003 
4.749e-003 5.974e+007 7.867e+012 1.000e+004 2.888e-003 4.335e-003 
4.750e-003 5.972e+007 7.857e+012 1.000e+004 2.650e-003 4.337e-003 
4.752e-003 5.971e+007 7.847e+012 1.000e+004 2.958e-004 4.339e-003 
4.753e-003 5.971e+007 7.845e+012 1.000e+004 7.068e-004 4.340e-003 
4.755e-003 5.970e+007 7.847e+012 1.000e+004 3.562e-003 4.342e-003 
4.756e-003 5.970e+007 7.852e+012 1.000e+004 6.459e-004 4.343e-003 
4.758e-003 5.969e+007 7.854e+012 1.000e+004 7.307e-004 4.345e-003 
4.759e-003 5.969e+007 7.857e+012 1.000e+004 1.302e-003 4.346e-003 
4.761e-003 5.969e+007 7.853e+012 1.000e+004 3.896e-003 4.348e-003 
4.762e-003 5.969e+007 7.853e+012 1.000e+004 5.371e-003 4.349e-003 
4.764e-003 5.970e+007 7.859e+012 1.000e+004 2.382e-003 4.351e-003 
4.765e-003 5.971e+007 7.862e+012 1.000e+004 7.898e-004 4.352e-003 
4.767e-003 5.971e+007 7.867e+012 1.000e+004 1.213e-003 4.354e-003 
4.768e-003 5.972e+007 7.877e+012 1.000e+004 3.701e-003 4.355e-003 
4.770e-003 5.973e+007 7.887e+012 1.000e+004 8.197e-004 4.357e-003 
4.771e-003 5.973e+007 7.883e+012 1.000e+004 7.501e-003 4.358e-003 
4.773e-003 5.972e+007 7.882e+012 1.000e+004 9.650e-004 4.360e-003 
4.774e-003 5.972e+007 7.892e+012 1.000e+004 6.947e-003 4.361e-003 
4.776e-003 5.971e+007 7.898e+012 1.000e+004 2.595e-003 4.363e-003 
4.777e-003 5.971e+007 7.907e+012 1.000e+004 4.071e-003 4.364e-003 
4.779e-003 5.972e+007 7.912e+012 1.000e+004 7.745e-004 4.366e-003 
4.780e-003 5.973e+007 7.921e+012 1.000e+004 7.128e-005 4.367e-003 
4.782e-003 5.974e+007 7.922e+012 1.000e+004 6.014e-003 4.369e-003 
4.783e-003 5.973e+007 7.898e+012 1.000e+004 3.871e-003 4.370e-003 
4.785e-003 5.973e+007 7.900e+012 1.000e+004 5.494e-003 4.372e-003 
4.786e-003 5.973e+007 7.907e+012 1.000e+004 6.457e-003 4.373e-003 
4.788e-003 5.972e+007 7.886e+012 1.000e+004 1.742e-003 4.375e-003 
4.789e-003 5.971e+007 7.887e+012 1.000e+004 1.120e-003 4.377e-003 
4.791e-003 5.971e+007 7.875e+012 1.000e+004 3.294e-003 4.378e-003 
4.792e-003 5.971e+007 7.857e+012 1.000e+004 1.987e-003 4.380e-003 
4.794e-003 5.970e+007 7.865e+012 1.000e+004 3.661e-003 4.381e-003 
4.796e-003 5.971e+007 7.868e+012 1.000e+004 5.196e-003 4.383e-003 
4.797e-003 5.971e+007 7.871e+012 1.000e+004 9.350e-003 4.384e-003 
4.799e-003 5.971e+007 7.847e+012 1.000e+004 7.407e-003 4.386e-003 
4.800e-003 5.972e+007 7.839e+012 1.000e+004 4.493e-003 4.387e-003 
4.802e-003 5.973e+007 7.798e+012 1.000e+004 9.189e-004 4.389e-003 
4.803e-003 5.973e+007 7.797e+012 1.000e+004 2.038e-003 4.390e-003 
4.805e-003 5.974e+007 7.801e+012 1.000e+004 2.445e-002 4.391e-003 
4.806e-003 5.975e+007 7.807e+012 1.000e+004 2.771e-002 4.393e-003 
4.808e-003 5.976e+007 7.815e+012 1.000e+004 3.777e-003 4.394e-003 
4.809e-003 5.976e+007 7.826e+012 1.000e+004 6.933e-004 4.396e-003 
4.811e-003 5.977e+007 7.836e+012 1.000e+004 9.377e-005 4.397e-003 
4.812e-003 5.978e+007 7.848e+012 1.000e+004 2.830e-003 4.399e-003 
4.814e-003 5.980e+007 7.862e+012 1.000e+004 4.264e-003 4.400e-003 
4.815e-003 5.981e+007 7.877e+012 1.000e+004 1.503e-003 4.401e-003 
4.816e-003 5.982e+007 7.892e+012 1.000e+004 1.001e-004 4.403e-003 
4.818e-003 5.982e+007 7.907e+012 1.000e+004 1.004e-003 4.404e-003 
4.819e-003 5.982e+007 7.919e+012 1.000e+004 3.738e-003 4.406e-003 
4.821e-003 5.981e+007 7.924e+012 1.000e+004 3.154e-003 4.407e-003 
4.822e-003 5.980e+007 7.930e+012 1.000e+004 6.041e-003 4.409e-003 
4.824e-003 5.979e+007 7.942e+012 1.000e+004 1.179e-003 4.410e-003 
4.825e-003 5.977e+007 7.948e+012 1.000e+004 5.111e-003 4.412e-003 
4.827e-003 5.973e+007 7.950e+012 1.000e+004 1.949e-002 4.414e-003 
4.828e-003 5.969e+007 7.950e+012 1.000e+004 1.799e-002 4.416e-003 
4.830e-003 5.967e+007 7.941e+012 1.000e+004 2.978e-002 4.417e-003 
4.831e-003 5.965e+007 7.933e+012 1.000e+004 2.669e-002 4.419e-003 
4.833e-003 5.962e+007 7.928e+012 1.000e+004 3.001e-002 4.421e-003 
4.834e-003 5.960e+007 7.930e+012 1.000e+004 2.637e-002 4.422e-003 
4.836e-003 5.958e+007 7.894e+012 1.000e+004 2.882e-002 4.424e-003 
4.837e-003 5.956e+007 7.892e+012 1.000e+004 3.318e-002 4.426e-003 
4.839e-003 5.955e+007 7.896e+012 1.000e+004 2.225e-002 4.427e-003 
4.841e-003 5.955e+007 7.903e+012 1.000e+004 1.965e-002 4.429e-003 
4.842e-003 5.954e+007 7.911e+012 1.000e+004 3.423e-002 4.430e-003 
4.844e-003 5.954e+007 7.909e+012 1.000e+004 2.265e-002 4.432e-003 
4.845e-003 5.953e+007 7.923e+012 1.000e+004 2.305e-002 4.433e-003 
4.847e-003 5.952e+007 7.932e+012 1.000e+004 3.377e-002 4.435e-003 
4.848e-003 5.952e+007 7.932e+012 1.000e+004 2.669e-002 4.436e-003 
4.850e-003 5.952e+007 7.890e+012 1.000e+004 2.239e-002 4.438e-003 
4.851e-003 5.951e+007 7.900e+012 1.000e+004 1.573e-002 4.440e-003 
4.853e-003 5.950e+007 7.901e+012 1.000e+004 1.615e-002 4.441e-003 
4.854e-003 5.950e+007 7.900e+012 1.000e+004 2.112e-002 4.443e-003 
4.856e-003 5.949e+007 7.902e+012 1.000e+004 2.280e-002 4.444e-003 
4.857e-003 5.948e+007 7.907e+012 1.000e+004 2.305e-002 4.446e-003 
4.859e-003 5.947e+007 7.897e+012 1.000e+004 2.678e-002 4.447e-003 
4.860e-003 5.946e+007 7.892e+012 1.000e+004 2.732e-002 4.449e-003 
4.862e-003 5.945e+007 7.896e+012 1.000e+004 1.783e-002 4.451e-003 
4.863e-003 5.943e+007 7.901e+012 1.000e+004 1.971e-002 4.452e-003 
4.865e-003 5.941e+007 7.898e+012 1.000e+004 2.229e-002 4.454e-003 
4.866e-003 5.940e+007 7.902e+012 1.000e+004 2.586e-002 4.456e-003 
4.868e-003 5.939e+007 7.882e+012 1.000e+004 2.418e-002 4.457e-003 
4.869e-003 5.939e+007 7.890e+012 1.000e+004 2.052e-002 4.459e-003 
4.871e-003 5.939e+007 7.891e+012 1.000e+004 1.955e-002 4.460e-003 
4.872e-003 5.938e+007 7.895e+012 1.000e+004 1.709e-002 4.462e-003 
4.874e-003 5.937e+007 7.879e+012 1.000e+004 1.960e-002 4.463e-003 
4.875e-003 5.936e+007 7.883e+012 1.000e+004 1.678e-002 4.465e-003 
4.877e-003 5.936e+007 7.894e+012 1.000e+004 2.343e-002 4.466e-003 
4.878e-003 5.935e+007 7.906e+012 1.000e+004 2.032e-002 4.468e-003 
4.880e-003 5.934e+007 7.908e+012 1.000e+004 1.904e-002 4.469e-003 
4.881e-003 5.934e+007 7.908e+012 1.000e+004 1.665e-002 4.471e-003 
4.883e-003 5.933e+007 7.913e+012 1.000e+004 2.177e-002 4.472e-003 
4.884e-003 5.932e+007 7.924e+012 1.000e+004 2.086e-002 4.474e-003 
4.885e-003 5.932e+007 7.936e+012 1.000e+004 1.686e-002 4.475e-003 
4.887e-003 5.933e+007 7.943e+012 1.000e+004 1.779e-002 4.477e-003 
4.888e-003 5.933e+007 7.948e+012 1.000e+004 2.627e-002 4.478e-003 
4.890e-003 5.934e+007 7.958e+012 1.000e+004 1.345e-002 4.479e-003 
4.891e-003 5.935e+007 7.968e+012 1.000e+004 1.377e-002 4.481e-003 
4.892e-003 5.936e+007 7.979e+012 1.000e+004 1.582e-002 4.482e-003 
4.894e-003 5.937e+007 7.993e+012 1.000e+004 1.351e-002 4.483e-003 
4.895e-003 5.936e+007 8.002e+012 1.000e+004 1.428e-002 4.485e-003 
4.897e-003 5.935e+007 7.989e+012 1.000e+004 1.718e-002 4.486e-003 
4.898e-003 5.935e+007 7.979e+012 1.000e+004 1.133e-002 4.487e-003 
4.899e-003 5.937e+007 7.983e+012 1.000e+004 1.651e-002 4.489e-003 
4.901e-003 5.939e+007 7.991e+012 1.000e+004 1.653e-002 4.490e-003 
4.902e-003 5.943e+007 8.003e+012 1.000e+004 6.309e-003 4.491e-003 
4.904e-003 5.947e+007 8.007e+012 1.000e+004 2.744e-003 4.492e-003 
4.905e-003 5.951e+007 8.017e+012 1.000e+004 1.741e-002 4.493e-003 
4.906e-003 5.955e+007 8.021e+012 1.000e+004 1.679e-002 4.495e-003 
4.908e-003 5.958e+007 8.027e+012 1.000e+004 1.731e-002 4.496e-003 
4.909e-003 5.961e+007 8.036e+012 1.000e+004 1.297e-002 4.497e-003 
4.911e-003 5.964e+007 8.047e+012 1.000e+004 9.199e-003 4.498e-003 
4.912e-003 5.967e+007 8.059e+012 1.000e+004 2.157e-002 4.499e-003 
4.913e-003 5.971e+007 8.052e+012 1.000e+004 1.314e-002 4.501e-003 
4.915e-003 5.974e+007 8.063e+012 1.000e+004 1.025e-002 4.502e-003 
4.916e-003 5.976e+007 8.063e+012 1.000e+004 2.123e-002 4.503e-003 
4.918e-003 5.979e+007 8.064e+012 1.000e+004 1.148e-002 4.504e-003 
4.919e-003 5.981e+007 8.071e+012 1.000e+004 1.660e-002 4.506e-003 
4.921e-003 5.984e+007 8.083e+012 1.000e+004 1.618e-002 4.507e-003 
4.922e-003 5.987e+007 8.089e+012 1.000e+004 1.715e-002 4.508e-003 
4.924e-003 5.988e+007 8.099e+012 1.000e+004 1.496e-002 4.510e-003 
4.926e-003 5.990e+007 8.110e+012 1.000e+004 1.971e-002 4.511e-003 
4.927e-003 5.991e+007 8.120e+012 1.000e+004 2.001e-002 4.513e-003 
4.929e-003 5.992e+007 8.116e+012 1.000e+004 1.939e-002 4.514e-003 
4.930e-003 5.993e+007 8.117e+012 1.000e+004 1.899e-002 4.516e-003 
4.932e-003 5.995e+007 8.123e+012 1.000e+004 1.851e-002 4.517e-003 
4.933e-003 5.996e+007 8.099e+012 1.000e+004 1.660e-002 4.519e-003 
4.935e-003 5.997e+007 8.095e+012 1.000e+004 2.007e-002 4.520e-003 
4.936e-003 5.998e+007 8.088e+012 1.000e+004 2.115e-002 4.521e-003 
4.938e-003 5.998e+007 8.086e+012 1.000e+004 2.198e-002 4.523e-003 
4.939e-003 5.999e+007 8.088e+012 1.000e+004 1.524e-002 4.524e-003 
4.941e-003 6.000e+007 8.091e+012 1.000e+004 1.693e-002 4.526e-003 
4.942e-003 6.001e+007 8.098e+012 1.000e+004 1.691e-002 4.527e-003 
4.944e-003 6.002e+007 8.106e+012 1.000e+004 2.035e-002 4.529e-003 
4.945e-003 6.004e+007 8.111e+012 1.000e+004 2.298e-002 4.530e-003 
4.947e-003 6.006e+007 8.117e+012 1.000e+004 2.380e-002 4.532e-003 
4.948e-003 6.008e+007 8.122e+012 1.000e+004 2.314e-002 4.533e-003 
4.950e-003 6.010e+007 8.115e+012 1.000e+004 2.052e-002 4.534e-003 
4.951e-003 6.012e+007 8.123e+012 1.000e+004 1.975e-002 4.536e-003 
4.953e-003 6.012e+007 8.093e+012 1.000e+004 1.794e-002 4.537e-003 
4.954e-003 6.014e+007 8.102e+012 1.000e+004 1.833e-002 4.538e-003 
4.956e-003 6.016e+007 8.113e+012 1.000e+004 1.700e-002 4.540e-003 
4.957e-003 6.018e+007 8.117e+012 1.000e+004 1.590e-002 4.541e-003 
4.959e-003 6.020e+007 8.123e+012 1.000e+004 1.471e-002 4.542e-003 
4.960e-003 6.021e+007 8.132e+012 1.000e+004 1.441e-002 4.544e-003 
4.962e-003 6.022e+007 8.117e+012 1.000e+004 1.708e-002 4.545e-003 
4.963e-003 6.024e+007 8.113e+012 1.000e+004 2.277e-002 4.547e-003 
4.965e-003 6.026e+007 8.109e+012 1.000e+004 1.147e-002 4.548e-003 
4.966e-003 6.029e+007 8.106e+012 1.000e+004 1.436e-002 4.549e-003 
4.968e-003 6.032e+007 8.111e+012 1.000e+004 1.798e-002 4.550e-003 
4.969e-003 6.035e+007 8.117e+012 1.000e+004 1.120e-002 4.552e-003 
4.971e-003 6.036e+007 8.111e+012 1.000e+004 1.683e-002 4.553e-003 
4.972e-003 6.038e+007 8.093e+012 1.000e+004 1.998e-002 4.554e-003 
4.973e-003 6.041e+007 8.085e+012 1.000e+004 1.271e-002 4.556e-003 
4.975e-003 6.043e+007 8.086e+012 1.000e+004 1.215e-002 4.557e-003 
4.976e-003 6.045e+007 8.091e+012 1.000e+004 1.079e-002 4.558e-003 
4.978e-003 6.047e+007 8.098e+012 1.000e+004 1.183e-002 4.560e-003 
4.979e-003 6.049e+007 8.102e+012 1.000e+004 1.800e-002 4.561e-003 
4.981e-003 6.050e+007 8.105e+012 1.000e+004 2.482e-002 4.562e-003 
4.982e-003 6.052e+007 8.113e+012 1.000e+004 2.481e-002 4.564e-003 
4.984e-003 6.054e+007 8.124e+012 1.000e+004 2.389e-002 4.565e-003 
4.985e-003 6.056e+007 8.134e+012 1.000e+004 1.769e-002 4.566e-003 
4.987e-003 6.057e+007 8.146e+012 1.000e+004 2.016e-002 4.568e-003 
4.988e-003 6.059e+007 8.148e+012 1.000e+004 2.331e-002 4.569e-003 
4.990e-003 6.060e+007 8.153e+012 1.000e+004 3.316e-002 4.571e-003 
4.991e-003 6.061e+007 8.157e+012 1.000e+004 2.143e-002 4.572e-003 
4.993e-003 6.061e+007 8.166e+012 1.000e+004 2.289e-002 4.573e-003 
4.994e-003 6.061e+007 8.176e+012 1.000e+004 2.135e-002 4.575e-003 
4.996e-003 6.061e+007 8.184e+012 1.000e+004 2.269e-002 4.577e-003 
4.997e-003 6.061e+007 8.194e+012 1.000e+004 1.522e-002 4.578e-003 
4.999e-003 6.060e+007 8.199e+012 1.000e+004 1.575e-002 4.579e-003 
5.000e-003 6.060e+007 8.208e+012 1.000e+004 1.877e-002 4.581e-003 
5.001e-003 6.061e+007 8.218e+012 1.000e+004 2.290e-002 4.582e-003 
5.003e-003 6.061e+007 8.218e+012 1.000e+004 2.076e-002 4.584e-003 
5.004e-003 6.061e+007 8.221e+012 1.000e+004 5.985e-003 4.585e-003 
5.006e-003 6.062e+007 8.227e+012 1.000e+004 7.088e-003 4.587e-003 
5.007e-003 6.062e+007 8.232e+012 1.000e+004 5.213e-003 4.588e-003 
5.009e-003 6.063e+007 8.237e+012 1.000e+004 4.596e-003 4.589e-003 
5.010e-003 6.063e+007 8.244e+012 1.000e+004 4.604e-003 4.591e-003 
5.011e-003 6.063e+007 8.174e+012 1.000e+004 5.044e-003 4.592e-003 
5.013e-003 6.064e+007 8.181e+012 1.000e+004 7.458e-003 4.593e-003 
5.014e-003 6.065e+007 8.192e+012 1.000e+004 6.132e-003 4.595e-003 
5.016e-003 6.066e+007 8.204e+012 1.000e+004 8.767e-003 4.596e-003 
5.017e-003 6.067e+007 8.217e+012 1.000e+004 4.153e-003 4.598e-003 
5.018e-003 6.068e+007 8.230e+012 1.000e+004 1.617e-002 4.599e-003 
5.020e-003 6.070e+007 8.210e+012 1.000e+004 5.809e-003 4.600e-003 
5.021e-003 6.070e+007 8.221e+012 1.000e+004 7.301e-003 4.602e-003 
5.023e-003 6.072e+007 8.233e+012 1.000e+004 6.947e-003 4.603e-003 
5.024e-003 6.073e+007 8.246e+012 1.000e+004 8.412e-003 4.604e-003 
5.026e-003 6.075e+007 8.252e+012 1.000e+004 7.043e-003 4.605e-003 
5.027e-003 6.075e+007 8.261e+012 1.000e+004 1.069e-002 4.607e-003 
5.028e-003 6.076e+007 8.266e+012 1.000e+004 1.866e-002 4.608e-003 
5.030e-003 6.077e+007 8.274e+012 1.000e+004 1.658e-002 4.610e-003 
5.031e-003 6.079e+007 8.281e+012 1.000e+004 1.755e-002 4.611e-003 
5.033e-003 6.080e+007 8.290e+012 1.000e+004 1.792e-002 4.612e-003 
5.034e-003 6.081e+007 8.302e+012 1.000e+004 1.985e-002 4.614e-003 
5.035e-003 6.081e+007 8.278e+012 1.000e+004 1.760e-002 4.615e-003 
5.037e-003 6.082e+007 8.279e+012 1.000e+004 1.820e-002 4.616e-003 
5.038e-003 6.082e+007 8.289e+012 1.000e+004 1.828e-002 4.618e-003 
5.040e-003 6.083e+007 8.300e+012 1.000e+004 1.717e-002 4.619e-003 
5.041e-003 6.085e+007 8.311e+012 1.000e+004 1.760e-002 4.620e-003 
5.042e-003 6.086e+007 8.324e+012 1.000e+004 1.853e-002 4.622e-003 
5.044e-003 6.087e+007 8.334e+012 1.000e+004 1.880e-002 4.623e-003 
5.045e-003 6.087e+007 8.337e+012 1.000e+004 1.830e-002 4.624e-003 
5.047e-003 6.087e+007 8.342e+012 1.000e+004 1.795e-002 4.626e-003 
5.048e-003 6.088e+007 8.352e+012 1.000e+004 1.888e-002 4.627e-003 
5.049e-003 6.089e+007 8.359e+012 1.000e+004 2.347e-002 4.628e-003 
5.051e-003 6.090e+007 8.368e+012 1.000e+004 1.990e-002 4.630e-003 
5.052e-003 6.090e+007 8.372e+012 1.000e+004 2.053e-002 4.631e-003 
5.054e-003 6.090e+007 8.368e+012 1.000e+004 2.641e-002 4.632e-003 
5.055e-003 6.089e+007 8.373e+012 1.000e+004 5.410e-003 4.634e-003 
5.056e-003 6.087e+007 8.381e+012 1.000e+004 2.290e-002 4.635e-003 
5.058e-003 6.084e+007 8.388e+012 1.000e+004 2.197e-002 4.637e-003 
5.059e-003 6.082e+007 8.390e+012 1.000e+004 2.658e-002 4.639e-003 
5.061e-003 6.079e+007 8.378e+012 1.000e+004 6.056e-003 4.640e-003 
5.062e-003 6.076e+007 8.368e+012 1.000e+004 8.898e-003 4.642e-003 
5.063e-003 6.073e+007 8.370e+012 1.000e+004 8.926e-003 4.643e-003 
5.065e-003 6.071e+007 8.375e+012 1.000e+004 9.507e-003 4.645e-003 
5.066e-003 6.068e+007 8.366e+012 1.000e+004 1.026e-002 4.647e-003 
5.068e-003 6.064e+007 8.373e+012 1.000e+004 1.215e-002 4.648e-003 
5.069e-003 6.059e+007 8.350e+012 1.000e+004 1.241e-002 4.650e-003 
5.070e-003 6.054e+007 8.341e+012 1.000e+004 1.192e-002 4.652e-003 
5.072e-003 6.049e+007 8.334e+012 1.000e+004 1.332e-002 4.654e-003 
5.073e-003 6.043e+007 8.321e+012 1.000e+004 4.385e-003 4.655e-003 
5.075e-003 6.039e+007 8.326e+012 1.000e+004 4.275e-003 4.657e-003 
5.076e-003 6.036e+007 8.331e+012 1.000e+004 5.908e-003 4.659e-003 
5.078e-003 6.032e+007 8.335e+012 1.000e+004 5.325e-003 4.660e-003 
5.079e-003 6.029e+007 8.331e+012 1.000e+004 3.277e-003 4.662e-003 
5.081e-003 6.027e+007 8.336e+012 1.000e+004 3.465e-003 4.664e-003 
5.082e-003 6.026e+007 8.340e+012 1.000e+004 4.518e-003 4.665e-003 
5.083e-003 6.025e+007 8.340e+012 1.000e+004 4.655e-003 4.667e-003 
5.085e-003 6.023e+007 8.340e+012 1.000e+004 2.379e-003 4.668e-003 
5.086e-003 6.022e+007 8.339e+012 1.000e+004 3.446e-003 4.670e-003 
5.088e-003 6.021e+007 8.337e+012 1.000e+004 4.419e-003 4.671e-003 
5.089e-003 6.021e+007 8.343e+012 1.000e+004 4.749e-003 4.673e-003 
5.091e-003 6.020e+007 8.352e+012 1.000e+004 3.847e-003 4.674e-003 
5.092e-003 6.018e+007 8.353e+012 1.000e+004 5.689e-003 4.676e-003 
5.094e-003 6.014e+007 8.332e+012 1.000e+004 7.040e-003 4.678e-003 
5.095e-003 6.012e+007 8.322e+012 1.000e+004 5.679e-003 4.679e-003 
5.097e-003 6.011e+007 8.322e+012 1.000e+004 3.675e-003 4.681e-003 
5.098e-003 6.010e+007 8.328e+012 1.000e+004 6.733e-003 4.682e-003 
5.100e-003 6.010e+007 8.334e+012 1.000e+004 5.588e-003 4.684e-003 
5.101e-003 6.010e+007 8.338e+012 1.000e+004 5.273e-003 4.685e-003 
5.102e-003 6.009e+007 8.317e+012 1.000e+004 4.649e-003 4.687e-003 
5.104e-003 6.007e+007 8.292e+012 1.000e+004 7.566e-003 4.689e-003 
5.105e-003 6.005e+007 8.287e+012 1.000e+004 5.819e-003 4.690e-003 
5.107e-003 6.005e+007 8.287e+012 1.000e+004 5.772e-003 4.692e-003 
5.108e-003 6.005e+007 8.291e+012 1.000e+004 3.751e-003 4.693e-003 
5.110e-003 6.005e+007 8.294e+012 1.000e+004 5.293e-003 4.695e-003 
5.111e-003 6.005e+007 8.279e+012 1.000e+004 5.290e-003 4.696e-003 
5.113e-003 6.006e+007 8.278e+012 1.000e+004 5.000e-003 4.698e-003 
5.114e-003 6.007e+007 8.285e+012 1.000e+004 5.704e-003 4.699e-003 
5.116e-003 6.008e+007 8.291e+012 1.000e+004 5.847e-003 4.700e-003 
5.117e-003 6.010e+007 8.298e+012 1.000e+004 4.568e-003 4.702e-003 
5.119e-003 6.012e+007 8.307e+012 1.000e+004 4.469e-003 4.703e-003 
5.120e-003 6.013e+007 8.313e+012 1.000e+004 5.295e-003 4.704e-003 
5.122e-003 6.015e+007 8.321e+012 1.000e+004 6.451e-003 4.706e-003 
5.123e-003 6.016e+007 8.326e+012 1.000e+004 5.035e-003 4.707e-003 
5.125e-003 6.016e+007 8.325e+012 1.000e+004 5.477e-003 4.709e-003 
5.126e-003 6.016e+007 8.322e+012 1.000e+004 5.319e-003 4.710e-003 
5.128e-003 6.016e+007 8.314e+012 1.000e+004 6.820e-003 4.712e-003 
5.129e-003 6.016e+007 8.310e+012 1.000e+004 5.192e-003 4.713e-003 
5.131e-003 6.015e+007 8.315e+012 1.000e+004 5.659e-003 4.715e-003 
5.132e-003 6.014e+007 8.306e+012 1.000e+004 6.197e-003 4.716e-003 
5.134e-003 6.013e+007 8.301e+012 1.000e+004 7.389e-003 4.718e-003 
5.135e-003 6.012e+007 8.304e+012 1.000e+004 6.689e-003 4.719e-003 
5.137e-003 6.010e+007 8.302e+012 1.000e+004 6.134e-003 4.721e-003 
5.138e-003 6.008e+007 8.293e+012 1.000e+004 6.226e-003 4.723e-003 
5.140e-003 6.006e+007 8.294e+012 1.000e+004 7.351e-003 4.724e-003 
5.141e-003 6.006e+007 8.229e+012 1.000e+004 5.712e-003 4.726e-003 
5.143e-003 6.007e+007 8.235e+012 1.000e+004 3.745e-003 4.727e-003 
5.144e-003 6.009e+007 8.232e+012 1.000e+004 4.106e-003 4.728e-003 
5.146e-003 6.011e+007 8.217e+012 1.000e+004 6.363e-003 4.730e-003 
5.147e-003 6.012e+007 8.211e+012 1.000e+004 4.796e-003 4.731e-003 
5.148e-003 6.014e+007 8.212e+012 1.000e+004 3.715e-003 4.733e-003 
5.150e-003 6.016e+007 8.216e+012 1.000e+004 4.563e-003 4.734e-003 
5.151e-003 6.017e+007 8.217e+012 1.000e+004 6.764e-003 4.735e-003 
5.153e-003 6.019e+007 8.221e+012 1.000e+004 5.319e-003 4.737e-003 
5.154e-003 6.020e+007 8.226e+012 1.000e+004 4.036e-003 4.738e-003 
5.156e-003 6.021e+007 8.234e+012 1.000e+004 6.975e-003 4.739e-003 
5.157e-003 6.022e+007 8.244e+012 1.000e+004 5.939e-003 4.741e-003 
5.159e-003 6.022e+007 8.232e+012 1.000e+004 3.604e-003 4.742e-003 
5.160e-003 6.022e+007 8.237e+012 1.000e+004 5.068e-003 4.744e-003 
5.162e-003 6.023e+007 8.242e+012 1.000e+004 2.325e-002 4.745e-003 
5.163e-003 6.023e+007 8.236e+012 1.000e+004 1.934e-002 4.747e-003 
