# Supplementary material for: Strain rate dependency of dislocation plasticity
Source: Nat Commun. 2021 Mar 23;12:1845. doi: 10.1038/s41467-021-21939-1 (PMC7988163; doi:10.1038/s41467-021-21939-1)
Supplement: Supplementary file 3 — Supplementary Data 1 [file 41467_2021_21939_MOESM3_ESM.zip › Supplementary Data 1/DDDSimulationSet4/StrainRate=1e4s-1/InitialDislocationDensity=6.8e11m-2.dat]

#strain(1), stress(Pa), dislocation density(m-2), strain rate(s-1), mean dislocation velocity(km/s), plastic strain(1)
5.020e-006 7.214e+005 6.448e+011 1.000e+004 3.028e-003 2.275e-008 
1.005e-005 1.438e+006 6.447e+011 1.000e+004 4.197e-003 9.485e-008 
1.509e-005 2.151e+006 6.446e+011 1.000e+004 5.630e-003 2.117e-007 
2.012e-005 2.855e+006 6.446e+011 1.000e+004 6.705e-003 3.698e-007 
2.517e-005 3.556e+006 6.445e+011 1.000e+004 7.980e-003 5.683e-007 
3.021e-005 4.251e+006 6.444e+011 1.000e+004 9.095e-003 8.043e-007 
3.522e-005 4.936e+006 6.443e+011 1.000e+004 1.017e-002 1.075e-006 
4.026e-005 5.620e+006 6.443e+011 1.000e+004 1.121e-002 1.383e-006 
4.528e-005 6.297e+006 6.442e+011 1.000e+004 1.232e-002 1.723e-006 
5.030e-005 6.967e+006 6.441e+011 1.000e+004 1.341e-002 2.101e-006 
5.532e-005 7.634e+006 6.440e+011 1.000e+004 1.431e-002 2.513e-006 
6.033e-005 8.295e+006 6.440e+011 1.000e+004 1.525e-002 2.954e-006 
6.535e-005 8.953e+006 6.440e+011 1.000e+004 1.615e-002 3.424e-006 
7.036e-005 9.605e+006 6.440e+011 1.000e+004 1.690e-002 3.921e-006 
7.538e-005 1.026e+007 6.440e+011 1.000e+004 1.768e-002 4.445e-006 
8.039e-005 1.090e+007 6.441e+011 1.000e+004 1.863e-002 4.993e-006 
8.542e-005 1.154e+007 6.442e+011 1.000e+004 1.947e-002 5.574e-006 
9.043e-005 1.218e+007 6.443e+011 1.000e+004 2.028e-002 6.183e-006 
9.545e-005 1.281e+007 6.443e+011 1.000e+004 2.170e-002 6.829e-006 
1.005e-004 1.344e+007 6.444e+011 1.000e+004 2.261e-002 7.513e-006 
1.055e-004 1.406e+007 6.446e+011 1.000e+004 2.344e-002 8.223e-006 
1.105e-004 1.468e+007 6.447e+011 1.000e+004 2.441e-002 8.966e-006 
1.155e-004 1.529e+007 6.449e+011 1.000e+004 2.516e-002 9.739e-006 
1.205e-004 1.590e+007 6.452e+011 1.000e+004 2.605e-002 1.053e-005 
1.256e-004 1.651e+007 6.455e+011 1.000e+004 2.665e-002 1.136e-005 
1.305e-004 1.711e+007 6.458e+011 1.000e+004 2.725e-002 1.220e-005 
1.355e-004 1.771e+007 6.462e+011 1.000e+004 2.756e-002 1.306e-005 
1.405e-004 1.830e+007 6.467e+011 1.000e+004 2.842e-002 1.393e-005 
1.456e-004 1.890e+007 6.468e+011 1.000e+004 2.959e-002 1.484e-005 
1.506e-004 1.948e+007 6.468e+011 1.000e+004 3.087e-002 1.580e-005 
1.556e-004 2.007e+007 6.471e+011 1.000e+004 3.128e-002 1.678e-005 
1.606e-004 2.064e+007 6.476e+011 1.000e+004 3.230e-002 1.778e-005 
1.656e-004 2.122e+007 6.481e+011 1.000e+004 3.308e-002 1.881e-005 
1.697e-004 2.169e+007 6.486e+011 1.000e+004 3.355e-002 1.968e-005 
1.723e-004 2.199e+007 6.490e+011 1.000e+004 3.368e-002 2.024e-005 
1.745e-004 2.223e+007 6.487e+011 1.000e+004 3.418e-002 2.070e-005 
1.768e-004 2.249e+007 6.486e+011 1.000e+004 3.426e-002 2.120e-005 
1.817e-004 2.305e+007 6.487e+011 1.000e+004 3.491e-002 2.228e-005 
1.867e-004 2.361e+007 6.492e+011 1.000e+004 3.503e-002 2.338e-005 
1.917e-004 2.417e+007 6.499e+011 1.000e+004 3.570e-002 2.450e-005 
1.968e-004 2.474e+007 6.508e+011 1.000e+004 3.629e-002 2.567e-005 
2.019e-004 2.530e+007 6.512e+011 1.000e+004 3.744e-002 2.686e-005 
2.069e-004 2.585e+007 6.518e+011 1.000e+004 3.867e-002 2.810e-005 
2.120e-004 2.641e+007 6.526e+011 1.000e+004 3.929e-002 2.937e-005 
2.171e-004 2.695e+007 6.536e+011 1.000e+004 4.033e-002 3.066e-005 
2.199e-004 2.726e+007 6.543e+011 1.000e+004 3.965e-002 3.140e-005 
2.226e-004 2.754e+007 6.549e+011 1.000e+004 4.035e-002 3.210e-005 
2.247e-004 2.777e+007 6.553e+011 1.000e+004 4.012e-002 3.263e-005 
2.265e-004 2.796e+007 6.554e+011 1.000e+004 4.002e-002 3.310e-005 
2.305e-004 2.839e+007 6.558e+011 1.000e+004 4.014e-002 3.412e-005 
2.355e-004 2.892e+007 6.561e+011 1.000e+004 4.128e-002 3.545e-005 
2.406e-004 2.946e+007 6.573e+011 1.000e+004 4.153e-002 3.681e-005 
2.456e-004 2.999e+007 6.582e+011 1.000e+004 4.147e-002 3.816e-005 
2.504e-004 3.049e+007 6.594e+011 1.000e+004 4.182e-002 3.945e-005 
2.554e-004 3.102e+007 6.611e+011 1.000e+004 4.213e-002 4.082e-005 
2.604e-004 3.155e+007 6.627e+011 1.000e+004 4.288e-002 4.222e-005 
2.654e-004 3.207e+007 6.633e+011 1.000e+004 4.377e-002 4.364e-005 
2.702e-004 3.256e+007 6.648e+011 1.000e+004 4.448e-002 4.501e-005 
2.738e-004 3.293e+007 6.663e+011 1.000e+004 4.426e-002 4.608e-005 
2.766e-004 3.320e+007 6.670e+011 1.000e+004 4.707e-002 4.689e-005 
2.786e-004 3.341e+007 6.676e+011 1.000e+004 4.616e-002 4.753e-005 
2.805e-004 3.360e+007 6.683e+011 1.000e+004 4.641e-002 4.812e-005 
2.823e-004 3.377e+007 6.690e+011 1.000e+004 4.609e-002 4.868e-005 
2.839e-004 3.394e+007 6.697e+011 1.000e+004 4.645e-002 4.920e-005 
2.857e-004 3.411e+007 6.705e+011 1.000e+004 4.663e-002 4.975e-005 
2.875e-004 3.429e+007 6.712e+011 1.000e+004 4.781e-002 5.035e-005 
2.913e-004 3.466e+007 6.728e+011 1.000e+004 4.932e-002 5.157e-005 
2.964e-004 3.515e+007 6.756e+011 1.000e+004 5.084e-002 5.328e-005 
3.015e-004 3.563e+007 6.786e+011 1.000e+004 5.220e-002 5.504e-005 
3.066e-004 3.610e+007 6.819e+011 1.000e+004 5.320e-002 5.687e-005 
3.117e-004 3.657e+007 6.853e+011 1.000e+004 5.410e-002 5.874e-005 
3.168e-004 3.703e+007 6.886e+011 1.000e+004 5.544e-002 6.065e-005 
3.220e-004 3.750e+007 6.922e+011 1.000e+004 5.542e-002 6.262e-005 
3.271e-004 3.795e+007 6.962e+011 1.000e+004 5.673e-002 6.461e-005 
3.322e-004 3.839e+007 7.003e+011 1.000e+004 5.805e-002 6.665e-005 
3.373e-004 3.882e+007 7.045e+011 1.000e+004 5.997e-002 6.877e-005 
3.424e-004 3.924e+007 7.081e+011 1.000e+004 6.284e-002 7.097e-005 
3.474e-004 3.963e+007 7.125e+011 1.000e+004 6.481e-002 7.326e-005 
3.524e-004 4.001e+007 7.161e+011 1.000e+004 6.692e-002 7.562e-005 
3.574e-004 4.038e+007 7.203e+011 1.000e+004 6.888e-002 7.808e-005 
3.624e-004 4.074e+007 7.241e+011 1.000e+004 7.023e-002 8.060e-005 
3.672e-004 4.108e+007 7.272e+011 1.000e+004 7.109e-002 8.307e-005 
3.712e-004 4.135e+007 7.291e+011 1.000e+004 7.340e-002 8.514e-005 
3.745e-004 4.157e+007 7.305e+011 1.000e+004 7.486e-002 8.695e-005 
3.772e-004 4.175e+007 7.319e+011 1.000e+004 7.598e-002 8.845e-005 
3.796e-004 4.190e+007 7.336e+011 1.000e+004 7.685e-002 8.980e-005 
3.819e-004 4.204e+007 7.353e+011 1.000e+004 7.786e-002 9.110e-005 
3.838e-004 4.216e+007 7.366e+011 1.000e+004 7.909e-002 9.225e-005 
3.858e-004 4.227e+007 7.382e+011 1.000e+004 7.976e-002 9.339e-005 
3.877e-004 4.238e+007 7.400e+011 1.000e+004 8.007e-002 9.452e-005 
3.895e-004 4.249e+007 7.419e+011 1.000e+004 8.146e-002 9.566e-005 
3.916e-004 4.260e+007 7.441e+011 1.000e+004 8.188e-002 9.690e-005 
3.935e-004 4.271e+007 7.463e+011 1.000e+004 8.213e-002 9.809e-005 
3.954e-004 4.282e+007 7.486e+011 1.000e+004 8.253e-002 9.924e-005 
3.972e-004 4.292e+007 7.509e+011 1.000e+004 8.283e-002 1.004e-004 
3.990e-004 4.302e+007 7.517e+011 1.000e+004 8.393e-002 1.015e-004 
4.008e-004 4.311e+007 7.512e+011 1.000e+004 8.560e-002 1.026e-004 
4.026e-004 4.320e+007 7.507e+011 1.000e+004 8.594e-002 1.038e-004 
4.045e-004 4.330e+007 7.502e+011 1.000e+004 8.576e-002 1.050e-004 
4.063e-004 4.339e+007 7.500e+011 1.000e+004 8.729e-002 1.062e-004 
4.081e-004 4.348e+007 7.505e+011 1.000e+004 8.781e-002 1.074e-004 
4.098e-004 4.356e+007 7.512e+011 1.000e+004 8.843e-002 1.085e-004 
4.115e-004 4.365e+007 7.521e+011 1.000e+004 8.820e-002 1.096e-004 
4.132e-004 4.373e+007 7.530e+011 1.000e+004 8.740e-002 1.107e-004 
4.149e-004 4.381e+007 7.540e+011 1.000e+004 8.790e-002 1.118e-004 
4.166e-004 4.390e+007 7.551e+011 1.000e+004 8.832e-002 1.130e-004 
4.183e-004 4.398e+007 7.561e+011 1.000e+004 8.786e-002 1.141e-004 
4.199e-004 4.406e+007 7.571e+011 1.000e+004 8.777e-002 1.152e-004 
4.216e-004 4.414e+007 7.585e+011 1.000e+004 8.927e-002 1.163e-004 
4.233e-004 4.422e+007 7.565e+011 1.000e+004 8.901e-002 1.174e-004 
4.249e-004 4.430e+007 7.559e+011 1.000e+004 9.037e-002 1.185e-004 
4.266e-004 4.438e+007 7.552e+011 1.000e+004 8.986e-002 1.197e-004 
4.283e-004 4.446e+007 7.557e+011 1.000e+004 9.075e-002 1.208e-004 
4.300e-004 4.453e+007 7.567e+011 1.000e+004 9.106e-002 1.219e-004 
4.316e-004 4.461e+007 7.579e+011 1.000e+004 9.035e-002 1.231e-004 
4.332e-004 4.469e+007 7.593e+011 1.000e+004 9.036e-002 1.242e-004 
4.349e-004 4.476e+007 7.608e+011 1.000e+004 9.108e-002 1.253e-004 
4.365e-004 4.484e+007 7.624e+011 1.000e+004 9.182e-002 1.264e-004 
4.382e-004 4.491e+007 7.639e+011 1.000e+004 9.207e-002 1.276e-004 
4.398e-004 4.498e+007 7.655e+011 1.000e+004 9.193e-002 1.287e-004 
4.415e-004 4.505e+007 7.672e+011 1.000e+004 9.251e-002 1.298e-004 
4.431e-004 4.512e+007 7.681e+011 1.000e+004 9.270e-002 1.310e-004 
4.447e-004 4.519e+007 7.695e+011 1.000e+004 9.393e-002 1.321e-004 
4.463e-004 4.526e+007 7.708e+011 1.000e+004 9.394e-002 1.333e-004 
4.479e-004 4.532e+007 7.726e+011 1.000e+004 9.466e-002 1.344e-004 
4.495e-004 4.538e+007 7.743e+011 1.000e+004 9.510e-002 1.356e-004 
4.511e-004 4.545e+007 7.760e+011 1.000e+004 9.563e-002 1.367e-004 
4.527e-004 4.551e+007 7.778e+011 1.000e+004 9.683e-002 1.379e-004 
4.543e-004 4.557e+007 7.798e+011 1.000e+004 9.668e-002 1.391e-004 
4.560e-004 4.563e+007 7.819e+011 1.000e+004 9.657e-002 1.404e-004 
4.576e-004 4.569e+007 7.841e+011 1.000e+004 9.741e-002 1.416e-004 
4.592e-004 4.575e+007 7.864e+011 1.000e+004 9.693e-002 1.428e-004 
4.609e-004 4.581e+007 7.886e+011 1.000e+004 9.772e-002 1.441e-004 
4.625e-004 4.586e+007 7.906e+011 1.000e+004 9.816e-002 1.453e-004 
4.641e-004 4.591e+007 7.929e+011 1.000e+004 9.817e-002 1.465e-004 
4.657e-004 4.597e+007 7.945e+011 1.000e+004 9.983e-002 1.478e-004 
4.673e-004 4.602e+007 7.956e+011 1.000e+004 1.010e-001 1.490e-004 
4.689e-004 4.607e+007 7.974e+011 1.000e+004 1.008e-001 1.503e-004 
4.705e-004 4.611e+007 7.994e+011 1.000e+004 1.003e-001 1.516e-004 
4.721e-004 4.616e+007 8.015e+011 1.000e+004 1.007e-001 1.528e-004 
4.737e-004 4.621e+007 7.996e+011 1.000e+004 1.028e-001 1.541e-004 
4.753e-004 4.625e+007 8.003e+011 1.000e+004 1.023e-001 1.554e-004 
4.769e-004 4.630e+007 8.007e+011 1.000e+004 1.006e-001 1.566e-004 
4.784e-004 4.634e+007 8.013e+011 1.000e+004 1.013e-001 1.579e-004 
4.800e-004 4.638e+007 8.026e+011 1.000e+004 1.012e-001 1.592e-004 
4.816e-004 4.642e+007 8.042e+011 1.000e+004 1.003e-001 1.605e-004 
4.831e-004 4.647e+007 8.059e+011 1.000e+004 1.001e-001 1.618e-004 
4.847e-004 4.651e+007 8.078e+011 1.000e+004 1.003e-001 1.630e-004 
4.863e-004 4.655e+007 8.097e+011 1.000e+004 1.009e-001 1.643e-004 
4.879e-004 4.659e+007 8.082e+011 1.000e+004 1.001e-001 1.656e-004 
4.894e-004 4.663e+007 8.096e+011 1.000e+004 1.004e-001 1.669e-004 
4.910e-004 4.667e+007 8.112e+011 1.000e+004 1.010e-001 1.682e-004 
4.926e-004 4.671e+007 8.106e+011 1.000e+004 1.017e-001 1.695e-004 
4.941e-004 4.675e+007 8.114e+011 1.000e+004 1.006e-001 1.708e-004 
4.957e-004 4.679e+007 8.122e+011 1.000e+004 1.009e-001 1.721e-004 
4.973e-004 4.683e+007 8.129e+011 1.000e+004 1.023e-001 1.734e-004 
4.989e-004 4.687e+007 8.143e+011 1.000e+004 1.017e-001 1.747e-004 
5.004e-004 4.690e+007 8.148e+011 1.000e+004 1.023e-001 1.760e-004 
5.020e-004 4.694e+007 8.153e+011 1.000e+004 1.023e-001 1.774e-004 
5.036e-004 4.697e+007 8.161e+011 1.000e+004 1.029e-001 1.787e-004 
5.052e-004 4.701e+007 8.169e+011 1.000e+004 1.030e-001 1.801e-004 
5.068e-004 4.704e+007 8.178e+011 1.000e+004 1.027e-001 1.815e-004 
5.085e-004 4.707e+007 8.182e+011 1.000e+004 1.035e-001 1.829e-004 
5.102e-004 4.711e+007 8.187e+011 1.000e+004 1.035e-001 1.843e-004 
5.118e-004 4.714e+007 8.188e+011 1.000e+004 1.028e-001 1.858e-004 
5.135e-004 4.717e+007 8.189e+011 1.000e+004 1.038e-001 1.872e-004 
5.152e-004 4.720e+007 8.192e+011 1.000e+004 1.049e-001 1.887e-004 
5.168e-004 4.723e+007 8.199e+011 1.000e+004 1.040e-001 1.902e-004 
5.185e-004 4.726e+007 8.200e+011 1.000e+004 1.041e-001 1.917e-004 
5.202e-004 4.729e+007 8.204e+011 1.000e+004 1.048e-001 1.931e-004 
5.218e-004 4.732e+007 8.216e+011 1.000e+004 1.048e-001 1.945e-004 
5.233e-004 4.734e+007 8.231e+011 1.000e+004 1.051e-001 1.959e-004 
5.248e-004 4.737e+007 8.248e+011 1.000e+004 1.054e-001 1.972e-004 
5.263e-004 4.739e+007 8.264e+011 1.000e+004 1.066e-001 1.986e-004 
5.281e-004 4.742e+007 8.280e+011 1.000e+004 1.078e-001 2.002e-004 
5.300e-004 4.744e+007 8.302e+011 1.000e+004 1.082e-001 2.019e-004 
5.320e-004 4.747e+007 8.327e+011 1.000e+004 1.091e-001 2.037e-004 
5.342e-004 4.749e+007 8.312e+011 1.000e+004 1.099e-001 2.057e-004 
5.368e-004 4.752e+007 8.304e+011 1.000e+004 1.108e-001 2.082e-004 
5.397e-004 4.755e+007 8.290e+011 1.000e+004 1.096e-001 2.108e-004 
5.431e-004 4.759e+007 8.257e+011 1.000e+004 1.109e-001 2.140e-004 
5.451e-004 4.761e+007 8.246e+011 1.000e+004 1.111e-001 2.158e-004 
5.469e-004 4.763e+007 8.241e+011 1.000e+004 1.121e-001 2.175e-004 
5.486e-004 4.765e+007 8.204e+011 1.000e+004 1.114e-001 2.191e-004 
5.504e-004 4.767e+007 8.188e+011 1.000e+004 1.101e-001 2.206e-004 
5.521e-004 4.769e+007 8.188e+011 1.000e+004 1.093e-001 2.222e-004 
5.539e-004 4.772e+007 8.187e+011 1.000e+004 1.079e-001 2.238e-004 
5.559e-004 4.775e+007 8.174e+011 1.000e+004 1.070e-001 2.256e-004 
5.581e-004 4.779e+007 8.160e+011 1.000e+004 1.071e-001 2.276e-004 
5.619e-004 4.785e+007 8.152e+011 1.000e+004 1.082e-001 2.309e-004 
5.651e-004 4.790e+007 8.130e+011 1.000e+004 1.086e-001 2.338e-004 
5.674e-004 4.794e+007 8.127e+011 1.000e+004 1.072e-001 2.358e-004 
5.697e-004 4.798e+007 8.121e+011 1.000e+004 1.060e-001 2.378e-004 
5.724e-004 4.803e+007 8.118e+011 1.000e+004 1.058e-001 2.401e-004 
5.753e-004 4.809e+007 8.117e+011 1.000e+004 1.047e-001 2.427e-004 
5.782e-004 4.815e+007 8.105e+011 1.000e+004 1.051e-001 2.452e-004 
5.814e-004 4.821e+007 8.103e+011 1.000e+004 1.037e-001 2.479e-004 
5.842e-004 4.827e+007 8.107e+011 1.000e+004 1.059e-001 2.503e-004 
5.867e-004 4.832e+007 8.101e+011 1.000e+004 1.065e-001 2.525e-004 
5.890e-004 4.836e+007 8.087e+011 1.000e+004 1.045e-001 2.545e-004 
5.914e-004 4.841e+007 8.093e+011 1.000e+004 1.036e-001 2.566e-004 
5.956e-004 4.850e+007 8.106e+011 1.000e+004 1.042e-001 2.601e-004 
6.000e-004 4.860e+007 8.117e+011 1.000e+004 1.036e-001 2.639e-004 
6.042e-004 4.868e+007 8.137e+011 1.000e+004 1.048e-001 2.675e-004 
6.064e-004 4.873e+007 8.122e+011 1.000e+004 1.049e-001 2.694e-004 
6.112e-004 4.882e+007 8.137e+011 1.000e+004 1.063e-001 2.735e-004 
6.162e-004 4.891e+007 8.145e+011 1.000e+004 1.075e-001 2.779e-004 
6.201e-004 4.897e+007 8.145e+011 1.000e+004 1.076e-001 2.814e-004 
6.224e-004 4.901e+007 8.151e+011 1.000e+004 1.076e-001 2.834e-004 
6.245e-004 4.905e+007 8.163e+011 1.000e+004 1.071e-001 2.853e-004 
6.264e-004 4.908e+007 8.171e+011 1.000e+004 1.064e-001 2.870e-004 
6.284e-004 4.912e+007 8.181e+011 1.000e+004 1.063e-001 2.887e-004 
6.304e-004 4.916e+007 8.188e+011 1.000e+004 1.053e-001 2.904e-004 
6.325e-004 4.920e+007 8.205e+011 1.000e+004 1.031e-001 2.922e-004 
6.348e-004 4.924e+007 8.226e+011 1.000e+004 1.029e-001 2.942e-004 
6.371e-004 4.929e+007 8.241e+011 1.000e+004 1.036e-001 2.962e-004 
6.396e-004 4.934e+007 8.266e+011 1.000e+004 1.038e-001 2.983e-004 
6.421e-004 4.938e+007 8.282e+011 1.000e+004 1.056e-001 3.006e-004 
6.447e-004 4.942e+007 8.311e+011 1.000e+004 1.056e-001 3.028e-004 
6.471e-004 4.946e+007 8.322e+011 1.000e+004 1.063e-001 3.050e-004 
6.495e-004 4.949e+007 8.337e+011 1.000e+004 1.067e-001 3.072e-004 
6.519e-004 4.952e+007 8.363e+011 1.000e+004 1.070e-001 3.094e-004 
6.543e-004 4.955e+007 8.387e+011 1.000e+004 1.079e-001 3.115e-004 
6.567e-004 4.958e+007 8.417e+011 1.000e+004 1.082e-001 3.137e-004 
6.590e-004 4.961e+007 8.446e+011 1.000e+004 1.073e-001 3.159e-004 
6.611e-004 4.963e+007 8.453e+011 1.000e+004 1.072e-001 3.178e-004 
6.632e-004 4.965e+007 8.469e+011 1.000e+004 1.071e-001 3.198e-004 
6.653e-004 4.967e+007 8.490e+011 1.000e+004 1.077e-001 3.217e-004 
6.673e-004 4.969e+007 8.489e+011 1.000e+004 1.089e-001 3.236e-004 
6.694e-004 4.971e+007 8.461e+011 1.000e+004 1.105e-001 3.256e-004 
6.714e-004 4.972e+007 8.439e+011 1.000e+004 1.097e-001 3.275e-004 
6.733e-004 4.973e+007 8.429e+011 1.000e+004 1.096e-001 3.293e-004 
6.753e-004 4.975e+007 8.415e+011 1.000e+004 1.099e-001 3.312e-004 
6.772e-004 4.976e+007 8.380e+011 1.000e+004 1.106e-001 3.330e-004 
6.791e-004 4.977e+007 8.363e+011 1.000e+004 1.107e-001 3.348e-004 
6.811e-004 4.979e+007 8.359e+011 1.000e+004 1.098e-001 3.367e-004 
6.831e-004 4.981e+007 8.350e+011 1.000e+004 1.091e-001 3.386e-004 
6.852e-004 4.983e+007 8.346e+011 1.000e+004 1.092e-001 3.405e-004 
6.872e-004 4.985e+007 8.342e+011 1.000e+004 1.096e-001 3.424e-004 
6.893e-004 4.988e+007 8.340e+011 1.000e+004 1.093e-001 3.443e-004 
6.913e-004 4.990e+007 8.349e+011 1.000e+004 1.075e-001 3.462e-004 
6.934e-004 4.992e+007 8.362e+011 1.000e+004 1.073e-001 3.481e-004 
6.954e-004 4.995e+007 8.366e+011 1.000e+004 1.078e-001 3.499e-004 
6.974e-004 4.997e+007 8.363e+011 1.000e+004 1.075e-001 3.517e-004 
6.994e-004 5.000e+007 8.376e+011 1.000e+004 1.080e-001 3.535e-004 
7.014e-004 5.002e+007 8.391e+011 1.000e+004 1.086e-001 3.554e-004 
7.034e-004 5.004e+007 8.368e+011 1.000e+004 1.079e-001 3.573e-004 
7.054e-004 5.006e+007 8.366e+011 1.000e+004 1.094e-001 3.592e-004 
7.074e-004 5.008e+007 8.367e+011 1.000e+004 1.109e-001 3.610e-004 
7.094e-004 5.009e+007 8.363e+011 1.000e+004 1.111e-001 3.629e-004 
7.111e-004 5.011e+007 8.373e+011 1.000e+004 1.105e-001 3.645e-004 
7.125e-004 5.012e+007 8.376e+011 1.000e+004 1.130e-001 3.659e-004 
7.140e-004 5.013e+007 8.387e+011 1.000e+004 1.103e-001 3.672e-004 
7.154e-004 5.014e+007 8.399e+011 1.000e+004 1.108e-001 3.686e-004 
7.168e-004 5.016e+007 8.388e+011 1.000e+004 1.077e-001 3.699e-004 
7.182e-004 5.017e+007 8.389e+011 1.000e+004 1.104e-001 3.712e-004 
7.196e-004 5.018e+007 8.396e+011 1.000e+004 1.071e-001 3.726e-004 
7.211e-004 5.019e+007 8.404e+011 1.000e+004 1.113e-001 3.739e-004 
7.225e-004 5.020e+007 8.406e+011 1.000e+004 1.127e-001 3.753e-004 
7.239e-004 5.021e+007 8.400e+011 1.000e+004 1.151e-001 3.766e-004 
7.253e-004 5.022e+007 8.401e+011 1.000e+004 1.105e-001 3.780e-004 
7.267e-004 5.023e+007 8.393e+011 1.000e+004 1.089e-001 3.793e-004 
7.281e-004 5.024e+007 8.390e+011 1.000e+004 1.121e-001 3.806e-004 
7.295e-004 5.025e+007 8.394e+011 1.000e+004 1.089e-001 3.819e-004 
7.310e-004 5.026e+007 8.310e+011 1.000e+004 1.102e-001 3.834e-004 
7.328e-004 5.028e+007 8.316e+011 1.000e+004 1.098e-001 3.850e-004 
7.346e-004 5.030e+007 8.323e+011 1.000e+004 1.104e-001 3.867e-004 
7.364e-004 5.031e+007 8.331e+011 1.000e+004 1.102e-001 3.884e-004 
7.381e-004 5.032e+007 8.340e+011 1.000e+004 1.107e-001 3.900e-004 
7.399e-004 5.034e+007 8.348e+011 1.000e+004 1.107e-001 3.917e-004 
7.416e-004 5.035e+007 8.365e+011 1.000e+004 1.128e-001 3.934e-004 
7.433e-004 5.037e+007 8.331e+011 1.000e+004 1.096e-001 3.949e-004 
7.450e-004 5.038e+007 8.338e+011 1.000e+004 1.084e-001 3.966e-004 
7.468e-004 5.040e+007 8.345e+011 1.000e+004 1.083e-001 3.982e-004 
7.486e-004 5.042e+007 8.359e+011 1.000e+004 1.083e-001 3.998e-004 
7.503e-004 5.044e+007 8.374e+011 1.000e+004 1.078e-001 4.015e-004 
7.520e-004 5.045e+007 8.386e+011 1.000e+004 1.075e-001 4.031e-004 
7.538e-004 5.047e+007 8.400e+011 1.000e+004 1.074e-001 4.047e-004 
7.555e-004 5.049e+007 8.413e+011 1.000e+004 1.076e-001 4.063e-004 
7.573e-004 5.051e+007 8.408e+011 1.000e+004 1.079e-001 4.079e-004 
7.591e-004 5.053e+007 8.407e+011 1.000e+004 1.083e-001 4.096e-004 
7.608e-004 5.054e+007 8.390e+011 1.000e+004 1.089e-001 4.113e-004 
7.626e-004 5.056e+007 8.378e+011 1.000e+004 1.074e-001 4.129e-004 
7.644e-004 5.058e+007 8.377e+011 1.000e+004 1.073e-001 4.145e-004 
7.661e-004 5.060e+007 8.375e+011 1.000e+004 1.066e-001 4.161e-004 
7.679e-004 5.062e+007 8.383e+011 1.000e+004 1.064e-001 4.177e-004 
7.696e-004 5.064e+007 8.205e+011 1.000e+004 1.094e-001 4.194e-004 
7.713e-004 5.066e+007 8.209e+011 1.000e+004 1.091e-001 4.210e-004 
7.731e-004 5.068e+007 8.222e+011 1.000e+004 1.085e-001 4.226e-004 
7.748e-004 5.070e+007 8.236e+011 1.000e+004 1.089e-001 4.242e-004 
7.766e-004 5.072e+007 8.252e+011 1.000e+004 1.084e-001 4.258e-004 
7.783e-004 5.074e+007 8.261e+011 1.000e+004 1.088e-001 4.274e-004 
7.800e-004 5.076e+007 8.269e+011 1.000e+004 1.091e-001 4.290e-004 
7.818e-004 5.077e+007 8.280e+011 1.000e+004 1.090e-001 4.306e-004 
7.835e-004 5.079e+007 8.291e+011 1.000e+004 1.081e-001 4.322e-004 
7.852e-004 5.081e+007 8.293e+011 1.000e+004 1.084e-001 4.338e-004 
7.869e-004 5.083e+007 8.307e+011 1.000e+004 1.067e-001 4.354e-004 
7.887e-004 5.085e+007 8.315e+011 1.000e+004 1.058e-001 4.369e-004 
7.904e-004 5.087e+007 8.332e+011 1.000e+004 1.055e-001 4.385e-004 
7.921e-004 5.089e+007 8.301e+011 1.000e+004 1.072e-001 4.401e-004 
7.938e-004 5.091e+007 8.310e+011 1.000e+004 1.069e-001 4.416e-004 
7.955e-004 5.094e+007 8.324e+011 1.000e+004 1.070e-001 4.432e-004 
7.972e-004 5.096e+007 8.342e+011 1.000e+004 1.070e-001 4.448e-004 
7.989e-004 5.098e+007 8.358e+011 1.000e+004 1.075e-001 4.464e-004 
8.006e-004 5.099e+007 8.369e+011 1.000e+004 1.080e-001 4.479e-004 
8.023e-004 5.101e+007 8.380e+011 1.000e+004 1.079e-001 4.495e-004 
8.040e-004 5.103e+007 8.395e+011 1.000e+004 1.080e-001 4.511e-004 
8.057e-004 5.104e+007 8.415e+011 1.000e+004 1.080e-001 4.527e-004 
8.075e-004 5.106e+007 8.433e+011 1.000e+004 1.085e-001 4.543e-004 
8.092e-004 5.107e+007 8.446e+011 1.000e+004 1.089e-001 4.559e-004 
8.108e-004 5.109e+007 8.464e+011 1.000e+004 1.091e-001 4.575e-004 
8.125e-004 5.110e+007 8.486e+011 1.000e+004 1.094e-001 4.591e-004 
8.141e-004 5.112e+007 8.499e+011 1.000e+004 1.087e-001 4.606e-004 
8.159e-004 5.113e+007 8.519e+011 1.000e+004 1.094e-001 4.623e-004 
8.177e-004 5.114e+007 8.538e+011 1.000e+004 1.097e-001 4.639e-004 
8.194e-004 5.116e+007 8.562e+011 1.000e+004 1.096e-001 4.656e-004 
8.211e-004 5.117e+007 8.587e+011 1.000e+004 1.097e-001 4.672e-004 
8.228e-004 5.118e+007 8.613e+011 1.000e+004 1.104e-001 4.688e-004 
8.244e-004 5.118e+007 8.638e+011 1.000e+004 1.110e-001 4.704e-004 
8.261e-004 5.119e+007 8.662e+011 1.000e+004 1.104e-001 4.720e-004 
8.279e-004 5.120e+007 8.689e+011 1.000e+004 1.107e-001 4.737e-004 
8.296e-004 5.120e+007 8.688e+011 1.000e+004 1.115e-001 4.755e-004 
8.314e-004 5.121e+007 8.698e+011 1.000e+004 1.109e-001 4.772e-004 
8.331e-004 5.121e+007 8.709e+011 1.000e+004 1.106e-001 4.789e-004 
8.349e-004 5.121e+007 8.726e+011 1.000e+004 1.102e-001 4.807e-004 
8.366e-004 5.122e+007 8.735e+011 1.000e+004 1.103e-001 4.823e-004 
8.383e-004 5.122e+007 8.728e+011 1.000e+004 1.109e-001 4.840e-004 
8.401e-004 5.122e+007 8.745e+011 1.000e+004 1.114e-001 4.858e-004 
8.417e-004 5.122e+007 8.766e+011 1.000e+004 1.116e-001 4.874e-004 
8.432e-004 5.122e+007 8.787e+011 1.000e+004 1.097e-001 4.889e-004 
8.446e-004 5.122e+007 8.808e+011 1.000e+004 1.125e-001 4.903e-004 
8.460e-004 5.122e+007 8.834e+011 1.000e+004 1.130e-001 4.917e-004 
8.474e-004 5.122e+007 8.862e+011 1.000e+004 1.119e-001 4.931e-004 
8.489e-004 5.122e+007 8.864e+011 1.000e+004 1.099e-001 4.946e-004 
8.503e-004 5.122e+007 8.863e+011 1.000e+004 1.135e-001 4.960e-004 
8.517e-004 5.121e+007 8.854e+011 1.000e+004 1.135e-001 4.975e-004 
8.531e-004 5.121e+007 8.840e+011 1.000e+004 1.137e-001 4.989e-004 
8.544e-004 5.120e+007 8.802e+011 1.000e+004 1.150e-001 5.003e-004 
8.559e-004 5.119e+007 8.788e+011 1.000e+004 1.171e-001 5.018e-004 
8.573e-004 5.118e+007 8.795e+011 1.000e+004 1.131e-001 5.033e-004 
8.588e-004 5.118e+007 8.791e+011 1.000e+004 1.147e-001 5.048e-004 
8.602e-004 5.117e+007 8.789e+011 1.000e+004 1.186e-001 5.063e-004 
8.617e-004 5.116e+007 8.791e+011 1.000e+004 1.167e-001 5.079e-004 
8.634e-004 5.115e+007 8.764e+011 1.000e+004 1.171e-001 5.096e-004 
8.651e-004 5.114e+007 8.760e+011 1.000e+004 1.158e-001 5.114e-004 
8.669e-004 5.113e+007 8.765e+011 1.000e+004 1.160e-001 5.132e-004 
8.686e-004 5.113e+007 8.768e+011 1.000e+004 1.149e-001 5.150e-004 
8.704e-004 5.112e+007 8.777e+011 1.000e+004 1.141e-001 5.168e-004 
8.721e-004 5.112e+007 8.788e+011 1.000e+004 1.123e-001 5.186e-004 
8.737e-004 5.112e+007 8.795e+011 1.000e+004 1.099e-001 5.202e-004 
8.753e-004 5.112e+007 8.806e+011 1.000e+004 1.083e-001 5.217e-004 
8.768e-004 5.113e+007 8.820e+011 1.000e+004 1.076e-001 5.231e-004 
8.782e-004 5.114e+007 8.833e+011 1.000e+004 1.064e-001 5.245e-004 
8.796e-004 5.114e+007 8.849e+011 1.000e+004 1.087e-001 5.259e-004 
8.810e-004 5.115e+007 8.854e+011 1.000e+004 1.065e-001 5.272e-004 
8.824e-004 5.116e+007 8.859e+011 1.000e+004 1.070e-001 5.286e-004 
8.838e-004 5.116e+007 8.872e+011 1.000e+004 1.061e-001 5.300e-004 
8.852e-004 5.117e+007 8.885e+011 1.000e+004 1.061e-001 5.313e-004 
8.866e-004 5.118e+007 8.899e+011 1.000e+004 1.058e-001 5.327e-004 
8.880e-004 5.118e+007 8.919e+011 1.000e+004 1.073e-001 5.340e-004 
8.894e-004 5.119e+007 8.922e+011 1.000e+004 1.084e-001 5.354e-004 
8.908e-004 5.119e+007 8.937e+011 1.000e+004 1.081e-001 5.368e-004 
8.922e-004 5.119e+007 8.956e+011 1.000e+004 1.091e-001 5.382e-004 
8.936e-004 5.119e+007 8.970e+011 1.000e+004 1.095e-001 5.395e-004 
8.950e-004 5.119e+007 8.974e+011 1.000e+004 1.105e-001 5.409e-004 
8.964e-004 5.120e+007 8.977e+011 1.000e+004 1.065e-001 5.423e-004 
8.978e-004 5.120e+007 8.982e+011 1.000e+004 1.125e-001 5.437e-004 
8.992e-004 5.120e+007 8.977e+011 1.000e+004 1.128e-001 5.450e-004 
9.006e-004 5.120e+007 8.983e+011 1.000e+004 1.095e-001 5.464e-004 
9.020e-004 5.121e+007 8.987e+011 1.000e+004 1.088e-001 5.478e-004 
9.034e-004 5.121e+007 8.990e+011 1.000e+004 1.101e-001 5.492e-004 
9.047e-004 5.121e+007 9.001e+011 1.000e+004 1.129e-001 5.505e-004 
9.061e-004 5.122e+007 9.015e+011 1.000e+004 1.127e-001 5.519e-004 
9.075e-004 5.122e+007 9.031e+011 1.000e+004 1.133e-001 5.532e-004 
9.089e-004 5.123e+007 9.048e+011 1.000e+004 1.097e-001 5.546e-004 
9.103e-004 5.123e+007 9.061e+011 1.000e+004 1.029e-001 5.559e-004 
9.117e-004 5.124e+007 9.077e+011 1.000e+004 1.071e-001 5.573e-004 
9.131e-004 5.124e+007 9.084e+011 1.000e+004 1.032e-001 5.587e-004 
9.145e-004 5.124e+007 9.099e+011 1.000e+004 1.085e-001 5.600e-004 
9.158e-004 5.124e+007 9.104e+011 1.000e+004 1.001e-001 5.614e-004 
9.172e-004 5.125e+007 9.102e+011 1.000e+004 9.949e-002 5.628e-004 
9.186e-004 5.125e+007 9.110e+011 1.000e+004 1.116e-001 5.641e-004 
9.200e-004 5.125e+007 9.114e+011 1.000e+004 1.108e-001 5.655e-004 
9.214e-004 5.126e+007 9.119e+011 1.000e+004 1.082e-001 5.668e-004 
9.228e-004 5.126e+007 9.122e+011 1.000e+004 1.073e-001 5.682e-004 
9.242e-004 5.127e+007 9.137e+011 1.000e+004 9.960e-002 5.696e-004 
9.255e-004 5.127e+007 9.154e+011 1.000e+004 1.008e-001 5.709e-004 
9.269e-004 5.128e+007 9.161e+011 1.000e+004 1.067e-001 5.723e-004 
9.283e-004 5.129e+007 9.172e+011 1.000e+004 9.583e-002 5.736e-004 
9.297e-004 5.129e+007 9.183e+011 1.000e+004 1.017e-001 5.750e-004 
9.311e-004 5.130e+007 9.197e+011 1.000e+004 9.015e-002 5.763e-004 
9.325e-004 5.131e+007 9.188e+011 1.000e+004 1.037e-001 5.776e-004 
9.339e-004 5.132e+007 9.209e+011 1.000e+004 9.495e-002 5.789e-004 
9.353e-004 5.133e+007 9.233e+011 1.000e+004 9.297e-002 5.803e-004 
9.367e-004 5.133e+007 9.257e+011 1.000e+004 9.361e-002 5.816e-004 
9.380e-004 5.134e+007 9.279e+011 1.000e+004 1.040e-001 5.829e-004 
9.394e-004 5.135e+007 9.234e+011 1.000e+004 1.075e-001 5.843e-004 
9.409e-004 5.135e+007 9.243e+011 1.000e+004 1.071e-001 5.857e-004 
9.424e-004 5.136e+007 9.261e+011 1.000e+004 1.075e-001 5.872e-004 
9.439e-004 5.136e+007 9.281e+011 1.000e+004 1.076e-001 5.887e-004 
9.454e-004 5.136e+007 9.307e+011 1.000e+004 1.084e-001 5.902e-004 
9.470e-004 5.136e+007 9.327e+011 1.000e+004 1.083e-001 5.917e-004 
9.485e-004 5.136e+007 9.347e+011 1.000e+004 1.090e-001 5.933e-004 
9.500e-004 5.136e+007 9.364e+011 1.000e+004 1.110e-001 5.948e-004 
9.515e-004 5.135e+007 9.350e+011 1.000e+004 1.111e-001 5.964e-004 
9.531e-004 5.135e+007 9.370e+011 1.000e+004 1.099e-001 5.979e-004 
9.546e-004 5.135e+007 9.396e+011 1.000e+004 1.086e-001 5.995e-004 
9.561e-004 5.134e+007 9.417e+011 1.000e+004 1.110e-001 6.010e-004 
9.577e-004 5.134e+007 9.432e+011 1.000e+004 1.124e-001 6.026e-004 
9.592e-004 5.133e+007 9.444e+011 1.000e+004 1.117e-001 6.042e-004 
9.608e-004 5.132e+007 9.462e+011 1.000e+004 1.107e-001 6.058e-004 
9.623e-004 5.131e+007 9.472e+011 1.000e+004 1.121e-001 6.074e-004 
9.639e-004 5.130e+007 9.481e+011 1.000e+004 1.119e-001 6.091e-004 
9.655e-004 5.130e+007 9.498e+011 1.000e+004 1.107e-001 6.107e-004 
9.670e-004 5.129e+007 9.519e+011 1.000e+004 1.101e-001 6.123e-004 
9.686e-004 5.128e+007 9.508e+011 1.000e+004 1.117e-001 6.139e-004 
9.702e-004 5.127e+007 9.521e+011 1.000e+004 1.122e-001 6.156e-004 
9.718e-004 5.126e+007 9.522e+011 1.000e+004 1.116e-001 6.172e-004 
9.733e-004 5.125e+007 9.529e+011 1.000e+004 1.118e-001 6.188e-004 
9.749e-004 5.124e+007 9.534e+011 1.000e+004 1.129e-001 6.205e-004 
9.765e-004 5.123e+007 9.546e+011 1.000e+004 1.147e-001 6.222e-004 
9.780e-004 5.121e+007 9.554e+011 1.000e+004 1.148e-001 6.238e-004 
9.796e-004 5.119e+007 9.521e+011 1.000e+004 1.147e-001 6.255e-004 
9.812e-004 5.118e+007 9.518e+011 1.000e+004 1.142e-001 6.272e-004 
9.827e-004 5.116e+007 9.527e+011 1.000e+004 1.145e-001 6.289e-004 
9.843e-004 5.114e+007 9.541e+011 1.000e+004 1.141e-001 6.306e-004 
9.859e-004 5.113e+007 9.544e+011 1.000e+004 1.135e-001 6.323e-004 
9.875e-004 5.111e+007 9.548e+011 1.000e+004 1.131e-001 6.340e-004 
9.891e-004 5.109e+007 9.555e+011 1.000e+004 1.127e-001 6.357e-004 
9.906e-004 5.108e+007 9.538e+011 1.000e+004 1.105e-001 6.373e-004 
9.922e-004 5.106e+007 9.533e+011 1.000e+004 1.115e-001 6.390e-004 
9.938e-004 5.105e+007 9.532e+011 1.000e+004 1.097e-001 6.407e-004 
9.954e-004 5.103e+007 9.531e+011 1.000e+004 1.103e-001 6.424e-004 
9.969e-004 5.102e+007 9.542e+011 1.000e+004 1.101e-001 6.441e-004 
9.985e-004 5.100e+007 9.514e+011 1.000e+004 1.098e-001 6.458e-004 
1.000e-003 5.099e+007 9.498e+011 1.000e+004 1.086e-001 6.474e-004 
1.002e-003 5.098e+007 9.502e+011 1.000e+004 1.089e-001 6.490e-004 
1.003e-003 5.097e+007 9.486e+011 1.000e+004 1.066e-001 6.506e-004 
1.005e-003 5.097e+007 9.479e+011 1.000e+004 1.052e-001 6.521e-004 
1.006e-003 5.096e+007 9.481e+011 1.000e+004 1.061e-001 6.536e-004 
1.008e-003 5.096e+007 9.478e+011 1.000e+004 1.065e-001 6.551e-004 
1.009e-003 5.095e+007 9.467e+011 1.000e+004 1.043e-001 6.566e-004 
1.010e-003 5.095e+007 9.468e+011 1.000e+004 1.045e-001 6.581e-004 
1.012e-003 5.095e+007 9.468e+011 1.000e+004 1.049e-001 6.596e-004 
1.013e-003 5.094e+007 9.459e+011 1.000e+004 1.042e-001 6.610e-004 
1.015e-003 5.094e+007 9.465e+011 1.000e+004 1.045e-001 6.625e-004 
1.016e-003 5.094e+007 9.444e+011 1.000e+004 1.040e-001 6.640e-004 
1.018e-003 5.094e+007 9.441e+011 1.000e+004 1.039e-001 6.655e-004 
1.019e-003 5.093e+007 9.438e+011 1.000e+004 1.056e-001 6.672e-004 
1.021e-003 5.093e+007 9.443e+011 1.000e+004 1.060e-001 6.689e-004 
1.023e-003 5.092e+007 9.440e+011 1.000e+004 1.062e-001 6.707e-004 
1.025e-003 5.092e+007 9.432e+011 1.000e+004 1.066e-001 6.724e-004 
1.026e-003 5.091e+007 9.438e+011 1.000e+004 1.064e-001 6.742e-004 
1.028e-003 5.091e+007 9.453e+011 1.000e+004 1.063e-001 6.760e-004 
1.030e-003 5.090e+007 9.464e+011 1.000e+004 1.066e-001 6.777e-004 
1.031e-003 5.089e+007 9.474e+011 1.000e+004 1.079e-001 6.795e-004 
1.033e-003 5.088e+007 9.486e+011 1.000e+004 1.072e-001 6.812e-004 
1.035e-003 5.087e+007 9.499e+011 1.000e+004 1.069e-001 6.830e-004 
1.037e-003 5.086e+007 9.508e+011 1.000e+004 1.074e-001 6.848e-004 
1.038e-003 5.085e+007 9.526e+011 1.000e+004 1.086e-001 6.866e-004 
1.040e-003 5.084e+007 9.535e+011 1.000e+004 1.091e-001 6.884e-004 
1.042e-003 5.082e+007 9.553e+011 1.000e+004 1.097e-001 6.903e-004 
1.044e-003 5.080e+007 9.564e+011 1.000e+004 1.101e-001 6.921e-004 
1.045e-003 5.078e+007 9.566e+011 1.000e+004 1.102e-001 6.940e-004 
1.047e-003 5.077e+007 9.565e+011 1.000e+004 1.085e-001 6.958e-004 
1.049e-003 5.075e+007 9.571e+011 1.000e+004 1.074e-001 6.977e-004 
1.050e-003 5.074e+007 9.581e+011 1.000e+004 1.074e-001 6.995e-004 
1.052e-003 5.073e+007 9.568e+011 1.000e+004 1.071e-001 7.013e-004 
1.054e-003 5.072e+007 9.560e+011 1.000e+004 1.050e-001 7.031e-004 
1.055e-003 5.071e+007 9.538e+011 1.000e+004 1.064e-001 7.047e-004 
1.057e-003 5.070e+007 9.491e+011 1.000e+004 1.048e-001 7.065e-004 
1.059e-003 5.070e+007 9.473e+011 1.000e+004 1.055e-001 7.083e-004 
1.061e-003 5.070e+007 9.473e+011 1.000e+004 1.041e-001 7.101e-004 
1.062e-003 5.069e+007 9.483e+011 1.000e+004 1.046e-001 7.119e-004 
1.064e-003 5.069e+007 9.474e+011 1.000e+004 1.055e-001 7.137e-004 
1.066e-003 5.068e+007 9.478e+011 1.000e+004 1.058e-001 7.155e-004 
1.068e-003 5.068e+007 9.480e+011 1.000e+004 1.060e-001 7.173e-004 
1.070e-003 5.067e+007 9.488e+011 1.000e+004 1.052e-001 7.192e-004 
1.071e-003 5.066e+007 9.500e+011 1.000e+004 1.065e-001 7.210e-004 
1.073e-003 5.066e+007 9.497e+011 1.000e+004 1.062e-001 7.226e-004 
1.074e-003 5.065e+007 9.504e+011 1.000e+004 1.069e-001 7.241e-004 
1.076e-003 5.064e+007 9.513e+011 1.000e+004 1.079e-001 7.257e-004 
1.077e-003 5.063e+007 9.526e+011 1.000e+004 1.081e-001 7.273e-004 
1.079e-003 5.062e+007 9.536e+011 1.000e+004 1.071e-001 7.288e-004 
1.080e-003 5.062e+007 9.545e+011 1.000e+004 1.075e-001 7.303e-004 
1.082e-003 5.061e+007 9.560e+011 1.000e+004 1.066e-001 7.319e-004 
1.083e-003 5.060e+007 9.579e+011 1.000e+004 1.061e-001 7.334e-004 
1.085e-003 5.059e+007 9.601e+011 1.000e+004 1.056e-001 7.349e-004 
1.086e-003 5.058e+007 9.618e+011 1.000e+004 1.056e-001 7.364e-004 
1.088e-003 5.057e+007 9.640e+011 1.000e+004 1.069e-001 7.380e-004 
1.089e-003 5.055e+007 9.657e+011 1.000e+004 1.068e-001 7.395e-004 
1.091e-003 5.054e+007 9.677e+011 1.000e+004 1.065e-001 7.410e-004 
1.092e-003 5.053e+007 9.692e+011 1.000e+004 1.075e-001 7.425e-004 
1.093e-003 5.052e+007 9.673e+011 1.000e+004 1.101e-001 7.441e-004 
1.095e-003 5.050e+007 9.670e+011 1.000e+004 1.112e-001 7.456e-004 
1.096e-003 5.048e+007 9.644e+011 1.000e+004 1.102e-001 7.472e-004 
1.098e-003 5.046e+007 9.635e+011 1.000e+004 1.098e-001 7.487e-004 
1.099e-003 5.045e+007 9.634e+011 1.000e+004 1.094e-001 7.503e-004 
1.101e-003 5.044e+007 9.632e+011 1.000e+004 1.100e-001 7.518e-004 
1.102e-003 5.042e+007 9.576e+011 1.000e+004 1.083e-001 7.533e-004 
1.103e-003 5.041e+007 9.547e+011 1.000e+004 1.079e-001 7.548e-004 
1.105e-003 5.041e+007 9.526e+011 1.000e+004 1.069e-001 7.562e-004 
1.106e-003 5.040e+007 9.521e+011 1.000e+004 1.074e-001 7.577e-004 
1.108e-003 5.039e+007 9.511e+011 1.000e+004 1.080e-001 7.592e-004 
1.109e-003 5.038e+007 9.509e+011 1.000e+004 1.075e-001 7.607e-004 
1.111e-003 5.038e+007 9.507e+011 1.000e+004 1.070e-001 7.621e-004 
1.112e-003 5.037e+007 9.492e+011 1.000e+004 1.066e-001 7.636e-004 
1.113e-003 5.037e+007 9.487e+011 1.000e+004 1.069e-001 7.651e-004 
1.115e-003 5.036e+007 9.480e+011 1.000e+004 1.082e-001 7.665e-004 
1.116e-003 5.035e+007 9.489e+011 1.000e+004 1.066e-001 7.680e-004 
1.118e-003 5.034e+007 9.499e+011 1.000e+004 1.075e-001 7.695e-004 
1.119e-003 5.034e+007 9.513e+011 1.000e+004 1.063e-001 7.710e-004 
1.121e-003 5.033e+007 9.532e+011 1.000e+004 1.087e-001 7.725e-004 
1.122e-003 5.032e+007 9.520e+011 1.000e+004 1.094e-001 7.740e-004 
1.123e-003 5.031e+007 9.517e+011 1.000e+004 1.105e-001 7.755e-004 
1.125e-003 5.030e+007 9.517e+011 1.000e+004 1.112e-001 7.770e-004 
1.126e-003 5.028e+007 9.498e+011 1.000e+004 1.113e-001 7.786e-004 
1.128e-003 5.027e+007 9.497e+011 1.000e+004 1.096e-001 7.801e-004 
1.129e-003 5.026e+007 9.498e+011 1.000e+004 1.116e-001 7.816e-004 
1.131e-003 5.025e+007 9.490e+011 1.000e+004 1.071e-001 7.831e-004 
1.132e-003 5.024e+007 9.453e+011 1.000e+004 1.098e-001 7.846e-004 
1.134e-003 5.023e+007 9.439e+011 1.000e+004 1.068e-001 7.861e-004 
1.135e-003 5.023e+007 9.425e+011 1.000e+004 1.073e-001 7.875e-004 
1.136e-003 5.023e+007 9.422e+011 1.000e+004 1.078e-001 7.889e-004 
1.138e-003 5.023e+007 9.414e+011 1.000e+004 1.052e-001 7.903e-004 
1.139e-003 5.023e+007 9.410e+011 1.000e+004 1.045e-001 7.917e-004 
1.141e-003 5.023e+007 9.386e+011 1.000e+004 1.031e-001 7.932e-004 
1.142e-003 5.023e+007 9.379e+011 1.000e+004 1.074e-001 7.946e-004 
1.143e-003 5.023e+007 9.377e+011 1.000e+004 1.054e-001 7.960e-004 
1.145e-003 5.023e+007 9.385e+011 1.000e+004 1.030e-001 7.974e-004 
1.146e-003 5.023e+007 9.394e+011 1.000e+004 1.055e-001 7.988e-004 
1.148e-003 5.023e+007 9.404e+011 1.000e+004 1.069e-001 8.002e-004 
1.149e-003 5.023e+007 9.414e+011 1.000e+004 1.037e-001 8.016e-004 
1.150e-003 5.023e+007 9.424e+011 1.000e+004 1.047e-001 8.030e-004 
1.152e-003 5.023e+007 9.437e+011 1.000e+004 1.063e-001 8.044e-004 
1.153e-003 5.023e+007 9.454e+011 1.000e+004 1.018e-001 8.058e-004 
1.155e-003 5.023e+007 9.466e+011 1.000e+004 1.037e-001 8.072e-004 
1.156e-003 5.023e+007 9.484e+011 1.000e+004 1.037e-001 8.086e-004 
1.157e-003 5.024e+007 9.505e+011 1.000e+004 1.003e-001 8.099e-004 
1.159e-003 5.024e+007 9.521e+011 1.000e+004 1.010e-001 8.113e-004 
1.160e-003 5.024e+007 9.528e+011 1.000e+004 1.022e-001 8.127e-004 
1.162e-003 5.025e+007 9.533e+011 1.000e+004 9.918e-002 8.141e-004 
1.163e-003 5.025e+007 9.528e+011 1.000e+004 1.023e-001 8.155e-004 
1.164e-003 5.025e+007 9.514e+011 1.000e+004 9.987e-002 8.169e-004 
1.166e-003 5.025e+007 9.508e+011 1.000e+004 9.963e-002 8.183e-004 
1.167e-003 5.025e+007 9.515e+011 1.000e+004 1.019e-001 8.197e-004 
1.169e-003 5.025e+007 9.528e+011 1.000e+004 1.009e-001 8.210e-004 
1.170e-003 5.026e+007 9.544e+011 1.000e+004 9.788e-002 8.224e-004 
1.171e-003 5.026e+007 9.536e+011 1.000e+004 9.982e-002 8.238e-004 
1.173e-003 5.027e+007 9.553e+011 1.000e+004 9.922e-002 8.252e-004 
1.174e-003 5.027e+007 9.567e+011 1.000e+004 1.010e-001 8.266e-004 
1.176e-003 5.027e+007 9.588e+011 1.000e+004 1.010e-001 8.280e-004 
1.177e-003 5.028e+007 9.608e+011 1.000e+004 1.030e-001 8.295e-004 
1.179e-003 5.028e+007 9.619e+011 1.000e+004 1.031e-001 8.309e-004 
1.180e-003 5.028e+007 9.618e+011 1.000e+004 1.026e-001 8.324e-004 
1.182e-003 5.028e+007 9.630e+011 1.000e+004 1.027e-001 8.339e-004 
1.183e-003 5.028e+007 9.644e+011 1.000e+004 1.013e-001 8.354e-004 
1.185e-003 5.028e+007 9.664e+011 1.000e+004 1.011e-001 8.369e-004 
1.186e-003 5.028e+007 9.683e+011 1.000e+004 1.016e-001 8.384e-004 
1.188e-003 5.029e+007 9.705e+011 1.000e+004 1.011e-001 8.399e-004 
1.189e-003 5.029e+007 9.709e+011 1.000e+004 1.013e-001 8.413e-004 
1.191e-003 5.029e+007 9.709e+011 1.000e+004 1.031e-001 8.428e-004 
1.192e-003 5.029e+007 9.686e+011 1.000e+004 1.032e-001 8.443e-004 
1.194e-003 5.029e+007 9.692e+011 1.000e+004 1.034e-001 8.459e-004 
1.195e-003 5.028e+007 9.703e+011 1.000e+004 1.038e-001 8.473e-004 
1.197e-003 5.028e+007 9.708e+011 1.000e+004 1.027e-001 8.488e-004 
1.198e-003 5.028e+007 9.720e+011 1.000e+004 1.030e-001 8.503e-004 
1.200e-003 5.028e+007 9.734e+011 1.000e+004 1.026e-001 8.518e-004 
1.201e-003 5.028e+007 9.749e+011 1.000e+004 1.014e-001 8.533e-004 
1.202e-003 5.027e+007 9.767e+011 1.000e+004 1.013e-001 8.548e-004 
1.204e-003 5.027e+007 9.770e+011 1.000e+004 1.014e-001 8.562e-004 
1.205e-003 5.027e+007 9.789e+011 1.000e+004 1.011e-001 8.577e-004 
1.207e-003 5.027e+007 9.799e+011 1.000e+004 1.022e-001 8.592e-004 
1.208e-003 5.027e+007 9.814e+011 1.000e+004 1.023e-001 8.607e-004 
1.210e-003 5.026e+007 9.825e+011 1.000e+004 1.023e-001 8.622e-004 
1.211e-003 5.026e+007 9.846e+011 1.000e+004 1.022e-001 8.637e-004 
1.213e-003 5.025e+007 9.853e+011 1.000e+004 1.038e-001 8.652e-004 
1.214e-003 5.024e+007 9.866e+011 1.000e+004 1.030e-001 8.667e-004 
1.216e-003 5.024e+007 9.886e+011 1.000e+004 1.012e-001 8.682e-004 
1.217e-003 5.023e+007 9.904e+011 1.000e+004 9.736e-002 8.697e-004 
1.219e-003 5.023e+007 9.919e+011 1.000e+004 9.998e-002 8.712e-004 
1.220e-003 5.022e+007 9.938e+011 1.000e+004 9.899e-002 8.727e-004 
1.221e-003 5.022e+007 9.958e+011 1.000e+004 9.564e-002 8.741e-004 
1.223e-003 5.022e+007 9.983e+011 1.000e+004 9.628e-002 8.756e-004 
1.224e-003 5.021e+007 1.001e+012 1.000e+004 9.308e-002 8.770e-004 
1.226e-003 5.021e+007 1.004e+012 1.000e+004 1.065e-001 8.785e-004 
1.227e-003 5.020e+007 1.007e+012 1.000e+004 1.028e-001 8.799e-004 
1.229e-003 5.020e+007 1.009e+012 1.000e+004 9.895e-002 8.814e-004 
1.230e-003 5.020e+007 1.012e+012 1.000e+004 1.017e-001 8.828e-004 
1.231e-003 5.020e+007 1.014e+012 1.000e+004 9.471e-002 8.842e-004 
1.233e-003 5.020e+007 1.017e+012 1.000e+004 9.712e-002 8.856e-004 
1.234e-003 5.020e+007 1.020e+012 1.000e+004 1.017e-001 8.871e-004 
1.236e-003 5.020e+007 1.021e+012 1.000e+004 1.026e-001 8.885e-004 
1.237e-003 5.020e+007 1.023e+012 1.000e+004 9.678e-002 8.898e-004 
1.238e-003 5.020e+007 1.024e+012 1.000e+004 9.723e-002 8.912e-004 
1.240e-003 5.021e+007 1.026e+012 1.000e+004 9.477e-002 8.926e-004 
1.241e-003 5.021e+007 1.028e+012 1.000e+004 9.438e-002 8.940e-004 
1.243e-003 5.021e+007 1.030e+012 1.000e+004 9.118e-002 8.954e-004 
1.244e-003 5.021e+007 1.033e+012 1.000e+004 9.056e-002 8.967e-004 
1.245e-003 5.021e+007 1.035e+012 1.000e+004 9.278e-002 8.981e-004 
1.247e-003 5.021e+007 1.036e+012 1.000e+004 9.145e-002 8.995e-004 
1.248e-003 5.021e+007 1.038e+012 1.000e+004 9.480e-002 9.009e-004 
1.250e-003 5.021e+007 1.040e+012 1.000e+004 9.536e-002 9.022e-004 
1.251e-003 5.021e+007 1.042e+012 1.000e+004 9.054e-002 9.036e-004 
1.252e-003 5.021e+007 1.044e+012 1.000e+004 9.793e-002 9.050e-004 
1.254e-003 5.021e+007 1.046e+012 1.000e+004 9.352e-002 9.063e-004 
1.255e-003 5.021e+007 1.049e+012 1.000e+004 8.785e-002 9.077e-004 
1.256e-003 5.022e+007 1.051e+012 1.000e+004 9.127e-002 9.091e-004 
1.258e-003 5.022e+007 1.054e+012 1.000e+004 9.407e-002 9.104e-004 
1.259e-003 5.023e+007 1.057e+012 1.000e+004 9.294e-002 9.118e-004 
1.261e-003 5.023e+007 1.060e+012 1.000e+004 9.680e-002 9.131e-004 
1.262e-003 5.023e+007 1.063e+012 1.000e+004 9.775e-002 9.145e-004 
1.263e-003 5.024e+007 1.065e+012 1.000e+004 9.212e-002 9.158e-004 
1.265e-003 5.024e+007 1.067e+012 1.000e+004 9.606e-002 9.172e-004 
1.266e-003 5.024e+007 1.068e+012 1.000e+004 8.924e-002 9.185e-004 
1.267e-003 5.024e+007 1.071e+012 1.000e+004 8.992e-002 9.199e-004 
1.269e-003 5.024e+007 1.074e+012 1.000e+004 9.065e-002 9.213e-004 
1.270e-003 5.024e+007 1.077e+012 1.000e+004 9.209e-002 9.227e-004 
1.272e-003 5.024e+007 1.080e+012 1.000e+004 8.772e-002 9.240e-004 
1.273e-003 5.024e+007 1.083e+012 1.000e+004 8.874e-002 9.254e-004 
1.274e-003 5.023e+007 1.084e+012 1.000e+004 9.253e-002 9.268e-004 
1.276e-003 5.023e+007 1.086e+012 1.000e+004 8.858e-002 9.282e-004 
1.277e-003 5.023e+007 1.089e+012 1.000e+004 8.729e-002 9.296e-004 
1.278e-003 5.023e+007 1.092e+012 1.000e+004 8.669e-002 9.310e-004 
1.280e-003 5.023e+007 1.095e+012 1.000e+004 8.999e-002 9.323e-004 
1.281e-003 5.023e+007 1.097e+012 1.000e+004 8.493e-002 9.337e-004 
1.283e-003 5.023e+007 1.099e+012 1.000e+004 9.328e-002 9.351e-004 
1.284e-003 5.022e+007 1.101e+012 1.000e+004 8.157e-002 9.365e-004 
1.285e-003 5.022e+007 1.103e+012 1.000e+004 9.700e-002 9.379e-004 
1.287e-003 5.022e+007 1.104e+012 1.000e+004 9.014e-002 9.393e-004 
1.288e-003 5.021e+007 1.106e+012 1.000e+004 8.872e-002 9.407e-004 
1.289e-003 5.021e+007 1.108e+012 1.000e+004 9.808e-002 9.421e-004 
1.291e-003 5.020e+007 1.111e+012 1.000e+004 9.230e-002 9.435e-004 
1.292e-003 5.020e+007 1.113e+012 1.000e+004 8.663e-002 9.449e-004 
1.293e-003 5.018e+007 1.110e+012 1.000e+004 9.393e-002 9.464e-004 
1.295e-003 5.017e+007 1.110e+012 1.000e+004 9.068e-002 9.478e-004 
1.296e-003 5.016e+007 1.109e+012 1.000e+004 9.763e-002 9.493e-004 
1.298e-003 5.015e+007 1.108e+012 1.000e+004 1.022e-001 9.507e-004 
1.299e-003 5.014e+007 1.108e+012 1.000e+004 1.061e-001 9.522e-004 
1.300e-003 5.013e+007 1.109e+012 1.000e+004 9.068e-002 9.536e-004 
1.302e-003 5.011e+007 1.107e+012 1.000e+004 1.006e-001 9.551e-004 
1.303e-003 5.010e+007 1.107e+012 1.000e+004 1.009e-001 9.565e-004 
1.304e-003 5.008e+007 1.107e+012 1.000e+004 9.524e-002 9.580e-004 
1.306e-003 5.007e+007 1.106e+012 1.000e+004 1.017e-001 9.595e-004 
1.307e-003 5.005e+007 1.106e+012 1.000e+004 9.031e-002 9.610e-004 
1.309e-003 5.004e+007 1.107e+012 1.000e+004 8.767e-002 9.624e-004 
1.310e-003 5.003e+007 1.109e+012 1.000e+004 9.236e-002 9.639e-004 
1.311e-003 5.001e+007 1.110e+012 1.000e+004 9.802e-002 9.654e-004 
1.313e-003 5.000e+007 1.111e+012 1.000e+004 9.426e-002 9.668e-004 
1.314e-003 4.999e+007 1.112e+012 1.000e+004 9.673e-002 9.683e-004 
1.315e-003 4.997e+007 1.113e+012 1.000e+004 9.696e-002 9.698e-004 
1.317e-003 4.996e+007 1.114e+012 1.000e+004 9.916e-002 9.713e-004 
1.318e-003 4.994e+007 1.116e+012 1.000e+004 9.143e-002 9.728e-004 
1.320e-003 4.992e+007 1.117e+012 1.000e+004 1.031e-001 9.742e-004 
1.321e-003 4.991e+007 1.119e+012 1.000e+004 1.018e-001 9.757e-004 
1.322e-003 4.989e+007 1.121e+012 1.000e+004 9.046e-002 9.772e-004 
1.324e-003 4.988e+007 1.123e+012 1.000e+004 1.017e-001 9.787e-004 
1.325e-003 4.986e+007 1.125e+012 1.000e+004 9.339e-002 9.802e-004 
1.326e-003 4.985e+007 1.126e+012 1.000e+004 9.698e-002 9.817e-004 
1.328e-003 4.984e+007 1.127e+012 1.000e+004 9.212e-002 9.831e-004 
1.329e-003 4.982e+007 1.128e+012 1.000e+004 9.404e-002 9.846e-004 
1.331e-003 4.981e+007 1.129e+012 1.000e+004 9.716e-002 9.861e-004 
1.332e-003 4.980e+007 1.131e+012 1.000e+004 8.515e-002 9.875e-004 
1.333e-003 4.979e+007 1.132e+012 1.000e+004 9.664e-002 9.890e-004 
1.335e-003 4.977e+007 1.128e+012 1.000e+004 9.804e-002 9.905e-004 
1.336e-003 4.976e+007 1.129e+012 1.000e+004 9.700e-002 9.919e-004 
1.337e-003 4.975e+007 1.131e+012 1.000e+004 9.924e-002 9.934e-004 
1.339e-003 4.974e+007 1.133e+012 1.000e+004 9.244e-002 9.948e-004 
1.340e-003 4.973e+007 1.135e+012 1.000e+004 8.112e-002 9.963e-004 
1.342e-003 4.972e+007 1.138e+012 1.000e+004 9.687e-002 9.977e-004 
1.343e-003 4.971e+007 1.140e+012 1.000e+004 9.507e-002 9.992e-004 
1.344e-003 4.970e+007 1.143e+012 1.000e+004 9.408e-002 1.001e-003 
1.346e-003 4.969e+007 1.145e+012 1.000e+004 9.264e-002 1.002e-003 
1.347e-003 4.968e+007 1.148e+012 1.000e+004 9.586e-002 1.003e-003 
1.348e-003 4.967e+007 1.151e+012 1.000e+004 1.003e-001 1.005e-003 
1.350e-003 4.965e+007 1.153e+012 1.000e+004 9.885e-002 1.006e-003 
1.351e-003 4.963e+007 1.156e+012 1.000e+004 9.469e-002 1.008e-003 
1.353e-003 4.962e+007 1.159e+012 1.000e+004 8.898e-002 1.009e-003 
1.354e-003 4.960e+007 1.162e+012 1.000e+004 8.781e-002 1.011e-003 
1.355e-003 4.958e+007 1.165e+012 1.000e+004 9.469e-002 1.012e-003 
1.357e-003 4.956e+007 1.168e+012 1.000e+004 9.159e-002 1.014e-003 
1.358e-003 4.954e+007 1.170e+012 1.000e+004 8.664e-002 1.015e-003 
1.359e-003 4.952e+007 1.170e+012 1.000e+004 9.367e-002 1.017e-003 
1.361e-003 4.950e+007 1.172e+012 1.000e+004 9.163e-002 1.018e-003 
1.362e-003 4.948e+007 1.173e+012 1.000e+004 9.908e-002 1.020e-003 
1.364e-003 4.945e+007 1.174e+012 1.000e+004 9.915e-002 1.021e-003 
1.365e-003 4.943e+007 1.176e+012 1.000e+004 1.029e-001 1.023e-003 
1.366e-003 4.941e+007 1.178e+012 1.000e+004 8.640e-002 1.025e-003 
1.368e-003 4.938e+007 1.179e+012 1.000e+004 9.559e-002 1.026e-003 
1.369e-003 4.936e+007 1.180e+012 1.000e+004 9.330e-002 1.028e-003 
1.370e-003 4.933e+007 1.183e+012 1.000e+004 9.974e-002 1.029e-003 
1.372e-003 4.931e+007 1.185e+012 1.000e+004 9.147e-002 1.031e-003 
1.373e-003 4.928e+007 1.187e+012 1.000e+004 9.265e-002 1.032e-003 
1.375e-003 4.925e+007 1.190e+012 1.000e+004 8.199e-002 1.034e-003 
1.376e-003 4.922e+007 1.193e+012 1.000e+004 9.597e-002 1.035e-003 
1.377e-003 4.919e+007 1.197e+012 1.000e+004 8.635e-002 1.037e-003 
1.379e-003 4.916e+007 1.200e+012 1.000e+004 8.652e-002 1.039e-003 
1.380e-003 4.914e+007 1.202e+012 1.000e+004 8.573e-002 1.040e-003 
1.381e-003 4.911e+007 1.205e+012 1.000e+004 8.732e-002 1.042e-003 
1.383e-003 4.908e+007 1.208e+012 1.000e+004 8.830e-002 1.043e-003 
1.384e-003 4.905e+007 1.211e+012 1.000e+004 8.603e-002 1.045e-003 
1.385e-003 4.901e+007 1.213e+012 1.000e+004 1.033e-001 1.046e-003 
1.387e-003 4.898e+007 1.217e+012 1.000e+004 9.965e-002 1.048e-003 
1.388e-003 4.894e+007 1.220e+012 1.000e+004 9.478e-002 1.050e-003 
1.390e-003 4.891e+007 1.222e+012 1.000e+004 9.987e-002 1.051e-003 
1.391e-003 4.887e+007 1.224e+012 1.000e+004 9.624e-002 1.053e-003 
1.392e-003 4.883e+007 1.222e+012 1.000e+004 9.918e-002 1.055e-003 
1.394e-003 4.879e+007 1.223e+012 1.000e+004 1.025e-001 1.056e-003 
1.395e-003 4.875e+007 1.225e+012 1.000e+004 1.018e-001 1.058e-003 
1.396e-003 4.871e+007 1.228e+012 1.000e+004 1.087e-001 1.060e-003 
1.398e-003 4.866e+007 1.228e+012 1.000e+004 9.641e-002 1.061e-003 
1.399e-003 4.862e+007 1.228e+012 1.000e+004 9.194e-002 1.063e-003 
1.401e-003 4.858e+007 1.229e+012 1.000e+004 1.075e-001 1.065e-003 
1.402e-003 4.853e+007 1.230e+012 1.000e+004 9.953e-002 1.066e-003 
1.403e-003 4.848e+007 1.232e+012 1.000e+004 9.054e-002 1.068e-003 
1.405e-003 4.843e+007 1.234e+012 1.000e+004 1.016e-001 1.070e-003 
1.406e-003 4.838e+007 1.237e+012 1.000e+004 1.017e-001 1.071e-003 
1.407e-003 4.833e+007 1.237e+012 1.000e+004 1.046e-001 1.073e-003 
1.409e-003 4.828e+007 1.238e+012 1.000e+004 9.027e-002 1.075e-003 
1.410e-003 4.824e+007 1.240e+012 1.000e+004 1.027e-001 1.076e-003 
1.411e-003 4.819e+007 1.241e+012 1.000e+004 9.604e-002 1.078e-003 
1.413e-003 4.815e+007 1.244e+012 1.000e+004 9.799e-002 1.080e-003 
1.414e-003 4.810e+007 1.246e+012 1.000e+004 1.030e-001 1.082e-003 
1.416e-003 4.805e+007 1.248e+012 1.000e+004 9.565e-002 1.083e-003 
1.417e-003 4.800e+007 1.250e+012 1.000e+004 9.683e-002 1.085e-003 
1.418e-003 4.796e+007 1.251e+012 1.000e+004 9.426e-002 1.087e-003 
1.420e-003 4.791e+007 1.253e+012 1.000e+004 1.044e-001 1.088e-003 
1.421e-003 4.787e+007 1.255e+012 1.000e+004 9.301e-002 1.090e-003 
1.422e-003 4.782e+007 1.258e+012 1.000e+004 9.177e-002 1.092e-003 
1.424e-003 4.777e+007 1.260e+012 1.000e+004 1.027e-001 1.093e-003 
1.425e-003 4.773e+007 1.260e+012 1.000e+004 1.000e-001 1.095e-003 
1.427e-003 4.768e+007 1.262e+012 1.000e+004 1.050e-001 1.097e-003 
1.428e-003 4.763e+007 1.265e+012 1.000e+004 9.607e-002 1.098e-003 
1.429e-003 4.759e+007 1.267e+012 1.000e+004 9.971e-002 1.100e-003 
1.431e-003 4.755e+007 1.269e+012 1.000e+004 9.968e-002 1.102e-003 
1.432e-003 4.751e+007 1.271e+012 1.000e+004 1.067e-001 1.103e-003 
1.433e-003 4.746e+007 1.272e+012 1.000e+004 9.495e-002 1.105e-003 
1.435e-003 4.742e+007 1.274e+012 1.000e+004 9.423e-002 1.107e-003 
1.436e-003 4.737e+007 1.277e+012 1.000e+004 9.793e-002 1.108e-003 
1.438e-003 4.733e+007 1.278e+012 1.000e+004 9.175e-002 1.110e-003 
1.439e-003 4.729e+007 1.281e+012 1.000e+004 9.300e-002 1.112e-003 
1.440e-003 4.725e+007 1.284e+012 1.000e+004 7.254e-002 1.113e-003 
1.442e-003 4.720e+007 1.287e+012 1.000e+004 8.710e-002 1.115e-003 
1.443e-003 4.716e+007 1.290e+012 1.000e+004 8.884e-002 1.117e-003 
1.444e-003 4.712e+007 1.293e+012 1.000e+004 9.798e-002 1.118e-003 
1.446e-003 4.707e+007 1.296e+012 1.000e+004 8.625e-002 1.120e-003 
1.447e-003 4.703e+007 1.298e+012 1.000e+004 8.185e-002 1.122e-003 
1.448e-003 4.698e+007 1.294e+012 1.000e+004 8.916e-002 1.124e-003 
1.450e-003 4.693e+007 1.294e+012 1.000e+004 9.492e-002 1.125e-003 
1.451e-003 4.689e+007 1.294e+012 1.000e+004 9.140e-002 1.127e-003 
1.453e-003 4.684e+007 1.294e+012 1.000e+004 9.756e-002 1.129e-003 
1.454e-003 4.679e+007 1.293e+012 1.000e+004 9.233e-002 1.130e-003 
1.455e-003 4.674e+007 1.292e+012 1.000e+004 9.687e-002 1.132e-003 
1.457e-003 4.670e+007 1.292e+012 1.000e+004 8.058e-002 1.134e-003 
1.458e-003 4.665e+007 1.292e+012 1.000e+004 9.267e-002 1.135e-003 
1.459e-003 4.660e+007 1.288e+012 1.000e+004 9.047e-002 1.137e-003 
1.461e-003 4.656e+007 1.286e+012 1.000e+004 9.589e-002 1.139e-003 
1.462e-003 4.652e+007 1.286e+012 1.000e+004 9.036e-002 1.140e-003 
1.464e-003 4.647e+007 1.272e+012 1.000e+004 9.064e-002 1.142e-003 
1.465e-003 4.643e+007 1.270e+012 1.000e+004 8.809e-002 1.144e-003 
1.466e-003 4.639e+007 1.267e+012 1.000e+004 9.161e-002 1.145e-003 
1.468e-003 4.635e+007 1.257e+012 1.000e+004 8.985e-002 1.147e-003 
1.469e-003 4.632e+007 1.257e+012 1.000e+004 9.129e-002 1.149e-003 
1.470e-003 4.628e+007 1.257e+012 1.000e+004 8.639e-002 1.150e-003 
1.472e-003 4.625e+007 1.257e+012 1.000e+004 8.111e-002 1.152e-003 
1.473e-003 4.621e+007 1.258e+012 1.000e+004 9.144e-002 1.153e-003 
1.474e-003 4.618e+007 1.257e+012 1.000e+004 9.203e-002 1.155e-003 
1.476e-003 4.614e+007 1.258e+012 1.000e+004 8.978e-002 1.157e-003 
1.477e-003 4.610e+007 1.259e+012 1.000e+004 8.960e-002 1.158e-003 
1.479e-003 4.607e+007 1.262e+012 1.000e+004 8.549e-002 1.160e-003 
1.480e-003 4.603e+007 1.262e+012 1.000e+004 9.502e-002 1.162e-003 
1.481e-003 4.599e+007 1.263e+012 1.000e+004 9.205e-002 1.163e-003 
1.483e-003 4.595e+007 1.264e+012 1.000e+004 9.275e-002 1.165e-003 
1.484e-003 4.591e+007 1.265e+012 1.000e+004 9.275e-002 1.167e-003 
1.485e-003 4.588e+007 1.265e+012 1.000e+004 8.620e-002 1.168e-003 
1.487e-003 4.584e+007 1.266e+012 1.000e+004 7.662e-002 1.170e-003 
1.488e-003 4.581e+007 1.266e+012 1.000e+004 8.515e-002 1.171e-003 
1.490e-003 4.577e+007 1.266e+012 1.000e+004 8.179e-002 1.173e-003 
1.491e-003 4.573e+007 1.266e+012 1.000e+004 7.984e-002 1.175e-003 
1.492e-003 4.569e+007 1.264e+012 1.000e+004 7.946e-002 1.176e-003 
1.494e-003 4.566e+007 1.260e+012 1.000e+004 1.001e-001 1.178e-003 
1.495e-003 4.562e+007 1.259e+012 1.000e+004 9.991e-002 1.179e-003 
1.496e-003 4.559e+007 1.258e+012 1.000e+004 1.048e-001 1.181e-003 
1.498e-003 4.557e+007 1.253e+012 1.000e+004 8.285e-002 1.183e-003 
1.499e-003 4.554e+007 1.254e+012 1.000e+004 1.023e-001 1.184e-003 
1.500e-003 4.551e+007 1.256e+012 1.000e+004 1.054e-001 1.186e-003 
1.502e-003 4.548e+007 1.257e+012 1.000e+004 9.639e-002 1.187e-003 
1.503e-003 4.545e+007 1.259e+012 1.000e+004 7.062e-002 1.189e-003 
1.505e-003 4.543e+007 1.261e+012 1.000e+004 1.021e-001 1.190e-003 
1.506e-003 4.540e+007 1.264e+012 1.000e+004 9.676e-002 1.192e-003 
1.507e-003 4.537e+007 1.266e+012 1.000e+004 1.015e-001 1.194e-003 
1.509e-003 4.534e+007 1.268e+012 1.000e+004 9.934e-002 1.195e-003 
1.510e-003 4.531e+007 1.270e+012 1.000e+004 1.005e-001 1.197e-003 
1.511e-003 4.528e+007 1.269e+012 1.000e+004 9.842e-002 1.198e-003 
1.513e-003 4.525e+007 1.270e+012 1.000e+004 1.057e-001 1.200e-003 
1.514e-003 4.523e+007 1.271e+012 1.000e+004 8.941e-002 1.201e-003 
1.516e-003 4.520e+007 1.271e+012 1.000e+004 9.630e-002 1.203e-003 
1.517e-003 4.518e+007 1.263e+012 1.000e+004 1.010e-001 1.204e-003 
1.518e-003 4.516e+007 1.264e+012 1.000e+004 9.581e-002 1.206e-003 
1.520e-003 4.515e+007 1.265e+012 1.000e+004 9.106e-002 1.207e-003 
1.521e-003 4.513e+007 1.267e+012 1.000e+004 9.263e-002 1.209e-003 
1.522e-003 4.512e+007 1.269e+012 1.000e+004 9.698e-002 1.210e-003 
1.524e-003 4.510e+007 1.272e+012 1.000e+004 9.288e-002 1.212e-003 
1.525e-003 4.509e+007 1.273e+012 1.000e+004 7.321e-002 1.213e-003 
1.527e-003 4.507e+007 1.274e+012 1.000e+004 7.962e-002 1.215e-003 
1.528e-003 4.506e+007 1.274e+012 1.000e+004 8.420e-002 1.216e-003 
1.529e-003 4.505e+007 1.274e+012 1.000e+004 8.465e-002 1.218e-003 
1.531e-003 4.504e+007 1.275e+012 1.000e+004 9.595e-002 1.219e-003 
1.532e-003 4.503e+007 1.276e+012 1.000e+004 9.177e-002 1.221e-003 
1.533e-003 4.502e+007 1.277e+012 1.000e+004 8.044e-002 1.222e-003 
1.535e-003 4.501e+007 1.278e+012 1.000e+004 7.028e-002 1.223e-003 
1.536e-003 4.500e+007 1.278e+012 1.000e+004 6.668e-002 1.225e-003 
1.537e-003 4.499e+007 1.279e+012 1.000e+004 7.084e-002 1.226e-003 
1.539e-003 4.499e+007 1.280e+012 1.000e+004 6.785e-002 1.228e-003 
1.540e-003 4.498e+007 1.278e+012 1.000e+004 6.678e-002 1.229e-003 
1.541e-003 4.497e+007 1.278e+012 1.000e+004 7.259e-002 1.230e-003 
1.543e-003 4.496e+007 1.273e+012 1.000e+004 8.019e-002 1.232e-003 
1.544e-003 4.495e+007 1.273e+012 1.000e+004 7.590e-002 1.233e-003 
1.546e-003 4.494e+007 1.274e+012 1.000e+004 8.539e-002 1.235e-003 
1.547e-003 4.493e+007 1.275e+012 1.000e+004 9.134e-002 1.236e-003 
1.548e-003 4.492e+007 1.277e+012 1.000e+004 9.072e-002 1.238e-003 
1.550e-003 4.491e+007 1.278e+012 1.000e+004 8.891e-002 1.239e-003 
1.551e-003 4.490e+007 1.278e+012 1.000e+004 6.766e-002 1.241e-003 
1.552e-003 4.489e+007 1.276e+012 1.000e+004 7.433e-002 1.242e-003 
1.554e-003 4.488e+007 1.275e+012 1.000e+004 6.998e-002 1.243e-003 
1.555e-003 4.487e+007 1.275e+012 1.000e+004 7.311e-002 1.245e-003 
1.557e-003 4.485e+007 1.276e+012 1.000e+004 9.016e-002 1.246e-003 
1.558e-003 4.484e+007 1.274e+012 1.000e+004 9.050e-002 1.248e-003 
1.559e-003 4.483e+007 1.272e+012 1.000e+004 8.987e-002 1.249e-003 
1.561e-003 4.482e+007 1.272e+012 1.000e+004 7.918e-002 1.251e-003 
1.562e-003 4.481e+007 1.273e+012 1.000e+004 6.660e-002 1.252e-003 
1.563e-003 4.480e+007 1.273e+012 1.000e+004 6.815e-002 1.254e-003 
1.565e-003 4.479e+007 1.273e+012 1.000e+004 8.908e-002 1.255e-003 
1.566e-003 4.478e+007 1.274e+012 1.000e+004 9.248e-002 1.256e-003 
1.568e-003 4.477e+007 1.275e+012 1.000e+004 8.386e-002 1.258e-003 
1.569e-003 4.476e+007 1.276e+012 1.000e+004 7.499e-002 1.259e-003 
1.570e-003 4.474e+007 1.276e+012 1.000e+004 7.792e-002 1.261e-003 
1.572e-003 4.473e+007 1.274e+012 1.000e+004 6.988e-002 1.262e-003 
1.573e-003 4.472e+007 1.274e+012 1.000e+004 8.345e-002 1.264e-003 
1.574e-003 4.471e+007 1.274e+012 1.000e+004 7.598e-002 1.265e-003 
1.576e-003 4.470e+007 1.274e+012 1.000e+004 8.764e-002 1.267e-003 
1.577e-003 4.469e+007 1.275e+012 1.000e+004 8.814e-002 1.268e-003 
1.579e-003 4.469e+007 1.275e+012 1.000e+004 8.473e-002 1.269e-003 
1.580e-003 4.468e+007 1.275e+012 1.000e+004 8.846e-002 1.271e-003 
1.581e-003 4.467e+007 1.275e+012 1.000e+004 8.821e-002 1.272e-003 
1.583e-003 4.466e+007 1.276e+012 1.000e+004 7.361e-002 1.274e-003 
1.584e-003 4.465e+007 1.278e+012 1.000e+004 8.522e-002 1.275e-003 
1.585e-003 4.465e+007 1.279e+012 1.000e+004 9.282e-002 1.277e-003 
1.587e-003 4.464e+007 1.277e+012 1.000e+004 7.992e-002 1.278e-003 
1.588e-003 4.463e+007 1.275e+012 1.000e+004 7.243e-002 1.279e-003 
1.590e-003 4.463e+007 1.275e+012 1.000e+004 7.363e-002 1.281e-003 
1.591e-003 4.463e+007 1.276e+012 1.000e+004 7.305e-002 1.282e-003 
1.592e-003 4.462e+007 1.277e+012 1.000e+004 6.752e-002 1.284e-003 
1.594e-003 4.462e+007 1.278e+012 1.000e+004 6.535e-002 1.285e-003 
1.595e-003 4.462e+007 1.280e+012 1.000e+004 6.882e-002 1.286e-003 
1.596e-003 4.461e+007 1.281e+012 1.000e+004 6.693e-002 1.288e-003 
1.598e-003 4.461e+007 1.283e+012 1.000e+004 6.776e-002 1.289e-003 
1.599e-003 4.461e+007 1.285e+012 1.000e+004 6.874e-002 1.291e-003 
1.601e-003 4.460e+007 1.286e+012 1.000e+004 6.450e-002 1.292e-003 
1.602e-003 4.459e+007 1.286e+012 1.000e+004 6.649e-002 1.294e-003 
1.603e-003 4.459e+007 1.287e+012 1.000e+004 6.314e-002 1.295e-003 
1.605e-003 4.458e+007 1.289e+012 1.000e+004 6.861e-002 1.296e-003 
1.606e-003 4.457e+007 1.291e+012 1.000e+004 9.389e-002 1.298e-003 
1.607e-003 4.456e+007 1.293e+012 1.000e+004 8.959e-002 1.299e-003 
1.609e-003 4.455e+007 1.294e+012 1.000e+004 8.581e-002 1.301e-003 
1.610e-003 4.455e+007 1.296e+012 1.000e+004 9.479e-002 1.302e-003 
1.612e-003 4.454e+007 1.297e+012 1.000e+004 8.682e-002 1.304e-003 
1.613e-003 4.453e+007 1.299e+012 1.000e+004 7.140e-002 1.305e-003 
1.614e-003 4.452e+007 1.300e+012 1.000e+004 6.769e-002 1.306e-003 
1.616e-003 4.452e+007 1.300e+012 1.000e+004 6.890e-002 1.308e-003 
1.617e-003 4.451e+007 1.301e+012 1.000e+004 6.901e-002 1.309e-003 
1.618e-003 4.451e+007 1.301e+012 1.000e+004 9.648e-002 1.311e-003 
1.620e-003 4.450e+007 1.302e+012 1.000e+004 6.331e-002 1.312e-003 
1.621e-003 4.450e+007 1.302e+012 1.000e+004 6.355e-002 1.313e-003 
1.623e-003 4.449e+007 1.302e+012 1.000e+004 8.939e-002 1.315e-003 
1.624e-003 4.449e+007 1.303e+012 1.000e+004 9.069e-002 1.316e-003 
1.625e-003 4.449e+007 1.303e+012 1.000e+004 6.135e-002 1.318e-003 
1.627e-003 4.448e+007 1.302e+012 1.000e+004 8.864e-002 1.319e-003 
1.628e-003 4.448e+007 1.300e+012 1.000e+004 5.965e-002 1.320e-003 
1.629e-003 4.448e+007 1.300e+012 1.000e+004 6.339e-002 1.322e-003 
1.631e-003 4.448e+007 1.300e+012 1.000e+004 6.255e-002 1.323e-003 
1.632e-003 4.448e+007 1.300e+012 1.000e+004 9.064e-002 1.325e-003 
1.634e-003 4.448e+007 1.301e+012 1.000e+004 8.443e-002 1.326e-003 
1.635e-003 4.448e+007 1.301e+012 1.000e+004 8.939e-002 1.327e-003 
1.636e-003 4.449e+007 1.301e+012 1.000e+004 8.837e-002 1.329e-003 
1.638e-003 4.449e+007 1.300e+012 1.000e+004 6.608e-002 1.330e-003 
1.639e-003 4.449e+007 1.300e+012 1.000e+004 6.781e-002 1.331e-003 
1.640e-003 4.449e+007 1.299e+012 1.000e+004 6.585e-002 1.333e-003 
1.642e-003 4.450e+007 1.298e+012 1.000e+004 5.715e-002 1.334e-003 
1.643e-003 4.450e+007 1.297e+012 1.000e+004 6.220e-002 1.335e-003 
1.645e-003 4.451e+007 1.297e+012 1.000e+004 5.653e-002 1.337e-003 
1.646e-003 4.451e+007 1.296e+012 1.000e+004 6.177e-002 1.338e-003 
1.647e-003 4.452e+007 1.297e+012 1.000e+004 6.206e-002 1.340e-003 
1.649e-003 4.452e+007 1.297e+012 1.000e+004 6.427e-002 1.341e-003 
1.650e-003 4.453e+007 1.298e+012 1.000e+004 5.883e-002 1.342e-003 
1.652e-003 4.453e+007 1.299e+012 1.000e+004 6.068e-002 1.344e-003 
1.653e-003 4.454e+007 1.300e+012 1.000e+004 6.013e-002 1.345e-003 
1.654e-003 4.455e+007 1.301e+012 1.000e+004 5.960e-002 1.346e-003 
1.656e-003 4.455e+007 1.303e+012 1.000e+004 6.324e-002 1.348e-003 
1.657e-003 4.456e+007 1.304e+012 1.000e+004 6.944e-002 1.349e-003 
1.659e-003 4.457e+007 1.286e+012 1.000e+004 6.825e-002 1.350e-003 
1.660e-003 4.457e+007 1.285e+012 1.000e+004 6.674e-002 1.352e-003 
1.661e-003 4.457e+007 1.284e+012 1.000e+004 6.692e-002 1.353e-003 
1.663e-003 4.458e+007 1.284e+012 1.000e+004 6.499e-002 1.355e-003 
1.664e-003 4.458e+007 1.285e+012 1.000e+004 7.175e-002 1.356e-003 
1.666e-003 4.459e+007 1.286e+012 1.000e+004 7.092e-002 1.357e-003 
1.667e-003 4.459e+007 1.286e+012 1.000e+004 7.010e-002 1.359e-003 
1.668e-003 4.460e+007 1.285e+012 1.000e+004 7.197e-002 1.360e-003 
1.670e-003 4.460e+007 1.286e+012 1.000e+004 7.309e-002 1.361e-003 
1.671e-003 4.460e+007 1.287e+012 1.000e+004 7.132e-002 1.363e-003 
1.673e-003 4.461e+007 1.289e+012 1.000e+004 6.938e-002 1.364e-003 
1.674e-003 4.461e+007 1.290e+012 1.000e+004 7.024e-002 1.366e-003 
1.676e-003 4.461e+007 1.292e+012 1.000e+004 6.538e-002 1.367e-003 
1.677e-003 4.461e+007 1.289e+012 1.000e+004 6.715e-002 1.368e-003 
1.678e-003 4.461e+007 1.289e+012 1.000e+004 8.348e-002 1.370e-003 
1.680e-003 4.461e+007 1.290e+012 1.000e+004 6.815e-002 1.371e-003 
1.681e-003 4.461e+007 1.291e+012 1.000e+004 5.778e-002 1.373e-003 
1.683e-003 4.461e+007 1.293e+012 1.000e+004 6.847e-002 1.374e-003 
1.684e-003 4.462e+007 1.294e+012 1.000e+004 7.048e-002 1.376e-003 
1.686e-003 4.462e+007 1.294e+012 1.000e+004 6.136e-002 1.377e-003 
1.687e-003 4.461e+007 1.293e+012 1.000e+004 6.560e-002 1.378e-003 
1.688e-003 4.461e+007 1.294e+012 1.000e+004 6.576e-002 1.380e-003 
1.690e-003 4.461e+007 1.293e+012 1.000e+004 7.141e-002 1.381e-003 
1.691e-003 4.462e+007 1.294e+012 1.000e+004 6.277e-002 1.383e-003 
1.693e-003 4.462e+007 1.293e+012 1.000e+004 6.572e-002 1.384e-003 
1.694e-003 4.462e+007 1.294e+012 1.000e+004 7.153e-002 1.385e-003 
1.695e-003 4.462e+007 1.295e+012 1.000e+004 7.207e-002 1.387e-003 
1.697e-003 4.462e+007 1.296e+012 1.000e+004 6.975e-002 1.388e-003 
1.698e-003 4.463e+007 1.296e+012 1.000e+004 7.022e-002 1.390e-003 
1.700e-003 4.464e+007 1.298e+012 1.000e+004 6.940e-002 1.391e-003 
1.701e-003 4.464e+007 1.300e+012 1.000e+004 6.795e-002 1.392e-003 
1.703e-003 4.465e+007 1.302e+012 1.000e+004 6.529e-002 1.394e-003 
1.704e-003 4.466e+007 1.304e+012 1.000e+004 6.600e-002 1.395e-003 
1.705e-003 4.467e+007 1.305e+012 1.000e+004 6.819e-002 1.396e-003 
1.707e-003 4.467e+007 1.306e+012 1.000e+004 6.876e-002 1.398e-003 
1.708e-003 4.468e+007 1.308e+012 1.000e+004 6.519e-002 1.399e-003 
1.710e-003 4.469e+007 1.310e+012 1.000e+004 6.948e-002 1.400e-003 
1.711e-003 4.469e+007 1.306e+012 1.000e+004 6.236e-002 1.402e-003 
1.712e-003 4.470e+007 1.308e+012 1.000e+004 8.024e-002 1.403e-003 
1.714e-003 4.471e+007 1.308e+012 1.000e+004 8.035e-002 1.405e-003 
1.715e-003 4.471e+007 1.308e+012 1.000e+004 8.060e-002 1.406e-003 
1.717e-003 4.472e+007 1.309e+012 1.000e+004 8.046e-002 1.408e-003 
1.718e-003 4.472e+007 1.311e+012 1.000e+004 7.887e-002 1.409e-003 
1.720e-003 4.473e+007 1.312e+012 1.000e+004 7.972e-002 1.410e-003 
1.721e-003 4.473e+007 1.312e+012 1.000e+004 7.705e-002 1.412e-003 
1.723e-003 4.473e+007 1.314e+012 1.000e+004 7.891e-002 1.413e-003 
1.724e-003 4.474e+007 1.315e+012 1.000e+004 7.753e-002 1.415e-003 
1.726e-003 4.474e+007 1.316e+012 1.000e+004 7.955e-002 1.416e-003 
1.727e-003 4.474e+007 1.318e+012 1.000e+004 8.042e-002 1.418e-003 
1.728e-003 4.475e+007 1.321e+012 1.000e+004 8.122e-002 1.419e-003 
1.730e-003 4.475e+007 1.322e+012 1.000e+004 8.227e-002 1.420e-003 
1.731e-003 4.475e+007 1.323e+012 1.000e+004 8.031e-002 1.422e-003 
1.733e-003 4.475e+007 1.323e+012 1.000e+004 8.121e-002 1.423e-003 
1.734e-003 4.475e+007 1.324e+012 1.000e+004 8.187e-002 1.425e-003 
1.736e-003 4.474e+007 1.325e+012 1.000e+004 8.675e-002 1.426e-003 
1.737e-003 4.474e+007 1.326e+012 1.000e+004 8.372e-002 1.428e-003 
1.739e-003 4.474e+007 1.327e+012 1.000e+004 8.449e-002 1.429e-003 
1.740e-003 4.474e+007 1.329e+012 1.000e+004 8.319e-002 1.431e-003 
1.742e-003 4.474e+007 1.331e+012 1.000e+004 8.133e-002 1.432e-003 
1.743e-003 4.474e+007 1.333e+012 1.000e+004 8.464e-002 1.434e-003 
1.745e-003 4.475e+007 1.336e+012 1.000e+004 8.198e-002 1.435e-003 
1.746e-003 4.475e+007 1.339e+012 1.000e+004 8.076e-002 1.437e-003 
1.748e-003 4.475e+007 1.342e+012 1.000e+004 7.994e-002 1.438e-003 
1.749e-003 4.475e+007 1.343e+012 1.000e+004 8.044e-002 1.440e-003 
1.751e-003 4.475e+007 1.344e+012 1.000e+004 8.023e-002 1.441e-003 
1.752e-003 4.476e+007 1.345e+012 1.000e+004 7.909e-002 1.443e-003 
1.754e-003 4.476e+007 1.347e+012 1.000e+004 7.838e-002 1.444e-003 
1.756e-003 4.476e+007 1.348e+012 1.000e+004 7.922e-002 1.446e-003 
1.757e-003 4.477e+007 1.348e+012 1.000e+004 7.816e-002 1.447e-003 
1.759e-003 4.477e+007 1.350e+012 1.000e+004 7.845e-002 1.449e-003 
1.760e-003 4.477e+007 1.353e+012 1.000e+004 7.555e-002 1.450e-003 
1.762e-003 4.478e+007 1.355e+012 1.000e+004 7.805e-002 1.452e-003 
1.763e-003 4.478e+007 1.354e+012 1.000e+004 7.707e-002 1.454e-003 
1.765e-003 4.479e+007 1.355e+012 1.000e+004 7.552e-002 1.455e-003 
1.766e-003 4.480e+007 1.358e+012 1.000e+004 7.345e-002 1.456e-003 
1.768e-003 4.481e+007 1.361e+012 1.000e+004 7.457e-002 1.458e-003 
1.769e-003 4.482e+007 1.362e+012 1.000e+004 7.446e-002 1.459e-003 
1.771e-003 4.483e+007 1.364e+012 1.000e+004 7.418e-002 1.461e-003 
1.772e-003 4.484e+007 1.365e+012 1.000e+004 7.174e-002 1.462e-003 
1.774e-003 4.485e+007 1.364e+012 1.000e+004 7.415e-002 1.463e-003 
1.775e-003 4.487e+007 1.361e+012 1.000e+004 7.512e-002 1.465e-003 
1.777e-003 4.489e+007 1.362e+012 1.000e+004 7.141e-002 1.466e-003 
1.778e-003 4.491e+007 1.363e+012 1.000e+004 5.919e-002 1.468e-003 
1.780e-003 4.493e+007 1.365e+012 1.000e+004 6.026e-002 1.469e-003 
1.781e-003 4.495e+007 1.367e+012 1.000e+004 6.238e-002 1.470e-003 
1.783e-003 4.497e+007 1.368e+012 1.000e+004 6.187e-002 1.472e-003 
1.784e-003 4.499e+007 1.367e+012 1.000e+004 6.093e-002 1.473e-003 
1.786e-003 4.502e+007 1.368e+012 1.000e+004 6.241e-002 1.474e-003 
1.787e-003 4.504e+007 1.370e+012 1.000e+004 6.241e-002 1.476e-003 
1.789e-003 4.506e+007 1.361e+012 1.000e+004 6.449e-002 1.477e-003 
1.790e-003 4.508e+007 1.361e+012 1.000e+004 6.484e-002 1.478e-003 
1.792e-003 4.510e+007 1.360e+012 1.000e+004 6.467e-002 1.480e-003 
1.793e-003 4.512e+007 1.361e+012 1.000e+004 6.399e-002 1.481e-003 
1.795e-003 4.514e+007 1.363e+012 1.000e+004 6.338e-002 1.482e-003 
1.796e-003 4.517e+007 1.365e+012 1.000e+004 6.356e-002 1.484e-003 
1.798e-003 4.519e+007 1.365e+012 1.000e+004 6.288e-002 1.485e-003 
1.799e-003 4.521e+007 1.367e+012 1.000e+004 6.175e-002 1.486e-003 
1.801e-003 4.524e+007 1.368e+012 1.000e+004 6.211e-002 1.488e-003 
1.802e-003 4.526e+007 1.371e+012 1.000e+004 6.672e-002 1.489e-003 
1.804e-003 4.528e+007 1.374e+012 1.000e+004 6.784e-002 1.490e-003 
1.805e-003 4.530e+007 1.373e+012 1.000e+004 6.924e-002 1.492e-003 
1.806e-003 4.531e+007 1.373e+012 1.000e+004 6.989e-002 1.493e-003 
1.808e-003 4.532e+007 1.372e+012 1.000e+004 6.936e-002 1.494e-003 
1.809e-003 4.533e+007 1.371e+012 1.000e+004 6.953e-002 1.496e-003 
1.811e-003 4.534e+007 1.371e+012 1.000e+004 6.936e-002 1.497e-003 
1.812e-003 4.535e+007 1.370e+012 1.000e+004 6.874e-002 1.499e-003 
1.814e-003 4.535e+007 1.370e+012 1.000e+004 6.858e-002 1.500e-003 
1.815e-003 4.536e+007 1.371e+012 1.000e+004 6.894e-002 1.501e-003 
1.817e-003 4.537e+007 1.371e+012 1.000e+004 6.889e-002 1.503e-003 
1.818e-003 4.538e+007 1.373e+012 1.000e+004 6.863e-002 1.504e-003 
1.820e-003 4.539e+007 1.374e+012 1.000e+004 7.101e-002 1.506e-003 
1.821e-003 4.539e+007 1.370e+012 1.000e+004 6.973e-002 1.507e-003 
1.822e-003 4.540e+007 1.370e+012 1.000e+004 6.982e-002 1.508e-003 
1.824e-003 4.541e+007 1.370e+012 1.000e+004 6.978e-002 1.510e-003 
1.825e-003 4.542e+007 1.371e+012 1.000e+004 6.946e-002 1.511e-003 
1.827e-003 4.543e+007 1.372e+012 1.000e+004 6.798e-002 1.512e-003 
1.828e-003 4.544e+007 1.372e+012 1.000e+004 6.698e-002 1.514e-003 
1.830e-003 4.546e+007 1.374e+012 1.000e+004 6.694e-002 1.515e-003 
1.831e-003 4.547e+007 1.377e+012 1.000e+004 6.950e-002 1.517e-003 
1.832e-003 4.548e+007 1.378e+012 1.000e+004 6.626e-002 1.518e-003 
1.834e-003 4.549e+007 1.380e+012 1.000e+004 6.940e-002 1.519e-003 
1.835e-003 4.550e+007 1.382e+012 1.000e+004 6.872e-002 1.521e-003 
1.837e-003 4.552e+007 1.384e+012 1.000e+004 6.491e-002 1.522e-003 
1.838e-003 4.553e+007 1.387e+012 1.000e+004 6.465e-002 1.523e-003 
1.840e-003 4.554e+007 1.389e+012 1.000e+004 6.547e-002 1.525e-003 
1.841e-003 4.555e+007 1.391e+012 1.000e+004 6.840e-002 1.526e-003 
1.842e-003 4.556e+007 1.394e+012 1.000e+004 6.937e-002 1.527e-003 
1.844e-003 4.558e+007 1.397e+012 1.000e+004 6.503e-002 1.529e-003 
1.845e-003 4.559e+007 1.399e+012 1.000e+004 6.865e-002 1.530e-003 
1.847e-003 4.560e+007 1.402e+012 1.000e+004 6.969e-002 1.531e-003 
1.848e-003 4.561e+007 1.403e+012 1.000e+004 7.053e-002 1.533e-003 
1.850e-003 4.562e+007 1.405e+012 1.000e+004 6.879e-002 1.534e-003 
1.851e-003 4.562e+007 1.407e+012 1.000e+004 6.885e-002 1.535e-003 
1.852e-003 4.563e+007 1.409e+012 1.000e+004 7.079e-002 1.537e-003 
1.854e-003 4.563e+007 1.411e+012 1.000e+004 7.220e-002 1.538e-003 
1.855e-003 4.563e+007 1.414e+012 1.000e+004 7.032e-002 1.540e-003 
1.857e-003 4.563e+007 1.417e+012 1.000e+004 6.983e-002 1.541e-003 
1.858e-003 4.563e+007 1.417e+012 1.000e+004 7.134e-002 1.543e-003 
1.860e-003 4.562e+007 1.417e+012 1.000e+004 7.316e-002 1.544e-003 
1.861e-003 4.562e+007 1.417e+012 1.000e+004 7.214e-002 1.546e-003 
1.862e-003 4.562e+007 1.416e+012 1.000e+004 6.895e-002 1.547e-003 
1.864e-003 4.562e+007 1.414e+012 1.000e+004 6.908e-002 1.548e-003 
1.865e-003 4.561e+007 1.414e+012 1.000e+004 6.937e-002 1.550e-003 
1.867e-003 4.561e+007 1.415e+012 1.000e+004 7.186e-002 1.551e-003 
1.868e-003 4.561e+007 1.414e+012 1.000e+004 7.124e-002 1.553e-003 
1.870e-003 4.560e+007 1.412e+012 1.000e+004 7.363e-002 1.554e-003 
1.871e-003 4.560e+007 1.411e+012 1.000e+004 7.216e-002 1.556e-003 
1.872e-003 4.559e+007 1.410e+012 1.000e+004 7.154e-002 1.557e-003 
1.874e-003 4.558e+007 1.408e+012 1.000e+004 7.167e-002 1.559e-003 
1.875e-003 4.558e+007 1.408e+012 1.000e+004 7.053e-002 1.560e-003 
1.877e-003 4.557e+007 1.407e+012 1.000e+004 7.281e-002 1.562e-003 
1.878e-003 4.556e+007 1.406e+012 1.000e+004 7.681e-002 1.563e-003 
1.880e-003 4.556e+007 1.407e+012 1.000e+004 7.311e-002 1.565e-003 
1.881e-003 4.555e+007 1.409e+012 1.000e+004 7.348e-002 1.566e-003 
1.882e-003 4.554e+007 1.411e+012 1.000e+004 7.320e-002 1.567e-003 
1.884e-003 4.554e+007 1.412e+012 1.000e+004 7.140e-002 1.569e-003 
1.885e-003 4.553e+007 1.415e+012 1.000e+004 7.064e-002 1.570e-003 
1.887e-003 4.552e+007 1.417e+012 1.000e+004 7.097e-002 1.572e-003 
1.888e-003 4.551e+007 1.419e+012 1.000e+004 7.371e-002 1.573e-003 
1.890e-003 4.551e+007 1.422e+012 1.000e+004 7.200e-002 1.575e-003 
1.891e-003 4.550e+007 1.425e+012 1.000e+004 7.660e-002 1.576e-003 
1.892e-003 4.550e+007 1.427e+012 1.000e+004 7.202e-002 1.578e-003 
1.894e-003 4.550e+007 1.430e+012 1.000e+004 6.766e-002 1.579e-003 
1.895e-003 4.549e+007 1.431e+012 1.000e+004 7.122e-002 1.580e-003 
1.896e-003 4.549e+007 1.432e+012 1.000e+004 7.299e-002 1.582e-003 
1.898e-003 4.549e+007 1.434e+012 1.000e+004 6.464e-002 1.583e-003 
1.899e-003 4.548e+007 1.436e+012 1.000e+004 7.405e-002 1.585e-003 
1.901e-003 4.548e+007 1.439e+012 1.000e+004 7.111e-002 1.586e-003 
1.902e-003 4.548e+007 1.442e+012 1.000e+004 6.683e-002 1.588e-003 
1.904e-003 4.548e+007 1.445e+012 1.000e+004 7.107e-002 1.589e-003 
1.905e-003 4.548e+007 1.448e+012 1.000e+004 6.598e-002 1.590e-003 
1.906e-003 4.548e+007 1.452e+012 1.000e+004 6.878e-002 1.592e-003 
1.908e-003 4.548e+007 1.455e+012 1.000e+004 6.515e-002 1.593e-003 
1.909e-003 4.548e+007 1.458e+012 1.000e+004 6.369e-002 1.595e-003 
1.911e-003 4.548e+007 1.462e+012 1.000e+004 6.612e-002 1.596e-003 
1.912e-003 4.547e+007 1.465e+012 1.000e+004 7.244e-002 1.597e-003 
1.913e-003 4.547e+007 1.469e+012 1.000e+004 7.352e-002 1.599e-003 
1.915e-003 4.547e+007 1.472e+012 1.000e+004 6.913e-002 1.600e-003 
1.916e-003 4.546e+007 1.476e+012 1.000e+004 6.659e-002 1.602e-003 
1.918e-003 4.546e+007 1.478e+012 1.000e+004 6.173e-002 1.603e-003 
1.919e-003 4.546e+007 1.481e+012 1.000e+004 6.994e-002 1.605e-003 
1.920e-003 4.545e+007 1.484e+012 1.000e+004 7.530e-002 1.606e-003 
1.922e-003 4.545e+007 1.486e+012 1.000e+004 7.059e-002 1.607e-003 
1.923e-003 4.545e+007 1.490e+012 1.000e+004 7.072e-002 1.609e-003 
1.925e-003 4.544e+007 1.490e+012 1.000e+004 6.389e-002 1.610e-003 
1.926e-003 4.544e+007 1.491e+012 1.000e+004 6.483e-002 1.612e-003 
1.927e-003 4.543e+007 1.493e+012 1.000e+004 6.402e-002 1.613e-003 
1.929e-003 4.543e+007 1.494e+012 1.000e+004 6.541e-002 1.615e-003 
1.930e-003 4.542e+007 1.495e+012 1.000e+004 7.146e-002 1.616e-003 
1.932e-003 4.542e+007 1.498e+012 1.000e+004 6.778e-002 1.617e-003 
1.933e-003 4.541e+007 1.501e+012 1.000e+004 7.518e-002 1.619e-003 
1.934e-003 4.540e+007 1.504e+012 1.000e+004 6.359e-002 1.620e-003 
1.936e-003 4.538e+007 1.506e+012 1.000e+004 6.954e-002 1.622e-003 
1.937e-003 4.537e+007 1.509e+012 1.000e+004 6.286e-002 1.623e-003 
1.938e-003 4.536e+007 1.512e+012 1.000e+004 7.006e-002 1.625e-003 
1.940e-003 4.534e+007 1.516e+012 1.000e+004 7.087e-002 1.626e-003 
1.941e-003 4.533e+007 1.520e+012 1.000e+004 6.927e-002 1.628e-003 
1.943e-003 4.531e+007 1.524e+012 1.000e+004 7.473e-002 1.629e-003 
1.944e-003 4.529e+007 1.527e+012 1.000e+004 7.045e-002 1.631e-003 
1.945e-003 4.527e+007 1.530e+012 1.000e+004 7.803e-002 1.632e-003 
1.947e-003 4.524e+007 1.531e+012 1.000e+004 7.326e-002 1.634e-003 
1.948e-003 4.522e+007 1.532e+012 1.000e+004 7.459e-002 1.635e-003 
1.950e-003 4.519e+007 1.534e+012 1.000e+004 7.525e-002 1.637e-003 
1.951e-003 4.517e+007 1.536e+012 1.000e+004 7.336e-002 1.639e-003 
1.952e-003 4.514e+007 1.533e+012 1.000e+004 7.307e-002 1.640e-003 
1.954e-003 4.511e+007 1.535e+012 1.000e+004 7.008e-002 1.642e-003 
1.955e-003 4.508e+007 1.534e+012 1.000e+004 8.052e-002 1.643e-003 
1.957e-003 4.504e+007 1.534e+012 1.000e+004 8.115e-002 1.645e-003 
1.958e-003 4.501e+007 1.535e+012 1.000e+004 8.408e-002 1.647e-003 
1.959e-003 4.497e+007 1.536e+012 1.000e+004 8.823e-002 1.648e-003 
1.961e-003 4.493e+007 1.537e+012 1.000e+004 7.799e-002 1.650e-003 
1.962e-003 4.490e+007 1.538e+012 1.000e+004 7.348e-002 1.652e-003 
1.964e-003 4.486e+007 1.535e+012 1.000e+004 7.739e-002 1.653e-003 
1.965e-003 4.482e+007 1.535e+012 1.000e+004 7.422e-002 1.655e-003 
1.966e-003 4.478e+007 1.537e+012 1.000e+004 7.009e-002 1.657e-003 
1.968e-003 4.474e+007 1.535e+012 1.000e+004 6.820e-002 1.658e-003 
1.969e-003 4.471e+007 1.536e+012 1.000e+004 7.942e-002 1.660e-003 
1.970e-003 4.467e+007 1.538e+012 1.000e+004 6.373e-002 1.661e-003 
1.972e-003 4.464e+007 1.539e+012 1.000e+004 7.222e-002 1.663e-003 
1.973e-003 4.461e+007 1.538e+012 1.000e+004 6.127e-002 1.665e-003 
1.975e-003 4.458e+007 1.539e+012 1.000e+004 5.597e-002 1.666e-003 
1.976e-003 4.454e+007 1.541e+012 1.000e+004 6.897e-002 1.668e-003 
1.977e-003 4.451e+007 1.544e+012 1.000e+004 6.794e-002 1.669e-003 
1.979e-003 4.448e+007 1.546e+012 1.000e+004 8.593e-002 1.671e-003 
1.980e-003 4.445e+007 1.547e+012 1.000e+004 8.808e-002 1.673e-003 
1.981e-003 4.443e+007 1.549e+012 1.000e+004 6.872e-002 1.674e-003 
1.983e-003 4.440e+007 1.551e+012 1.000e+004 6.620e-002 1.676e-003 
1.984e-003 4.437e+007 1.552e+012 1.000e+004 8.018e-002 1.677e-003 
1.986e-003 4.435e+007 1.554e+012 1.000e+004 7.657e-002 1.679e-003 
1.987e-003 4.432e+007 1.554e+012 1.000e+004 7.414e-002 1.680e-003 
1.988e-003 4.430e+007 1.555e+012 1.000e+004 7.606e-002 1.682e-003 
1.990e-003 4.427e+007 1.558e+012 1.000e+004 8.266e-002 1.684e-003 
1.991e-003 4.425e+007 1.560e+012 1.000e+004 7.876e-002 1.685e-003 
1.993e-003 4.422e+007 1.561e+012 1.000e+004 7.620e-002 1.687e-003 
1.994e-003 4.420e+007 1.563e+012 1.000e+004 7.683e-002 1.688e-003 
1.995e-003 4.418e+007 1.566e+012 1.000e+004 7.778e-002 1.690e-003 
1.997e-003 4.415e+007 1.567e+012 1.000e+004 7.410e-002 1.691e-003 
1.998e-003 4.413e+007 1.569e+012 1.000e+004 6.432e-002 1.693e-003 
2.000e-003 4.411e+007 1.571e+012 1.000e+004 7.574e-002 1.694e-003 
2.001e-003 4.409e+007 1.574e+012 1.000e+004 7.411e-002 1.696e-003 
2.002e-003 4.407e+007 1.577e+012 1.000e+004 7.103e-002 1.698e-003 
2.004e-003 4.405e+007 1.580e+012 1.000e+004 7.793e-002 1.699e-003 
2.005e-003 4.403e+007 1.583e+012 1.000e+004 6.306e-002 1.701e-003 
2.007e-003 4.401e+007 1.583e+012 1.000e+004 7.309e-002 1.702e-003 
2.008e-003 4.398e+007 1.583e+012 1.000e+004 6.526e-002 1.704e-003 
2.009e-003 4.395e+007 1.577e+012 1.000e+004 7.446e-002 1.705e-003 
2.011e-003 4.393e+007 1.575e+012 1.000e+004 6.864e-002 1.707e-003 
2.012e-003 4.390e+007 1.576e+012 1.000e+004 7.189e-002 1.708e-003 
2.014e-003 4.387e+007 1.575e+012 1.000e+004 8.248e-002 1.710e-003 
2.015e-003 4.384e+007 1.576e+012 1.000e+004 6.572e-002 1.712e-003 
2.016e-003 4.382e+007 1.578e+012 1.000e+004 7.027e-002 1.713e-003 
2.018e-003 4.379e+007 1.576e+012 1.000e+004 6.648e-002 1.715e-003 
2.019e-003 4.376e+007 1.575e+012 1.000e+004 5.853e-002 1.716e-003 
2.021e-003 4.374e+007 1.576e+012 1.000e+004 6.604e-002 1.718e-003 
2.022e-003 4.372e+007 1.577e+012 1.000e+004 5.811e-002 1.720e-003 
2.023e-003 4.370e+007 1.574e+012 1.000e+004 5.457e-002 1.721e-003 
2.025e-003 4.367e+007 1.574e+012 1.000e+004 7.174e-002 1.723e-003 
2.026e-003 4.365e+007 1.576e+012 1.000e+004 6.854e-002 1.724e-003 
2.028e-003 4.362e+007 1.577e+012 1.000e+004 7.307e-002 1.726e-003 
2.029e-003 4.360e+007 1.576e+012 1.000e+004 6.647e-002 1.728e-003 
2.031e-003 4.357e+007 1.575e+012 1.000e+004 5.843e-002 1.729e-003 
2.032e-003 4.355e+007 1.573e+012 1.000e+004 6.731e-002 1.731e-003 
2.033e-003 4.353e+007 1.573e+012 1.000e+004 5.470e-002 1.732e-003 
2.035e-003 4.350e+007 1.572e+012 1.000e+004 7.478e-002 1.734e-003 
2.036e-003 4.348e+007 1.570e+012 1.000e+004 7.917e-002 1.735e-003 
2.038e-003 4.345e+007 1.567e+012 1.000e+004 8.232e-002 1.737e-003 
2.039e-003 4.343e+007 1.565e+012 1.000e+004 7.055e-002 1.739e-003 
2.040e-003 4.340e+007 1.565e+012 1.000e+004 6.386e-002 1.740e-003 
2.042e-003 4.338e+007 1.566e+012 1.000e+004 6.807e-002 1.742e-003 
2.043e-003 4.335e+007 1.564e+012 1.000e+004 7.259e-002 1.743e-003 
2.045e-003 4.333e+007 1.564e+012 1.000e+004 7.434e-002 1.745e-003 
2.046e-003 4.330e+007 1.564e+012 1.000e+004 7.666e-002 1.747e-003 
2.047e-003 4.328e+007 1.563e+012 1.000e+004 7.263e-002 1.748e-003 
2.049e-003 4.325e+007 1.563e+012 1.000e+004 5.718e-002 1.750e-003 
2.050e-003 4.322e+007 1.564e+012 1.000e+004 7.411e-002 1.751e-003 
2.052e-003 4.320e+007 1.563e+012 1.000e+004 7.713e-002 1.753e-003 
2.053e-003 4.317e+007 1.561e+012 1.000e+004 7.152e-002 1.755e-003 
2.055e-003 4.314e+007 1.562e+012 1.000e+004 7.020e-002 1.756e-003 
2.056e-003 4.312e+007 1.564e+012 1.000e+004 7.337e-002 1.758e-003 
2.057e-003 4.309e+007 1.564e+012 1.000e+004 7.143e-002 1.759e-003 
2.059e-003 4.307e+007 1.563e+012 1.000e+004 7.284e-002 1.761e-003 
2.060e-003 4.304e+007 1.564e+012 1.000e+004 6.354e-002 1.762e-003 
2.062e-003 4.302e+007 1.562e+012 1.000e+004 6.476e-002 1.764e-003 
2.063e-003 4.300e+007 1.561e+012 1.000e+004 7.291e-002 1.766e-003 
2.064e-003 4.298e+007 1.561e+012 1.000e+004 7.092e-002 1.767e-003 
2.066e-003 4.296e+007 1.560e+012 1.000e+004 6.220e-002 1.769e-003 
2.067e-003 4.294e+007 1.559e+012 1.000e+004 7.215e-002 1.770e-003 
2.069e-003 4.292e+007 1.556e+012 1.000e+004 7.310e-002 1.772e-003 
2.070e-003 4.290e+007 1.555e+012 1.000e+004 6.124e-002 1.773e-003 
2.072e-003 4.289e+007 1.555e+012 1.000e+004 7.301e-002 1.775e-003 
2.073e-003 4.287e+007 1.556e+012 1.000e+004 7.034e-002 1.776e-003 
2.074e-003 4.286e+007 1.557e+012 1.000e+004 6.660e-002 1.778e-003 
2.076e-003 4.284e+007 1.557e+012 1.000e+004 7.021e-002 1.779e-003 
2.077e-003 4.283e+007 1.558e+012 1.000e+004 6.758e-002 1.781e-003 
2.079e-003 4.283e+007 1.559e+012 1.000e+004 7.075e-002 1.782e-003 
2.080e-003 4.282e+007 1.560e+012 1.000e+004 7.309e-002 1.784e-003 
2.081e-003 4.281e+007 1.561e+012 1.000e+004 6.807e-002 1.785e-003 
2.083e-003 4.280e+007 1.561e+012 1.000e+004 6.819e-002 1.787e-003 
2.084e-003 4.279e+007 1.560e+012 1.000e+004 6.112e-002 1.788e-003 
2.086e-003 4.278e+007 1.559e+012 1.000e+004 6.344e-002 1.790e-003 
2.087e-003 4.277e+007 1.559e+012 1.000e+004 6.381e-002 1.791e-003 
2.089e-003 4.276e+007 1.555e+012 1.000e+004 6.522e-002 1.793e-003 
2.090e-003 4.276e+007 1.556e+012 1.000e+004 5.914e-002 1.794e-003 
2.091e-003 4.275e+007 1.555e+012 1.000e+004 6.825e-002 1.796e-003 
2.093e-003 4.273e+007 1.557e+012 1.000e+004 7.037e-002 1.797e-003 
2.094e-003 4.272e+007 1.558e+012 1.000e+004 6.654e-002 1.799e-003 
2.096e-003 4.271e+007 1.559e+012 1.000e+004 6.874e-002 1.800e-003 
2.097e-003 4.270e+007 1.561e+012 1.000e+004 6.430e-002 1.802e-003 
2.098e-003 4.269e+007 1.563e+012 1.000e+004 6.835e-002 1.803e-003 
2.100e-003 4.268e+007 1.565e+012 1.000e+004 7.588e-002 1.805e-003 
2.101e-003 4.267e+007 1.566e+012 1.000e+004 6.799e-002 1.806e-003 
2.103e-003 4.266e+007 1.566e+012 1.000e+004 6.390e-002 1.808e-003 
2.104e-003 4.265e+007 1.567e+012 1.000e+004 6.836e-002 1.809e-003 
2.105e-003 4.263e+007 1.569e+012 1.000e+004 6.842e-002 1.811e-003 
2.107e-003 4.262e+007 1.570e+012 1.000e+004 6.306e-002 1.812e-003 
2.108e-003 4.260e+007 1.571e+012 1.000e+004 6.681e-002 1.814e-003 
2.110e-003 4.258e+007 1.572e+012 1.000e+004 6.490e-002 1.815e-003 
2.111e-003 4.257e+007 1.573e+012 1.000e+004 6.792e-002 1.817e-003 
2.112e-003 4.255e+007 1.572e+012 1.000e+004 7.261e-002 1.818e-003 
2.114e-003 4.253e+007 1.571e+012 1.000e+004 6.637e-002 1.820e-003 
2.115e-003 4.251e+007 1.569e+012 1.000e+004 6.546e-002 1.821e-003 
2.117e-003 4.250e+007 1.566e+012 1.000e+004 6.056e-002 1.823e-003 
2.118e-003 4.248e+007 1.566e+012 1.000e+004 6.967e-002 1.824e-003 
2.119e-003 4.247e+007 1.566e+012 1.000e+004 6.409e-002 1.826e-003 
2.121e-003 4.246e+007 1.567e+012 1.000e+004 6.322e-002 1.827e-003 
2.122e-003 4.245e+007 1.565e+012 1.000e+004 6.668e-002 1.829e-003 
2.123e-003 4.244e+007 1.563e+012 1.000e+004 6.104e-002 1.830e-003 
2.125e-003 4.243e+007 1.561e+012 1.000e+004 6.971e-002 1.831e-003 
2.126e-003 4.243e+007 1.560e+012 1.000e+004 6.924e-002 1.833e-003 
2.128e-003 4.242e+007 1.561e+012 1.000e+004 6.573e-002 1.834e-003 
2.129e-003 4.241e+007 1.558e+012 1.000e+004 6.231e-002 1.836e-003 
2.131e-003 4.241e+007 1.558e+012 1.000e+004 6.772e-002 1.837e-003 
2.132e-003 4.241e+007 1.558e+012 1.000e+004 7.078e-002 1.839e-003 
2.133e-003 4.240e+007 1.555e+012 1.000e+004 7.153e-002 1.840e-003 
2.135e-003 4.240e+007 1.554e+012 1.000e+004 6.857e-002 1.842e-003 
2.136e-003 4.240e+007 1.554e+012 1.000e+004 6.738e-002 1.843e-003 
2.138e-003 4.239e+007 1.553e+012 1.000e+004 6.295e-002 1.844e-003 
2.139e-003 4.239e+007 1.553e+012 1.000e+004 6.155e-002 1.846e-003 
2.140e-003 4.239e+007 1.551e+012 1.000e+004 5.823e-002 1.847e-003 
2.142e-003 4.239e+007 1.551e+012 1.000e+004 5.803e-002 1.849e-003 
2.143e-003 4.239e+007 1.553e+012 1.000e+004 6.391e-002 1.850e-003 
2.145e-003 4.239e+007 1.546e+012 1.000e+004 5.521e-002 1.851e-003 
2.146e-003 4.240e+007 1.546e+012 1.000e+004 6.060e-002 1.853e-003 
2.148e-003 4.240e+007 1.547e+012 1.000e+004 5.948e-002 1.854e-003 
2.149e-003 4.241e+007 1.548e+012 1.000e+004 5.369e-002 1.856e-003 
2.150e-003 4.242e+007 1.550e+012 1.000e+004 5.683e-002 1.857e-003 
2.152e-003 4.243e+007 1.551e+012 1.000e+004 5.757e-002 1.858e-003 
2.153e-003 4.244e+007 1.553e+012 1.000e+004 5.738e-002 1.860e-003 
2.155e-003 4.245e+007 1.555e+012 1.000e+004 6.378e-002 1.861e-003 
2.156e-003 4.246e+007 1.558e+012 1.000e+004 6.366e-002 1.862e-003 
2.158e-003 4.247e+007 1.561e+012 1.000e+004 6.427e-002 1.864e-003 
2.159e-003 4.248e+007 1.565e+012 1.000e+004 6.712e-002 1.865e-003 
2.160e-003 4.249e+007 1.566e+012 1.000e+004 6.615e-002 1.866e-003 
2.162e-003 4.250e+007 1.569e+012 1.000e+004 6.694e-002 1.868e-003 
2.163e-003 4.251e+007 1.571e+012 1.000e+004 5.353e-002 1.869e-003 
2.165e-003 4.251e+007 1.573e+012 1.000e+004 5.783e-002 1.871e-003 
2.166e-003 4.252e+007 1.573e+012 1.000e+004 5.494e-002 1.872e-003 
2.167e-003 4.253e+007 1.575e+012 1.000e+004 4.772e-002 1.873e-003 
2.169e-003 4.253e+007 1.579e+012 1.000e+004 6.666e-002 1.875e-003 
2.170e-003 4.254e+007 1.582e+012 1.000e+004 6.713e-002 1.876e-003 
2.172e-003 4.255e+007 1.583e+012 1.000e+004 6.643e-002 1.877e-003 
2.173e-003 4.255e+007 1.584e+012 1.000e+004 6.585e-002 1.879e-003 
2.175e-003 4.256e+007 1.587e+012 1.000e+004 6.514e-002 1.880e-003 
2.176e-003 4.256e+007 1.586e+012 1.000e+004 6.500e-002 1.882e-003 
2.177e-003 4.257e+007 1.586e+012 1.000e+004 6.965e-002 1.883e-003 
2.179e-003 4.257e+007 1.588e+012 1.000e+004 6.718e-002 1.884e-003 
2.180e-003 4.257e+007 1.589e+012 1.000e+004 6.115e-002 1.886e-003 
2.182e-003 4.257e+007 1.591e+012 1.000e+004 6.918e-002 1.887e-003 
2.183e-003 4.257e+007 1.592e+012 1.000e+004 6.300e-002 1.889e-003 
2.184e-003 4.258e+007 1.591e+012 1.000e+004 7.053e-002 1.890e-003 
2.186e-003 4.258e+007 1.592e+012 1.000e+004 6.688e-002 1.891e-003 
2.187e-003 4.258e+007 1.594e+012 1.000e+004 6.693e-002 1.893e-003 
2.189e-003 4.257e+007 1.593e+012 1.000e+004 6.994e-002 1.894e-003 
2.190e-003 4.257e+007 1.596e+012 1.000e+004 5.534e-002 1.896e-003 
2.192e-003 4.257e+007 1.598e+012 1.000e+004 5.860e-002 1.897e-003 
2.193e-003 4.257e+007 1.598e+012 1.000e+004 5.584e-002 1.899e-003 
2.194e-003 4.256e+007 1.599e+012 1.000e+004 5.682e-002 1.900e-003 
2.196e-003 4.256e+007 1.599e+012 1.000e+004 5.693e-002 1.901e-003 
2.197e-003 4.256e+007 1.601e+012 1.000e+004 5.947e-002 1.903e-003 
2.199e-003 4.256e+007 1.603e+012 1.000e+004 6.372e-002 1.904e-003 
2.200e-003 4.256e+007 1.605e+012 1.000e+004 5.933e-002 1.906e-003 
2.201e-003 4.256e+007 1.604e+012 1.000e+004 5.976e-002 1.907e-003 
2.203e-003 4.255e+007 1.605e+012 1.000e+004 6.192e-002 1.909e-003 
2.204e-003 4.255e+007 1.603e+012 1.000e+004 6.541e-002 1.910e-003 
2.206e-003 4.254e+007 1.600e+012 1.000e+004 5.841e-002 1.911e-003 
2.207e-003 4.255e+007 1.596e+012 1.000e+004 6.038e-002 1.913e-003 
2.209e-003 4.255e+007 1.596e+012 1.000e+004 6.136e-002 1.914e-003 
2.210e-003 4.255e+007 1.596e+012 1.000e+004 5.566e-002 1.916e-003 
2.211e-003 4.256e+007 1.594e+012 1.000e+004 6.004e-002 1.917e-003 
2.213e-003 4.256e+007 1.595e+012 1.000e+004 5.764e-002 1.918e-003 
2.214e-003 4.257e+007 1.596e+012 1.000e+004 5.450e-002 1.920e-003 
2.216e-003 4.258e+007 1.598e+012 1.000e+004 5.367e-002 1.921e-003 
2.217e-003 4.258e+007 1.600e+012 1.000e+004 5.994e-002 1.923e-003 
2.219e-003 4.259e+007 1.600e+012 1.000e+004 6.043e-002 1.924e-003 
2.220e-003 4.259e+007 1.600e+012 1.000e+004 5.140e-002 1.925e-003 
2.221e-003 4.260e+007 1.600e+012 1.000e+004 5.626e-002 1.927e-003 
2.223e-003 4.260e+007 1.602e+012 1.000e+004 5.592e-002 1.928e-003 
2.224e-003 4.260e+007 1.604e+012 1.000e+004 5.814e-002 1.930e-003 
2.226e-003 4.260e+007 1.605e+012 1.000e+004 5.521e-002 1.931e-003 
2.227e-003 4.261e+007 1.607e+012 1.000e+004 5.195e-002 1.932e-003 
2.228e-003 4.261e+007 1.608e+012 1.000e+004 5.304e-002 1.934e-003 
2.230e-003 4.261e+007 1.610e+012 1.000e+004 5.183e-002 1.935e-003 
2.231e-003 4.261e+007 1.611e+012 1.000e+004 5.423e-002 1.937e-003 
2.233e-003 4.261e+007 1.611e+012 1.000e+004 6.359e-002 1.938e-003 
2.234e-003 4.261e+007 1.613e+012 1.000e+004 6.396e-002 1.939e-003 
2.235e-003 4.261e+007 1.613e+012 1.000e+004 6.017e-002 1.941e-003 
2.237e-003 4.261e+007 1.613e+012 1.000e+004 6.627e-002 1.942e-003 
2.238e-003 4.261e+007 1.611e+012 1.000e+004 6.436e-002 1.943e-003 
2.240e-003 4.261e+007 1.611e+012 1.000e+004 5.491e-002 1.945e-003 
2.241e-003 4.261e+007 1.611e+012 1.000e+004 6.468e-002 1.946e-003 
2.242e-003 4.261e+007 1.612e+012 1.000e+004 5.832e-002 1.948e-003 
2.244e-003 4.261e+007 1.614e+012 1.000e+004 5.518e-002 1.949e-003 
2.245e-003 4.261e+007 1.614e+012 1.000e+004 5.898e-002 1.950e-003 
2.247e-003 4.261e+007 1.615e+012 1.000e+004 5.682e-002 1.952e-003 
2.248e-003 4.261e+007 1.617e+012 1.000e+004 6.250e-002 1.953e-003 
2.249e-003 4.261e+007 1.615e+012 1.000e+004 6.545e-002 1.955e-003 
2.251e-003 4.261e+007 1.615e+012 1.000e+004 5.910e-002 1.956e-003 
2.252e-003 4.260e+007 1.615e+012 1.000e+004 6.112e-002 1.957e-003 
2.253e-003 4.260e+007 1.615e+012 1.000e+004 5.692e-002 1.959e-003 
2.255e-003 4.260e+007 1.614e+012 1.000e+004 6.011e-002 1.960e-003 
2.256e-003 4.260e+007 1.613e+012 1.000e+004 6.351e-002 1.962e-003 
2.258e-003 4.260e+007 1.614e+012 1.000e+004 6.212e-002 1.963e-003 
2.259e-003 4.260e+007 1.617e+012 1.000e+004 6.634e-002 1.964e-003 
2.260e-003 4.260e+007 1.619e+012 1.000e+004 5.563e-002 1.966e-003 
2.262e-003 4.260e+007 1.622e+012 1.000e+004 5.381e-002 1.967e-003 
2.263e-003 4.261e+007 1.625e+012 1.000e+004 6.381e-002 1.968e-003 
2.264e-003 4.261e+007 1.628e+012 1.000e+004 6.111e-002 1.970e-003 
2.266e-003 4.262e+007 1.630e+012 1.000e+004 5.421e-002 1.971e-003 
2.267e-003 4.262e+007 1.633e+012 1.000e+004 5.778e-002 1.972e-003 
2.269e-003 4.262e+007 1.633e+012 1.000e+004 6.237e-002 1.974e-003 
2.270e-003 4.262e+007 1.633e+012 1.000e+004 5.413e-002 1.975e-003 
2.271e-003 4.262e+007 1.626e+012 1.000e+004 6.558e-002 1.976e-003 
2.273e-003 4.263e+007 1.625e+012 1.000e+004 6.529e-002 1.978e-003 
2.274e-003 4.263e+007 1.624e+012 1.000e+004 6.238e-002 1.979e-003 
2.275e-003 4.263e+007 1.623e+012 1.000e+004 6.636e-002 1.981e-003 
2.277e-003 4.264e+007 1.622e+012 1.000e+004 6.337e-002 1.982e-003 
2.278e-003 4.264e+007 1.622e+012 1.000e+004 6.816e-002 1.983e-003 
2.280e-003 4.265e+007 1.622e+012 1.000e+004 6.498e-002 1.985e-003 
2.281e-003 4.265e+007 1.623e+012 1.000e+004 6.914e-002 1.986e-003 
2.282e-003 4.266e+007 1.623e+012 1.000e+004 4.882e-002 1.987e-003 
2.284e-003 4.266e+007 1.624e+012 1.000e+004 5.515e-002 1.989e-003 
2.285e-003 4.266e+007 1.622e+012 1.000e+004 6.536e-002 1.990e-003 
2.286e-003 4.266e+007 1.621e+012 1.000e+004 6.973e-002 1.991e-003 
2.288e-003 4.267e+007 1.617e+012 1.000e+004 7.046e-002 1.993e-003 
2.289e-003 4.267e+007 1.617e+012 1.000e+004 5.229e-002 1.994e-003 
2.291e-003 4.267e+007 1.616e+012 1.000e+004 5.131e-002 1.995e-003 
2.292e-003 4.267e+007 1.617e+012 1.000e+004 5.732e-002 1.997e-003 
2.293e-003 4.268e+007 1.617e+012 1.000e+004 5.882e-002 1.998e-003 
2.295e-003 4.268e+007 1.616e+012 1.000e+004 5.414e-002 2.000e-003 
2.296e-003 4.268e+007 1.616e+012 1.000e+004 5.973e-002 2.001e-003 
2.297e-003 4.269e+007 1.616e+012 1.000e+004 5.616e-002 2.002e-003 
2.299e-003 4.269e+007 1.617e+012 1.000e+004 5.285e-002 2.004e-003 
2.300e-003 4.270e+007 1.619e+012 1.000e+004 5.082e-002 2.005e-003 
2.302e-003 4.270e+007 1.621e+012 1.000e+004 5.247e-002 2.006e-003 
2.303e-003 4.271e+007 1.622e+012 1.000e+004 5.729e-002 2.008e-003 
2.304e-003 4.271e+007 1.624e+012 1.000e+004 5.689e-002 2.009e-003 
2.306e-003 4.271e+007 1.625e+012 1.000e+004 5.779e-002 2.010e-003 
2.307e-003 4.272e+007 1.627e+012 1.000e+004 6.140e-002 2.012e-003 
2.309e-003 4.272e+007 1.629e+012 1.000e+004 7.101e-002 2.013e-003 
2.310e-003 4.272e+007 1.631e+012 1.000e+004 6.858e-002 2.014e-003 
2.311e-003 4.273e+007 1.631e+012 1.000e+004 6.379e-002 2.016e-003 
2.313e-003 4.274e+007 1.631e+012 1.000e+004 5.123e-002 2.017e-003 
2.314e-003 4.274e+007 1.633e+012 1.000e+004 4.887e-002 2.018e-003 
2.315e-003 4.275e+007 1.634e+012 1.000e+004 6.724e-002 2.020e-003 
2.317e-003 4.275e+007 1.631e+012 1.000e+004 6.630e-002 2.021e-003 
2.318e-003 4.275e+007 1.630e+012 1.000e+004 6.448e-002 2.022e-003 
2.320e-003 4.276e+007 1.630e+012 1.000e+004 6.434e-002 2.024e-003 
2.321e-003 4.276e+007 1.632e+012 1.000e+004 6.834e-002 2.025e-003 
2.322e-003 4.277e+007 1.634e+012 1.000e+004 6.914e-002 2.026e-003 
2.324e-003 4.278e+007 1.633e+012 1.000e+004 6.120e-002 2.028e-003 
2.325e-003 4.278e+007 1.632e+012 1.000e+004 4.809e-002 2.029e-003 
2.326e-003 4.279e+007 1.632e+012 1.000e+004 4.522e-002 2.030e-003 
2.328e-003 4.280e+007 1.632e+012 1.000e+004 4.866e-002 2.032e-003 
2.329e-003 4.281e+007 1.629e+012 1.000e+004 5.928e-002 2.033e-003 
2.331e-003 4.282e+007 1.629e+012 1.000e+004 6.675e-002 2.034e-003 
2.332e-003 4.283e+007 1.626e+012 1.000e+004 5.529e-002 2.036e-003 
2.333e-003 4.284e+007 1.625e+012 1.000e+004 4.878e-002 2.037e-003 
2.335e-003 4.286e+007 1.623e+012 1.000e+004 5.588e-002 2.038e-003 
2.336e-003 4.288e+007 1.622e+012 1.000e+004 5.157e-002 2.040e-003 
2.337e-003 4.289e+007 1.623e+012 1.000e+004 5.293e-002 2.041e-003 
2.339e-003 4.291e+007 1.623e+012 1.000e+004 5.370e-002 2.042e-003 
2.340e-003 4.292e+007 1.622e+012 1.000e+004 5.334e-002 2.043e-003 
2.342e-003 4.293e+007 1.609e+012 1.000e+004 5.555e-002 2.045e-003 
2.343e-003 4.294e+007 1.611e+012 1.000e+004 6.305e-002 2.046e-003 
2.344e-003 4.296e+007 1.613e+012 1.000e+004 5.040e-002 2.047e-003 
2.346e-003 4.297e+007 1.615e+012 1.000e+004 5.313e-002 2.049e-003 
2.347e-003 4.299e+007 1.616e+012 1.000e+004 5.461e-002 2.050e-003 
2.348e-003 4.300e+007 1.616e+012 1.000e+004 4.334e-002 2.051e-003 
2.350e-003 4.301e+007 1.616e+012 1.000e+004 5.487e-002 2.052e-003 
2.351e-003 4.302e+007 1.617e+012 1.000e+004 4.815e-002 2.054e-003 
2.353e-003 4.304e+007 1.618e+012 1.000e+004 5.755e-002 2.055e-003 
2.354e-003 4.305e+007 1.612e+012 1.000e+004 6.375e-002 2.056e-003 
2.355e-003 4.306e+007 1.612e+012 1.000e+004 6.057e-002 2.058e-003 
2.357e-003 4.307e+007 1.611e+012 1.000e+004 6.401e-002 2.059e-003 
2.358e-003 4.308e+007 1.611e+012 1.000e+004 6.031e-002 2.060e-003 
2.360e-003 4.308e+007 1.609e+012 1.000e+004 5.755e-002 2.062e-003 
2.361e-003 4.309e+007 1.608e+012 1.000e+004 6.068e-002 2.063e-003 
2.362e-003 4.310e+007 1.608e+012 1.000e+004 6.041e-002 2.064e-003 
2.364e-003 4.311e+007 1.609e+012 1.000e+004 6.501e-002 2.066e-003 
2.365e-003 4.312e+007 1.611e+012 1.000e+004 5.556e-002 2.067e-003 
2.367e-003 4.312e+007 1.613e+012 1.000e+004 6.174e-002 2.068e-003 
2.368e-003 4.313e+007 1.615e+012 1.000e+004 5.779e-002 2.070e-003 
2.369e-003 4.314e+007 1.617e+012 1.000e+004 5.805e-002 2.071e-003 
2.371e-003 4.315e+007 1.614e+012 1.000e+004 5.140e-002 2.072e-003 
2.372e-003 4.315e+007 1.614e+012 1.000e+004 5.666e-002 2.074e-003 
2.373e-003 4.316e+007 1.616e+012 1.000e+004 5.650e-002 2.075e-003 
2.375e-003 4.316e+007 1.618e+012 1.000e+004 6.777e-002 2.076e-003 
2.376e-003 4.317e+007 1.621e+012 1.000e+004 6.068e-002 2.078e-003 
2.378e-003 4.318e+007 1.624e+012 1.000e+004 5.984e-002 2.079e-003 
2.379e-003 4.318e+007 1.627e+012 1.000e+004 5.580e-002 2.080e-003 
2.380e-003 4.318e+007 1.625e+012 1.000e+004 5.146e-002 2.082e-003 
2.382e-003 4.318e+007 1.627e+012 1.000e+004 6.377e-002 2.083e-003 
2.383e-003 4.318e+007 1.627e+012 1.000e+004 5.959e-002 2.084e-003 
2.384e-003 4.318e+007 1.629e+012 1.000e+004 6.321e-002 2.086e-003 
2.386e-003 4.318e+007 1.628e+012 1.000e+004 5.620e-002 2.087e-003 
2.387e-003 4.319e+007 1.629e+012 1.000e+004 5.791e-002 2.088e-003 
2.389e-003 4.319e+007 1.630e+012 1.000e+004 5.882e-002 2.090e-003 
2.390e-003 4.320e+007 1.632e+012 1.000e+004 5.248e-002 2.091e-003 
2.391e-003 4.320e+007 1.634e+012 1.000e+004 6.205e-002 2.092e-003 
2.393e-003 4.321e+007 1.636e+012 1.000e+004 5.962e-002 2.094e-003 
2.394e-003 4.322e+007 1.638e+012 1.000e+004 7.465e-002 2.095e-003 
2.395e-003 4.322e+007 1.640e+012 1.000e+004 5.042e-002 2.096e-003 
2.397e-003 4.322e+007 1.642e+012 1.000e+004 6.243e-002 2.098e-003 
2.398e-003 4.323e+007 1.644e+012 1.000e+004 6.509e-002 2.099e-003 
2.399e-003 4.323e+007 1.642e+012 1.000e+004 6.361e-002 2.100e-003 
2.401e-003 4.324e+007 1.642e+012 1.000e+004 6.369e-002 2.102e-003 
2.402e-003 4.325e+007 1.644e+012 1.000e+004 5.239e-002 2.103e-003 
2.404e-003 4.326e+007 1.646e+012 1.000e+004 6.104e-002 2.104e-003 
2.405e-003 4.327e+007 1.648e+012 1.000e+004 6.309e-002 2.106e-003 
2.406e-003 4.327e+007 1.651e+012 1.000e+004 6.233e-002 2.107e-003 
2.408e-003 4.328e+007 1.653e+012 1.000e+004 5.852e-002 2.108e-003 
2.409e-003 4.329e+007 1.652e+012 1.000e+004 5.546e-002 2.110e-003 
2.410e-003 4.329e+007 1.655e+012 1.000e+004 5.668e-002 2.111e-003 
2.412e-003 4.330e+007 1.657e+012 1.000e+004 5.167e-002 2.112e-003 
2.413e-003 4.330e+007 1.658e+012 1.000e+004 5.229e-002 2.114e-003 
2.415e-003 4.331e+007 1.658e+012 1.000e+004 5.286e-002 2.115e-003 
2.416e-003 4.331e+007 1.655e+012 1.000e+004 6.450e-002 2.116e-003 
2.417e-003 4.331e+007 1.657e+012 1.000e+004 4.996e-002 2.118e-003 
2.419e-003 4.331e+007 1.658e+012 1.000e+004 5.868e-002 2.119e-003 
2.420e-003 4.331e+007 1.658e+012 1.000e+004 5.846e-002 2.121e-003 
2.421e-003 4.331e+007 1.659e+012 1.000e+004 5.825e-002 2.122e-003 
2.423e-003 4.331e+007 1.661e+012 1.000e+004 5.534e-002 2.123e-003 
2.424e-003 4.331e+007 1.661e+012 1.000e+004 6.003e-002 2.125e-003 
2.426e-003 4.330e+007 1.663e+012 1.000e+004 5.324e-002 2.126e-003 
2.427e-003 4.330e+007 1.666e+012 1.000e+004 5.421e-002 2.127e-003 
2.428e-003 4.330e+007 1.667e+012 1.000e+004 6.405e-002 2.129e-003 
2.430e-003 4.329e+007 1.670e+012 1.000e+004 6.111e-002 2.130e-003 
2.431e-003 4.329e+007 1.671e+012 1.000e+004 6.278e-002 2.132e-003 
2.433e-003 4.329e+007 1.672e+012 1.000e+004 6.195e-002 2.133e-003 
2.434e-003 4.329e+007 1.673e+012 1.000e+004 5.244e-002 2.135e-003 
2.435e-003 4.329e+007 1.675e+012 1.000e+004 5.701e-002 2.136e-003 
2.437e-003 4.329e+007 1.674e+012 1.000e+004 5.651e-002 2.137e-003 
2.438e-003 4.329e+007 1.673e+012 1.000e+004 6.291e-002 2.139e-003 
2.439e-003 4.329e+007 1.671e+012 1.000e+004 5.785e-002 2.140e-003 
2.441e-003 4.329e+007 1.671e+012 1.000e+004 5.558e-002 2.141e-003 
2.442e-003 4.329e+007 1.672e+012 1.000e+004 6.113e-002 2.143e-003 
2.444e-003 4.329e+007 1.671e+012 1.000e+004 6.570e-002 2.144e-003 
2.445e-003 4.328e+007 1.673e+012 1.000e+004 6.187e-002 2.146e-003 
2.446e-003 4.328e+007 1.675e+012 1.000e+004 6.454e-002 2.147e-003 
2.448e-003 4.328e+007 1.675e+012 1.000e+004 6.800e-002 2.148e-003 
2.449e-003 4.327e+007 1.673e+012 1.000e+004 6.097e-002 2.150e-003 
2.450e-003 4.327e+007 1.668e+012 1.000e+004 5.112e-002 2.151e-003 
2.452e-003 4.327e+007 1.655e+012 1.000e+004 6.103e-002 2.152e-003 
2.453e-003 4.328e+007 1.654e+012 1.000e+004 6.049e-002 2.154e-003 
2.454e-003 4.328e+007 1.654e+012 1.000e+004 5.943e-002 2.155e-003 
2.456e-003 4.328e+007 1.652e+012 1.000e+004 5.774e-002 2.156e-003 
2.457e-003 4.328e+007 1.650e+012 1.000e+004 5.933e-002 2.158e-003 
2.459e-003 4.329e+007 1.647e+012 1.000e+004 6.457e-002 2.159e-003 
2.460e-003 4.329e+007 1.647e+012 1.000e+004 6.398e-002 2.161e-003 
2.461e-003 4.330e+007 1.645e+012 1.000e+004 5.636e-002 2.162e-003 
2.463e-003 4.331e+007 1.644e+012 1.000e+004 5.942e-002 2.163e-003 
2.464e-003 4.331e+007 1.643e+012 1.000e+004 6.252e-002 2.164e-003 
2.465e-003 4.332e+007 1.642e+012 1.000e+004 5.841e-002 2.166e-003 
2.467e-003 4.333e+007 1.641e+012 1.000e+004 6.207e-002 2.167e-003 
2.468e-003 4.333e+007 1.641e+012 1.000e+004 5.754e-002 2.168e-003 
2.470e-003 4.334e+007 1.641e+012 1.000e+004 6.333e-002 2.170e-003 
2.471e-003 4.334e+007 1.638e+012 1.000e+004 5.859e-002 2.171e-003 
2.472e-003 4.335e+007 1.637e+012 1.000e+004 6.109e-002 2.172e-003 
2.474e-003 4.335e+007 1.634e+012 1.000e+004 5.136e-002 2.174e-003 
2.475e-003 4.336e+007 1.634e+012 1.000e+004 6.021e-002 2.175e-003 
2.476e-003 4.336e+007 1.634e+012 1.000e+004 6.057e-002 2.176e-003 
2.478e-003 4.337e+007 1.632e+012 1.000e+004 5.412e-002 2.178e-003 
2.479e-003 4.337e+007 1.632e+012 1.000e+004 4.971e-002 2.179e-003 
2.480e-003 4.338e+007 1.633e+012 1.000e+004 6.649e-002 2.180e-003 
2.482e-003 4.338e+007 1.634e+012 1.000e+004 6.203e-002 2.182e-003 
2.483e-003 4.339e+007 1.635e+012 1.000e+004 5.576e-002 2.183e-003 
2.484e-003 4.339e+007 1.636e+012 1.000e+004 5.684e-002 2.184e-003 
2.486e-003 4.339e+007 1.636e+012 1.000e+004 5.445e-002 2.186e-003 
2.487e-003 4.340e+007 1.628e+012 1.000e+004 6.610e-002 2.187e-003 
2.489e-003 4.340e+007 1.626e+012 1.000e+004 6.299e-002 2.188e-003 
2.490e-003 4.340e+007 1.626e+012 1.000e+004 5.882e-002 2.190e-003 
2.491e-003 4.341e+007 1.627e+012 1.000e+004 5.978e-002 2.191e-003 
2.493e-003 4.341e+007 1.628e+012 1.000e+004 5.877e-002 2.192e-003 
2.494e-003 4.342e+007 1.628e+012 1.000e+004 6.313e-002 2.194e-003 
2.495e-003 4.342e+007 1.629e+012 1.000e+004 6.316e-002 2.195e-003 
2.497e-003 4.343e+007 1.630e+012 1.000e+004 5.750e-002 2.196e-003 
2.498e-003 4.344e+007 1.631e+012 1.000e+004 5.814e-002 2.198e-003 
2.499e-003 4.344e+007 1.632e+012 1.000e+004 6.467e-002 2.199e-003 
2.501e-003 4.345e+007 1.634e+012 1.000e+004 6.217e-002 2.200e-003 
2.502e-003 4.346e+007 1.636e+012 1.000e+004 5.112e-002 2.202e-003 
2.504e-003 4.346e+007 1.637e+012 1.000e+004 6.267e-002 2.203e-003 
2.505e-003 4.347e+007 1.639e+012 1.000e+004 6.913e-002 2.204e-003 
2.506e-003 4.347e+007 1.641e+012 1.000e+004 5.646e-002 2.206e-003 
2.508e-003 4.347e+007 1.643e+012 1.000e+004 6.065e-002 2.207e-003 
2.509e-003 4.348e+007 1.645e+012 1.000e+004 5.564e-002 2.208e-003 
2.510e-003 4.348e+007 1.648e+012 1.000e+004 5.664e-002 2.210e-003 
2.512e-003 4.348e+007 1.648e+012 1.000e+004 6.608e-002 2.211e-003 
2.513e-003 4.347e+007 1.651e+012 1.000e+004 6.547e-002 2.212e-003 
2.515e-003 4.347e+007 1.652e+012 1.000e+004 6.153e-002 2.214e-003 
2.516e-003 4.346e+007 1.649e+012 1.000e+004 7.040e-002 2.215e-003 
2.517e-003 4.346e+007 1.647e+012 1.000e+004 6.689e-002 2.217e-003 
2.519e-003 4.345e+007 1.647e+012 1.000e+004 5.829e-002 2.218e-003 
2.520e-003 4.344e+007 1.647e+012 1.000e+004 5.945e-002 2.220e-003 
2.521e-003 4.344e+007 1.643e+012 1.000e+004 5.511e-002 2.221e-003 
2.523e-003 4.343e+007 1.641e+012 1.000e+004 6.426e-002 2.222e-003 
2.524e-003 4.342e+007 1.640e+012 1.000e+004 6.635e-002 2.224e-003 
2.525e-003 4.342e+007 1.639e+012 1.000e+004 5.770e-002 2.225e-003 
2.527e-003 4.341e+007 1.640e+012 1.000e+004 6.064e-002 2.227e-003 
2.528e-003 4.341e+007 1.641e+012 1.000e+004 6.055e-002 2.228e-003 
2.530e-003 4.341e+007 1.642e+012 1.000e+004 5.002e-002 2.229e-003 
2.531e-003 4.341e+007 1.643e+012 1.000e+004 4.691e-002 2.231e-003 
2.532e-003 4.340e+007 1.645e+012 1.000e+004 5.645e-002 2.232e-003 
2.534e-003 4.340e+007 1.646e+012 1.000e+004 5.310e-002 2.234e-003 
2.535e-003 4.340e+007 1.648e+012 1.000e+004 5.633e-002 2.235e-003 
2.536e-003 4.340e+007 1.649e+012 1.000e+004 5.486e-002 2.236e-003 
2.538e-003 4.340e+007 1.651e+012 1.000e+004 6.607e-002 2.238e-003 
2.539e-003 4.340e+007 1.653e+012 1.000e+004 6.402e-002 2.239e-003 
2.541e-003 4.340e+007 1.651e+012 1.000e+004 6.499e-002 2.240e-003 
2.542e-003 4.341e+007 1.651e+012 1.000e+004 6.709e-002 2.242e-003 
2.543e-003 4.341e+007 1.652e+012 1.000e+004 7.027e-002 2.243e-003 
2.545e-003 4.341e+007 1.653e+012 1.000e+004 6.069e-002 2.245e-003 
2.546e-003 4.341e+007 1.655e+012 1.000e+004 7.011e-002 2.246e-003 
2.548e-003 4.342e+007 1.651e+012 1.000e+004 6.433e-002 2.247e-003 
2.549e-003 4.342e+007 1.649e+012 1.000e+004 6.254e-002 2.249e-003 
2.550e-003 4.342e+007 1.651e+012 1.000e+004 6.818e-002 2.250e-003 
2.552e-003 4.342e+007 1.653e+012 1.000e+004 6.499e-002 2.251e-003 
2.553e-003 4.343e+007 1.655e+012 1.000e+004 6.208e-002 2.253e-003 
2.554e-003 4.343e+007 1.658e+012 1.000e+004 5.896e-002 2.254e-003 
2.556e-003 4.343e+007 1.660e+012 1.000e+004 6.471e-002 2.255e-003 
2.557e-003 4.342e+007 1.661e+012 1.000e+004 6.150e-002 2.257e-003 
2.559e-003 4.343e+007 1.663e+012 1.000e+004 5.403e-002 2.258e-003 
2.560e-003 4.343e+007 1.664e+012 1.000e+004 6.516e-002 2.260e-003 
2.561e-003 4.343e+007 1.666e+012 1.000e+004 6.574e-002 2.261e-003 
2.563e-003 4.343e+007 1.668e+012 1.000e+004 6.883e-002 2.262e-003 
2.564e-003 4.344e+007 1.670e+012 1.000e+004 6.123e-002 2.264e-003 
2.565e-003 4.344e+007 1.673e+012 1.000e+004 5.474e-002 2.265e-003 
2.567e-003 4.344e+007 1.675e+012 1.000e+004 5.357e-002 2.266e-003 
2.568e-003 4.344e+007 1.676e+012 1.000e+004 5.442e-002 2.268e-003 
2.570e-003 4.344e+007 1.679e+012 1.000e+004 5.944e-002 2.269e-003 
2.571e-003 4.344e+007 1.679e+012 1.000e+004 5.271e-002 2.271e-003 
2.572e-003 4.344e+007 1.681e+012 1.000e+004 5.651e-002 2.272e-003 
2.574e-003 4.344e+007 1.675e+012 1.000e+004 5.583e-002 2.273e-003 
2.575e-003 4.344e+007 1.678e+012 1.000e+004 5.705e-002 2.275e-003 
2.577e-003 4.343e+007 1.679e+012 1.000e+004 5.588e-002 2.276e-003 
2.578e-003 4.343e+007 1.681e+012 1.000e+004 5.583e-002 2.278e-003 
2.579e-003 4.343e+007 1.682e+012 1.000e+004 6.117e-002 2.279e-003 
2.581e-003 4.343e+007 1.684e+012 1.000e+004 5.675e-002 2.280e-003 
2.582e-003 4.343e+007 1.686e+012 1.000e+004 5.713e-002 2.282e-003 
2.583e-003 4.343e+007 1.689e+012 1.000e+004 5.750e-002 2.283e-003 
2.585e-003 4.343e+007 1.692e+012 1.000e+004 5.623e-002 2.284e-003 
2.586e-003 4.343e+007 1.694e+012 1.000e+004 5.444e-002 2.286e-003 
2.588e-003 4.343e+007 1.695e+012 1.000e+004 6.090e-002 2.287e-003 
2.589e-003 4.343e+007 1.698e+012 1.000e+004 5.826e-002 2.289e-003 
2.590e-003 4.343e+007 1.700e+012 1.000e+004 6.061e-002 2.290e-003 
2.592e-003 4.343e+007 1.692e+012 1.000e+004 5.612e-002 2.291e-003 
2.593e-003 4.342e+007 1.693e+012 1.000e+004 6.231e-002 2.293e-003 
2.595e-003 4.342e+007 1.694e+012 1.000e+004 6.350e-002 2.294e-003 
2.596e-003 4.341e+007 1.694e+012 1.000e+004 6.185e-002 2.296e-003 
2.597e-003 4.340e+007 1.693e+012 1.000e+004 6.745e-002 2.297e-003 
2.599e-003 4.339e+007 1.693e+012 1.000e+004 5.668e-002 2.299e-003 
2.600e-003 4.338e+007 1.688e+012 1.000e+004 6.745e-002 2.300e-003 
2.601e-003 4.337e+007 1.688e+012 1.000e+004 6.823e-002 2.301e-003 
2.603e-003 4.336e+007 1.690e+012 1.000e+004 6.615e-002 2.303e-003 
2.604e-003 4.335e+007 1.691e+012 1.000e+004 5.900e-002 2.304e-003 
2.605e-003 4.333e+007 1.690e+012 1.000e+004 6.620e-002 2.306e-003 
2.607e-003 4.332e+007 1.690e+012 1.000e+004 6.567e-002 2.307e-003 
2.608e-003 4.331e+007 1.689e+012 1.000e+004 6.313e-002 2.309e-003 
2.610e-003 4.330e+007 1.690e+012 1.000e+004 6.015e-002 2.310e-003 
2.611e-003 4.329e+007 1.691e+012 1.000e+004 5.661e-002 2.312e-003 
2.612e-003 4.328e+007 1.691e+012 1.000e+004 5.497e-002 2.313e-003 
2.614e-003 4.327e+007 1.691e+012 1.000e+004 5.647e-002 2.314e-003 
2.615e-003 4.326e+007 1.690e+012 1.000e+004 6.131e-002 2.316e-003 
2.616e-003 4.325e+007 1.692e+012 1.000e+004 6.115e-002 2.317e-003 
2.618e-003 4.325e+007 1.694e+012 1.000e+004 6.483e-002 2.319e-003 
2.619e-003 4.324e+007 1.697e+012 1.000e+004 5.786e-002 2.320e-003 
2.621e-003 4.323e+007 1.700e+012 1.000e+004 6.384e-002 2.322e-003 
2.622e-003 4.323e+007 1.703e+012 1.000e+004 5.832e-002 2.323e-003 
2.623e-003 4.322e+007 1.705e+012 1.000e+004 6.092e-002 2.324e-003 
2.625e-003 4.321e+007 1.705e+012 1.000e+004 6.450e-002 2.326e-003 
2.626e-003 4.321e+007 1.708e+012 1.000e+004 5.961e-002 2.327e-003 
2.627e-003 4.320e+007 1.711e+012 1.000e+004 5.831e-002 2.329e-003 
2.629e-003 4.319e+007 1.712e+012 1.000e+004 5.927e-002 2.330e-003 
2.630e-003 4.319e+007 1.714e+012 1.000e+004 6.245e-002 2.331e-003 
2.631e-003 4.318e+007 1.715e+012 1.000e+004 5.736e-002 2.333e-003 
2.633e-003 4.318e+007 1.709e+012 1.000e+004 6.025e-002 2.334e-003 
2.634e-003 4.317e+007 1.712e+012 1.000e+004 6.075e-002 2.336e-003 
2.636e-003 4.317e+007 1.713e+012 1.000e+004 6.290e-002 2.337e-003 
2.637e-003 4.316e+007 1.714e+012 1.000e+004 5.761e-002 2.339e-003 
2.639e-003 4.316e+007 1.715e+012 1.000e+004 5.744e-002 2.340e-003 
2.640e-003 4.315e+007 1.717e+012 1.000e+004 5.792e-002 2.342e-003 
2.641e-003 4.314e+007 1.719e+012 1.000e+004 5.798e-002 2.343e-003 
2.643e-003 4.314e+007 1.721e+012 1.000e+004 5.729e-002 2.345e-003 
2.644e-003 4.313e+007 1.721e+012 1.000e+004 5.734e-002 2.346e-003 
2.646e-003 4.312e+007 1.723e+012 1.000e+004 6.194e-002 2.348e-003 
2.647e-003 4.311e+007 1.723e+012 1.000e+004 6.339e-002 2.349e-003 
2.649e-003 4.310e+007 1.724e+012 1.000e+004 6.140e-002 2.351e-003 
2.650e-003 4.309e+007 1.726e+012 1.000e+004 6.225e-002 2.352e-003 
2.651e-003 4.308e+007 1.729e+012 1.000e+004 5.715e-002 2.353e-003 
2.653e-003 4.307e+007 1.731e+012 1.000e+004 5.628e-002 2.355e-003 
2.654e-003 4.306e+007 1.733e+012 1.000e+004 6.128e-002 2.356e-003 
2.656e-003 4.305e+007 1.735e+012 1.000e+004 6.448e-002 2.358e-003 
2.657e-003 4.304e+007 1.737e+012 1.000e+004 5.336e-002 2.359e-003 
2.658e-003 4.303e+007 1.734e+012 1.000e+004 5.598e-002 2.361e-003 
2.660e-003 4.302e+007 1.733e+012 1.000e+004 6.105e-002 2.362e-003 
2.661e-003 4.301e+007 1.733e+012 1.000e+004 6.398e-002 2.364e-003 
2.663e-003 4.300e+007 1.732e+012 1.000e+004 6.461e-002 2.365e-003 
2.664e-003 4.298e+007 1.732e+012 1.000e+004 6.452e-002 2.367e-003 
2.665e-003 4.297e+007 1.733e+012 1.000e+004 6.378e-002 2.368e-003 
2.667e-003 4.295e+007 1.728e+012 1.000e+004 6.142e-002 2.370e-003 
2.668e-003 4.293e+007 1.727e+012 1.000e+004 6.453e-002 2.371e-003 
2.670e-003 4.292e+007 1.726e+012 1.000e+004 6.673e-002 2.373e-003 
2.671e-003 4.290e+007 1.726e+012 1.000e+004 6.651e-002 2.374e-003 
2.672e-003 4.289e+007 1.728e+012 1.000e+004 6.708e-002 2.376e-003 
2.674e-003 4.287e+007 1.729e+012 1.000e+004 5.948e-002 2.377e-003 
2.675e-003 4.286e+007 1.724e+012 1.000e+004 5.645e-002 2.379e-003 
2.676e-003 4.285e+007 1.724e+012 1.000e+004 6.628e-002 2.380e-003 
2.678e-003 4.284e+007 1.722e+012 1.000e+004 5.827e-002 2.382e-003 
2.679e-003 4.283e+007 1.717e+012 1.000e+004 5.629e-002 2.383e-003 
2.681e-003 4.281e+007 1.715e+012 1.000e+004 5.947e-002 2.385e-003 
2.682e-003 4.280e+007 1.716e+012 1.000e+004 6.072e-002 2.386e-003 
2.683e-003 4.279e+007 1.715e+012 1.000e+004 6.116e-002 2.387e-003 
2.685e-003 4.278e+007 1.716e+012 1.000e+004 6.339e-002 2.389e-003 
2.686e-003 4.276e+007 1.714e+012 1.000e+004 6.005e-002 2.390e-003 
2.688e-003 4.275e+007 1.714e+012 1.000e+004 5.648e-002 2.392e-003 
2.689e-003 4.274e+007 1.715e+012 1.000e+004 6.067e-002 2.393e-003 
2.690e-003 4.273e+007 1.716e+012 1.000e+004 5.903e-002 2.395e-003 
2.692e-003 4.271e+007 1.718e+012 1.000e+004 6.330e-002 2.396e-003 
2.693e-003 4.270e+007 1.719e+012 1.000e+004 6.404e-002 2.398e-003 
2.694e-003 4.269e+007 1.720e+012 1.000e+004 6.017e-002 2.399e-003 
2.696e-003 4.267e+007 1.716e+012 1.000e+004 6.037e-002 2.401e-003 
2.697e-003 4.265e+007 1.715e+012 1.000e+004 6.939e-002 2.402e-003 
2.699e-003 4.264e+007 1.713e+012 1.000e+004 6.423e-002 2.404e-003 
2.700e-003 4.262e+007 1.712e+012 1.000e+004 6.604e-002 2.405e-003 
2.701e-003 4.261e+007 1.709e+012 1.000e+004 6.770e-002 2.407e-003 
2.703e-003 4.259e+007 1.708e+012 1.000e+004 6.450e-002 2.408e-003 
2.704e-003 4.258e+007 1.708e+012 1.000e+004 6.646e-002 2.410e-003 
2.706e-003 4.256e+007 1.708e+012 1.000e+004 5.790e-002 2.411e-003 
2.707e-003 4.255e+007 1.707e+012 1.000e+004 6.419e-002 2.413e-003 
2.708e-003 4.253e+007 1.706e+012 1.000e+004 6.113e-002 2.414e-003 
2.710e-003 4.251e+007 1.705e+012 1.000e+004 5.827e-002 2.416e-003 
2.711e-003 4.250e+007 1.704e+012 1.000e+004 5.906e-002 2.417e-003 
2.712e-003 4.249e+007 1.704e+012 1.000e+004 5.572e-002 2.419e-003 
2.714e-003 4.248e+007 1.705e+012 1.000e+004 5.716e-002 2.420e-003 
2.715e-003 4.247e+007 1.705e+012 1.000e+004 6.017e-002 2.422e-003 
2.717e-003 4.246e+007 1.705e+012 1.000e+004 6.158e-002 2.423e-003 
2.718e-003 4.246e+007 1.705e+012 1.000e+004 5.928e-002 2.424e-003 
2.719e-003 4.246e+007 1.705e+012 1.000e+004 5.941e-002 2.426e-003 
2.721e-003 4.246e+007 1.707e+012 1.000e+004 6.090e-002 2.427e-003 
2.722e-003 4.246e+007 1.708e+012 1.000e+004 6.382e-002 2.428e-003 
2.724e-003 4.246e+007 1.708e+012 1.000e+004 6.059e-002 2.430e-003 
2.725e-003 4.246e+007 1.709e+012 1.000e+004 6.382e-002 2.431e-003 
2.726e-003 4.246e+007 1.710e+012 1.000e+004 5.988e-002 2.433e-003 
2.728e-003 4.246e+007 1.712e+012 1.000e+004 5.529e-002 2.434e-003 
2.729e-003 4.247e+007 1.709e+012 1.000e+004 5.504e-002 2.435e-003 
2.730e-003 4.247e+007 1.708e+012 1.000e+004 5.192e-002 2.437e-003 
2.732e-003 4.248e+007 1.708e+012 1.000e+004 5.528e-002 2.438e-003 
2.733e-003 4.248e+007 1.709e+012 1.000e+004 5.712e-002 2.439e-003 
2.735e-003 4.249e+007 1.709e+012 1.000e+004 5.697e-002 2.441e-003 
2.736e-003 4.250e+007 1.707e+012 1.000e+004 5.053e-002 2.442e-003 
2.737e-003 4.250e+007 1.703e+012 1.000e+004 5.314e-002 2.443e-003 
2.739e-003 4.251e+007 1.701e+012 1.000e+004 5.093e-002 2.445e-003 
2.740e-003 4.252e+007 1.698e+012 1.000e+004 5.101e-002 2.446e-003 
2.742e-003 4.253e+007 1.697e+012 1.000e+004 4.828e-002 2.447e-003 
2.743e-003 4.254e+007 1.696e+012 1.000e+004 5.464e-002 2.449e-003 
2.744e-003 4.256e+007 1.697e+012 1.000e+004 5.908e-002 2.450e-003 
2.746e-003 4.257e+007 1.698e+012 1.000e+004 5.604e-002 2.451e-003 
2.747e-003 4.258e+007 1.696e+012 1.000e+004 4.967e-002 2.453e-003 
2.748e-003 4.259e+007 1.696e+012 1.000e+004 5.272e-002 2.454e-003 
2.750e-003 4.261e+007 1.694e+012 1.000e+004 5.367e-002 2.455e-003 
2.751e-003 4.262e+007 1.691e+012 1.000e+004 5.409e-002 2.457e-003 
2.753e-003 4.263e+007 1.689e+012 1.000e+004 5.390e-002 2.458e-003 
2.754e-003 4.264e+007 1.688e+012 1.000e+004 4.759e-002 2.459e-003 
2.755e-003 4.266e+007 1.688e+012 1.000e+004 5.028e-002 2.460e-003 
2.757e-003 4.267e+007 1.687e+012 1.000e+004 5.126e-002 2.462e-003 
2.758e-003 4.269e+007 1.688e+012 1.000e+004 4.878e-002 2.463e-003 
2.760e-003 4.271e+007 1.686e+012 1.000e+004 4.999e-002 2.464e-003 
2.761e-003 4.273e+007 1.687e+012 1.000e+004 5.925e-002 2.465e-003 
2.762e-003 4.275e+007 1.688e+012 1.000e+004 5.498e-002 2.467e-003 
2.764e-003 4.277e+007 1.688e+012 1.000e+004 5.839e-002 2.468e-003 
2.765e-003 4.279e+007 1.690e+012 1.000e+004 5.680e-002 2.469e-003 
2.767e-003 4.281e+007 1.690e+012 1.000e+004 5.191e-002 2.470e-003 
2.768e-003 4.283e+007 1.690e+012 1.000e+004 5.708e-002 2.472e-003 
2.769e-003 4.285e+007 1.689e+012 1.000e+004 5.490e-002 2.473e-003 
2.771e-003 4.286e+007 1.690e+012 1.000e+004 5.361e-002 2.474e-003 
2.772e-003 4.288e+007 1.691e+012 1.000e+004 5.819e-002 2.475e-003 
2.773e-003 4.289e+007 1.690e+012 1.000e+004 5.589e-002 2.477e-003 
2.775e-003 4.291e+007 1.690e+012 1.000e+004 5.652e-002 2.478e-003 
2.776e-003 4.292e+007 1.690e+012 1.000e+004 6.357e-002 2.479e-003 
2.778e-003 4.293e+007 1.688e+012 1.000e+004 5.286e-002 2.481e-003 
2.779e-003 4.294e+007 1.688e+012 1.000e+004 5.461e-002 2.482e-003 
2.780e-003 4.295e+007 1.688e+012 1.000e+004 4.902e-002 2.483e-003 
2.782e-003 4.297e+007 1.689e+012 1.000e+004 5.787e-002 2.485e-003 
2.783e-003 4.298e+007 1.690e+012 1.000e+004 5.720e-002 2.486e-003 
2.785e-003 4.300e+007 1.687e+012 1.000e+004 5.716e-002 2.487e-003 
2.786e-003 4.301e+007 1.688e+012 1.000e+004 5.762e-002 2.488e-003 
2.787e-003 4.303e+007 1.689e+012 1.000e+004 5.081e-002 2.490e-003 
2.789e-003 4.304e+007 1.689e+012 1.000e+004 5.754e-002 2.491e-003 
2.790e-003 4.305e+007 1.689e+012 1.000e+004 5.748e-002 2.492e-003 
2.792e-003 4.307e+007 1.689e+012 1.000e+004 5.441e-002 2.494e-003 
2.793e-003 4.308e+007 1.689e+012 1.000e+004 5.178e-002 2.495e-003 
2.794e-003 4.309e+007 1.689e+012 1.000e+004 5.929e-002 2.496e-003 
2.796e-003 4.311e+007 1.690e+012 1.000e+004 5.316e-002 2.498e-003 
2.797e-003 4.312e+007 1.688e+012 1.000e+004 5.565e-002 2.499e-003 
2.798e-003 4.313e+007 1.689e+012 1.000e+004 4.816e-002 2.500e-003 
2.800e-003 4.315e+007 1.691e+012 1.000e+004 5.012e-002 2.501e-003 
2.801e-003 4.316e+007 1.687e+012 1.000e+004 4.664e-002 2.503e-003 
2.803e-003 4.317e+007 1.687e+012 1.000e+004 5.294e-002 2.504e-003 
2.804e-003 4.317e+007 1.686e+012 1.000e+004 6.911e-002 2.505e-003 
2.805e-003 4.318e+007 1.683e+012 1.000e+004 6.114e-002 2.507e-003 
2.807e-003 4.318e+007 1.684e+012 1.000e+004 6.424e-002 2.508e-003 
2.808e-003 4.318e+007 1.682e+012 1.000e+004 6.458e-002 2.509e-003 
2.809e-003 4.318e+007 1.682e+012 1.000e+004 5.623e-002 2.511e-003 
2.811e-003 4.318e+007 1.680e+012 1.000e+004 6.496e-002 2.512e-003 
2.812e-003 4.318e+007 1.679e+012 1.000e+004 5.957e-002 2.514e-003 
2.814e-003 4.318e+007 1.679e+012 1.000e+004 5.656e-002 2.515e-003 
2.815e-003 4.318e+007 1.679e+012 1.000e+004 5.969e-002 2.516e-003 
2.816e-003 4.318e+007 1.677e+012 1.000e+004 5.200e-002 2.518e-003 
2.818e-003 4.319e+007 1.676e+012 1.000e+004 5.963e-002 2.519e-003 
2.819e-003 4.319e+007 1.675e+012 1.000e+004 5.328e-002 2.520e-003 
2.821e-003 4.320e+007 1.675e+012 1.000e+004 5.395e-002 2.522e-003 
2.822e-003 4.320e+007 1.672e+012 1.000e+004 5.513e-002 2.523e-003 
2.823e-003 4.321e+007 1.668e+012 1.000e+004 5.532e-002 2.524e-003 
2.825e-003 4.321e+007 1.668e+012 1.000e+004 5.678e-002 2.526e-003 
2.826e-003 4.322e+007 1.668e+012 1.000e+004 5.487e-002 2.527e-003 
2.827e-003 4.323e+007 1.668e+012 1.000e+004 5.555e-002 2.528e-003 
2.829e-003 4.325e+007 1.667e+012 1.000e+004 5.781e-002 2.530e-003 
2.830e-003 4.326e+007 1.668e+012 1.000e+004 5.930e-002 2.531e-003 
2.832e-003 4.327e+007 1.668e+012 1.000e+004 5.487e-002 2.532e-003 
2.833e-003 4.329e+007 1.669e+012 1.000e+004 5.393e-002 2.534e-003 
2.834e-003 4.330e+007 1.671e+012 1.000e+004 5.002e-002 2.535e-003 
2.836e-003 4.332e+007 1.671e+012 1.000e+004 5.458e-002 2.536e-003 
2.837e-003 4.333e+007 1.672e+012 1.000e+004 5.368e-002 2.537e-003 
2.839e-003 4.334e+007 1.671e+012 1.000e+004 5.834e-002 2.539e-003 
2.840e-003 4.335e+007 1.668e+012 1.000e+004 5.395e-002 2.540e-003 
2.841e-003 4.336e+007 1.666e+012 1.000e+004 5.622e-002 2.541e-003 
2.843e-003 4.338e+007 1.659e+012 1.000e+004 5.367e-002 2.543e-003 
2.844e-003 4.339e+007 1.659e+012 1.000e+004 5.907e-002 2.544e-003 
2.846e-003 4.340e+007 1.657e+012 1.000e+004 5.711e-002 2.545e-003 
2.847e-003 4.341e+007 1.657e+012 1.000e+004 5.694e-002 2.547e-003 
2.848e-003 4.342e+007 1.657e+012 1.000e+004 5.306e-002 2.548e-003 
2.850e-003 4.344e+007 1.658e+012 1.000e+004 5.868e-002 2.549e-003 
2.851e-003 4.345e+007 1.659e+012 1.000e+004 5.797e-002 2.551e-003 
2.853e-003 4.347e+007 1.659e+012 1.000e+004 5.604e-002 2.552e-003 
2.854e-003 4.349e+007 1.660e+012 1.000e+004 5.699e-002 2.553e-003 
2.855e-003 4.350e+007 1.661e+012 1.000e+004 5.477e-002 2.555e-003 
2.857e-003 4.352e+007 1.661e+012 1.000e+004 5.424e-002 2.556e-003 
2.858e-003 4.353e+007 1.661e+012 1.000e+004 5.482e-002 2.557e-003 
2.860e-003 4.355e+007 1.657e+012 1.000e+004 6.314e-002 2.559e-003 
2.861e-003 4.356e+007 1.657e+012 1.000e+004 5.556e-002 2.560e-003 
2.863e-003 4.358e+007 1.657e+012 1.000e+004 5.928e-002 2.561e-003 
2.864e-003 4.359e+007 1.658e+012 1.000e+004 5.085e-002 2.563e-003 
2.865e-003 4.360e+007 1.658e+012 1.000e+004 5.180e-002 2.564e-003 
2.867e-003 4.362e+007 1.660e+012 1.000e+004 4.914e-002 2.565e-003 
2.868e-003 4.363e+007 1.661e+012 1.000e+004 5.300e-002 2.567e-003 
2.870e-003 4.364e+007 1.661e+012 1.000e+004 4.936e-002 2.568e-003 
2.871e-003 4.365e+007 1.661e+012 1.000e+004 6.134e-002 2.569e-003 
2.873e-003 4.366e+007 1.662e+012 1.000e+004 5.874e-002 2.571e-003 
2.874e-003 4.366e+007 1.664e+012 1.000e+004 6.380e-002 2.572e-003 
2.875e-003 4.367e+007 1.663e+012 1.000e+004 5.034e-002 2.573e-003 
2.877e-003 4.367e+007 1.664e+012 1.000e+004 5.971e-002 2.575e-003 
2.878e-003 4.368e+007 1.666e+012 1.000e+004 5.593e-002 2.576e-003 
2.880e-003 4.368e+007 1.656e+012 1.000e+004 5.524e-002 2.578e-003 
2.881e-003 4.368e+007 1.657e+012 1.000e+004 5.210e-002 2.579e-003 
2.882e-003 4.368e+007 1.658e+012 1.000e+004 6.208e-002 2.580e-003 
2.884e-003 4.368e+007 1.653e+012 1.000e+004 5.343e-002 2.582e-003 
2.885e-003 4.368e+007 1.653e+012 1.000e+004 5.586e-002 2.583e-003 
2.887e-003 4.368e+007 1.651e+012 1.000e+004 6.046e-002 2.585e-003 
2.888e-003 4.369e+007 1.651e+012 1.000e+004 5.872e-002 2.586e-003 
2.889e-003 4.369e+007 1.649e+012 1.000e+004 5.857e-002 2.587e-003 
2.891e-003 4.369e+007 1.650e+012 1.000e+004 6.035e-002 2.589e-003 
2.892e-003 4.370e+007 1.651e+012 1.000e+004 6.194e-002 2.590e-003 
2.894e-003 4.370e+007 1.653e+012 1.000e+004 6.370e-002 2.591e-003 
2.895e-003 4.371e+007 1.655e+012 1.000e+004 6.237e-002 2.593e-003 
2.897e-003 4.372e+007 1.656e+012 1.000e+004 5.364e-002 2.594e-003 
2.898e-003 4.372e+007 1.658e+012 1.000e+004 5.549e-002 2.596e-003 
2.899e-003 4.373e+007 1.659e+012 1.000e+004 4.869e-002 2.597e-003 
2.901e-003 4.373e+007 1.661e+012 1.000e+004 5.700e-002 2.598e-003 
2.902e-003 4.374e+007 1.662e+012 1.000e+004 5.058e-002 2.600e-003 
2.904e-003 4.375e+007 1.662e+012 1.000e+004 6.053e-002 2.601e-003 
2.905e-003 4.375e+007 1.662e+012 1.000e+004 6.187e-002 2.602e-003 
2.906e-003 4.376e+007 1.662e+012 1.000e+004 4.821e-002 2.604e-003 
2.908e-003 4.378e+007 1.661e+012 1.000e+004 6.383e-002 2.605e-003 
2.909e-003 4.379e+007 1.659e+012 1.000e+004 4.986e-002 2.606e-003 
2.911e-003 4.380e+007 1.660e+012 1.000e+004 4.595e-002 2.608e-003 
2.912e-003 4.381e+007 1.661e+012 1.000e+004 5.091e-002 2.609e-003 
2.913e-003 4.382e+007 1.655e+012 1.000e+004 6.467e-002 2.610e-003 
2.915e-003 4.383e+007 1.654e+012 1.000e+004 6.603e-002 2.612e-003 
2.916e-003 4.384e+007 1.655e+012 1.000e+004 6.677e-002 2.613e-003 
2.918e-003 4.386e+007 1.655e+012 1.000e+004 4.333e-002 2.614e-003 
2.919e-003 4.387e+007 1.657e+012 1.000e+004 4.714e-002 2.615e-003 
2.920e-003 4.389e+007 1.659e+012 1.000e+004 4.925e-002 2.617e-003 
2.922e-003 4.391e+007 1.661e+012 1.000e+004 5.522e-002 2.618e-003 
2.923e-003 4.393e+007 1.663e+012 1.000e+004 5.495e-002 2.619e-003 
2.925e-003 4.395e+007 1.665e+012 1.000e+004 5.144e-002 2.621e-003 
2.926e-003 4.397e+007 1.667e+012 1.000e+004 5.006e-002 2.622e-003 
2.927e-003 4.399e+007 1.670e+012 1.000e+004 6.125e-002 2.623e-003 
2.929e-003 4.401e+007 1.674e+012 1.000e+004 5.925e-002 2.624e-003 
2.930e-003 4.403e+007 1.675e+012 1.000e+004 5.853e-002 2.626e-003 
2.932e-003 4.404e+007 1.674e+012 1.000e+004 5.861e-002 2.627e-003 
2.933e-003 4.405e+007 1.675e+012 1.000e+004 5.150e-002 2.628e-003 
2.934e-003 4.407e+007 1.675e+012 1.000e+004 5.149e-002 2.630e-003 
2.936e-003 4.408e+007 1.677e+012 1.000e+004 4.999e-002 2.631e-003 
2.937e-003 4.410e+007 1.680e+012 1.000e+004 5.193e-002 2.632e-003 
2.939e-003 4.412e+007 1.683e+012 1.000e+004 5.077e-002 2.634e-003 
2.940e-003 4.413e+007 1.685e+012 1.000e+004 5.041e-002 2.635e-003 
2.942e-003 4.415e+007 1.687e+012 1.000e+004 5.120e-002 2.636e-003 
2.943e-003 4.417e+007 1.690e+012 1.000e+004 5.086e-002 2.637e-003 
2.944e-003 4.419e+007 1.693e+012 1.000e+004 4.725e-002 2.639e-003 
2.946e-003 4.420e+007 1.695e+012 1.000e+004 5.053e-002 2.640e-003 
2.947e-003 4.422e+007 1.697e+012 1.000e+004 4.822e-002 2.641e-003 
2.949e-003 4.423e+007 1.697e+012 1.000e+004 5.342e-002 2.643e-003 
2.950e-003 4.424e+007 1.699e+012 1.000e+004 5.357e-002 2.644e-003 
2.952e-003 4.425e+007 1.702e+012 1.000e+004 5.501e-002 2.645e-003 
2.953e-003 4.426e+007 1.705e+012 1.000e+004 5.168e-002 2.647e-003 
2.954e-003 4.428e+007 1.708e+012 1.000e+004 5.081e-002 2.648e-003 
2.956e-003 4.429e+007 1.707e+012 1.000e+004 5.190e-002 2.649e-003 
2.957e-003 4.431e+007 1.709e+012 1.000e+004 5.086e-002 2.651e-003 
2.959e-003 4.433e+007 1.710e+012 1.000e+004 4.955e-002 2.652e-003 
2.960e-003 4.435e+007 1.712e+012 1.000e+004 5.350e-002 2.653e-003 
2.961e-003 4.437e+007 1.715e+012 1.000e+004 5.219e-002 2.655e-003 
2.963e-003 4.439e+007 1.716e+012 1.000e+004 5.317e-002 2.656e-003 
2.964e-003 4.440e+007 1.715e+012 1.000e+004 5.136e-002 2.657e-003 
2.966e-003 4.442e+007 1.716e+012 1.000e+004 5.242e-002 2.658e-003 
2.967e-003 4.444e+007 1.719e+012 1.000e+004 5.166e-002 2.660e-003 
2.969e-003 4.446e+007 1.721e+012 1.000e+004 5.251e-002 2.661e-003 
2.970e-003 4.448e+007 1.722e+012 1.000e+004 4.801e-002 2.662e-003 
2.971e-003 4.450e+007 1.724e+012 1.000e+004 5.187e-002 2.664e-003 
2.973e-003 4.451e+007 1.726e+012 1.000e+004 5.090e-002 2.665e-003 
2.974e-003 4.453e+007 1.730e+012 1.000e+004 5.194e-002 2.666e-003 
2.976e-003 4.455e+007 1.733e+012 1.000e+004 5.381e-002 2.667e-003 
2.977e-003 4.456e+007 1.734e+012 1.000e+004 5.029e-002 2.669e-003 
2.978e-003 4.457e+007 1.734e+012 1.000e+004 5.530e-002 2.670e-003 
2.980e-003 4.459e+007 1.735e+012 1.000e+004 4.815e-002 2.671e-003 
2.981e-003 4.460e+007 1.738e+012 1.000e+004 4.613e-002 2.673e-003 
2.983e-003 4.460e+007 1.739e+012 1.000e+004 4.711e-002 2.674e-003 
2.984e-003 4.461e+007 1.739e+012 1.000e+004 5.665e-002 2.675e-003 
2.985e-003 4.462e+007 1.742e+012 1.000e+004 5.465e-002 2.677e-003 
2.987e-003 4.463e+007 1.744e+012 1.000e+004 5.626e-002 2.678e-003 
2.988e-003 4.463e+007 1.745e+012 1.000e+004 5.457e-002 2.679e-003 
2.989e-003 4.464e+007 1.747e+012 1.000e+004 4.819e-002 2.681e-003 
2.991e-003 4.464e+007 1.750e+012 1.000e+004 5.715e-002 2.682e-003 
2.992e-003 4.464e+007 1.750e+012 1.000e+004 6.048e-002 2.683e-003 
2.994e-003 4.465e+007 1.750e+012 1.000e+004 5.195e-002 2.685e-003 
2.995e-003 4.465e+007 1.751e+012 1.000e+004 5.669e-002 2.686e-003 
2.996e-003 4.465e+007 1.753e+012 1.000e+004 5.871e-002 2.688e-003 
2.998e-003 4.465e+007 1.752e+012 1.000e+004 6.069e-002 2.689e-003 
2.999e-003 4.465e+007 1.754e+012 1.000e+004 6.043e-002 2.690e-003 
3.000e-003 4.465e+007 1.757e+012 1.000e+004 5.958e-002 2.692e-003 
3.002e-003 4.464e+007 1.757e+012 1.000e+004 6.015e-002 2.693e-003 
3.003e-003 4.463e+007 1.758e+012 1.000e+004 5.612e-002 2.694e-003 
3.005e-003 4.462e+007 1.759e+012 1.000e+004 6.242e-002 2.696e-003 
3.006e-003 4.461e+007 1.761e+012 1.000e+004 6.360e-002 2.697e-003 
3.007e-003 4.460e+007 1.760e+012 1.000e+004 5.782e-002 2.699e-003 
3.009e-003 4.459e+007 1.761e+012 1.000e+004 5.840e-002 2.700e-003 
3.010e-003 4.457e+007 1.761e+012 1.000e+004 6.330e-002 2.702e-003 
3.011e-003 4.456e+007 1.762e+012 1.000e+004 6.768e-002 2.703e-003 
3.013e-003 4.455e+007 1.763e+012 1.000e+004 6.695e-002 2.705e-003 
3.014e-003 4.454e+007 1.764e+012 1.000e+004 5.524e-002 2.706e-003 
3.016e-003 4.453e+007 1.761e+012 1.000e+004 5.606e-002 2.708e-003 
3.017e-003 4.452e+007 1.763e+012 1.000e+004 4.787e-002 2.709e-003 
3.018e-003 4.451e+007 1.766e+012 1.000e+004 5.119e-002 2.710e-003 
3.020e-003 4.450e+007 1.769e+012 1.000e+004 5.336e-002 2.712e-003 
3.021e-003 4.450e+007 1.772e+012 1.000e+004 4.834e-002 2.713e-003 
3.022e-003 4.449e+007 1.775e+012 1.000e+004 5.386e-002 2.715e-003 
3.024e-003 4.448e+007 1.779e+012 1.000e+004 5.023e-002 2.716e-003 
3.025e-003 4.447e+007 1.783e+012 1.000e+004 5.130e-002 2.718e-003 
3.027e-003 4.446e+007 1.787e+012 1.000e+004 4.945e-002 2.719e-003 
3.028e-003 4.444e+007 1.789e+012 1.000e+004 5.261e-002 2.721e-003 
3.029e-003 4.443e+007 1.793e+012 1.000e+004 4.957e-002 2.722e-003 
3.031e-003 4.441e+007 1.778e+012 1.000e+004 5.516e-002 2.724e-003 
3.032e-003 4.439e+007 1.782e+012 1.000e+004 5.725e-002 2.725e-003 
3.034e-003 4.438e+007 1.784e+012 1.000e+004 5.715e-002 2.727e-003 
3.035e-003 4.436e+007 1.786e+012 1.000e+004 5.551e-002 2.728e-003 
3.036e-003 4.435e+007 1.786e+012 1.000e+004 5.628e-002 2.730e-003 
3.038e-003 4.433e+007 1.790e+012 1.000e+004 5.759e-002 2.731e-003 
3.039e-003 4.432e+007 1.793e+012 1.000e+004 5.396e-002 2.733e-003 
3.041e-003 4.431e+007 1.796e+012 1.000e+004 5.738e-002 2.734e-003 
3.042e-003 4.430e+007 1.800e+012 1.000e+004 5.491e-002 2.736e-003 
3.043e-003 4.429e+007 1.804e+012 1.000e+004 5.756e-002 2.737e-003 
3.045e-003 4.428e+007 1.809e+012 1.000e+004 5.611e-002 2.739e-003 
3.046e-003 4.428e+007 1.813e+012 1.000e+004 5.274e-002 2.740e-003 
3.048e-003 4.427e+007 1.817e+012 1.000e+004 5.620e-002 2.742e-003 
3.049e-003 4.426e+007 1.822e+012 1.000e+004 6.244e-002 2.743e-003 
3.051e-003 4.425e+007 1.822e+012 1.000e+004 5.632e-002 2.744e-003 
3.052e-003 4.424e+007 1.823e+012 1.000e+004 5.502e-002 2.746e-003 
3.053e-003 4.423e+007 1.822e+012 1.000e+004 5.339e-002 2.747e-003 
3.055e-003 4.423e+007 1.825e+012 1.000e+004 5.430e-002 2.749e-003 
3.056e-003 4.423e+007 1.829e+012 1.000e+004 5.286e-002 2.750e-003 
3.057e-003 4.422e+007 1.829e+012 1.000e+004 5.349e-002 2.752e-003 
3.059e-003 4.422e+007 1.830e+012 1.000e+004 5.259e-002 2.753e-003 
3.060e-003 4.421e+007 1.829e+012 1.000e+004 5.934e-002 2.754e-003 
3.062e-003 4.421e+007 1.829e+012 1.000e+004 5.906e-002 2.756e-003 
3.063e-003 4.420e+007 1.830e+012 1.000e+004 5.826e-002 2.757e-003 
3.064e-003 4.419e+007 1.832e+012 1.000e+004 5.933e-002 2.759e-003 
3.066e-003 4.419e+007 1.832e+012 1.000e+004 5.714e-002 2.760e-003 
3.067e-003 4.418e+007 1.834e+012 1.000e+004 5.732e-002 2.762e-003 
3.069e-003 4.418e+007 1.834e+012 1.000e+004 5.330e-002 2.763e-003 
3.070e-003 4.417e+007 1.836e+012 1.000e+004 5.462e-002 2.764e-003 
3.071e-003 4.417e+007 1.835e+012 1.000e+004 5.630e-002 2.766e-003 
3.073e-003 4.416e+007 1.832e+012 1.000e+004 5.369e-002 2.767e-003 
3.074e-003 4.415e+007 1.834e+012 1.000e+004 5.486e-002 2.769e-003 
3.076e-003 4.415e+007 1.836e+012 1.000e+004 5.421e-002 2.770e-003 
3.077e-003 4.413e+007 1.836e+012 1.000e+004 5.835e-002 2.772e-003 
3.078e-003 4.412e+007 1.838e+012 1.000e+004 5.285e-002 2.773e-003 
3.080e-003 4.411e+007 1.840e+012 1.000e+004 5.742e-002 2.775e-003 
3.081e-003 4.410e+007 1.838e+012 1.000e+004 5.277e-002 2.776e-003 
3.082e-003 4.409e+007 1.838e+012 1.000e+004 5.571e-002 2.777e-003 
3.084e-003 4.408e+007 1.835e+012 1.000e+004 6.045e-002 2.779e-003 
3.085e-003 4.407e+007 1.836e+012 1.000e+004 5.615e-002 2.780e-003 
3.086e-003 4.406e+007 1.838e+012 1.000e+004 5.004e-002 2.782e-003 
3.088e-003 4.406e+007 1.840e+012 1.000e+004 6.302e-002 2.783e-003 
3.089e-003 4.405e+007 1.842e+012 1.000e+004 5.443e-002 2.785e-003 
3.091e-003 4.405e+007 1.842e+012 1.000e+004 5.321e-002 2.786e-003 
3.092e-003 4.405e+007 1.844e+012 1.000e+004 5.476e-002 2.787e-003 
3.093e-003 4.404e+007 1.846e+012 1.000e+004 6.063e-002 2.789e-003 
3.095e-003 4.404e+007 1.849e+012 1.000e+004 5.383e-002 2.790e-003 
3.096e-003 4.403e+007 1.848e+012 1.000e+004 5.308e-002 2.791e-003 
3.097e-003 4.403e+007 1.836e+012 1.000e+004 5.393e-002 2.793e-003 
3.099e-003 4.402e+007 1.838e+012 1.000e+004 5.734e-002 2.794e-003 
3.100e-003 4.402e+007 1.840e+012 1.000e+004 6.180e-002 2.796e-003 
3.102e-003 4.402e+007 1.842e+012 1.000e+004 5.983e-002 2.797e-003 
3.103e-003 4.401e+007 1.845e+012 1.000e+004 5.126e-002 2.798e-003 
3.104e-003 4.400e+007 1.849e+012 1.000e+004 6.582e-002 2.800e-003 
3.106e-003 4.399e+007 1.851e+012 1.000e+004 6.399e-002 2.801e-003 
3.107e-003 4.398e+007 1.853e+012 1.000e+004 6.025e-002 2.803e-003 
3.108e-003 4.397e+007 1.856e+012 1.000e+004 5.705e-002 2.804e-003 
3.110e-003 4.395e+007 1.855e+012 1.000e+004 5.208e-002 2.806e-003 
3.111e-003 4.394e+007 1.855e+012 1.000e+004 6.501e-002 2.807e-003 
3.112e-003 4.392e+007 1.857e+012 1.000e+004 6.279e-002 2.809e-003 
3.114e-003 4.391e+007 1.858e+012 1.000e+004 5.680e-002 2.810e-003 
3.115e-003 4.389e+007 1.860e+012 1.000e+004 5.982e-002 2.812e-003 
3.117e-003 4.388e+007 1.863e+012 1.000e+004 5.396e-002 2.813e-003 
3.118e-003 4.387e+007 1.866e+012 1.000e+004 5.638e-002 2.815e-003 
3.119e-003 4.385e+007 1.868e+012 1.000e+004 5.370e-002 2.816e-003 
3.121e-003 4.384e+007 1.870e+012 1.000e+004 4.734e-002 2.817e-003 
3.122e-003 4.383e+007 1.873e+012 1.000e+004 5.408e-002 2.819e-003 
3.123e-003 4.381e+007 1.876e+012 1.000e+004 6.088e-002 2.820e-003 
3.125e-003 4.380e+007 1.879e+012 1.000e+004 4.913e-002 2.822e-003 
3.126e-003 4.379e+007 1.882e+012 1.000e+004 5.885e-002 2.823e-003 
3.128e-003 4.378e+007 1.885e+012 1.000e+004 5.386e-002 2.825e-003 
3.129e-003 4.377e+007 1.883e+012 1.000e+004 4.719e-002 2.826e-003 
3.130e-003 4.376e+007 1.884e+012 1.000e+004 5.292e-002 2.828e-003 
3.132e-003 4.375e+007 1.884e+012 1.000e+004 6.069e-002 2.829e-003 
3.133e-003 4.373e+007 1.885e+012 1.000e+004 6.254e-002 2.831e-003 
3.134e-003 4.372e+007 1.886e+012 1.000e+004 4.997e-002 2.832e-003 
3.136e-003 4.371e+007 1.887e+012 1.000e+004 4.451e-002 2.833e-003 
3.137e-003 4.370e+007 1.889e+012 1.000e+004 5.408e-002 2.835e-003 
3.139e-003 4.369e+007 1.891e+012 1.000e+004 4.375e-002 2.836e-003 
3.140e-003 4.368e+007 1.893e+012 1.000e+004 4.712e-002 2.838e-003 
3.141e-003 4.367e+007 1.897e+012 1.000e+004 5.491e-002 2.839e-003 
3.143e-003 4.366e+007 1.899e+012 1.000e+004 4.367e-002 2.841e-003 
3.144e-003 4.365e+007 1.899e+012 1.000e+004 4.976e-002 2.842e-003 
3.145e-003 4.364e+007 1.899e+012 1.000e+004 6.013e-002 2.844e-003 
3.147e-003 4.363e+007 1.899e+012 1.000e+004 6.022e-002 2.845e-003 
3.148e-003 4.363e+007 1.901e+012 1.000e+004 5.152e-002 2.846e-003 
3.150e-003 4.363e+007 1.903e+012 1.000e+004 4.958e-002 2.848e-003 
3.151e-003 4.362e+007 1.905e+012 1.000e+004 5.599e-002 2.849e-003 
3.152e-003 4.363e+007 1.907e+012 1.000e+004 5.540e-002 2.851e-003 
3.154e-003 4.363e+007 1.910e+012 1.000e+004 5.664e-002 2.852e-003 
3.155e-003 4.363e+007 1.911e+012 1.000e+004 5.234e-002 2.853e-003 
3.156e-003 4.363e+007 1.914e+012 1.000e+004 5.519e-002 2.855e-003 
3.158e-003 4.363e+007 1.916e+012 1.000e+004 4.471e-002 2.856e-003 
3.159e-003 4.363e+007 1.918e+012 1.000e+004 5.379e-002 2.857e-003 
3.160e-003 4.363e+007 1.922e+012 1.000e+004 5.928e-002 2.859e-003 
3.162e-003 4.363e+007 1.925e+012 1.000e+004 6.107e-002 2.860e-003 
3.163e-003 4.363e+007 1.925e+012 1.000e+004 5.084e-002 2.861e-003 
3.165e-003 4.363e+007 1.928e+012 1.000e+004 4.396e-002 2.863e-003 
3.166e-003 4.363e+007 1.931e+012 1.000e+004 4.963e-002 2.864e-003 
3.167e-003 4.363e+007 1.935e+012 1.000e+004 4.579e-002 2.866e-003 
3.169e-003 4.364e+007 1.938e+012 1.000e+004 4.898e-002 2.867e-003 
3.170e-003 4.365e+007 1.941e+012 1.000e+004 5.609e-002 2.868e-003 
3.171e-003 4.365e+007 1.944e+012 1.000e+004 4.120e-002 2.870e-003 
3.173e-003 4.366e+007 1.946e+012 1.000e+004 4.863e-002 2.871e-003 
3.174e-003 4.366e+007 1.949e+012 1.000e+004 4.073e-002 2.872e-003 
3.176e-003 4.367e+007 1.950e+012 1.000e+004 4.950e-002 2.874e-003 
3.177e-003 4.367e+007 1.952e+012 1.000e+004 4.150e-002 2.875e-003 
3.178e-003 4.367e+007 1.956e+012 1.000e+004 5.141e-002 2.876e-003 
3.180e-003 4.367e+007 1.958e+012 1.000e+004 6.732e-002 2.878e-003 
3.181e-003 4.366e+007 1.961e+012 1.000e+004 4.486e-002 2.879e-003 
3.182e-003 4.366e+007 1.964e+012 1.000e+004 4.353e-002 2.880e-003 
3.184e-003 4.366e+007 1.966e+012 1.000e+004 4.467e-002 2.882e-003 
3.185e-003 4.365e+007 1.970e+012 1.000e+004 3.982e-002 2.883e-003 
3.187e-003 4.365e+007 1.975e+012 1.000e+004 4.136e-002 2.885e-003 
3.188e-003 4.364e+007 1.977e+012 1.000e+004 4.696e-002 2.886e-003 
3.189e-003 4.364e+007 1.980e+012 1.000e+004 4.229e-002 2.887e-003 
3.191e-003 4.364e+007 1.984e+012 1.000e+004 4.001e-002 2.889e-003 
3.192e-003 4.364e+007 1.988e+012 1.000e+004 6.232e-002 2.890e-003 
3.193e-003 4.364e+007 1.991e+012 1.000e+004 6.298e-002 2.892e-003 
3.195e-003 4.364e+007 1.996e+012 1.000e+004 5.414e-002 2.893e-003 
3.196e-003 4.364e+007 1.999e+012 1.000e+004 5.753e-002 2.894e-003 
3.198e-003 4.364e+007 2.001e+012 1.000e+004 6.456e-002 2.896e-003 
3.199e-003 4.364e+007 2.002e+012 1.000e+004 5.490e-002 2.897e-003 
3.200e-003 4.364e+007 2.003e+012 1.000e+004 4.879e-002 2.898e-003 
3.202e-003 4.364e+007 2.004e+012 1.000e+004 5.606e-002 2.900e-003 
3.203e-003 4.364e+007 2.006e+012 1.000e+004 5.831e-002 2.901e-003 
3.204e-003 4.363e+007 2.008e+012 1.000e+004 5.029e-002 2.903e-003 
3.206e-003 4.363e+007 2.010e+012 1.000e+004 5.578e-002 2.904e-003 
3.207e-003 4.363e+007 2.013e+012 1.000e+004 5.540e-002 2.905e-003 
3.209e-003 4.363e+007 2.016e+012 1.000e+004 5.929e-002 2.907e-003 
3.210e-003 4.362e+007 2.019e+012 1.000e+004 5.973e-002 2.908e-003 
3.211e-003 4.362e+007 2.022e+012 1.000e+004 5.947e-002 2.910e-003 
3.213e-003 4.362e+007 2.020e+012 1.000e+004 5.054e-002 2.911e-003 
3.214e-003 4.362e+007 2.023e+012 1.000e+004 5.121e-002 2.912e-003 
3.215e-003 4.361e+007 2.025e+012 1.000e+004 3.651e-002 2.914e-003 
3.217e-003 4.361e+007 2.028e+012 1.000e+004 3.970e-002 2.915e-003 
3.218e-003 4.361e+007 2.030e+012 1.000e+004 4.107e-002 2.917e-003 
3.220e-003 4.361e+007 2.032e+012 1.000e+004 4.966e-002 2.918e-003 
3.221e-003 4.360e+007 2.016e+012 1.000e+004 4.643e-002 2.919e-003 
3.222e-003 4.360e+007 2.017e+012 1.000e+004 3.745e-002 2.921e-003 
3.224e-003 4.360e+007 2.017e+012 1.000e+004 4.239e-002 2.922e-003 
3.225e-003 4.360e+007 2.019e+012 1.000e+004 3.891e-002 2.923e-003 
3.226e-003 4.360e+007 2.020e+012 1.000e+004 3.628e-002 2.925e-003 
3.228e-003 4.360e+007 2.020e+012 1.000e+004 3.565e-002 2.926e-003 
3.229e-003 4.360e+007 2.019e+012 1.000e+004 6.672e-002 2.928e-003 
3.231e-003 4.360e+007 2.014e+012 1.000e+004 3.844e-002 2.929e-003 
3.232e-003 4.359e+007 2.012e+012 1.000e+004 4.079e-002 2.930e-003 
3.233e-003 4.359e+007 2.012e+012 1.000e+004 4.194e-002 2.932e-003 
3.235e-003 4.358e+007 2.012e+012 1.000e+004 3.829e-002 2.933e-003 
3.236e-003 4.358e+007 2.005e+012 1.000e+004 4.003e-002 2.935e-003 
3.237e-003 4.357e+007 2.005e+012 1.000e+004 4.075e-002 2.936e-003 
3.239e-003 4.357e+007 2.005e+012 1.000e+004 3.660e-002 2.937e-003 
3.240e-003 4.357e+007 2.007e+012 1.000e+004 4.156e-002 2.939e-003 
3.242e-003 4.357e+007 2.009e+012 1.000e+004 3.817e-002 2.940e-003 
3.243e-003 4.357e+007 2.009e+012 1.000e+004 3.787e-002 2.942e-003 
3.244e-003 4.357e+007 2.005e+012 1.000e+004 6.414e-002 2.943e-003 
3.246e-003 4.357e+007 2.005e+012 1.000e+004 5.603e-002 2.944e-003 
3.247e-003 4.357e+007 2.002e+012 1.000e+004 5.850e-002 2.946e-003 
3.249e-003 4.357e+007 2.003e+012 1.000e+004 6.075e-002 2.947e-003 
3.250e-003 4.358e+007 2.003e+012 1.000e+004 5.970e-002 2.949e-003 
3.251e-003 4.358e+007 2.004e+012 1.000e+004 4.924e-002 2.950e-003 
3.253e-003 4.358e+007 2.006e+012 1.000e+004 5.493e-002 2.951e-003 
3.254e-003 4.358e+007 2.008e+012 1.000e+004 3.738e-002 2.953e-003 
3.255e-003 4.358e+007 2.012e+012 1.000e+004 4.430e-002 2.954e-003 
3.257e-003 4.358e+007 2.015e+012 1.000e+004 4.081e-002 2.955e-003 
3.258e-003 4.358e+007 2.016e+012 1.000e+004 3.633e-002 2.957e-003 
3.260e-003 4.358e+007 2.018e+012 1.000e+004 6.319e-002 2.958e-003 
3.261e-003 4.358e+007 2.022e+012 1.000e+004 5.254e-002 2.960e-003 
3.262e-003 4.358e+007 2.025e+012 1.000e+004 5.680e-002 2.961e-003 
3.264e-003 4.358e+007 2.016e+012 1.000e+004 6.048e-002 2.962e-003 
3.265e-003 4.359e+007 2.017e+012 1.000e+004 3.359e-002 2.964e-003 
3.267e-003 4.359e+007 2.019e+012 1.000e+004 3.883e-002 2.965e-003 
3.268e-003 4.359e+007 2.020e+012 1.000e+004 4.196e-002 2.967e-003 
3.270e-003 4.359e+007 2.021e+012 1.000e+004 3.771e-002 2.968e-003 
3.271e-003 4.359e+007 2.022e+012 1.000e+004 3.922e-002 2.969e-003 
3.272e-003 4.359e+007 2.024e+012 1.000e+004 3.778e-002 2.971e-003 
3.274e-003 4.359e+007 2.023e+012 1.000e+004 4.511e-002 2.972e-003 
3.275e-003 4.359e+007 2.022e+012 1.000e+004 3.793e-002 2.974e-003 
3.277e-003 4.360e+007 2.023e+012 1.000e+004 3.348e-002 2.975e-003 
3.278e-003 4.360e+007 2.023e+012 1.000e+004 3.816e-002 2.977e-003 
3.280e-003 4.360e+007 2.024e+012 1.000e+004 4.350e-002 2.978e-003 
3.281e-003 4.361e+007 2.024e+012 1.000e+004 4.266e-002 2.979e-003 
3.282e-003 4.362e+007 2.026e+012 1.000e+004 4.284e-002 2.981e-003 
3.284e-003 4.363e+007 2.027e+012 1.000e+004 3.222e-002 2.982e-003 
3.285e-003 4.363e+007 2.027e+012 1.000e+004 3.825e-002 2.984e-003 
3.287e-003 4.364e+007 2.026e+012 1.000e+004 3.452e-002 2.985e-003 
3.288e-003 4.365e+007 2.026e+012 1.000e+004 3.952e-002 2.986e-003 
3.290e-003 4.366e+007 2.028e+012 1.000e+004 3.571e-002 2.988e-003 
3.291e-003 4.367e+007 2.030e+012 1.000e+004 3.991e-002 2.989e-003 
3.293e-003 4.368e+007 2.031e+012 1.000e+004 3.651e-002 2.990e-003 
3.294e-003 4.369e+007 2.031e+012 1.000e+004 4.106e-002 2.992e-003 
3.295e-003 4.370e+007 2.032e+012 1.000e+004 3.425e-002 2.993e-003 
3.297e-003 4.371e+007 2.033e+012 1.000e+004 5.456e-002 2.995e-003 
3.298e-003 4.372e+007 2.035e+012 1.000e+004 3.105e-002 2.996e-003 
3.300e-003 4.373e+007 2.038e+012 1.000e+004 4.149e-002 2.997e-003 
3.301e-003 4.373e+007 2.039e+012 1.000e+004 4.085e-002 2.999e-003 
3.303e-003 4.374e+007 2.040e+012 1.000e+004 4.007e-002 3.000e-003 
3.304e-003 4.374e+007 2.040e+012 1.000e+004 4.131e-002 3.001e-003 
3.305e-003 4.375e+007 2.039e+012 1.000e+004 4.053e-002 3.003e-003 
3.307e-003 4.375e+007 2.041e+012 1.000e+004 5.953e-002 3.004e-003 
3.308e-003 4.375e+007 2.042e+012 1.000e+004 5.691e-002 3.006e-003 
3.310e-003 4.376e+007 2.043e+012 1.000e+004 5.882e-002 3.007e-003 
3.311e-003 4.376e+007 2.043e+012 1.000e+004 5.839e-002 3.008e-003 
3.312e-003 4.376e+007 2.043e+012 1.000e+004 5.495e-002 3.010e-003 
3.314e-003 4.376e+007 2.046e+012 1.000e+004 5.419e-002 3.011e-003 
3.315e-003 4.376e+007 2.047e+012 1.000e+004 6.070e-002 3.013e-003 
3.317e-003 4.376e+007 2.050e+012 1.000e+004 5.920e-002 3.014e-003 
3.318e-003 4.376e+007 2.052e+012 1.000e+004 5.303e-002 3.015e-003 
3.320e-003 4.376e+007 2.054e+012 1.000e+004 5.344e-002 3.017e-003 
3.321e-003 4.376e+007 2.054e+012 1.000e+004 5.878e-002 3.018e-003 
3.322e-003 4.376e+007 2.054e+012 1.000e+004 5.410e-002 3.020e-003 
3.324e-003 4.376e+007 2.056e+012 1.000e+004 5.478e-002 3.021e-003 
3.325e-003 4.376e+007 2.057e+012 1.000e+004 5.246e-002 3.022e-003 
3.327e-003 4.377e+007 2.059e+012 1.000e+004 5.791e-002 3.024e-003 
3.328e-003 4.377e+007 2.061e+012 1.000e+004 5.004e-002 3.025e-003 
3.329e-003 4.377e+007 2.064e+012 1.000e+004 5.250e-002 3.027e-003 
3.331e-003 4.376e+007 2.066e+012 1.000e+004 5.130e-002 3.028e-003 
3.332e-003 4.375e+007 2.066e+012 1.000e+004 5.387e-002 3.030e-003 
3.334e-003 4.375e+007 2.066e+012 1.000e+004 5.313e-002 3.031e-003 
3.335e-003 4.374e+007 2.068e+012 1.000e+004 5.379e-002 3.033e-003 
3.336e-003 4.373e+007 2.067e+012 1.000e+004 4.912e-002 3.034e-003 
3.338e-003 4.373e+007 2.067e+012 1.000e+004 4.815e-002 3.035e-003 
3.339e-003 4.372e+007 2.065e+012 1.000e+004 5.029e-002 3.037e-003 
3.341e-003 4.372e+007 2.066e+012 1.000e+004 5.470e-002 3.038e-003 
3.342e-003 4.372e+007 2.065e+012 1.000e+004 5.165e-002 3.040e-003 
