# Supplementary material for: Strain rate dependency of dislocation plasticity
Source: Nat Commun. 2021 Mar 23;12:1845. doi: 10.1038/s41467-021-21939-1 (PMC7988163; doi:10.1038/s41467-021-21939-1)
Supplement: Supplementary file 3 — Supplementary Data 1 [file 41467_2021_21939_MOESM3_ESM.zip › Supplementary Data 1/DDDSimulationSet4/StrainRate=1e4s-1/InitialDislocationDensity=7.5e10m-2.dat]

#strain(1), stress(Pa), dislocation density(m-2), strain rate(s-1), mean dislocation velocity(km/s), plastic strain(1)
1.426e-005 2.055e+006 7.528e+010 1.000e+004 7.020e-004 5.920e-008 
2.153e-005 3.100e+006 7.520e+010 1.000e+004 1.412e-003 6.629e-008 
2.907e-005 4.180e+006 7.517e+010 1.000e+004 1.637e-003 7.919e-009 
3.734e-005 5.362e+006 7.512e+010 1.000e+004 2.107e-003 1.337e-007 
4.743e-005 6.799e+006 7.483e+010 1.000e+004 2.582e-003 2.229e-007 
7.001e-005 1.000e+007 7.461e+010 1.000e+004 2.714e-003 3.802e-007 
9.666e-005 1.376e+007 7.449e+010 1.000e+004 3.011e-003 5.360e-007 
1.571e-004 2.214e+007 7.437e+010 1.000e+004 3.134e-003 6.952e-007 
2.333e-004 3.243e+007 7.425e+010 1.000e+004 2.708e-003 9.180e-007 
3.353e-004 4.537e+007 7.418e+010 1.000e+004 2.532e-003 1.024e-006 
3.744e-004 4.999e+007 7.410e+010 1.000e+004 2.275e-003 1.164e-006 
3.800e-004 5.065e+007 7.402e+010 1.000e+004 2.036e-003 1.283e-006 
3.821e-004 5.088e+007 7.393e+010 1.000e+004 2.086e-003 1.364e-006 
3.836e-004 5.106e+007 7.387e+010 1.000e+004 2.073e-003 1.450e-006 
3.974e-004 5.265e+007 7.363e+010 1.000e+004 2.604e-003 1.521e-006 
3.987e-004 5.280e+007 7.352e+010 1.000e+004 2.762e-003 1.607e-006 
4.049e-004 5.350e+007 7.344e+010 1.000e+004 2.894e-003 1.690e-006 
4.523e-004 5.872e+007 7.338e+010 1.000e+004 2.833e-003 1.768e-006 
4.624e-004 5.983e+007 7.334e+010 1.000e+004 2.691e-003 1.840e-006 
4.629e-004 5.988e+007 7.327e+010 1.000e+004 2.931e-003 1.932e-006 
4.633e-004 5.992e+007 7.322e+010 1.000e+004 2.399e-003 2.030e-006 
4.638e-004 5.997e+007 7.319e+010 1.000e+004 2.023e-003 2.110e-006 
4.642e-004 6.001e+007 7.318e+010 1.000e+004 1.877e-003 2.163e-006 
4.646e-004 6.006e+007 7.318e+010 1.000e+004 1.627e-003 2.203e-006 
4.650e-004 6.010e+007 7.318e+010 1.000e+004 1.431e-003 2.229e-006 
4.654e-004 6.015e+007 7.319e+010 1.000e+004 1.207e-003 2.244e-006 
4.658e-004 6.019e+007 7.317e+010 1.000e+004 9.405e-004 2.253e-006 
4.662e-004 6.023e+007 7.318e+010 1.000e+004 8.559e-004 2.255e-006 
4.665e-004 6.026e+007 7.318e+010 1.000e+004 8.363e-004 2.253e-006 
4.668e-004 6.030e+007 7.319e+010 1.000e+004 7.602e-004 2.248e-006 
4.671e-004 6.033e+007 7.321e+010 1.000e+004 7.175e-004 2.241e-006 
4.674e-004 6.036e+007 7.322e+010 1.000e+004 6.782e-004 2.232e-006 
4.678e-004 6.039e+007 7.323e+010 1.000e+004 6.807e-004 2.222e-006 
4.681e-004 6.043e+007 7.324e+010 1.000e+004 7.932e-004 2.211e-006 
4.684e-004 6.046e+007 7.325e+010 1.000e+004 6.007e-004 2.207e-006 
4.687e-004 6.049e+007 7.325e+010 1.000e+004 7.270e-004 2.204e-006 
4.690e-004 6.053e+007 7.326e+010 1.000e+004 7.655e-004 2.195e-006 
4.693e-004 6.056e+007 7.326e+010 1.000e+004 7.346e-004 2.187e-006 
4.696e-004 6.060e+007 7.327e+010 1.000e+004 7.828e-004 2.179e-006 
4.700e-004 6.063e+007 7.327e+010 1.000e+004 8.749e-004 2.172e-006 
4.704e-004 6.068e+007 7.328e+010 1.000e+004 8.905e-004 2.163e-006 
4.708e-004 6.072e+007 7.329e+010 1.000e+004 8.345e-004 2.155e-006 
4.712e-004 6.077e+007 7.315e+010 1.000e+004 8.806e-004 2.149e-006 
4.717e-004 6.081e+007 7.308e+010 1.000e+004 8.569e-004 2.146e-006 
4.721e-004 6.086e+007 7.303e+010 1.000e+004 4.941e-004 2.141e-006 
4.725e-004 6.090e+007 7.300e+010 1.000e+004 4.702e-004 2.135e-006 
4.730e-004 6.095e+007 7.297e+010 1.000e+004 4.829e-004 2.130e-006 
4.734e-004 6.100e+007 7.294e+010 1.000e+004 4.993e-004 2.125e-006 
4.739e-004 6.105e+007 7.291e+010 1.000e+004 5.305e-004 2.121e-006 
4.747e-004 6.114e+007 7.289e+010 1.000e+004 5.518e-004 2.117e-006 
4.757e-004 6.124e+007 7.286e+010 1.000e+004 5.636e-004 2.113e-006 
4.767e-004 6.135e+007 7.284e+010 1.000e+004 5.985e-004 2.109e-006 
4.780e-004 6.149e+007 7.282e+010 1.000e+004 6.325e-004 2.106e-006 
4.800e-004 6.169e+007 7.281e+010 1.000e+004 6.711e-004 2.102e-006 
4.812e-004 6.183e+007 7.279e+010 1.000e+004 6.918e-004 2.099e-006 
4.822e-004 6.193e+007 7.278e+010 1.000e+004 7.103e-004 2.096e-006 
4.835e-004 6.207e+007 7.276e+010 1.000e+004 6.901e-004 2.093e-006 
4.852e-004 6.225e+007 7.275e+010 1.000e+004 7.448e-004 2.090e-006 
4.865e-004 6.238e+007 7.274e+010 1.000e+004 7.466e-004 2.088e-006 
4.886e-004 6.260e+007 7.272e+010 1.000e+004 7.432e-004 2.085e-006 
4.937e-004 6.314e+007 7.271e+010 1.000e+004 7.393e-004 2.083e-006 
4.962e-004 6.339e+007 7.270e+010 1.000e+004 7.710e-004 2.080e-006 
4.986e-004 6.364e+007 7.269e+010 1.000e+004 7.473e-004 2.078e-006 
5.001e-004 6.380e+007 7.268e+010 1.000e+004 7.654e-004 2.075e-006 
5.011e-004 6.390e+007 7.267e+010 1.000e+004 7.682e-004 2.073e-006 
5.021e-004 6.400e+007 7.266e+010 1.000e+004 7.685e-004 2.071e-006 
5.034e-004 6.414e+007 7.266e+010 1.000e+004 7.342e-004 2.069e-006 
5.048e-004 6.429e+007 7.265e+010 1.000e+004 7.412e-004 2.067e-006 
5.062e-004 6.442e+007 7.264e+010 1.000e+004 7.638e-004 2.065e-006 
5.075e-004 6.456e+007 7.263e+010 1.000e+004 7.519e-004 2.063e-006 
5.088e-004 6.470e+007 7.262e+010 1.000e+004 7.781e-004 2.061e-006 
5.105e-004 6.487e+007 7.262e+010 1.000e+004 7.847e-004 2.060e-006 
5.122e-004 6.504e+007 7.261e+010 1.000e+004 8.158e-004 2.058e-006 
5.139e-004 6.521e+007 7.260e+010 1.000e+004 7.952e-004 2.056e-006 
5.155e-004 6.538e+007 7.260e+010 1.000e+004 8.345e-004 2.055e-006 
5.172e-004 6.555e+007 7.259e+010 1.000e+004 8.090e-004 2.054e-006 
5.190e-004 6.573e+007 7.258e+010 1.000e+004 8.381e-004 2.052e-006 
5.209e-004 6.593e+007 7.258e+010 1.000e+004 8.245e-004 2.051e-006 
5.228e-004 6.612e+007 7.257e+010 1.000e+004 8.428e-004 2.050e-006 
5.247e-004 6.631e+007 7.257e+010 1.000e+004 8.535e-004 2.048e-006 
5.266e-004 6.650e+007 7.256e+010 1.000e+004 8.452e-004 2.047e-006 
5.285e-004 6.669e+007 7.255e+010 1.000e+004 8.502e-004 2.046e-006 
5.305e-004 6.689e+007 7.255e+010 1.000e+004 8.567e-004 2.045e-006 
5.326e-004 6.710e+007 7.254e+010 1.000e+004 8.442e-004 2.044e-006 
5.347e-004 6.730e+007 7.254e+010 1.000e+004 8.367e-004 2.043e-006 
5.367e-004 6.750e+007 7.253e+010 1.000e+004 8.334e-004 2.042e-006 
5.388e-004 6.771e+007 7.253e+010 1.000e+004 8.459e-004 2.041e-006 
5.398e-004 6.781e+007 7.252e+010 1.000e+004 8.602e-004 2.040e-006 
5.402e-004 6.785e+007 7.252e+010 1.000e+004 8.198e-004 2.039e-006 
5.406e-004 6.789e+007 7.251e+010 1.000e+004 8.832e-004 2.038e-006 
5.409e-004 6.792e+007 7.251e+010 1.000e+004 8.270e-004 2.037e-006 
5.413e-004 6.795e+007 7.250e+010 1.000e+004 8.478e-004 2.036e-006 
5.416e-004 6.799e+007 7.250e+010 1.000e+004 8.310e-004 2.035e-006 
5.419e-004 6.802e+007 7.249e+010 1.000e+004 8.339e-004 2.034e-006 
5.422e-004 6.805e+007 7.249e+010 1.000e+004 8.685e-004 2.033e-006 
5.425e-004 6.808e+007 7.248e+010 1.000e+004 8.615e-004 2.032e-006 
5.428e-004 6.811e+007 7.248e+010 1.000e+004 8.539e-004 2.031e-006 
5.431e-004 6.814e+007 7.248e+010 1.000e+004 9.025e-004 2.030e-006 
5.434e-004 6.817e+007 7.247e+010 1.000e+004 8.984e-004 2.030e-006 
5.437e-004 6.820e+007 7.247e+010 1.000e+004 9.221e-004 2.029e-006 
5.440e-004 6.823e+007 7.246e+010 1.000e+004 4.541e-003 9.015e-009 
5.443e-004 6.826e+007 7.246e+010 1.000e+004 8.169e-003 3.681e-008 
5.446e-004 6.829e+007 7.247e+010 1.000e+004 1.175e-002 8.376e-008 
5.449e-004 6.832e+007 7.247e+010 1.000e+004 1.489e-002 1.509e-007 
5.452e-004 6.835e+007 7.248e+010 1.000e+004 1.830e-002 2.444e-007 
5.455e-004 6.838e+007 7.249e+010 1.000e+004 2.238e-002 3.864e-007 
5.458e-004 6.841e+007 7.256e+010 1.000e+004 3.151e-002 8.154e-007 
5.460e-004 6.844e+007 7.275e+010 1.000e+004 4.076e-002 1.508e-006 
5.463e-004 6.847e+007 7.336e+010 1.000e+004 6.975e-002 3.929e-006 
5.466e-004 6.849e+007 7.687e+010 1.000e+004 1.067e-001 9.012e-006 
5.469e-004 6.852e+007 8.674e+010 1.000e+004 1.911e-001 2.150e-005 
5.472e-004 6.855e+007 8.559e+010 1.000e+004 2.223e-001 2.865e-005 
5.475e-004 6.858e+007 8.603e+010 1.000e+004 2.253e-001 2.974e-005 
5.478e-004 6.861e+007 8.621e+010 1.000e+004 2.271e-001 3.014e-005 
5.481e-004 6.864e+007 8.636e+010 1.000e+004 2.281e-001 3.046e-005 
5.484e-004 6.867e+007 8.785e+010 1.000e+004 2.377e-001 3.327e-005 
5.487e-004 6.870e+007 8.800e+010 1.000e+004 2.380e-001 3.355e-005 
5.490e-004 6.873e+007 8.873e+010 1.000e+004 2.436e-001 3.488e-005 
5.493e-004 6.876e+007 9.184e+010 1.000e+004 2.693e-001 4.598e-005 
5.495e-004 6.879e+007 9.243e+010 1.000e+004 2.798e-001 4.864e-005 
5.498e-004 6.882e+007 9.246e+010 1.000e+004 2.818e-001 4.876e-005 
5.501e-004 6.884e+007 9.250e+010 1.000e+004 2.717e-001 4.887e-005 
5.504e-004 6.887e+007 9.253e+010 1.000e+004 2.727e-001 4.899e-005 
5.507e-004 6.890e+007 9.257e+010 1.000e+004 2.717e-001 4.910e-005 
5.510e-004 6.893e+007 9.261e+010 1.000e+004 2.709e-001 4.921e-005 
5.513e-004 6.896e+007 9.265e+010 1.000e+004 2.828e-001 4.931e-005 
5.516e-004 6.899e+007 9.269e+010 1.000e+004 2.706e-001 4.942e-005 
5.519e-004 6.902e+007 9.273e+010 1.000e+004 2.699e-001 4.952e-005 
5.522e-004 6.905e+007 9.277e+010 1.000e+004 2.689e-001 4.962e-005 
5.524e-004 6.908e+007 9.281e+010 1.000e+004 2.688e-001 4.970e-005 
5.527e-004 6.911e+007 9.284e+010 1.000e+004 2.697e-001 4.979e-005 
5.530e-004 6.914e+007 9.288e+010 1.000e+004 2.696e-001 4.987e-005 
5.533e-004 6.916e+007 9.292e+010 1.000e+004 2.827e-001 4.995e-005 
5.539e-004 6.922e+007 9.296e+010 1.000e+004 2.684e-001 5.003e-005 
5.560e-004 6.943e+007 9.300e+010 1.000e+004 2.689e-001 5.011e-005 
5.579e-004 6.962e+007 9.295e+010 1.000e+004 2.697e-001 5.019e-005 
5.596e-004 6.979e+007 9.295e+010 1.000e+004 2.779e-001 5.027e-005 
5.612e-004 6.995e+007 9.296e+010 1.000e+004 2.775e-001 5.035e-005 
5.629e-004 7.012e+007 9.296e+010 1.000e+004 2.767e-001 5.043e-005 
5.646e-004 7.029e+007 9.288e+010 1.000e+004 2.716e-001 5.052e-005 
5.662e-004 7.045e+007 9.288e+010 1.000e+004 2.718e-001 5.061e-005 
5.678e-004 7.060e+007 9.287e+010 1.000e+004 2.833e-001 5.072e-005 
5.694e-004 7.076e+007 9.288e+010 1.000e+004 2.724e-001 5.083e-005 
5.706e-004 7.088e+007 9.290e+010 1.000e+004 2.723e-001 5.094e-005 
5.718e-004 7.100e+007 9.291e+010 1.000e+004 2.721e-001 5.105e-005 
5.729e-004 7.111e+007 9.293e+010 1.000e+004 2.831e-001 5.116e-005 
5.740e-004 7.123e+007 9.294e+010 1.000e+004 2.753e-001 5.128e-005 
5.751e-004 7.134e+007 9.296e+010 1.000e+004 2.833e-001 5.139e-005 
5.762e-004 7.145e+007 9.298e+010 1.000e+004 2.738e-001 5.151e-005 
5.772e-004 7.156e+007 9.299e+010 1.000e+004 2.808e-001 5.164e-005 
5.783e-004 7.167e+007 9.303e+010 1.000e+004 2.817e-001 5.185e-005 
5.794e-004 7.178e+007 9.310e+010 1.000e+004 2.802e-001 5.211e-005 
5.805e-004 7.189e+007 9.315e+010 1.000e+004 2.800e-001 5.239e-005 
5.815e-004 7.200e+007 9.322e+010 1.000e+004 2.790e-001 5.272e-005 
5.826e-004 7.211e+007 9.333e+010 1.000e+004 2.817e-001 5.325e-005 
5.837e-004 7.222e+007 9.339e+010 1.000e+004 2.816e-001 5.358e-005 
5.850e-004 7.235e+007 9.345e+010 1.000e+004 2.828e-001 5.385e-005 
5.862e-004 7.248e+007 9.352e+010 1.000e+004 2.842e-001 5.421e-005 
5.873e-004 7.259e+007 9.353e+010 1.000e+004 2.871e-001 5.467e-005 
5.883e-004 7.270e+007 9.352e+010 1.000e+004 2.892e-001 5.500e-005 
5.893e-004 7.281e+007 9.350e+010 1.000e+004 2.905e-001 5.559e-005 
5.903e-004 7.291e+007 9.352e+010 1.000e+004 2.944e-001 5.702e-005 
5.912e-004 7.301e+007 9.361e+010 1.000e+004 2.960e-001 5.771e-005 
5.921e-004 7.311e+007 9.377e+010 1.000e+004 2.969e-001 5.840e-005 
5.931e-004 7.320e+007 9.388e+010 1.000e+004 2.982e-001 5.881e-005 
5.991e-004 7.385e+007 9.397e+010 1.000e+004 2.991e-001 5.911e-005 
6.395e-004 7.817e+007 9.406e+010 1.000e+004 2.997e-001 5.939e-005 
6.541e-004 7.971e+007 9.418e+010 1.000e+004 3.011e-001 5.976e-005 
6.998e-004 8.447e+007 9.433e+010 1.000e+004 2.998e-001 6.018e-005 
7.494e-004 8.953e+007 9.447e+010 1.000e+004 3.011e-001 6.057e-005 
7.698e-004 9.159e+007 9.462e+010 1.000e+004 3.011e-001 6.094e-005 
7.859e-004 9.319e+007 9.478e+010 1.000e+004 3.002e-001 6.134e-005 
7.915e-004 9.374e+007 9.498e+010 1.000e+004 3.011e-001 6.182e-005 
7.944e-004 9.403e+007 9.520e+010 1.000e+004 3.011e-001 6.232e-005 
7.963e-004 9.422e+007 9.543e+010 1.000e+004 3.026e-001 6.281e-005 
7.982e-004 9.440e+007 9.567e+010 1.000e+004 3.027e-001 6.330e-005 
8.000e-004 9.458e+007 9.590e+010 1.000e+004 3.058e-001 6.379e-005 
8.019e-004 9.476e+007 9.593e+010 1.000e+004 3.069e-001 6.433e-005 
8.036e-004 9.493e+007 9.604e+010 1.000e+004 3.102e-001 6.492e-005 
8.053e-004 9.510e+007 9.622e+010 1.000e+004 3.102e-001 6.550e-005 
8.070e-004 9.527e+007 9.641e+010 1.000e+004 3.128e-001 6.608e-005 
8.084e-004 9.541e+007 9.661e+010 1.000e+004 3.126e-001 6.666e-005 
8.094e-004 9.551e+007 9.682e+010 1.000e+004 3.149e-001 6.725e-005 
8.103e-004 9.560e+007 9.701e+010 1.000e+004 3.153e-001 6.787e-005 
8.112e-004 9.568e+007 9.723e+010 1.000e+004 3.168e-001 6.852e-005 
8.122e-004 9.578e+007 9.744e+010 1.000e+004 3.163e-001 6.916e-005 
8.133e-004 9.588e+007 9.769e+010 1.000e+004 3.190e-001 6.980e-005 
8.143e-004 9.599e+007 9.756e+010 1.000e+004 3.185e-001 7.048e-005 
8.153e-004 9.609e+007 9.754e+010 1.000e+004 3.197e-001 7.080e-005 
8.162e-004 9.618e+007 9.754e+010 1.000e+004 3.232e-001 7.093e-005 
8.172e-004 9.627e+007 9.752e+010 1.000e+004 3.201e-001 7.104e-005 
8.182e-004 9.637e+007 9.751e+010 1.000e+004 2.996e-001 7.114e-005 
8.192e-004 9.646e+007 9.752e+010 1.000e+004 3.212e-001 7.124e-005 
8.201e-004 9.656e+007 9.753e+010 1.000e+004 3.202e-001 7.133e-005 
8.211e-004 9.665e+007 9.750e+010 1.000e+004 3.194e-001 7.143e-005 
8.220e-004 9.674e+007 9.751e+010 1.000e+004 2.984e-001 7.152e-005 
8.229e-004 9.682e+007 9.753e+010 1.000e+004 2.986e-001 7.162e-005 
8.238e-004 9.691e+007 9.756e+010 1.000e+004 3.183e-001 7.171e-005 
8.247e-004 9.700e+007 9.757e+010 1.000e+004 3.185e-001 7.180e-005 
8.256e-004 9.709e+007 9.757e+010 1.000e+004 2.969e-001 7.189e-005 
8.265e-004 9.718e+007 9.756e+010 1.000e+004 3.169e-001 7.198e-005 
8.275e-004 9.727e+007 9.758e+010 1.000e+004 3.181e-001 7.207e-005 
8.284e-004 9.736e+007 9.761e+010 1.000e+004 2.984e-001 7.216e-005 
8.293e-004 9.745e+007 9.762e+010 1.000e+004 3.190e-001 7.225e-005 
8.302e-004 9.754e+007 9.764e+010 1.000e+004 2.976e-001 7.234e-005 
8.312e-004 9.763e+007 9.767e+010 1.000e+004 2.996e-001 7.244e-005 
8.321e-004 9.772e+007 9.768e+010 1.000e+004 3.185e-001 7.253e-005 
8.330e-004 9.781e+007 9.768e+010 1.000e+004 3.171e-001 7.262e-005 
8.339e-004 9.789e+007 9.770e+010 1.000e+004 3.176e-001 7.271e-005 
8.348e-004 9.798e+007 9.771e+010 1.000e+004 3.177e-001 7.280e-005 
8.357e-004 9.807e+007 9.774e+010 1.000e+004 2.957e-001 7.289e-005 
8.366e-004 9.816e+007 9.776e+010 1.000e+004 2.965e-001 7.298e-005 
8.375e-004 9.825e+007 9.779e+010 1.000e+004 3.188e-001 7.307e-005 
8.385e-004 9.834e+007 9.783e+010 1.000e+004 2.960e-001 7.316e-005 
8.395e-004 9.843e+007 9.786e+010 1.000e+004 3.158e-001 7.325e-005 
8.404e-004 9.853e+007 9.788e+010 1.000e+004 2.963e-001 7.333e-005 
8.414e-004 9.862e+007 9.788e+010 1.000e+004 2.958e-001 7.342e-005 
8.423e-004 9.871e+007 9.791e+010 1.000e+004 3.158e-001 7.351e-005 
8.433e-004 9.880e+007 9.795e+010 1.000e+004 3.168e-001 7.360e-005 
8.442e-004 9.889e+007 9.798e+010 1.000e+004 3.176e-001 7.369e-005 
8.451e-004 9.898e+007 9.800e+010 1.000e+004 3.184e-001 7.378e-005 
8.460e-004 9.906e+007 9.801e+010 1.000e+004 3.086e-001 7.387e-005 
8.469e-004 9.915e+007 9.805e+010 1.000e+004 2.960e-001 7.396e-005 
8.478e-004 9.924e+007 9.808e+010 1.000e+004 2.973e-001 7.404e-005 
8.487e-004 9.933e+007 9.811e+010 1.000e+004 3.140e-001 7.413e-005 
8.497e-004 9.942e+007 9.814e+010 1.000e+004 3.174e-001 7.422e-005 
8.506e-004 9.951e+007 9.817e+010 1.000e+004 2.958e-001 7.431e-005 
8.516e-004 9.960e+007 9.818e+010 1.000e+004 3.172e-001 7.440e-005 
8.526e-004 9.970e+007 9.822e+010 1.000e+004 2.996e-001 7.449e-005 
8.539e-004 9.983e+007 9.825e+010 1.000e+004 2.978e-001 7.458e-005 
8.554e-004 9.997e+007 9.829e+010 1.000e+004 3.169e-001 7.466e-005 
8.568e-004 1.001e+008 9.832e+010 1.000e+004 3.179e-001 7.475e-005 
8.586e-004 1.003e+008 9.837e+010 1.000e+004 3.023e-001 7.484e-005 
8.616e-004 1.006e+008 9.839e+010 1.000e+004 3.169e-001 7.493e-005 
8.654e-004 1.009e+008 9.646e+010 1.000e+004 3.146e-001 7.511e-005 
8.689e-004 1.013e+008 9.625e+010 1.000e+004 3.165e-001 7.577e-005 
8.724e-004 1.016e+008 9.594e+010 1.000e+004 3.210e-001 7.636e-005 
8.768e-004 1.020e+008 9.586e+010 1.000e+004 3.201e-001 7.689e-005 
8.836e-004 1.027e+008 9.581e+010 1.000e+004 3.210e-001 7.739e-005 
8.862e-004 1.029e+008 9.584e+010 1.000e+004 3.222e-001 7.793e-005 
8.889e-004 1.032e+008 9.587e+010 1.000e+004 3.207e-001 7.846e-005 
8.934e-004 1.036e+008 9.591e+010 1.000e+004 3.227e-001 7.897e-005 
8.989e-004 1.041e+008 9.596e+010 1.000e+004 3.217e-001 7.946e-005 
9.021e-004 1.044e+008 9.568e+010 1.000e+004 3.202e-001 7.996e-005 
9.067e-004 1.048e+008 9.534e+010 1.000e+004 3.173e-001 8.034e-005 
9.132e-004 1.055e+008 9.519e+010 1.000e+004 3.151e-001 8.069e-005 
9.231e-004 1.064e+008 9.503e+010 1.000e+004 3.112e-001 8.103e-005 
9.285e-004 1.069e+008 9.496e+010 1.000e+004 3.082e-001 8.136e-005 
9.383e-004 1.078e+008 9.492e+010 1.000e+004 3.064e-001 8.169e-005 
9.412e-004 1.081e+008 9.492e+010 1.000e+004 3.037e-001 8.201e-005 
9.429e-004 1.082e+008 9.481e+010 1.000e+004 3.045e-001 8.232e-005 
9.446e-004 1.084e+008 9.476e+010 1.000e+004 3.039e-001 8.264e-005 
9.463e-004 1.085e+008 9.479e+010 1.000e+004 3.076e-001 8.296e-005 
9.480e-004 1.087e+008 9.295e+010 1.000e+004 2.984e-001 8.327e-005 
9.497e-004 1.088e+008 9.256e+010 1.000e+004 2.975e-001 8.357e-005 
9.515e-004 1.090e+008 9.223e+010 1.000e+004 2.964e-001 8.387e-005 
9.532e-004 1.092e+008 9.198e+010 1.000e+004 2.966e-001 8.418e-005 
9.549e-004 1.093e+008 9.161e+010 1.000e+004 2.972e-001 8.452e-005 
9.566e-004 1.095e+008 9.138e+010 1.000e+004 3.001e-001 8.487e-005 
9.583e-004 1.096e+008 9.079e+010 1.000e+004 3.012e-001 8.517e-005 
9.600e-004 1.098e+008 9.049e+010 1.000e+004 3.002e-001 8.546e-005 
9.617e-004 1.099e+008 9.027e+010 1.000e+004 2.993e-001 8.574e-005 
9.634e-004 1.101e+008 9.007e+010 1.000e+004 3.048e-001 8.601e-005 
9.651e-004 1.103e+008 8.910e+010 1.000e+004 2.992e-001 8.626e-005 
9.668e-004 1.104e+008 8.862e+010 1.000e+004 2.983e-001 8.651e-005 
9.685e-004 1.106e+008 8.824e+010 1.000e+004 2.947e-001 8.675e-005 
9.702e-004 1.107e+008 8.289e+010 1.000e+004 2.993e-001 8.829e-005 
9.719e-004 1.109e+008 7.826e+010 1.000e+004 3.367e-001 9.876e-005 
9.737e-004 1.110e+008 7.785e+010 1.000e+004 3.454e-001 1.027e-004 
9.754e-004 1.112e+008 7.738e+010 1.000e+004 3.618e-001 1.155e-004 
9.772e-004 1.114e+008 7.715e+010 1.000e+004 3.858e-001 1.301e-004 
9.789e-004 1.115e+008 7.726e+010 1.000e+004 3.908e-001 1.363e-004 
9.806e-004 1.117e+008 7.748e+010 1.000e+004 3.990e-001 1.414e-004 
9.824e-004 1.118e+008 7.759e+010 1.000e+004 4.008e-001 1.431e-004 
9.841e-004 1.120e+008 7.767e+010 1.000e+004 4.028e-001 1.440e-004 
9.858e-004 1.121e+008 7.766e+010 1.000e+004 4.047e-001 1.447e-004 
9.876e-004 1.123e+008 7.767e+010 1.000e+004 4.062e-001 1.452e-004 
9.893e-004 1.125e+008 7.770e+010 1.000e+004 4.061e-001 1.458e-004 
9.910e-004 1.126e+008 7.774e+010 1.000e+004 4.035e-001 1.464e-004 
9.928e-004 1.128e+008 7.781e+010 1.000e+004 4.065e-001 1.470e-004 
9.945e-004 1.129e+008 7.781e+010 1.000e+004 4.060e-001 1.475e-004 
9.962e-004 1.131e+008 7.776e+010 1.000e+004 4.052e-001 1.481e-004 
9.979e-004 1.132e+008 7.728e+010 1.000e+004 4.062e-001 1.485e-004 
9.997e-004 1.134e+008 7.727e+010 1.000e+004 4.067e-001 1.488e-004 
1.001e-003 1.135e+008 7.729e+010 1.000e+004 4.081e-001 1.491e-004 
1.003e-003 1.137e+008 7.730e+010 1.000e+004 4.051e-001 1.494e-004 
1.005e-003 1.139e+008 7.733e+010 1.000e+004 4.048e-001 1.497e-004 
1.007e-003 1.140e+008 7.736e+010 1.000e+004 4.105e-001 1.501e-004 
1.008e-003 1.142e+008 7.741e+010 1.000e+004 4.099e-001 1.504e-004 
1.010e-003 1.143e+008 7.746e+010 1.000e+004 4.059e-001 1.507e-004 
1.012e-003 1.145e+008 7.750e+010 1.000e+004 4.095e-001 1.510e-004 
1.013e-003 1.146e+008 7.754e+010 1.000e+004 4.088e-001 1.513e-004 
1.015e-003 1.148e+008 7.760e+010 1.000e+004 4.057e-001 1.517e-004 
1.017e-003 1.149e+008 7.766e+010 1.000e+004 4.117e-001 1.520e-004 
1.018e-003 1.151e+008 7.767e+010 1.000e+004 4.128e-001 1.523e-004 
1.020e-003 1.152e+008 7.771e+010 1.000e+004 4.129e-001 1.526e-004 
1.022e-003 1.154e+008 7.776e+010 1.000e+004 4.083e-001 1.529e-004 
1.023e-003 1.155e+008 7.780e+010 1.000e+004 4.083e-001 1.532e-004 
1.025e-003 1.157e+008 7.780e+010 1.000e+004 4.108e-001 1.535e-004 
1.027e-003 1.158e+008 7.782e+010 1.000e+004 4.084e-001 1.538e-004 
1.029e-003 1.160e+008 7.785e+010 1.000e+004 4.147e-001 1.541e-004 
1.030e-003 1.161e+008 7.788e+010 1.000e+004 4.144e-001 1.544e-004 
1.032e-003 1.162e+008 7.765e+010 1.000e+004 4.173e-001 1.547e-004 
1.034e-003 1.164e+008 7.760e+010 1.000e+004 4.130e-001 1.550e-004 
1.035e-003 1.165e+008 7.757e+010 1.000e+004 4.188e-001 1.553e-004 
1.037e-003 1.167e+008 7.754e+010 1.000e+004 4.192e-001 1.556e-004 
1.039e-003 1.168e+008 7.752e+010 1.000e+004 4.138e-001 1.559e-004 
1.041e-003 1.170e+008 7.751e+010 1.000e+004 4.198e-001 1.562e-004 
1.042e-003 1.171e+008 7.750e+010 1.000e+004 4.199e-001 1.565e-004 
1.044e-003 1.173e+008 7.749e+010 1.000e+004 4.147e-001 1.568e-004 
1.046e-003 1.174e+008 7.748e+010 1.000e+004 4.154e-001 1.571e-004 
1.047e-003 1.176e+008 7.748e+010 1.000e+004 4.210e-001 1.574e-004 
1.049e-003 1.177e+008 7.748e+010 1.000e+004 4.208e-001 1.577e-004 
1.051e-003 1.178e+008 7.748e+010 1.000e+004 4.146e-001 1.580e-004 
1.052e-003 1.180e+008 7.745e+010 1.000e+004 4.218e-001 1.583e-004 
1.054e-003 1.181e+008 7.745e+010 1.000e+004 4.217e-001 1.586e-004 
1.056e-003 1.183e+008 7.744e+010 1.000e+004 4.181e-001 1.589e-004 
1.057e-003 1.184e+008 7.743e+010 1.000e+004 4.187e-001 1.593e-004 
1.059e-003 1.186e+008 7.743e+010 1.000e+004 4.180e-001 1.596e-004 
1.061e-003 1.187e+008 7.743e+010 1.000e+004 4.244e-001 1.599e-004 
1.062e-003 1.188e+008 7.742e+010 1.000e+004 4.193e-001 1.602e-004 
1.064e-003 1.190e+008 7.742e+010 1.000e+004 4.254e-001 1.605e-004 
1.065e-003 1.191e+008 7.742e+010 1.000e+004 4.221e-001 1.608e-004 
1.067e-003 1.193e+008 7.742e+010 1.000e+004 4.238e-001 1.611e-004 
1.069e-003 1.194e+008 7.742e+010 1.000e+004 4.217e-001 1.614e-004 
1.070e-003 1.195e+008 7.743e+010 1.000e+004 4.230e-001 1.617e-004 
1.072e-003 1.197e+008 7.744e+010 1.000e+004 4.224e-001 1.620e-004 
1.074e-003 1.198e+008 7.744e+010 1.000e+004 4.263e-001 1.623e-004 
1.075e-003 1.200e+008 7.744e+010 1.000e+004 4.213e-001 1.627e-004 
1.077e-003 1.201e+008 7.745e+010 1.000e+004 4.258e-001 1.630e-004 
1.079e-003 1.202e+008 7.739e+010 1.000e+004 4.270e-001 1.634e-004 
1.080e-003 1.204e+008 7.742e+010 1.000e+004 4.268e-001 1.639e-004 
1.082e-003 1.205e+008 7.746e+010 1.000e+004 4.255e-001 1.644e-004 
1.084e-003 1.207e+008 7.726e+010 1.000e+004 4.288e-001 1.650e-004 
1.085e-003 1.208e+008 7.706e+010 1.000e+004 4.305e-001 1.660e-004 
1.087e-003 1.209e+008 7.693e+010 1.000e+004 4.318e-001 1.673e-004 
1.088e-003 1.211e+008 7.692e+010 1.000e+004 4.327e-001 1.685e-004 
1.090e-003 1.212e+008 7.699e+010 1.000e+004 4.315e-001 1.697e-004 
1.092e-003 1.214e+008 7.704e+010 1.000e+004 4.352e-001 1.712e-004 
1.093e-003 1.215e+008 7.720e+010 1.000e+004 4.380e-001 1.735e-004 
1.095e-003 1.216e+008 7.729e+010 1.000e+004 4.392e-001 1.744e-004 
1.097e-003 1.218e+008 7.702e+010 1.000e+004 4.387e-001 1.753e-004 
1.099e-003 1.219e+008 7.704e+010 1.000e+004 4.382e-001 1.769e-004 
1.100e-003 1.221e+008 7.697e+010 1.000e+004 4.423e-001 1.788e-004 
1.102e-003 1.222e+008 7.683e+010 1.000e+004 4.455e-001 1.799e-004 
1.104e-003 1.224e+008 7.676e+010 1.000e+004 4.470e-001 1.815e-004 
1.105e-003 1.225e+008 7.675e+010 1.000e+004 4.503e-001 1.838e-004 
1.107e-003 1.226e+008 7.677e+010 1.000e+004 4.536e-001 1.873e-004 
1.108e-003 1.228e+008 7.677e+010 1.000e+004 4.572e-001 1.892e-004 
1.110e-003 1.229e+008 7.686e+010 1.000e+004 4.614e-001 1.927e-004 
1.112e-003 1.231e+008 7.671e+010 1.000e+004 4.643e-001 1.937e-004 
1.113e-003 1.232e+008 7.663e+010 1.000e+004 4.655e-001 1.944e-004 
1.115e-003 1.233e+008 7.656e+010 1.000e+004 4.660e-001 1.950e-004 
1.117e-003 1.234e+008 7.651e+010 1.000e+004 4.671e-001 1.956e-004 
1.118e-003 1.236e+008 7.646e+010 1.000e+004 4.682e-001 1.962e-004 
1.119e-003 1.237e+008 7.641e+010 1.000e+004 4.696e-001 1.969e-004 
1.121e-003 1.238e+008 7.637e+010 1.000e+004 4.705e-001 1.975e-004 
1.124e-003 1.241e+008 7.631e+010 1.000e+004 4.721e-001 1.981e-004 
1.130e-003 1.245e+008 7.627e+010 1.000e+004 4.711e-001 1.987e-004 
1.139e-003 1.254e+008 7.620e+010 1.000e+004 4.712e-001 1.994e-004 
1.142e-003 1.256e+008 7.616e+010 1.000e+004 4.715e-001 2.000e-004 
1.144e-003 1.257e+008 7.615e+010 1.000e+004 4.706e-001 2.006e-004 
1.146e-003 1.259e+008 7.619e+010 1.000e+004 4.700e-001 2.013e-004 
1.149e-003 1.261e+008 7.623e+010 1.000e+004 4.707e-001 2.019e-004 
1.151e-003 1.263e+008 7.629e+010 1.000e+004 4.717e-001 2.025e-004 
1.154e-003 1.265e+008 7.619e+010 1.000e+004 4.736e-001 2.031e-004 
1.156e-003 1.267e+008 7.616e+010 1.000e+004 4.747e-001 2.037e-004 
1.158e-003 1.269e+008 7.616e+010 1.000e+004 4.756e-001 2.044e-004 
1.161e-003 1.271e+008 7.613e+010 1.000e+004 4.760e-001 2.050e-004 
1.163e-003 1.273e+008 7.613e+010 1.000e+004 4.771e-001 2.056e-004 
1.166e-003 1.275e+008 7.614e+010 1.000e+004 4.787e-001 2.063e-004 
1.168e-003 1.277e+008 7.612e+010 1.000e+004 4.796e-001 2.069e-004 
1.170e-003 1.279e+008 7.610e+010 1.000e+004 4.806e-001 2.076e-004 
1.173e-003 1.281e+008 7.609e+010 1.000e+004 4.814e-001 2.082e-004 
1.175e-003 1.284e+008 7.604e+010 1.000e+004 4.827e-001 2.089e-004 
1.178e-003 1.286e+008 7.601e+010 1.000e+004 4.840e-001 2.095e-004 
1.180e-003 1.288e+008 7.600e+010 1.000e+004 4.842e-001 2.102e-004 
1.183e-003 1.290e+008 7.599e+010 1.000e+004 4.849e-001 2.108e-004 
1.185e-003 1.292e+008 7.599e+010 1.000e+004 4.842e-001 2.115e-004 
1.188e-003 1.294e+008 7.599e+010 1.000e+004 4.845e-001 2.121e-004 
1.191e-003 1.296e+008 7.603e+010 1.000e+004 4.851e-001 2.128e-004 
1.193e-003 1.298e+008 7.600e+010 1.000e+004 4.863e-001 2.134e-004 
1.196e-003 1.300e+008 7.599e+010 1.000e+004 4.877e-001 2.141e-004 
1.199e-003 1.303e+008 7.599e+010 1.000e+004 4.882e-001 2.147e-004 
1.201e-003 1.305e+008 7.602e+010 1.000e+004 4.892e-001 2.154e-004 
1.204e-003 1.307e+008 7.605e+010 1.000e+004 4.899e-001 2.160e-004 
1.207e-003 1.309e+008 7.611e+010 1.000e+004 4.911e-001 2.167e-004 
1.209e-003 1.311e+008 7.620e+010 1.000e+004 4.919e-001 2.173e-004 
1.211e-003 1.312e+008 7.623e+010 1.000e+004 4.942e-001 2.180e-004 
1.214e-003 1.315e+008 7.625e+010 1.000e+004 4.951e-001 2.187e-004 
1.216e-003 1.317e+008 7.632e+010 1.000e+004 4.959e-001 2.193e-004 
1.219e-003 1.319e+008 7.640e+010 1.000e+004 4.968e-001 2.200e-004 
1.222e-003 1.321e+008 7.649e+010 1.000e+004 4.978e-001 2.206e-004 
1.225e-003 1.324e+008 7.658e+010 1.000e+004 4.981e-001 2.213e-004 
1.228e-003 1.326e+008 7.669e+010 1.000e+004 4.976e-001 2.219e-004 
1.231e-003 1.328e+008 7.678e+010 1.000e+004 4.983e-001 2.226e-004 
1.233e-003 1.330e+008 7.690e+010 1.000e+004 4.987e-001 2.232e-004 
1.236e-003 1.333e+008 7.697e+010 1.000e+004 4.994e-001 2.239e-004 
1.239e-003 1.335e+008 7.708e+010 1.000e+004 5.002e-001 2.246e-004 
1.242e-003 1.337e+008 7.721e+010 1.000e+004 5.008e-001 2.252e-004 
1.245e-003 1.340e+008 7.726e+010 1.000e+004 5.023e-001 2.259e-004 
1.248e-003 1.342e+008 7.734e+010 1.000e+004 5.041e-001 2.266e-004 
1.250e-003 1.344e+008 7.744e+010 1.000e+004 5.056e-001 2.273e-004 
1.253e-003 1.346e+008 7.755e+010 1.000e+004 5.070e-001 2.279e-004 
1.262e-003 1.353e+008 7.764e+010 1.000e+004 5.081e-001 2.286e-004 
1.277e-003 1.365e+008 7.777e+010 1.000e+004 5.079e-001 2.293e-004 
1.290e-003 1.375e+008 7.787e+010 1.000e+004 5.077e-001 2.300e-004 
1.304e-003 1.385e+008 7.800e+010 1.000e+004 5.088e-001 2.307e-004 
1.320e-003 1.398e+008 7.799e+010 1.000e+004 5.107e-001 2.314e-004 
1.325e-003 1.402e+008 7.810e+010 1.000e+004 5.117e-001 2.321e-004 
1.327e-003 1.403e+008 7.825e+010 1.000e+004 5.132e-001 2.328e-004 
1.329e-003 1.404e+008 7.837e+010 1.000e+004 5.146e-001 2.335e-004 
1.331e-003 1.406e+008 7.855e+010 1.000e+004 5.156e-001 2.342e-004 
1.334e-003 1.408e+008 7.869e+010 1.000e+004 5.168e-001 2.349e-004 
1.342e-003 1.414e+008 7.894e+010 1.000e+004 5.125e-001 2.356e-004 
1.347e-003 1.418e+008 7.768e+010 1.000e+004 5.174e-001 2.362e-004 
1.353e-003 1.423e+008 7.737e+010 1.000e+004 5.183e-001 2.369e-004 
1.364e-003 1.431e+008 7.732e+010 1.000e+004 5.172e-001 2.376e-004 
1.375e-003 1.439e+008 7.730e+010 1.000e+004 5.176e-001 2.383e-004 
1.393e-003 1.453e+008 7.730e+010 1.000e+004 5.172e-001 2.390e-004 
1.396e-003 1.455e+008 7.730e+010 1.000e+004 5.192e-001 2.396e-004 
1.398e-003 1.456e+008 7.733e+010 1.000e+004 5.199e-001 2.402e-004 
1.400e-003 1.458e+008 7.686e+010 1.000e+004 5.220e-001 2.409e-004 
1.403e-003 1.460e+008 7.680e+010 1.000e+004 5.225e-001 2.416e-004 
1.407e-003 1.463e+008 7.676e+010 1.000e+004 5.228e-001 2.422e-004 
1.410e-003 1.466e+008 7.673e+010 1.000e+004 5.243e-001 2.429e-004 
1.414e-003 1.468e+008 7.670e+010 1.000e+004 5.222e-001 2.436e-004 
1.416e-003 1.470e+008 7.669e+010 1.000e+004 5.236e-001 2.443e-004 
1.419e-003 1.472e+008 7.667e+010 1.000e+004 5.247e-001 2.450e-004 
1.421e-003 1.474e+008 7.664e+010 1.000e+004 5.265e-001 2.456e-004 
1.424e-003 1.476e+008 7.663e+010 1.000e+004 5.267e-001 2.463e-004 
1.428e-003 1.478e+008 7.657e+010 1.000e+004 5.276e-001 2.470e-004 
1.431e-003 1.481e+008 7.652e+010 1.000e+004 5.280e-001 2.477e-004 
1.435e-003 1.484e+008 7.647e+010 1.000e+004 5.290e-001 2.483e-004 
1.438e-003 1.486e+008 7.646e+010 1.000e+004 5.292e-001 2.490e-004 
1.442e-003 1.489e+008 7.645e+010 1.000e+004 5.300e-001 2.497e-004 
1.445e-003 1.491e+008 7.646e+010 1.000e+004 5.270e-001 2.504e-004 
1.449e-003 1.494e+008 7.643e+010 1.000e+004 5.289e-001 2.511e-004 
1.452e-003 1.496e+008 7.643e+010 1.000e+004 5.278e-001 2.518e-004 
1.455e-003 1.498e+008 7.643e+010 1.000e+004 5.290e-001 2.524e-004 
1.458e-003 1.500e+008 7.641e+010 1.000e+004 5.298e-001 2.531e-004 
1.460e-003 1.502e+008 7.639e+010 1.000e+004 5.305e-001 2.538e-004 
1.464e-003 1.504e+008 7.632e+010 1.000e+004 5.318e-001 2.545e-004 
1.468e-003 1.507e+008 7.627e+010 1.000e+004 5.331e-001 2.552e-004 
1.471e-003 1.509e+008 7.627e+010 1.000e+004 5.336e-001 2.559e-004 
1.475e-003 1.512e+008 7.624e+010 1.000e+004 5.346e-001 2.566e-004 
1.478e-003 1.514e+008 7.623e+010 1.000e+004 5.355e-001 2.573e-004 
1.481e-003 1.517e+008 7.622e+010 1.000e+004 5.351e-001 2.580e-004 
1.485e-003 1.519e+008 7.622e+010 1.000e+004 5.359e-001 2.587e-004 
1.489e-003 1.522e+008 7.625e+010 1.000e+004 5.363e-001 2.593e-004 
1.492e-003 1.524e+008 7.622e+010 1.000e+004 5.376e-001 2.600e-004 
1.496e-003 1.527e+008 7.621e+010 1.000e+004 5.384e-001 2.607e-004 
1.499e-003 1.529e+008 7.623e+010 1.000e+004 5.383e-001 2.614e-004 
1.503e-003 1.531e+008 7.625e+010 1.000e+004 5.392e-001 2.621e-004 
1.506e-003 1.534e+008 7.627e+010 1.000e+004 5.377e-001 2.627e-004 
1.510e-003 1.536e+008 7.628e+010 1.000e+004 5.382e-001 2.633e-004 
1.513e-003 1.539e+008 7.629e+010 1.000e+004 5.395e-001 2.639e-004 
1.516e-003 1.541e+008 7.629e+010 1.000e+004 5.408e-001 2.645e-004 
1.519e-003 1.543e+008 7.626e+010 1.000e+004 5.416e-001 2.658e-004 
1.521e-003 1.544e+008 7.637e+010 1.000e+004 5.429e-001 2.681e-004 
1.523e-003 1.546e+008 7.647e+010 1.000e+004 5.396e-001 2.723e-004 
1.527e-003 1.548e+008 7.641e+010 1.000e+004 5.411e-001 2.733e-004 
1.530e-003 1.551e+008 7.637e+010 1.000e+004 5.429e-001 2.743e-004 
1.534e-003 1.553e+008 7.629e+010 1.000e+004 5.448e-001 2.752e-004 
1.537e-003 1.555e+008 7.620e+010 1.000e+004 5.455e-001 2.763e-004 
1.541e-003 1.558e+008 7.609e+010 1.000e+004 5.462e-001 2.773e-004 
1.544e-003 1.560e+008 7.603e+010 1.000e+004 5.467e-001 2.783e-004 
1.548e-003 1.563e+008 7.594e+010 1.000e+004 5.477e-001 2.793e-004 
1.551e-003 1.565e+008 7.584e+010 1.000e+004 5.499e-001 2.803e-004 
1.553e-003 1.566e+008 7.578e+010 1.000e+004 5.499e-001 2.813e-004 
1.555e-003 1.568e+008 7.577e+010 1.000e+004 5.504e-001 2.824e-004 
1.557e-003 1.569e+008 7.580e+010 1.000e+004 5.549e-001 2.834e-004 
1.559e-003 1.571e+008 7.573e+010 1.000e+004 5.573e-001 2.844e-004 
1.561e-003 1.572e+008 7.570e+010 1.000e+004 5.586e-001 2.855e-004 
1.563e-003 1.573e+008 7.571e+010 1.000e+004 5.584e-001 2.865e-004 
1.565e-003 1.574e+008 7.569e+010 1.000e+004 5.590e-001 2.876e-004 
1.567e-003 1.576e+008 7.567e+010 1.000e+004 5.603e-001 2.887e-004 
1.568e-003 1.577e+008 7.569e+010 1.000e+004 5.604e-001 2.898e-004 
1.570e-003 1.578e+008 7.573e+010 1.000e+004 5.613e-001 2.908e-004 
1.572e-003 1.579e+008 7.570e+010 1.000e+004 5.615e-001 2.919e-004 
1.574e-003 1.580e+008 7.575e+010 1.000e+004 5.624e-001 2.931e-004 
1.575e-003 1.582e+008 7.584e+010 1.000e+004 5.627e-001 2.942e-004 
1.577e-003 1.583e+008 7.582e+010 1.000e+004 5.641e-001 2.954e-004 
1.579e-003 1.584e+008 7.582e+010 1.000e+004 5.658e-001 2.965e-004 
1.581e-003 1.585e+008 7.594e+010 1.000e+004 5.658e-001 2.977e-004 
1.583e-003 1.586e+008 7.602e+010 1.000e+004 5.664e-001 2.988e-004 
1.584e-003 1.588e+008 7.619e+010 1.000e+004 5.680e-001 3.001e-004 
1.586e-003 1.589e+008 7.637e+010 1.000e+004 5.688e-001 3.012e-004 
1.587e-003 1.590e+008 7.657e+010 1.000e+004 5.682e-001 3.022e-004 
1.589e-003 1.591e+008 7.656e+010 1.000e+004 5.707e-001 3.031e-004 
1.590e-003 1.592e+008 7.675e+010 1.000e+004 5.730e-001 3.043e-004 
1.592e-003 1.593e+008 7.630e+010 1.000e+004 5.725e-001 3.056e-004 
1.594e-003 1.594e+008 7.613e+010 1.000e+004 5.753e-001 3.069e-004 
1.596e-003 1.595e+008 7.614e+010 1.000e+004 5.756e-001 3.081e-004 
1.597e-003 1.596e+008 7.616e+010 1.000e+004 5.761e-001 3.093e-004 
1.599e-003 1.598e+008 7.619e+010 1.000e+004 5.769e-001 3.106e-004 
1.601e-003 1.599e+008 7.626e+010 1.000e+004 5.752e-001 3.119e-004 
1.603e-003 1.600e+008 7.635e+010 1.000e+004 5.780e-001 3.132e-004 
1.604e-003 1.601e+008 7.628e+010 1.000e+004 5.803e-001 3.144e-004 
1.606e-003 1.602e+008 7.627e+010 1.000e+004 5.805e-001 3.157e-004 
1.608e-003 1.604e+008 7.637e+010 1.000e+004 5.776e-001 3.170e-004 
1.610e-003 1.605e+008 7.640e+010 1.000e+004 5.781e-001 3.183e-004 
1.612e-003 1.606e+008 7.649e+010 1.000e+004 5.787e-001 3.196e-004 
1.613e-003 1.607e+008 7.641e+010 1.000e+004 5.835e-001 3.209e-004 
1.615e-003 1.608e+008 7.647e+010 1.000e+004 5.848e-001 3.220e-004 
1.617e-003 1.609e+008 7.631e+010 1.000e+004 5.897e-001 3.260e-004 
1.619e-003 1.610e+008 7.607e+010 1.000e+004 5.992e-001 3.331e-004 
1.620e-003 1.612e+008 7.616e+010 1.000e+004 5.992e-001 3.391e-004 
1.622e-003 1.613e+008 7.599e+010 1.000e+004 6.069e-001 3.454e-004 
1.624e-003 1.614e+008 7.601e+010 1.000e+004 6.083e-001 3.533e-004 
1.625e-003 1.615e+008 7.608e+010 1.000e+004 6.080e-001 3.556e-004 
1.626e-003 1.616e+008 7.605e+010 1.000e+004 6.089e-001 3.564e-004 
1.628e-003 1.617e+008 7.600e+010 1.000e+004 6.110e-001 3.573e-004 
1.630e-003 1.618e+008 7.597e+010 1.000e+004 6.126e-001 3.583e-004 
1.632e-003 1.619e+008 7.599e+010 1.000e+004 6.129e-001 3.597e-004 
1.633e-003 1.620e+008 7.584e+010 1.000e+004 6.146e-001 3.634e-004 
1.635e-003 1.622e+008 7.600e+010 1.000e+004 6.124e-001 3.660e-004 
1.637e-003 1.623e+008 7.632e+010 1.000e+004 6.112e-001 3.690e-004 
1.639e-003 1.624e+008 7.624e+010 1.000e+004 6.175e-001 3.740e-004 
1.641e-003 1.625e+008 7.584e+010 1.000e+004 6.257e-001 3.794e-004 
1.642e-003 1.626e+008 7.559e+010 1.000e+004 6.319e-001 3.880e-004 
1.644e-003 1.627e+008 7.566e+010 1.000e+004 6.320e-001 3.895e-004 
1.646e-003 1.628e+008 7.567e+010 1.000e+004 6.332e-001 3.903e-004 
1.648e-003 1.630e+008 7.565e+010 1.000e+004 6.333e-001 3.915e-004 
1.649e-003 1.631e+008 7.577e+010 1.000e+004 6.333e-001 3.931e-004 
1.651e-003 1.632e+008 7.579e+010 1.000e+004 6.366e-001 3.948e-004 
1.653e-003 1.633e+008 7.562e+010 1.000e+004 6.373e-001 3.965e-004 
1.655e-003 1.634e+008 7.565e+010 1.000e+004 6.394e-001 3.982e-004 
1.656e-003 1.635e+008 7.554e+010 1.000e+004 6.402e-001 3.992e-004 
1.658e-003 1.636e+008 7.566e+010 1.000e+004 6.364e-001 4.006e-004 
1.660e-003 1.637e+008 7.556e+010 1.000e+004 6.410e-001 4.019e-004 
1.662e-003 1.639e+008 7.563e+010 1.000e+004 6.412e-001 4.035e-004 
1.664e-003 1.640e+008 7.573e+010 1.000e+004 6.427e-001 4.052e-004 
1.665e-003 1.641e+008 7.571e+010 1.000e+004 6.435e-001 4.069e-004 
1.667e-003 1.642e+008 7.576e+010 1.000e+004 6.447e-001 4.087e-004 
1.669e-003 1.643e+008 7.589e+010 1.000e+004 6.443e-001 4.104e-004 
1.671e-003 1.644e+008 7.600e+010 1.000e+004 6.406e-001 4.121e-004 
1.672e-003 1.645e+008 7.627e+010 1.000e+004 6.445e-001 4.139e-004 
1.674e-003 1.647e+008 7.640e+010 1.000e+004 6.455e-001 4.157e-004 
1.676e-003 1.648e+008 7.687e+010 1.000e+004 6.476e-001 4.174e-004 
1.677e-003 1.649e+008 7.690e+010 1.000e+004 6.508e-001 4.189e-004 
1.679e-003 1.650e+008 7.714e+010 1.000e+004 6.535e-001 4.203e-004 
1.681e-003 1.651e+008 7.720e+010 1.000e+004 6.577e-001 4.216e-004 
1.683e-003 1.652e+008 7.630e+010 1.000e+004 6.585e-001 4.235e-004 
1.684e-003 1.653e+008 7.615e+010 1.000e+004 6.614e-001 4.253e-004 
1.686e-003 1.654e+008 7.608e+010 1.000e+004 6.633e-001 4.271e-004 
1.688e-003 1.655e+008 7.604e+010 1.000e+004 6.635e-001 4.289e-004 
1.690e-003 1.656e+008 7.607e+010 1.000e+004 6.602e-001 4.306e-004 
1.691e-003 1.658e+008 7.616e+010 1.000e+004 6.632e-001 4.324e-004 
1.693e-003 1.659e+008 7.631e+010 1.000e+004 6.617e-001 4.342e-004 
1.695e-003 1.660e+008 7.606e+010 1.000e+004 6.657e-001 4.360e-004 
1.697e-003 1.661e+008 7.601e+010 1.000e+004 6.683e-001 4.379e-004 
1.698e-003 1.662e+008 7.599e+010 1.000e+004 6.672e-001 4.397e-004 
1.700e-003 1.663e+008 7.599e+010 1.000e+004 6.678e-001 4.415e-004 
1.702e-003 1.664e+008 7.592e+010 1.000e+004 6.684e-001 4.433e-004 
1.704e-003 1.665e+008 7.589e+010 1.000e+004 6.699e-001 4.451e-004 
1.706e-003 1.667e+008 7.594e+010 1.000e+004 6.696e-001 4.469e-004 
1.707e-003 1.668e+008 7.599e+010 1.000e+004 6.711e-001 4.487e-004 
1.709e-003 1.669e+008 7.600e+010 1.000e+004 6.713e-001 4.505e-004 
1.711e-003 1.670e+008 7.607e+010 1.000e+004 6.714e-001 4.519e-004 
1.713e-003 1.671e+008 7.607e+010 1.000e+004 6.724e-001 4.528e-004 
1.716e-003 1.673e+008 7.579e+010 1.000e+004 6.759e-001 4.539e-004 
1.720e-003 1.675e+008 7.578e+010 1.000e+004 6.772e-001 4.558e-004 
1.723e-003 1.678e+008 7.575e+010 1.000e+004 6.778e-001 4.576e-004 
1.726e-003 1.680e+008 7.584e+010 1.000e+004 6.741e-001 4.595e-004 
1.728e-003 1.681e+008 7.595e+010 1.000e+004 6.741e-001 4.613e-004 
1.732e-003 1.683e+008 7.605e+010 1.000e+004 6.749e-001 4.632e-004 
1.735e-003 1.685e+008 7.619e+010 1.000e+004 6.717e-001 4.650e-004 
1.738e-003 1.687e+008 7.636e+010 1.000e+004 6.738e-001 4.669e-004 
1.745e-003 1.692e+008 7.626e+010 1.000e+004 6.771e-001 4.683e-004 
1.748e-003 1.693e+008 7.618e+010 1.000e+004 6.795e-001 4.695e-004 
1.749e-003 1.694e+008 7.611e+010 1.000e+004 6.814e-001 4.706e-004 
1.751e-003 1.695e+008 7.601e+010 1.000e+004 6.803e-001 4.717e-004 
1.761e-003 1.701e+008 7.595e+010 1.000e+004 6.817e-001 4.728e-004 
1.768e-003 1.706e+008 7.585e+010 1.000e+004 6.838e-001 4.740e-004 
1.779e-003 1.712e+008 7.576e+010 1.000e+004 6.871e-001 4.749e-004 
1.787e-003 1.718e+008 7.569e+010 1.000e+004 6.893e-001 4.759e-004 
1.796e-003 1.723e+008 7.565e+010 1.000e+004 6.885e-001 4.768e-004 
1.804e-003 1.728e+008 7.564e+010 1.000e+004 6.886e-001 4.778e-004 
1.808e-003 1.730e+008 7.551e+010 1.000e+004 6.895e-001 4.787e-004 
1.818e-003 1.736e+008 7.550e+010 1.000e+004 6.887e-001 4.797e-004 
1.823e-003 1.739e+008 7.553e+010 1.000e+004 6.895e-001 4.806e-004 
1.830e-003 1.743e+008 7.554e+010 1.000e+004 6.895e-001 4.815e-004 
1.838e-003 1.748e+008 7.562e+010 1.000e+004 6.896e-001 4.825e-004 
1.848e-003 1.754e+008 7.565e+010 1.000e+004 6.904e-001 4.834e-004 
1.853e-003 1.757e+008 7.570e+010 1.000e+004 6.895e-001 4.844e-004 
1.856e-003 1.758e+008 7.580e+010 1.000e+004 6.894e-001 4.853e-004 
1.862e-003 1.762e+008 7.588e+010 1.000e+004 6.886e-001 4.862e-004 
1.865e-003 1.764e+008 7.594e+010 1.000e+004 6.894e-001 4.871e-004 
1.871e-003 1.767e+008 7.605e+010 1.000e+004 6.902e-001 4.878e-004 
1.874e-003 1.769e+008 7.589e+010 1.000e+004 6.935e-001 4.886e-004 
1.875e-003 1.770e+008 7.571e+010 1.000e+004 6.927e-001 4.894e-004 
1.879e-003 1.772e+008 7.572e+010 1.000e+004 6.940e-001 4.904e-004 
1.883e-003 1.774e+008 7.571e+010 1.000e+004 6.940e-001 4.913e-004 
1.886e-003 1.776e+008 7.565e+010 1.000e+004 6.954e-001 4.923e-004 
1.889e-003 1.778e+008 7.569e+010 1.000e+004 6.944e-001 4.932e-004 
1.892e-003 1.779e+008 7.569e+010 1.000e+004 6.957e-001 4.942e-004 
1.892e-003 1.780e+008 7.562e+010 1.000e+004 6.974e-001 4.951e-004 
1.892e-003 1.780e+008 7.566e+010 1.000e+004 6.972e-001 4.961e-004 
1.893e-003 1.780e+008 7.558e+010 1.000e+004 6.969e-001 4.970e-004 
1.893e-003 1.780e+008 7.558e+010 1.000e+004 6.986e-001 4.980e-004 
1.893e-003 1.780e+008 7.558e+010 1.000e+004 6.993e-001 4.989e-004 
1.894e-003 1.781e+008 7.562e+010 1.000e+004 7.000e-001 4.999e-004 
1.894e-003 1.781e+008 7.566e+010 1.000e+004 7.002e-001 5.009e-004 
1.894e-003 1.781e+008 7.568e+010 1.000e+004 7.009e-001 5.017e-004 
1.895e-003 1.781e+008 7.578e+010 1.000e+004 7.011e-001 5.027e-004 
1.895e-003 1.781e+008 7.582e+010 1.000e+004 6.999e-001 5.037e-004 
1.895e-003 1.781e+008 7.588e+010 1.000e+004 6.998e-001 5.046e-004 
1.895e-003 1.782e+008 7.594e+010 1.000e+004 6.980e-001 5.056e-004 
1.896e-003 1.782e+008 7.600e+010 1.000e+004 6.989e-001 5.065e-004 
1.896e-003 1.782e+008 7.603e+010 1.000e+004 6.977e-001 5.075e-004 
1.896e-003 1.782e+008 7.605e+010 1.000e+004 6.959e-001 5.083e-004 
1.897e-003 1.782e+008 7.605e+010 1.000e+004 6.987e-001 5.089e-004 
1.897e-003 1.782e+008 7.612e+010 1.000e+004 7.004e-001 5.098e-004 
1.897e-003 1.783e+008 7.622e+010 1.000e+004 7.017e-001 5.108e-004 
1.898e-003 1.783e+008 7.631e+010 1.000e+004 7.020e-001 5.118e-004 
1.898e-003 1.783e+008 7.642e+010 1.000e+004 7.035e-001 5.127e-004 
1.898e-003 1.783e+008 7.657e+010 1.000e+004 7.046e-001 5.137e-004 
1.899e-003 1.783e+008 7.677e+010 1.000e+004 7.030e-001 5.147e-004 
1.899e-003 1.784e+008 7.693e+010 1.000e+004 7.068e-001 5.156e-004 
1.899e-003 1.784e+008 7.682e+010 1.000e+004 7.127e-001 5.166e-004 
1.899e-003 1.784e+008 7.622e+010 1.000e+004 7.126e-001 5.176e-004 
1.900e-003 1.784e+008 7.611e+010 1.000e+004 7.133e-001 5.186e-004 
1.900e-003 1.784e+008 7.605e+010 1.000e+004 7.144e-001 5.196e-004 
1.900e-003 1.784e+008 7.601e+010 1.000e+004 7.150e-001 5.205e-004 
1.901e-003 1.785e+008 7.598e+010 1.000e+004 7.156e-001 5.215e-004 
1.901e-003 1.785e+008 7.596e+010 1.000e+004 7.166e-001 5.225e-004 
1.901e-003 1.785e+008 7.594e+010 1.000e+004 7.177e-001 5.235e-004 
1.902e-003 1.785e+008 7.593e+010 1.000e+004 7.171e-001 5.245e-004 
1.902e-003 1.785e+008 7.593e+010 1.000e+004 7.153e-001 5.254e-004 
1.902e-003 1.786e+008 7.593e+010 1.000e+004 7.142e-001 5.264e-004 
1.903e-003 1.786e+008 7.588e+010 1.000e+004 7.165e-001 5.274e-004 
1.903e-003 1.786e+008 7.586e+010 1.000e+004 7.172e-001 5.284e-004 
1.903e-003 1.786e+008 7.582e+010 1.000e+004 7.176e-001 5.294e-004 
1.903e-003 1.786e+008 7.582e+010 1.000e+004 7.183e-001 5.304e-004 
1.904e-003 1.786e+008 7.585e+010 1.000e+004 7.188e-001 5.314e-004 
1.904e-003 1.787e+008 7.591e+010 1.000e+004 7.181e-001 5.323e-004 
1.904e-003 1.787e+008 7.593e+010 1.000e+004 7.177e-001 5.333e-004 
1.905e-003 1.787e+008 7.600e+010 1.000e+004 7.180e-001 5.343e-004 
1.905e-003 1.787e+008 7.600e+010 1.000e+004 7.178e-001 5.352e-004 
1.905e-003 1.787e+008 7.608e+010 1.000e+004 7.184e-001 5.362e-004 
1.906e-003 1.787e+008 7.609e+010 1.000e+004 7.180e-001 5.370e-004 
1.906e-003 1.788e+008 7.598e+010 1.000e+004 7.205e-001 5.380e-004 
1.906e-003 1.788e+008 7.595e+010 1.000e+004 7.208e-001 5.390e-004 
1.907e-003 1.788e+008 7.593e+010 1.000e+004 7.218e-001 5.400e-004 
1.907e-003 1.788e+008 7.593e+010 1.000e+004 7.217e-001 5.410e-004 
1.907e-003 1.788e+008 7.587e+010 1.000e+004 7.227e-001 5.420e-004 
1.907e-003 1.789e+008 7.582e+010 1.000e+004 7.240e-001 5.429e-004 
1.908e-003 1.789e+008 7.581e+010 1.000e+004 7.230e-001 5.439e-004 
1.908e-003 1.789e+008 7.583e+010 1.000e+004 7.228e-001 5.449e-004 
1.908e-003 1.789e+008 7.588e+010 1.000e+004 7.227e-001 5.459e-004 
1.909e-003 1.789e+008 7.594e+010 1.000e+004 7.228e-001 5.469e-004 
1.909e-003 1.789e+008 7.596e+010 1.000e+004 7.227e-001 5.479e-004 
1.909e-003 1.790e+008 7.591e+010 1.000e+004 7.254e-001 5.489e-004 
1.910e-003 1.790e+008 7.591e+010 1.000e+004 7.261e-001 5.499e-004 
1.910e-003 1.790e+008 7.581e+010 1.000e+004 7.273e-001 5.508e-004 
1.910e-003 1.790e+008 7.574e+010 1.000e+004 7.287e-001 5.518e-004 
1.911e-003 1.790e+008 7.569e+010 1.000e+004 7.267e-001 5.528e-004 
1.911e-003 1.790e+008 7.573e+010 1.000e+004 7.254e-001 5.538e-004 
1.911e-003 1.791e+008 7.581e+010 1.000e+004 7.264e-001 5.548e-004 
1.911e-003 1.791e+008 7.579e+010 1.000e+004 7.257e-001 5.558e-004 
1.912e-003 1.791e+008 7.575e+010 1.000e+004 7.265e-001 5.571e-004 
1.912e-003 1.791e+008 7.587e+010 1.000e+004 7.250e-001 5.589e-004 
1.912e-003 1.791e+008 7.597e+010 1.000e+004 7.262e-001 5.607e-004 
1.913e-003 1.792e+008 7.618e+010 1.000e+004 7.229e-001 5.625e-004 
1.913e-003 1.792e+008 7.619e+010 1.000e+004 7.257e-001 5.643e-004 
1.913e-003 1.792e+008 7.633e+010 1.000e+004 7.265e-001 5.657e-004 
1.914e-003 1.792e+008 7.615e+010 1.000e+004 7.310e-001 5.675e-004 
1.914e-003 1.792e+008 7.602e+010 1.000e+004 7.345e-001 5.693e-004 
1.914e-003 1.792e+008 7.589e+010 1.000e+004 7.326e-001 5.712e-004 
1.915e-003 1.793e+008 7.551e+010 1.000e+004 7.370e-001 5.753e-004 
1.915e-003 1.793e+008 7.564e+010 1.000e+004 7.361e-001 5.768e-004 
1.915e-003 1.793e+008 7.569e+010 1.000e+004 7.355e-001 5.775e-004 
1.915e-003 1.793e+008 7.574e+010 1.000e+004 7.356e-001 5.787e-004 
1.916e-003 1.793e+008 7.559e+010 1.000e+004 7.429e-001 5.840e-004 
1.916e-003 1.793e+008 7.550e+010 1.000e+004 7.444e-001 5.884e-004 
1.916e-003 1.794e+008 7.545e+010 1.000e+004 7.478e-001 5.944e-004 
1.917e-003 1.794e+008 7.562e+010 1.000e+004 7.468e-001 5.994e-004 
1.917e-003 1.794e+008 7.568e+010 1.000e+004 7.485e-001 6.043e-004 
1.917e-003 1.794e+008 7.624e+010 1.000e+004 7.523e-001 6.091e-004 
1.918e-003 1.794e+008 7.659e+010 1.000e+004 7.549e-001 6.114e-004 
1.918e-003 1.795e+008 7.609e+010 1.000e+004 7.627e-001 6.172e-004 
1.918e-003 1.795e+008 7.598e+010 1.000e+004 7.639e-001 6.200e-004 
1.919e-003 1.795e+008 7.586e+010 1.000e+004 7.635e-001 6.243e-004 
1.919e-003 1.795e+008 7.580e+010 1.000e+004 7.648e-001 6.291e-004 
1.919e-003 1.795e+008 7.602e+010 1.000e+004 7.622e-001 6.349e-004 
1.919e-003 1.795e+008 7.588e+010 1.000e+004 7.658e-001 6.379e-004 
1.920e-003 1.796e+008 7.580e+010 1.000e+004 7.683e-001 6.396e-004 
1.920e-003 1.796e+008 7.582e+010 1.000e+004 7.690e-001 6.434e-004 
1.920e-003 1.796e+008 7.580e+010 1.000e+004 7.707e-001 6.449e-004 
1.921e-003 1.796e+008 7.562e+010 1.000e+004 7.702e-001 6.485e-004 
1.921e-003 1.796e+008 7.568e+010 1.000e+004 7.701e-001 6.501e-004 
1.921e-003 1.796e+008 7.568e+010 1.000e+004 7.714e-001 6.510e-004 
1.922e-003 1.797e+008 7.572e+010 1.000e+004 7.707e-001 6.534e-004 
1.922e-003 1.797e+008 7.581e+010 1.000e+004 7.711e-001 6.556e-004 
1.922e-003 1.797e+008 7.593e+010 1.000e+004 7.687e-001 6.576e-004 
1.922e-003 1.797e+008 7.607e+010 1.000e+004 7.704e-001 6.596e-004 
1.923e-003 1.797e+008 7.607e+010 1.000e+004 7.737e-001 6.610e-004 
1.923e-003 1.797e+008 7.607e+010 1.000e+004 7.739e-001 6.612e-004 
1.923e-003 1.798e+008 7.606e+010 1.000e+004 7.742e-001 6.614e-004 
1.924e-003 1.798e+008 7.606e+010 1.000e+004 7.748e-001 6.615e-004 
1.924e-003 1.798e+008 7.605e+010 1.000e+004 7.750e-001 6.617e-004 
1.924e-003 1.798e+008 7.604e+010 1.000e+004 7.739e-001 6.619e-004 
1.925e-003 1.798e+008 7.604e+010 1.000e+004 7.741e-001 6.621e-004 
1.925e-003 1.799e+008 7.605e+010 1.000e+004 7.748e-001 6.623e-004 
1.925e-003 1.799e+008 7.604e+010 1.000e+004 7.741e-001 6.625e-004 
1.926e-003 1.799e+008 7.603e+010 1.000e+004 7.747e-001 6.627e-004 
1.926e-003 1.799e+008 7.601e+010 1.000e+004 7.752e-001 6.628e-004 
1.926e-003 1.799e+008 7.600e+010 1.000e+004 7.753e-001 6.630e-004 
1.926e-003 1.799e+008 7.600e+010 1.000e+004 7.754e-001 6.632e-004 
1.927e-003 1.800e+008 7.599e+010 1.000e+004 7.758e-001 6.634e-004 
1.927e-003 1.800e+008 7.597e+010 1.000e+004 7.765e-001 6.636e-004 
1.927e-003 1.800e+008 7.597e+010 1.000e+004 7.771e-001 6.638e-004 
1.928e-003 1.800e+008 7.592e+010 1.000e+004 7.771e-001 6.640e-004 
1.928e-003 1.800e+008 7.591e+010 1.000e+004 7.772e-001 6.642e-004 
1.928e-003 1.800e+008 7.590e+010 1.000e+004 7.776e-001 6.643e-004 
1.929e-003 1.801e+008 7.589e+010 1.000e+004 7.783e-001 6.645e-004 
1.929e-003 1.801e+008 7.588e+010 1.000e+004 7.772e-001 6.647e-004 
1.929e-003 1.801e+008 7.587e+010 1.000e+004 7.779e-001 6.649e-004 
1.930e-003 1.801e+008 7.587e+010 1.000e+004 7.775e-001 6.651e-004 
1.930e-003 1.801e+008 7.586e+010 1.000e+004 7.765e-001 6.653e-004 
1.930e-003 1.802e+008 7.584e+010 1.000e+004 7.769e-001 6.654e-004 
1.930e-003 1.802e+008 7.579e+010 1.000e+004 7.766e-001 6.656e-004 
1.931e-003 1.802e+008 7.578e+010 1.000e+004 7.763e-001 6.658e-004 
1.931e-003 1.802e+008 7.578e+010 1.000e+004 7.761e-001 6.660e-004 
1.931e-003 1.802e+008 7.578e+010 1.000e+004 7.760e-001 6.662e-004 
1.932e-003 1.802e+008 7.578e+010 1.000e+004 7.762e-001 6.664e-004 
1.932e-003 1.803e+008 7.578e+010 1.000e+004 7.769e-001 6.666e-004 
1.932e-003 1.803e+008 7.578e+010 1.000e+004 7.772e-001 6.667e-004 
1.933e-003 1.803e+008 7.578e+010 1.000e+004 7.786e-001 6.669e-004 
1.933e-003 1.803e+008 7.575e+010 1.000e+004 7.776e-001 6.671e-004 
1.933e-003 1.803e+008 7.574e+010 1.000e+004 7.778e-001 6.673e-004 
1.934e-003 1.803e+008 7.570e+010 1.000e+004 7.788e-001 6.675e-004 
1.934e-003 1.804e+008 7.568e+010 1.000e+004 7.798e-001 6.677e-004 
1.934e-003 1.804e+008 7.566e+010 1.000e+004 7.801e-001 6.679e-004 
1.934e-003 1.804e+008 7.565e+010 1.000e+004 7.802e-001 6.680e-004 
1.935e-003 1.804e+008 7.564e+010 1.000e+004 7.803e-001 6.682e-004 
1.935e-003 1.804e+008 7.564e+010 1.000e+004 7.809e-001 6.684e-004 
1.935e-003 1.805e+008 7.559e+010 1.000e+004 7.815e-001 6.686e-004 
1.936e-003 1.805e+008 7.557e+010 1.000e+004 7.818e-001 6.688e-004 
1.936e-003 1.805e+008 7.556e+010 1.000e+004 7.818e-001 6.690e-004 
1.936e-003 1.805e+008 7.555e+010 1.000e+004 7.820e-001 6.691e-004 
1.937e-003 1.805e+008 7.555e+010 1.000e+004 7.826e-001 6.693e-004 
1.937e-003 1.805e+008 7.554e+010 1.000e+004 7.830e-001 6.695e-004 
1.937e-003 1.806e+008 7.553e+010 1.000e+004 7.833e-001 6.697e-004 
1.938e-003 1.806e+008 7.549e+010 1.000e+004 7.827e-001 6.699e-004 
1.938e-003 1.806e+008 7.549e+010 1.000e+004 7.826e-001 6.701e-004 
1.938e-003 1.806e+008 7.549e+010 1.000e+004 7.825e-001 6.703e-004 
1.938e-003 1.806e+008 7.549e+010 1.000e+004 7.825e-001 6.704e-004 
1.939e-003 1.806e+008 7.549e+010 1.000e+004 7.825e-001 6.706e-004 
1.939e-003 1.807e+008 7.549e+010 1.000e+004 7.823e-001 6.708e-004 
1.939e-003 1.807e+008 7.550e+010 1.000e+004 7.824e-001 6.710e-004 
1.940e-003 1.807e+008 7.546e+010 1.000e+004 7.824e-001 6.712e-004 
1.940e-003 1.807e+008 7.547e+010 1.000e+004 7.824e-001 6.714e-004 
1.940e-003 1.807e+008 7.547e+010 1.000e+004 7.814e-001 6.716e-004 
1.941e-003 1.807e+008 7.548e+010 1.000e+004 7.815e-001 6.717e-004 
1.941e-003 1.808e+008 7.549e+010 1.000e+004 7.819e-001 6.719e-004 
1.941e-003 1.808e+008 7.547e+010 1.000e+004 7.816e-001 6.721e-004 
1.942e-003 1.808e+008 7.548e+010 1.000e+004 7.817e-001 6.723e-004 
1.942e-003 1.808e+008 7.550e+010 1.000e+004 7.815e-001 6.725e-004 
1.942e-003 1.808e+008 7.552e+010 1.000e+004 7.810e-001 6.727e-004 
1.942e-003 1.809e+008 7.554e+010 1.000e+004 7.813e-001 6.728e-004 
1.943e-003 1.809e+008 7.551e+010 1.000e+004 7.823e-001 6.730e-004 
1.943e-003 1.809e+008 7.549e+010 1.000e+004 7.821e-001 6.732e-004 
1.943e-003 1.809e+008 7.546e+010 1.000e+004 7.820e-001 6.734e-004 
1.944e-003 1.809e+008 7.547e+010 1.000e+004 7.823e-001 6.736e-004 
1.944e-003 1.809e+008 7.547e+010 1.000e+004 7.825e-001 6.738e-004 
1.944e-003 1.810e+008 7.548e+010 1.000e+004 7.826e-001 6.740e-004 
1.945e-003 1.810e+008 7.549e+010 1.000e+004 7.826e-001 6.741e-004 
1.945e-003 1.810e+008 7.550e+010 1.000e+004 7.826e-001 6.743e-004 
1.945e-003 1.810e+008 7.551e+010 1.000e+004 7.826e-001 6.745e-004 
1.946e-003 1.810e+008 7.552e+010 1.000e+004 7.826e-001 6.747e-004 
1.946e-003 1.810e+008 7.553e+010 1.000e+004 7.828e-001 6.749e-004 
1.946e-003 1.811e+008 7.552e+010 1.000e+004 7.831e-001 6.751e-004 
1.946e-003 1.811e+008 7.553e+010 1.000e+004 7.836e-001 6.752e-004 
1.947e-003 1.811e+008 7.545e+010 1.000e+004 7.840e-001 6.754e-004 
1.947e-003 1.811e+008 7.545e+010 1.000e+004 7.841e-001 6.756e-004 
1.947e-003 1.811e+008 7.545e+010 1.000e+004 7.843e-001 6.758e-004 
1.948e-003 1.811e+008 7.546e+010 1.000e+004 7.843e-001 6.760e-004 
1.948e-003 1.812e+008 7.546e+010 1.000e+004 7.845e-001 6.762e-004 
1.948e-003 1.812e+008 7.547e+010 1.000e+004 7.852e-001 6.764e-004 
1.949e-003 1.812e+008 7.544e+010 1.000e+004 7.851e-001 6.765e-004 
1.949e-003 1.812e+008 7.544e+010 1.000e+004 7.852e-001 6.767e-004 
1.949e-003 1.812e+008 7.545e+010 1.000e+004 7.854e-001 6.769e-004 
1.950e-003 1.813e+008 7.545e+010 1.000e+004 7.854e-001 6.771e-004 
1.950e-003 1.813e+008 7.546e+010 1.000e+004 7.854e-001 6.773e-004 
1.950e-003 1.813e+008 7.546e+010 1.000e+004 7.857e-001 6.775e-004 
1.950e-003 1.813e+008 7.548e+010 1.000e+004 7.856e-001 6.777e-004 
1.951e-003 1.813e+008 7.548e+010 1.000e+004 7.856e-001 6.778e-004 
1.951e-003 1.813e+008 7.549e+010 1.000e+004 7.857e-001 6.780e-004 
1.951e-003 1.814e+008 7.550e+010 1.000e+004 7.857e-001 6.782e-004 
1.952e-003 1.814e+008 7.551e+010 1.000e+004 7.858e-001 6.784e-004 
1.952e-003 1.814e+008 7.553e+010 1.000e+004 7.860e-001 6.786e-004 
1.952e-003 1.814e+008 7.554e+010 1.000e+004 7.859e-001 6.788e-004 
1.953e-003 1.814e+008 7.552e+010 1.000e+004 7.859e-001 6.789e-004 
1.953e-003 1.814e+008 7.553e+010 1.000e+004 7.861e-001 6.791e-004 
1.953e-003 1.815e+008 7.554e+010 1.000e+004 7.855e-001 6.793e-004 
1.953e-003 1.815e+008 7.554e+010 1.000e+004 7.845e-001 6.795e-004 
1.954e-003 1.815e+008 7.554e+010 1.000e+004 7.846e-001 6.797e-004 
1.954e-003 1.815e+008 7.555e+010 1.000e+004 7.849e-001 6.799e-004 
1.954e-003 1.815e+008 7.549e+010 1.000e+004 7.855e-001 6.801e-004 
1.955e-003 1.815e+008 7.550e+010 1.000e+004 7.856e-001 6.802e-004 
1.955e-003 1.816e+008 7.550e+010 1.000e+004 7.858e-001 6.804e-004 
1.955e-003 1.816e+008 7.551e+010 1.000e+004 7.850e-001 6.806e-004 
1.956e-003 1.816e+008 7.551e+010 1.000e+004 7.850e-001 6.808e-004 
1.956e-003 1.816e+008 7.552e+010 1.000e+004 7.852e-001 6.810e-004 
1.956e-003 1.816e+008 7.553e+010 1.000e+004 7.854e-001 6.812e-004 
1.957e-003 1.817e+008 7.555e+010 1.000e+004 7.861e-001 6.814e-004 
1.957e-003 1.817e+008 7.548e+010 1.000e+004 7.850e-001 6.815e-004 
1.957e-003 1.817e+008 7.548e+010 1.000e+004 7.851e-001 6.817e-004 
1.957e-003 1.817e+008 7.549e+010 1.000e+004 7.852e-001 6.819e-004 
1.958e-003 1.817e+008 7.549e+010 1.000e+004 7.853e-001 6.821e-004 
1.958e-003 1.817e+008 7.550e+010 1.000e+004 7.854e-001 6.823e-004 
1.958e-003 1.818e+008 7.551e+010 1.000e+004 7.839e-001 6.825e-004 
1.959e-003 1.818e+008 7.553e+010 1.000e+004 7.822e-001 6.827e-004 
1.959e-003 1.818e+008 7.557e+010 1.000e+004 7.822e-001 6.828e-004 
1.959e-003 1.818e+008 7.556e+010 1.000e+004 7.828e-001 6.830e-004 
1.960e-003 1.818e+008 7.554e+010 1.000e+004 7.853e-001 6.832e-004 
1.960e-003 1.818e+008 7.553e+010 1.000e+004 7.857e-001 6.834e-004 
1.960e-003 1.819e+008 7.550e+010 1.000e+004 7.857e-001 6.836e-004 
1.961e-003 1.819e+008 7.550e+010 1.000e+004 7.859e-001 6.838e-004 
1.961e-003 1.819e+008 7.551e+010 1.000e+004 7.861e-001 6.840e-004 
1.961e-003 1.819e+008 7.552e+010 1.000e+004 7.864e-001 6.841e-004 
1.961e-003 1.819e+008 7.553e+010 1.000e+004 7.865e-001 6.843e-004 
1.962e-003 1.819e+008 7.555e+010 1.000e+004 7.872e-001 6.845e-004 
1.962e-003 1.820e+008 7.557e+010 1.000e+004 7.850e-001 6.847e-004 
1.962e-003 1.820e+008 7.556e+010 1.000e+004 7.846e-001 6.849e-004 
1.963e-003 1.820e+008 7.558e+010 1.000e+004 7.847e-001 6.851e-004 
1.963e-003 1.820e+008 7.558e+010 1.000e+004 7.846e-001 6.853e-004 
1.963e-003 1.820e+008 7.561e+010 1.000e+004 7.847e-001 6.854e-004 
1.964e-003 1.820e+008 7.563e+010 1.000e+004 7.852e-001 6.856e-004 
1.964e-003 1.821e+008 7.560e+010 1.000e+004 7.855e-001 6.858e-004 
1.964e-003 1.821e+008 7.559e+010 1.000e+004 7.863e-001 6.860e-004 
1.965e-003 1.821e+008 7.559e+010 1.000e+004 7.857e-001 6.862e-004 
1.965e-003 1.821e+008 7.560e+010 1.000e+004 7.859e-001 6.864e-004 
1.965e-003 1.821e+008 7.561e+010 1.000e+004 7.860e-001 6.866e-004 
1.965e-003 1.822e+008 7.562e+010 1.000e+004 7.868e-001 6.867e-004 
1.966e-003 1.822e+008 7.559e+010 1.000e+004 7.868e-001 6.869e-004 
1.966e-003 1.822e+008 7.559e+010 1.000e+004 7.870e-001 6.871e-004 
1.966e-003 1.822e+008 7.559e+010 1.000e+004 7.873e-001 6.873e-004 
1.967e-003 1.822e+008 7.556e+010 1.000e+004 7.875e-001 6.875e-004 
1.967e-003 1.822e+008 7.555e+010 1.000e+004 7.875e-001 6.877e-004 
1.967e-003 1.823e+008 7.556e+010 1.000e+004 7.876e-001 6.879e-004 
1.968e-003 1.823e+008 7.556e+010 1.000e+004 7.878e-001 6.880e-004 
1.968e-003 1.823e+008 7.557e+010 1.000e+004 7.879e-001 6.882e-004 
1.968e-003 1.823e+008 7.551e+010 1.000e+004 7.884e-001 6.884e-004 
1.969e-003 1.823e+008 7.546e+010 1.000e+004 7.892e-001 6.886e-004 
1.969e-003 1.823e+008 7.546e+010 1.000e+004 7.893e-001 6.888e-004 
1.969e-003 1.824e+008 7.547e+010 1.000e+004 7.893e-001 6.890e-004 
1.969e-003 1.824e+008 7.547e+010 1.000e+004 7.894e-001 6.892e-004 
1.970e-003 1.824e+008 7.548e+010 1.000e+004 7.895e-001 6.893e-004 
1.970e-003 1.824e+008 7.549e+010 1.000e+004 7.902e-001 6.895e-004 
1.970e-003 1.824e+008 7.546e+010 1.000e+004 7.899e-001 6.897e-004 
1.971e-003 1.824e+008 7.546e+010 1.000e+004 7.900e-001 6.899e-004 
1.971e-003 1.825e+008 7.547e+010 1.000e+004 7.900e-001 6.901e-004 
1.971e-003 1.825e+008 7.548e+010 1.000e+004 7.901e-001 6.903e-004 
1.972e-003 1.825e+008 7.549e+010 1.000e+004 7.902e-001 6.905e-004 
1.972e-003 1.825e+008 7.550e+010 1.000e+004 7.906e-001 6.907e-004 
1.972e-003 1.825e+008 7.548e+010 1.000e+004 7.913e-001 6.908e-004 
1.973e-003 1.825e+008 7.545e+010 1.000e+004 7.890e-001 6.910e-004 
1.973e-003 1.826e+008 7.547e+010 1.000e+004 7.875e-001 6.912e-004 
1.973e-003 1.826e+008 7.550e+010 1.000e+004 7.871e-001 6.914e-004 
1.973e-003 1.826e+008 7.553e+010 1.000e+004 7.867e-001 6.916e-004 
1.974e-003 1.826e+008 7.556e+010 1.000e+004 7.870e-001 6.918e-004 
1.974e-003 1.826e+008 7.561e+010 1.000e+004 7.864e-001 6.920e-004 
1.974e-003 1.826e+008 7.566e+010 1.000e+004 7.868e-001 6.921e-004 
1.975e-003 1.827e+008 7.571e+010 1.000e+004 7.867e-001 6.923e-004 
1.975e-003 1.827e+008 7.561e+010 1.000e+004 7.880e-001 6.925e-004 
1.975e-003 1.827e+008 7.562e+010 1.000e+004 7.884e-001 6.927e-004 
1.976e-003 1.827e+008 7.540e+010 1.000e+004 7.906e-001 6.929e-004 
1.976e-003 1.827e+008 7.541e+010 1.000e+004 7.907e-001 6.931e-004 
1.976e-003 1.827e+008 7.542e+010 1.000e+004 7.902e-001 6.933e-004 
1.976e-003 1.828e+008 7.543e+010 1.000e+004 7.887e-001 6.934e-004 
1.977e-003 1.828e+008 7.545e+010 1.000e+004 7.890e-001 6.936e-004 
1.977e-003 1.828e+008 7.546e+010 1.000e+004 7.882e-001 6.938e-004 
1.977e-003 1.828e+008 7.547e+010 1.000e+004 7.882e-001 6.940e-004 
1.978e-003 1.828e+008 7.549e+010 1.000e+004 7.882e-001 6.942e-004 
1.978e-003 1.828e+008 7.550e+010 1.000e+004 7.883e-001 6.944e-004 
1.978e-003 1.829e+008 7.552e+010 1.000e+004 7.884e-001 6.946e-004 
1.979e-003 1.829e+008 7.551e+010 1.000e+004 7.866e-001 6.948e-004 
1.979e-003 1.829e+008 7.553e+010 1.000e+004 7.869e-001 6.949e-004 
1.979e-003 1.829e+008 7.555e+010 1.000e+004 7.871e-001 6.951e-004 
1.980e-003 1.829e+008 7.557e+010 1.000e+004 7.873e-001 6.953e-004 
1.980e-003 1.829e+008 7.558e+010 1.000e+004 7.875e-001 6.955e-004 
1.980e-003 1.830e+008 7.561e+010 1.000e+004 7.877e-001 6.957e-004 
1.980e-003 1.830e+008 7.563e+010 1.000e+004 7.882e-001 6.959e-004 
1.981e-003 1.830e+008 7.566e+010 1.000e+004 7.873e-001 6.961e-004 
1.981e-003 1.830e+008 7.562e+010 1.000e+004 7.880e-001 6.962e-004 
1.981e-003 1.830e+008 7.564e+010 1.000e+004 7.881e-001 6.964e-004 
1.982e-003 1.830e+008 7.562e+010 1.000e+004 7.882e-001 6.966e-004 
1.982e-003 1.831e+008 7.564e+010 1.000e+004 7.886e-001 6.968e-004 
1.982e-003 1.831e+008 7.566e+010 1.000e+004 7.880e-001 6.970e-004 
1.983e-003 1.831e+008 7.567e+010 1.000e+004 7.883e-001 6.972e-004 
1.983e-003 1.831e+008 7.568e+010 1.000e+004 7.884e-001 6.974e-004 
1.983e-003 1.831e+008 7.570e+010 1.000e+004 7.886e-001 6.975e-004 
1.984e-003 1.831e+008 7.571e+010 1.000e+004 7.888e-001 6.977e-004 
1.984e-003 1.832e+008 7.570e+010 1.000e+004 7.892e-001 6.979e-004 
1.984e-003 1.832e+008 7.571e+010 1.000e+004 7.885e-001 6.981e-004 
1.984e-003 1.832e+008 7.573e+010 1.000e+004 7.879e-001 6.983e-004 
1.985e-003 1.832e+008 7.573e+010 1.000e+004 7.882e-001 6.985e-004 
1.985e-003 1.832e+008 7.573e+010 1.000e+004 7.877e-001 6.987e-004 
1.985e-003 1.832e+008 7.574e+010 1.000e+004 7.870e-001 6.989e-004 
1.986e-003 1.833e+008 7.574e+010 1.000e+004 7.874e-001 6.990e-004 
1.986e-003 1.833e+008 7.574e+010 1.000e+004 7.881e-001 6.992e-004 
1.986e-003 1.833e+008 7.574e+010 1.000e+004 7.883e-001 6.994e-004 
1.987e-003 1.833e+008 7.575e+010 1.000e+004 7.893e-001 6.996e-004 
1.987e-003 1.833e+008 7.576e+010 1.000e+004 7.878e-001 6.998e-004 
1.987e-003 1.833e+008 7.574e+010 1.000e+004 7.878e-001 7.000e-004 
1.988e-003 1.834e+008 7.575e+010 1.000e+004 7.879e-001 7.002e-004 
1.988e-003 1.834e+008 7.576e+010 1.000e+004 7.879e-001 7.003e-004 
1.988e-003 1.834e+008 7.575e+010 1.000e+004 7.881e-001 7.005e-004 
1.988e-003 1.834e+008 7.577e+010 1.000e+004 7.881e-001 7.007e-004 
1.989e-003 1.834e+008 7.580e+010 1.000e+004 7.879e-001 7.009e-004 
1.989e-003 1.834e+008 7.581e+010 1.000e+004 7.881e-001 7.011e-004 
1.989e-003 1.835e+008 7.579e+010 1.000e+004 7.884e-001 7.013e-004 
1.990e-003 1.835e+008 7.580e+010 1.000e+004 7.886e-001 7.015e-004 
1.990e-003 1.835e+008 7.581e+010 1.000e+004 7.885e-001 7.017e-004 
1.990e-003 1.835e+008 7.583e+010 1.000e+004 7.887e-001 7.018e-004 
1.991e-003 1.835e+008 7.584e+010 1.000e+004 7.887e-001 7.020e-004 
1.991e-003 1.835e+008 7.586e+010 1.000e+004 7.888e-001 7.022e-004 
1.991e-003 1.836e+008 7.588e+010 1.000e+004 7.891e-001 7.024e-004 
1.992e-003 1.836e+008 7.589e+010 1.000e+004 7.894e-001 7.026e-004 
1.992e-003 1.836e+008 7.591e+010 1.000e+004 7.898e-001 7.028e-004 
1.992e-003 1.836e+008 7.593e+010 1.000e+004 7.900e-001 7.030e-004 
1.992e-003 1.836e+008 7.595e+010 1.000e+004 7.904e-001 7.032e-004 
1.993e-003 1.836e+008 7.597e+010 1.000e+004 7.907e-001 7.033e-004 
1.993e-003 1.837e+008 7.600e+010 1.000e+004 7.910e-001 7.035e-004 
1.993e-003 1.837e+008 7.603e+010 1.000e+004 7.910e-001 7.037e-004 
1.994e-003 1.837e+008 7.605e+010 1.000e+004 7.909e-001 7.039e-004 
1.994e-003 1.837e+008 7.607e+010 1.000e+004 7.915e-001 7.041e-004 
1.994e-003 1.837e+008 7.606e+010 1.000e+004 7.920e-001 7.043e-004 
1.995e-003 1.837e+008 7.608e+010 1.000e+004 7.920e-001 7.045e-004 
1.995e-003 1.838e+008 7.611e+010 1.000e+004 7.921e-001 7.047e-004 
1.995e-003 1.838e+008 7.614e+010 1.000e+004 7.923e-001 7.048e-004 
1.996e-003 1.838e+008 7.617e+010 1.000e+004 7.924e-001 7.050e-004 
1.996e-003 1.838e+008 7.620e+010 1.000e+004 7.926e-001 7.052e-004 
1.996e-003 1.838e+008 7.624e+010 1.000e+004 7.929e-001 7.054e-004 
1.996e-003 1.838e+008 7.623e+010 1.000e+004 7.925e-001 7.056e-004 
1.997e-003 1.839e+008 7.626e+010 1.000e+004 7.927e-001 7.058e-004 
1.997e-003 1.839e+008 7.629e+010 1.000e+004 7.929e-001 7.060e-004 
1.997e-003 1.839e+008 7.631e+010 1.000e+004 7.910e-001 7.062e-004 
1.998e-003 1.839e+008 7.634e+010 1.000e+004 7.909e-001 7.064e-004 
1.998e-003 1.839e+008 7.638e+010 1.000e+004 7.907e-001 7.066e-004 
1.998e-003 1.839e+008 7.642e+010 1.000e+004 7.907e-001 7.067e-004 
1.999e-003 1.840e+008 7.646e+010 1.000e+004 7.908e-001 7.069e-004 
1.999e-003 1.840e+008 7.651e+010 1.000e+004 7.909e-001 7.071e-004 
1.999e-003 1.840e+008 7.657e+010 1.000e+004 7.913e-001 7.073e-004 
1.999e-003 1.840e+008 7.663e+010 1.000e+004 7.916e-001 7.075e-004 
2.000e-003 1.840e+008 7.669e+010 1.000e+004 7.920e-001 7.077e-004 
2.000e-003 1.840e+008 7.676e+010 1.000e+004 7.931e-001 7.079e-004 
2.000e-003 1.841e+008 7.671e+010 1.000e+004 7.954e-001 7.081e-004 
2.001e-003 1.841e+008 7.673e+010 1.000e+004 7.957e-001 7.083e-004 
2.001e-003 1.841e+008 7.676e+010 1.000e+004 7.956e-001 7.085e-004 
2.001e-003 1.841e+008 7.680e+010 1.000e+004 7.961e-001 7.086e-004 
2.002e-003 1.841e+008 7.683e+010 1.000e+004 7.964e-001 7.088e-004 
2.002e-003 1.841e+008 7.675e+010 1.000e+004 7.986e-001 7.090e-004 
2.002e-003 1.842e+008 7.672e+010 1.000e+004 7.994e-001 7.092e-004 
2.003e-003 1.842e+008 7.669e+010 1.000e+004 8.001e-001 7.094e-004 
2.003e-003 1.842e+008 7.667e+010 1.000e+004 8.008e-001 7.096e-004 
2.003e-003 1.842e+008 7.668e+010 1.000e+004 8.015e-001 7.098e-004 
2.003e-003 1.842e+008 7.669e+010 1.000e+004 8.026e-001 7.100e-004 
2.004e-003 1.842e+008 7.670e+010 1.000e+004 8.032e-001 7.102e-004 
2.004e-003 1.843e+008 7.671e+010 1.000e+004 8.036e-001 7.104e-004 
2.004e-003 1.843e+008 7.673e+010 1.000e+004 8.040e-001 7.106e-004 
2.005e-003 1.843e+008 7.675e+010 1.000e+004 8.047e-001 7.107e-004 
2.005e-003 1.843e+008 7.676e+010 1.000e+004 8.066e-001 7.109e-004 
2.005e-003 1.843e+008 7.620e+010 1.000e+004 8.037e-001 7.111e-004 
2.006e-003 1.843e+008 7.618e+010 1.000e+004 8.040e-001 7.113e-004 
2.006e-003 1.844e+008 7.610e+010 1.000e+004 8.037e-001 7.115e-004 
2.006e-003 1.844e+008 7.608e+010 1.000e+004 8.039e-001 7.117e-004 
2.007e-003 1.844e+008 7.606e+010 1.000e+004 8.029e-001 7.119e-004 
2.007e-003 1.844e+008 7.604e+010 1.000e+004 8.027e-001 7.121e-004 
2.009e-003 1.845e+008 7.602e+010 1.000e+004 8.027e-001 7.123e-004 
2.010e-003 1.846e+008 7.600e+010 1.000e+004 8.028e-001 7.125e-004 
2.012e-003 1.847e+008 7.599e+010 1.000e+004 8.029e-001 7.127e-004 
2.013e-003 1.848e+008 7.597e+010 1.000e+004 8.030e-001 7.128e-004 
2.015e-003 1.848e+008 7.596e+010 1.000e+004 8.031e-001 7.130e-004 
2.016e-003 1.849e+008 7.595e+010 1.000e+004 8.033e-001 7.132e-004 
2.018e-003 1.850e+008 7.594e+010 1.000e+004 8.034e-001 7.134e-004 
2.019e-003 1.851e+008 7.593e+010 1.000e+004 8.036e-001 7.136e-004 
2.020e-003 1.852e+008 7.592e+010 1.000e+004 8.037e-001 7.138e-004 
2.022e-003 1.852e+008 7.591e+010 1.000e+004 8.038e-001 7.140e-004 
2.023e-003 1.853e+008 7.590e+010 1.000e+004 8.041e-001 7.142e-004 
2.025e-003 1.854e+008 7.590e+010 1.000e+004 8.025e-001 7.144e-004 
2.026e-003 1.855e+008 7.589e+010 1.000e+004 8.029e-001 7.146e-004 
2.028e-003 1.856e+008 7.588e+010 1.000e+004 8.031e-001 7.148e-004 
2.029e-003 1.856e+008 7.588e+010 1.000e+004 8.033e-001 7.149e-004 
2.029e-003 1.856e+008 7.587e+010 1.000e+004 8.035e-001 7.151e-004 
2.029e-003 1.856e+008 7.587e+010 1.000e+004 8.036e-001 7.153e-004 
2.030e-003 1.857e+008 7.586e+010 1.000e+004 8.038e-001 7.155e-004 
2.030e-003 1.857e+008 7.586e+010 1.000e+004 8.039e-001 7.157e-004 
2.030e-003 1.857e+008 7.585e+010 1.000e+004 8.041e-001 7.159e-004 
2.031e-003 1.857e+008 7.585e+010 1.000e+004 8.042e-001 7.161e-004 
2.031e-003 1.857e+008 7.584e+010 1.000e+004 8.044e-001 7.163e-004 
2.031e-003 1.857e+008 7.584e+010 1.000e+004 8.046e-001 7.165e-004 
2.032e-003 1.858e+008 7.583e+010 1.000e+004 8.047e-001 7.167e-004 
2.032e-003 1.858e+008 7.583e+010 1.000e+004 8.049e-001 7.169e-004 
2.032e-003 1.858e+008 7.583e+010 1.000e+004 8.051e-001 7.170e-004 
2.033e-003 1.858e+008 7.582e+010 1.000e+004 8.052e-001 7.172e-004 
2.033e-003 1.858e+008 7.582e+010 1.000e+004 8.054e-001 7.174e-004 
2.033e-003 1.858e+008 7.581e+010 1.000e+004 8.055e-001 7.176e-004 
2.033e-003 1.859e+008 7.581e+010 1.000e+004 8.057e-001 7.178e-004 
2.034e-003 1.859e+008 7.581e+010 1.000e+004 8.048e-001 7.180e-004 
2.034e-003 1.859e+008 7.580e+010 1.000e+004 8.049e-001 7.182e-004 
2.034e-003 1.859e+008 7.580e+010 1.000e+004 8.047e-001 7.184e-004 
2.035e-003 1.859e+008 7.580e+010 1.000e+004 8.048e-001 7.186e-004 
2.035e-003 1.859e+008 7.579e+010 1.000e+004 8.026e-001 7.188e-004 
2.039e-003 1.862e+008 7.579e+010 1.000e+004 8.020e-001 7.190e-004 
2.048e-003 1.867e+008 7.579e+010 1.000e+004 8.017e-001 7.191e-004 
2.052e-003 1.868e+008 7.580e+010 1.000e+004 8.003e-001 7.193e-004 
2.053e-003 1.869e+008 7.581e+010 1.000e+004 8.002e-001 7.195e-004 
2.054e-003 1.870e+008 7.582e+010 1.000e+004 8.005e-001 7.197e-004 
2.055e-003 1.870e+008 7.580e+010 1.000e+004 8.017e-001 7.199e-004 
2.056e-003 1.871e+008 7.579e+010 1.000e+004 8.023e-001 7.201e-004 
2.057e-003 1.871e+008 7.579e+010 1.000e+004 8.022e-001 7.203e-004 
2.058e-003 1.872e+008 7.579e+010 1.000e+004 8.022e-001 7.205e-004 
2.059e-003 1.872e+008 7.580e+010 1.000e+004 8.023e-001 7.207e-004 
2.060e-003 1.873e+008 7.580e+010 1.000e+004 8.025e-001 7.209e-004 
2.061e-003 1.874e+008 7.580e+010 1.000e+004 8.026e-001 7.210e-004 
2.062e-003 1.874e+008 7.580e+010 1.000e+004 8.026e-001 7.212e-004 
2.063e-003 1.875e+008 7.580e+010 1.000e+004 8.027e-001 7.214e-004 
2.064e-003 1.875e+008 7.581e+010 1.000e+004 8.028e-001 7.216e-004 
2.066e-003 1.876e+008 7.581e+010 1.000e+004 8.029e-001 7.218e-004 
2.067e-003 1.876e+008 7.581e+010 1.000e+004 8.029e-001 7.220e-004 
2.068e-003 1.877e+008 7.581e+010 1.000e+004 8.031e-001 7.222e-004 
2.069e-003 1.878e+008 7.582e+010 1.000e+004 8.034e-001 7.224e-004 
2.070e-003 1.878e+008 7.582e+010 1.000e+004 8.042e-001 7.226e-004 
2.071e-003 1.879e+008 7.573e+010 1.000e+004 8.052e-001 7.228e-004 
2.072e-003 1.879e+008 7.574e+010 1.000e+004 8.050e-001 7.229e-004 
2.073e-003 1.880e+008 7.575e+010 1.000e+004 8.050e-001 7.231e-004 
2.074e-003 1.880e+008 7.576e+010 1.000e+004 8.050e-001 7.233e-004 
2.075e-003 1.881e+008 7.577e+010 1.000e+004 8.050e-001 7.235e-004 
2.076e-003 1.882e+008 7.578e+010 1.000e+004 8.051e-001 7.237e-004 
2.077e-003 1.882e+008 7.580e+010 1.000e+004 8.057e-001 7.239e-004 
2.078e-003 1.883e+008 7.570e+010 1.000e+004 8.061e-001 7.241e-004 
2.079e-003 1.883e+008 7.571e+010 1.000e+004 8.061e-001 7.243e-004 
2.080e-003 1.884e+008 7.571e+010 1.000e+004 8.059e-001 7.245e-004 
2.081e-003 1.884e+008 7.572e+010 1.000e+004 8.059e-001 7.247e-004 
2.082e-003 1.885e+008 7.573e+010 1.000e+004 8.059e-001 7.249e-004 
2.084e-003 1.885e+008 7.573e+010 1.000e+004 8.059e-001 7.250e-004 
2.085e-003 1.886e+008 7.574e+010 1.000e+004 8.061e-001 7.252e-004 
2.086e-003 1.887e+008 7.576e+010 1.000e+004 8.071e-001 7.254e-004 
2.087e-003 1.887e+008 7.573e+010 1.000e+004 8.064e-001 7.256e-004 
2.088e-003 1.888e+008 7.573e+010 1.000e+004 8.064e-001 7.258e-004 
2.089e-003 1.888e+008 7.574e+010 1.000e+004 8.065e-001 7.260e-004 
2.090e-003 1.889e+008 7.575e+010 1.000e+004 8.065e-001 7.262e-004 
2.091e-003 1.889e+008 7.577e+010 1.000e+004 8.071e-001 7.264e-004 
2.092e-003 1.890e+008 7.575e+010 1.000e+004 8.078e-001 7.266e-004 
2.093e-003 1.890e+008 7.577e+010 1.000e+004 8.058e-001 7.268e-004 
2.094e-003 1.891e+008 7.575e+010 1.000e+004 8.059e-001 7.269e-004 
2.095e-003 1.892e+008 7.576e+010 1.000e+004 8.060e-001 7.271e-004 
2.096e-003 1.892e+008 7.577e+010 1.000e+004 8.061e-001 7.273e-004 
2.097e-003 1.893e+008 7.579e+010 1.000e+004 8.062e-001 7.275e-004 
2.098e-003 1.893e+008 7.580e+010 1.000e+004 8.064e-001 7.277e-004 
2.100e-003 1.894e+008 7.582e+010 1.000e+004 8.052e-001 7.279e-004 
2.101e-003 1.894e+008 7.584e+010 1.000e+004 8.052e-001 7.281e-004 
2.102e-003 1.895e+008 7.586e+010 1.000e+004 8.053e-001 7.283e-004 
2.103e-003 1.896e+008 7.580e+010 1.000e+004 8.058e-001 7.285e-004 
2.104e-003 1.896e+008 7.581e+010 1.000e+004 8.059e-001 7.287e-004 
2.105e-003 1.897e+008 7.583e+010 1.000e+004 8.062e-001 7.289e-004 
2.106e-003 1.897e+008 7.584e+010 1.000e+004 8.039e-001 7.291e-004 
2.107e-003 1.898e+008 7.585e+010 1.000e+004 8.039e-001 7.292e-004 
2.108e-003 1.898e+008 7.586e+010 1.000e+004 8.023e-001 7.294e-004 
2.109e-003 1.899e+008 7.587e+010 1.000e+004 8.023e-001 7.296e-004 
2.110e-003 1.899e+008 7.590e+010 1.000e+004 8.021e-001 7.298e-004 
2.111e-003 1.900e+008 7.593e+010 1.000e+004 8.033e-001 7.300e-004 
2.112e-003 1.901e+008 7.594e+010 1.000e+004 8.040e-001 7.302e-004 
2.113e-003 1.901e+008 7.595e+010 1.000e+004 8.038e-001 7.304e-004 
2.114e-003 1.902e+008 7.596e+010 1.000e+004 8.039e-001 7.306e-004 
2.116e-003 1.902e+008 7.597e+010 1.000e+004 8.041e-001 7.308e-004 
2.117e-003 1.903e+008 7.599e+010 1.000e+004 8.040e-001 7.310e-004 
2.118e-003 1.903e+008 7.600e+010 1.000e+004 8.038e-001 7.312e-004 
2.119e-003 1.904e+008 7.594e+010 1.000e+004 8.035e-001 7.316e-004 
2.120e-003 1.904e+008 7.597e+010 1.000e+004 8.035e-001 7.326e-004 
2.121e-003 1.905e+008 7.602e+010 1.000e+004 8.027e-001 7.335e-004 
2.122e-003 1.906e+008 7.603e+010 1.000e+004 8.044e-001 7.344e-004 
2.123e-003 1.906e+008 7.590e+010 1.000e+004 8.069e-001 7.353e-004 
2.124e-003 1.907e+008 7.584e+010 1.000e+004 8.082e-001 7.363e-004 
2.125e-003 1.907e+008 7.581e+010 1.000e+004 8.110e-001 7.372e-004 
2.126e-003 1.908e+008 7.579e+010 1.000e+004 8.090e-001 7.381e-004 
2.127e-003 1.908e+008 7.577e+010 1.000e+004 8.090e-001 7.389e-004 
2.128e-003 1.909e+008 7.576e+010 1.000e+004 8.094e-001 7.398e-004 
2.129e-003 1.909e+008 7.582e+010 1.000e+004 8.059e-001 7.407e-004 
2.130e-003 1.910e+008 7.586e+010 1.000e+004 8.058e-001 7.417e-004 
2.131e-003 1.910e+008 7.581e+010 1.000e+004 8.067e-001 7.426e-004 
2.133e-003 1.911e+008 7.578e+010 1.000e+004 8.076e-001 7.436e-004 
2.134e-003 1.911e+008 7.579e+010 1.000e+004 8.087e-001 7.445e-004 
2.135e-003 1.912e+008 7.562e+010 1.000e+004 8.113e-001 7.451e-004 
2.136e-003 1.913e+008 7.561e+010 1.000e+004 8.106e-001 7.453e-004 
2.137e-003 1.913e+008 7.560e+010 1.000e+004 8.097e-001 7.454e-004 
2.138e-003 1.914e+008 7.560e+010 1.000e+004 8.088e-001 7.456e-004 
2.139e-003 1.914e+008 7.560e+010 1.000e+004 8.089e-001 7.458e-004 
2.140e-003 1.915e+008 7.560e+010 1.000e+004 8.090e-001 7.460e-004 
2.141e-003 1.915e+008 7.561e+010 1.000e+004 8.091e-001 7.462e-004 
2.142e-003 1.916e+008 7.561e+010 1.000e+004 8.096e-001 7.464e-004 
2.143e-003 1.916e+008 7.558e+010 1.000e+004 8.095e-001 7.466e-004 
2.144e-003 1.917e+008 7.558e+010 1.000e+004 8.096e-001 7.468e-004 
2.145e-003 1.917e+008 7.559e+010 1.000e+004 8.096e-001 7.470e-004 
2.146e-003 1.918e+008 7.560e+010 1.000e+004 8.098e-001 7.472e-004 
2.147e-003 1.918e+008 7.561e+010 1.000e+004 8.098e-001 7.474e-004 
2.148e-003 1.919e+008 7.562e+010 1.000e+004 8.102e-001 7.475e-004 
2.150e-003 1.920e+008 7.560e+010 1.000e+004 8.109e-001 7.477e-004 
2.151e-003 1.920e+008 7.562e+010 1.000e+004 8.113e-001 7.479e-004 
2.152e-003 1.921e+008 7.558e+010 1.000e+004 8.113e-001 7.481e-004 
2.153e-003 1.921e+008 7.559e+010 1.000e+004 8.116e-001 7.483e-004 
2.154e-003 1.922e+008 7.559e+010 1.000e+004 8.117e-001 7.485e-004 
2.155e-003 1.922e+008 7.560e+010 1.000e+004 8.116e-001 7.487e-004 
2.156e-003 1.923e+008 7.561e+010 1.000e+004 8.112e-001 7.489e-004 
2.157e-003 1.923e+008 7.574e+010 1.000e+004 8.094e-001 7.513e-004 
2.158e-003 1.924e+008 7.607e+010 1.000e+004 8.086e-001 7.571e-004 
2.159e-003 1.924e+008 7.615e+010 1.000e+004 8.108e-001 7.594e-004 
2.160e-003 1.925e+008 7.608e+010 1.000e+004 8.118e-001 7.601e-004 
2.161e-003 1.925e+008 7.603e+010 1.000e+004 8.128e-001 7.607e-004 
2.162e-003 1.926e+008 7.599e+010 1.000e+004 8.143e-001 7.614e-004 
2.163e-003 1.927e+008 7.591e+010 1.000e+004 8.143e-001 7.621e-004 
2.165e-003 1.927e+008 7.587e+010 1.000e+004 8.131e-001 7.628e-004 
2.166e-003 1.928e+008 7.580e+010 1.000e+004 8.139e-001 7.634e-004 
2.167e-003 1.928e+008 7.581e+010 1.000e+004 8.150e-001 7.641e-004 
2.168e-003 1.929e+008 7.570e+010 1.000e+004 8.175e-001 7.648e-004 
2.169e-003 1.930e+008 7.563e+010 1.000e+004 8.174e-001 7.654e-004 
2.171e-003 1.930e+008 7.560e+010 1.000e+004 8.180e-001 7.661e-004 
2.172e-003 1.931e+008 7.553e+010 1.000e+004 8.181e-001 7.668e-004 
2.173e-003 1.931e+008 7.549e+010 1.000e+004 8.192e-001 7.674e-004 
2.174e-003 1.932e+008 7.547e+010 1.000e+004 8.186e-001 7.681e-004 
2.175e-003 1.932e+008 7.546e+010 1.000e+004 8.189e-001 7.688e-004 
2.176e-003 1.933e+008 7.545e+010 1.000e+004 8.192e-001 7.694e-004 
2.177e-003 1.933e+008 7.548e+010 1.000e+004 8.199e-001 7.701e-004 
2.178e-003 1.934e+008 7.549e+010 1.000e+004 8.204e-001 7.708e-004 
2.179e-003 1.934e+008 7.547e+010 1.000e+004 8.213e-001 7.715e-004 
2.180e-003 1.935e+008 7.544e+010 1.000e+004 8.221e-001 7.721e-004 
2.181e-003 1.936e+008 7.547e+010 1.000e+004 8.226e-001 7.728e-004 
2.182e-003 1.936e+008 7.546e+010 1.000e+004 8.228e-001 7.735e-004 
2.183e-003 1.937e+008 7.547e+010 1.000e+004 8.228e-001 7.741e-004 
2.184e-003 1.937e+008 7.542e+010 1.000e+004 8.239e-001 7.748e-004 
2.185e-003 1.938e+008 7.545e+010 1.000e+004 8.225e-001 7.755e-004 
2.186e-003 1.938e+008 7.545e+010 1.000e+004 8.229e-001 7.761e-004 
2.187e-003 1.939e+008 7.542e+010 1.000e+004 8.205e-001 7.768e-004 
2.188e-003 1.939e+008 7.543e+010 1.000e+004 8.226e-001 7.775e-004 
2.189e-003 1.939e+008 7.546e+010 1.000e+004 8.233e-001 7.781e-004 
2.190e-003 1.940e+008 7.546e+010 1.000e+004 8.221e-001 7.788e-004 
2.191e-003 1.940e+008 7.540e+010 1.000e+004 8.231e-001 7.795e-004 
2.192e-003 1.941e+008 7.541e+010 1.000e+004 8.235e-001 7.802e-004 
2.192e-003 1.941e+008 7.544e+010 1.000e+004 8.235e-001 7.808e-004 
2.193e-003 1.942e+008 7.543e+010 1.000e+004 8.243e-001 7.815e-004 
2.194e-003 1.942e+008 7.546e+010 1.000e+004 8.241e-001 7.822e-004 
2.195e-003 1.943e+008 7.551e+010 1.000e+004 8.239e-001 7.829e-004 
2.196e-003 1.943e+008 7.543e+010 1.000e+004 8.256e-001 7.835e-004 
2.197e-003 1.944e+008 7.548e+010 1.000e+004 8.255e-001 7.842e-004 
2.198e-003 1.944e+008 7.545e+010 1.000e+004 8.258e-001 7.849e-004 
2.200e-003 1.945e+008 7.541e+010 1.000e+004 8.256e-001 7.856e-004 
2.201e-003 1.945e+008 7.545e+010 1.000e+004 8.254e-001 7.862e-004 
2.202e-003 1.946e+008 7.540e+010 1.000e+004 8.266e-001 7.869e-004 
2.203e-003 1.946e+008 7.542e+010 1.000e+004 8.240e-001 7.876e-004 
2.204e-003 1.947e+008 7.545e+010 1.000e+004 8.238e-001 7.883e-004 
2.205e-003 1.948e+008 7.548e+010 1.000e+004 8.232e-001 7.890e-004 
2.207e-003 1.948e+008 7.551e+010 1.000e+004 8.235e-001 7.896e-004 
2.208e-003 1.949e+008 7.546e+010 1.000e+004 8.242e-001 7.903e-004 
2.209e-003 1.949e+008 7.551e+010 1.000e+004 8.246e-001 7.910e-004 
2.210e-003 1.950e+008 7.553e+010 1.000e+004 8.253e-001 7.917e-004 
2.211e-003 1.951e+008 7.559e+010 1.000e+004 8.236e-001 7.923e-004 
2.212e-003 1.951e+008 7.566e+010 1.000e+004 8.213e-001 7.930e-004 
2.213e-003 1.952e+008 7.570e+010 1.000e+004 8.234e-001 7.937e-004 
2.215e-003 1.952e+008 7.571e+010 1.000e+004 8.242e-001 7.944e-004 
2.216e-003 1.953e+008 7.569e+010 1.000e+004 8.248e-001 7.950e-004 
2.217e-003 1.953e+008 7.571e+010 1.000e+004 8.244e-001 7.957e-004 
2.218e-003 1.954e+008 7.570e+010 1.000e+004 8.246e-001 7.964e-004 
2.219e-003 1.955e+008 7.574e+010 1.000e+004 8.250e-001 7.971e-004 
2.220e-003 1.955e+008 7.578e+010 1.000e+004 8.258e-001 7.977e-004 
2.222e-003 1.956e+008 7.580e+010 1.000e+004 8.268e-001 7.984e-004 
2.223e-003 1.956e+008 7.587e+010 1.000e+004 8.274e-001 7.991e-004 
2.224e-003 1.957e+008 7.593e+010 1.000e+004 8.284e-001 7.998e-004 
2.225e-003 1.957e+008 7.602e+010 1.000e+004 8.286e-001 8.005e-004 
2.226e-003 1.958e+008 7.612e+010 1.000e+004 8.296e-001 8.012e-004 
2.227e-003 1.958e+008 7.623e+010 1.000e+004 8.288e-001 8.018e-004 
2.228e-003 1.959e+008 7.637e+010 1.000e+004 8.280e-001 8.025e-004 
2.230e-003 1.960e+008 7.653e+010 1.000e+004 8.273e-001 8.032e-004 
2.231e-003 1.960e+008 7.661e+010 1.000e+004 8.311e-001 8.039e-004 
2.232e-003 1.961e+008 7.669e+010 1.000e+004 8.332e-001 8.046e-004 
2.233e-003 1.961e+008 7.682e+010 1.000e+004 8.345e-001 8.053e-004 
2.234e-003 1.962e+008 7.692e+010 1.000e+004 8.357e-001 8.060e-004 
2.235e-003 1.962e+008 7.685e+010 1.000e+004 8.391e-001 8.067e-004 
2.236e-003 1.963e+008 7.688e+010 1.000e+004 8.419e-001 8.074e-004 
2.238e-003 1.964e+008 7.614e+010 1.000e+004 8.392e-001 8.081e-004 
2.239e-003 1.964e+008 7.608e+010 1.000e+004 8.375e-001 8.088e-004 
2.240e-003 1.965e+008 7.602e+010 1.000e+004 8.384e-001 8.095e-004 
2.241e-003 1.965e+008 7.598e+010 1.000e+004 8.389e-001 8.101e-004 
2.242e-003 1.966e+008 7.594e+010 1.000e+004 8.395e-001 8.108e-004 
2.243e-003 1.966e+008 7.592e+010 1.000e+004 8.398e-001 8.115e-004 
2.244e-003 1.967e+008 7.589e+010 1.000e+004 8.403e-001 8.122e-004 
2.246e-003 1.968e+008 7.588e+010 1.000e+004 8.393e-001 8.129e-004 
2.247e-003 1.968e+008 7.586e+010 1.000e+004 8.386e-001 8.136e-004 
2.248e-003 1.969e+008 7.584e+010 1.000e+004 8.390e-001 8.143e-004 
2.249e-003 1.969e+008 7.582e+010 1.000e+004 8.386e-001 8.150e-004 
2.250e-003 1.970e+008 7.582e+010 1.000e+004 8.369e-001 8.157e-004 
2.251e-003 1.970e+008 7.586e+010 1.000e+004 8.358e-001 8.164e-004 
2.252e-003 1.971e+008 7.587e+010 1.000e+004 8.380e-001 8.171e-004 
2.254e-003 1.971e+008 7.587e+010 1.000e+004 8.382e-001 8.178e-004 
2.255e-003 1.972e+008 7.588e+010 1.000e+004 8.389e-001 8.184e-004 
2.256e-003 1.973e+008 7.573e+010 1.000e+004 8.411e-001 8.191e-004 
2.257e-003 1.973e+008 7.571e+010 1.000e+004 8.416e-001 8.198e-004 
2.258e-003 1.974e+008 7.571e+010 1.000e+004 8.419e-001 8.205e-004 
2.259e-003 1.974e+008 7.574e+010 1.000e+004 8.419e-001 8.212e-004 
2.260e-003 1.975e+008 7.574e+010 1.000e+004 8.405e-001 8.219e-004 
2.262e-003 1.975e+008 7.579e+010 1.000e+004 8.410e-001 8.226e-004 
2.263e-003 1.976e+008 7.573e+010 1.000e+004 8.410e-001 8.233e-004 
2.264e-003 1.976e+008 7.578e+010 1.000e+004 8.417e-001 8.240e-004 
2.265e-003 1.977e+008 7.577e+010 1.000e+004 8.404e-001 8.246e-004 
2.266e-003 1.978e+008 7.574e+010 1.000e+004 8.412e-001 8.253e-004 
2.267e-003 1.978e+008 7.575e+010 1.000e+004 8.405e-001 8.260e-004 
2.269e-003 1.979e+008 7.579e+010 1.000e+004 8.398e-001 8.267e-004 
2.270e-003 1.979e+008 7.584e+010 1.000e+004 8.403e-001 8.274e-004 
2.271e-003 1.980e+008 7.588e+010 1.000e+004 8.400e-001 8.281e-004 
2.272e-003 1.980e+008 7.591e+010 1.000e+004 8.397e-001 8.288e-004 
2.273e-003 1.981e+008 7.595e+010 1.000e+004 8.399e-001 8.295e-004 
2.274e-003 1.981e+008 7.592e+010 1.000e+004 8.413e-001 8.302e-004 
2.275e-003 1.982e+008 7.590e+010 1.000e+004 8.424e-001 8.309e-004 
2.277e-003 1.982e+008 7.584e+010 1.000e+004 8.433e-001 8.316e-004 
2.278e-003 1.983e+008 7.583e+010 1.000e+004 8.403e-001 8.323e-004 
2.279e-003 1.984e+008 7.583e+010 1.000e+004 8.401e-001 8.330e-004 
2.280e-003 1.984e+008 7.575e+010 1.000e+004 8.447e-001 8.339e-004 
2.281e-003 1.985e+008 7.571e+010 1.000e+004 8.424e-001 8.347e-004 
2.282e-003 1.985e+008 7.573e+010 1.000e+004 8.418e-001 8.355e-004 
2.283e-003 1.986e+008 7.577e+010 1.000e+004 8.409e-001 8.362e-004 
2.285e-003 1.986e+008 7.581e+010 1.000e+004 8.407e-001 8.369e-004 
2.286e-003 1.987e+008 7.585e+010 1.000e+004 8.409e-001 8.376e-004 
2.287e-003 1.987e+008 7.586e+010 1.000e+004 8.413e-001 8.383e-004 
2.288e-003 1.988e+008 7.587e+010 1.000e+004 8.419e-001 8.390e-004 
2.289e-003 1.988e+008 7.590e+010 1.000e+004 8.405e-001 8.397e-004 
2.290e-003 1.989e+008 7.593e+010 1.000e+004 8.408e-001 8.404e-004 
2.291e-003 1.989e+008 7.596e+010 1.000e+004 8.396e-001 8.411e-004 
2.293e-003 1.990e+008 7.575e+010 1.000e+004 8.433e-001 8.418e-004 
2.294e-003 1.991e+008 7.560e+010 1.000e+004 8.453e-001 8.425e-004 
2.295e-003 1.991e+008 7.564e+010 1.000e+004 8.446e-001 8.432e-004 
2.296e-003 1.992e+008 7.566e+010 1.000e+004 8.446e-001 8.439e-004 
2.297e-003 1.992e+008 7.572e+010 1.000e+004 8.448e-001 8.446e-004 
2.298e-003 1.993e+008 7.564e+010 1.000e+004 8.456e-001 8.452e-004 
2.299e-003 1.993e+008 7.567e+010 1.000e+004 8.451e-001 8.458e-004 
2.301e-003 1.994e+008 7.571e+010 1.000e+004 8.453e-001 8.464e-004 
2.302e-003 1.994e+008 7.572e+010 1.000e+004 8.449e-001 8.470e-004 
2.303e-003 1.995e+008 7.576e+010 1.000e+004 8.453e-001 8.476e-004 
2.304e-003 1.995e+008 7.580e+010 1.000e+004 8.454e-001 8.481e-004 
2.305e-003 1.996e+008 7.584e+010 1.000e+004 8.450e-001 8.487e-004 
2.306e-003 1.997e+008 7.588e+010 1.000e+004 8.454e-001 8.493e-004 
2.308e-003 1.997e+008 7.593e+010 1.000e+004 8.432e-001 8.498e-004 
2.309e-003 1.998e+008 7.593e+010 1.000e+004 8.412e-001 8.504e-004 
2.310e-003 1.998e+008 7.600e+010 1.000e+004 8.396e-001 8.510e-004 
2.311e-003 1.999e+008 7.610e+010 1.000e+004 8.400e-001 8.516e-004 
2.312e-003 1.999e+008 7.620e+010 1.000e+004 8.421e-001 8.521e-004 
2.313e-003 2.000e+008 7.605e+010 1.000e+004 8.448e-001 8.530e-004 
2.315e-003 2.000e+008 7.604e+010 1.000e+004 8.449e-001 8.537e-004 
2.316e-003 2.001e+008 7.603e+010 1.000e+004 8.462e-001 8.545e-004 
2.317e-003 2.001e+008 7.601e+010 1.000e+004 8.468e-001 8.552e-004 
2.318e-003 2.002e+008 7.602e+010 1.000e+004 8.469e-001 8.560e-004 
2.319e-003 2.003e+008 7.600e+010 1.000e+004 8.472e-001 8.567e-004 
2.320e-003 2.003e+008 7.597e+010 1.000e+004 8.487e-001 8.575e-004 
2.322e-003 2.004e+008 7.588e+010 1.000e+004 8.484e-001 8.583e-004 
2.323e-003 2.004e+008 7.586e+010 1.000e+004 8.479e-001 8.590e-004 
2.324e-003 2.005e+008 7.581e+010 1.000e+004 8.476e-001 8.598e-004 
2.325e-003 2.005e+008 7.574e+010 1.000e+004 8.491e-001 8.605e-004 
2.326e-003 2.006e+008 7.565e+010 1.000e+004 8.508e-001 8.613e-004 
2.327e-003 2.006e+008 7.562e+010 1.000e+004 8.527e-001 8.621e-004 
2.329e-003 2.007e+008 7.555e+010 1.000e+004 8.528e-001 8.628e-004 
2.330e-003 2.007e+008 7.551e+010 1.000e+004 8.530e-001 8.636e-004 
2.331e-003 2.008e+008 7.551e+010 1.000e+004 8.528e-001 8.643e-004 
2.332e-003 2.009e+008 7.555e+010 1.000e+004 8.529e-001 8.651e-004 
2.334e-003 2.009e+008 7.559e+010 1.000e+004 8.532e-001 8.659e-004 
2.335e-003 2.010e+008 7.560e+010 1.000e+004 8.533e-001 8.666e-004 
2.336e-003 2.011e+008 7.561e+010 1.000e+004 8.537e-001 8.674e-004 
2.338e-003 2.011e+008 7.549e+010 1.000e+004 8.561e-001 8.681e-004 
2.339e-003 2.012e+008 7.552e+010 1.000e+004 8.559e-001 8.689e-004 
2.339e-003 2.012e+008 7.548e+010 1.000e+004 8.559e-001 8.696e-004 
2.340e-003 2.012e+008 7.547e+010 1.000e+004 8.553e-001 8.704e-004 
2.341e-003 2.013e+008 7.551e+010 1.000e+004 8.557e-001 8.711e-004 
2.342e-003 2.013e+008 7.546e+010 1.000e+004 8.556e-001 8.719e-004 
2.343e-003 2.014e+008 7.549e+010 1.000e+004 8.553e-001 8.726e-004 
2.344e-003 2.014e+008 7.552e+010 1.000e+004 8.547e-001 8.734e-004 
2.345e-003 2.015e+008 7.547e+010 1.000e+004 8.558e-001 8.742e-004 
2.346e-003 2.015e+008 7.547e+010 1.000e+004 8.564e-001 8.749e-004 
2.347e-003 2.016e+008 7.545e+010 1.000e+004 8.568e-001 8.756e-004 
2.349e-003 2.016e+008 7.545e+010 1.000e+004 8.573e-001 8.764e-004 
2.350e-003 2.017e+008 7.545e+010 1.000e+004 8.573e-001 8.772e-004 
2.351e-003 2.017e+008 7.551e+010 1.000e+004 8.577e-001 8.779e-004 
2.352e-003 2.018e+008 7.551e+010 1.000e+004 8.581e-001 8.787e-004 
2.353e-003 2.018e+008 7.556e+010 1.000e+004 8.572e-001 8.794e-004 
2.354e-003 2.019e+008 7.561e+010 1.000e+004 8.569e-001 8.802e-004 
2.355e-003 2.019e+008 7.562e+010 1.000e+004 8.562e-001 8.809e-004 
2.356e-003 2.020e+008 7.567e+010 1.000e+004 8.544e-001 8.817e-004 
2.357e-003 2.020e+008 7.565e+010 1.000e+004 8.544e-001 8.825e-004 
2.358e-003 2.021e+008 7.565e+010 1.000e+004 8.554e-001 8.832e-004 
2.359e-003 2.021e+008 7.561e+010 1.000e+004 8.550e-001 8.840e-004 
2.360e-003 2.022e+008 7.554e+010 1.000e+004 8.564e-001 8.847e-004 
2.361e-003 2.022e+008 7.555e+010 1.000e+004 8.575e-001 8.855e-004 
2.362e-003 2.023e+008 7.552e+010 1.000e+004 8.567e-001 8.862e-004 
2.363e-003 2.023e+008 7.551e+010 1.000e+004 8.576e-001 8.870e-004 
2.364e-003 2.024e+008 7.555e+010 1.000e+004 8.574e-001 8.877e-004 
2.365e-003 2.024e+008 7.564e+010 1.000e+004 8.573e-001 8.885e-004 
2.366e-003 2.024e+008 7.564e+010 1.000e+004 8.573e-001 8.893e-004 
2.367e-003 2.025e+008 7.571e+010 1.000e+004 8.569e-001 8.900e-004 
2.368e-003 2.025e+008 7.572e+010 1.000e+004 8.563e-001 8.908e-004 
2.369e-003 2.026e+008 7.572e+010 1.000e+004 8.569e-001 8.915e-004 
2.370e-003 2.026e+008 7.574e+010 1.000e+004 8.575e-001 8.923e-004 
2.372e-003 2.027e+008 7.577e+010 1.000e+004 8.578e-001 8.931e-004 
2.373e-003 2.027e+008 7.580e+010 1.000e+004 8.591e-001 8.938e-004 
2.374e-003 2.028e+008 7.580e+010 1.000e+004 8.600e-001 8.946e-004 
2.375e-003 2.028e+008 7.586e+010 1.000e+004 8.608e-001 8.953e-004 
2.376e-003 2.029e+008 7.590e+010 1.000e+004 8.622e-001 8.961e-004 
2.377e-003 2.029e+008 7.602e+010 1.000e+004 8.621e-001 8.969e-004 
2.378e-003 2.030e+008 7.610e+010 1.000e+004 8.625e-001 8.977e-004 
2.379e-003 2.030e+008 7.620e+010 1.000e+004 8.638e-001 8.984e-004 
2.380e-003 2.031e+008 7.637e+010 1.000e+004 8.615e-001 8.992e-004 
2.381e-003 2.031e+008 7.657e+010 1.000e+004 8.630e-001 9.000e-004 
2.382e-003 2.032e+008 7.659e+010 1.000e+004 8.663e-001 9.008e-004 
2.383e-003 2.032e+008 7.657e+010 1.000e+004 8.693e-001 9.015e-004 
2.384e-003 2.033e+008 7.668e+010 1.000e+004 8.708e-001 9.023e-004 
2.385e-003 2.033e+008 7.629e+010 1.000e+004 8.699e-001 9.031e-004 
2.386e-003 2.034e+008 7.607e+010 1.000e+004 8.699e-001 9.039e-004 
2.387e-003 2.034e+008 7.600e+010 1.000e+004 8.703e-001 9.046e-004 
2.388e-003 2.035e+008 7.595e+010 1.000e+004 8.706e-001 9.054e-004 
2.389e-003 2.035e+008 7.592e+010 1.000e+004 8.709e-001 9.062e-004 
2.390e-003 2.036e+008 7.589e+010 1.000e+004 8.695e-001 9.070e-004 
2.391e-003 2.036e+008 7.587e+010 1.000e+004 8.693e-001 9.077e-004 
2.392e-003 2.037e+008 7.585e+010 1.000e+004 8.699e-001 9.085e-004 
2.393e-003 2.037e+008 7.584e+010 1.000e+004 8.706e-001 9.093e-004 
2.395e-003 2.037e+008 7.582e+010 1.000e+004 8.709e-001 9.100e-004 
2.396e-003 2.038e+008 7.581e+010 1.000e+004 8.714e-001 9.108e-004 
2.397e-003 2.038e+008 7.580e+010 1.000e+004 8.686e-001 9.116e-004 
2.398e-003 2.039e+008 7.585e+010 1.000e+004 8.692e-001 9.124e-004 
2.399e-003 2.039e+008 7.583e+010 1.000e+004 8.701e-001 9.131e-004 
2.400e-003 2.040e+008 7.583e+010 1.000e+004 8.704e-001 9.139e-004 
2.401e-003 2.040e+008 7.585e+010 1.000e+004 8.703e-001 9.147e-004 
2.402e-003 2.041e+008 7.587e+010 1.000e+004 8.705e-001 9.155e-004 
2.403e-003 2.041e+008 7.571e+010 1.000e+004 8.733e-001 9.162e-004 
2.404e-003 2.042e+008 7.569e+010 1.000e+004 8.728e-001 9.170e-004 
2.405e-003 2.042e+008 7.570e+010 1.000e+004 8.729e-001 9.178e-004 
2.406e-003 2.043e+008 7.575e+010 1.000e+004 8.739e-001 9.185e-004 
2.407e-003 2.043e+008 7.570e+010 1.000e+004 8.728e-001 9.193e-004 
2.408e-003 2.044e+008 7.573e+010 1.000e+004 8.708e-001 9.201e-004 
2.409e-003 2.044e+008 7.572e+010 1.000e+004 8.709e-001 9.209e-004 
2.410e-003 2.044e+008 7.569e+010 1.000e+004 8.728e-001 9.216e-004 
2.411e-003 2.045e+008 7.572e+010 1.000e+004 8.722e-001 9.224e-004 
2.412e-003 2.045e+008 7.578e+010 1.000e+004 8.722e-001 9.232e-004 
2.413e-003 2.046e+008 7.577e+010 1.000e+004 8.727e-001 9.240e-004 
2.414e-003 2.046e+008 7.579e+010 1.000e+004 8.725e-001 9.247e-004 
2.415e-003 2.047e+008 7.583e+010 1.000e+004 8.726e-001 9.255e-004 
2.417e-003 2.047e+008 7.591e+010 1.000e+004 8.681e-001 9.263e-004 
2.418e-003 2.048e+008 7.597e+010 1.000e+004 8.714e-001 9.271e-004 
2.419e-003 2.048e+008 7.602e+010 1.000e+004 8.706e-001 9.279e-004 
2.420e-003 2.049e+008 7.587e+010 1.000e+004 8.703e-001 9.287e-004 
2.421e-003 2.049e+008 7.582e+010 1.000e+004 8.713e-001 9.295e-004 
2.422e-003 2.050e+008 7.578e+010 1.000e+004 8.714e-001 9.302e-004 
2.423e-003 2.050e+008 7.576e+010 1.000e+004 8.720e-001 9.310e-004 
2.424e-003 2.050e+008 7.574e+010 1.000e+004 8.723e-001 9.318e-004 
2.425e-003 2.051e+008 7.579e+010 1.000e+004 8.722e-001 9.326e-004 
2.426e-003 2.051e+008 7.584e+010 1.000e+004 8.712e-001 9.334e-004 
2.427e-003 2.052e+008 7.589e+010 1.000e+004 8.712e-001 9.342e-004 
2.428e-003 2.052e+008 7.590e+010 1.000e+004 8.714e-001 9.350e-004 
2.429e-003 2.053e+008 7.584e+010 1.000e+004 8.732e-001 9.358e-004 
2.430e-003 2.053e+008 7.573e+010 1.000e+004 8.743e-001 9.365e-004 
2.431e-003 2.054e+008 7.569e+010 1.000e+004 8.756e-001 9.373e-004 
2.432e-003 2.054e+008 7.560e+010 1.000e+004 8.764e-001 9.381e-004 
2.433e-003 2.055e+008 7.559e+010 1.000e+004 8.763e-001 9.389e-004 
2.434e-003 2.055e+008 7.554e+010 1.000e+004 8.769e-001 9.397e-004 
2.435e-003 2.056e+008 7.555e+010 1.000e+004 8.774e-001 9.405e-004 
2.436e-003 2.056e+008 7.560e+010 1.000e+004 8.785e-001 9.412e-004 
2.437e-003 2.056e+008 7.557e+010 1.000e+004 8.778e-001 9.420e-004 
2.438e-003 2.057e+008 7.562e+010 1.000e+004 8.777e-001 9.430e-004 
2.440e-003 2.057e+008 7.566e+010 1.000e+004 8.778e-001 9.439e-004 
2.441e-003 2.058e+008 7.572e+010 1.000e+004 8.766e-001 9.448e-004 
2.442e-003 2.058e+008 7.578e+010 1.000e+004 8.753e-001 9.457e-004 
2.443e-003 2.059e+008 7.584e+010 1.000e+004 8.753e-001 9.465e-004 
2.444e-003 2.059e+008 7.589e+010 1.000e+004 8.752e-001 9.472e-004 
2.445e-003 2.060e+008 7.590e+010 1.000e+004 8.741e-001 9.478e-004 
2.446e-003 2.060e+008 7.594e+010 1.000e+004 8.746e-001 9.484e-004 
2.447e-003 2.061e+008 7.599e+010 1.000e+004 8.740e-001 9.490e-004 
2.448e-003 2.061e+008 7.603e+010 1.000e+004 8.739e-001 9.496e-004 
2.449e-003 2.062e+008 7.603e+010 1.000e+004 8.740e-001 9.504e-004 
2.450e-003 2.062e+008 7.601e+010 1.000e+004 8.760e-001 9.511e-004 
2.451e-003 2.063e+008 7.600e+010 1.000e+004 8.767e-001 9.518e-004 
2.452e-003 2.063e+008 7.597e+010 1.000e+004 8.767e-001 9.526e-004 
2.453e-003 2.063e+008 7.594e+010 1.000e+004 8.776e-001 9.533e-004 
2.454e-003 2.064e+008 7.592e+010 1.000e+004 8.769e-001 9.540e-004 
2.455e-003 2.064e+008 7.587e+010 1.000e+004 8.782e-001 9.547e-004 
2.457e-003 2.065e+008 7.578e+010 1.000e+004 8.760e-001 9.554e-004 
2.458e-003 2.065e+008 7.577e+010 1.000e+004 8.772e-001 9.561e-004 
2.459e-003 2.066e+008 7.568e+010 1.000e+004 8.803e-001 9.568e-004 
2.460e-003 2.066e+008 7.565e+010 1.000e+004 8.819e-001 9.575e-004 
2.461e-003 2.067e+008 7.557e+010 1.000e+004 8.825e-001 9.582e-004 
2.462e-003 2.067e+008 7.550e+010 1.000e+004 8.838e-001 9.589e-004 
2.463e-003 2.068e+008 7.548e+010 1.000e+004 8.842e-001 9.597e-004 
2.464e-003 2.068e+008 7.544e+010 1.000e+004 8.840e-001 9.604e-004 
2.465e-003 2.069e+008 7.546e+010 1.000e+004 8.840e-001 9.611e-004 
2.466e-003 2.069e+008 7.545e+010 1.000e+004 8.844e-001 9.618e-004 
2.467e-003 2.070e+008 7.547e+010 1.000e+004 8.856e-001 9.625e-004 
2.468e-003 2.070e+008 7.549e+010 1.000e+004 8.847e-001 9.632e-004 
2.469e-003 2.070e+008 7.548e+010 1.000e+004 8.843e-001 9.639e-004 
2.471e-003 2.071e+008 7.551e+010 1.000e+004 8.844e-001 9.646e-004 
2.472e-003 2.071e+008 7.549e+010 1.000e+004 8.850e-001 9.653e-004 
2.473e-003 2.072e+008 7.550e+010 1.000e+004 8.849e-001 9.660e-004 
2.474e-003 2.072e+008 7.554e+010 1.000e+004 8.825e-001 9.668e-004 
2.475e-003 2.073e+008 7.554e+010 1.000e+004 8.834e-001 9.675e-004 
2.476e-003 2.073e+008 7.555e+010 1.000e+004 8.835e-001 9.682e-004 
2.477e-003 2.074e+008 7.549e+010 1.000e+004 8.848e-001 9.689e-004 
2.478e-003 2.074e+008 7.543e+010 1.000e+004 8.859e-001 9.696e-004 
2.479e-003 2.075e+008 7.546e+010 1.000e+004 8.858e-001 9.703e-004 
2.479e-003 2.075e+008 7.551e+010 1.000e+004 8.860e-001 9.710e-004 
2.480e-003 2.075e+008 7.551e+010 1.000e+004 8.858e-001 9.717e-004 
2.482e-003 2.076e+008 7.555e+010 1.000e+004 8.863e-001 9.724e-004 
2.483e-003 2.076e+008 7.553e+010 1.000e+004 8.850e-001 9.732e-004 
2.484e-003 2.077e+008 7.547e+010 1.000e+004 8.869e-001 9.739e-004 
2.485e-003 2.077e+008 7.543e+010 1.000e+004 8.872e-001 9.746e-004 
2.487e-003 2.078e+008 7.545e+010 1.000e+004 8.864e-001 9.753e-004 
2.488e-003 2.078e+008 7.546e+010 1.000e+004 8.850e-001 9.760e-004 
2.489e-003 2.079e+008 7.544e+010 1.000e+004 8.845e-001 9.767e-004 
2.490e-003 2.080e+008 7.545e+010 1.000e+004 8.848e-001 9.774e-004 
2.492e-003 2.080e+008 7.549e+010 1.000e+004 8.848e-001 9.781e-004 
2.493e-003 2.081e+008 7.547e+010 1.000e+004 8.855e-001 9.789e-004 
2.494e-003 2.081e+008 7.546e+010 1.000e+004 8.865e-001 9.796e-004 
2.495e-003 2.082e+008 7.540e+010 1.000e+004 8.865e-001 9.803e-004 
2.496e-003 2.082e+008 7.540e+010 1.000e+004 8.870e-001 9.810e-004 
2.497e-003 2.083e+008 7.544e+010 1.000e+004 8.876e-001 9.817e-004 
2.499e-003 2.083e+008 7.543e+010 1.000e+004 8.874e-001 9.824e-004 
2.500e-003 2.084e+008 7.548e+010 1.000e+004 8.873e-001 9.832e-004 
2.501e-003 2.084e+008 7.554e+010 1.000e+004 8.866e-001 9.839e-004 
2.502e-003 2.085e+008 7.556e+010 1.000e+004 8.878e-001 9.846e-004 
2.504e-003 2.085e+008 7.561e+010 1.000e+004 8.876e-001 9.853e-004 
2.505e-003 2.086e+008 7.564e+010 1.000e+004 8.882e-001 9.860e-004 
2.506e-003 2.086e+008 7.564e+010 1.000e+004 8.883e-001 9.867e-004 
2.507e-003 2.087e+008 7.572e+010 1.000e+004 8.884e-001 9.875e-004 
2.509e-003 2.087e+008 7.583e+010 1.000e+004 8.878e-001 9.882e-004 
2.510e-003 2.088e+008 7.589e+010 1.000e+004 8.889e-001 9.889e-004 
2.511e-003 2.089e+008 7.600e+010 1.000e+004 8.893e-001 9.896e-004 
2.513e-003 2.089e+008 7.616e+010 1.000e+004 8.902e-001 9.903e-004 
2.514e-003 2.090e+008 7.631e+010 1.000e+004 8.902e-001 9.911e-004 
2.515e-003 2.090e+008 7.648e+010 1.000e+004 8.907e-001 9.918e-004 
2.516e-003 2.091e+008 7.661e+010 1.000e+004 8.930e-001 9.925e-004 
2.518e-003 2.091e+008 7.683e+010 1.000e+004 8.954e-001 9.932e-004 
2.519e-003 2.092e+008 7.643e+010 1.000e+004 8.958e-001 9.940e-004 
2.520e-003 2.092e+008 7.607e+010 1.000e+004 8.932e-001 9.947e-004 
2.522e-003 2.093e+008 7.606e+010 1.000e+004 8.928e-001 9.954e-004 
2.523e-003 2.094e+008 7.600e+010 1.000e+004 8.965e-001 9.962e-004 
2.524e-003 2.094e+008 7.594e+010 1.000e+004 8.964e-001 9.969e-004 
2.525e-003 2.095e+008 7.591e+010 1.000e+004 8.974e-001 9.976e-004 
2.527e-003 2.095e+008 7.588e+010 1.000e+004 8.981e-001 9.984e-004 
2.528e-003 2.096e+008 7.586e+010 1.000e+004 8.987e-001 9.991e-004 
2.529e-003 2.096e+008 7.585e+010 1.000e+004 8.992e-001 9.998e-004 
2.531e-003 2.097e+008 7.584e+010 1.000e+004 8.998e-001 1.001e-003 
2.532e-003 2.097e+008 7.583e+010 1.000e+004 8.974e-001 1.001e-003 
2.533e-003 2.098e+008 7.583e+010 1.000e+004 8.978e-001 1.002e-003 
2.534e-003 2.098e+008 7.582e+010 1.000e+004 8.982e-001 1.003e-003 
2.536e-003 2.099e+008 7.581e+010 1.000e+004 8.988e-001 1.003e-003 
2.537e-003 2.100e+008 7.580e+010 1.000e+004 8.991e-001 1.004e-003 
2.538e-003 2.100e+008 7.580e+010 1.000e+004 8.996e-001 1.005e-003 
2.539e-003 2.101e+008 7.579e+010 1.000e+004 9.000e-001 1.006e-003 
2.541e-003 2.101e+008 7.578e+010 1.000e+004 9.003e-001 1.006e-003 
2.542e-003 2.102e+008 7.578e+010 1.000e+004 9.003e-001 1.007e-003 
2.543e-003 2.102e+008 7.576e+010 1.000e+004 8.994e-001 1.008e-003 
2.544e-003 2.103e+008 7.577e+010 1.000e+004 8.993e-001 1.009e-003 
2.546e-003 2.103e+008 7.578e+010 1.000e+004 8.992e-001 1.009e-003 
2.547e-003 2.104e+008 7.580e+010 1.000e+004 8.984e-001 1.010e-003 
2.548e-003 2.104e+008 7.582e+010 1.000e+004 8.987e-001 1.011e-003 
2.549e-003 2.105e+008 7.584e+010 1.000e+004 8.994e-001 1.011e-003 
2.550e-003 2.105e+008 7.587e+010 1.000e+004 8.992e-001 1.012e-003 
2.552e-003 2.106e+008 7.572e+010 1.000e+004 9.011e-001 1.013e-003 
2.553e-003 2.106e+008 7.577e+010 1.000e+004 9.003e-001 1.014e-003 
2.554e-003 2.107e+008 7.583e+010 1.000e+004 8.995e-001 1.014e-003 
2.555e-003 2.107e+008 7.583e+010 1.000e+004 8.976e-001 1.015e-003 
2.556e-003 2.108e+008 7.585e+010 1.000e+004 8.994e-001 1.016e-003 
2.558e-003 2.108e+008 7.578e+010 1.000e+004 8.996e-001 1.017e-003 
2.559e-003 2.109e+008 7.583e+010 1.000e+004 8.994e-001 1.017e-003 
2.560e-003 2.109e+008 7.587e+010 1.000e+004 8.991e-001 1.018e-003 
2.561e-003 2.110e+008 7.576e+010 1.000e+004 9.017e-001 1.019e-003 
2.563e-003 2.110e+008 7.581e+010 1.000e+004 9.002e-001 1.019e-003 
2.564e-003 2.111e+008 7.585e+010 1.000e+004 8.995e-001 1.020e-003 
2.565e-003 2.111e+008 7.583e+010 1.000e+004 8.994e-001 1.021e-003 
2.566e-003 2.112e+008 7.590e+010 1.000e+004 8.996e-001 1.022e-003 
2.568e-003 2.112e+008 7.593e+010 1.000e+004 8.966e-001 1.022e-003 
2.569e-003 2.113e+008 7.598e+010 1.000e+004 8.954e-001 1.023e-003 
2.570e-003 2.113e+008 7.592e+010 1.000e+004 8.968e-001 1.024e-003 
2.571e-003 2.114e+008 7.587e+010 1.000e+004 8.971e-001 1.025e-003 
2.573e-003 2.114e+008 7.582e+010 1.000e+004 8.989e-001 1.025e-003 
2.574e-003 2.115e+008 7.580e+010 1.000e+004 9.004e-001 1.026e-003 
2.575e-003 2.115e+008 7.579e+010 1.000e+004 8.995e-001 1.027e-003 
2.576e-003 2.116e+008 7.579e+010 1.000e+004 9.001e-001 1.028e-003 
2.577e-003 2.116e+008 7.581e+010 1.000e+004 8.995e-001 1.028e-003 
2.579e-003 2.117e+008 7.586e+010 1.000e+004 8.994e-001 1.029e-003 
2.580e-003 2.117e+008 7.590e+010 1.000e+004 8.990e-001 1.030e-003 
2.581e-003 2.118e+008 7.595e+010 1.000e+004 9.004e-001 1.031e-003 
2.582e-003 2.118e+008 7.587e+010 1.000e+004 8.996e-001 1.031e-003 
2.583e-003 2.119e+008 7.580e+010 1.000e+004 9.009e-001 1.032e-003 
2.584e-003 2.119e+008 7.571e+010 1.000e+004 9.024e-001 1.033e-003 
2.585e-003 2.120e+008 7.566e+010 1.000e+004 9.040e-001 1.034e-003 
2.587e-003 2.120e+008 7.563e+010 1.000e+004 9.049e-001 1.034e-003 
2.588e-003 2.120e+008 7.558e+010 1.000e+004 9.044e-001 1.035e-003 
2.589e-003 2.121e+008 7.560e+010 1.000e+004 9.047e-001 1.036e-003 
2.590e-003 2.122e+008 7.558e+010 1.000e+004 9.057e-001 1.036e-003 
2.592e-003 2.122e+008 7.558e+010 1.000e+004 9.068e-001 1.037e-003 
2.593e-003 2.122e+008 7.563e+010 1.000e+004 9.049e-001 1.038e-003 
2.594e-003 2.123e+008 7.567e+010 1.000e+004 9.047e-001 1.039e-003 
2.595e-003 2.123e+008 7.572e+010 1.000e+004 9.042e-001 1.040e-003 
2.596e-003 2.124e+008 7.575e+010 1.000e+004 9.039e-001 1.040e-003 
2.597e-003 2.124e+008 7.580e+010 1.000e+004 9.040e-001 1.041e-003 
2.598e-003 2.124e+008 7.590e+010 1.000e+004 9.035e-001 1.042e-003 
2.599e-003 2.125e+008 7.591e+010 1.000e+004 9.053e-001 1.043e-003 
2.600e-003 2.125e+008 7.596e+010 1.000e+004 9.037e-001 1.043e-003 
2.601e-003 2.125e+008 7.606e+010 1.000e+004 9.041e-001 1.044e-003 
2.602e-003 2.126e+008 7.619e+010 1.000e+004 9.043e-001 1.044e-003 
2.603e-003 2.126e+008 7.617e+010 1.000e+004 9.098e-001 1.045e-003 
2.604e-003 2.127e+008 7.584e+010 1.000e+004 9.107e-001 1.046e-003 
2.605e-003 2.127e+008 7.579e+010 1.000e+004 9.114e-001 1.047e-003 
2.606e-003 2.127e+008 7.577e+010 1.000e+004 9.116e-001 1.048e-003 
2.607e-003 2.128e+008 7.575e+010 1.000e+004 9.098e-001 1.048e-003 
2.608e-003 2.128e+008 7.569e+010 1.000e+004 9.093e-001 1.049e-003 
2.609e-003 2.128e+008 7.568e+010 1.000e+004 9.101e-001 1.050e-003 
2.610e-003 2.129e+008 7.570e+010 1.000e+004 9.074e-001 1.051e-003 
2.611e-003 2.129e+008 7.570e+010 1.000e+004 9.072e-001 1.052e-003 
2.613e-003 2.130e+008 7.574e+010 1.000e+004 9.098e-001 1.053e-003 
2.615e-003 2.130e+008 7.572e+010 1.000e+004 9.095e-001 1.054e-003 
2.617e-003 2.131e+008 7.577e+010 1.000e+004 9.116e-001 1.054e-003 
2.619e-003 2.131e+008 7.575e+010 1.000e+004 9.105e-001 1.055e-003 
2.620e-003 2.132e+008 7.568e+010 1.000e+004 9.114e-001 1.056e-003 
2.622e-003 2.132e+008 7.566e+010 1.000e+004 9.110e-001 1.057e-003 
2.623e-003 2.133e+008 7.566e+010 1.000e+004 9.113e-001 1.058e-003 
2.624e-003 2.133e+008 7.566e+010 1.000e+004 9.118e-001 1.059e-003 
2.625e-003 2.133e+008 7.560e+010 1.000e+004 9.126e-001 1.060e-003 
2.626e-003 2.133e+008 7.557e+010 1.000e+004 9.124e-001 1.060e-003 
2.627e-003 2.134e+008 7.564e+010 1.000e+004 9.114e-001 1.061e-003 
2.628e-003 2.134e+008 7.560e+010 1.000e+004 9.118e-001 1.062e-003 
2.629e-003 2.134e+008 7.560e+010 1.000e+004 9.123e-001 1.063e-003 
2.631e-003 2.134e+008 7.562e+010 1.000e+004 9.125e-001 1.064e-003 
2.632e-003 2.135e+008 7.556e+010 1.000e+004 9.135e-001 1.065e-003 
2.633e-003 2.135e+008 7.561e+010 1.000e+004 9.132e-001 1.066e-003 
2.634e-003 2.135e+008 7.556e+010 1.000e+004 9.145e-001 1.067e-003 
2.635e-003 2.135e+008 7.555e+010 1.000e+004 9.135e-001 1.068e-003 
2.636e-003 2.135e+008 7.554e+010 1.000e+004 9.133e-001 1.068e-003 
2.637e-003 2.136e+008 7.560e+010 1.000e+004 9.119e-001 1.069e-003 
2.638e-003 2.136e+008 7.566e+010 1.000e+004 9.108e-001 1.070e-003 
2.639e-003 2.136e+008 7.563e+010 1.000e+004 9.104e-001 1.071e-003 
2.640e-003 2.136e+008 7.559e+010 1.000e+004 9.119e-001 1.072e-003 
2.641e-003 2.136e+008 7.566e+010 1.000e+004 9.116e-001 1.073e-003 
2.642e-003 2.137e+008 7.567e+010 1.000e+004 9.109e-001 1.074e-003 
2.643e-003 2.137e+008 7.571e+010 1.000e+004 9.108e-001 1.075e-003 
2.644e-003 2.137e+008 7.577e+010 1.000e+004 9.114e-001 1.076e-003 
2.645e-003 2.137e+008 7.577e+010 1.000e+004 9.116e-001 1.077e-003 
2.646e-003 2.137e+008 7.570e+010 1.000e+004 9.126e-001 1.078e-003 
2.646e-003 2.137e+008 7.573e+010 1.000e+004 9.132e-001 1.079e-003 
2.647e-003 2.137e+008 7.576e+010 1.000e+004 9.112e-001 1.079e-003 
2.647e-003 2.137e+008 7.575e+010 1.000e+004 9.120e-001 1.080e-003 
2.648e-003 2.138e+008 7.579e+010 1.000e+004 9.136e-001 1.081e-003 
2.648e-003 2.138e+008 7.576e+010 1.000e+004 9.149e-001 1.082e-003 
2.648e-003 2.138e+008 7.578e+010 1.000e+004 9.160e-001 1.083e-003 
2.649e-003 2.138e+008 7.584e+010 1.000e+004 9.168e-001 1.084e-003 
2.649e-003 2.138e+008 7.594e+010 1.000e+004 9.171e-001 1.085e-003 
2.649e-003 2.138e+008 7.607e+010 1.000e+004 9.168e-001 1.086e-003 
2.650e-003 2.138e+008 7.596e+010 1.000e+004 9.172e-001 1.087e-003 
2.650e-003 2.138e+008 7.582e+010 1.000e+004 9.185e-001 1.087e-003 
2.650e-003 2.138e+008 7.585e+010 1.000e+004 9.196e-001 1.088e-003 
2.651e-003 2.138e+008 7.592e+010 1.000e+004 9.192e-001 1.089e-003 
2.651e-003 2.138e+008 7.603e+010 1.000e+004 9.201e-001 1.090e-003 
2.651e-003 2.138e+008 7.590e+010 1.000e+004 9.221e-001 1.091e-003 
2.652e-003 2.138e+008 7.584e+010 1.000e+004 9.221e-001 1.092e-003 
2.652e-003 2.138e+008 7.580e+010 1.000e+004 9.231e-001 1.093e-003 
2.652e-003 2.139e+008 7.577e+010 1.000e+004 9.239e-001 1.093e-003 
2.653e-003 2.139e+008 7.576e+010 1.000e+004 9.245e-001 1.094e-003 
2.653e-003 2.139e+008 7.576e+010 1.000e+004 9.222e-001 1.095e-003 
2.653e-003 2.139e+008 7.575e+010 1.000e+004 9.228e-001 1.096e-003 
2.654e-003 2.139e+008 7.574e+010 1.000e+004 9.233e-001 1.097e-003 
2.654e-003 2.139e+008 7.573e+010 1.000e+004 9.240e-001 1.098e-003 
2.654e-003 2.139e+008 7.573e+010 1.000e+004 9.244e-001 1.099e-003 
2.654e-003 2.139e+008 7.572e+010 1.000e+004 9.251e-001 1.100e-003 
2.655e-003 2.139e+008 7.572e+010 1.000e+004 9.257e-001 1.100e-003 
2.655e-003 2.139e+008 7.573e+010 1.000e+004 9.231e-001 1.101e-003 
2.655e-003 2.139e+008 7.573e+010 1.000e+004 9.253e-001 1.102e-003 
2.655e-003 2.139e+008 7.572e+010 1.000e+004 9.261e-001 1.103e-003 
2.656e-003 2.139e+008 7.570e+010 1.000e+004 9.250e-001 1.104e-003 
2.656e-003 2.139e+008 7.572e+010 1.000e+004 9.248e-001 1.105e-003 
2.656e-003 2.139e+008 7.574e+010 1.000e+004 9.253e-001 1.106e-003 
2.656e-003 2.139e+008 7.577e+010 1.000e+004 9.253e-001 1.107e-003 
2.657e-003 2.139e+008 7.581e+010 1.000e+004 9.249e-001 1.108e-003 
2.657e-003 2.140e+008 7.581e+010 1.000e+004 9.232e-001 1.108e-003 
2.657e-003 2.140e+008 7.571e+010 1.000e+004 9.253e-001 1.109e-003 
2.657e-003 2.140e+008 7.578e+010 1.000e+004 9.238e-001 1.110e-003 
2.658e-003 2.140e+008 7.585e+010 1.000e+004 9.237e-001 1.111e-003 
2.658e-003 2.140e+008 7.594e+010 1.000e+004 9.239e-001 1.112e-003 
2.658e-003 2.140e+008 7.603e+010 1.000e+004 9.235e-001 1.113e-003 
2.658e-003 2.140e+008 7.595e+010 1.000e+004 9.250e-001 1.114e-003 
2.659e-003 2.140e+008 7.596e+010 1.000e+004 9.243e-001 1.115e-003 
2.659e-003 2.140e+008 7.599e+010 1.000e+004 9.247e-001 1.115e-003 
2.659e-003 2.140e+008 7.605e+010 1.000e+004 9.253e-001 1.116e-003 
2.659e-003 2.140e+008 7.617e+010 1.000e+004 9.221e-001 1.117e-003 
2.660e-003 2.140e+008 7.631e+010 1.000e+004 9.221e-001 1.118e-003 
2.660e-003 2.140e+008 7.648e+010 1.000e+004 9.221e-001 1.119e-003 
2.660e-003 2.140e+008 7.660e+010 1.000e+004 9.221e-001 1.119e-003 
2.660e-003 2.140e+008 7.678e+010 1.000e+004 9.241e-001 1.120e-003 
2.661e-003 2.140e+008 7.697e+010 1.000e+004 9.225e-001 1.121e-003 
2.661e-003 2.140e+008 7.700e+010 1.000e+004 9.257e-001 1.122e-003 
2.661e-003 2.140e+008 7.697e+010 1.000e+004 9.288e-001 1.123e-003 
2.661e-003 2.141e+008 7.711e+010 1.000e+004 9.297e-001 1.124e-003 
2.662e-003 2.141e+008 7.725e+010 1.000e+004 9.299e-001 1.125e-003 
2.662e-003 2.141e+008 7.743e+010 1.000e+004 9.303e-001 1.125e-003 
2.662e-003 2.141e+008 7.761e+010 1.000e+004 9.303e-001 1.126e-003 
2.662e-003 2.141e+008 7.781e+010 1.000e+004 9.266e-001 1.127e-003 
2.662e-003 2.141e+008 7.794e+010 1.000e+004 9.297e-001 1.128e-003 
2.663e-003 2.141e+008 7.798e+010 1.000e+004 9.319e-001 1.128e-003 
2.663e-003 2.141e+008 7.816e+010 1.000e+004 9.326e-001 1.129e-003 
2.663e-003 2.141e+008 7.837e+010 1.000e+004 9.328e-001 1.130e-003 
2.663e-003 2.141e+008 7.825e+010 1.000e+004 9.375e-001 1.131e-003 
2.664e-003 2.141e+008 7.836e+010 1.000e+004 9.397e-001 1.131e-003 
2.664e-003 2.141e+008 7.851e+010 1.000e+004 9.411e-001 1.132e-003 
2.664e-003 2.141e+008 7.873e+010 1.000e+004 9.402e-001 1.133e-003 
2.664e-003 2.141e+008 7.899e+010 1.000e+004 9.412e-001 1.134e-003 
2.664e-003 2.141e+008 7.926e+010 1.000e+004 9.430e-001 1.135e-003 
2.665e-003 2.141e+008 7.942e+010 1.000e+004 9.410e-001 1.135e-003 
2.665e-003 2.141e+008 7.966e+010 1.000e+004 9.407e-001 1.136e-003 
2.665e-003 2.141e+008 7.988e+010 1.000e+004 9.422e-001 1.137e-003 
2.665e-003 2.142e+008 8.013e+010 1.000e+004 9.426e-001 1.138e-003 
2.666e-003 2.142e+008 8.053e+010 1.000e+004 9.452e-001 1.139e-003 
2.666e-003 2.142e+008 8.119e+010 1.000e+004 9.468e-001 1.140e-003 
2.666e-003 2.142e+008 8.185e+010 1.000e+004 9.519e-001 1.142e-003 
2.666e-003 2.142e+008 8.202e+010 1.000e+004 9.531e-001 1.143e-003 
2.666e-003 2.142e+008 8.240e+010 1.000e+004 9.570e-001 1.144e-003 
2.667e-003 2.142e+008 8.280e+010 1.000e+004 9.594e-001 1.146e-003 
2.667e-003 2.142e+008 8.313e+010 1.000e+004 9.604e-001 1.147e-003 
2.667e-003 2.142e+008 8.360e+010 1.000e+004 9.644e-001 1.148e-003 
2.667e-003 2.142e+008 8.384e+010 1.000e+004 9.588e-001 1.149e-003 
2.668e-003 2.142e+008 8.408e+010 1.000e+004 9.600e-001 1.150e-003 
2.668e-003 2.142e+008 8.432e+010 1.000e+004 9.628e-001 1.151e-003 
2.668e-003 2.142e+008 8.455e+010 1.000e+004 9.668e-001 1.151e-003 
2.668e-003 2.142e+008 8.479e+010 1.000e+004 9.697e-001 1.152e-003 
2.668e-003 2.142e+008 8.510e+010 1.000e+004 9.695e-001 1.153e-003 
2.669e-003 2.142e+008 8.552e+010 1.000e+004 9.681e-001 1.154e-003 
2.669e-003 2.142e+008 8.582e+010 1.000e+004 9.733e-001 1.156e-003 
2.669e-003 2.143e+008 8.613e+010 1.000e+004 9.715e-001 1.156e-003 
2.669e-003 2.143e+008 8.631e+010 1.000e+004 9.739e-001 1.157e-003 
2.669e-003 2.143e+008 8.656e+010 1.000e+004 9.754e-001 1.158e-003 
2.670e-003 2.143e+008 8.685e+010 1.000e+004 9.733e-001 1.159e-003 
2.670e-003 2.143e+008 8.710e+010 1.000e+004 9.779e-001 1.160e-003 
2.670e-003 2.143e+008 8.751e+010 1.000e+004 9.781e-001 1.161e-003 
2.670e-003 2.143e+008 8.787e+010 1.000e+004 9.797e-001 1.162e-003 
2.671e-003 2.143e+008 8.824e+010 1.000e+004 9.852e-001 1.162e-003 
2.671e-003 2.143e+008 8.859e+010 1.000e+004 9.837e-001 1.163e-003 
2.671e-003 2.143e+008 8.879e+010 1.000e+004 9.888e-001 1.164e-003 
2.671e-003 2.143e+008 8.916e+010 1.000e+004 9.913e-001 1.165e-003 
2.671e-003 2.143e+008 8.955e+010 1.000e+004 9.703e-001 1.166e-003 
2.672e-003 2.143e+008 8.988e+010 1.000e+004 9.396e-001 1.167e-003 
2.672e-003 2.143e+008 9.013e+010 1.000e+004 9.531e-001 1.167e-003 
2.672e-003 2.144e+008 9.042e+010 1.000e+004 9.469e-001 1.168e-003 
2.672e-003 2.144e+008 9.059e+010 1.000e+004 9.137e-001 1.168e-003 
2.672e-003 2.144e+008 9.083e+010 1.000e+004 9.253e-001 1.169e-003 
2.673e-003 2.144e+008 9.103e+010 1.000e+004 9.311e-001 1.169e-003 
2.673e-003 2.144e+008 9.113e+010 1.000e+004 9.268e-001 1.170e-003 
2.673e-003 2.144e+008 9.129e+010 1.000e+004 9.263e-001 1.170e-003 
2.673e-003 2.144e+008 9.143e+010 1.000e+004 8.993e-001 1.170e-003 
2.673e-003 2.144e+008 9.136e+010 1.000e+004 8.963e-001 1.170e-003 
2.674e-003 2.144e+008 9.151e+010 1.000e+004 8.927e-001 1.171e-003 
2.674e-003 2.144e+008 9.161e+010 1.000e+004 8.963e-001 1.171e-003 
2.674e-003 2.144e+008 9.173e+010 1.000e+004 9.254e-001 1.171e-003 
2.674e-003 2.144e+008 9.185e+010 1.000e+004 9.076e-001 1.172e-003 
2.674e-003 2.144e+008 9.195e+010 1.000e+004 8.936e-001 1.172e-003 
2.675e-003 2.144e+008 9.204e+010 1.000e+004 9.249e-001 1.172e-003 
2.675e-003 2.145e+008 9.216e+010 1.000e+004 9.070e-001 1.172e-003 
2.675e-003 2.145e+008 9.227e+010 1.000e+004 9.166e-001 1.173e-003 
2.675e-003 2.145e+008 9.241e+010 1.000e+004 8.874e-001 1.173e-003 
2.675e-003 2.145e+008 9.250e+010 1.000e+004 9.254e-001 1.173e-003 
2.676e-003 2.145e+008 9.255e+010 1.000e+004 8.823e-001 1.173e-003 
2.676e-003 2.145e+008 9.265e+010 1.000e+004 8.795e-001 1.174e-003 
2.676e-003 2.145e+008 9.279e+010 1.000e+004 9.045e-001 1.174e-003 
2.676e-003 2.145e+008 9.289e+010 1.000e+004 8.798e-001 1.174e-003 
2.676e-003 2.145e+008 9.302e+010 1.000e+004 8.810e-001 1.174e-003 
2.677e-003 2.145e+008 9.317e+010 1.000e+004 9.202e-001 1.175e-003 
2.677e-003 2.145e+008 9.332e+010 1.000e+004 8.843e-001 1.175e-003 
2.677e-003 2.145e+008 9.346e+010 1.000e+004 8.915e-001 1.175e-003 
2.677e-003 2.145e+008 9.361e+010 1.000e+004 9.129e-001 1.175e-003 
2.677e-003 2.145e+008 9.371e+010 1.000e+004 8.789e-001 1.176e-003 
2.678e-003 2.145e+008 9.377e+010 1.000e+004 8.868e-001 1.176e-003 
2.678e-003 2.146e+008 9.389e+010 1.000e+004 9.172e-001 1.176e-003 
2.678e-003 2.146e+008 9.402e+010 1.000e+004 9.071e-001 1.176e-003 
2.678e-003 2.146e+008 9.407e+010 1.000e+004 8.738e-001 1.177e-003 
2.678e-003 2.146e+008 9.416e+010 1.000e+004 8.635e-001 1.177e-003 
2.679e-003 2.146e+008 9.427e+010 1.000e+004 9.040e-001 1.177e-003 
2.679e-003 2.146e+008 9.438e+010 1.000e+004 8.598e-001 1.177e-003 
2.679e-003 2.146e+008 9.445e+010 1.000e+004 9.050e-001 1.177e-003 
2.679e-003 2.146e+008 9.453e+010 1.000e+004 9.038e-001 1.178e-003 
2.679e-003 2.146e+008 9.461e+010 1.000e+004 9.040e-001 1.178e-003 
2.679e-003 2.146e+008 9.445e+010 1.000e+004 8.533e-001 1.178e-003 
2.680e-003 2.146e+008 9.420e+010 1.000e+004 8.982e-001 1.178e-003 
2.680e-003 2.146e+008 9.414e+010 1.000e+004 8.939e-001 1.178e-003 
2.680e-003 2.146e+008 9.422e+010 1.000e+004 8.630e-001 1.179e-003 
2.680e-003 2.146e+008 9.431e+010 1.000e+004 8.727e-001 1.179e-003 
2.680e-003 2.147e+008 9.440e+010 1.000e+004 8.870e-001 1.179e-003 
2.681e-003 2.147e+008 9.449e+010 1.000e+004 8.392e-001 1.179e-003 
2.681e-003 2.147e+008 9.453e+010 1.000e+004 8.828e-001 1.179e-003 
2.681e-003 2.147e+008 9.462e+010 1.000e+004 8.429e-001 1.180e-003 
2.681e-003 2.147e+008 9.470e+010 1.000e+004 8.397e-001 1.180e-003 
2.681e-003 2.147e+008 9.478e+010 1.000e+004 8.830e-001 1.180e-003 
2.682e-003 2.147e+008 9.486e+010 1.000e+004 8.527e-001 1.180e-003 
2.682e-003 2.147e+008 9.495e+010 1.000e+004 8.781e-001 1.180e-003 
2.682e-003 2.147e+008 9.504e+010 1.000e+004 8.460e-001 1.181e-003 
2.682e-003 2.147e+008 9.512e+010 1.000e+004 8.791e-001 1.181e-003 
2.682e-003 2.147e+008 9.513e+010 1.000e+004 8.264e-001 1.181e-003 
2.683e-003 2.147e+008 9.522e+010 1.000e+004 8.546e-001 1.181e-003 
2.683e-003 2.147e+008 9.530e+010 1.000e+004 8.369e-001 1.181e-003 
2.683e-003 2.147e+008 9.538e+010 1.000e+004 8.674e-001 1.182e-003 
2.683e-003 2.147e+008 9.547e+010 1.000e+004 8.317e-001 1.182e-003 
2.683e-003 2.148e+008 9.555e+010 1.000e+004 8.192e-001 1.182e-003 
2.684e-003 2.148e+008 9.564e+010 1.000e+004 8.754e-001 1.182e-003 
2.684e-003 2.148e+008 9.571e+010 1.000e+004 8.230e-001 1.182e-003 
2.684e-003 2.148e+008 9.579e+010 1.000e+004 8.698e-001 1.182e-003 
2.684e-003 2.148e+008 9.587e+010 1.000e+004 8.563e-001 1.183e-003 
2.684e-003 2.148e+008 9.595e+010 1.000e+004 8.489e-001 1.183e-003 
2.685e-003 2.148e+008 9.603e+010 1.000e+004 8.788e-001 1.183e-003 
2.685e-003 2.148e+008 9.612e+010 1.000e+004 8.317e-001 1.183e-003 
2.685e-003 2.148e+008 9.621e+010 1.000e+004 8.175e-001 1.183e-003 
2.685e-003 2.148e+008 9.630e+010 1.000e+004 8.711e-001 1.184e-003 
2.685e-003 2.148e+008 9.635e+010 1.000e+004 8.765e-001 1.184e-003 
2.685e-003 2.148e+008 9.644e+010 1.000e+004 8.128e-001 1.184e-003 
2.686e-003 2.148e+008 9.654e+010 1.000e+004 8.120e-001 1.184e-003 
2.686e-003 2.148e+008 9.663e+010 1.000e+004 8.209e-001 1.184e-003 
2.686e-003 2.149e+008 9.668e+010 1.000e+004 8.140e-001 1.185e-003 
2.686e-003 2.149e+008 9.677e+010 1.000e+004 8.101e-001 1.185e-003 
2.686e-003 2.149e+008 9.686e+010 1.000e+004 8.558e-001 1.185e-003 
2.687e-003 2.149e+008 9.696e+010 1.000e+004 8.582e-001 1.185e-003 
2.687e-003 2.149e+008 9.705e+010 1.000e+004 7.846e-001 1.185e-003 
2.687e-003 2.149e+008 9.710e+010 1.000e+004 7.788e-001 1.185e-003 
2.687e-003 2.149e+008 9.718e+010 1.000e+004 7.870e-001 1.186e-003 
2.687e-003 2.149e+008 9.726e+010 1.000e+004 8.006e-001 1.186e-003 
2.688e-003 2.149e+008 9.735e+010 1.000e+004 7.996e-001 1.186e-003 
2.688e-003 2.149e+008 9.743e+010 1.000e+004 8.216e-001 1.186e-003 
2.688e-003 2.149e+008 9.750e+010 1.000e+004 7.590e-001 1.186e-003 
2.688e-003 2.149e+008 9.759e+010 1.000e+004 7.886e-001 1.186e-003 
2.688e-003 2.149e+008 9.765e+010 1.000e+004 7.666e-001 1.187e-003 
2.689e-003 2.149e+008 9.773e+010 1.000e+004 7.491e-001 1.187e-003 
2.689e-003 2.150e+008 9.781e+010 1.000e+004 7.498e-001 1.187e-003 
2.689e-003 2.150e+008 9.790e+010 1.000e+004 7.907e-001 1.187e-003 
2.689e-003 2.150e+008 9.797e+010 1.000e+004 7.425e-001 1.187e-003 
2.689e-003 2.150e+008 9.806e+010 1.000e+004 7.919e-001 1.187e-003 
2.689e-003 2.150e+008 9.810e+010 1.000e+004 7.713e-001 1.188e-003 
2.690e-003 2.150e+008 9.819e+010 1.000e+004 7.682e-001 1.188e-003 
2.690e-003 2.150e+008 9.827e+010 1.000e+004 7.800e-001 1.188e-003 
2.690e-003 2.150e+008 9.833e+010 1.000e+004 7.236e-001 1.188e-003 
2.690e-003 2.150e+008 9.839e+010 1.000e+004 7.263e-001 1.188e-003 
2.690e-003 2.150e+008 9.844e+010 1.000e+004 7.852e-001 1.188e-003 
2.691e-003 2.150e+008 9.850e+010 1.000e+004 7.758e-001 1.189e-003 
2.691e-003 2.150e+008 9.852e+010 1.000e+004 7.472e-001 1.189e-003 
2.691e-003 2.150e+008 9.857e+010 1.000e+004 7.450e-001 1.189e-003 
2.691e-003 2.150e+008 9.862e+010 1.000e+004 7.443e-001 1.189e-003 
2.691e-003 2.151e+008 9.868e+010 1.000e+004 7.205e-001 1.189e-003 
2.692e-003 2.151e+008 9.873e+010 1.000e+004 7.449e-001 1.189e-003 
2.692e-003 2.151e+008 9.878e+010 1.000e+004 7.356e-001 1.190e-003 
2.692e-003 2.151e+008 9.884e+010 1.000e+004 7.664e-001 1.190e-003 
2.692e-003 2.151e+008 9.890e+010 1.000e+004 7.883e-001 1.190e-003 
2.692e-003 2.151e+008 9.896e+010 1.000e+004 7.817e-001 1.190e-003 
2.693e-003 2.151e+008 9.901e+010 1.000e+004 7.773e-001 1.190e-003 
2.693e-003 2.151e+008 9.443e+010 1.000e+004 7.579e-001 1.190e-003 
2.693e-003 2.151e+008 9.444e+010 1.000e+004 7.663e-001 1.190e-003 
2.693e-003 2.151e+008 9.445e+010 1.000e+004 7.835e-001 1.191e-003 
2.693e-003 2.151e+008 9.445e+010 1.000e+004 8.201e-001 1.191e-003 
2.694e-003 2.151e+008 9.446e+010 1.000e+004 7.968e-001 1.191e-003 
2.694e-003 2.151e+008 9.447e+010 1.000e+004 7.583e-001 1.191e-003 
2.694e-003 2.151e+008 9.449e+010 1.000e+004 8.059e-001 1.191e-003 
2.694e-003 2.151e+008 9.451e+010 1.000e+004 7.936e-001 1.191e-003 
2.694e-003 2.152e+008 9.453e+010 1.000e+004 8.053e-001 1.192e-003 
2.694e-003 2.152e+008 9.455e+010 1.000e+004 7.628e-001 1.192e-003 
2.695e-003 2.152e+008 9.458e+010 1.000e+004 8.027e-001 1.192e-003 
2.695e-003 2.152e+008 9.458e+010 1.000e+004 8.087e-001 1.192e-003 
2.695e-003 2.152e+008 9.458e+010 1.000e+004 7.818e-001 1.192e-003 
2.695e-003 2.152e+008 9.460e+010 1.000e+004 7.660e-001 1.192e-003 
2.695e-003 2.152e+008 9.461e+010 1.000e+004 7.970e-001 1.192e-003 
2.696e-003 2.152e+008 9.462e+010 1.000e+004 7.988e-001 1.193e-003 
2.696e-003 2.152e+008 9.464e+010 1.000e+004 7.647e-001 1.193e-003 
2.696e-003 2.152e+008 9.464e+010 1.000e+004 7.664e-001 1.193e-003 
2.696e-003 2.152e+008 9.466e+010 1.000e+004 7.626e-001 1.193e-003 
2.696e-003 2.152e+008 9.468e+010 1.000e+004 7.964e-001 1.193e-003 
2.697e-003 2.152e+008 9.469e+010 1.000e+004 7.980e-001 1.193e-003 
2.697e-003 2.152e+008 9.471e+010 1.000e+004 7.609e-001 1.194e-003 
2.697e-003 2.153e+008 9.473e+010 1.000e+004 7.986e-001 1.194e-003 
2.697e-003 2.153e+008 9.473e+010 1.000e+004 7.613e-001 1.194e-003 
2.697e-003 2.153e+008 9.474e+010 1.000e+004 7.879e-001 1.194e-003 
2.698e-003 2.153e+008 9.475e+010 1.000e+004 7.956e-001 1.194e-003 
2.698e-003 2.153e+008 9.476e+010 1.000e+004 7.608e-001 1.194e-003 
2.698e-003 2.153e+008 9.478e+010 1.000e+004 7.932e-001 1.194e-003 
2.698e-003 2.153e+008 9.479e+010 1.000e+004 7.935e-001 1.195e-003 
2.698e-003 2.153e+008 9.481e+010 1.000e+004 7.605e-001 1.195e-003 
2.699e-003 2.153e+008 9.481e+010 1.000e+004 7.588e-001 1.195e-003 
2.699e-003 2.153e+008 9.482e+010 1.000e+004 7.611e-001 1.195e-003 
2.699e-003 2.153e+008 9.483e+010 1.000e+004 7.597e-001 1.195e-003 
2.699e-003 2.153e+008 9.485e+010 1.000e+004 7.919e-001 1.195e-003 
2.699e-003 2.153e+008 9.487e+010 1.000e+004 7.949e-001 1.195e-003 
2.700e-003 2.154e+008 9.489e+010 1.000e+004 7.961e-001 1.196e-003 
2.700e-003 2.154e+008 9.490e+010 1.000e+004 7.520e-001 1.196e-003 
2.700e-003 2.154e+008 9.492e+010 1.000e+004 7.591e-001 1.196e-003 
2.700e-003 2.154e+008 9.494e+010 1.000e+004 7.554e-001 1.196e-003 
2.701e-003 2.154e+008 9.495e+010 1.000e+004 7.918e-001 1.196e-003 
2.701e-003 2.154e+008 9.496e+010 1.000e+004 7.601e-001 1.196e-003 
2.701e-003 2.154e+008 9.497e+010 1.000e+004 7.612e-001 1.196e-003 
2.701e-003 2.154e+008 9.499e+010 1.000e+004 7.533e-001 1.197e-003 
2.701e-003 2.154e+008 9.500e+010 1.000e+004 7.584e-001 1.197e-003 
2.702e-003 2.154e+008 9.502e+010 1.000e+004 7.560e-001 1.197e-003 
2.702e-003 2.154e+008 9.504e+010 1.000e+004 7.935e-001 1.197e-003 
2.702e-003 2.154e+008 9.506e+010 1.000e+004 7.935e-001 1.197e-003 
2.702e-003 2.155e+008 9.508e+010 1.000e+004 7.488e-001 1.197e-003 
2.703e-003 2.155e+008 9.509e+010 1.000e+004 7.916e-001 1.197e-003 
2.703e-003 2.155e+008 9.510e+010 1.000e+004 7.464e-001 1.198e-003 
2.703e-003 2.155e+008 9.511e+010 1.000e+004 7.493e-001 1.198e-003 
2.703e-003 2.155e+008 9.513e+010 1.000e+004 7.907e-001 1.198e-003 
2.703e-003 2.155e+008 9.514e+010 1.000e+004 7.588e-001 1.198e-003 
2.704e-003 2.155e+008 9.516e+010 1.000e+004 7.886e-001 1.198e-003 
2.704e-003 2.155e+008 9.518e+010 1.000e+004 7.837e-001 1.198e-003 
2.704e-003 2.155e+008 9.520e+010 1.000e+004 7.904e-001 1.198e-003 
2.704e-003 2.155e+008 9.523e+010 1.000e+004 7.845e-001 1.199e-003 
2.705e-003 2.155e+008 9.522e+010 1.000e+004 7.421e-001 1.199e-003 
2.705e-003 2.155e+008 9.524e+010 1.000e+004 7.515e-001 1.199e-003 
2.705e-003 2.156e+008 9.526e+010 1.000e+004 7.905e-001 1.199e-003 
2.705e-003 2.156e+008 9.527e+010 1.000e+004 7.684e-001 1.199e-003 
2.705e-003 2.156e+008 9.528e+010 1.000e+004 7.567e-001 1.199e-003 
2.706e-003 2.156e+008 9.529e+010 1.000e+004 7.438e-001 1.199e-003 
2.706e-003 2.156e+008 9.531e+010 1.000e+004 7.865e-001 1.200e-003 
2.706e-003 2.156e+008 9.532e+010 1.000e+004 7.900e-001 1.200e-003 
2.706e-003 2.156e+008 9.533e+010 1.000e+004 7.872e-001 1.200e-003 
2.707e-003 2.156e+008 9.535e+010 1.000e+004 7.846e-001 1.200e-003 
2.707e-003 2.156e+008 9.536e+010 1.000e+004 7.886e-001 1.200e-003 
2.707e-003 2.156e+008 9.538e+010 1.000e+004 7.424e-001 1.200e-003 
2.707e-003 2.156e+008 9.540e+010 1.000e+004 7.439e-001 1.200e-003 
2.707e-003 2.156e+008 9.539e+010 1.000e+004 7.909e-001 1.201e-003 
2.708e-003 2.157e+008 9.541e+010 1.000e+004 7.900e-001 1.201e-003 
2.708e-003 2.157e+008 9.542e+010 1.000e+004 7.411e-001 1.201e-003 
2.708e-003 2.157e+008 9.543e+010 1.000e+004 7.860e-001 1.201e-003 
2.708e-003 2.157e+008 9.544e+010 1.000e+004 7.473e-001 1.201e-003 
2.709e-003 2.157e+008 9.546e+010 1.000e+004 7.585e-001 1.201e-003 
2.709e-003 2.157e+008 9.544e+010 1.000e+004 7.467e-001 1.201e-003 
2.709e-003 2.157e+008 9.547e+010 1.000e+004 7.977e-001 1.202e-003 
2.709e-003 2.157e+008 9.548e+010 1.000e+004 7.423e-001 1.202e-003 
2.709e-003 2.157e+008 9.549e+010 1.000e+004 7.366e-001 1.202e-003 
2.710e-003 2.157e+008 9.551e+010 1.000e+004 7.930e-001 1.202e-003 
2.710e-003 2.157e+008 9.552e+010 1.000e+004 7.535e-001 1.202e-003 
2.710e-003 2.157e+008 9.554e+010 1.000e+004 7.465e-001 1.202e-003 
2.710e-003 2.158e+008 9.556e+010 1.000e+004 7.477e-001 1.202e-003 
2.711e-003 2.158e+008 9.558e+010 1.000e+004 7.832e-001 1.203e-003 
2.711e-003 2.158e+008 9.560e+010 1.000e+004 7.390e-001 1.203e-003 
2.711e-003 2.158e+008 9.563e+010 1.000e+004 7.485e-001 1.203e-003 
2.711e-003 2.158e+008 9.566e+010 1.000e+004 7.437e-001 1.203e-003 
2.711e-003 2.158e+008 9.569e+010 1.000e+004 7.850e-001 1.203e-003 
2.712e-003 2.158e+008 9.571e+010 1.000e+004 7.709e-001 1.203e-003 
2.712e-003 2.158e+008 9.574e+010 1.000e+004 7.421e-001 1.203e-003 
2.712e-003 2.158e+008 9.573e+010 1.000e+004 7.589e-001 1.204e-003 
2.712e-003 2.158e+008 9.576e+010 1.000e+004 7.347e-001 1.204e-003 
2.713e-003 2.158e+008 9.579e+010 1.000e+004 7.832e-001 1.204e-003 
2.713e-003 2.158e+008 9.581e+010 1.000e+004 7.918e-001 1.204e-003 
2.718e-003 2.160e+008 9.584e+010 1.000e+004 7.376e-001 1.204e-003 
2.725e-003 2.163e+008 9.588e+010 1.000e+004 7.432e-001 1.204e-003 
2.729e-003 2.164e+008 9.560e+010 1.000e+004 7.880e-001 1.204e-003 
2.738e-003 2.168e+008 9.554e+010 1.000e+004 7.889e-001 1.205e-003 
2.748e-003 2.172e+008 9.555e+010 1.000e+004 7.894e-001 1.205e-003 
2.755e-003 2.174e+008 9.555e+010 1.000e+004 7.867e-001 1.205e-003 
2.764e-003 2.177e+008 9.556e+010 1.000e+004 7.390e-001 1.205e-003 
2.775e-003 2.182e+008 9.557e+010 1.000e+004 7.900e-001 1.205e-003 
2.785e-003 2.185e+008 9.557e+010 1.000e+004 7.820e-001 1.205e-003 
2.796e-003 2.190e+008 9.559e+010 1.000e+004 7.852e-001 1.205e-003 
2.804e-003 2.193e+008 9.555e+010 1.000e+004 7.899e-001 1.206e-003 
2.807e-003 2.194e+008 9.557e+010 1.000e+004 7.917e-001 1.206e-003 
2.816e-003 2.197e+008 9.559e+010 1.000e+004 7.525e-001 1.206e-003 
2.823e-003 2.200e+008 9.561e+010 1.000e+004 7.899e-001 1.206e-003 
2.825e-003 2.200e+008 9.559e+010 1.000e+004 7.866e-001 1.206e-003 
2.827e-003 2.201e+008 9.560e+010 1.000e+004 7.925e-001 1.206e-003 
2.831e-003 2.203e+008 9.561e+010 1.000e+004 7.876e-001 1.206e-003 
2.836e-003 2.204e+008 9.562e+010 1.000e+004 7.820e-001 1.207e-003 
2.845e-003 2.208e+008 9.563e+010 1.000e+004 7.413e-001 1.207e-003 
2.856e-003 2.212e+008 9.564e+010 1.000e+004 7.921e-001 1.207e-003 
2.860e-003 2.213e+008 9.566e+010 1.000e+004 7.354e-001 1.207e-003 
2.864e-003 2.215e+008 9.568e+010 1.000e+004 7.466e-001 1.207e-003 
2.867e-003 2.216e+008 9.571e+010 1.000e+004 7.824e-001 1.207e-003 
2.868e-003 2.216e+008 9.573e+010 1.000e+004 7.510e-001 1.207e-003 
2.872e-003 2.218e+008 9.574e+010 1.000e+004 7.638e-001 1.208e-003 
2.876e-003 2.219e+008 9.576e+010 1.000e+004 7.791e-001 1.208e-003 
2.879e-003 2.220e+008 9.578e+010 1.000e+004 7.488e-001 1.208e-003 
2.880e-003 2.221e+008 9.580e+010 1.000e+004 7.818e-001 1.208e-003 
2.882e-003 2.221e+008 9.582e+010 1.000e+004 7.274e-001 1.208e-003 
2.883e-003 2.222e+008 9.584e+010 1.000e+004 7.920e-001 1.208e-003 
2.885e-003 2.222e+008 9.587e+010 1.000e+004 7.781e-001 1.208e-003 
2.886e-003 2.223e+008 9.589e+010 1.000e+004 7.923e-001 1.209e-003 
2.887e-003 2.223e+008 9.592e+010 1.000e+004 7.984e-001 1.209e-003 
2.889e-003 2.224e+008 9.595e+010 1.000e+004 7.282e-001 1.209e-003 
2.892e-003 2.225e+008 9.598e+010 1.000e+004 7.865e-001 1.209e-003 
2.893e-003 2.225e+008 9.601e+010 1.000e+004 7.283e-001 1.209e-003 
2.894e-003 2.226e+008 9.604e+010 1.000e+004 7.292e-001 1.209e-003 
2.896e-003 2.226e+008 9.608e+010 1.000e+004 7.643e-001 1.210e-003 
2.897e-003 2.227e+008 9.611e+010 1.000e+004 7.750e-001 1.210e-003 
2.898e-003 2.227e+008 9.615e+010 1.000e+004 7.952e-001 1.210e-003 
2.900e-003 2.228e+008 9.619e+010 1.000e+004 7.255e-001 1.210e-003 
2.904e-003 2.229e+008 9.624e+010 1.000e+004 7.243e-001 1.210e-003 
2.913e-003 2.232e+008 9.628e+010 1.000e+004 7.222e-001 1.210e-003 
2.915e-003 2.233e+008 9.632e+010 1.000e+004 7.217e-001 1.211e-003 
2.917e-003 2.234e+008 9.636e+010 1.000e+004 7.622e-001 1.211e-003 
2.919e-003 2.235e+008 9.639e+010 1.000e+004 7.630e-001 1.211e-003 
2.926e-003 2.237e+008 9.641e+010 1.000e+004 7.582e-001 1.211e-003 
2.930e-003 2.238e+008 9.643e+010 1.000e+004 7.223e-001 1.211e-003 
2.931e-003 2.239e+008 9.646e+010 1.000e+004 7.693e-001 1.211e-003 
2.933e-003 2.239e+008 9.649e+010 1.000e+004 7.346e-001 1.211e-003 
2.934e-003 2.240e+008 9.652e+010 1.000e+004 7.696e-001 1.212e-003 
2.935e-003 2.240e+008 9.616e+010 1.000e+004 7.374e-001 1.212e-003 
2.936e-003 2.241e+008 9.618e+010 1.000e+004 7.476e-001 1.212e-003 
2.937e-003 2.241e+008 9.618e+010 1.000e+004 7.701e-001 1.212e-003 
2.939e-003 2.241e+008 9.619e+010 1.000e+004 7.370e-001 1.212e-003 
2.942e-003 2.243e+008 9.620e+010 1.000e+004 7.351e-001 1.212e-003 
2.951e-003 2.246e+008 9.622e+010 1.000e+004 7.378e-001 1.213e-003 
2.960e-003 2.249e+008 9.624e+010 1.000e+004 7.688e-001 1.213e-003 
2.965e-003 2.251e+008 9.626e+010 1.000e+004 7.705e-001 1.213e-003 
2.976e-003 2.254e+008 9.628e+010 1.000e+004 7.708e-001 1.213e-003 
2.985e-003 2.257e+008 9.629e+010 1.000e+004 7.364e-001 1.213e-003 
2.987e-003 2.258e+008 9.629e+010 1.000e+004 7.691e-001 1.213e-003 
2.991e-003 2.260e+008 9.630e+010 1.000e+004 7.715e-001 1.214e-003 
2.995e-003 2.261e+008 9.632e+010 1.000e+004 7.712e-001 1.214e-003 
2.999e-003 2.262e+008 9.634e+010 1.000e+004 7.351e-001 1.214e-003 
3.002e-003 2.263e+008 9.635e+010 1.000e+004 7.719e-001 1.214e-003 
3.004e-003 2.264e+008 9.637e+010 1.000e+004 7.665e-001 1.214e-003 
3.006e-003 2.264e+008 9.638e+010 1.000e+004 7.331e-001 1.214e-003 
3.008e-003 2.265e+008 9.640e+010 1.000e+004 7.305e-001 1.215e-003 
3.009e-003 2.265e+008 9.642e+010 1.000e+004 7.716e-001 1.215e-003 
3.011e-003 2.266e+008 9.644e+010 1.000e+004 7.678e-001 1.215e-003 
3.013e-003 2.267e+008 9.645e+010 1.000e+004 7.635e-001 1.215e-003 
3.015e-003 2.267e+008 9.647e+010 1.000e+004 7.304e-001 1.215e-003 
3.017e-003 2.268e+008 9.649e+010 1.000e+004 7.360e-001 1.215e-003 
3.019e-003 2.268e+008 9.651e+010 1.000e+004 7.311e-001 1.216e-003 
3.021e-003 2.268e+008 9.653e+010 1.000e+004 7.696e-001 1.216e-003 
3.023e-003 2.269e+008 9.655e+010 1.000e+004 7.703e-001 1.216e-003 
3.025e-003 2.269e+008 9.657e+010 1.000e+004 7.296e-001 1.216e-003 
3.026e-003 2.270e+008 9.658e+010 1.000e+004 7.275e-001 1.216e-003 
3.028e-003 2.270e+008 9.658e+010 1.000e+004 7.276e-001 1.216e-003 
3.030e-003 2.270e+008 9.660e+010 1.000e+004 7.357e-001 1.217e-003 
3.032e-003 2.271e+008 9.662e+010 1.000e+004 7.267e-001 1.217e-003 
3.034e-003 2.271e+008 9.665e+010 1.000e+004 7.398e-001 1.217e-003 
3.035e-003 2.271e+008 9.666e+010 1.000e+004 7.233e-001 1.217e-003 
3.037e-003 2.272e+008 9.668e+010 1.000e+004 7.226e-001 1.217e-003 
3.039e-003 2.272e+008 9.668e+010 1.000e+004 7.615e-001 1.217e-003 
3.040e-003 2.272e+008 9.669e+010 1.000e+004 7.298e-001 1.218e-003 
3.044e-003 2.272e+008 9.670e+010 1.000e+004 7.654e-001 1.218e-003 
3.048e-003 2.273e+008 9.671e+010 1.000e+004 7.705e-001 1.218e-003 
3.050e-003 2.273e+008 9.673e+010 1.000e+004 7.689e-001 1.218e-003 
3.051e-003 2.273e+008 9.675e+010 1.000e+004 7.666e-001 1.218e-003 
3.055e-003 2.273e+008 9.677e+010 1.000e+004 7.327e-001 1.218e-003 
3.058e-003 2.273e+008 9.679e+010 1.000e+004 7.251e-001 1.219e-003 
3.060e-003 2.273e+008 9.680e+010 1.000e+004 7.416e-001 1.219e-003 
3.062e-003 2.273e+008 9.061e+010 1.000e+004 8.260e-001 1.219e-003 
3.064e-003 2.273e+008 9.061e+010 1.000e+004 8.151e-001 1.219e-003 
3.065e-003 2.273e+008 9.061e+010 1.000e+004 8.234e-001 1.219e-003 
3.067e-003 2.273e+008 9.060e+010 1.000e+004 7.734e-001 1.219e-003 
3.070e-003 2.272e+008 9.060e+010 1.000e+004 7.768e-001 1.220e-003 
3.072e-003 2.272e+008 9.059e+010 1.000e+004 8.222e-001 1.220e-003 
3.077e-003 2.272e+008 9.059e+010 1.000e+004 7.767e-001 1.220e-003 
3.078e-003 2.272e+008 7.682e+010 1.000e+004 9.495e-001 1.223e-003 
3.079e-003 2.272e+008 7.680e+010 1.000e+004 9.486e-001 1.229e-003 
3.080e-003 2.272e+008 7.663e+010 1.000e+004 9.516e-001 1.232e-003 
3.081e-003 2.272e+008 7.635e+010 1.000e+004 9.546e-001 1.239e-003 
3.082e-003 2.272e+008 7.613e+010 1.000e+004 9.523e-001 1.246e-003 
3.083e-003 2.271e+008 7.602e+010 1.000e+004 9.538e-001 1.251e-003 
3.084e-003 2.271e+008 7.598e+010 1.000e+004 9.555e-001 1.258e-003 
3.085e-003 2.271e+008 7.585e+010 1.000e+004 9.594e-001 1.266e-003 
3.086e-003 2.271e+008 7.580e+010 1.000e+004 9.570e-001 1.274e-003 
3.087e-003 2.271e+008 7.583e+010 1.000e+004 9.611e-001 1.282e-003 
3.089e-003 2.271e+008 7.582e+010 1.000e+004 9.605e-001 1.288e-003 
3.095e-003 2.271e+008 7.598e+010 1.000e+004 9.587e-001 1.290e-003 
3.103e-003 2.271e+008 7.577e+010 1.000e+004 9.604e-001 1.296e-003 
3.105e-003 2.272e+008 7.583e+010 1.000e+004 9.600e-001 1.302e-003 
3.106e-003 2.272e+008 7.581e+010 1.000e+004 9.614e-001 1.303e-003 
3.108e-003 2.272e+008 7.586e+010 1.000e+004 9.626e-001 1.305e-003 
3.109e-003 2.272e+008 7.602e+010 1.000e+004 9.621e-001 1.308e-003 
3.110e-003 2.272e+008 7.575e+010 1.000e+004 9.658e-001 1.311e-003 
3.112e-003 2.272e+008 7.648e+010 1.000e+004 9.585e-001 1.318e-003 
3.114e-003 2.272e+008 7.584e+010 1.000e+004 9.657e-001 1.326e-003 
3.119e-003 2.272e+008 7.587e+010 1.000e+004 9.668e-001 1.330e-003 
3.123e-003 2.272e+008 7.595e+010 1.000e+004 9.671e-001 1.332e-003 
3.127e-003 2.272e+008 7.615e+010 1.000e+004 9.635e-001 1.335e-003 
3.130e-003 2.272e+008 7.621e+010 1.000e+004 9.621e-001 1.335e-003 
3.132e-003 2.272e+008 7.594e+010 1.000e+004 9.678e-001 1.338e-003 
3.133e-003 2.272e+008 7.595e+010 1.000e+004 9.650e-001 1.341e-003 
3.134e-003 2.272e+008 7.595e+010 1.000e+004 9.643e-001 1.343e-003 
3.135e-003 2.273e+008 7.596e+010 1.000e+004 9.662e-001 1.344e-003 
3.136e-003 2.273e+008 7.596e+010 1.000e+004 9.622e-001 1.346e-003 
3.137e-003 2.273e+008 7.597e+010 1.000e+004 9.622e-001 1.347e-003 
3.138e-003 2.273e+008 7.599e+010 1.000e+004 9.681e-001 1.348e-003 
3.139e-003 2.273e+008 7.595e+010 1.000e+004 9.645e-001 1.349e-003 
3.140e-003 2.273e+008 7.592e+010 1.000e+004 9.683e-001 1.350e-003 
3.141e-003 2.273e+008 7.585e+010 1.000e+004 9.688e-001 1.351e-003 
3.141e-003 2.273e+008 7.594e+010 1.000e+004 9.674e-001 1.353e-003 
3.142e-003 2.273e+008 7.610e+010 1.000e+004 9.693e-001 1.354e-003 
3.143e-003 2.273e+008 7.601e+010 1.000e+004 9.707e-001 1.355e-003 
3.144e-003 2.273e+008 7.612e+010 1.000e+004 9.678e-001 1.356e-003 
3.145e-003 2.273e+008 7.629e+010 1.000e+004 9.742e-001 1.357e-003 
3.146e-003 2.273e+008 7.603e+010 1.000e+004 9.741e-001 1.358e-003 
3.147e-003 2.273e+008 7.609e+010 1.000e+004 9.717e-001 1.359e-003 
3.148e-003 2.273e+008 7.585e+010 1.000e+004 9.757e-001 1.362e-003 
3.149e-003 2.273e+008 7.579e+010 1.000e+004 9.743e-001 1.369e-003 
3.150e-003 2.273e+008 7.580e+010 1.000e+004 9.728e-001 1.371e-003 
3.151e-003 2.273e+008 7.580e+010 1.000e+004 9.750e-001 1.372e-003 
3.152e-003 2.273e+008 7.581e+010 1.000e+004 9.747e-001 1.374e-003 
3.154e-003 2.273e+008 7.579e+010 1.000e+004 9.778e-001 1.379e-003 
3.163e-003 2.273e+008 7.575e+010 1.000e+004 9.781e-001 1.382e-003 
3.166e-003 2.273e+008 7.575e+010 1.000e+004 9.780e-001 1.383e-003 
3.169e-003 2.273e+008 7.572e+010 1.000e+004 9.756e-001 1.384e-003 
3.171e-003 2.272e+008 7.568e+010 1.000e+004 9.794e-001 1.385e-003 
3.175e-003 2.272e+008 7.570e+010 1.000e+004 9.779e-001 1.386e-003 
3.177e-003 2.271e+008 7.565e+010 1.000e+004 9.778e-001 1.387e-003 
3.183e-003 2.271e+008 7.569e+010 1.000e+004 9.761e-001 1.387e-003 
3.185e-003 2.270e+008 7.568e+010 1.000e+004 9.753e-001 1.388e-003 
3.187e-003 2.270e+008 7.568e+010 1.000e+004 9.777e-001 1.391e-003 
3.189e-003 2.270e+008 7.585e+010 1.000e+004 9.800e-001 1.397e-003 
3.191e-003 2.270e+008 7.600e+010 1.000e+004 9.854e-001 1.404e-003 
3.194e-003 2.269e+008 7.580e+010 1.000e+004 9.859e-001 1.408e-003 
3.197e-003 2.268e+008 7.579e+010 1.000e+004 9.835e-001 1.417e-003 
3.200e-003 2.268e+008 7.591e+010 1.000e+004 9.859e-001 1.424e-003 
3.203e-003 2.267e+008 7.600e+010 1.000e+004 9.846e-001 1.425e-003 
3.204e-003 2.267e+008 7.625e+010 1.000e+004 9.834e-001 1.428e-003 
3.205e-003 2.267e+008 7.654e+010 1.000e+004 9.844e-001 1.431e-003 
3.206e-003 2.267e+008 7.677e+010 1.000e+004 9.887e-001 1.434e-003 
3.206e-003 2.267e+008 7.713e+010 1.000e+004 9.906e-001 1.437e-003 
3.207e-003 2.266e+008 7.738e+010 1.000e+004 9.915e-001 1.438e-003 
3.207e-003 2.266e+008 7.764e+010 1.000e+004 9.936e-001 1.440e-003 
3.208e-003 2.266e+008 7.800e+010 1.000e+004 9.966e-001 1.441e-003 
3.208e-003 2.266e+008 7.853e+010 1.000e+004 9.945e-001 1.443e-003 
3.208e-003 2.266e+008 7.879e+010 1.000e+004 9.973e-001 1.444e-003 
3.209e-003 2.266e+008 7.927e+010 1.000e+004 9.982e-001 1.446e-003 
3.209e-003 2.266e+008 7.981e+010 1.000e+004 1.001e+000 1.447e-003 
3.210e-003 2.266e+008 8.027e+010 1.000e+004 1.004e+000 1.449e-003 
3.210e-003 2.266e+008 8.073e+010 1.000e+004 1.008e+000 1.450e-003 
3.211e-003 2.265e+008 8.131e+010 1.000e+004 1.008e+000 1.452e-003 
3.211e-003 2.265e+008 8.199e+010 1.000e+004 1.013e+000 1.453e-003 
3.211e-003 2.265e+008 8.237e+010 1.000e+004 1.015e+000 1.455e-003 
3.212e-003 2.265e+008 8.291e+010 1.000e+004 1.017e+000 1.457e-003 
3.212e-003 2.265e+008 8.358e+010 1.000e+004 1.016e+000 1.458e-003 
3.213e-003 2.265e+008 8.399e+010 1.000e+004 1.020e+000 1.460e-003 
3.213e-003 2.265e+008 8.447e+010 1.000e+004 1.023e+000 1.461e-003 
3.213e-003 2.265e+008 8.490e+010 1.000e+004 1.026e+000 1.463e-003 
3.214e-003 2.265e+008 8.542e+010 1.000e+004 1.024e+000 1.464e-003 
3.214e-003 2.265e+008 8.585e+010 1.000e+004 1.026e+000 1.466e-003 
3.215e-003 2.264e+008 8.636e+010 1.000e+004 1.031e+000 1.467e-003 
3.215e-003 2.264e+008 8.677e+010 1.000e+004 1.036e+000 1.469e-003 
3.215e-003 2.264e+008 8.787e+010 1.000e+004 1.043e+000 1.472e-003 
3.216e-003 2.264e+008 8.899e+010 1.000e+004 1.056e+000 1.476e-003 
3.216e-003 2.264e+008 9.021e+010 1.000e+004 1.058e+000 1.478e-003 
3.217e-003 2.264e+008 9.062e+010 1.000e+004 1.068e+000 1.479e-003 
3.217e-003 2.264e+008 9.151e+010 1.000e+004 1.069e+000 1.483e-003 
3.217e-003 2.264e+008 9.274e+010 1.000e+004 1.059e+000 1.486e-003 
3.218e-003 2.264e+008 9.217e+010 1.000e+004 1.072e+000 1.488e-003 
3.218e-003 2.264e+008 9.281e+010 1.000e+004 1.075e+000 1.490e-003 
3.218e-003 2.264e+008 9.312e+010 1.000e+004 1.078e+000 1.492e-003 
3.218e-003 2.264e+008 9.350e+010 1.000e+004 1.081e+000 1.493e-003 
3.219e-003 2.263e+008 9.397e+010 1.000e+004 1.084e+000 1.495e-003 
3.219e-003 2.263e+008 9.479e+010 1.000e+004 1.083e+000 1.498e-003 
3.219e-003 2.263e+008 9.553e+010 1.000e+004 1.052e+000 1.500e-003 
3.220e-003 2.263e+008 9.680e+010 1.000e+004 1.062e+000 1.505e-003 
3.220e-003 2.263e+008 9.722e+010 1.000e+004 1.074e+000 1.507e-003 
3.220e-003 2.263e+008 9.759e+010 1.000e+004 1.081e+000 1.508e-003 
3.221e-003 2.263e+008 9.795e+010 1.000e+004 1.090e+000 1.509e-003 
3.221e-003 2.263e+008 9.608e+010 1.000e+004 1.087e+000 1.510e-003 
3.222e-003 2.263e+008 9.520e+010 1.000e+004 1.086e+000 1.511e-003 
3.225e-003 2.262e+008 9.312e+010 1.000e+004 1.078e+000 1.512e-003 
3.228e-003 2.262e+008 9.261e+010 1.000e+004 1.076e+000 1.513e-003 
3.231e-003 2.262e+008 9.237e+010 1.000e+004 1.076e+000 1.514e-003 
3.232e-003 2.262e+008 9.217e+010 1.000e+004 1.075e+000 1.515e-003 
3.233e-003 2.262e+008 9.203e+010 1.000e+004 1.076e+000 1.516e-003 
3.234e-003 2.261e+008 9.193e+010 1.000e+004 1.075e+000 1.518e-003 
3.235e-003 2.261e+008 9.066e+010 1.000e+004 1.074e+000 1.524e-003 
3.236e-003 2.261e+008 9.015e+010 1.000e+004 1.070e+000 1.532e-003 
3.236e-003 2.261e+008 9.011e+010 1.000e+004 1.069e+000 1.534e-003 
3.237e-003 2.261e+008 9.013e+010 1.000e+004 1.069e+000 1.535e-003 
3.238e-003 2.261e+008 9.018e+010 1.000e+004 1.068e+000 1.536e-003 
3.239e-003 2.261e+008 9.003e+010 1.000e+004 1.071e+000 1.538e-003 
3.240e-003 2.261e+008 9.002e+010 1.000e+004 1.070e+000 1.539e-003 
3.241e-003 2.261e+008 9.007e+010 1.000e+004 1.070e+000 1.540e-003 
3.241e-003 2.261e+008 9.013e+010 1.000e+004 1.064e+000 1.542e-003 
3.242e-003 2.260e+008 8.971e+010 1.000e+004 1.070e+000 1.548e-003 
3.244e-003 2.260e+008 8.960e+010 1.000e+004 1.058e+000 1.551e-003 
3.247e-003 2.260e+008 8.949e+010 1.000e+004 1.060e+000 1.555e-003 
3.250e-003 2.260e+008 8.937e+010 1.000e+004 1.062e+000 1.558e-003 
3.253e-003 2.259e+008 8.929e+010 1.000e+004 1.060e+000 1.560e-003 
3.256e-003 2.259e+008 8.930e+010 1.000e+004 1.060e+000 1.561e-003 
3.258e-003 2.259e+008 8.934e+010 1.000e+004 1.058e+000 1.563e-003 
3.259e-003 2.259e+008 8.938e+010 1.000e+004 1.059e+000 1.563e-003 
3.260e-003 2.259e+008 8.949e+010 1.000e+004 1.059e+000 1.564e-003 
3.262e-003 2.258e+008 8.960e+010 1.000e+004 1.058e+000 1.565e-003 
3.263e-003 2.258e+008 8.977e+010 1.000e+004 1.055e+000 1.566e-003 
3.265e-003 2.258e+008 8.986e+010 1.000e+004 1.053e+000 1.567e-003 
3.266e-003 2.258e+008 9.002e+010 1.000e+004 1.054e+000 1.568e-003 
3.267e-003 2.258e+008 9.006e+010 1.000e+004 1.048e+000 1.569e-003 
3.268e-003 2.258e+008 9.017e+010 1.000e+004 1.059e+000 1.569e-003 
3.270e-003 2.258e+008 9.037e+010 1.000e+004 1.053e+000 1.570e-003 
3.271e-003 2.257e+008 9.052e+010 1.000e+004 1.061e+000 1.571e-003 
3.272e-003 2.257e+008 9.070e+010 1.000e+004 1.055e+000 1.572e-003 
3.274e-003 2.257e+008 9.062e+010 1.000e+004 1.056e+000 1.573e-003 
3.275e-003 2.257e+008 9.064e+010 1.000e+004 1.059e+000 1.574e-003 
3.276e-003 2.257e+008 9.079e+010 1.000e+004 1.053e+000 1.575e-003 
3.278e-003 2.256e+008 9.089e+010 1.000e+004 1.063e+000 1.576e-003 
3.279e-003 2.256e+008 9.102e+010 1.000e+004 1.064e+000 1.577e-003 
3.281e-003 2.256e+008 9.139e+010 1.000e+004 1.063e+000 1.578e-003 
3.282e-003 2.256e+008 9.166e+010 1.000e+004 1.054e+000 1.579e-003 
3.283e-003 2.255e+008 9.137e+010 1.000e+004 1.064e+000 1.580e-003 
3.285e-003 2.255e+008 9.167e+010 1.000e+004 1.067e+000 1.582e-003 
3.287e-003 2.254e+008 9.428e+010 1.000e+004 1.076e+000 1.591e-003 
3.289e-003 2.253e+008 9.530e+010 1.000e+004 1.081e+000 1.594e-003 
3.290e-003 2.253e+008 9.628e+010 1.000e+004 1.083e+000 1.597e-003 
3.291e-003 2.253e+008 9.693e+010 1.000e+004 1.091e+000 1.600e-003 
3.291e-003 2.252e+008 9.809e+010 1.000e+004 1.088e+000 1.604e-003 
3.292e-003 2.252e+008 9.891e+010 1.000e+004 1.088e+000 1.606e-003 
3.293e-003 2.252e+008 1.010e+011 1.000e+004 1.087e+000 1.612e-003 
3.293e-003 2.252e+008 1.018e+011 1.000e+004 1.050e+000 1.615e-003 
3.294e-003 2.252e+008 1.025e+011 1.000e+004 1.028e+000 1.617e-003 
3.294e-003 2.251e+008 1.031e+011 1.000e+004 9.888e-001 1.619e-003 
3.295e-003 2.251e+008 1.041e+011 1.000e+004 1.008e+000 1.621e-003 
3.295e-003 2.251e+008 1.058e+011 1.000e+004 1.047e+000 1.625e-003 
3.296e-003 2.251e+008 1.066e+011 1.000e+004 1.075e+000 1.628e-003 
3.296e-003 2.251e+008 1.075e+011 1.000e+004 1.050e+000 1.632e-003 
3.297e-003 2.250e+008 1.080e+011 1.000e+004 1.038e+000 1.635e-003 
3.297e-003 2.250e+008 1.083e+011 1.000e+004 1.035e+000 1.636e-003 
3.298e-003 2.250e+008 1.085e+011 1.000e+004 1.043e+000 1.637e-003 
3.298e-003 2.250e+008 1.087e+011 1.000e+004 1.030e+000 1.638e-003 
3.299e-003 2.250e+008 1.089e+011 1.000e+004 1.043e+000 1.638e-003 
3.299e-003 2.249e+008 1.090e+011 1.000e+004 1.044e+000 1.639e-003 
3.299e-003 2.249e+008 1.092e+011 1.000e+004 1.026e+000 1.640e-003 
3.300e-003 2.249e+008 1.094e+011 1.000e+004 1.026e+000 1.640e-003 
3.300e-003 2.249e+008 1.096e+011 1.000e+004 1.025e+000 1.641e-003 
3.301e-003 2.249e+008 1.098e+011 1.000e+004 1.026e+000 1.641e-003 
3.301e-003 2.248e+008 1.099e+011 1.000e+004 1.044e+000 1.642e-003 
3.302e-003 2.248e+008 1.101e+011 1.000e+004 1.046e+000 1.642e-003 
3.302e-003 2.248e+008 1.103e+011 1.000e+004 1.023e+000 1.643e-003 
3.302e-003 2.248e+008 1.105e+011 1.000e+004 1.046e+000 1.643e-003 
3.303e-003 2.248e+008 1.107e+011 1.000e+004 1.022e+000 1.644e-003 
3.303e-003 2.247e+008 1.108e+011 1.000e+004 1.049e+000 1.644e-003 
3.304e-003 2.247e+008 1.107e+011 1.000e+004 1.050e+000 1.645e-003 
3.304e-003 2.247e+008 1.109e+011 1.000e+004 1.045e+000 1.645e-003 
3.304e-003 2.247e+008 1.110e+011 1.000e+004 1.024e+000 1.646e-003 
3.305e-003 2.246e+008 1.111e+011 1.000e+004 1.039e+000 1.646e-003 
3.305e-003 2.246e+008 1.113e+011 1.000e+004 1.051e+000 1.647e-003 
3.306e-003 2.246e+008 1.114e+011 1.000e+004 1.018e+000 1.647e-003 
3.306e-003 2.246e+008 1.115e+011 1.000e+004 1.052e+000 1.648e-003 
3.306e-003 2.246e+008 1.117e+011 1.000e+004 1.044e+000 1.648e-003 
3.307e-003 2.245e+008 1.118e+011 1.000e+004 1.020e+000 1.649e-003 
3.307e-003 2.245e+008 1.120e+011 1.000e+004 1.042e+000 1.649e-003 
3.308e-003 2.245e+008 1.121e+011 1.000e+004 1.025e+000 1.649e-003 
3.308e-003 2.245e+008 1.123e+011 1.000e+004 1.005e+000 1.650e-003 
3.308e-003 2.244e+008 1.124e+011 1.000e+004 1.023e+000 1.650e-003 
3.309e-003 2.244e+008 1.125e+011 1.000e+004 1.000e+000 1.651e-003 
3.309e-003 2.244e+008 1.127e+011 1.000e+004 9.929e-001 1.651e-003 
3.310e-003 2.244e+008 1.128e+011 1.000e+004 9.906e-001 1.651e-003 
3.310e-003 2.244e+008 1.129e+011 1.000e+004 9.883e-001 1.652e-003 
3.310e-003 2.243e+008 1.130e+011 1.000e+004 9.795e-001 1.652e-003 
3.311e-003 2.243e+008 1.132e+011 1.000e+004 9.967e-001 1.653e-003 
3.311e-003 2.243e+008 1.130e+011 1.000e+004 1.002e+000 1.653e-003 
3.311e-003 2.243e+008 1.129e+011 1.000e+004 1.000e+000 1.653e-003 
3.312e-003 2.243e+008 1.128e+011 1.000e+004 9.718e-001 1.654e-003 
3.312e-003 2.242e+008 1.127e+011 1.000e+004 9.871e-001 1.654e-003 
3.312e-003 2.242e+008 1.126e+011 1.000e+004 1.001e+000 1.654e-003 
3.313e-003 2.242e+008 1.126e+011 1.000e+004 9.635e-001 1.655e-003 
3.313e-003 2.242e+008 1.126e+011 1.000e+004 9.863e-001 1.655e-003 
3.313e-003 2.242e+008 1.125e+011 1.000e+004 9.842e-001 1.655e-003 
3.314e-003 2.241e+008 1.124e+011 1.000e+004 9.880e-001 1.656e-003 
3.314e-003 2.241e+008 1.087e+011 1.000e+004 1.005e+000 1.656e-003 
3.314e-003 2.241e+008 1.081e+011 1.000e+004 9.707e-001 1.660e-003 
3.315e-003 2.241e+008 1.076e+011 1.000e+004 9.717e-001 1.664e-003 
3.315e-003 2.241e+008 1.076e+011 1.000e+004 9.885e-001 1.666e-003 
3.315e-003 2.240e+008 1.075e+011 1.000e+004 9.940e-001 1.667e-003 
3.316e-003 2.240e+008 1.076e+011 1.000e+004 9.932e-001 1.668e-003 
3.316e-003 2.240e+008 1.076e+011 1.000e+004 9.883e-001 1.670e-003 
3.316e-003 2.240e+008 1.075e+011 1.000e+004 9.830e-001 1.671e-003 
3.317e-003 2.240e+008 1.073e+011 1.000e+004 9.851e-001 1.672e-003 
3.317e-003 2.239e+008 1.072e+011 1.000e+004 9.871e-001 1.673e-003 
3.317e-003 2.239e+008 1.073e+011 1.000e+004 9.813e-001 1.673e-003 
3.318e-003 2.239e+008 1.074e+011 1.000e+004 9.808e-001 1.674e-003 
3.318e-003 2.239e+008 1.077e+011 1.000e+004 9.783e-001 1.675e-003 
3.318e-003 2.238e+008 1.078e+011 1.000e+004 9.758e-001 1.676e-003 
3.319e-003 2.238e+008 1.081e+011 1.000e+004 9.737e-001 1.677e-003 
3.319e-003 2.238e+008 1.083e+011 1.000e+004 9.692e-001 1.678e-003 
3.319e-003 2.238e+008 1.085e+011 1.000e+004 9.643e-001 1.679e-003 
3.320e-003 2.238e+008 1.090e+011 1.000e+004 9.573e-001 1.681e-003 
3.320e-003 2.237e+008 1.095e+011 1.000e+004 9.472e-001 1.684e-003 
3.320e-003 2.237e+008 1.105e+011 1.000e+004 9.574e-001 1.687e-003 
3.320e-003 2.237e+008 1.119e+011 1.000e+004 9.349e-001 1.691e-003 
3.321e-003 2.237e+008 1.128e+011 1.000e+004 9.314e-001 1.693e-003 
3.321e-003 2.236e+008 1.134e+011 1.000e+004 9.288e-001 1.695e-003 
3.321e-003 2.236e+008 1.142e+011 1.000e+004 9.241e-001 1.697e-003 
3.322e-003 2.236e+008 1.151e+011 1.000e+004 9.250e-001 1.698e-003 
3.322e-003 2.236e+008 1.155e+011 1.000e+004 9.280e-001 1.700e-003 
3.322e-003 2.235e+008 1.161e+011 1.000e+004 9.284e-001 1.701e-003 
3.323e-003 2.235e+008 1.167e+011 1.000e+004 9.088e-001 1.703e-003 
3.323e-003 2.235e+008 1.173e+011 1.000e+004 8.822e-001 1.704e-003 
3.323e-003 2.235e+008 1.179e+011 1.000e+004 8.737e-001 1.706e-003 
3.324e-003 2.234e+008 1.151e+011 1.000e+004 8.988e-001 1.707e-003 
3.325e-003 2.233e+008 1.157e+011 1.000e+004 8.996e-001 1.708e-003 
3.326e-003 2.232e+008 1.164e+011 1.000e+004 9.068e-001 1.710e-003 
3.327e-003 2.231e+008 1.173e+011 1.000e+004 9.096e-001 1.711e-003 
3.329e-003 2.230e+008 1.183e+011 1.000e+004 9.081e-001 1.713e-003 
3.330e-003 2.229e+008 1.194e+011 1.000e+004 9.073e-001 1.714e-003 
3.331e-003 2.227e+008 1.205e+011 1.000e+004 9.086e-001 1.716e-003 
3.333e-003 2.226e+008 1.216e+011 1.000e+004 9.101e-001 1.717e-003 
3.334e-003 2.225e+008 1.228e+011 1.000e+004 9.078e-001 1.719e-003 
3.335e-003 2.223e+008 1.240e+011 1.000e+004 9.166e-001 1.720e-003 
3.337e-003 2.222e+008 1.250e+011 1.000e+004 9.284e-001 1.722e-003 
3.338e-003 2.221e+008 1.262e+011 1.000e+004 9.333e-001 1.723e-003 
3.339e-003 2.219e+008 1.271e+011 1.000e+004 9.362e-001 1.725e-003 
3.341e-003 2.218e+008 1.280e+011 1.000e+004 9.400e-001 1.728e-003 
3.342e-003 2.217e+008 1.292e+011 1.000e+004 9.407e-001 1.730e-003 
3.343e-003 2.216e+008 1.293e+011 1.000e+004 9.485e-001 1.732e-003 
3.344e-003 2.214e+008 1.294e+011 1.000e+004 9.348e-001 1.733e-003 
3.345e-003 2.213e+008 1.296e+011 1.000e+004 9.229e-001 1.734e-003 
3.346e-003 2.212e+008 1.298e+011 1.000e+004 9.389e-001 1.734e-003 
3.347e-003 2.210e+008 1.301e+011 1.000e+004 9.312e-001 1.735e-003 
3.348e-003 2.209e+008 1.304e+011 1.000e+004 9.459e-001 1.736e-003 
3.349e-003 2.208e+008 1.307e+011 1.000e+004 9.360e-001 1.737e-003 
3.350e-003 2.207e+008 1.310e+011 1.000e+004 9.364e-001 1.737e-003 
3.351e-003 2.205e+008 1.314e+011 1.000e+004 9.397e-001 1.738e-003 
3.352e-003 2.204e+008 1.317e+011 1.000e+004 9.386e-001 1.739e-003 
3.353e-003 2.203e+008 1.320e+011 1.000e+004 9.559e-001 1.739e-003 
3.354e-003 2.202e+008 1.321e+011 1.000e+004 9.574e-001 1.740e-003 
3.355e-003 2.200e+008 1.324e+011 1.000e+004 9.433e-001 1.740e-003 
3.356e-003 2.199e+008 1.327e+011 1.000e+004 9.466e-001 1.741e-003 
3.357e-003 2.198e+008 1.330e+011 1.000e+004 9.436e-001 1.741e-003 
3.358e-003 2.197e+008 1.332e+011 1.000e+004 9.620e-001 1.742e-003 
3.359e-003 2.196e+008 1.335e+011 1.000e+004 9.463e-001 1.743e-003 
3.359e-003 2.195e+008 1.338e+011 1.000e+004 9.680e-001 1.743e-003 
3.360e-003 2.193e+008 1.341e+011 1.000e+004 9.521e-001 1.744e-003 
3.361e-003 2.192e+008 1.344e+011 1.000e+004 9.713e-001 1.744e-003 
3.362e-003 2.191e+008 1.347e+011 1.000e+004 9.725e-001 1.745e-003 
3.362e-003 2.191e+008 1.350e+011 1.000e+004 9.749e-001 1.745e-003 
3.363e-003 2.191e+008 1.354e+011 1.000e+004 9.765e-001 1.746e-003 
3.363e-003 2.190e+008 1.357e+011 1.000e+004 9.794e-001 1.747e-003 
3.363e-003 2.190e+008 1.359e+011 1.000e+004 9.631e-001 1.747e-003 
3.363e-003 2.189e+008 1.362e+011 1.000e+004 9.827e-001 1.748e-003 
3.364e-003 2.189e+008 1.365e+011 1.000e+004 9.835e-001 1.748e-003 
3.364e-003 2.189e+008 1.367e+011 1.000e+004 9.683e-001 1.749e-003 
3.364e-003 2.188e+008 1.369e+011 1.000e+004 9.578e-001 1.749e-003 
3.365e-003 2.188e+008 1.372e+011 1.000e+004 9.920e-001 1.750e-003 
3.365e-003 2.187e+008 1.375e+011 1.000e+004 9.952e-001 1.750e-003 
3.365e-003 2.187e+008 1.378e+011 1.000e+004 9.972e-001 1.751e-003 
3.366e-003 2.187e+008 1.380e+011 1.000e+004 9.892e-001 1.752e-003 
3.366e-003 2.186e+008 1.383e+011 1.000e+004 9.999e-001 1.752e-003 
3.366e-003 2.186e+008 1.386e+011 1.000e+004 9.991e-001 1.753e-003 
3.367e-003 2.186e+008 1.388e+011 1.000e+004 9.642e-001 1.753e-003 
3.367e-003 2.185e+008 1.391e+011 1.000e+004 9.651e-001 1.754e-003 
3.367e-003 2.185e+008 1.394e+011 1.000e+004 9.927e-001 1.754e-003 
3.368e-003 2.184e+008 1.397e+011 1.000e+004 9.890e-001 1.755e-003 
3.368e-003 2.184e+008 1.400e+011 1.000e+004 9.880e-001 1.756e-003 
3.368e-003 2.184e+008 1.402e+011 1.000e+004 9.625e-001 1.756e-003 
3.368e-003 2.183e+008 1.405e+011 1.000e+004 9.416e-001 1.757e-003 
3.369e-003 2.183e+008 1.407e+011 1.000e+004 9.373e-001 1.757e-003 
3.369e-003 2.182e+008 1.409e+011 1.000e+004 9.368e-001 1.758e-003 
3.369e-003 2.182e+008 1.411e+011 1.000e+004 9.585e-001 1.758e-003 
3.370e-003 2.182e+008 1.413e+011 1.000e+004 9.469e-001 1.759e-003 
3.370e-003 2.181e+008 1.415e+011 1.000e+004 9.402e-001 1.759e-003 
3.370e-003 2.181e+008 1.417e+011 1.000e+004 9.408e-001 1.760e-003 
3.370e-003 2.181e+008 1.420e+011 1.000e+004 9.438e-001 1.760e-003 
3.371e-003 2.180e+008 1.422e+011 1.000e+004 9.634e-001 1.761e-003 
3.371e-003 2.180e+008 1.424e+011 1.000e+004 9.656e-001 1.761e-003 
3.371e-003 2.180e+008 1.426e+011 1.000e+004 9.661e-001 1.762e-003 
3.371e-003 2.180e+008 1.429e+011 1.000e+004 9.687e-001 1.762e-003 
3.372e-003 2.179e+008 1.431e+011 1.000e+004 9.741e-001 1.763e-003 
3.372e-003 2.179e+008 1.434e+011 1.000e+004 9.629e-001 1.763e-003 
3.372e-003 2.179e+008 1.436e+011 1.000e+004 9.593e-001 1.763e-003 
3.372e-003 2.178e+008 1.437e+011 1.000e+004 9.681e-001 1.764e-003 
3.373e-003 2.178e+008 1.440e+011 1.000e+004 9.655e-001 1.764e-003 
3.373e-003 2.178e+008 1.442e+011 1.000e+004 9.874e-001 1.765e-003 
3.373e-003 2.177e+008 1.445e+011 1.000e+004 9.897e-001 1.765e-003 
3.374e-003 2.177e+008 1.448e+011 1.000e+004 9.893e-001 1.766e-003 
3.374e-003 2.177e+008 1.449e+011 1.000e+004 9.925e-001 1.766e-003 
3.374e-003 2.176e+008 1.452e+011 1.000e+004 9.680e-001 1.767e-003 
3.374e-003 2.176e+008 1.455e+011 1.000e+004 9.728e-001 1.767e-003 
3.375e-003 2.176e+008 1.458e+011 1.000e+004 9.964e-001 1.768e-003 
3.375e-003 2.175e+008 1.462e+011 1.000e+004 1.000e+000 1.768e-003 
3.375e-003 2.175e+008 1.465e+011 1.000e+004 9.905e-001 1.769e-003 
3.375e-003 2.175e+008 1.466e+011 1.000e+004 9.800e-001 1.769e-003 
3.376e-003 2.174e+008 1.469e+011 1.000e+004 1.007e+000 1.770e-003 
3.376e-003 2.174e+008 1.470e+011 1.000e+004 9.781e-001 1.770e-003 
3.376e-003 2.174e+008 1.473e+011 1.000e+004 1.004e+000 1.770e-003 
3.376e-003 2.173e+008 1.476e+011 1.000e+004 1.007e+000 1.771e-003 
3.377e-003 2.173e+008 1.479e+011 1.000e+004 9.854e-001 1.771e-003 
3.377e-003 2.173e+008 1.481e+011 1.000e+004 1.018e+000 1.772e-003 
3.377e-003 2.172e+008 1.484e+011 1.000e+004 1.016e+000 1.772e-003 
3.377e-003 2.172e+008 1.486e+011 1.000e+004 1.016e+000 1.773e-003 
3.378e-003 2.172e+008 1.489e+011 1.000e+004 1.019e+000 1.773e-003 
3.378e-003 2.171e+008 1.491e+011 1.000e+004 9.992e-001 1.774e-003 
3.378e-003 2.171e+008 1.494e+011 1.000e+004 9.781e-001 1.774e-003 
3.379e-003 2.171e+008 1.497e+011 1.000e+004 9.642e-001 1.775e-003 
3.379e-003 2.170e+008 1.499e+011 1.000e+004 9.624e-001 1.775e-003 
3.379e-003 2.170e+008 1.502e+011 1.000e+004 9.965e-001 1.776e-003 
3.379e-003 2.170e+008 1.505e+011 1.000e+004 1.002e+000 1.776e-003 
3.380e-003 2.169e+008 1.506e+011 1.000e+004 9.748e-001 1.777e-003 
3.380e-003 2.169e+008 1.508e+011 1.000e+004 1.007e+000 1.777e-003 
3.380e-003 2.168e+008 1.510e+011 1.000e+004 9.832e-001 1.778e-003 
3.380e-003 2.168e+008 1.426e+011 1.000e+004 1.069e+000 1.779e-003 
3.381e-003 2.168e+008 1.434e+011 1.000e+004 1.079e+000 1.780e-003 
3.381e-003 2.167e+008 1.440e+011 1.000e+004 1.087e+000 1.782e-003 
3.381e-003 2.167e+008 1.446e+011 1.000e+004 1.093e+000 1.784e-003 
3.382e-003 2.167e+008 1.452e+011 1.000e+004 1.100e+000 1.786e-003 
3.382e-003 2.166e+008 1.460e+011 1.000e+004 1.102e+000 1.789e-003 
3.382e-003 2.166e+008 1.469e+011 1.000e+004 1.105e+000 1.791e-003 
3.382e-003 2.166e+008 1.445e+011 1.000e+004 1.122e+000 1.793e-003 
3.383e-003 2.165e+008 1.461e+011 1.000e+004 1.119e+000 1.795e-003 
3.383e-003 2.165e+008 1.479e+011 1.000e+004 1.115e+000 1.798e-003 
3.383e-003 2.165e+008 1.494e+011 1.000e+004 1.123e+000 1.800e-003 
3.383e-003 2.164e+008 1.507e+011 1.000e+004 1.127e+000 1.802e-003 
3.384e-003 2.164e+008 1.524e+011 1.000e+004 1.135e+000 1.804e-003 
3.384e-003 2.163e+008 1.537e+011 1.000e+004 1.135e+000 1.806e-003 
3.384e-003 2.163e+008 1.548e+011 1.000e+004 1.145e+000 1.808e-003 
3.385e-003 2.163e+008 1.559e+011 1.000e+004 1.133e+000 1.810e-003 
3.385e-003 2.162e+008 1.572e+011 1.000e+004 1.133e+000 1.812e-003 
3.385e-003 2.162e+008 1.587e+011 1.000e+004 1.132e+000 1.815e-003 
3.385e-003 2.161e+008 1.598e+011 1.000e+004 1.116e+000 1.816e-003 
3.386e-003 2.161e+008 1.610e+011 1.000e+004 1.111e+000 1.818e-003 
3.386e-003 2.161e+008 1.596e+011 1.000e+004 1.100e+000 1.819e-003 
3.386e-003 2.160e+008 1.605e+011 1.000e+004 1.094e+000 1.822e-003 
3.386e-003 2.160e+008 1.620e+011 1.000e+004 1.103e+000 1.824e-003 
3.387e-003 2.159e+008 1.631e+011 1.000e+004 1.111e+000 1.826e-003 
3.387e-003 2.159e+008 1.643e+011 1.000e+004 1.110e+000 1.828e-003 
3.387e-003 2.159e+008 1.658e+011 1.000e+004 1.114e+000 1.830e-003 
3.388e-003 2.158e+008 1.671e+011 1.000e+004 1.114e+000 1.831e-003 
3.388e-003 2.158e+008 1.684e+011 1.000e+004 1.106e+000 1.833e-003 
3.388e-003 2.157e+008 1.696e+011 1.000e+004 1.101e+000 1.835e-003 
3.388e-003 2.157e+008 1.708e+011 1.000e+004 1.087e+000 1.836e-003 
3.389e-003 2.156e+008 1.722e+011 1.000e+004 1.077e+000 1.838e-003 
3.389e-003 2.156e+008 1.735e+011 1.000e+004 1.067e+000 1.840e-003 
3.389e-003 2.156e+008 1.748e+011 1.000e+004 1.076e+000 1.842e-003 
3.390e-003 2.155e+008 1.759e+011 1.000e+004 1.068e+000 1.843e-003 
3.390e-003 2.155e+008 1.771e+011 1.000e+004 1.061e+000 1.845e-003 
3.390e-003 2.154e+008 1.760e+011 1.000e+004 1.056e+000 1.846e-003 
3.390e-003 2.154e+008 1.764e+011 1.000e+004 1.044e+000 1.847e-003 
3.391e-003 2.154e+008 1.767e+011 1.000e+004 1.040e+000 1.847e-003 
3.391e-003 2.153e+008 1.768e+011 1.000e+004 1.031e+000 1.848e-003 
3.391e-003 2.153e+008 1.770e+011 1.000e+004 1.028e+000 1.848e-003 
3.391e-003 2.152e+008 1.772e+011 1.000e+004 1.023e+000 1.849e-003 
3.392e-003 2.152e+008 1.775e+011 1.000e+004 1.024e+000 1.850e-003 
3.392e-003 2.151e+008 1.777e+011 1.000e+004 1.022e+000 1.850e-003 
3.392e-003 2.151e+008 1.781e+011 1.000e+004 1.019e+000 1.851e-003 
3.393e-003 2.151e+008 1.782e+011 1.000e+004 1.020e+000 1.851e-003 
3.393e-003 2.150e+008 1.786e+011 1.000e+004 1.025e+000 1.852e-003 
3.393e-003 2.150e+008 1.790e+011 1.000e+004 1.021e+000 1.853e-003 
3.393e-003 2.149e+008 1.794e+011 1.000e+004 1.020e+000 1.853e-003 
3.394e-003 2.149e+008 1.797e+011 1.000e+004 1.017e+000 1.854e-003 
3.394e-003 2.148e+008 1.797e+011 1.000e+004 1.016e+000 1.854e-003 
3.394e-003 2.148e+008 1.801e+011 1.000e+004 1.012e+000 1.855e-003 
3.394e-003 2.147e+008 1.788e+011 1.000e+004 1.019e+000 1.856e-003 
3.395e-003 2.147e+008 1.792e+011 1.000e+004 1.023e+000 1.856e-003 
3.395e-003 2.147e+008 1.796e+011 1.000e+004 1.011e+000 1.857e-003 
3.395e-003 2.146e+008 1.799e+011 1.000e+004 1.019e+000 1.857e-003 
3.396e-003 2.146e+008 1.803e+011 1.000e+004 1.021e+000 1.858e-003 
3.396e-003 2.145e+008 1.804e+011 1.000e+004 1.011e+000 1.858e-003 
3.396e-003 2.145e+008 1.806e+011 1.000e+004 1.008e+000 1.859e-003 
3.396e-003 2.144e+008 1.810e+011 1.000e+004 9.970e-001 1.859e-003 
3.397e-003 2.144e+008 1.812e+011 1.000e+004 1.004e+000 1.860e-003 
3.397e-003 2.143e+008 1.816e+011 1.000e+004 9.907e-001 1.860e-003 
3.397e-003 2.143e+008 1.820e+011 1.000e+004 9.867e-001 1.861e-003 
3.397e-003 2.142e+008 1.822e+011 1.000e+004 9.885e-001 1.861e-003 
3.398e-003 2.142e+008 1.825e+011 1.000e+004 9.839e-001 1.862e-003 
3.398e-003 2.141e+008 1.828e+011 1.000e+004 9.841e-001 1.862e-003 
3.398e-003 2.141e+008 1.832e+011 1.000e+004 9.633e-001 1.863e-003 
3.399e-003 2.141e+008 1.835e+011 1.000e+004 9.525e-001 1.863e-003 
3.399e-003 2.140e+008 1.785e+011 1.000e+004 9.746e-001 1.864e-003 
3.399e-003 2.140e+008 1.788e+011 1.000e+004 9.755e-001 1.864e-003 
3.399e-003 2.139e+008 1.791e+011 1.000e+004 9.855e-001 1.865e-003 
3.400e-003 2.139e+008 1.794e+011 1.000e+004 9.867e-001 1.865e-003 
3.400e-003 2.138e+008 1.797e+011 1.000e+004 9.923e-001 1.866e-003 
3.400e-003 2.138e+008 1.800e+011 1.000e+004 1.007e+000 1.866e-003 
3.400e-003 2.137e+008 1.803e+011 1.000e+004 9.956e-001 1.867e-003 
3.401e-003 2.137e+008 1.806e+011 1.000e+004 1.006e+000 1.867e-003 
3.401e-003 2.136e+008 1.809e+011 1.000e+004 1.003e+000 1.868e-003 
3.401e-003 2.136e+008 1.812e+011 1.000e+004 1.006e+000 1.868e-003 
3.402e-003 2.135e+008 1.814e+011 1.000e+004 9.943e-001 1.869e-003 
3.402e-003 2.135e+008 1.818e+011 1.000e+004 9.947e-001 1.869e-003 
3.402e-003 2.134e+008 1.820e+011 1.000e+004 9.937e-001 1.870e-003 
3.402e-003 2.134e+008 1.824e+011 1.000e+004 1.006e+000 1.870e-003 
3.403e-003 2.133e+008 1.828e+011 1.000e+004 1.008e+000 1.871e-003 
3.403e-003 2.133e+008 1.831e+011 1.000e+004 1.012e+000 1.871e-003 
3.403e-003 2.132e+008 1.835e+011 1.000e+004 1.016e+000 1.872e-003 
3.403e-003 2.132e+008 1.838e+011 1.000e+004 1.018e+000 1.872e-003 
3.404e-003 2.132e+008 1.842e+011 1.000e+004 1.025e+000 1.873e-003 
3.404e-003 2.131e+008 1.846e+011 1.000e+004 1.023e+000 1.873e-003 
3.404e-003 2.131e+008 1.850e+011 1.000e+004 1.012e+000 1.874e-003 
3.404e-003 2.130e+008 1.854e+011 1.000e+004 1.002e+000 1.874e-003 
3.405e-003 2.130e+008 1.858e+011 1.000e+004 9.971e-001 1.875e-003 
3.405e-003 2.129e+008 1.862e+011 1.000e+004 9.909e-001 1.875e-003 
3.405e-003 2.129e+008 1.866e+011 1.000e+004 9.833e-001 1.876e-003 
3.405e-003 2.129e+008 1.869e+011 1.000e+004 9.632e-001 1.876e-003 
3.406e-003 2.128e+008 1.873e+011 1.000e+004 9.824e-001 1.877e-003 
3.406e-003 2.128e+008 1.878e+011 1.000e+004 9.761e-001 1.877e-003 
3.406e-003 2.127e+008 1.882e+011 1.000e+004 9.727e-001 1.878e-003 
3.406e-003 2.127e+008 1.886e+011 1.000e+004 9.709e-001 1.878e-003 
3.407e-003 2.126e+008 1.889e+011 1.000e+004 9.714e-001 1.879e-003 
3.407e-003 2.126e+008 1.893e+011 1.000e+004 9.737e-001 1.879e-003 
3.407e-003 2.125e+008 1.898e+011 1.000e+004 9.766e-001 1.880e-003 
3.407e-003 2.125e+008 1.902e+011 1.000e+004 9.557e-001 1.880e-003 
3.408e-003 2.124e+008 1.907e+011 1.000e+004 9.734e-001 1.881e-003 
3.408e-003 2.124e+008 1.911e+011 1.000e+004 9.721e-001 1.881e-003 
3.408e-003 2.123e+008 1.916e+011 1.000e+004 9.543e-001 1.882e-003 
3.408e-003 2.123e+008 1.920e+011 1.000e+004 9.647e-001 1.882e-003 
3.408e-003 2.122e+008 1.925e+011 1.000e+004 9.788e-001 1.883e-003 
3.409e-003 2.122e+008 1.930e+011 1.000e+004 9.602e-001 1.883e-003 
3.409e-003 2.121e+008 1.910e+011 1.000e+004 9.643e-001 1.884e-003 
3.409e-003 2.121e+008 1.914e+011 1.000e+004 9.771e-001 1.884e-003 
3.409e-003 2.120e+008 1.919e+011 1.000e+004 9.957e-001 1.885e-003 
3.410e-003 2.120e+008 1.923e+011 1.000e+004 9.974e-001 1.886e-003 
3.410e-003 2.119e+008 1.922e+011 1.000e+004 1.004e+000 1.886e-003 
3.410e-003 2.119e+008 1.916e+011 1.000e+004 1.005e+000 1.887e-003 
3.410e-003 2.118e+008 1.921e+011 1.000e+004 1.010e+000 1.887e-003 
3.411e-003 2.118e+008 1.922e+011 1.000e+004 9.909e-001 1.888e-003 
3.411e-003 2.117e+008 1.926e+011 1.000e+004 9.939e-001 1.888e-003 
3.411e-003 2.117e+008 1.929e+011 1.000e+004 1.023e+000 1.889e-003 
3.411e-003 2.116e+008 1.934e+011 1.000e+004 1.024e+000 1.889e-003 
3.411e-003 2.116e+008 1.937e+011 1.000e+004 1.027e+000 1.890e-003 
3.412e-003 2.115e+008 1.941e+011 1.000e+004 1.009e+000 1.890e-003 
3.412e-003 2.115e+008 1.945e+011 1.000e+004 1.024e+000 1.891e-003 
3.412e-003 2.114e+008 1.948e+011 1.000e+004 1.013e+000 1.892e-003 
3.412e-003 2.114e+008 1.952e+011 1.000e+004 1.036e+000 1.892e-003 
3.413e-003 2.113e+008 1.956e+011 1.000e+004 1.024e+000 1.893e-003 
3.413e-003 2.113e+008 1.961e+011 1.000e+004 1.026e+000 1.893e-003 
3.413e-003 2.112e+008 1.965e+011 1.000e+004 1.024e+000 1.894e-003 
3.413e-003 2.112e+008 1.969e+011 1.000e+004 9.890e-001 1.894e-003 
3.414e-003 2.111e+008 1.974e+011 1.000e+004 1.014e+000 1.895e-003 
3.414e-003 2.111e+008 1.978e+011 1.000e+004 9.864e-001 1.895e-003 
3.414e-003 2.110e+008 1.982e+011 1.000e+004 9.841e-001 1.896e-003 
3.414e-003 2.110e+008 1.986e+011 1.000e+004 9.825e-001 1.897e-003 
3.415e-003 2.109e+008 1.991e+011 1.000e+004 9.834e-001 1.897e-003 
3.415e-003 2.109e+008 1.995e+011 1.000e+004 9.787e-001 1.898e-003 
3.415e-003 2.108e+008 2.000e+011 1.000e+004 1.008e+000 1.898e-003 
3.415e-003 2.108e+008 2.005e+011 1.000e+004 9.818e-001 1.899e-003 
3.415e-003 2.107e+008 2.010e+011 1.000e+004 1.005e+000 1.899e-003 
3.416e-003 2.107e+008 2.015e+011 1.000e+004 1.008e+000 1.900e-003 
3.416e-003 2.106e+008 2.020e+011 1.000e+004 9.804e-001 1.901e-003 
3.416e-003 2.106e+008 2.025e+011 1.000e+004 1.008e+000 1.901e-003 
3.416e-003 2.105e+008 2.022e+011 1.000e+004 1.012e+000 1.902e-003 
3.417e-003 2.104e+008 2.026e+011 1.000e+004 9.840e-001 1.902e-003 
3.417e-003 2.104e+008 2.030e+011 1.000e+004 9.913e-001 1.903e-003 
3.417e-003 2.103e+008 2.032e+011 1.000e+004 9.862e-001 1.903e-003 
3.417e-003 2.103e+008 2.032e+011 1.000e+004 9.856e-001 1.904e-003 
3.418e-003 2.102e+008 2.036e+011 1.000e+004 9.897e-001 1.905e-003 
3.418e-003 2.102e+008 2.041e+011 1.000e+004 9.971e-001 1.905e-003 
3.418e-003 2.101e+008 2.045e+011 1.000e+004 9.998e-001 1.906e-003 
3.418e-003 2.101e+008 2.046e+011 1.000e+004 1.022e+000 1.906e-003 
3.419e-003 2.100e+008 2.048e+011 1.000e+004 1.023e+000 1.907e-003 
3.419e-003 2.100e+008 2.051e+011 1.000e+004 1.029e+000 1.907e-003 
3.419e-003 2.099e+008 2.055e+011 1.000e+004 9.981e-001 1.908e-003 
3.419e-003 2.099e+008 2.059e+011 1.000e+004 1.006e+000 1.909e-003 
3.419e-003 2.098e+008 2.063e+011 1.000e+004 1.027e+000 1.909e-003 
3.420e-003 2.097e+008 2.065e+011 1.000e+004 1.027e+000 1.910e-003 
3.420e-003 2.097e+008 2.067e+011 1.000e+004 1.030e+000 1.910e-003 
3.420e-003 2.096e+008 2.070e+011 1.000e+004 1.004e+000 1.911e-003 
3.420e-003 2.096e+008 2.073e+011 1.000e+004 1.025e+000 1.912e-003 
3.421e-003 2.095e+008 2.078e+011 1.000e+004 9.995e-001 1.912e-003 
3.421e-003 2.095e+008 2.081e+011 1.000e+004 1.001e+000 1.913e-003 
3.421e-003 2.094e+008 2.086e+011 1.000e+004 1.003e+000 1.913e-003 
3.421e-003 2.094e+008 2.086e+011 1.000e+004 1.009e+000 1.914e-003 
3.422e-003 2.093e+008 2.090e+011 1.000e+004 1.034e+000 1.914e-003 
3.422e-003 2.092e+008 2.095e+011 1.000e+004 1.026e+000 1.915e-003 
3.422e-003 2.092e+008 2.100e+011 1.000e+004 1.024e+000 1.916e-003 
3.422e-003 2.091e+008 2.103e+011 1.000e+004 1.015e+000 1.916e-003 
3.423e-003 2.091e+008 2.107e+011 1.000e+004 9.906e-001 1.917e-003 
3.423e-003 2.090e+008 2.112e+011 1.000e+004 9.825e-001 1.917e-003 
3.423e-003 2.090e+008 2.117e+011 1.000e+004 1.005e+000 1.918e-003 
3.423e-003 2.089e+008 2.122e+011 1.000e+004 9.814e-001 1.919e-003 
3.423e-003 2.089e+008 2.127e+011 1.000e+004 9.842e-001 1.919e-003 
3.424e-003 2.088e+008 2.133e+011 1.000e+004 9.755e-001 1.920e-003 
3.424e-003 2.087e+008 2.138e+011 1.000e+004 9.941e-001 1.920e-003 
3.424e-003 2.087e+008 2.144e+011 1.000e+004 9.757e-001 1.921e-003 
3.424e-003 2.086e+008 2.149e+011 1.000e+004 1.003e+000 1.922e-003 
3.425e-003 2.086e+008 2.153e+011 1.000e+004 1.004e+000 1.922e-003 
3.425e-003 2.085e+008 2.159e+011 1.000e+004 9.806e-001 1.923e-003 
3.425e-003 2.084e+008 2.164e+011 1.000e+004 9.926e-001 1.923e-003 
3.425e-003 2.084e+008 2.170e+011 1.000e+004 9.811e-001 1.924e-003 
3.426e-003 2.083e+008 2.176e+011 1.000e+004 9.847e-001 1.925e-003 
3.426e-003 2.083e+008 2.181e+011 1.000e+004 9.838e-001 1.925e-003 
3.426e-003 2.082e+008 2.186e+011 1.000e+004 9.821e-001 1.926e-003 
3.426e-003 2.082e+008 2.192e+011 1.000e+004 9.803e-001 1.927e-003 
3.427e-003 2.081e+008 2.198e+011 1.000e+004 9.994e-001 1.927e-003 
3.427e-003 2.080e+008 2.204e+011 1.000e+004 9.880e-001 1.928e-003 
3.427e-003 2.080e+008 2.209e+011 1.000e+004 9.804e-001 1.928e-003 
3.427e-003 2.079e+008 2.215e+011 1.000e+004 9.786e-001 1.929e-003 
3.427e-003 2.079e+008 2.219e+011 1.000e+004 9.857e-001 1.929e-003 
3.428e-003 2.078e+008 2.225e+011 1.000e+004 9.839e-001 1.930e-003 
3.428e-003 2.077e+008 2.230e+011 1.000e+004 9.926e-001 1.930e-003 
3.428e-003 2.077e+008 2.235e+011 1.000e+004 9.858e-001 1.931e-003 
3.428e-003 2.076e+008 2.240e+011 1.000e+004 9.961e-001 1.932e-003 
3.429e-003 2.076e+008 2.245e+011 1.000e+004 9.999e-001 1.932e-003 
3.429e-003 2.075e+008 2.251e+011 1.000e+004 9.963e-001 1.933e-003 
3.429e-003 2.074e+008 2.256e+011 1.000e+004 1.001e+000 1.933e-003 
3.429e-003 2.074e+008 2.261e+011 1.000e+004 1.013e+000 1.934e-003 
3.430e-003 2.073e+008 2.266e+011 1.000e+004 1.005e+000 1.934e-003 
3.430e-003 2.073e+008 2.272e+011 1.000e+004 1.016e+000 1.935e-003 
3.430e-003 2.072e+008 2.277e+011 1.000e+004 1.008e+000 1.935e-003 
3.430e-003 2.071e+008 2.283e+011 1.000e+004 1.005e+000 1.936e-003 
3.431e-003 2.071e+008 2.289e+011 1.000e+004 1.006e+000 1.937e-003 
3.431e-003 2.070e+008 2.292e+011 1.000e+004 1.015e+000 1.937e-003 
3.431e-003 2.070e+008 2.293e+011 1.000e+004 1.010e+000 1.938e-003 
3.431e-003 2.069e+008 2.298e+011 1.000e+004 1.003e+000 1.938e-003 
3.431e-003 2.068e+008 2.303e+011 1.000e+004 1.004e+000 1.939e-003 
3.432e-003 2.068e+008 2.308e+011 1.000e+004 1.016e+000 1.939e-003 
3.432e-003 2.067e+008 2.313e+011 1.000e+004 1.010e+000 1.940e-003 
3.432e-003 2.066e+008 2.319e+011 1.000e+004 1.013e+000 1.940e-003 
