# Supplementary material for: Strain rate dependency of dislocation plasticity
Source: Nat Commun. 2021 Mar 23;12:1845. doi: 10.1038/s41467-021-21939-1 (PMC7988163; doi:10.1038/s41467-021-21939-1)
Supplement: Supplementary file 3 — Supplementary Data 1 [file 41467_2021_21939_MOESM3_ESM.zip › Supplementary Data 1/DDDSimulationSet4/StrainRate=1e4s-1/InitialDislocationDensity=8.4e14m-2 (2).dat]

#strain(1), stress(Pa), dislocation density(m-2), strain rate(s-1), mean dislocation velocity(km/s), plastic strain(1)
5.396e-006 9.858e+006 8.072e+014 1.000e+004 3.475e-002 6.280e-005 
1.080e-005 9.994e+006 7.776e+014 1.000e+004 1.720e-002 5.834e-005 
1.605e-005 9.406e+006 7.665e+014 1.000e+004 1.476e-002 4.902e-005 
2.130e-005 1.127e+007 7.576e+014 1.000e+004 1.389e-002 5.667e-005 
2.670e-005 1.106e+007 7.523e+014 1.000e+004 1.508e-002 4.981e-005 
3.192e-005 1.184e+007 7.489e+014 1.000e+004 1.030e-002 4.995e-005 
3.714e-005 1.221e+007 7.479e+014 1.000e+004 1.315e-002 4.734e-005 
4.242e-005 1.316e+007 7.463e+014 1.000e+004 1.381e-002 4.861e-005 
4.767e-005 1.422e+007 7.445e+014 1.000e+004 1.301e-002 5.067e-005 
5.283e-005 1.373e+007 7.440e+014 1.000e+004 1.231e-002 4.215e-005 
5.797e-005 1.407e+007 7.447e+014 1.000e+004 1.237e-002 3.936e-005 
6.310e-005 1.346e+007 7.413e+014 1.000e+004 1.300e-002 3.003e-005 
6.809e-005 1.304e+007 7.384e+014 1.000e+004 1.223e-002 2.211e-005 
7.300e-005 1.258e+007 7.373e+014 1.000e+004 1.330e-002 1.405e-005 
7.810e-005 1.277e+007 7.348e+014 1.000e+004 1.288e-002 1.025e-005 
8.324e-005 1.286e+007 7.338e+014 1.000e+004 1.245e-002 5.708e-006 
8.844e-005 1.301e+007 7.331e+014 1.000e+004 1.292e-002 1.567e-006 
9.345e-005 1.345e+007 7.331e+014 1.000e+004 1.209e-002 4.065e-007 
9.848e-005 1.382e+007 7.325e+014 1.000e+004 1.341e-002 2.853e-006 
1.036e-004 1.408e+007 7.303e+014 1.000e+004 1.408e-002 6.211e-006 
1.086e-004 1.485e+007 7.295e+014 1.000e+004 1.235e-002 5.880e-006 
1.135e-004 1.549e+007 7.292e+014 1.000e+004 1.180e-002 6.417e-006 
1.184e-004 1.627e+007 7.291e+014 1.000e+004 1.335e-002 5.910e-006 
1.233e-004 1.690e+007 7.293e+014 1.000e+004 1.234e-002 6.430e-006 
1.283e-004 1.719e+007 7.283e+014 1.000e+004 1.257e-002 9.429e-006 
1.332e-004 1.777e+007 7.284e+014 1.000e+004 1.357e-002 1.031e-005 
1.382e-004 1.820e+007 7.283e+014 1.000e+004 1.247e-002 1.230e-005 
1.431e-004 1.853e+007 7.284e+014 1.000e+004 1.304e-002 1.493e-005 
1.481e-004 1.889e+007 7.280e+014 1.000e+004 1.290e-002 1.743e-005 
1.530e-004 1.869e+007 7.275e+014 1.000e+004 1.327e-002 2.378e-005 
1.580e-004 1.879e+007 7.276e+014 1.000e+004 1.348e-002 2.801e-005 
1.629e-004 1.918e+007 7.273e+014 1.000e+004 1.220e-002 3.021e-005 
1.682e-004 1.977e+007 7.232e+014 1.000e+004 9.317e-003 3.146e-005 
1.743e-004 1.993e+007 7.210e+014 1.000e+004 9.853e-003 3.646e-005 
1.804e-004 2.022e+007 7.207e+014 1.000e+004 9.546e-003 4.060e-005 
1.864e-004 2.047e+007 7.185e+014 1.000e+004 1.053e-002 4.482e-005 
1.926e-004 2.062e+007 7.172e+014 1.000e+004 9.310e-003 4.991e-005 
1.987e-004 2.022e+007 7.169e+014 1.000e+004 9.599e-003 5.883e-005 
2.049e-004 2.052e+007 7.158e+014 1.000e+004 9.415e-003 6.296e-005 
2.112e-004 2.097e+007 7.160e+014 1.000e+004 9.461e-003 6.615e-005 
2.175e-004 2.164e+007 7.160e+014 1.000e+004 9.478e-003 6.784e-005 
2.241e-004 2.222e+007 7.159e+014 1.000e+004 9.703e-003 7.041e-005 
2.304e-004 2.241e+007 7.162e+014 1.000e+004 9.513e-003 7.540e-005 
2.366e-004 2.289e+007 7.163e+014 1.000e+004 9.747e-003 7.829e-005 
2.428e-004 2.334e+007 7.163e+014 1.000e+004 9.552e-003 8.135e-005 
2.490e-004 2.396e+007 7.165e+014 1.000e+004 9.394e-003 8.329e-005 
2.552e-004 2.489e+007 7.162e+014 1.000e+004 9.359e-003 8.302e-005 
2.612e-004 2.523e+007 7.162e+014 1.000e+004 9.178e-003 8.670e-005 
2.673e-004 2.582e+007 7.163e+014 1.000e+004 8.617e-003 8.872e-005 
2.735e-004 2.651e+007 7.162e+014 1.000e+004 8.666e-003 9.018e-005 
2.796e-004 2.692e+007 7.162e+014 1.000e+004 8.433e-003 9.339e-005 
2.855e-004 2.722e+007 7.162e+014 1.000e+004 8.621e-003 9.722e-005 
2.915e-004 2.809e+007 7.162e+014 1.000e+004 8.868e-003 9.724e-005 
2.975e-004 2.846e+007 7.159e+014 1.000e+004 8.921e-003 1.006e-004 
3.035e-004 2.889e+007 7.154e+014 1.000e+004 8.873e-003 1.037e-004 
3.094e-004 2.952e+007 7.155e+014 1.000e+004 8.670e-003 1.053e-004 
3.153e-004 2.960e+007 7.155e+014 1.000e+004 8.627e-003 1.106e-004 
3.212e-004 2.999e+007 7.155e+014 1.000e+004 8.935e-003 1.138e-004 
3.272e-004 3.031e+007 7.153e+014 1.000e+004 8.794e-003 1.175e-004 
3.330e-004 3.082e+007 7.154e+014 1.000e+004 8.965e-003 1.198e-004 
3.389e-004 3.084e+007 7.137e+014 1.000e+004 9.090e-003 1.256e-004 
3.446e-004 3.102e+007 7.129e+014 1.000e+004 9.131e-003 1.301e-004 
3.504e-004 3.132e+007 7.124e+014 1.000e+004 8.803e-003 1.338e-004 
3.562e-004 3.173e+007 7.125e+014 1.000e+004 8.648e-003 1.367e-004 
3.618e-004 3.225e+007 7.124e+014 1.000e+004 8.555e-003 1.388e-004 
3.675e-004 3.256e+007 7.124e+014 1.000e+004 9.064e-003 1.423e-004 
3.732e-004 3.289e+007 7.123e+014 1.000e+004 8.788e-003 1.457e-004 
3.789e-004 3.311e+007 7.123e+014 1.000e+004 9.136e-003 1.499e-004 
3.847e-004 3.384e+007 7.120e+014 1.000e+004 9.184e-003 1.506e-004 
3.905e-004 3.446e+007 7.101e+014 1.000e+004 9.014e-003 1.522e-004 
3.962e-004 3.490e+007 7.091e+014 1.000e+004 9.130e-003 1.548e-004 
4.020e-004 3.481e+007 7.076e+014 1.000e+004 8.816e-003 1.613e-004 
4.078e-004 3.480e+007 7.065e+014 1.000e+004 9.353e-003 1.672e-004 
4.137e-004 3.550e+007 7.065e+014 1.000e+004 9.369e-003 1.681e-004 
4.195e-004 3.557e+007 7.061e+014 1.000e+004 9.205e-003 1.735e-004 
4.254e-004 3.579e+007 7.061e+014 1.000e+004 9.532e-003 1.779e-004 
4.313e-004 3.629e+007 7.061e+014 1.000e+004 8.794e-003 1.803e-004 
4.373e-004 3.689e+007 7.060e+014 1.000e+004 9.299e-003 1.821e-004 
4.432e-004 3.758e+007 7.060e+014 1.000e+004 9.785e-003 1.833e-004 
4.491e-004 3.822e+007 7.059e+014 1.000e+004 8.920e-003 1.848e-004 
4.551e-004 3.887e+007 7.059e+014 1.000e+004 8.803e-003 1.863e-004 
4.610e-004 3.965e+007 7.060e+014 1.000e+004 9.335e-003 1.868e-004 
4.676e-004 4.086e+007 7.061e+014 1.000e+004 9.854e-003 1.850e-004 
4.750e-004 4.177e+007 7.061e+014 1.000e+004 9.356e-003 1.861e-004 
4.826e-004 4.280e+007 7.061e+014 1.000e+004 1.092e-002 1.866e-004 
4.902e-004 4.365e+007 7.061e+014 1.000e+004 9.318e-003 1.884e-004 
4.979e-004 4.424e+007 7.061e+014 1.000e+004 9.729e-003 1.919e-004 
5.055e-004 4.511e+007 7.061e+014 1.000e+004 9.352e-003 1.936e-004 
5.134e-004 4.626e+007 7.055e+014 1.000e+004 9.313e-003 1.935e-004 
5.211e-004 4.674e+007 7.050e+014 1.000e+004 9.563e-003 1.978e-004 
5.289e-004 4.738e+007 7.046e+014 1.000e+004 9.379e-003 2.013e-004 
5.366e-004 4.797e+007 7.051e+014 1.000e+004 1.028e-002 2.049e-004 
5.444e-004 4.808e+007 7.055e+014 1.000e+004 1.001e-002 2.119e-004 
5.520e-004 4.947e+007 7.055e+014 1.000e+004 1.001e-002 2.099e-004 
5.598e-004 5.026e+007 7.049e+014 1.000e+004 1.088e-002 2.122e-004 
5.681e-004 5.131e+007 7.047e+014 1.000e+004 1.118e-002 2.133e-004 
5.762e-004 5.199e+007 7.052e+014 1.000e+004 1.040e-002 2.167e-004 
5.837e-004 5.216e+007 7.050e+014 1.000e+004 1.096e-002 2.229e-004 
5.900e-004 5.229e+007 7.041e+014 1.000e+004 1.048e-002 2.284e-004 
5.967e-004 5.247e+007 7.033e+014 1.000e+004 9.651e-003 2.339e-004 
6.030e-004 5.249e+007 7.022e+014 1.000e+004 1.077e-002 2.400e-004 
6.091e-004 5.294e+007 7.014e+014 1.000e+004 1.053e-002 2.430e-004 
6.153e-004 5.346e+007 7.014e+014 1.000e+004 1.016e-002 2.455e-004 
6.215e-004 5.372e+007 7.011e+014 1.000e+004 9.191e-003 2.500e-004 
6.277e-004 5.472e+007 7.011e+014 1.000e+004 9.564e-003 2.492e-004 
6.338e-004 5.574e+007 7.009e+014 1.000e+004 9.539e-003 2.484e-004 
6.400e-004 5.629e+007 7.005e+014 1.000e+004 8.793e-003 2.507e-004 
6.462e-004 5.672e+007 7.000e+014 1.000e+004 1.002e-002 2.539e-004 
6.523e-004 5.725e+007 7.002e+014 1.000e+004 9.336e-003 2.564e-004 
6.585e-004 5.809e+007 7.002e+014 1.000e+004 9.918e-003 2.567e-004 
6.647e-004 5.844e+007 7.003e+014 1.000e+004 9.548e-003 2.605e-004 
6.709e-004 5.895e+007 7.003e+014 1.000e+004 1.014e-002 2.632e-004 
6.771e-004 5.940e+007 7.003e+014 1.000e+004 1.008e-002 2.663e-004 
6.832e-004 5.997e+007 7.002e+014 1.000e+004 9.832e-003 2.685e-004 
6.894e-004 6.048e+007 7.001e+014 1.000e+004 1.026e-002 2.711e-004 
6.956e-004 6.135e+007 7.001e+014 1.000e+004 1.080e-002 2.713e-004 
7.018e-004 6.200e+007 7.000e+014 1.000e+004 1.012e-002 2.730e-004 
7.081e-004 6.280e+007 7.001e+014 1.000e+004 9.636e-003 2.737e-004 
7.143e-004 6.388e+007 7.000e+014 1.000e+004 1.128e-002 2.725e-004 
7.203e-004 6.463e+007 6.996e+014 1.000e+004 9.378e-003 2.734e-004 
7.265e-004 6.517e+007 6.998e+014 1.000e+004 9.958e-003 2.758e-004 
7.326e-004 6.578e+007 6.997e+014 1.000e+004 9.884e-003 2.777e-004 
7.388e-004 6.636e+007 7.000e+014 1.000e+004 9.878e-003 2.798e-004 
7.449e-004 6.730e+007 7.001e+014 1.000e+004 9.313e-003 2.795e-004 
7.511e-004 6.807e+007 7.001e+014 1.000e+004 9.796e-003 2.803e-004 
7.572e-004 6.908e+007 7.003e+014 1.000e+004 9.993e-003 2.794e-004 
7.633e-004 6.965e+007 7.002e+014 1.000e+004 9.891e-003 2.816e-004 
7.694e-004 7.026e+007 7.003e+014 1.000e+004 9.306e-003 2.835e-004 
7.756e-004 7.072e+007 7.002e+014 1.000e+004 1.015e-002 2.865e-004 
7.817e-004 7.064e+007 7.005e+014 1.000e+004 1.032e-002 2.932e-004 
7.879e-004 7.099e+007 7.001e+014 1.000e+004 1.017e-002 2.969e-004 
7.944e-004 7.195e+007 6.997e+014 1.000e+004 1.031e-002 2.968e-004 
8.010e-004 7.241e+007 6.999e+014 1.000e+004 9.836e-003 3.002e-004 
8.076e-004 7.298e+007 6.999e+014 1.000e+004 9.991e-003 3.029e-004 
8.143e-004 7.382e+007 7.000e+014 1.000e+004 9.490e-003 3.037e-004 
8.211e-004 7.442e+007 7.000e+014 1.000e+004 1.063e-002 3.064e-004 
8.279e-004 7.509e+007 6.999e+014 1.000e+004 9.604e-003 3.086e-004 
8.347e-004 7.569e+007 6.999e+014 1.000e+004 9.883e-003 3.112e-004 
8.412e-004 7.624e+007 6.999e+014 1.000e+004 1.044e-002 3.140e-004 
8.479e-004 7.665e+007 6.999e+014 1.000e+004 1.043e-002 3.178e-004 
8.544e-004 7.717e+007 7.000e+014 1.000e+004 1.010e-002 3.208e-004 
8.610e-004 7.766e+007 7.000e+014 1.000e+004 1.032e-002 3.239e-004 
8.676e-004 7.828e+007 6.996e+014 1.000e+004 1.002e-002 3.262e-004 
8.743e-004 7.867e+007 6.996e+014 1.000e+004 1.061e-002 3.302e-004 
8.807e-004 7.878e+007 6.996e+014 1.000e+004 1.101e-002 3.359e-004 
8.874e-004 7.907e+007 6.997e+014 1.000e+004 1.076e-002 3.405e-004 
8.939e-004 7.867e+007 6.993e+014 1.000e+004 1.044e-002 3.499e-004 
9.002e-004 7.739e+007 6.960e+014 1.000e+004 1.031e-002 3.650e-004 
9.064e-004 7.749e+007 6.960e+014 1.000e+004 9.492e-003 3.705e-004 
9.127e-004 7.766e+007 6.959e+014 1.000e+004 1.064e-002 3.756e-004 
9.190e-004 7.799e+007 6.962e+014 1.000e+004 1.042e-002 3.796e-004 
9.253e-004 7.829e+007 6.960e+014 1.000e+004 1.005e-002 3.839e-004 
9.316e-004 7.880e+007 6.961e+014 1.000e+004 1.056e-002 3.866e-004 
9.383e-004 7.930e+007 6.961e+014 1.000e+004 1.044e-002 3.898e-004 
9.447e-004 7.965e+007 6.962e+014 1.000e+004 1.067e-002 3.939e-004 
9.510e-004 8.002e+007 6.962e+014 1.000e+004 9.833e-003 3.976e-004 
9.573e-004 8.043e+007 6.963e+014 1.000e+004 1.065e-002 4.010e-004 
9.635e-004 8.031e+007 6.955e+014 1.000e+004 1.169e-002 4.081e-004 
9.694e-004 8.086e+007 6.956e+014 1.000e+004 1.145e-002 4.101e-004 
9.752e-004 8.130e+007 6.957e+014 1.000e+004 1.115e-002 4.130e-004 
9.809e-004 8.130e+007 6.952e+014 1.000e+004 1.221e-002 4.186e-004 
9.866e-004 8.076e+007 6.946e+014 1.000e+004 1.170e-002 4.281e-004 
9.922e-004 8.123e+007 6.949e+014 1.000e+004 1.075e-002 4.304e-004 
9.977e-004 8.187e+007 6.948e+014 1.000e+004 1.194e-002 4.315e-004 
1.003e-003 8.234e+007 6.947e+014 1.000e+004 1.227e-002 4.338e-004 
1.009e-003 8.288e+007 6.947e+014 1.000e+004 1.202e-002 4.357e-004 
1.014e-003 8.320e+007 6.948e+014 1.000e+004 1.095e-002 4.390e-004 
1.020e-003 8.355e+007 6.948e+014 1.000e+004 1.223e-002 4.421e-004 
1.026e-003 8.406e+007 6.945e+014 1.000e+004 1.206e-002 4.442e-004 
1.031e-003 8.428e+007 6.945e+014 1.000e+004 1.199e-002 4.482e-004 
1.037e-003 8.462e+007 6.946e+014 1.000e+004 1.086e-002 4.515e-004 
1.042e-003 8.466e+007 6.944e+014 1.000e+004 1.174e-002 4.568e-004 
1.048e-003 8.517e+007 6.945e+014 1.000e+004 1.213e-002 4.587e-004 
1.053e-003 8.559e+007 6.945e+014 1.000e+004 1.222e-002 4.613e-004 
1.059e-003 8.602e+007 6.946e+014 1.000e+004 9.432e-003 4.637e-004 
1.064e-003 8.661e+007 6.946e+014 1.000e+004 1.113e-002 4.652e-004 
1.070e-003 8.708e+007 6.946e+014 1.000e+004 1.213e-002 4.675e-004 
1.075e-003 8.753e+007 6.947e+014 1.000e+004 1.180e-002 4.701e-004 
1.081e-003 8.800e+007 6.947e+014 1.000e+004 9.715e-003 4.724e-004 
1.087e-003 8.851e+007 6.948e+014 1.000e+004 1.141e-002 4.746e-004 
1.092e-003 8.901e+007 6.949e+014 1.000e+004 1.201e-002 4.768e-004 
1.098e-003 8.947e+007 6.949e+014 1.000e+004 1.197e-002 4.791e-004 
1.103e-003 8.994e+007 6.949e+014 1.000e+004 1.161e-002 4.814e-004 
1.109e-003 9.050e+007 6.950e+014 1.000e+004 1.150e-002 4.829e-004 
1.114e-003 9.096e+007 6.948e+014 1.000e+004 1.158e-002 4.853e-004 
1.120e-003 9.152e+007 6.944e+014 1.000e+004 1.217e-002 4.869e-004 
1.125e-003 9.200e+007 6.945e+014 1.000e+004 1.079e-002 4.890e-004 
1.131e-003 9.267e+007 6.944e+014 1.000e+004 1.153e-002 4.899e-004 
1.136e-003 9.316e+007 6.945e+014 1.000e+004 1.195e-002 4.919e-004 
1.142e-003 9.374e+007 6.945e+014 1.000e+004 1.170e-002 4.934e-004 
1.147e-003 9.393e+007 6.942e+014 1.000e+004 1.166e-002 4.976e-004 
1.153e-003 9.445e+007 6.943e+014 1.000e+004 1.135e-002 4.995e-004 
1.158e-003 9.478e+007 6.943e+014 1.000e+004 1.154e-002 5.028e-004 
1.164e-003 9.506e+007 6.944e+014 1.000e+004 9.170e-003 5.062e-004 
1.169e-003 9.555e+007 6.943e+014 1.000e+004 1.127e-002 5.084e-004 
1.175e-003 9.598e+007 6.943e+014 1.000e+004 1.165e-002 5.109e-004 
1.180e-003 9.689e+007 6.942e+014 1.000e+004 1.222e-002 5.099e-004 
1.186e-003 9.690e+007 6.937e+014 1.000e+004 1.043e-002 5.155e-004 
1.191e-003 9.729e+007 6.935e+014 1.000e+004 1.086e-002 5.182e-004 
1.196e-003 9.772e+007 6.936e+014 1.000e+004 1.216e-002 5.207e-004 
1.202e-003 9.819e+007 6.936e+014 1.000e+004 1.250e-002 5.227e-004 
1.207e-003 9.871e+007 6.934e+014 1.000e+004 1.171e-002 5.246e-004 
1.213e-003 9.891e+007 6.930e+014 1.000e+004 1.103e-002 5.288e-004 
1.218e-003 9.888e+007 6.922e+014 1.000e+004 9.828e-003 5.345e-004 
1.224e-003 9.934e+007 6.921e+014 1.000e+004 1.075e-002 5.370e-004 
1.230e-003 9.973e+007 6.922e+014 1.000e+004 1.187e-002 5.398e-004 
1.235e-003 1.002e+008 6.923e+014 1.000e+004 1.199e-002 5.420e-004 
1.241e-003 1.008e+008 6.923e+014 1.000e+004 1.104e-002 5.438e-004 
1.246e-003 1.012e+008 6.924e+014 1.000e+004 1.093e-002 5.462e-004 
1.252e-003 1.015e+008 6.925e+014 1.000e+004 1.076e-002 5.498e-004 
1.258e-003 1.016e+008 6.923e+014 1.000e+004 1.203e-002 5.547e-004 
1.263e-003 1.021e+008 6.925e+014 1.000e+004 1.015e-002 5.568e-004 
1.269e-003 1.024e+008 6.925e+014 1.000e+004 1.190e-002 5.604e-004 
1.274e-003 1.030e+008 6.926e+014 1.000e+004 1.267e-002 5.621e-004 
1.279e-003 1.033e+008 6.926e+014 1.000e+004 1.036e-002 5.654e-004 
1.285e-003 1.035e+008 6.927e+014 1.000e+004 9.191e-003 5.694e-004 
1.290e-003 1.033e+008 6.927e+014 1.000e+004 1.061e-002 5.758e-004 
1.296e-003 1.030e+008 6.926e+014 1.000e+004 1.024e-002 5.833e-004 
1.301e-003 1.029e+008 6.924e+014 1.000e+004 1.067e-002 5.894e-004 
1.307e-003 1.032e+008 6.918e+014 1.000e+004 1.132e-002 5.930e-004 
1.312e-003 1.029e+008 6.920e+014 1.000e+004 1.138e-002 6.004e-004 
1.317e-003 1.030e+008 6.918e+014 1.000e+004 1.003e-002 6.045e-004 
1.323e-003 1.034e+008 6.916e+014 1.000e+004 1.219e-002 6.077e-004 
1.328e-003 1.039e+008 6.916e+014 1.000e+004 1.224e-002 6.091e-004 
1.333e-003 1.044e+008 6.915e+014 1.000e+004 1.035e-002 6.114e-004 
1.339e-003 1.049e+008 6.916e+014 1.000e+004 1.122e-002 6.131e-004 
1.344e-003 1.054e+008 6.918e+014 1.000e+004 1.252e-002 6.153e-004 
1.350e-003 1.053e+008 6.920e+014 1.000e+004 1.195e-002 6.216e-004 
1.355e-003 1.056e+008 6.921e+014 1.000e+004 1.208e-002 6.247e-004 
1.361e-003 1.060e+008 6.922e+014 1.000e+004 1.117e-002 6.273e-004 
1.366e-003 1.065e+008 6.922e+014 1.000e+004 1.289e-002 6.293e-004 
1.372e-003 1.070e+008 6.923e+014 1.000e+004 1.224e-002 6.313e-004 
1.377e-003 1.076e+008 6.922e+014 1.000e+004 1.132e-002 6.330e-004 
1.382e-003 1.081e+008 6.923e+014 1.000e+004 1.177e-002 6.344e-004 
1.388e-003 1.086e+008 6.919e+014 1.000e+004 1.209e-002 6.368e-004 
1.393e-003 1.090e+008 6.919e+014 1.000e+004 1.111e-002 6.391e-004 
1.398e-003 1.095e+008 6.919e+014 1.000e+004 1.180e-002 6.410e-004 
1.404e-003 1.099e+008 6.920e+014 1.000e+004 1.080e-002 6.433e-004 
1.409e-003 1.103e+008 6.921e+014 1.000e+004 1.188e-002 6.458e-004 
1.414e-003 1.108e+008 6.921e+014 1.000e+004 1.208e-002 6.478e-004 
1.420e-003 1.113e+008 6.922e+014 1.000e+004 1.204e-002 6.498e-004 
1.425e-003 1.118e+008 6.922e+014 1.000e+004 1.192e-002 6.522e-004 
1.430e-003 1.123e+008 6.922e+014 1.000e+004 1.166e-002 6.538e-004 
1.436e-003 1.125e+008 6.922e+014 1.000e+004 1.236e-002 6.574e-004 
1.441e-003 1.129e+008 6.922e+014 1.000e+004 1.249e-002 6.603e-004 
1.447e-003 1.129e+008 6.924e+014 1.000e+004 1.141e-002 6.658e-004 
1.452e-003 1.131e+008 6.926e+014 1.000e+004 1.132e-002 6.698e-004 
1.457e-003 1.133e+008 6.923e+014 1.000e+004 1.325e-002 6.738e-004 
1.463e-003 1.133e+008 6.925e+014 1.000e+004 1.303e-002 6.787e-004 
1.468e-003 1.135e+008 6.923e+014 1.000e+004 1.269e-002 6.828e-004 
1.473e-003 1.139e+008 6.923e+014 1.000e+004 1.048e-002 6.857e-004 
1.479e-003 1.144e+008 6.924e+014 1.000e+004 1.116e-002 6.878e-004 
1.484e-003 1.147e+008 6.923e+014 1.000e+004 1.243e-002 6.909e-004 
1.490e-003 1.148e+008 6.919e+014 1.000e+004 1.024e-002 6.958e-004 
1.495e-003 1.154e+008 6.918e+014 1.000e+004 1.192e-002 6.971e-004 
1.501e-003 1.159e+008 6.919e+014 1.000e+004 1.088e-002 6.990e-004 
1.506e-003 1.164e+008 6.919e+014 1.000e+004 1.198e-002 7.011e-004 
1.512e-003 1.168e+008 6.920e+014 1.000e+004 1.135e-002 7.036e-004 
1.517e-003 1.173e+008 6.921e+014 1.000e+004 1.017e-002 7.059e-004 
1.522e-003 1.177e+008 6.921e+014 1.000e+004 1.142e-002 7.083e-004 
1.529e-003 1.182e+008 6.901e+014 1.000e+004 8.893e-003 7.113e-004 
1.536e-003 1.185e+008 6.900e+014 1.000e+004 9.234e-003 7.158e-004 
1.542e-003 1.192e+008 6.898e+014 1.000e+004 8.901e-003 7.180e-004 
1.549e-003 1.196e+008 6.900e+014 1.000e+004 9.118e-003 7.221e-004 
1.556e-003 1.203e+008 6.901e+014 1.000e+004 9.185e-003 7.239e-004 
1.563e-003 1.209e+008 6.901e+014 1.000e+004 9.351e-003 7.261e-004 
1.569e-003 1.216e+008 6.902e+014 1.000e+004 8.864e-003 7.282e-004 
1.576e-003 1.221e+008 6.903e+014 1.000e+004 9.235e-003 7.312e-004 
1.583e-003 1.226e+008 6.904e+014 1.000e+004 9.264e-003 7.346e-004 
1.589e-003 1.233e+008 6.904e+014 1.000e+004 9.182e-003 7.365e-004 
1.596e-003 1.240e+008 6.906e+014 1.000e+004 9.271e-003 7.385e-004 
1.602e-003 1.246e+008 6.907e+014 1.000e+004 9.480e-003 7.409e-004 
1.609e-003 1.252e+008 6.906e+014 1.000e+004 9.122e-003 7.436e-004 
1.616e-003 1.255e+008 6.908e+014 1.000e+004 9.522e-003 7.481e-004 
1.623e-003 1.262e+008 6.909e+014 1.000e+004 9.172e-003 7.501e-004 
1.630e-003 1.270e+008 6.909e+014 1.000e+004 1.035e-002 7.511e-004 
1.636e-003 1.275e+008 6.908e+014 1.000e+004 9.821e-003 7.547e-004 
1.643e-003 1.278e+008 6.904e+014 1.000e+004 1.035e-002 7.597e-004 
1.650e-003 1.280e+008 6.905e+014 1.000e+004 9.219e-003 7.650e-004 
1.657e-003 1.285e+008 6.902e+014 1.000e+004 9.458e-003 7.686e-004 
1.664e-003 1.289e+008 6.903e+014 1.000e+004 9.737e-003 7.726e-004 
1.671e-003 1.292e+008 6.904e+014 1.000e+004 9.655e-003 7.772e-004 
1.678e-003 1.294e+008 6.906e+014 1.000e+004 8.990e-003 7.825e-004 
1.684e-003 1.295e+008 6.907e+014 1.000e+004 1.031e-002 7.888e-004 
1.691e-003 1.276e+008 6.911e+014 1.000e+004 9.320e-003 8.083e-004 
1.698e-003 1.276e+008 6.907e+014 1.000e+004 9.669e-003 8.150e-004 
1.705e-003 1.281e+008 6.907e+014 1.000e+004 9.175e-003 8.187e-004 
1.711e-003 1.286e+008 6.906e+014 1.000e+004 9.519e-003 8.222e-004 
1.718e-003 1.290e+008 6.902e+014 1.000e+004 9.394e-003 8.257e-004 
1.724e-003 1.294e+008 6.904e+014 1.000e+004 9.165e-003 8.293e-004 
1.731e-003 1.302e+008 6.904e+014 1.000e+004 9.214e-003 8.305e-004 
1.737e-003 1.305e+008 6.905e+014 1.000e+004 9.918e-003 8.350e-004 
1.744e-003 1.309e+008 6.905e+014 1.000e+004 8.880e-003 8.388e-004 
1.751e-003 1.316e+008 6.906e+014 1.000e+004 9.291e-003 8.407e-004 
1.757e-003 1.321e+008 6.907e+014 1.000e+004 9.120e-003 8.438e-004 
1.764e-003 1.325e+008 6.908e+014 1.000e+004 9.492e-003 8.472e-004 
1.770e-003 1.316e+008 6.904e+014 1.000e+004 9.847e-003 8.604e-004 
1.777e-003 1.315e+008 6.893e+014 1.000e+004 9.358e-003 8.679e-004 
1.784e-003 1.319e+008 6.889e+014 1.000e+004 9.946e-003 8.717e-004 
1.790e-003 1.325e+008 6.890e+014 1.000e+004 9.371e-003 8.742e-004 
1.797e-003 1.330e+008 6.890e+014 1.000e+004 9.657e-003 8.774e-004 
1.803e-003 1.332e+008 6.888e+014 1.000e+004 9.584e-003 8.824e-004 
1.810e-003 1.333e+008 6.889e+014 1.000e+004 9.710e-003 8.879e-004 
1.816e-003 1.336e+008 6.888e+014 1.000e+004 1.050e-002 8.923e-004 
1.823e-003 1.341e+008 6.890e+014 1.000e+004 9.651e-003 8.951e-004 
1.829e-003 1.348e+008 6.889e+014 1.000e+004 9.793e-003 8.974e-004 
1.836e-003 1.351e+008 6.890e+014 1.000e+004 9.493e-003 9.013e-004 
1.842e-003 1.357e+008 6.889e+014 1.000e+004 9.072e-003 9.038e-004 
1.849e-003 1.360e+008 6.890e+014 1.000e+004 9.184e-003 9.080e-004 
1.855e-003 1.364e+008 6.890e+014 1.000e+004 9.425e-003 9.116e-004 
1.862e-003 1.368e+008 6.890e+014 1.000e+004 9.147e-003 9.155e-004 
1.868e-003 1.372e+008 6.893e+014 1.000e+004 9.270e-003 9.188e-004 
1.874e-003 1.376e+008 6.885e+014 1.000e+004 9.231e-003 9.231e-004 
1.881e-003 1.378e+008 6.880e+014 1.000e+004 8.973e-003 9.280e-004 
1.888e-003 1.384e+008 6.880e+014 1.000e+004 9.391e-003 9.305e-004 
1.894e-003 1.389e+008 6.880e+014 1.000e+004 9.467e-003 9.337e-004 
1.901e-003 1.393e+008 6.880e+014 1.000e+004 9.957e-003 9.374e-004 
1.908e-003 1.388e+008 6.879e+014 1.000e+004 9.574e-003 9.475e-004 
1.914e-003 1.390e+008 6.877e+014 1.000e+004 9.771e-003 9.528e-004 
1.920e-003 1.393e+008 6.877e+014 1.000e+004 9.404e-003 9.568e-004 
1.927e-003 1.397e+008 6.879e+014 1.000e+004 9.392e-003 9.606e-004 
1.933e-003 1.403e+008 6.879e+014 1.000e+004 9.299e-003 9.634e-004 
1.940e-003 1.401e+008 6.878e+014 1.000e+004 9.791e-003 9.710e-004 
1.946e-003 1.406e+008 6.879e+014 1.000e+004 9.527e-003 9.737e-004 
1.953e-003 1.406e+008 6.879e+014 1.000e+004 9.307e-003 9.798e-004 
1.959e-003 1.410e+008 6.880e+014 1.000e+004 8.866e-003 9.841e-004 
1.965e-003 1.413e+008 6.880e+014 1.000e+004 9.514e-003 9.879e-004 
1.971e-003 1.417e+008 6.880e+014 1.000e+004 8.774e-003 9.914e-004 
1.977e-003 1.420e+008 6.881e+014 1.000e+004 9.046e-003 9.946e-004 
1.983e-003 1.424e+008 6.882e+014 1.000e+004 9.067e-003 9.980e-004 
1.989e-003 1.429e+008 6.882e+014 1.000e+004 9.802e-003 1.000e-003 
1.995e-003 1.434e+008 6.882e+014 1.000e+004 9.515e-003 1.003e-003 
2.002e-003 1.438e+008 6.882e+014 1.000e+004 9.171e-003 1.007e-003 
2.008e-003 1.444e+008 6.884e+014 1.000e+004 8.997e-003 1.010e-003 
2.015e-003 1.450e+008 6.884e+014 1.000e+004 9.674e-003 1.012e-003 
2.021e-003 1.457e+008 6.883e+014 1.000e+004 9.871e-003 1.014e-003 
2.028e-003 1.462e+008 6.885e+014 1.000e+004 9.512e-003 1.017e-003 
2.034e-003 1.468e+008 6.884e+014 1.000e+004 9.046e-003 1.019e-003 
2.040e-003 1.473e+008 6.886e+014 1.000e+004 9.637e-003 1.021e-003 
2.047e-003 1.479e+008 6.886e+014 1.000e+004 9.584e-003 1.024e-003 
2.053e-003 1.484e+008 6.887e+014 1.000e+004 9.068e-003 1.027e-003 
2.059e-003 1.490e+008 6.887e+014 1.000e+004 9.126e-003 1.029e-003 
2.066e-003 1.496e+008 6.886e+014 1.000e+004 9.611e-003 1.031e-003 
2.072e-003 1.500e+008 6.888e+014 1.000e+004 8.936e-003 1.034e-003 
2.078e-003 1.499e+008 6.885e+014 1.000e+004 9.288e-003 1.042e-003 
2.085e-003 1.502e+008 6.885e+014 1.000e+004 9.250e-003 1.046e-003 
2.091e-003 1.506e+008 6.886e+014 1.000e+004 9.279e-003 1.050e-003 
2.098e-003 1.513e+008 6.886e+014 1.000e+004 9.191e-003 1.052e-003 
2.104e-003 1.517e+008 6.886e+014 1.000e+004 9.560e-003 1.055e-003 
2.111e-003 1.522e+008 6.886e+014 1.000e+004 9.593e-003 1.058e-003 
2.117e-003 1.526e+008 6.887e+014 1.000e+004 9.386e-003 1.062e-003 
2.123e-003 1.529e+008 6.888e+014 1.000e+004 9.074e-003 1.065e-003 
2.129e-003 1.532e+008 6.889e+014 1.000e+004 9.240e-003 1.069e-003 
2.136e-003 1.536e+008 6.890e+014 1.000e+004 9.387e-003 1.073e-003 
2.142e-003 1.536e+008 6.894e+014 1.000e+004 9.736e-003 1.080e-003 
2.148e-003 1.539e+008 6.879e+014 1.000e+004 9.084e-003 1.084e-003 
2.154e-003 1.541e+008 6.881e+014 1.000e+004 8.963e-003 1.088e-003 
2.160e-003 1.542e+008 6.881e+014 1.000e+004 9.233e-003 1.093e-003 
2.166e-003 1.545e+008 6.881e+014 1.000e+004 9.031e-003 1.097e-003 
2.171e-003 1.547e+008 6.881e+014 1.000e+004 8.702e-003 1.100e-003 
2.176e-003 1.550e+008 6.882e+014 1.000e+004 9.228e-003 1.104e-003 
2.181e-003 1.553e+008 6.884e+014 1.000e+004 9.255e-003 1.107e-003 
2.187e-003 1.555e+008 6.887e+014 1.000e+004 9.059e-003 1.111e-003 
2.192e-003 1.555e+008 6.889e+014 1.000e+004 9.374e-003 1.117e-003 
2.197e-003 1.560e+008 6.888e+014 1.000e+004 8.883e-003 1.119e-003 
2.203e-003 1.564e+008 6.889e+014 1.000e+004 9.230e-003 1.121e-003 
2.208e-003 1.568e+008 6.890e+014 1.000e+004 8.955e-003 1.124e-003 
2.213e-003 1.572e+008 6.892e+014 1.000e+004 8.859e-003 1.126e-003 
2.219e-003 1.576e+008 6.891e+014 1.000e+004 9.335e-003 1.129e-003 
2.224e-003 1.580e+008 6.891e+014 1.000e+004 9.227e-003 1.131e-003 
2.230e-003 1.579e+008 6.893e+014 1.000e+004 9.548e-003 1.138e-003 
2.235e-003 1.581e+008 6.894e+014 1.000e+004 9.176e-003 1.141e-003 
2.240e-003 1.585e+008 6.894e+014 1.000e+004 8.984e-003 1.144e-003 
2.246e-003 1.591e+008 6.895e+014 1.000e+004 8.873e-003 1.146e-003 
2.251e-003 1.595e+008 6.895e+014 1.000e+004 9.229e-003 1.148e-003 
2.257e-003 1.598e+008 6.896e+014 1.000e+004 9.062e-003 1.151e-003 
2.262e-003 1.599e+008 6.899e+014 1.000e+004 8.575e-003 1.156e-003 
2.268e-003 1.596e+008 6.904e+014 1.000e+004 9.330e-003 1.164e-003 
2.273e-003 1.598e+008 6.906e+014 1.000e+004 8.994e-003 1.168e-003 
2.279e-003 1.598e+008 6.905e+014 1.000e+004 9.158e-003 1.174e-003 
2.285e-003 1.602e+008 6.905e+014 1.000e+004 8.791e-003 1.177e-003 
2.290e-003 1.608e+008 6.905e+014 1.000e+004 1.010e-002 1.178e-003 
2.296e-003 1.611e+008 6.902e+014 1.000e+004 9.610e-003 1.182e-003 
2.302e-003 1.615e+008 6.900e+014 1.000e+004 8.980e-003 1.185e-003 
2.307e-003 1.618e+008 6.903e+014 1.000e+004 9.142e-003 1.188e-003 
2.313e-003 1.624e+008 6.903e+014 1.000e+004 9.112e-003 1.190e-003 
2.318e-003 1.629e+008 6.904e+014 1.000e+004 8.680e-003 1.192e-003 
2.324e-003 1.630e+008 6.902e+014 1.000e+004 9.028e-003 1.197e-003 
2.330e-003 1.632e+008 6.903e+014 1.000e+004 9.018e-003 1.201e-003 
2.336e-003 1.632e+008 6.899e+014 1.000e+004 9.065e-003 1.207e-003 
2.341e-003 1.636e+008 6.900e+014 1.000e+004 9.278e-003 1.210e-003 
2.347e-003 1.642e+008 6.902e+014 1.000e+004 9.128e-003 1.212e-003 
2.353e-003 1.645e+008 6.906e+014 1.000e+004 9.291e-003 1.216e-003 
2.359e-003 1.642e+008 6.906e+014 1.000e+004 9.251e-003 1.223e-003 
2.364e-003 1.645e+008 6.907e+014 1.000e+004 9.018e-003 1.226e-003 
2.370e-003 1.648e+008 6.906e+014 1.000e+004 9.058e-003 1.231e-003 
2.376e-003 1.647e+008 6.907e+014 1.000e+004 8.856e-003 1.237e-003 
2.382e-003 1.647e+008 6.907e+014 1.000e+004 9.095e-003 1.243e-003 
2.387e-003 1.646e+008 6.907e+014 1.000e+004 9.315e-003 1.249e-003 
2.393e-003 1.648e+008 6.907e+014 1.000e+004 9.000e-003 1.253e-003 
2.399e-003 1.651e+008 6.908e+014 1.000e+004 9.212e-003 1.257e-003 
2.405e-003 1.654e+008 6.908e+014 1.000e+004 9.321e-003 1.261e-003 
2.411e-003 1.655e+008 6.907e+014 1.000e+004 9.235e-003 1.266e-003 
2.416e-003 1.658e+008 6.908e+014 1.000e+004 8.966e-003 1.270e-003 
2.422e-003 1.662e+008 6.907e+014 1.000e+004 8.977e-003 1.273e-003 
2.428e-003 1.668e+008 6.902e+014 1.000e+004 9.199e-003 1.275e-003 
2.434e-003 1.674e+008 6.904e+014 1.000e+004 9.457e-003 1.276e-003 
2.440e-003 1.680e+008 6.904e+014 1.000e+004 9.038e-003 1.278e-003 
2.445e-003 1.684e+008 6.904e+014 1.000e+004 9.234e-003 1.281e-003 
2.451e-003 1.691e+008 6.903e+014 1.000e+004 9.594e-003 1.282e-003 
2.457e-003 1.696e+008 6.905e+014 1.000e+004 9.041e-003 1.284e-003 
2.463e-003 1.702e+008 6.906e+014 1.000e+004 9.185e-003 1.286e-003 
2.469e-003 1.707e+008 6.907e+014 1.000e+004 9.516e-003 1.288e-003 
2.475e-003 1.715e+008 6.908e+014 1.000e+004 9.544e-003 1.289e-003 
2.480e-003 1.720e+008 6.909e+014 1.000e+004 9.546e-003 1.291e-003 
2.486e-003 1.723e+008 6.910e+014 1.000e+004 9.185e-003 1.295e-003 
2.492e-003 1.729e+008 6.910e+014 1.000e+004 9.410e-003 1.296e-003 
2.498e-003 1.733e+008 6.911e+014 1.000e+004 9.518e-003 1.299e-003 
2.504e-003 1.737e+008 6.911e+014 1.000e+004 9.122e-003 1.302e-003 
2.509e-003 1.742e+008 6.912e+014 1.000e+004 9.225e-003 1.304e-003 
2.515e-003 1.744e+008 6.915e+014 1.000e+004 9.325e-003 1.309e-003 
2.521e-003 1.746e+008 6.914e+014 1.000e+004 9.615e-003 1.313e-003 
2.527e-003 1.749e+008 6.916e+014 1.000e+004 8.869e-003 1.317e-003 
2.533e-003 1.754e+008 6.917e+014 1.000e+004 9.391e-003 1.319e-003 
2.539e-003 1.760e+008 6.917e+014 1.000e+004 9.384e-003 1.322e-003 
2.544e-003 1.765e+008 6.918e+014 1.000e+004 9.682e-003 1.324e-003 
2.550e-003 1.774e+008 6.919e+014 1.000e+004 9.251e-003 1.324e-003 
2.556e-003 1.781e+008 6.921e+014 1.000e+004 9.198e-003 1.325e-003 
2.562e-003 1.791e+008 6.922e+014 1.000e+004 9.296e-003 1.324e-003 
2.568e-003 1.796e+008 6.926e+014 1.000e+004 9.591e-003 1.326e-003 
2.574e-003 1.800e+008 6.927e+014 1.000e+004 8.862e-003 1.330e-003 
2.580e-003 1.804e+008 6.928e+014 1.000e+004 9.072e-003 1.332e-003 
2.586e-003 1.801e+008 6.925e+014 1.000e+004 9.397e-003 1.340e-003 
2.592e-003 1.800e+008 6.928e+014 1.000e+004 9.770e-003 1.347e-003 
2.598e-003 1.806e+008 6.929e+014 1.000e+004 8.939e-003 1.349e-003 
2.604e-003 1.811e+008 6.931e+014 1.000e+004 9.371e-003 1.351e-003 
2.610e-003 1.807e+008 6.937e+014 1.000e+004 9.302e-003 1.360e-003 
2.615e-003 1.810e+008 6.938e+014 1.000e+004 8.984e-003 1.364e-003 
2.621e-003 1.802e+008 6.944e+014 1.000e+004 9.187e-003 1.375e-003 
2.627e-003 1.800e+008 6.939e+014 1.000e+004 9.448e-003 1.382e-003 
2.633e-003 1.800e+008 6.943e+014 1.000e+004 9.255e-003 1.388e-003 
2.639e-003 1.791e+008 6.928e+014 1.000e+004 1.055e-002 1.400e-003 
2.645e-003 1.789e+008 6.927e+014 1.000e+004 9.307e-003 1.408e-003 
2.651e-003 1.786e+008 6.924e+014 1.000e+004 9.610e-003 1.415e-003 
2.657e-003 1.785e+008 6.926e+014 1.000e+004 9.674e-003 1.422e-003 
2.663e-003 1.790e+008 6.927e+014 1.000e+004 9.247e-003 1.425e-003 
2.669e-003 1.795e+008 6.929e+014 1.000e+004 8.924e-003 1.427e-003 
2.674e-003 1.795e+008 6.930e+014 1.000e+004 9.128e-003 1.433e-003 
2.680e-003 1.800e+008 6.932e+014 1.000e+004 8.599e-003 1.435e-003 
2.686e-003 1.803e+008 6.931e+014 1.000e+004 9.413e-003 1.439e-003 
2.692e-003 1.802e+008 6.928e+014 1.000e+004 9.419e-003 1.445e-003 
2.698e-003 1.792e+008 6.923e+014 1.000e+004 9.732e-003 1.459e-003 
2.703e-003 1.761e+008 6.896e+014 1.000e+004 1.045e-002 1.485e-003 
2.709e-003 1.747e+008 6.872e+014 1.000e+004 1.003e-002 1.501e-003 
2.715e-003 1.748e+008 6.874e+014 1.000e+004 9.235e-003 1.506e-003 
2.721e-003 1.751e+008 6.876e+014 1.000e+004 9.195e-003 1.510e-003 
2.727e-003 1.754e+008 6.879e+014 1.000e+004 9.323e-003 1.513e-003 
2.732e-003 1.755e+008 6.879e+014 1.000e+004 1.056e-002 1.518e-003 
2.738e-003 1.756e+008 6.862e+014 1.000e+004 8.756e-003 1.524e-003 
2.744e-003 1.759e+008 6.865e+014 1.000e+004 8.899e-003 1.527e-003 
2.750e-003 1.765e+008 6.866e+014 1.000e+004 9.056e-003 1.529e-003 
2.756e-003 1.771e+008 6.867e+014 1.000e+004 8.768e-003 1.531e-003 
2.762e-003 1.778e+008 6.869e+014 1.000e+004 8.920e-003 1.532e-003 
2.767e-003 1.781e+008 6.871e+014 1.000e+004 9.618e-003 1.535e-003 
2.773e-003 1.785e+008 6.874e+014 1.000e+004 9.725e-003 1.539e-003 
2.779e-003 1.791e+008 6.874e+014 1.000e+004 9.076e-003 1.540e-003 
2.785e-003 1.795e+008 6.876e+014 1.000e+004 9.422e-003 1.543e-003 
2.791e-003 1.800e+008 6.876e+014 1.000e+004 9.270e-003 1.545e-003 
2.796e-003 1.806e+008 6.877e+014 1.000e+004 9.717e-003 1.548e-003 
2.802e-003 1.810e+008 6.878e+014 1.000e+004 9.668e-003 1.550e-003 
2.808e-003 1.815e+008 6.879e+014 1.000e+004 9.328e-003 1.553e-003 
2.814e-003 1.819e+008 6.879e+014 1.000e+004 9.490e-003 1.556e-003 
2.820e-003 1.823e+008 6.880e+014 1.000e+004 9.368e-003 1.559e-003 
2.826e-003 1.824e+008 6.881e+014 1.000e+004 8.931e-003 1.564e-003 
2.832e-003 1.822e+008 6.880e+014 1.000e+004 9.728e-003 1.571e-003 
2.837e-003 1.822e+008 6.878e+014 1.000e+004 9.475e-003 1.577e-003 
2.843e-003 1.826e+008 6.879e+014 1.000e+004 9.378e-003 1.580e-003 
2.849e-003 1.828e+008 6.882e+014 1.000e+004 9.249e-003 1.585e-003 
2.855e-003 1.832e+008 6.883e+014 1.000e+004 9.514e-003 1.588e-003 
2.861e-003 1.835e+008 6.885e+014 1.000e+004 9.062e-003 1.592e-003 
2.867e-003 1.838e+008 6.884e+014 1.000e+004 9.546e-003 1.595e-003 
2.873e-003 1.840e+008 6.887e+014 1.000e+004 9.378e-003 1.600e-003 
2.879e-003 1.845e+008 6.888e+014 1.000e+004 9.889e-003 1.603e-003 
2.885e-003 1.851e+008 6.886e+014 1.000e+004 9.728e-003 1.605e-003 
2.891e-003 1.858e+008 6.888e+014 1.000e+004 9.733e-003 1.606e-003 
2.897e-003 1.864e+008 6.888e+014 1.000e+004 9.929e-003 1.608e-003 
2.903e-003 1.870e+008 6.890e+014 1.000e+004 9.840e-003 1.610e-003 
2.909e-003 1.876e+008 6.890e+014 1.000e+004 9.866e-003 1.611e-003 
2.914e-003 1.882e+008 6.892e+014 1.000e+004 9.853e-003 1.612e-003 
2.921e-003 1.889e+008 6.895e+014 1.000e+004 1.065e-002 1.614e-003 
2.926e-003 1.895e+008 6.896e+014 1.000e+004 9.623e-003 1.616e-003 
2.932e-003 1.901e+008 6.896e+014 1.000e+004 9.545e-003 1.617e-003 
2.938e-003 1.908e+008 6.898e+014 1.000e+004 9.482e-003 1.619e-003 
2.944e-003 1.914e+008 6.899e+014 1.000e+004 9.877e-003 1.620e-003 
2.950e-003 1.918e+008 6.902e+014 1.000e+004 9.682e-003 1.623e-003 
2.956e-003 1.925e+008 6.904e+014 1.000e+004 9.371e-003 1.625e-003 
2.962e-003 1.925e+008 6.911e+014 1.000e+004 9.497e-003 1.631e-003 
2.968e-003 1.922e+008 6.918e+014 1.000e+004 1.037e-002 1.639e-003 
2.974e-003 1.911e+008 6.922e+014 1.000e+004 1.090e-002 1.652e-003 
2.980e-003 1.887e+008 6.923e+014 1.000e+004 9.437e-003 1.675e-003 
2.986e-003 1.881e+008 6.921e+014 1.000e+004 9.441e-003 1.686e-003 
2.992e-003 1.880e+008 6.913e+014 1.000e+004 1.001e-002 1.692e-003 
2.998e-003 1.879e+008 6.911e+014 1.000e+004 9.654e-003 1.699e-003 
3.004e-003 1.884e+008 6.897e+014 1.000e+004 9.625e-003 1.702e-003 
3.010e-003 1.885e+008 6.892e+014 1.000e+004 9.481e-003 1.707e-003 
3.016e-003 1.886e+008 6.897e+014 1.000e+004 9.813e-003 1.712e-003 
3.022e-003 1.893e+008 6.900e+014 1.000e+004 9.495e-003 1.713e-003 
3.028e-003 1.903e+008 6.896e+014 1.000e+004 9.182e-003 1.713e-003 
3.034e-003 1.914e+008 6.892e+014 1.000e+004 9.406e-003 1.710e-003 
3.040e-003 1.926e+008 6.892e+014 1.000e+004 9.516e-003 1.708e-003 
3.046e-003 1.939e+008 6.895e+014 1.000e+004 9.475e-003 1.705e-003 
3.053e-003 1.947e+008 6.897e+014 1.000e+004 9.568e-003 1.706e-003 
3.059e-003 1.957e+008 6.898e+014 1.000e+004 9.528e-003 1.705e-003 
3.065e-003 1.946e+008 6.894e+014 1.000e+004 9.821e-003 1.719e-003 
3.071e-003 1.948e+008 6.895e+014 1.000e+004 9.321e-003 1.723e-003 
3.077e-003 1.949e+008 6.901e+014 1.000e+004 9.814e-003 1.728e-003 
3.083e-003 1.943e+008 6.899e+014 1.000e+004 9.303e-003 1.739e-003 
3.089e-003 1.944e+008 6.893e+014 1.000e+004 9.086e-003 1.744e-003 
3.095e-003 1.935e+008 6.897e+014 1.000e+004 9.811e-003 1.756e-003 
3.101e-003 1.917e+008 6.901e+014 1.000e+004 1.052e-002 1.775e-003 
3.106e-003 1.914e+008 6.905e+014 1.000e+004 9.589e-003 1.782e-003 
3.111e-003 1.920e+008 6.906e+014 1.000e+004 9.124e-003 1.784e-003 
3.117e-003 1.921e+008 6.904e+014 1.000e+004 9.258e-003 1.788e-003 
3.123e-003 1.926e+008 6.905e+014 1.000e+004 9.676e-003 1.791e-003 
3.129e-003 1.935e+008 6.907e+014 1.000e+004 9.680e-003 1.791e-003 
3.135e-003 1.937e+008 6.909e+014 1.000e+004 9.184e-003 1.795e-003 
3.141e-003 1.942e+008 6.910e+014 1.000e+004 9.274e-003 1.798e-003 
3.147e-003 1.946e+008 6.912e+014 1.000e+004 9.687e-003 1.801e-003 
3.153e-003 1.937e+008 6.911e+014 1.000e+004 9.246e-003 1.813e-003 
3.159e-003 1.936e+008 6.914e+014 1.000e+004 9.534e-003 1.820e-003 
3.165e-003 1.940e+008 6.915e+014 1.000e+004 9.183e-003 1.823e-003 
3.171e-003 1.948e+008 6.914e+014 1.000e+004 9.488e-003 1.823e-003 
3.177e-003 1.955e+008 6.916e+014 1.000e+004 9.585e-003 1.824e-003 
3.183e-003 1.960e+008 6.917e+014 1.000e+004 9.477e-003 1.827e-003 
3.189e-003 1.967e+008 6.920e+014 1.000e+004 9.512e-003 1.828e-003 
3.195e-003 1.974e+008 6.922e+014 1.000e+004 9.559e-003 1.829e-003 
3.201e-003 1.981e+008 6.922e+014 1.000e+004 9.549e-003 1.830e-003 
3.206e-003 1.988e+008 6.920e+014 1.000e+004 9.359e-003 1.832e-003 
3.212e-003 1.992e+008 6.923e+014 1.000e+004 9.426e-003 1.835e-003 
3.218e-003 1.990e+008 6.920e+014 1.000e+004 9.116e-003 1.842e-003 
3.224e-003 1.989e+008 6.925e+014 1.000e+004 9.387e-003 1.848e-003 
3.230e-003 1.994e+008 6.920e+014 1.000e+004 9.230e-003 1.851e-003 
3.236e-003 1.997e+008 6.922e+014 1.000e+004 9.123e-003 1.855e-003 
3.242e-003 2.001e+008 6.923e+014 1.000e+004 9.553e-003 1.858e-003 
3.248e-003 2.005e+008 6.925e+014 1.000e+004 9.540e-003 1.861e-003 
3.253e-003 2.011e+008 6.925e+014 1.000e+004 9.236e-003 1.863e-003 
3.259e-003 2.011e+008 6.925e+014 1.000e+004 9.395e-003 1.868e-003 
3.265e-003 2.017e+008 6.927e+014 1.000e+004 9.520e-003 1.870e-003 
3.271e-003 2.023e+008 6.927e+014 1.000e+004 9.135e-003 1.872e-003 
3.277e-003 2.029e+008 6.929e+014 1.000e+004 9.240e-003 1.874e-003 
3.283e-003 2.033e+008 6.930e+014 1.000e+004 9.431e-003 1.877e-003 
3.289e-003 2.030e+008 6.930e+014 1.000e+004 9.316e-003 1.885e-003 
3.295e-003 2.033e+008 6.931e+014 1.000e+004 8.812e-003 1.889e-003 
3.301e-003 2.036e+008 6.930e+014 1.000e+004 9.527e-003 1.892e-003 
3.307e-003 2.029e+008 6.934e+014 1.000e+004 9.585e-003 1.904e-003 
3.313e-003 2.021e+008 6.941e+014 1.000e+004 9.180e-003 1.915e-003 
3.318e-003 2.014e+008 6.948e+014 1.000e+004 9.338e-003 1.926e-003 
3.324e-003 2.017e+008 6.951e+014 1.000e+004 9.350e-003 1.929e-003 
3.330e-003 2.021e+008 6.951e+014 1.000e+004 9.744e-003 1.933e-003 
3.336e-003 2.025e+008 6.951e+014 1.000e+004 9.141e-003 1.936e-003 
3.342e-003 2.033e+008 6.951e+014 1.000e+004 9.348e-003 1.936e-003 
3.348e-003 2.041e+008 6.948e+014 1.000e+004 9.645e-003 1.937e-003 
3.354e-003 2.048e+008 6.949e+014 1.000e+004 9.246e-003 1.938e-003 
3.360e-003 2.057e+008 6.952e+014 1.000e+004 9.473e-003 1.938e-003 
3.366e-003 2.061e+008 6.957e+014 1.000e+004 9.769e-003 1.940e-003 
3.371e-003 2.059e+008 6.961e+014 1.000e+004 9.400e-003 1.947e-003 
3.377e-003 2.065e+008 6.964e+014 1.000e+004 9.968e-003 1.949e-003 
3.383e-003 2.071e+008 6.965e+014 1.000e+004 9.381e-003 1.950e-003 
3.389e-003 2.079e+008 6.966e+014 1.000e+004 9.752e-003 1.951e-003 
3.394e-003 2.084e+008 6.968e+014 1.000e+004 9.668e-003 1.953e-003 
3.400e-003 2.094e+008 6.966e+014 1.000e+004 9.341e-003 1.952e-003 
3.406e-003 2.099e+008 6.956e+014 1.000e+004 9.611e-003 1.954e-003 
3.412e-003 2.105e+008 6.953e+014 1.000e+004 9.698e-003 1.956e-003 
3.418e-003 2.109e+008 6.953e+014 1.000e+004 9.579e-003 1.959e-003 
3.423e-003 2.115e+008 6.953e+014 1.000e+004 9.714e-003 1.960e-003 
3.429e-003 2.119e+008 6.954e+014 1.000e+004 9.770e-003 1.963e-003 
3.434e-003 2.122e+008 6.955e+014 1.000e+004 9.929e-003 1.966e-003 
3.440e-003 2.127e+008 6.956e+014 1.000e+004 9.096e-003 1.969e-003 
3.446e-003 2.131e+008 6.958e+014 1.000e+004 9.546e-003 1.972e-003 
3.451e-003 2.127e+008 6.962e+014 1.000e+004 1.031e-002 1.980e-003 
3.457e-003 2.103e+008 6.965e+014 1.000e+004 1.035e-002 2.003e-003 
3.463e-003 2.066e+008 6.960e+014 1.000e+004 1.062e-002 2.034e-003 
3.468e-003 2.063e+008 6.965e+014 1.000e+004 9.867e-003 2.042e-003 
3.474e-003 2.054e+008 6.964e+014 1.000e+004 9.730e-003 2.053e-003 
3.480e-003 2.057e+008 6.965e+014 1.000e+004 9.324e-003 2.057e-003 
3.485e-003 2.063e+008 6.964e+014 1.000e+004 9.659e-003 2.058e-003 
3.491e-003 2.068e+008 6.965e+014 1.000e+004 9.299e-003 2.061e-003 
3.497e-003 2.074e+008 6.966e+014 1.000e+004 9.400e-003 2.062e-003 
3.502e-003 2.073e+008 6.960e+014 1.000e+004 9.345e-003 2.068e-003 
3.508e-003 2.081e+008 6.962e+014 1.000e+004 9.350e-003 2.068e-003 
3.513e-003 2.090e+008 6.963e+014 1.000e+004 9.543e-003 2.068e-003 
3.519e-003 2.097e+008 6.965e+014 1.000e+004 9.498e-003 2.069e-003 
3.525e-003 2.104e+008 6.965e+014 1.000e+004 9.308e-003 2.069e-003 
3.530e-003 2.109e+008 6.968e+014 1.000e+004 9.288e-003 2.072e-003 
3.536e-003 2.113e+008 6.971e+014 1.000e+004 9.616e-003 2.074e-003 
3.542e-003 2.113e+008 6.977e+014 1.000e+004 9.261e-003 2.080e-003 
3.547e-003 2.117e+008 6.976e+014 1.000e+004 9.668e-003 2.083e-003 
3.553e-003 2.098e+008 6.958e+014 1.000e+004 9.961e-003 2.102e-003 
3.558e-003 2.087e+008 6.963e+014 1.000e+004 9.779e-003 2.115e-003 
3.564e-003 2.085e+008 6.960e+014 1.000e+004 9.867e-003 2.122e-003 
3.569e-003 2.074e+008 6.949e+014 1.000e+004 9.432e-003 2.134e-003 
3.575e-003 2.082e+008 6.942e+014 1.000e+004 9.537e-003 2.135e-003 
3.581e-003 2.091e+008 6.940e+014 1.000e+004 9.835e-003 2.134e-003 
3.587e-003 2.073e+008 6.945e+014 1.000e+004 1.042e-002 2.153e-003 
3.592e-003 2.059e+008 6.952e+014 1.000e+004 9.918e-003 2.168e-003 
3.598e-003 2.060e+008 6.954e+014 1.000e+004 8.652e-003 2.174e-003 
3.604e-003 2.059e+008 6.960e+014 1.000e+004 9.655e-003 2.180e-003 
3.610e-003 2.057e+008 6.964e+014 1.000e+004 9.705e-003 2.188e-003 
3.616e-003 2.048e+008 6.972e+014 1.000e+004 9.348e-003 2.200e-003 
3.622e-003 2.024e+008 6.951e+014 1.000e+004 1.151e-002 2.223e-003 
3.628e-003 2.009e+008 6.928e+014 1.000e+004 9.299e-003 2.239e-003 
3.634e-003 2.007e+008 6.928e+014 1.000e+004 9.819e-003 2.246e-003 
3.640e-003 2.001e+008 6.921e+014 1.000e+004 9.447e-003 2.257e-003 
3.646e-003 2.006e+008 6.922e+014 1.000e+004 9.239e-003 2.259e-003 
3.652e-003 2.011e+008 6.923e+014 1.000e+004 9.381e-003 2.261e-003 
3.658e-003 2.015e+008 6.925e+014 1.000e+004 8.963e-003 2.264e-003 
3.664e-003 2.011e+008 6.926e+014 1.000e+004 1.006e-002 2.272e-003 
3.669e-003 1.996e+008 6.934e+014 1.000e+004 1.011e-002 2.288e-003 
3.675e-003 1.993e+008 6.935e+014 1.000e+004 1.082e-002 2.296e-003 
3.681e-003 1.993e+008 6.910e+014 1.000e+004 9.850e-003 2.302e-003 
3.686e-003 1.997e+008 6.911e+014 1.000e+004 9.487e-003 2.305e-003 
3.692e-003 2.003e+008 6.913e+014 1.000e+004 9.233e-003 2.307e-003 
3.698e-003 2.009e+008 6.916e+014 1.000e+004 9.555e-003 2.308e-003 
3.703e-003 2.013e+008 6.918e+014 1.000e+004 9.544e-003 2.311e-003 
3.708e-003 2.013e+008 6.918e+014 1.000e+004 9.474e-003 2.316e-003 
3.714e-003 2.010e+008 6.922e+014 1.000e+004 9.852e-003 2.323e-003 
3.719e-003 2.002e+008 6.925e+014 1.000e+004 9.971e-003 2.334e-003 
3.725e-003 1.996e+008 6.901e+014 1.000e+004 9.324e-003 2.344e-003 
3.730e-003 1.997e+008 6.904e+014 1.000e+004 9.470e-003 2.349e-003 
3.736e-003 2.000e+008 6.904e+014 1.000e+004 9.582e-003 2.353e-003 
3.741e-003 2.004e+008 6.907e+014 1.000e+004 9.309e-003 2.355e-003 
3.747e-003 2.001e+008 6.906e+014 1.000e+004 9.874e-003 2.363e-003 
3.752e-003 1.984e+008 6.908e+014 1.000e+004 9.814e-003 2.380e-003 
3.758e-003 1.981e+008 6.909e+014 1.000e+004 9.270e-003 2.387e-003 
3.763e-003 1.979e+008 6.915e+014 1.000e+004 9.335e-003 2.395e-003 
3.769e-003 1.980e+008 6.910e+014 1.000e+004 9.772e-003 2.400e-003 
3.774e-003 1.981e+008 6.910e+014 1.000e+004 9.894e-003 2.404e-003 
3.780e-003 1.981e+008 6.911e+014 1.000e+004 9.235e-003 2.410e-003 
3.785e-003 1.983e+008 6.910e+014 1.000e+004 9.281e-003 2.414e-003 
3.791e-003 1.988e+008 6.910e+014 1.000e+004 9.730e-003 2.416e-003 
3.796e-003 1.990e+008 6.912e+014 1.000e+004 9.719e-003 2.420e-003 
3.802e-003 1.992e+008 6.913e+014 1.000e+004 8.932e-003 2.424e-003 
3.808e-003 1.996e+008 6.913e+014 1.000e+004 9.330e-003 2.427e-003 
