# Supplementary material for: Strain rate dependency of dislocation plasticity
Source: Nat Commun. 2021 Mar 23;12:1845. doi: 10.1038/s41467-021-21939-1 (PMC7988163; doi:10.1038/s41467-021-21939-1)
Supplement: Supplementary file 3 — Supplementary Data 1 [file 41467_2021_21939_MOESM3_ESM.zip › Supplementary Data 1/DDDSimulationSet4/StrainRate=1e4s-1/InitialDislocationDensity=8.4e14m-2.dat]

#strain(1), stress(Pa), dislocation density(m-2), strain rate(s-1), mean dislocation velocity(km/s), plastic strain(1)
9.774e-006 1.293e+006 7.631e+014 1.000e+004 1.976e-003 8.142e-007 
1.946e-005 2.428e+006 7.630e+014 1.000e+004 1.888e-003 2.663e-006 
2.935e-005 3.486e+006 7.629e+014 1.000e+004 1.703e-003 5.225e-006 
3.920e-005 4.668e+006 7.629e+014 1.000e+004 1.911e-003 6.903e-006 
4.895e-005 5.762e+006 7.629e+014 1.000e+004 2.108e-003 9.089e-006 
5.879e-005 6.745e+006 7.624e+014 1.000e+004 1.571e-003 1.213e-005 
6.840e-005 7.642e+006 7.624e+014 1.000e+004 1.888e-003 1.553e-005 
7.830e-005 8.581e+006 7.624e+014 1.000e+004 1.690e-003 1.894e-005 
8.792e-005 9.581e+006 7.624e+014 1.000e+004 2.108e-003 2.165e-005 
9.772e-005 1.055e+007 7.623e+014 1.000e+004 1.850e-003 2.474e-005 
1.074e-004 1.142e+007 7.622e+014 1.000e+004 1.647e-003 2.843e-005 
1.173e-004 1.248e+007 7.620e+014 1.000e+004 1.720e-003 3.091e-005 
1.271e-004 1.354e+007 7.619e+014 1.000e+004 1.469e-003 3.346e-005 
1.368e-004 1.457e+007 7.619e+014 1.000e+004 2.169e-003 3.605e-005 
1.462e-004 1.550e+007 7.619e+014 1.000e+004 1.074e-003 3.899e-005 
1.554e-004 1.645e+007 7.619e+014 1.000e+004 1.592e-003 4.159e-005 
1.648e-004 1.741e+007 7.618e+014 1.000e+004 1.690e-003 4.433e-005 
1.743e-004 1.827e+007 7.618e+014 1.000e+004 2.302e-003 4.792e-005 
1.838e-004 1.919e+007 7.617e+014 1.000e+004 1.729e-003 5.108e-005 
1.935e-004 2.002e+007 7.616e+014 1.000e+004 1.762e-003 5.506e-005 
2.030e-004 2.088e+007 7.616e+014 1.000e+004 1.559e-003 5.863e-005 
2.126e-004 2.182e+007 7.615e+014 1.000e+004 1.383e-003 6.172e-005 
2.221e-004 2.270e+007 7.611e+014 1.000e+004 1.672e-003 6.510e-005 
2.317e-004 2.350e+007 7.610e+014 1.000e+004 1.835e-003 6.912e-005 
2.413e-004 2.421e+007 7.611e+014 1.000e+004 1.590e-003 7.379e-005 
2.509e-004 2.515e+007 7.610e+014 1.000e+004 1.203e-003 7.693e-005 
2.605e-004 2.602e+007 7.610e+014 1.000e+004 1.908e-003 8.049e-005 
2.700e-004 2.687e+007 7.610e+014 1.000e+004 1.703e-003 8.418e-005 
2.798e-004 2.765e+007 7.609e+014 1.000e+004 1.602e-003 8.856e-005 
2.894e-004 2.842e+007 7.609e+014 1.000e+004 1.453e-003 9.279e-005 
2.989e-004 2.919e+007 7.607e+014 1.000e+004 1.941e-003 9.691e-005 
3.085e-004 3.011e+007 7.607e+014 1.000e+004 1.647e-003 1.003e-004 
3.179e-004 3.080e+007 7.607e+014 1.000e+004 1.769e-003 1.048e-004 
3.267e-004 3.149e+007 7.607e+014 1.000e+004 2.245e-003 1.089e-004 
3.358e-004 3.184e+007 7.608e+014 1.000e+004 1.829e-003 1.156e-004 
3.451e-004 3.255e+007 7.605e+014 1.000e+004 1.796e-003 1.199e-004 
3.546e-004 3.339e+007 7.599e+014 1.000e+004 1.649e-003 1.236e-004 
3.642e-004 3.397e+007 7.597e+014 1.000e+004 1.646e-003 1.293e-004 
3.738e-004 3.462e+007 7.596e+014 1.000e+004 2.292e-003 1.344e-004 
3.832e-004 3.546e+007 7.595e+014 1.000e+004 1.630e-003 1.380e-004 
3.928e-004 3.634e+007 7.596e+014 1.000e+004 1.538e-003 1.415e-004 
4.025e-004 3.729e+007 7.596e+014 1.000e+004 1.484e-003 1.446e-004 
4.120e-004 3.818e+007 7.596e+014 1.000e+004 2.078e-003 1.479e-004 
4.217e-004 3.906e+007 7.597e+014 1.000e+004 1.895e-003 1.516e-004 
4.311e-004 4.010e+007 7.594e+014 1.000e+004 1.706e-003 1.538e-004 
4.406e-004 4.107e+007 7.594e+014 1.000e+004 1.801e-003 1.565e-004 
4.501e-004 4.195e+007 7.595e+014 1.000e+004 2.472e-003 1.600e-004 
4.596e-004 4.294e+007 7.594e+014 1.000e+004 2.033e-003 1.626e-004 
4.692e-004 4.389e+007 7.595e+014 1.000e+004 2.101e-003 1.656e-004 
4.787e-004 4.478e+007 7.596e+014 1.000e+004 1.932e-003 1.690e-004 
4.883e-004 4.573e+007 7.597e+014 1.000e+004 1.536e-003 1.719e-004 
4.977e-004 4.655e+007 7.597e+014 1.000e+004 2.302e-003 1.757e-004 
5.072e-004 4.742e+007 7.598e+014 1.000e+004 1.654e-003 1.792e-004 
5.168e-004 4.610e+007 7.599e+014 1.000e+004 1.242e-003 1.979e-004 
5.265e-004 4.516e+007 7.601e+014 1.000e+004 1.329e-003 2.141e-004 
5.361e-004 4.560e+007 7.602e+014 1.000e+004 1.649e-003 2.207e-004 
5.456e-004 4.661e+007 7.602e+014 1.000e+004 1.383e-003 2.232e-004 
5.552e-004 4.668e+007 7.596e+014 1.000e+004 1.451e-003 2.323e-004 
5.649e-004 4.646e+007 7.588e+014 1.000e+004 1.586e-003 2.435e-004 
5.747e-004 4.724e+007 7.589e+014 1.000e+004 1.644e-003 2.479e-004 
5.844e-004 4.821e+007 7.589e+014 1.000e+004 1.514e-003 2.509e-004 
5.940e-004 4.934e+007 7.589e+014 1.000e+004 1.953e-003 2.527e-004 
6.037e-004 5.048e+007 7.590e+014 1.000e+004 1.475e-003 2.545e-004 
6.134e-004 5.154e+007 7.590e+014 1.000e+004 2.013e-003 2.568e-004 
6.231e-004 5.225e+007 7.589e+014 1.000e+004 1.605e-003 2.617e-004 
6.328e-004 5.288e+007 7.584e+014 1.000e+004 1.648e-003 2.670e-004 
6.424e-004 5.357e+007 7.587e+014 1.000e+004 1.655e-003 2.719e-004 
6.523e-004 5.427e+007 7.588e+014 1.000e+004 2.054e-003 2.769e-004 
6.620e-004 5.497e+007 7.590e+014 1.000e+004 1.693e-003 2.818e-004 
6.717e-004 5.588e+007 7.593e+014 1.000e+004 1.733e-003 2.852e-004 
6.812e-004 5.393e+007 7.587e+014 1.000e+004 1.203e-003 3.082e-004 
6.907e-004 5.294e+007 7.593e+014 1.000e+004 1.316e-003 3.245e-004 
6.989e-004 5.299e+007 7.579e+014 1.000e+004 1.314e-003 3.325e-004 
7.072e-004 5.462e+007 7.567e+014 1.000e+004 2.068e-003 3.294e-004 
7.159e-004 5.613e+007 7.565e+014 1.000e+004 1.830e-003 3.277e-004 
7.246e-004 5.760e+007 7.565e+014 1.000e+004 1.810e-003 3.262e-004 
7.334e-004 5.833e+007 7.565e+014 1.000e+004 1.703e-003 3.299e-004 
7.417e-004 5.919e+007 7.567e+014 1.000e+004 1.571e-003 3.323e-004 
7.497e-004 5.996e+007 7.567e+014 1.000e+004 1.090e-003 3.351e-004 
7.577e-004 6.085e+007 7.567e+014 1.000e+004 1.763e-003 3.368e-004 
7.661e-004 6.176e+007 7.569e+014 1.000e+004 2.089e-003 3.389e-004 
7.742e-004 6.256e+007 7.570e+014 1.000e+004 1.517e-003 3.415e-004 
7.827e-004 6.346e+007 7.570e+014 1.000e+004 1.626e-003 3.437e-004 
7.914e-004 6.428e+007 7.571e+014 1.000e+004 1.670e-003 3.468e-004 
7.993e-004 6.515e+007 7.571e+014 1.000e+004 1.826e-003 3.487e-004 
8.080e-004 6.580e+007 7.574e+014 1.000e+004 1.653e-003 3.529e-004 
8.165e-004 6.649e+007 7.576e+014 1.000e+004 1.535e-003 3.566e-004 
8.254e-004 6.728e+007 7.577e+014 1.000e+004 1.644e-003 3.601e-004 
8.338e-004 6.802e+007 7.578e+014 1.000e+004 1.822e-003 3.633e-004 
8.424e-004 6.873e+007 7.579e+014 1.000e+004 1.335e-003 3.670e-004 
8.509e-004 6.940e+007 7.582e+014 1.000e+004 1.809e-003 3.709e-004 
8.596e-004 7.041e+007 7.582e+014 1.000e+004 1.475e-003 3.726e-004 
8.676e-004 7.121e+007 7.584e+014 1.000e+004 1.704e-003 3.751e-004 
8.754e-004 7.205e+007 7.583e+014 1.000e+004 2.149e-003 3.770e-004 
8.838e-004 7.305e+007 7.584e+014 1.000e+004 1.866e-003 3.785e-004 
8.918e-004 7.388e+007 7.583e+014 1.000e+004 1.402e-003 3.808e-004 
9.001e-004 7.481e+007 7.584e+014 1.000e+004 2.526e-003 3.826e-004 
9.084e-004 7.581e+007 7.584e+014 1.000e+004 1.769e-003 3.841e-004 
9.164e-004 7.673e+007 7.560e+014 1.000e+004 1.203e-003 3.857e-004 
9.250e-004 7.772e+007 7.557e+014 1.000e+004 1.399e-003 3.875e-004 
9.330e-004 7.877e+007 7.559e+014 1.000e+004 2.020e-003 3.882e-004 
9.417e-004 7.967e+007 7.560e+014 1.000e+004 2.045e-003 3.906e-004 
9.501e-004 8.058e+007 7.559e+014 1.000e+004 1.050e-003 3.928e-004 
9.589e-004 8.150e+007 7.560e+014 1.000e+004 1.334e-003 3.952e-004 
9.668e-004 8.233e+007 7.560e+014 1.000e+004 1.983e-003 3.973e-004 
9.744e-004 8.317e+007 7.561e+014 1.000e+004 1.543e-003 3.992e-004 
9.822e-004 8.405e+007 7.561e+014 1.000e+004 1.918e-003 4.008e-004 
9.902e-004 8.503e+007 7.561e+014 1.000e+004 1.561e-003 4.021e-004 
9.982e-004 8.619e+007 7.562e+014 1.000e+004 2.146e-003 4.020e-004 
1.006e-003 8.710e+007 7.562e+014 1.000e+004 1.417e-003 4.038e-004 
1.014e-003 8.795e+007 7.561e+014 1.000e+004 1.919e-003 4.060e-004 
1.023e-003 8.902e+007 7.562e+014 1.000e+004 1.013e-003 4.070e-004 
1.031e-003 8.982e+007 7.563e+014 1.000e+004 1.815e-003 4.097e-004 
1.040e-003 9.012e+007 7.566e+014 1.000e+004 1.231e-003 4.163e-004 
1.048e-003 9.099e+007 7.567e+014 1.000e+004 1.406e-003 4.183e-004 
1.056e-003 9.207e+007 7.547e+014 1.000e+004 1.405e-003 4.196e-004 
1.064e-003 9.272e+007 7.543e+014 1.000e+004 1.686e-003 4.231e-004 
1.073e-003 9.308e+007 7.546e+014 1.000e+004 1.257e-003 4.292e-004 
1.081e-003 9.444e+007 7.507e+014 1.000e+004 1.175e-003 4.282e-004 
1.090e-003 9.421e+007 7.493e+014 1.000e+004 1.638e-003 4.383e-004 
1.099e-003 9.534e+007 7.487e+014 1.000e+004 1.638e-003 4.392e-004 
1.107e-003 9.649e+007 7.487e+014 1.000e+004 1.428e-003 4.396e-004 
1.115e-003 9.731e+007 7.487e+014 1.000e+004 1.332e-003 4.418e-004 
1.124e-003 9.800e+007 7.488e+014 1.000e+004 1.537e-003 4.457e-004 
1.132e-003 9.862e+007 7.489e+014 1.000e+004 1.358e-003 4.499e-004 
1.141e-003 9.962e+007 7.489e+014 1.000e+004 2.097e-003 4.515e-004 
1.149e-003 1.006e+008 7.489e+014 1.000e+004 1.899e-003 4.536e-004 
1.158e-003 1.015e+008 7.490e+014 1.000e+004 1.723e-003 4.558e-004 
1.166e-003 1.024e+008 7.491e+014 1.000e+004 1.614e-003 4.576e-004 
1.174e-003 1.033e+008 7.492e+014 1.000e+004 1.551e-003 4.597e-004 
1.182e-003 1.040e+008 7.492e+014 1.000e+004 1.521e-003 4.629e-004 
1.190e-003 1.039e+008 7.490e+014 1.000e+004 2.040e-003 4.711e-004 
1.198e-003 1.004e+008 7.477e+014 1.000e+004 3.786e-003 5.038e-004 
1.206e-003 9.588e+007 7.389e+014 1.000e+004 1.933e-003 5.428e-004 
1.214e-003 9.540e+007 7.386e+014 1.000e+004 1.349e-003 5.541e-004 
1.222e-003 9.474e+007 7.386e+014 1.000e+004 1.684e-003 5.665e-004 
1.230e-003 9.504e+007 7.389e+014 1.000e+004 1.460e-003 5.724e-004 
1.237e-003 9.589e+007 7.342e+014 1.000e+004 1.628e-003 5.742e-004 
1.245e-003 9.720e+007 7.341e+014 1.000e+004 1.578e-003 5.730e-004 
1.253e-003 9.829e+007 7.339e+014 1.000e+004 1.901e-003 5.732e-004 
1.260e-003 9.923e+007 7.339e+014 1.000e+004 1.300e-003 5.742e-004 
1.268e-003 1.001e+008 7.340e+014 1.000e+004 1.440e-003 5.759e-004 
1.276e-003 1.009e+008 7.339e+014 1.000e+004 1.456e-003 5.780e-004 
1.284e-003 1.017e+008 7.339e+014 1.000e+004 1.886e-003 5.798e-004 
1.291e-003 1.024e+008 7.337e+014 1.000e+004 1.227e-003 5.830e-004 
1.299e-003 1.030e+008 7.337e+014 1.000e+004 1.659e-003 5.860e-004 
1.307e-003 1.039e+008 7.336e+014 1.000e+004 2.015e-003 5.882e-004 
1.314e-003 1.047e+008 7.335e+014 1.000e+004 1.975e-003 5.902e-004 
1.322e-003 1.056e+008 7.336e+014 1.000e+004 2.084e-003 5.915e-004 
1.329e-003 1.064e+008 7.337e+014 1.000e+004 1.803e-003 5.931e-004 
1.337e-003 1.073e+008 7.337e+014 1.000e+004 1.552e-003 5.947e-004 
1.345e-003 1.082e+008 7.337e+014 1.000e+004 1.939e-003 5.960e-004 
1.352e-003 1.090e+008 7.337e+014 1.000e+004 2.303e-003 5.980e-004 
1.360e-003 1.100e+008 7.337e+014 1.000e+004 2.313e-003 5.993e-004 
1.368e-003 1.108e+008 7.338e+014 1.000e+004 1.126e-003 6.011e-004 
1.375e-003 1.117e+008 7.339e+014 1.000e+004 1.807e-003 6.026e-004 
1.383e-003 1.125e+008 7.339e+014 1.000e+004 1.671e-003 6.042e-004 
1.390e-003 1.134e+008 7.340e+014 1.000e+004 1.585e-003 6.060e-004 
1.398e-003 1.143e+008 7.340e+014 1.000e+004 1.906e-003 6.078e-004 
1.406e-003 1.145e+008 7.340e+014 1.000e+004 1.395e-003 6.139e-004 
1.414e-003 1.150e+008 7.340e+014 1.000e+004 1.932e-003 6.182e-004 
1.421e-003 1.155e+008 7.340e+014 1.000e+004 1.697e-003 6.221e-004 
1.429e-003 1.162e+008 7.342e+014 1.000e+004 1.974e-003 6.251e-004 
1.436e-003 1.171e+008 7.342e+014 1.000e+004 1.389e-003 6.262e-004 
1.444e-003 1.181e+008 7.343e+014 1.000e+004 1.357e-003 6.273e-004 
1.452e-003 1.191e+008 7.343e+014 1.000e+004 1.489e-003 6.280e-004 
1.460e-003 1.200e+008 7.343e+014 1.000e+004 1.329e-003 6.299e-004 
1.467e-003 1.209e+008 7.343e+014 1.000e+004 1.021e-003 6.313e-004 
1.475e-003 1.217e+008 7.344e+014 1.000e+004 1.604e-003 6.331e-004 
1.482e-003 1.225e+008 7.344e+014 1.000e+004 2.004e-003 6.348e-004 
1.490e-003 1.234e+008 7.344e+014 1.000e+004 1.523e-003 6.363e-004 
1.498e-003 1.244e+008 7.344e+014 1.000e+004 1.868e-003 6.378e-004 
1.505e-003 1.252e+008 7.345e+014 1.000e+004 1.966e-003 6.393e-004 
1.513e-003 1.261e+008 7.346e+014 1.000e+004 1.883e-003 6.411e-004 
1.521e-003 1.269e+008 7.346e+014 1.000e+004 2.009e-003 6.427e-004 
1.528e-003 1.278e+008 7.345e+014 1.000e+004 1.796e-003 6.446e-004 
1.536e-003 1.287e+008 7.345e+014 1.000e+004 2.058e-003 6.462e-004 
1.544e-003 1.295e+008 7.345e+014 1.000e+004 1.239e-003 6.479e-004 
1.552e-003 1.304e+008 7.346e+014 1.000e+004 1.823e-003 6.499e-004 
1.560e-003 1.298e+008 7.333e+014 1.000e+004 1.829e-003 6.619e-004 
1.567e-003 1.298e+008 7.332e+014 1.000e+004 1.552e-003 6.695e-004 
1.575e-003 1.306e+008 7.332e+014 1.000e+004 1.719e-003 6.716e-004 
1.583e-003 1.315e+008 7.332e+014 1.000e+004 1.456e-003 6.732e-004 
1.590e-003 1.324e+008 7.332e+014 1.000e+004 1.458e-003 6.745e-004 
1.598e-003 1.333e+008 7.333e+014 1.000e+004 1.786e-003 6.761e-004 
1.606e-003 1.342e+008 7.333e+014 1.000e+004 2.103e-003 6.780e-004 
1.614e-003 1.350e+008 7.333e+014 1.000e+004 1.822e-003 6.800e-004 
1.621e-003 1.358e+008 7.333e+014 1.000e+004 1.757e-003 6.825e-004 
1.629e-003 1.366e+008 7.334e+014 1.000e+004 2.041e-003 6.842e-004 
1.637e-003 1.375e+008 7.335e+014 1.000e+004 1.252e-003 6.856e-004 
1.645e-003 1.385e+008 7.335e+014 1.000e+004 1.444e-003 6.869e-004 
1.653e-003 1.394e+008 7.334e+014 1.000e+004 2.121e-003 6.883e-004 
1.661e-003 1.403e+008 7.335e+014 1.000e+004 1.653e-003 6.902e-004 
1.668e-003 1.412e+008 7.336e+014 1.000e+004 2.206e-003 6.918e-004 
1.676e-003 1.420e+008 7.336e+014 1.000e+004 2.221e-003 6.936e-004 
1.684e-003 1.429e+008 7.337e+014 1.000e+004 1.288e-003 6.951e-004 
1.692e-003 1.438e+008 7.337e+014 1.000e+004 1.174e-003 6.969e-004 
1.699e-003 1.447e+008 7.337e+014 1.000e+004 1.933e-003 6.985e-004 
1.707e-003 1.456e+008 7.338e+014 1.000e+004 1.286e-003 7.002e-004 
1.715e-003 1.465e+008 7.339e+014 1.000e+004 1.775e-003 7.016e-004 
1.723e-003 1.474e+008 7.339e+014 1.000e+004 1.865e-003 7.032e-004 
1.730e-003 1.483e+008 7.338e+014 1.000e+004 1.132e-003 7.042e-004 
1.738e-003 1.491e+008 7.335e+014 1.000e+004 2.227e-003 7.068e-004 
1.746e-003 1.495e+008 7.335e+014 1.000e+004 2.090e-003 7.116e-004 
1.754e-003 1.501e+008 7.336e+014 1.000e+004 1.893e-003 7.156e-004 
1.762e-003 1.506e+008 7.336e+014 1.000e+004 1.501e-003 7.200e-004 
1.771e-003 1.506e+008 7.335e+014 1.000e+004 1.644e-003 7.294e-004 
1.782e-003 1.510e+008 7.335e+014 1.000e+004 1.541e-003 7.381e-004 
1.794e-003 1.473e+008 7.322e+014 1.000e+004 1.967e-003 7.747e-004 
1.805e-003 1.453e+008 7.314e+014 1.000e+004 1.201e-003 8.001e-004 
1.816e-003 1.473e+008 7.309e+014 1.000e+004 1.610e-003 7.967e-004 
1.827e-003 1.501e+008 7.307e+014 1.000e+004 1.382e-003 7.886e-004 
1.838e-003 1.525e+008 7.303e+014 1.000e+004 1.409e-003 7.828e-004 
1.849e-003 1.553e+008 7.297e+014 1.000e+004 1.547e-003 7.749e-004 
1.860e-003 1.566e+008 7.300e+014 1.000e+004 1.900e-003 7.764e-004 
1.870e-003 1.579e+008 7.301e+014 1.000e+004 1.334e-003 7.781e-004 
1.881e-003 1.593e+008 7.302e+014 1.000e+004 1.486e-003 7.796e-004 
1.893e-003 1.607e+008 7.305e+014 1.000e+004 1.741e-003 7.814e-004 
1.903e-003 1.620e+008 7.306e+014 1.000e+004 1.984e-003 7.827e-004 
1.914e-003 1.631e+008 7.311e+014 1.000e+004 1.542e-003 7.857e-004 
1.925e-003 1.646e+008 7.312e+014 1.000e+004 1.794e-003 7.870e-004 
1.937e-003 1.659e+008 7.312e+014 1.000e+004 1.959e-003 7.889e-004 
1.948e-003 1.674e+008 7.314e+014 1.000e+004 1.826e-003 7.905e-004 
1.959e-003 1.686e+008 7.315e+014 1.000e+004 1.770e-003 7.928e-004 
1.970e-003 1.700e+008 7.317e+014 1.000e+004 1.655e-003 7.949e-004 
1.982e-003 1.713e+008 7.320e+014 1.000e+004 1.339e-003 7.975e-004 
1.994e-003 1.727e+008 7.320e+014 1.000e+004 1.879e-003 7.990e-004 
2.005e-003 1.741e+008 7.322e+014 1.000e+004 1.556e-003 8.009e-004 
2.016e-003 1.755e+008 7.323e+014 1.000e+004 1.593e-003 8.019e-004 
2.026e-003 1.769e+008 7.324e+014 1.000e+004 1.711e-003 8.026e-004 
2.038e-003 1.784e+008 7.325e+014 1.000e+004 1.475e-003 8.041e-004 
2.048e-003 1.798e+008 7.326e+014 1.000e+004 1.904e-003 8.051e-004 
2.059e-003 1.812e+008 7.327e+014 1.000e+004 1.617e-003 8.062e-004 
2.070e-003 1.825e+008 7.327e+014 1.000e+004 1.730e-003 8.074e-004 
2.080e-003 1.838e+008 7.328e+014 1.000e+004 1.790e-003 8.090e-004 
2.091e-003 1.844e+008 7.331e+014 1.000e+004 1.760e-003 8.161e-004 
2.102e-003 1.853e+008 7.333e+014 1.000e+004 1.919e-003 8.206e-004 
2.114e-003 1.869e+008 7.335e+014 1.000e+004 1.978e-003 8.217e-004 
2.126e-003 1.883e+008 7.336e+014 1.000e+004 2.196e-003 8.237e-004 
2.137e-003 1.891e+008 7.343e+014 1.000e+004 1.670e-003 8.295e-004 
2.149e-003 1.886e+008 7.346e+014 1.000e+004 2.309e-003 8.441e-004 
2.160e-003 1.818e+008 7.349e+014 1.000e+004 1.873e-003 9.025e-004 
2.172e-003 1.827e+008 7.353e+014 1.000e+004 1.654e-003 9.079e-004 
2.184e-003 1.840e+008 7.356e+014 1.000e+004 1.776e-003 9.106e-004 
2.195e-003 1.852e+008 7.363e+014 1.000e+004 1.730e-003 9.142e-004 
2.207e-003 1.858e+008 7.366e+014 1.000e+004 1.901e-003 9.223e-004 
2.222e-003 1.873e+008 7.376e+014 1.000e+004 1.742e-003 9.263e-004 
2.237e-003 1.890e+008 7.376e+014 1.000e+004 1.467e-003 9.296e-004 
2.251e-003 1.905e+008 7.379e+014 1.000e+004 1.960e-003 9.330e-004 
2.264e-003 1.916e+008 7.383e+014 1.000e+004 1.626e-003 9.383e-004 
2.278e-003 1.930e+008 7.386e+014 1.000e+004 1.602e-003 9.431e-004 
2.293e-003 1.928e+008 7.398e+014 1.000e+004 1.619e-003 9.591e-004 
2.306e-003 1.906e+008 7.396e+014 1.000e+004 2.300e-003 9.874e-004 
2.319e-003 1.843e+008 7.405e+014 1.000e+004 2.223e-003 1.045e-003 
2.332e-003 1.784e+008 7.393e+014 1.000e+004 2.646e-003 1.097e-003 
2.342e-003 1.719e+008 7.414e+014 1.000e+004 1.879e-003 1.153e-003 
2.352e-003 1.694e+008 7.430e+014 1.000e+004 1.938e-003 1.181e-003 
2.362e-003 1.682e+008 7.440e+014 1.000e+004 1.841e-003 1.199e-003 
2.371e-003 1.678e+008 7.445e+014 1.000e+004 1.971e-003 1.211e-003 
2.380e-003 1.684e+008 7.450e+014 1.000e+004 1.986e-003 1.216e-003 
2.389e-003 1.692e+008 7.453e+014 1.000e+004 1.672e-003 1.219e-003 
2.399e-003 1.701e+008 7.432e+014 1.000e+004 1.319e-003 1.222e-003 
2.408e-003 1.707e+008 7.434e+014 1.000e+004 1.570e-003 1.228e-003 
2.417e-003 1.712e+008 7.435e+014 1.000e+004 1.720e-003 1.233e-003 
2.426e-003 1.716e+008 7.435e+014 1.000e+004 1.544e-003 1.239e-003 
2.435e-003 1.718e+008 7.437e+014 1.000e+004 1.717e-003 1.247e-003 
2.444e-003 1.721e+008 7.440e+014 1.000e+004 1.367e-003 1.254e-003 
2.454e-003 1.728e+008 7.443e+014 1.000e+004 1.761e-003 1.259e-003 
2.463e-003 1.732e+008 7.449e+014 1.000e+004 1.582e-003 1.265e-003 
2.472e-003 1.701e+008 7.425e+014 1.000e+004 1.910e-003 1.295e-003 
2.481e-003 1.659e+008 7.431e+014 1.000e+004 2.381e-003 1.334e-003 
2.491e-003 1.610e+008 7.411e+014 1.000e+004 1.752e-003 1.377e-003 
2.500e-003 1.616e+008 7.408e+014 1.000e+004 1.662e-003 1.382e-003 
2.508e-003 1.620e+008 7.383e+014 1.000e+004 1.669e-003 1.388e-003 
2.518e-003 1.628e+008 7.381e+014 1.000e+004 1.529e-003 1.392e-003 
2.527e-003 1.636e+008 7.383e+014 1.000e+004 1.750e-003 1.395e-003 
2.537e-003 1.637e+008 7.391e+014 1.000e+004 1.886e-003 1.405e-003 
2.546e-003 1.616e+008 7.427e+014 1.000e+004 1.257e-003 1.428e-003 
2.556e-003 1.630e+008 7.420e+014 1.000e+004 1.589e-003 1.428e-003 
2.565e-003 1.636e+008 7.424e+014 1.000e+004 1.607e-003 1.434e-003 
2.575e-003 1.643e+008 7.428e+014 1.000e+004 1.407e-003 1.438e-003 
2.584e-003 1.648e+008 7.431e+014 1.000e+004 1.480e-003 1.444e-003 
2.594e-003 1.656e+008 7.434e+014 1.000e+004 1.580e-003 1.448e-003 
2.604e-003 1.663e+008 7.435e+014 1.000e+004 1.536e-003 1.453e-003 
2.613e-003 1.670e+008 7.438e+014 1.000e+004 1.606e-003 1.458e-003 
2.623e-003 1.677e+008 7.441e+014 1.000e+004 1.451e-003 1.464e-003 
2.633e-003 1.684e+008 7.443e+014 1.000e+004 1.463e-003 1.468e-003 
2.643e-003 1.692e+008 7.446e+014 1.000e+004 1.774e-003 1.473e-003 
2.653e-003 1.699e+008 7.447e+014 1.000e+004 1.826e-003 1.478e-003 
2.663e-003 1.700e+008 7.458e+014 1.000e+004 1.337e-003 1.487e-003 
2.673e-003 1.709e+008 7.462e+014 1.000e+004 1.623e-003 1.491e-003 
2.683e-003 1.718e+008 7.464e+014 1.000e+004 1.584e-003 1.494e-003 
2.692e-003 1.729e+008 7.464e+014 1.000e+004 1.746e-003 1.497e-003 
2.702e-003 1.737e+008 7.466e+014 1.000e+004 2.010e-003 1.501e-003 
2.712e-003 1.745e+008 7.469e+014 1.000e+004 1.798e-003 1.505e-003 
2.722e-003 1.754e+008 7.470e+014 1.000e+004 1.717e-003 1.509e-003 
2.732e-003 1.761e+008 7.473e+014 1.000e+004 1.645e-003 1.514e-003 
2.742e-003 1.763e+008 7.477e+014 1.000e+004 1.532e-003 1.523e-003 
2.752e-003 1.756e+008 7.480e+014 1.000e+004 1.552e-003 1.537e-003 
2.762e-003 1.734e+008 7.439e+014 1.000e+004 1.543e-003 1.562e-003 
2.772e-003 1.735e+008 7.434e+014 1.000e+004 1.593e-003 1.572e-003 
2.783e-003 1.747e+008 7.436e+014 1.000e+004 1.592e-003 1.575e-003 
2.793e-003 1.757e+008 7.440e+014 1.000e+004 1.662e-003 1.578e-003 
2.804e-003 1.769e+008 7.441e+014 1.000e+004 1.914e-003 1.580e-003 
2.814e-003 1.781e+008 7.441e+014 1.000e+004 1.466e-003 1.583e-003 
2.824e-003 1.792e+008 7.444e+014 1.000e+004 1.575e-003 1.585e-003 
2.835e-003 1.804e+008 7.444e+014 1.000e+004 1.596e-003 1.587e-003 
2.845e-003 1.816e+008 7.446e+014 1.000e+004 1.794e-003 1.589e-003 
2.855e-003 1.828e+008 7.447e+014 1.000e+004 1.523e-003 1.591e-003 
2.866e-003 1.841e+008 7.449e+014 1.000e+004 1.612e-003 1.592e-003 
2.876e-003 1.852e+008 7.449e+014 1.000e+004 1.777e-003 1.594e-003 
2.886e-003 1.864e+008 7.451e+014 1.000e+004 1.556e-003 1.597e-003 
2.896e-003 1.874e+008 7.453e+014 1.000e+004 1.850e-003 1.600e-003 
2.906e-003 1.834e+008 7.465e+014 1.000e+004 2.119e-003 1.638e-003 
2.916e-003 1.807e+008 7.488e+014 1.000e+004 1.713e-003 1.666e-003 
2.926e-003 1.779e+008 7.393e+014 1.000e+004 1.555e-003 1.696e-003 
2.936e-003 1.785e+008 7.396e+014 1.000e+004 1.133e-003 1.702e-003 
2.946e-003 1.791e+008 7.396e+014 1.000e+004 1.494e-003 1.708e-003 
2.956e-003 1.799e+008 7.398e+014 1.000e+004 1.804e-003 1.712e-003 
2.966e-003 1.810e+008 7.398e+014 1.000e+004 1.617e-003 1.714e-003 
2.976e-003 1.822e+008 7.399e+014 1.000e+004 1.632e-003 1.716e-003 
2.986e-003 1.834e+008 7.400e+014 1.000e+004 1.571e-003 1.718e-003 
2.997e-003 1.845e+008 7.401e+014 1.000e+004 1.356e-003 1.720e-003 
3.006e-003 1.855e+008 7.402e+014 1.000e+004 1.529e-003 1.723e-003 
3.016e-003 1.862e+008 7.406e+014 1.000e+004 1.541e-003 1.729e-003 
3.026e-003 1.866e+008 7.413e+014 1.000e+004 1.712e-003 1.736e-003 
3.036e-003 1.867e+008 7.423e+014 1.000e+004 1.494e-003 1.745e-003 
3.046e-003 1.820e+008 7.391e+014 1.000e+004 2.249e-003 1.787e-003 
3.057e-003 1.771e+008 7.442e+014 1.000e+004 1.962e-003 1.832e-003 
3.068e-003 1.660e+008 7.396e+014 1.000e+004 2.442e-003 1.920e-003 
3.080e-003 1.614e+008 7.348e+014 1.000e+004 1.710e-003 1.963e-003 
3.092e-003 1.626e+008 7.340e+014 1.000e+004 1.084e-003 1.967e-003 
3.103e-003 1.638e+008 7.340e+014 1.000e+004 1.529e-003 1.970e-003 
3.115e-003 1.645e+008 7.324e+014 1.000e+004 2.006e-003 1.977e-003 
3.129e-003 1.654e+008 7.323e+014 1.000e+004 1.613e-003 1.985e-003 
3.142e-003 1.668e+008 7.323e+014 1.000e+004 1.607e-003 1.988e-003 
3.156e-003 1.685e+008 7.325e+014 1.000e+004 1.957e-003 1.991e-003 
3.170e-003 1.700e+008 7.326e+014 1.000e+004 1.947e-003 1.994e-003 
3.184e-003 1.717e+008 7.329e+014 1.000e+004 2.271e-003 1.997e-003 
3.198e-003 1.733e+008 7.331e+014 1.000e+004 1.688e-003 1.999e-003 
3.212e-003 1.748e+008 7.332e+014 1.000e+004 1.967e-003 2.003e-003 
3.226e-003 1.763e+008 7.334e+014 1.000e+004 2.039e-003 2.006e-003 
3.240e-003 1.778e+008 7.335e+014 1.000e+004 1.919e-003 2.010e-003 
3.253e-003 1.760e+008 7.294e+014 1.000e+004 1.502e-003 2.036e-003 
3.268e-003 1.747e+008 7.302e+014 1.000e+004 1.390e-003 2.060e-003 
3.282e-003 1.739e+008 7.300e+014 1.000e+004 1.616e-003 2.079e-003 
3.297e-003 1.731e+008 7.320e+014 1.000e+004 1.222e-003 2.100e-003 
3.312e-003 1.747e+008 7.323e+014 1.000e+004 1.127e-003 2.103e-003 
3.323e-003 1.759e+008 7.325e+014 1.000e+004 1.410e-003 2.106e-003 
3.333e-003 1.769e+008 7.327e+014 1.000e+004 1.836e-003 2.109e-003 
3.343e-003 1.777e+008 7.315e+014 1.000e+004 1.712e-003 2.114e-003 
3.354e-003 1.786e+008 7.319e+014 1.000e+004 1.797e-003 2.118e-003 
3.364e-003 1.795e+008 7.321e+014 1.000e+004 1.537e-003 2.122e-003 
3.374e-003 1.803e+008 7.322e+014 1.000e+004 2.003e-003 2.127e-003 
3.384e-003 1.810e+008 7.326e+014 1.000e+004 1.310e-003 2.132e-003 
3.394e-003 1.818e+008 7.329e+014 1.000e+004 1.499e-003 2.137e-003 
3.405e-003 1.827e+008 7.332e+014 1.000e+004 1.597e-003 2.141e-003 
3.415e-003 1.834e+008 7.335e+014 1.000e+004 1.616e-003 2.146e-003 
3.425e-003 1.843e+008 7.340e+014 1.000e+004 1.908e-003 2.150e-003 
3.435e-003 1.848e+008 7.346e+014 1.000e+004 1.687e-003 2.156e-003 
3.445e-003 1.853e+008 7.351e+014 1.000e+004 1.602e-003 2.163e-003 
3.455e-003 1.858e+008 7.357e+014 1.000e+004 1.590e-003 2.169e-003 
3.464e-003 1.860e+008 7.363e+014 1.000e+004 1.670e-003 2.178e-003 
3.475e-003 1.858e+008 7.374e+014 1.000e+004 1.564e-003 2.190e-003 
3.485e-003 1.814e+008 7.349e+014 1.000e+004 2.011e-003 2.230e-003 
3.494e-003 1.779e+008 7.364e+014 1.000e+004 1.508e-003 2.263e-003 
3.501e-003 1.770e+008 7.361e+014 1.000e+004 1.478e-003 2.277e-003 
3.509e-003 1.770e+008 7.367e+014 1.000e+004 1.378e-003 2.284e-003 
3.517e-003 1.754e+008 7.285e+014 1.000e+004 1.921e-003 2.303e-003 
3.524e-003 1.733e+008 7.279e+014 1.000e+004 1.549e-003 2.325e-003 
3.531e-003 1.725e+008 7.231e+014 1.000e+004 1.512e-003 2.338e-003 
3.539e-003 1.724e+008 7.224e+014 1.000e+004 1.536e-003 2.346e-003 
3.546e-003 1.721e+008 7.231e+014 1.000e+004 1.633e-003 2.355e-003 
3.553e-003 1.720e+008 7.221e+014 1.000e+004 1.642e-003 2.363e-003 
3.559e-003 1.707e+008 7.225e+014 1.000e+004 1.574e-003 2.378e-003 
3.564e-003 1.707e+008 7.229e+014 1.000e+004 1.708e-003 2.384e-003 
3.570e-003 1.708e+008 7.234e+014 1.000e+004 1.592e-003 2.389e-003 
3.577e-003 1.713e+008 7.237e+014 1.000e+004 1.570e-003 2.393e-003 
3.586e-003 1.720e+008 7.238e+014 1.000e+004 1.683e-003 2.395e-003 
3.594e-003 1.730e+008 7.240e+014 1.000e+004 1.200e-003 2.398e-003 
3.604e-003 1.740e+008 7.240e+014 1.000e+004 2.066e-003 2.400e-003 
3.613e-003 1.746e+008 7.241e+014 1.000e+004 1.060e-003 2.405e-003 
3.622e-003 1.754e+008 7.243e+014 1.000e+004 1.607e-003 2.409e-003 
3.632e-003 1.762e+008 7.245e+014 1.000e+004 2.140e-003 2.413e-003 
3.640e-003 1.769e+008 7.249e+014 1.000e+004 2.224e-003 2.416e-003 
3.650e-003 1.768e+008 7.230e+014 1.000e+004 1.740e-003 2.426e-003 
3.660e-003 1.779e+008 7.229e+014 1.000e+004 1.929e-003 2.430e-003 
3.671e-003 1.790e+008 7.230e+014 1.000e+004 1.337e-003 2.432e-003 
3.682e-003 1.802e+008 7.233e+014 1.000e+004 1.719e-003 2.435e-003 
3.693e-003 1.809e+008 7.234e+014 1.000e+004 1.530e-003 2.441e-003 
3.703e-003 1.821e+008 7.189e+014 1.000e+004 1.483e-003 2.443e-003 
3.714e-003 1.818e+008 7.193e+014 1.000e+004 1.549e-003 2.456e-003 
3.725e-003 1.826e+008 7.194e+014 1.000e+004 1.263e-003 2.462e-003 
3.735e-003 1.836e+008 7.196e+014 1.000e+004 1.485e-003 2.466e-003 
3.746e-003 1.847e+008 7.198e+014 1.000e+004 1.450e-003 2.468e-003 
3.757e-003 1.858e+008 7.200e+014 1.000e+004 1.108e-003 2.471e-003 
3.768e-003 1.873e+008 7.202e+014 1.000e+004 1.709e-003 2.472e-003 
3.779e-003 1.885e+008 7.203e+014 1.000e+004 1.742e-003 2.475e-003 
3.790e-003 1.899e+008 7.206e+014 1.000e+004 1.588e-003 2.476e-003 
3.801e-003 1.909e+008 7.208e+014 1.000e+004 1.705e-003 2.480e-003 
3.812e-003 1.921e+008 7.210e+014 1.000e+004 1.334e-003 2.483e-003 
3.823e-003 1.932e+008 7.211e+014 1.000e+004 1.576e-003 2.486e-003 
3.834e-003 1.944e+008 7.213e+014 1.000e+004 1.406e-003 2.489e-003 
3.844e-003 1.955e+008 7.215e+014 1.000e+004 2.069e-003 2.492e-003 
3.855e-003 1.964e+008 7.217e+014 1.000e+004 1.380e-003 2.496e-003 
3.866e-003 1.978e+008 7.219e+014 1.000e+004 1.627e-003 2.498e-003 
3.877e-003 1.989e+008 7.220e+014 1.000e+004 1.660e-003 2.501e-003 
3.887e-003 1.999e+008 7.222e+014 1.000e+004 1.856e-003 2.505e-003 
3.898e-003 2.010e+008 7.223e+014 1.000e+004 1.477e-003 2.508e-003 
3.909e-003 2.020e+008 7.225e+014 1.000e+004 1.646e-003 2.511e-003 
3.919e-003 2.034e+008 7.227e+014 1.000e+004 1.869e-003 2.512e-003 
3.930e-003 2.044e+008 7.229e+014 1.000e+004 1.685e-003 2.516e-003 
3.941e-003 2.055e+008 7.230e+014 1.000e+004 1.684e-003 2.519e-003 
3.951e-003 2.064e+008 7.233e+014 1.000e+004 1.733e-003 2.523e-003 
3.962e-003 2.074e+008 7.236e+014 1.000e+004 1.672e-003 2.527e-003 
3.972e-003 2.083e+008 7.238e+014 1.000e+004 1.941e-003 2.532e-003 
3.983e-003 2.056e+008 7.261e+014 1.000e+004 1.508e-003 2.560e-003 
3.991e-003 2.064e+008 7.261e+014 1.000e+004 1.387e-003 2.563e-003 
4.002e-003 2.076e+008 7.263e+014 1.000e+004 1.926e-003 2.566e-003 
4.012e-003 2.087e+008 7.264e+014 1.000e+004 1.613e-003 2.569e-003 
4.023e-003 2.097e+008 7.267e+014 1.000e+004 2.106e-003 2.572e-003 
4.033e-003 2.108e+008 7.269e+014 1.000e+004 1.558e-003 2.575e-003 
4.043e-003 2.118e+008 7.271e+014 1.000e+004 1.361e-003 2.578e-003 
4.054e-003 2.130e+008 7.273e+014 1.000e+004 1.650e-003 2.580e-003 
4.064e-003 2.141e+008 7.274e+014 1.000e+004 1.333e-003 2.583e-003 
4.074e-003 2.152e+008 7.275e+014 1.000e+004 1.669e-003 2.586e-003 
4.085e-003 2.163e+008 7.277e+014 1.000e+004 1.127e-003 2.589e-003 
4.095e-003 2.174e+008 7.279e+014 1.000e+004 1.551e-003 2.592e-003 
4.106e-003 2.181e+008 7.281e+014 1.000e+004 1.607e-003 2.597e-003 
4.116e-003 2.177e+008 7.286e+014 1.000e+004 1.452e-003 2.610e-003 
4.126e-003 2.182e+008 7.290e+014 1.000e+004 1.664e-003 2.617e-003 
4.136e-003 2.190e+008 7.294e+014 1.000e+004 1.795e-003 2.622e-003 
4.147e-003 2.197e+008 7.297e+014 1.000e+004 1.754e-003 2.627e-003 
4.157e-003 2.205e+008 7.300e+014 1.000e+004 1.813e-003 2.631e-003 
4.167e-003 2.212e+008 7.303e+014 1.000e+004 1.752e-003 2.637e-003 
4.177e-003 2.220e+008 7.306e+014 1.000e+004 1.970e-003 2.642e-003 
4.188e-003 2.224e+008 7.312e+014 1.000e+004 1.867e-003 2.649e-003 
4.198e-003 2.229e+008 7.316e+014 1.000e+004 1.785e-003 2.656e-003 
4.208e-003 2.235e+008 7.320e+014 1.000e+004 1.725e-003 2.662e-003 
4.218e-003 2.238e+008 7.326e+014 1.000e+004 1.720e-003 2.670e-003 
4.229e-003 2.247e+008 7.329e+014 1.000e+004 1.337e-003 2.675e-003 
4.239e-003 2.256e+008 7.336e+014 1.000e+004 1.473e-003 2.678e-003 
4.249e-003 2.253e+008 7.338e+014 1.000e+004 1.309e-003 2.691e-003 
4.259e-003 2.241e+008 7.345e+014 1.000e+004 2.031e-003 2.709e-003 
4.270e-003 2.188e+008 7.353e+014 1.000e+004 1.454e-003 2.757e-003 
4.281e-003 2.189e+008 7.360e+014 1.000e+004 1.618e-003 2.767e-003 
4.291e-003 2.197e+008 7.363e+014 1.000e+004 1.562e-003 2.772e-003 
4.302e-003 2.207e+008 7.366e+014 1.000e+004 1.672e-003 2.776e-003 
4.313e-003 2.216e+008 7.366e+014 1.000e+004 1.754e-003 2.780e-003 
4.324e-003 2.204e+008 7.371e+014 1.000e+004 2.309e-003 2.799e-003 
4.334e-003 2.121e+008 7.245e+014 1.000e+004 1.280e-003 2.868e-003 
4.344e-003 2.112e+008 7.246e+014 1.000e+004 1.504e-003 2.883e-003 
4.351e-003 2.100e+008 7.260e+014 1.000e+004 1.529e-003 2.899e-003 
4.360e-003 2.027e+008 7.291e+014 1.000e+004 1.663e-003 2.958e-003 
4.372e-003 1.969e+008 7.258e+014 1.000e+004 4.632e-004 3.010e-003 
4.380e-003 1.978e+008 7.260e+014 1.000e+004 2.027e-003 3.012e-003 
4.390e-003 1.977e+008 7.214e+014 1.000e+004 1.878e-003 3.023e-003 
4.405e-003 1.986e+008 7.200e+014 1.000e+004 1.630e-003 3.031e-003 
4.420e-003 1.967e+008 7.216e+014 1.000e+004 1.379e-003 3.060e-003 
4.434e-003 1.983e+008 7.219e+014 1.000e+004 1.332e-003 3.063e-003 
4.449e-003 2.000e+008 7.220e+014 1.000e+004 9.795e-004 3.065e-003 
4.463e-003 2.017e+008 7.223e+014 1.000e+004 1.980e-003 3.069e-003 
4.478e-003 2.033e+008 7.224e+014 1.000e+004 1.101e-003 3.072e-003 
4.492e-003 2.048e+008 7.226e+014 1.000e+004 1.449e-003 3.075e-003 
4.507e-003 2.063e+008 7.202e+014 1.000e+004 2.352e-003 3.080e-003 
4.522e-003 2.080e+008 7.181e+014 1.000e+004 1.616e-003 3.083e-003 
4.536e-003 2.097e+008 7.182e+014 1.000e+004 1.806e-003 3.086e-003 
4.551e-003 2.114e+008 7.184e+014 1.000e+004 1.194e-003 3.089e-003 
4.566e-003 2.132e+008 7.186e+014 1.000e+004 1.470e-003 3.092e-003 
4.581e-003 2.149e+008 7.187e+014 1.000e+004 2.156e-003 3.094e-003 
4.596e-003 2.167e+008 7.190e+014 1.000e+004 1.549e-003 3.097e-003 
4.611e-003 2.185e+008 7.192e+014 1.000e+004 1.302e-003 3.099e-003 
4.625e-003 2.203e+008 7.193e+014 1.000e+004 1.243e-003 3.102e-003 
4.639e-003 2.221e+008 7.195e+014 1.000e+004 1.346e-003 3.103e-003 
4.654e-003 2.238e+008 7.196e+014 1.000e+004 2.083e-003 3.106e-003 
4.668e-003 2.254e+008 7.199e+014 1.000e+004 1.633e-003 3.109e-003 
4.683e-003 2.272e+008 7.202e+014 1.000e+004 1.504e-003 3.111e-003 
4.698e-003 2.283e+008 7.205e+014 1.000e+004 1.332e-003 3.118e-003 
4.712e-003 2.299e+008 7.207e+014 1.000e+004 1.595e-003 3.122e-003 
4.727e-003 2.315e+008 7.210e+014 1.000e+004 1.665e-003 3.126e-003 
4.741e-003 2.331e+008 7.212e+014 1.000e+004 1.786e-003 3.129e-003 
4.756e-003 2.347e+008 7.214e+014 1.000e+004 1.500e-003 3.133e-003 
4.770e-003 2.361e+008 7.216e+014 1.000e+004 1.763e-003 3.137e-003 
4.784e-003 2.375e+008 7.219e+014 1.000e+004 1.151e-003 3.141e-003 
4.798e-003 2.390e+008 7.220e+014 1.000e+004 1.840e-003 3.145e-003 
4.812e-003 2.404e+008 7.217e+014 1.000e+004 1.470e-003 3.149e-003 
4.826e-003 2.419e+008 7.219e+014 1.000e+004 2.168e-003 3.152e-003 
4.841e-003 2.435e+008 7.221e+014 1.000e+004 1.226e-003 3.157e-003 
4.855e-003 2.450e+008 7.223e+014 1.000e+004 1.973e-003 3.161e-003 
4.870e-003 2.465e+008 7.226e+014 1.000e+004 1.513e-003 3.165e-003 
4.885e-003 2.479e+008 7.228e+014 1.000e+004 1.695e-003 3.170e-003 
4.900e-003 2.494e+008 7.230e+014 1.000e+004 1.081e-003 3.175e-003 
4.915e-003 2.510e+008 7.233e+014 1.000e+004 1.690e-003 3.179e-003 
4.930e-003 2.524e+008 7.235e+014 1.000e+004 1.513e-003 3.184e-003 
4.943e-003 2.535e+008 7.239e+014 1.000e+004 1.504e-003 3.190e-003 
4.957e-003 2.549e+008 7.241e+014 1.000e+004 1.688e-003 3.194e-003 
4.970e-003 2.561e+008 7.242e+014 1.000e+004 1.698e-003 3.199e-003 
4.984e-003 2.573e+008 7.245e+014 1.000e+004 1.870e-003 3.204e-003 
4.998e-003 2.588e+008 7.248e+014 1.000e+004 1.673e-003 3.208e-003 
5.012e-003 2.603e+008 7.251e+014 1.000e+004 1.602e-003 3.212e-003 
5.026e-003 2.617e+008 7.255e+014 1.000e+004 1.944e-003 3.216e-003 
5.041e-003 2.629e+008 7.249e+014 1.000e+004 1.663e-003 3.222e-003 
5.055e-003 2.570e+008 7.264e+014 1.000e+004 1.559e-003 3.277e-003 
5.070e-003 2.576e+008 7.256e+014 1.000e+004 1.180e-003 3.288e-003 
5.085e-003 2.585e+008 7.254e+014 1.000e+004 1.884e-003 3.297e-003 
5.099e-003 2.597e+008 7.256e+014 1.000e+004 1.644e-003 3.303e-003 
5.113e-003 2.607e+008 7.258e+014 1.000e+004 2.215e-003 3.310e-003 
5.125e-003 2.604e+008 7.262e+014 1.000e+004 1.696e-003 3.325e-003 
5.138e-003 2.567e+008 7.288e+014 1.000e+004 1.324e-003 3.362e-003 
5.150e-003 2.547e+008 7.304e+014 1.000e+004 1.311e-003 3.388e-003 
5.164e-003 2.520e+008 7.327e+014 1.000e+004 1.906e-003 3.422e-003 
5.178e-003 2.481e+008 7.321e+014 1.000e+004 1.644e-003 3.462e-003 
5.191e-003 2.452e+008 7.342e+014 1.000e+004 1.519e-003 3.495e-003 
5.204e-003 2.377e+008 7.386e+014 1.000e+004 1.796e-003 3.559e-003 
5.216e-003 2.299e+008 7.444e+014 1.000e+004 1.930e-003 3.626e-003 
5.228e-003 2.117e+008 7.401e+014 1.000e+004 2.328e-003 3.764e-003 
5.239e-003 2.039e+008 7.424e+014 1.000e+004 1.994e-003 3.829e-003 
5.247e-003 1.968e+008 7.290e+014 1.000e+004 1.310e-003 3.886e-003 
5.254e-003 1.977e+008 7.290e+014 1.000e+004 1.041e-003 3.886e-003 
5.261e-003 1.983e+008 7.292e+014 1.000e+004 1.165e-003 3.889e-003 
5.268e-003 1.987e+008 7.293e+014 1.000e+004 1.351e-003 3.893e-003 
5.275e-003 1.984e+008 7.303e+014 1.000e+004 2.124e-003 3.903e-003 
5.282e-003 1.990e+008 7.304e+014 1.000e+004 1.320e-003 3.906e-003 
5.290e-003 1.996e+008 7.308e+014 1.000e+004 2.094e-003 3.909e-003 
5.298e-003 2.001e+008 7.311e+014 1.000e+004 1.234e-003 3.914e-003 
5.306e-003 2.010e+008 7.313e+014 1.000e+004 1.146e-003 3.916e-003 
5.315e-003 2.018e+008 7.316e+014 1.000e+004 2.194e-003 3.919e-003 
5.326e-003 1.979e+008 7.274e+014 1.000e+004 1.419e-003 3.957e-003 
5.341e-003 1.995e+008 7.277e+014 1.000e+004 2.053e-003 3.961e-003 
5.355e-003 2.010e+008 7.280e+014 1.000e+004 1.937e-003 3.965e-003 
5.370e-003 2.027e+008 7.282e+014 1.000e+004 1.726e-003 3.968e-003 
5.384e-003 2.043e+008 7.284e+014 1.000e+004 1.691e-003 3.971e-003 
5.398e-003 2.058e+008 7.285e+014 1.000e+004 1.474e-003 3.975e-003 
5.413e-003 2.074e+008 7.287e+014 1.000e+004 1.381e-003 3.978e-003 
5.427e-003 2.090e+008 7.289e+014 1.000e+004 1.614e-003 3.982e-003 
5.442e-003 2.105e+008 7.291e+014 1.000e+004 1.393e-003 3.985e-003 
5.456e-003 2.119e+008 7.293e+014 1.000e+004 1.276e-003 3.990e-003 
5.470e-003 2.135e+008 7.295e+014 1.000e+004 1.504e-003 3.994e-003 
5.485e-003 2.150e+008 7.298e+014 1.000e+004 1.599e-003 3.997e-003 
5.499e-003 2.165e+008 7.300e+014 1.000e+004 1.536e-003 4.001e-003 
5.513e-003 2.179e+008 7.302e+014 1.000e+004 1.712e-003 4.006e-003 
5.528e-003 2.195e+008 7.303e+014 1.000e+004 1.381e-003 4.009e-003 
5.542e-003 2.210e+008 7.307e+014 1.000e+004 1.865e-003 4.013e-003 
5.556e-003 2.226e+008 7.308e+014 1.000e+004 1.198e-003 4.017e-003 
5.571e-003 2.241e+008 7.310e+014 1.000e+004 1.428e-003 4.021e-003 
5.586e-003 2.257e+008 7.312e+014 1.000e+004 2.030e-003 4.025e-003 
5.601e-003 2.249e+008 7.314e+014 1.000e+004 1.805e-003 4.045e-003 
5.615e-003 2.264e+008 7.316e+014 1.000e+004 1.979e-003 4.049e-003 
5.629e-003 2.280e+008 7.317e+014 1.000e+004 1.403e-003 4.051e-003 
5.643e-003 2.286e+008 7.318e+014 1.000e+004 1.468e-003 4.062e-003 
5.657e-003 2.298e+008 7.323e+014 1.000e+004 1.455e-003 4.068e-003 
5.672e-003 2.312e+008 7.325e+014 1.000e+004 1.423e-003 4.072e-003 
5.686e-003 2.327e+008 7.327e+014 1.000e+004 1.282e-003 4.076e-003 
5.700e-003 2.338e+008 7.331e+014 1.000e+004 1.046e-003 4.083e-003 
5.715e-003 2.351e+008 7.334e+014 1.000e+004 1.178e-003 4.088e-003 
5.729e-003 2.365e+008 7.336e+014 1.000e+004 1.305e-003 4.093e-003 
5.743e-003 2.380e+008 7.339e+014 1.000e+004 1.491e-003 4.097e-003 
5.758e-003 2.394e+008 7.342e+014 1.000e+004 1.837e-003 4.102e-003 
5.772e-003 2.408e+008 7.344e+014 1.000e+004 9.148e-004 4.106e-003 
5.786e-003 2.422e+008 7.346e+014 1.000e+004 2.094e-003 4.110e-003 
5.800e-003 2.437e+008 7.350e+014 1.000e+004 2.070e-003 4.114e-003 
5.815e-003 2.452e+008 7.351e+014 1.000e+004 8.281e-004 4.119e-003 
5.829e-003 2.465e+008 7.355e+014 1.000e+004 2.251e-003 4.124e-003 
5.844e-003 2.478e+008 7.358e+014 1.000e+004 8.790e-004 4.129e-003 
5.858e-003 2.494e+008 7.360e+014 1.000e+004 6.886e-004 4.133e-003 
5.872e-003 2.508e+008 7.363e+014 1.000e+004 1.666e-003 4.137e-003 
5.886e-003 2.521e+008 7.366e+014 1.000e+004 7.054e-004 4.142e-003 
5.900e-003 2.534e+008 7.369e+014 1.000e+004 2.114e-003 4.147e-003 
5.914e-003 2.548e+008 7.371e+014 1.000e+004 1.756e-003 4.151e-003 
5.929e-003 2.564e+008 7.375e+014 1.000e+004 2.339e-003 4.155e-003 
5.943e-003 2.575e+008 7.379e+014 1.000e+004 1.544e-003 4.161e-003 
5.957e-003 2.588e+008 7.382e+014 1.000e+004 1.942e-003 4.167e-003 
5.971e-003 2.602e+008 7.383e+014 1.000e+004 2.185e-003 4.172e-003 
5.986e-003 2.588e+008 7.406e+014 1.000e+004 1.469e-003 4.195e-003 
6.000e-003 2.590e+008 7.419e+014 1.000e+004 1.743e-003 4.208e-003 
6.014e-003 2.601e+008 7.424e+014 1.000e+004 1.109e-003 4.215e-003 
6.028e-003 2.612e+008 7.428e+014 1.000e+004 1.783e-003 4.221e-003 
6.042e-003 2.624e+008 7.433e+014 1.000e+004 1.974e-003 4.227e-003 
6.056e-003 2.636e+008 7.438e+014 1.000e+004 1.527e-003 4.232e-003 
6.070e-003 2.645e+008 7.445e+014 1.000e+004 1.212e-003 4.240e-003 
6.083e-003 2.638e+008 7.464e+014 1.000e+004 1.412e-003 4.259e-003 
6.097e-003 2.504e+008 7.581e+014 1.000e+004 1.763e-003 4.366e-003 
6.108e-003 2.484e+008 7.604e+014 1.000e+004 2.454e-003 4.390e-003 
6.117e-003 2.486e+008 7.608e+014 1.000e+004 2.221e-003 4.398e-003 
6.125e-003 2.493e+008 7.614e+014 1.000e+004 4.532e-004 4.402e-003 
6.134e-003 2.503e+008 7.616e+014 1.000e+004 1.666e-003 4.404e-003 
6.144e-003 2.511e+008 7.619e+014 1.000e+004 1.822e-003 4.407e-003 
6.152e-003 2.522e+008 7.595e+014 1.000e+004 1.357e-003 4.408e-003 
6.161e-003 2.524e+008 7.598e+014 1.000e+004 2.027e-003 4.416e-003 
6.170e-003 2.509e+008 7.607e+014 1.000e+004 2.294e-003 4.435e-003 
6.182e-003 2.416e+008 7.540e+014 1.000e+004 2.089e-003 4.511e-003 
6.196e-003 2.287e+008 7.496e+014 1.000e+004 1.590e-003 4.614e-003 
6.208e-003 2.213e+008 7.447e+014 1.000e+004 1.992e-003 4.677e-003 
6.221e-003 2.148e+008 7.408e+014 1.000e+004 2.003e-003 4.736e-003 
6.233e-003 2.110e+008 7.407e+014 1.000e+004 1.166e-003 4.774e-003 
6.246e-003 2.120e+008 7.409e+014 1.000e+004 1.153e-003 4.780e-003 
6.260e-003 2.132e+008 7.416e+014 1.000e+004 1.535e-003 4.785e-003 
6.273e-003 2.145e+008 7.419e+014 1.000e+004 1.578e-003 4.790e-003 
6.286e-003 2.159e+008 7.421e+014 1.000e+004 1.594e-003 4.793e-003 
6.300e-003 2.173e+008 7.424e+014 1.000e+004 2.070e-003 4.797e-003 
6.313e-003 2.183e+008 7.413e+014 1.000e+004 1.708e-003 4.803e-003 
6.325e-003 2.193e+008 7.417e+014 1.000e+004 1.881e-003 4.809e-003 
6.338e-003 2.206e+008 7.413e+014 1.000e+004 1.160e-003 4.813e-003 
6.351e-003 2.219e+008 7.413e+014 1.000e+004 2.070e-003 4.816e-003 
6.363e-003 2.232e+008 7.416e+014 1.000e+004 1.695e-003 4.819e-003 
6.376e-003 2.243e+008 7.419e+014 1.000e+004 1.848e-003 4.824e-003 
6.388e-003 2.253e+008 7.422e+014 1.000e+004 1.388e-003 4.830e-003 
6.400e-003 2.261e+008 7.425e+014 1.000e+004 1.474e-003 4.837e-003 
6.412e-003 2.243e+008 7.435e+014 1.000e+004 1.285e-003 4.861e-003 
6.421e-003 2.230e+008 7.445e+014 1.000e+004 1.402e-003 4.879e-003 
6.430e-003 2.237e+008 7.447e+014 1.000e+004 1.277e-003 4.883e-003 
6.438e-003 2.244e+008 7.449e+014 1.000e+004 1.653e-003 4.887e-003 
6.447e-003 2.251e+008 7.453e+014 1.000e+004 1.483e-003 4.891e-003 
6.456e-003 2.259e+008 7.455e+014 1.000e+004 1.471e-003 4.893e-003 
6.464e-003 2.267e+008 7.456e+014 1.000e+004 1.773e-003 4.896e-003 
6.472e-003 2.275e+008 7.458e+014 1.000e+004 1.459e-003 4.899e-003 
6.481e-003 2.281e+008 7.461e+014 1.000e+004 1.934e-003 4.903e-003 
6.489e-003 2.289e+008 7.463e+014 1.000e+004 1.739e-003 4.906e-003 
6.497e-003 2.296e+008 7.465e+014 1.000e+004 1.579e-003 4.909e-003 
6.505e-003 2.300e+008 7.469e+014 1.000e+004 1.413e-003 4.914e-003 
6.513e-003 2.302e+008 7.474e+014 1.000e+004 1.184e-003 4.921e-003 
6.521e-003 2.287e+008 7.486e+014 1.000e+004 1.837e-003 4.940e-003 
6.529e-003 2.226e+008 7.532e+014 1.000e+004 2.286e-003 4.990e-003 
6.539e-003 2.141e+008 7.548e+014 1.000e+004 1.630e-003 5.059e-003 
6.551e-003 2.097e+008 7.545e+014 1.000e+004 1.367e-003 5.101e-003 
6.562e-003 2.099e+008 7.550e+014 1.000e+004 1.519e-003 5.111e-003 
6.573e-003 2.109e+008 7.552e+014 1.000e+004 9.974e-004 5.115e-003 
6.584e-003 2.120e+008 7.556e+014 1.000e+004 1.545e-003 5.119e-003 
6.595e-003 2.128e+008 7.558e+014 1.000e+004 1.377e-003 5.123e-003 
6.606e-003 2.138e+008 7.557e+014 1.000e+004 1.332e-003 5.128e-003 
6.617e-003 2.149e+008 7.560e+014 1.000e+004 1.301e-003 5.131e-003 
6.627e-003 2.160e+008 7.561e+014 1.000e+004 1.649e-003 5.134e-003 
6.638e-003 2.171e+008 7.563e+014 1.000e+004 6.961e-004 5.136e-003 
6.648e-003 2.180e+008 7.567e+014 1.000e+004 1.876e-003 5.141e-003 
6.658e-003 2.189e+008 7.569e+014 1.000e+004 1.847e-003 5.144e-003 
6.667e-003 2.198e+008 7.573e+014 1.000e+004 1.175e-003 5.148e-003 
6.677e-003 2.207e+008 7.575e+014 1.000e+004 1.617e-003 5.151e-003 
6.686e-003 2.216e+008 7.577e+014 1.000e+004 1.648e-003 5.154e-003 
6.696e-003 2.225e+008 7.580e+014 1.000e+004 1.118e-003 5.157e-003 
6.705e-003 2.232e+008 7.584e+014 1.000e+004 6.618e-004 5.162e-003 
6.714e-003 2.240e+008 7.586e+014 1.000e+004 1.945e-003 5.166e-003 
6.723e-003 2.247e+008 7.590e+014 1.000e+004 1.728e-003 5.169e-003 
6.732e-003 2.254e+008 7.593e+014 1.000e+004 1.684e-003 5.173e-003 
6.741e-003 2.258e+008 7.566e+014 1.000e+004 1.510e-003 5.180e-003 
6.750e-003 2.267e+008 7.568e+014 1.000e+004 6.211e-004 5.183e-003 
6.759e-003 2.276e+008 7.570e+014 1.000e+004 1.432e-003 5.186e-003 
6.768e-003 2.285e+008 7.572e+014 1.000e+004 1.928e-003 5.189e-003 
6.777e-003 2.291e+008 7.575e+014 1.000e+004 1.911e-003 5.193e-003 
6.786e-003 2.298e+008 7.577e+014 1.000e+004 1.600e-003 5.197e-003 
6.795e-003 2.305e+008 7.580e+014 1.000e+004 1.015e-003 5.201e-003 
6.804e-003 2.310e+008 7.585e+014 1.000e+004 1.621e-003 5.207e-003 
6.812e-003 2.316e+008 7.587e+014 1.000e+004 1.995e-003 5.211e-003 
6.820e-003 2.321e+008 7.590e+014 1.000e+004 1.168e-003 5.216e-003 
6.829e-003 2.328e+008 7.593e+014 1.000e+004 1.038e-003 5.219e-003 
6.837e-003 2.336e+008 7.594e+014 1.000e+004 9.274e-004 5.222e-003 
6.845e-003 2.343e+008 7.596e+014 1.000e+004 1.295e-003 5.225e-003 
6.853e-003 2.351e+008 7.599e+014 1.000e+004 2.068e-003 5.227e-003 
6.861e-003 2.358e+008 7.601e+014 1.000e+004 1.666e-003 5.231e-003 
6.869e-003 2.366e+008 7.603e+014 1.000e+004 1.774e-003 5.233e-003 
6.877e-003 2.372e+008 7.606e+014 1.000e+004 1.681e-003 5.237e-003 
6.885e-003 2.380e+008 7.607e+014 1.000e+004 1.317e-003 5.239e-003 
6.893e-003 2.387e+008 7.609e+014 1.000e+004 1.443e-003 5.242e-003 
6.900e-003 2.394e+008 7.612e+014 1.000e+004 1.713e-003 5.245e-003 
6.908e-003 2.388e+008 7.619e+014 1.000e+004 1.224e-003 5.257e-003 
6.916e-003 2.378e+008 7.628e+014 1.000e+004 1.021e-003 5.272e-003 
6.926e-003 2.356e+008 7.641e+014 1.000e+004 1.595e-003 5.296e-003 
6.938e-003 2.307e+008 7.676e+014 1.000e+004 1.701e-003 5.343e-003 
6.950e-003 2.190e+008 7.727e+014 1.000e+004 2.728e-003 5.436e-003 
6.964e-003 2.150e+008 7.552e+014 1.000e+004 1.449e-003 5.476e-003 
6.975e-003 2.159e+008 7.553e+014 1.000e+004 1.603e-003 5.482e-003 
6.986e-003 2.173e+008 7.554e+014 1.000e+004 2.021e-003 5.483e-003 
6.996e-003 2.185e+008 7.555e+014 1.000e+004 1.641e-003 5.485e-003 
7.006e-003 2.196e+008 7.557e+014 1.000e+004 2.017e-003 5.487e-003 
7.016e-003 2.209e+008 7.559e+014 1.000e+004 6.923e-004 5.489e-003 
7.027e-003 2.211e+008 7.569e+014 1.000e+004 1.298e-003 5.498e-003 
7.037e-003 2.221e+008 7.575e+014 1.000e+004 1.449e-003 5.501e-003 
7.047e-003 2.234e+008 7.577e+014 1.000e+004 1.608e-003 5.503e-003 
7.058e-003 2.247e+008 7.576e+014 1.000e+004 1.518e-003 5.504e-003 
7.068e-003 2.259e+008 7.579e+014 1.000e+004 1.225e-003 5.505e-003 
7.077e-003 2.272e+008 7.580e+014 1.000e+004 1.430e-003 5.506e-003 
7.088e-003 2.284e+008 7.581e+014 1.000e+004 1.800e-003 5.508e-003 
7.097e-003 2.296e+008 7.541e+014 1.000e+004 1.635e-003 5.510e-003 
7.107e-003 2.293e+008 7.539e+014 1.000e+004 1.257e-003 5.521e-003 
7.117e-003 2.303e+008 7.542e+014 1.000e+004 1.080e-003 5.524e-003 
7.127e-003 2.313e+008 7.544e+014 1.000e+004 1.763e-003 5.527e-003 
7.136e-003 2.324e+008 7.547e+014 1.000e+004 1.777e-003 5.529e-003 
7.146e-003 2.336e+008 7.547e+014 1.000e+004 6.412e-004 5.531e-003 
7.156e-003 2.346e+008 7.547e+014 1.000e+004 1.961e-003 5.533e-003 
7.165e-003 2.357e+008 7.549e+014 1.000e+004 1.590e-003 5.535e-003 
7.175e-003 2.358e+008 7.550e+014 1.000e+004 1.126e-003 5.544e-003 
7.185e-003 2.335e+008 7.561e+014 1.000e+004 1.333e-003 5.570e-003 
7.195e-003 2.330e+008 7.571e+014 1.000e+004 1.012e-003 5.583e-003 
7.206e-003 2.336e+008 7.575e+014 1.000e+004 1.179e-003 5.590e-003 
7.216e-003 2.343e+008 7.579e+014 1.000e+004 1.533e-003 5.596e-003 
7.227e-003 2.351e+008 7.583e+014 1.000e+004 8.094e-004 5.602e-003 
7.238e-003 2.362e+008 7.585e+014 1.000e+004 1.022e-003 5.605e-003 
7.249e-003 2.372e+008 7.589e+014 1.000e+004 1.345e-003 5.609e-003 
7.260e-003 2.384e+008 7.591e+014 1.000e+004 1.624e-003 5.612e-003 
7.271e-003 2.395e+008 7.594e+014 1.000e+004 1.317e-003 5.615e-003 
7.282e-003 2.406e+008 7.597e+014 1.000e+004 1.716e-003 5.618e-003 
7.293e-003 2.414e+008 7.602e+014 1.000e+004 1.585e-003 5.624e-003 
7.304e-003 2.425e+008 7.605e+014 1.000e+004 1.960e-003 5.628e-003 
7.315e-003 2.435e+008 7.608e+014 1.000e+004 1.874e-003 5.631e-003 
7.326e-003 2.448e+008 7.611e+014 1.000e+004 8.528e-004 5.634e-003 
7.337e-003 2.459e+008 7.614e+014 1.000e+004 1.710e-003 5.637e-003 
7.348e-003 2.471e+008 7.616e+014 1.000e+004 1.352e-003 5.639e-003 
7.358e-003 2.482e+008 7.619e+014 1.000e+004 1.793e-003 5.642e-003 
7.369e-003 2.494e+008 7.622e+014 1.000e+004 1.959e-003 5.645e-003 
7.380e-003 2.504e+008 7.625e+014 1.000e+004 1.305e-003 5.649e-003 
7.391e-003 2.514e+008 7.628e+014 1.000e+004 1.916e-003 5.653e-003 
7.402e-003 2.524e+008 7.631e+014 1.000e+004 1.633e-003 5.657e-003 
7.412e-003 2.535e+008 7.633e+014 1.000e+004 1.643e-003 5.659e-003 
7.423e-003 2.547e+008 7.636e+014 1.000e+004 1.140e-003 5.662e-003 
7.434e-003 2.559e+008 7.604e+014 1.000e+004 1.238e-003 5.665e-003 
7.444e-003 2.570e+008 7.606e+014 1.000e+004 1.149e-003 5.667e-003 
7.455e-003 2.582e+008 7.608e+014 1.000e+004 1.502e-003 5.670e-003 
7.466e-003 2.593e+008 7.611e+014 1.000e+004 1.969e-003 5.673e-003 
7.477e-003 2.605e+008 7.613e+014 1.000e+004 1.405e-003 5.676e-003 
7.487e-003 2.616e+008 7.616e+014 1.000e+004 1.897e-003 5.679e-003 
7.498e-003 2.627e+008 7.618e+014 1.000e+004 1.526e-003 5.681e-003 
7.508e-003 2.638e+008 7.621e+014 1.000e+004 1.437e-003 5.684e-003 
7.519e-003 2.649e+008 7.624e+014 1.000e+004 1.131e-003 5.687e-003 
7.529e-003 2.659e+008 7.627e+014 1.000e+004 1.485e-003 5.691e-003 
7.540e-003 2.605e+008 7.540e+014 1.000e+004 1.255e-003 5.738e-003 
7.549e-003 2.517e+008 7.564e+014 1.000e+004 2.434e-003 5.808e-003 
7.558e-003 2.367e+008 7.534e+014 1.000e+004 1.907e-003 5.921e-003 
7.567e-003 2.315e+008 7.553e+014 1.000e+004 1.200e-003 5.966e-003 
7.576e-003 2.313e+008 7.558e+014 1.000e+004 1.486e-003 5.976e-003 
7.585e-003 2.303e+008 7.536e+014 1.000e+004 1.621e-003 5.992e-003 
7.595e-003 2.301e+008 7.539e+014 1.000e+004 1.715e-003 6.004e-003 
7.604e-003 2.302e+008 7.544e+014 1.000e+004 1.734e-003 6.012e-003 
7.613e-003 2.310e+008 7.545e+014 1.000e+004 1.084e-003 6.015e-003 
7.622e-003 2.320e+008 7.547e+014 1.000e+004 1.398e-003 6.018e-003 
7.631e-003 2.329e+008 7.549e+014 1.000e+004 1.433e-003 6.020e-003 
7.639e-003 2.338e+008 7.551e+014 1.000e+004 1.107e-003 6.023e-003 
7.648e-003 2.347e+008 7.553e+014 1.000e+004 1.194e-003 6.025e-003 
7.657e-003 2.355e+008 7.555e+014 1.000e+004 1.892e-003 6.029e-003 
7.666e-003 2.363e+008 7.557e+014 1.000e+004 7.069e-004 6.032e-003 
7.675e-003 2.368e+008 7.561e+014 1.000e+004 1.578e-003 6.038e-003 
7.684e-003 2.370e+008 7.565e+014 1.000e+004 1.271e-003 6.045e-003 
7.693e-003 2.369e+008 7.572e+014 1.000e+004 1.154e-003 6.055e-003 
7.702e-003 2.374e+008 7.575e+014 1.000e+004 1.200e-003 6.060e-003 
7.710e-003 2.382e+008 7.577e+014 1.000e+004 1.445e-003 6.064e-003 
7.719e-003 2.390e+008 7.578e+014 1.000e+004 1.146e-003 6.067e-003 
7.728e-003 2.398e+008 7.579e+014 1.000e+004 1.752e-003 6.069e-003 
7.736e-003 2.407e+008 7.580e+014 1.000e+004 1.524e-003 6.072e-003 
7.745e-003 2.416e+008 7.582e+014 1.000e+004 1.485e-003 6.074e-003 
7.753e-003 2.423e+008 7.583e+014 1.000e+004 1.333e-003 6.077e-003 
7.762e-003 2.432e+008 7.584e+014 1.000e+004 1.330e-003 6.080e-003 
7.771e-003 2.440e+008 7.587e+014 1.000e+004 1.338e-003 6.084e-003 
7.780e-003 2.446e+008 7.589e+014 1.000e+004 1.318e-003 6.089e-003 
7.789e-003 2.453e+008 7.592e+014 1.000e+004 1.065e-003 6.093e-003 
7.798e-003 2.459e+008 7.595e+014 1.000e+004 1.712e-003 6.098e-003 
7.808e-003 2.463e+008 7.597e+014 1.000e+004 1.456e-003 6.104e-003 
7.816e-003 2.457e+008 7.580e+014 1.000e+004 1.493e-003 6.118e-003 
7.825e-003 2.433e+008 7.589e+014 1.000e+004 1.285e-003 6.143e-003 
7.835e-003 2.360e+008 7.589e+014 1.000e+004 1.967e-003 6.203e-003 
7.844e-003 2.328e+008 7.598e+014 1.000e+004 7.094e-004 6.234e-003 
7.853e-003 2.316e+008 7.520e+014 1.000e+004 1.338e-003 6.252e-003 
7.862e-003 2.294e+008 7.524e+014 1.000e+004 1.829e-003 6.276e-003 
7.871e-003 2.229e+008 7.537e+014 1.000e+004 2.084e-003 6.329e-003 
7.879e-003 2.184e+008 7.553e+014 1.000e+004 1.279e-003 6.369e-003 
7.888e-003 2.159e+008 7.513e+014 1.000e+004 1.343e-003 6.395e-003 
7.897e-003 2.126e+008 7.544e+014 1.000e+004 1.406e-003 6.427e-003 
7.907e-003 2.102e+008 7.572e+014 1.000e+004 1.636e-003 6.453e-003 
7.916e-003 2.091e+008 7.582e+014 1.000e+004 9.685e-004 6.470e-003 
7.925e-003 2.083e+008 7.585e+014 1.000e+004 1.429e-003 6.485e-003 
7.935e-003 1.998e+008 7.497e+014 1.000e+004 2.340e-003 6.553e-003 
7.943e-003 1.967e+008 7.496e+014 1.000e+004 1.392e-003 6.582e-003 
7.951e-003 1.967e+008 7.502e+014 1.000e+004 1.458e-003 6.591e-003 
7.960e-003 1.965e+008 7.510e+014 1.000e+004 1.420e-003 6.602e-003 
7.970e-003 1.962e+008 7.522e+014 1.000e+004 1.880e-003 6.613e-003 
7.979e-003 1.962e+008 7.534e+014 1.000e+004 1.439e-003 6.623e-003 
7.989e-003 1.966e+008 7.543e+014 1.000e+004 1.975e-003 6.629e-003 
7.999e-003 1.974e+008 7.547e+014 1.000e+004 1.500e-003 6.633e-003 
8.008e-003 1.982e+008 7.551e+014 1.000e+004 1.417e-003 6.637e-003 
8.018e-003 1.990e+008 7.556e+014 1.000e+004 1.834e-003 6.641e-003 
8.027e-003 1.991e+008 7.574e+014 1.000e+004 1.970e-003 6.651e-003 
8.037e-003 1.954e+008 7.380e+014 1.000e+004 1.076e-003 6.686e-003 
8.047e-003 1.960e+008 7.378e+014 1.000e+004 9.418e-004 6.692e-003 
8.057e-003 1.968e+008 7.380e+014 1.000e+004 1.122e-003 6.696e-003 
8.066e-003 1.977e+008 7.382e+014 1.000e+004 1.558e-003 6.699e-003 
8.076e-003 1.988e+008 7.383e+014 1.000e+004 1.792e-003 6.702e-003 
8.086e-003 1.997e+008 7.384e+014 1.000e+004 1.850e-003 6.705e-003 
8.096e-003 2.006e+008 7.386e+014 1.000e+004 1.775e-003 6.708e-003 
8.105e-003 2.017e+008 7.388e+014 1.000e+004 1.594e-003 6.711e-003 
8.115e-003 2.027e+008 7.389e+014 1.000e+004 1.855e-003 6.714e-003 
8.125e-003 2.036e+008 7.391e+014 1.000e+004 1.215e-003 6.717e-003 
8.135e-003 2.046e+008 7.392e+014 1.000e+004 1.263e-003 6.720e-003 
8.145e-003 2.056e+008 7.394e+014 1.000e+004 1.510e-003 6.723e-003 
8.154e-003 2.066e+008 7.394e+014 1.000e+004 1.816e-003 6.726e-003 
8.164e-003 2.077e+008 7.395e+014 1.000e+004 1.602e-003 6.728e-003 
8.174e-003 2.089e+008 7.396e+014 1.000e+004 1.579e-003 6.730e-003 
8.184e-003 2.099e+008 7.398e+014 1.000e+004 1.903e-003 6.733e-003 
8.194e-003 2.109e+008 7.400e+014 1.000e+004 1.742e-003 6.736e-003 
8.204e-003 2.120e+008 7.401e+014 1.000e+004 1.961e-003 6.738e-003 
8.214e-003 2.130e+008 7.403e+014 1.000e+004 1.427e-003 6.740e-003 
8.223e-003 2.140e+008 7.404e+014 1.000e+004 1.394e-003 6.743e-003 
8.233e-003 2.149e+008 7.406e+014 1.000e+004 8.436e-004 6.747e-003 
8.243e-003 2.155e+008 7.412e+014 1.000e+004 1.911e-003 6.753e-003 
8.253e-003 2.162e+008 7.415e+014 1.000e+004 1.374e-003 6.758e-003 
8.263e-003 2.172e+008 7.417e+014 1.000e+004 1.518e-003 6.761e-003 
8.273e-003 2.184e+008 7.417e+014 1.000e+004 1.745e-003 6.763e-003 
8.283e-003 2.195e+008 7.420e+014 1.000e+004 1.500e-003 6.765e-003 
8.292e-003 2.205e+008 7.421e+014 1.000e+004 7.168e-004 6.768e-003 
8.302e-003 2.216e+008 7.423e+014 1.000e+004 2.159e-003 6.770e-003 
8.312e-003 2.226e+008 7.425e+014 1.000e+004 8.098e-004 6.773e-003 
8.322e-003 2.236e+008 7.426e+014 1.000e+004 1.934e-003 6.776e-003 
8.332e-003 2.246e+008 7.428e+014 1.000e+004 1.809e-003 6.779e-003 
8.341e-003 2.257e+008 7.429e+014 1.000e+004 1.784e-003 6.781e-003 
8.351e-003 2.267e+008 7.431e+014 1.000e+004 9.510e-004 6.784e-003 
8.361e-003 2.277e+008 7.433e+014 1.000e+004 1.385e-003 6.786e-003 
8.370e-003 2.288e+008 7.434e+014 1.000e+004 2.102e-003 6.788e-003 
8.380e-003 2.298e+008 7.436e+014 1.000e+004 2.189e-003 6.791e-003 
8.390e-003 2.308e+008 7.437e+014 1.000e+004 1.395e-003 6.794e-003 
8.399e-003 2.317e+008 7.439e+014 1.000e+004 1.480e-003 6.797e-003 
8.409e-003 2.328e+008 7.441e+014 1.000e+004 1.630e-003 6.800e-003 
8.419e-003 2.338e+008 7.442e+014 1.000e+004 1.760e-003 6.803e-003 
8.428e-003 2.347e+008 7.445e+014 1.000e+004 1.722e-003 6.806e-003 
8.438e-003 2.357e+008 7.446e+014 1.000e+004 1.636e-003 6.808e-003 
8.448e-003 2.368e+008 7.449e+014 1.000e+004 1.942e-003 6.811e-003 
8.458e-003 2.366e+008 7.450e+014 1.000e+004 1.336e-003 6.821e-003 
8.467e-003 2.298e+008 7.467e+014 1.000e+004 2.116e-003 6.878e-003 
8.477e-003 2.240e+008 7.494e+014 1.000e+004 1.800e-003 6.928e-003 
8.486e-003 2.244e+008 7.499e+014 1.000e+004 1.167e-003 6.935e-003 
8.495e-003 2.252e+008 7.503e+014 1.000e+004 1.803e-003 6.938e-003 
8.505e-003 2.262e+008 7.504e+014 1.000e+004 1.624e-003 6.941e-003 
8.514e-003 2.272e+008 7.506e+014 1.000e+004 1.735e-003 6.943e-003 
8.523e-003 2.278e+008 7.497e+014 1.000e+004 1.678e-003 6.948e-003 
8.532e-003 2.274e+008 7.514e+014 1.000e+004 1.468e-003 6.960e-003 
8.542e-003 2.283e+008 7.517e+014 1.000e+004 1.956e-003 6.963e-003 
8.551e-003 2.292e+008 7.520e+014 1.000e+004 1.564e-003 6.966e-003 
8.560e-003 2.301e+008 7.523e+014 1.000e+004 9.274e-004 6.969e-003 
8.569e-003 2.311e+008 7.524e+014 1.000e+004 9.377e-004 6.971e-003 
8.578e-003 2.319e+008 7.526e+014 1.000e+004 8.203e-004 6.974e-003 
8.586e-003 2.325e+008 7.528e+014 1.000e+004 1.454e-003 6.979e-003 
8.595e-003 2.332e+008 7.530e+014 1.000e+004 1.844e-003 6.983e-003 
8.604e-003 2.340e+008 7.531e+014 1.000e+004 1.396e-003 6.986e-003 
8.613e-003 2.347e+008 7.535e+014 1.000e+004 2.003e-003 6.990e-003 
8.622e-003 2.349e+008 7.539e+014 1.000e+004 1.097e-003 6.997e-003 
8.631e-003 2.358e+008 7.540e+014 1.000e+004 1.117e-003 7.000e-003 
8.640e-003 2.367e+008 7.540e+014 1.000e+004 1.013e-003 7.003e-003 
8.648e-003 2.377e+008 7.541e+014 1.000e+004 1.518e-003 7.005e-003 
8.657e-003 2.386e+008 7.542e+014 1.000e+004 1.071e-003 7.007e-003 
8.666e-003 2.396e+008 7.543e+014 1.000e+004 1.716e-003 7.010e-003 
8.675e-003 2.405e+008 7.544e+014 1.000e+004 1.120e-003 7.012e-003 
8.684e-003 2.413e+008 7.544e+014 1.000e+004 1.697e-003 7.015e-003 
8.692e-003 2.378e+008 7.536e+014 1.000e+004 1.200e-003 7.048e-003 
8.701e-003 2.349e+008 7.526e+014 1.000e+004 1.261e-003 7.078e-003 
8.711e-003 2.354e+008 7.528e+014 1.000e+004 1.272e-003 7.083e-003 
8.720e-003 2.363e+008 7.529e+014 1.000e+004 1.993e-003 7.086e-003 
8.729e-003 2.372e+008 7.530e+014 1.000e+004 1.753e-003 7.090e-003 
8.739e-003 2.370e+008 7.537e+014 1.000e+004 1.086e-003 7.100e-003 
8.750e-003 2.202e+008 7.487e+014 1.000e+004 4.012e-003 7.228e-003 
8.760e-003 1.954e+008 7.417e+014 1.000e+004 2.339e-003 7.410e-003 
8.771e-003 1.911e+008 7.420e+014 1.000e+004 8.465e-004 7.450e-003 
8.782e-003 1.924e+008 7.419e+014 1.000e+004 1.126e-003 7.452e-003 
8.792e-003 1.934e+008 7.421e+014 1.000e+004 1.364e-003 7.455e-003 
8.803e-003 1.945e+008 7.422e+014 1.000e+004 1.748e-003 7.458e-003 
8.814e-003 1.956e+008 7.424e+014 1.000e+004 2.222e-003 7.461e-003 
8.825e-003 1.967e+008 7.425e+014 1.000e+004 2.141e-003 7.465e-003 
8.836e-003 1.979e+008 7.426e+014 1.000e+004 2.017e-003 7.468e-003 
8.846e-003 1.990e+008 7.427e+014 1.000e+004 1.436e-003 7.470e-003 
8.857e-003 2.001e+008 7.428e+014 1.000e+004 1.230e-003 7.473e-003 
8.868e-003 2.012e+008 7.430e+014 1.000e+004 1.601e-003 7.477e-003 
8.879e-003 2.023e+008 7.431e+014 1.000e+004 1.292e-003 7.481e-003 
8.890e-003 2.033e+008 7.432e+014 1.000e+004 1.354e-003 7.484e-003 
8.901e-003 2.046e+008 7.433e+014 1.000e+004 2.015e-003 7.486e-003 
8.911e-003 2.058e+008 7.436e+014 1.000e+004 1.655e-003 7.489e-003 
8.922e-003 2.070e+008 7.437e+014 1.000e+004 1.806e-003 7.491e-003 
8.933e-003 2.083e+008 7.439e+014 1.000e+004 1.383e-003 7.493e-003 
8.945e-003 2.094e+008 7.441e+014 1.000e+004 1.805e-003 7.497e-003 
8.955e-003 2.104e+008 7.443e+014 1.000e+004 1.501e-003 7.501e-003 
8.966e-003 2.113e+008 7.447e+014 1.000e+004 8.522e-004 7.505e-003 
8.976e-003 2.121e+008 7.452e+014 1.000e+004 1.839e-003 7.509e-003 
8.986e-003 2.113e+008 7.471e+014 1.000e+004 1.210e-003 7.525e-003 
8.996e-003 2.111e+008 7.480e+014 1.000e+004 1.308e-003 7.537e-003 
9.007e-003 2.121e+008 7.483e+014 1.000e+004 1.312e-003 7.540e-003 
9.017e-003 2.133e+008 7.484e+014 1.000e+004 1.666e-003 7.542e-003 
9.028e-003 2.145e+008 7.486e+014 1.000e+004 1.460e-003 7.545e-003 
9.038e-003 2.156e+008 7.488e+014 1.000e+004 1.932e-003 7.548e-003 
9.048e-003 2.167e+008 7.490e+014 1.000e+004 1.271e-003 7.550e-003 
9.059e-003 2.177e+008 7.491e+014 1.000e+004 1.172e-003 7.553e-003 
9.069e-003 2.165e+008 7.489e+014 1.000e+004 1.324e-003 7.572e-003 
9.080e-003 2.164e+008 7.495e+014 1.000e+004 1.860e-003 7.584e-003 
9.090e-003 2.173e+008 7.498e+014 1.000e+004 1.493e-003 7.588e-003 
9.100e-003 2.183e+008 7.499e+014 1.000e+004 1.558e-003 7.590e-003 
9.110e-003 2.195e+008 7.501e+014 1.000e+004 1.102e-003 7.592e-003 
9.120e-003 2.206e+008 7.503e+014 1.000e+004 1.427e-003 7.595e-003 
9.130e-003 2.217e+008 7.505e+014 1.000e+004 1.719e-003 7.598e-003 
9.140e-003 2.227e+008 7.505e+014 1.000e+004 1.580e-003 7.600e-003 
9.150e-003 2.235e+008 7.508e+014 1.000e+004 1.962e-003 7.604e-003 
9.160e-003 2.194e+008 7.517e+014 1.000e+004 1.628e-003 7.643e-003 
9.170e-003 2.189e+008 7.520e+014 1.000e+004 1.648e-003 7.656e-003 
9.180e-003 2.196e+008 7.526e+014 1.000e+004 1.473e-003 7.662e-003 
9.190e-003 2.204e+008 7.528e+014 1.000e+004 1.085e-003 7.667e-003 
9.201e-003 2.209e+008 7.528e+014 1.000e+004 1.103e-003 7.673e-003 
9.211e-003 2.196e+008 7.544e+014 1.000e+004 1.866e-003 7.693e-003 
9.221e-003 2.159e+008 7.584e+014 1.000e+004 1.709e-003 7.729e-003 
9.228e-003 2.137e+008 7.619e+014 1.000e+004 6.477e-004 7.750e-003 
9.233e-003 2.144e+008 7.619e+014 1.000e+004 3.186e-003 7.752e-003 
9.239e-003 2.149e+008 7.619e+014 1.000e+004 3.780e-003 7.754e-003 
9.246e-003 2.133e+008 7.505e+014 1.000e+004 1.514e-003 7.772e-003 
9.257e-003 2.143e+008 7.507e+014 1.000e+004 1.934e-003 7.776e-003 
9.267e-003 2.153e+008 7.509e+014 1.000e+004 1.796e-003 7.779e-003 
9.278e-003 2.164e+008 7.511e+014 1.000e+004 1.776e-003 7.782e-003 
9.288e-003 2.176e+008 7.511e+014 1.000e+004 1.723e-003 7.784e-003 
9.299e-003 2.187e+008 7.513e+014 1.000e+004 1.559e-003 7.787e-003 
9.310e-003 2.199e+008 7.514e+014 1.000e+004 6.101e-004 7.790e-003 
9.320e-003 2.210e+008 7.514e+014 1.000e+004 9.617e-004 7.793e-003 
9.330e-003 2.219e+008 7.517e+014 1.000e+004 1.176e-003 7.796e-003 
9.340e-003 2.229e+008 7.518e+014 1.000e+004 1.640e-003 7.799e-003 
9.350e-003 2.240e+008 7.519e+014 1.000e+004 1.765e-003 7.802e-003 
9.360e-003 2.250e+008 7.520e+014 1.000e+004 1.010e-003 7.805e-003 
9.369e-003 2.259e+008 7.521e+014 1.000e+004 9.695e-004 7.808e-003 
9.380e-003 2.270e+008 7.523e+014 1.000e+004 8.711e-004 7.811e-003 
9.390e-003 2.280e+008 7.525e+014 1.000e+004 1.235e-003 7.814e-003 
9.399e-003 2.290e+008 7.526e+014 1.000e+004 1.011e-003 7.817e-003 
9.410e-003 2.297e+008 7.509e+014 1.000e+004 2.017e-003 7.822e-003 
9.420e-003 2.300e+008 7.512e+014 1.000e+004 1.882e-003 7.830e-003 
9.430e-003 2.299e+008 7.525e+014 1.000e+004 1.510e-003 7.841e-003 
9.440e-003 2.293e+008 7.539e+014 1.000e+004 1.862e-003 7.855e-003 
9.450e-003 2.274e+008 7.566e+014 1.000e+004 1.410e-003 7.877e-003 
9.459e-003 2.277e+008 7.576e+014 1.000e+004 1.516e-003 7.885e-003 
9.469e-003 2.287e+008 7.585e+014 1.000e+004 9.401e-004 7.888e-003 
9.478e-003 2.283e+008 7.608e+014 1.000e+004 1.191e-003 7.900e-003 
9.488e-003 2.273e+008 7.610e+014 1.000e+004 1.351e-003 7.917e-003 
9.499e-003 2.277e+008 7.617e+014 1.000e+004 1.912e-003 7.924e-003 
9.509e-003 2.288e+008 7.620e+014 1.000e+004 1.068e-003 7.927e-003 
9.519e-003 2.299e+008 7.622e+014 1.000e+004 7.948e-004 7.930e-003 
9.528e-003 2.310e+008 7.623e+014 1.000e+004 1.582e-003 7.932e-003 
9.538e-003 2.319e+008 7.626e+014 1.000e+004 1.857e-003 7.935e-003 
9.547e-003 2.330e+008 7.628e+014 1.000e+004 1.511e-003 7.937e-003 
9.557e-003 2.339e+008 7.630e+014 1.000e+004 1.607e-003 7.940e-003 
9.566e-003 2.349e+008 7.631e+014 1.000e+004 1.292e-003 7.942e-003 
9.576e-003 2.360e+008 7.632e+014 1.000e+004 1.503e-003 7.945e-003 
9.586e-003 2.368e+008 7.630e+014 1.000e+004 1.413e-003 7.948e-003 
9.595e-003 2.377e+008 7.632e+014 1.000e+004 1.633e-003 7.952e-003 
9.605e-003 2.383e+008 7.635e+014 1.000e+004 1.533e-003 7.958e-003 
9.615e-003 2.391e+008 7.638e+014 1.000e+004 1.382e-003 7.962e-003 
9.624e-003 2.400e+008 7.639e+014 1.000e+004 1.801e-003 7.965e-003 
9.634e-003 2.409e+008 7.642e+014 1.000e+004 1.414e-003 7.969e-003 
9.644e-003 2.419e+008 7.643e+014 1.000e+004 2.011e-003 7.972e-003 
9.654e-003 2.429e+008 7.643e+014 1.000e+004 1.536e-003 7.975e-003 
9.664e-003 2.438e+008 7.646e+014 1.000e+004 1.358e-003 7.979e-003 
9.673e-003 2.447e+008 7.646e+014 1.000e+004 1.348e-003 7.982e-003 
9.682e-003 2.455e+008 7.648e+014 1.000e+004 1.622e-003 7.985e-003 
9.691e-003 2.463e+008 7.650e+014 1.000e+004 1.989e-003 7.989e-003 
9.701e-003 2.470e+008 7.652e+014 1.000e+004 1.617e-003 7.993e-003 
9.710e-003 2.476e+008 7.655e+014 1.000e+004 1.462e-003 7.998e-003 
9.719e-003 2.484e+008 7.657e+014 1.000e+004 1.614e-003 8.002e-003 
9.728e-003 2.462e+008 7.663e+014 1.000e+004 2.560e-003 8.027e-003 
9.738e-003 2.411e+008 7.694e+014 1.000e+004 1.233e-003 8.071e-003 
9.748e-003 2.408e+008 7.701e+014 1.000e+004 1.582e-003 8.083e-003 
9.758e-003 2.333e+008 7.716e+014 1.000e+004 3.091e-003 8.146e-003 
9.770e-003 2.066e+008 7.573e+014 1.000e+004 2.817e-003 8.342e-003 
9.780e-003 1.999e+008 7.593e+014 1.000e+004 1.817e-003 8.398e-003 
9.786e-003 1.949e+008 7.641e+014 1.000e+004 2.389e-003 8.439e-003 
9.790e-003 1.916e+008 7.670e+014 1.000e+004 1.063e-003 8.465e-003 
9.793e-003 1.880e+008 7.700e+014 1.000e+004 2.142e-003 8.494e-003 
9.797e-003 1.852e+008 7.714e+014 1.000e+004 3.286e-003 8.517e-003 
9.801e-003 1.839e+008 7.728e+014 1.000e+004 5.519e-004 8.530e-003 
9.805e-003 1.832e+008 7.739e+014 1.000e+004 7.437e-005 8.539e-003 
9.809e-003 1.828e+008 7.748e+014 1.000e+004 5.436e-003 8.546e-003 
9.813e-003 1.825e+008 7.758e+014 1.000e+004 6.146e-005 8.552e-003 
9.817e-003 1.819e+008 7.772e+014 1.000e+004 2.292e-003 8.559e-003 
9.820e-003 1.810e+008 7.791e+014 1.000e+004 4.578e-003 8.569e-003 
9.824e-003 1.805e+008 7.803e+014 1.000e+004 3.315e-003 8.576e-003 
9.827e-003 1.806e+008 7.809e+014 1.000e+004 1.399e-003 8.579e-003 
9.830e-003 1.809e+008 7.812e+014 1.000e+004 6.970e-003 8.580e-003 
9.833e-003 1.811e+008 7.815e+014 1.000e+004 7.485e-003 8.581e-003 
9.836e-003 1.815e+008 7.816e+014 1.000e+004 1.145e-003 8.581e-003 
9.839e-003 1.818e+008 7.818e+014 1.000e+004 5.141e-003 8.583e-003 
9.842e-003 1.821e+008 7.819e+014 1.000e+004 4.935e-003 8.583e-003 
9.845e-003 1.825e+008 7.820e+014 1.000e+004 8.027e-003 8.583e-003 
9.848e-003 1.828e+008 7.821e+014 1.000e+004 6.193e-003 8.584e-003 
9.851e-003 1.831e+008 7.821e+014 1.000e+004 8.447e-003 8.585e-003 
9.854e-003 1.834e+008 7.822e+014 1.000e+004 3.325e-004 8.586e-003 
9.857e-003 1.838e+008 7.822e+014 1.000e+004 1.040e-002 8.586e-003 
9.859e-003 1.841e+008 7.822e+014 1.000e+004 8.157e-003 8.587e-003 
9.862e-003 1.845e+008 7.823e+014 1.000e+004 3.392e-003 8.587e-003 
9.865e-003 1.848e+008 7.823e+014 1.000e+004 1.979e-003 8.588e-003 
9.868e-003 1.851e+008 7.823e+014 1.000e+004 1.766e-004 8.589e-003 
9.871e-003 1.854e+008 7.823e+014 1.000e+004 4.869e-003 8.590e-003 
9.874e-003 1.857e+008 7.824e+014 1.000e+004 7.076e-003 8.590e-003 
9.877e-003 1.862e+008 7.824e+014 1.000e+004 6.181e-005 8.590e-003 
9.880e-003 1.865e+008 7.824e+014 1.000e+004 1.106e-002 8.591e-003 
9.883e-003 1.868e+008 7.825e+014 1.000e+004 6.300e-003 8.592e-003 
9.886e-003 1.872e+008 7.825e+014 1.000e+004 1.104e-003 8.592e-003 
9.889e-003 1.874e+008 7.826e+014 1.000e+004 1.034e-003 8.594e-003 
9.892e-003 1.878e+008 7.826e+014 1.000e+004 8.665e-003 8.594e-003 
9.895e-003 1.881e+008 7.825e+014 1.000e+004 5.615e-003 8.595e-003 
9.898e-003 1.885e+008 7.826e+014 1.000e+004 3.945e-003 8.595e-003 
9.901e-003 1.888e+008 7.826e+014 1.000e+004 3.105e-003 8.596e-003 
9.904e-003 1.892e+008 7.827e+014 1.000e+004 1.742e-003 8.596e-003 
9.907e-003 1.894e+008 7.826e+014 1.000e+004 3.141e-003 8.597e-003 
9.910e-003 1.898e+008 7.827e+014 1.000e+004 2.551e-003 8.598e-003 
9.913e-003 1.901e+008 7.828e+014 1.000e+004 1.117e-003 8.598e-003 
9.916e-003 1.905e+008 7.828e+014 1.000e+004 5.792e-003 8.599e-003 
9.919e-003 1.908e+008 7.829e+014 1.000e+004 1.319e-003 8.600e-003 
9.922e-003 1.912e+008 7.829e+014 1.000e+004 7.311e-003 8.600e-003 
9.925e-003 1.915e+008 7.829e+014 1.000e+004 1.425e-003 8.601e-003 
9.927e-003 1.918e+008 7.830e+014 1.000e+004 5.278e-003 8.602e-003 
9.930e-003 1.921e+008 7.830e+014 1.000e+004 7.586e-003 8.602e-003 
9.933e-003 1.925e+008 7.830e+014 1.000e+004 1.506e-002 8.603e-003 
9.936e-003 1.928e+008 7.830e+014 1.000e+004 9.586e-003 8.603e-003 
9.939e-003 1.932e+008 7.830e+014 1.000e+004 6.885e-003 8.604e-003 
9.942e-003 1.934e+008 7.831e+014 1.000e+004 9.487e-003 8.605e-003 
9.945e-003 1.938e+008 7.831e+014 1.000e+004 6.164e-003 8.605e-003 
9.948e-003 1.941e+008 7.831e+014 1.000e+004 9.488e-003 8.606e-003 
9.951e-003 1.945e+008 7.831e+014 1.000e+004 7.900e-003 8.606e-003 
9.954e-003 1.948e+008 7.831e+014 1.000e+004 9.558e-003 8.607e-003 
9.957e-003 1.952e+008 7.831e+014 1.000e+004 3.483e-003 8.607e-003 
9.960e-003 1.955e+008 7.832e+014 1.000e+004 1.259e-003 8.608e-003 
9.962e-003 1.958e+008 7.832e+014 1.000e+004 1.828e-003 8.609e-003 
9.965e-003 1.961e+008 7.833e+014 1.000e+004 2.396e-003 8.610e-003 
9.968e-003 1.964e+008 7.833e+014 1.000e+004 3.433e-004 8.611e-003 
9.971e-003 1.967e+008 7.833e+014 1.000e+004 1.004e-003 8.611e-003 
9.974e-003 1.970e+008 7.834e+014 1.000e+004 1.612e-003 8.612e-003 
9.977e-003 1.974e+008 7.834e+014 1.000e+004 1.071e-002 8.612e-003 
9.980e-003 1.977e+008 7.834e+014 1.000e+004 7.579e-003 8.613e-003 
9.983e-003 1.980e+008 7.835e+014 1.000e+004 4.478e-003 8.614e-003 
9.985e-003 1.983e+008 7.834e+014 1.000e+004 2.306e-003 8.614e-003 
9.988e-003 1.986e+008 7.835e+014 1.000e+004 8.052e-003 8.615e-003 
9.991e-003 1.989e+008 7.835e+014 1.000e+004 1.310e-002 8.616e-003 
9.994e-003 1.992e+008 7.836e+014 1.000e+004 1.352e-002 8.617e-003 
9.997e-003 1.996e+008 7.835e+014 1.000e+004 5.572e-003 8.617e-003 
1.000e-002 1.999e+008 7.836e+014 1.000e+004 4.111e-003 8.618e-003 
1.000e-002 2.002e+008 7.836e+014 1.000e+004 1.358e-002 8.619e-003 
1.001e-002 2.005e+008 7.837e+014 1.000e+004 1.466e-002 8.619e-003 
1.001e-002 2.008e+008 7.836e+014 1.000e+004 1.286e-003 8.620e-003 
1.001e-002 2.010e+008 7.837e+014 1.000e+004 5.068e-004 8.621e-003 
1.001e-002 2.014e+008 7.837e+014 1.000e+004 2.503e-003 8.622e-003 
1.002e-002 2.017e+008 7.838e+014 1.000e+004 3.009e-003 8.622e-003 
1.002e-002 2.020e+008 7.839e+014 1.000e+004 4.748e-004 8.623e-003 
1.002e-002 2.023e+008 7.839e+014 1.000e+004 5.844e-004 8.623e-003 
1.002e-002 2.027e+008 7.839e+014 1.000e+004 2.045e-003 8.624e-003 
1.003e-002 2.030e+008 7.839e+014 1.000e+004 3.844e-003 8.624e-003 
1.003e-002 2.033e+008 7.839e+014 1.000e+004 1.967e-004 8.626e-003 
1.003e-002 2.036e+008 7.840e+014 1.000e+004 3.995e-004 8.626e-003 
1.004e-002 2.039e+008 7.840e+014 1.000e+004 3.012e-003 8.627e-003 
1.004e-002 2.043e+008 7.840e+014 1.000e+004 7.352e-004 8.627e-003 
1.004e-002 2.046e+008 7.840e+014 1.000e+004 3.038e-003 8.628e-003 
1.005e-002 2.049e+008 7.841e+014 1.000e+004 2.096e-004 8.629e-003 
1.005e-002 2.052e+008 7.842e+014 1.000e+004 2.409e-003 8.629e-003 
1.005e-002 2.056e+008 7.842e+014 1.000e+004 8.602e-003 8.630e-003 
1.005e-002 2.059e+008 7.842e+014 1.000e+004 8.938e-003 8.631e-003 
1.006e-002 2.062e+008 7.842e+014 1.000e+004 8.812e-003 8.631e-003 
1.006e-002 2.066e+008 7.843e+014 1.000e+004 1.272e-002 8.632e-003 
1.006e-002 2.069e+008 7.843e+014 1.000e+004 1.148e-002 8.632e-003 
1.007e-002 2.073e+008 7.843e+014 1.000e+004 7.756e-003 8.633e-003 
1.007e-002 2.076e+008 7.843e+014 1.000e+004 8.714e-003 8.633e-003 
1.007e-002 2.080e+008 7.844e+014 1.000e+004 4.284e-004 8.634e-003 
1.007e-002 2.082e+008 7.845e+014 1.000e+004 8.412e-004 8.635e-003 
1.008e-002 2.086e+008 7.845e+014 1.000e+004 1.480e-005 8.636e-003 
1.008e-002 2.089e+008 7.845e+014 1.000e+004 1.155e-003 8.636e-003 
1.008e-002 2.093e+008 7.846e+014 1.000e+004 3.276e-004 8.637e-003 
1.009e-002 2.096e+008 7.847e+014 1.000e+004 1.340e-002 8.637e-003 
1.009e-002 2.099e+008 7.847e+014 1.000e+004 4.365e-004 8.638e-003 
1.009e-002 2.103e+008 7.847e+014 1.000e+004 3.754e-003 8.639e-003 
1.010e-002 2.105e+008 7.848e+014 1.000e+004 6.928e-003 8.640e-003 
1.010e-002 2.109e+008 7.848e+014 1.000e+004 3.444e-003 8.640e-003 
1.010e-002 2.113e+008 7.848e+014 1.000e+004 1.380e-002 8.640e-003 
1.010e-002 2.116e+008 7.849e+014 1.000e+004 1.382e-002 8.641e-003 
1.011e-002 2.119e+008 7.849e+014 1.000e+004 2.813e-003 8.642e-003 
1.011e-002 2.123e+008 7.850e+014 1.000e+004 2.591e-003 8.642e-003 
1.011e-002 2.126e+008 7.850e+014 1.000e+004 7.659e-003 8.643e-003 
1.012e-002 2.129e+008 7.850e+014 1.000e+004 1.613e-003 8.644e-003 
1.012e-002 2.132e+008 7.851e+014 1.000e+004 5.254e-003 8.645e-003 
1.012e-002 2.136e+008 7.851e+014 1.000e+004 5.749e-004 8.645e-003 
1.012e-002 2.139e+008 7.851e+014 1.000e+004 9.771e-003 8.646e-003 
1.013e-002 2.142e+008 7.851e+014 1.000e+004 1.045e-002 8.646e-003 
1.013e-002 2.146e+008 7.852e+014 1.000e+004 1.411e-002 8.647e-003 
1.013e-002 2.148e+008 7.852e+014 1.000e+004 1.815e-003 8.648e-003 
1.014e-002 2.151e+008 7.853e+014 1.000e+004 3.851e-004 8.649e-003 
1.014e-002 2.155e+008 7.853e+014 1.000e+004 3.201e-003 8.650e-003 
1.014e-002 2.157e+008 7.854e+014 1.000e+004 1.872e-003 8.651e-003 
1.015e-002 2.160e+008 7.854e+014 1.000e+004 1.825e-003 8.652e-003 
1.015e-002 2.163e+008 7.856e+014 1.000e+004 1.048e-002 8.653e-003 
1.015e-002 2.166e+008 7.856e+014 1.000e+004 1.384e-002 8.653e-003 
1.015e-002 2.169e+008 7.856e+014 1.000e+004 1.324e-002 8.654e-003 
1.016e-002 2.172e+008 7.857e+014 1.000e+004 1.110e-002 8.655e-003 
1.016e-002 2.176e+008 7.858e+014 1.000e+004 1.059e-002 8.656e-003 
1.016e-002 2.179e+008 7.857e+014 1.000e+004 1.551e-002 8.656e-003 
1.017e-002 2.181e+008 7.858e+014 1.000e+004 1.699e-002 8.658e-003 
1.017e-002 2.184e+008 7.858e+014 1.000e+004 1.093e-002 8.659e-003 
1.017e-002 2.188e+008 7.859e+014 1.000e+004 1.106e-002 8.659e-003 
1.017e-002 2.191e+008 7.859e+014 1.000e+004 1.523e-002 8.660e-003 
1.018e-002 2.195e+008 7.859e+014 1.000e+004 9.549e-003 8.660e-003 
1.018e-002 2.198e+008 7.859e+014 1.000e+004 9.304e-003 8.661e-003 
1.018e-002 2.202e+008 7.859e+014 1.000e+004 6.180e-003 8.661e-003 
1.019e-002 2.206e+008 7.860e+014 1.000e+004 4.785e-003 8.661e-003 
1.019e-002 2.209e+008 7.859e+014 1.000e+004 7.579e-003 8.662e-003 
1.019e-002 2.207e+008 7.839e+014 1.000e+004 4.864e-003 8.667e-003 
1.019e-002 2.188e+008 7.824e+014 1.000e+004 5.303e-003 8.683e-003 
1.020e-002 2.177e+008 7.830e+014 1.000e+004 4.638e-003 8.693e-003 
1.020e-002 2.173e+008 7.821e+014 1.000e+004 8.701e-004 8.699e-003 
1.020e-002 2.177e+008 7.816e+014 1.000e+004 9.580e-003 8.699e-003 
1.021e-002 2.179e+008 7.815e+014 1.000e+004 8.928e-003 8.701e-003 
1.021e-002 2.181e+008 7.815e+014 1.000e+004 1.000e-002 8.702e-003 
1.021e-002 2.182e+008 7.814e+014 1.000e+004 4.612e-003 8.704e-003 
1.022e-002 2.185e+008 7.814e+014 1.000e+004 1.050e-002 8.705e-003 
1.022e-002 2.189e+008 7.813e+014 1.000e+004 3.729e-003 8.705e-003 
1.022e-002 2.190e+008 7.813e+014 1.000e+004 8.341e-004 8.707e-003 
1.022e-002 2.194e+008 7.805e+014 1.000e+004 1.498e-003 8.707e-003 
1.023e-002 2.198e+008 7.804e+014 1.000e+004 1.501e-003 8.708e-003 
1.023e-002 2.201e+008 7.804e+014 1.000e+004 5.489e-003 8.709e-003 
1.023e-002 2.203e+008 7.803e+014 1.000e+004 9.028e-004 8.710e-003 
1.024e-002 2.206e+008 7.803e+014 1.000e+004 6.641e-004 8.711e-003 
1.024e-002 2.212e+008 7.764e+014 1.000e+004 3.312e-003 8.710e-003 
1.024e-002 2.211e+008 7.740e+014 1.000e+004 3.575e-003 8.713e-003 
1.024e-002 2.204e+008 7.742e+014 1.000e+004 6.229e-003 8.721e-003 
1.025e-002 2.197e+008 7.746e+014 1.000e+004 7.105e-003 8.729e-003 
1.025e-002 2.189e+008 7.751e+014 1.000e+004 4.982e-003 8.738e-003 
1.025e-002 2.179e+008 7.751e+014 1.000e+004 9.165e-003 8.747e-003 
1.026e-002 2.168e+008 7.757e+014 1.000e+004 1.008e-002 8.758e-003 
1.026e-002 2.127e+008 7.699e+014 1.000e+004 9.637e-003 8.789e-003 
1.026e-002 2.081e+008 7.693e+014 1.000e+004 7.767e-003 8.824e-003 
1.027e-002 2.058e+008 7.692e+014 1.000e+004 8.278e-004 8.843e-003 
1.027e-002 2.043e+008 7.704e+014 1.000e+004 4.191e-004 8.857e-003 
1.027e-002 2.019e+008 7.718e+014 1.000e+004 3.084e-004 8.876e-003 
1.027e-002 1.990e+008 7.727e+014 1.000e+004 1.166e-002 8.899e-003 
1.028e-002 1.971e+008 7.737e+014 1.000e+004 1.412e-002 8.915e-003 
1.028e-002 1.955e+008 7.750e+014 1.000e+004 1.477e-002 8.929e-003 
1.028e-002 1.936e+008 7.761e+014 1.000e+004 1.240e-002 8.946e-003 
1.029e-002 1.907e+008 7.764e+014 1.000e+004 1.206e-002 8.968e-003 
1.029e-002 1.891e+008 7.771e+014 1.000e+004 1.892e-003 8.983e-003 
1.029e-002 1.887e+008 7.775e+014 1.000e+004 1.602e-003 8.989e-003 
1.030e-002 1.885e+008 7.778e+014 1.000e+004 1.326e-003 8.993e-003 
1.030e-002 1.884e+008 7.781e+014 1.000e+004 6.618e-003 8.997e-003 
1.030e-002 1.884e+008 7.785e+014 1.000e+004 4.117e-003 9.000e-003 
1.031e-002 1.885e+008 7.787e+014 1.000e+004 6.381e-003 9.002e-003 
1.031e-002 1.886e+008 7.789e+014 1.000e+004 3.848e-003 9.004e-003 
1.031e-002 1.888e+008 7.792e+014 1.000e+004 7.061e-003 9.006e-003 
1.031e-002 1.890e+008 7.793e+014 1.000e+004 9.268e-003 9.007e-003 
1.032e-002 1.893e+008 7.792e+014 1.000e+004 1.052e-002 9.008e-003 
1.032e-002 1.898e+008 7.788e+014 1.000e+004 1.364e-002 9.008e-003 
1.032e-002 1.900e+008 7.788e+014 1.000e+004 1.437e-002 9.009e-003 
1.033e-002 1.902e+008 7.788e+014 1.000e+004 9.556e-003 9.010e-003 
1.033e-002 1.905e+008 7.789e+014 1.000e+004 1.266e-002 9.012e-003 
1.033e-002 1.907e+008 7.790e+014 1.000e+004 1.965e-003 9.013e-003 
1.033e-002 1.909e+008 7.792e+014 1.000e+004 1.083e-002 9.014e-003 
1.034e-002 1.911e+008 7.793e+014 1.000e+004 6.943e-003 9.015e-003 
1.034e-002 1.914e+008 7.793e+014 1.000e+004 1.687e-003 9.016e-003 
1.034e-002 1.916e+008 7.794e+014 1.000e+004 9.493e-003 9.017e-003 
1.034e-002 1.919e+008 7.795e+014 1.000e+004 6.772e-003 9.018e-003 
1.035e-002 1.921e+008 7.795e+014 1.000e+004 8.784e-003 9.019e-003 
1.035e-002 1.924e+008 7.796e+014 1.000e+004 9.197e-003 9.020e-003 
1.035e-002 1.927e+008 7.796e+014 1.000e+004 1.065e-002 9.021e-003 
1.036e-002 1.929e+008 7.797e+014 1.000e+004 8.138e-003 9.022e-003 
1.036e-002 1.932e+008 7.797e+014 1.000e+004 9.498e-003 9.023e-003 
1.036e-002 1.935e+008 7.797e+014 1.000e+004 9.778e-003 9.023e-003 
1.036e-002 1.938e+008 7.798e+014 1.000e+004 2.073e-003 9.024e-003 
1.037e-002 1.941e+008 7.798e+014 1.000e+004 2.318e-003 9.025e-003 
1.037e-002 1.944e+008 7.799e+014 1.000e+004 1.942e-003 9.026e-003 
1.037e-002 1.947e+008 7.799e+014 1.000e+004 7.947e-004 9.027e-003 
1.037e-002 1.950e+008 7.799e+014 1.000e+004 2.644e-004 9.027e-003 
1.038e-002 1.952e+008 7.799e+014 1.000e+004 1.427e-002 9.028e-003 
1.038e-002 1.955e+008 7.800e+014 1.000e+004 5.773e-003 9.029e-003 
1.038e-002 1.957e+008 7.801e+014 1.000e+004 3.595e-003 9.030e-003 
1.039e-002 1.960e+008 7.801e+014 1.000e+004 7.494e-003 9.031e-003 
1.039e-002 1.963e+008 7.801e+014 1.000e+004 1.748e-002 9.032e-003 
1.039e-002 1.965e+008 7.801e+014 1.000e+004 9.771e-004 9.033e-003 
1.039e-002 1.968e+008 7.802e+014 1.000e+004 3.818e-003 9.034e-003 
1.040e-002 1.971e+008 7.802e+014 1.000e+004 7.490e-003 9.034e-003 
1.040e-002 1.974e+008 7.803e+014 1.000e+004 2.005e-002 9.035e-003 
1.040e-002 1.977e+008 7.803e+014 1.000e+004 3.743e-003 9.036e-003 
1.041e-002 1.980e+008 7.804e+014 1.000e+004 4.995e-003 9.037e-003 
1.041e-002 1.982e+008 7.804e+014 1.000e+004 7.501e-003 9.038e-003 
1.041e-002 1.985e+008 7.805e+014 1.000e+004 9.983e-003 9.039e-003 
1.041e-002 1.988e+008 7.805e+014 1.000e+004 1.009e-002 9.040e-003 
1.042e-002 1.990e+008 7.805e+014 1.000e+004 3.847e-003 9.040e-003 
1.042e-002 1.993e+008 7.806e+014 1.000e+004 2.666e-003 9.042e-003 
1.042e-002 1.995e+008 7.807e+014 1.000e+004 1.629e-002 9.043e-003 
1.042e-002 1.998e+008 7.808e+014 1.000e+004 8.596e-003 9.043e-003 
1.043e-002 2.000e+008 7.809e+014 1.000e+004 1.034e-002 9.044e-003 
1.043e-002 2.003e+008 7.809e+014 1.000e+004 1.010e-002 9.045e-003 
1.043e-002 2.006e+008 7.810e+014 1.000e+004 1.265e-002 9.046e-003 
1.044e-002 2.008e+008 7.811e+014 1.000e+004 1.145e-002 9.047e-003 
1.044e-002 2.010e+008 7.812e+014 1.000e+004 1.155e-002 9.049e-003 
1.044e-002 2.011e+008 7.814e+014 1.000e+004 4.155e-003 9.050e-003 
1.044e-002 2.011e+008 7.817e+014 1.000e+004 8.616e-004 9.053e-003 
1.045e-002 2.000e+008 7.828e+014 1.000e+004 4.298e-003 9.063e-003 
1.045e-002 1.991e+008 7.839e+014 1.000e+004 7.653e-003 9.072e-003 
1.045e-002 1.980e+008 7.854e+014 1.000e+004 3.345e-003 9.083e-003 
1.045e-002 1.966e+008 7.872e+014 1.000e+004 2.680e-003 9.095e-003 
1.046e-002 1.959e+008 7.883e+014 1.000e+004 8.181e-003 9.103e-003 
1.046e-002 1.929e+008 7.799e+014 1.000e+004 6.630e-003 9.126e-003 
1.046e-002 1.903e+008 7.783e+014 1.000e+004 9.121e-003 9.147e-003 
1.046e-002 1.870e+008 7.550e+014 1.000e+004 5.272e-003 9.172e-003 
1.047e-002 1.862e+008 7.505e+014 1.000e+004 4.431e-003 9.181e-003 
1.047e-002 1.850e+008 7.509e+014 1.000e+004 1.613e-003 9.192e-003 
1.047e-002 1.836e+008 7.511e+014 1.000e+004 7.491e-003 9.205e-003 
1.048e-002 1.820e+008 7.524e+014 1.000e+004 5.120e-003 9.219e-003 
1.048e-002 1.800e+008 7.541e+014 1.000e+004 6.180e-003 9.236e-003 
1.048e-002 1.783e+008 7.556e+014 1.000e+004 6.181e-003 9.250e-003 
1.049e-002 1.767e+008 7.572e+014 1.000e+004 3.647e-003 9.265e-003 
1.049e-002 1.752e+008 7.587e+014 1.000e+004 2.154e-004 9.278e-003 
1.049e-002 1.737e+008 7.601e+014 1.000e+004 1.275e-003 9.292e-003 
1.050e-002 1.721e+008 7.616e+014 1.000e+004 2.209e-003 9.306e-003 
1.050e-002 1.705e+008 7.631e+014 1.000e+004 5.356e-003 9.320e-003 
1.050e-002 1.696e+008 7.641e+014 1.000e+004 2.282e-003 9.329e-003 
1.050e-002 1.683e+008 7.649e+014 1.000e+004 5.940e-003 9.341e-003 
1.051e-002 1.676e+008 7.649e+014 1.000e+004 4.841e-004 9.349e-003 
1.051e-002 1.673e+008 7.655e+014 1.000e+004 5.164e-003 9.354e-003 
1.051e-002 1.669e+008 7.664e+014 1.000e+004 1.576e-003 9.360e-003 
1.052e-002 1.663e+008 7.676e+014 1.000e+004 2.154e-003 9.367e-003 
1.052e-002 1.655e+008 7.690e+014 1.000e+004 7.777e-003 9.376e-003 
1.052e-002 1.646e+008 7.704e+014 1.000e+004 6.754e-003 9.385e-003 
1.053e-002 1.645e+008 7.711e+014 1.000e+004 3.362e-003 9.388e-003 
1.053e-002 1.647e+008 7.715e+014 1.000e+004 1.399e-003 9.389e-003 
1.053e-002 1.651e+008 7.717e+014 1.000e+004 2.497e-003 9.390e-003 
1.053e-002 1.655e+008 7.719e+014 1.000e+004 3.442e-003 9.391e-003 
1.054e-002 1.658e+008 7.721e+014 1.000e+004 1.977e-003 9.391e-003 
1.054e-002 1.662e+008 7.722e+014 1.000e+004 4.955e-003 9.392e-003 
1.054e-002 1.665e+008 7.723e+014 1.000e+004 3.358e-003 9.392e-003 
1.055e-002 1.668e+008 7.724e+014 1.000e+004 1.595e-003 9.393e-003 
1.055e-002 1.671e+008 7.725e+014 1.000e+004 5.039e-003 9.393e-003 
1.055e-002 1.675e+008 7.726e+014 1.000e+004 2.637e-003 9.394e-003 
1.055e-002 1.679e+008 7.726e+014 1.000e+004 2.755e-003 9.394e-003 
1.056e-002 1.683e+008 7.726e+014 1.000e+004 9.238e-004 9.394e-003 
1.056e-002 1.687e+008 7.727e+014 1.000e+004 2.163e-003 9.395e-003 
1.056e-002 1.691e+008 7.727e+014 1.000e+004 6.250e-003 9.395e-003 
1.057e-002 1.694e+008 7.728e+014 1.000e+004 5.382e-004 9.396e-003 
1.057e-002 1.698e+008 7.729e+014 1.000e+004 1.886e-003 9.396e-003 
1.057e-002 1.702e+008 7.728e+014 1.000e+004 4.110e-003 9.396e-003 
1.058e-002 1.706e+008 7.729e+014 1.000e+004 1.806e-003 9.396e-003 
1.058e-002 1.709e+008 7.729e+014 1.000e+004 4.267e-003 9.397e-003 
1.058e-002 1.712e+008 7.729e+014 1.000e+004 2.710e-003 9.398e-003 
1.058e-002 1.716e+008 7.730e+014 1.000e+004 8.390e-004 9.398e-003 
1.059e-002 1.720e+008 7.730e+014 1.000e+004 1.621e-003 9.398e-003 
1.059e-002 1.723e+008 7.730e+014 1.000e+004 9.055e-003 9.399e-003 
1.059e-002 1.727e+008 7.731e+014 1.000e+004 8.851e-004 9.400e-003 
1.060e-002 1.731e+008 7.731e+014 1.000e+004 1.131e-002 9.400e-003 
1.060e-002 1.734e+008 7.731e+014 1.000e+004 8.332e-003 9.401e-003 
1.060e-002 1.738e+008 7.731e+014 1.000e+004 1.140e-002 9.401e-003 
1.061e-002 1.741e+008 7.732e+014 1.000e+004 9.193e-003 9.402e-003 
1.061e-002 1.745e+008 7.733e+014 1.000e+004 2.320e-003 9.402e-003 
1.061e-002 1.749e+008 7.732e+014 1.000e+004 3.955e-003 9.403e-003 
1.061e-002 1.752e+008 7.733e+014 1.000e+004 6.476e-003 9.403e-003 
1.062e-002 1.755e+008 7.733e+014 1.000e+004 2.954e-005 9.404e-003 
1.062e-002 1.759e+008 7.734e+014 1.000e+004 8.137e-003 9.405e-003 
1.062e-002 1.763e+008 7.734e+014 1.000e+004 2.441e-003 9.405e-003 
1.063e-002 1.766e+008 7.734e+014 1.000e+004 2.490e-003 9.406e-003 
1.063e-002 1.770e+008 7.734e+014 1.000e+004 5.683e-003 9.406e-003 
1.063e-002 1.773e+008 7.735e+014 1.000e+004 1.099e-002 9.407e-003 
1.064e-002 1.777e+008 7.736e+014 1.000e+004 4.883e-003 9.408e-003 
1.064e-002 1.780e+008 7.736e+014 1.000e+004 7.396e-003 9.409e-003 
1.064e-002 1.784e+008 7.736e+014 1.000e+004 7.034e-003 9.409e-003 
1.065e-002 1.788e+008 7.737e+014 1.000e+004 9.240e-003 9.409e-003 
1.065e-002 1.791e+008 7.737e+014 1.000e+004 5.908e-003 9.410e-003 
1.065e-002 1.795e+008 7.738e+014 1.000e+004 2.113e-004 9.411e-003 
1.065e-002 1.799e+008 7.738e+014 1.000e+004 4.488e-003 9.411e-003 
1.066e-002 1.802e+008 7.738e+014 1.000e+004 3.121e-003 9.412e-003 
1.066e-002 1.806e+008 7.739e+014 1.000e+004 2.755e-003 9.412e-003 
1.066e-002 1.810e+008 7.739e+014 1.000e+004 9.413e-003 9.412e-003 
1.067e-002 1.814e+008 7.739e+014 1.000e+004 6.583e-003 9.413e-003 
1.067e-002 1.817e+008 7.739e+014 1.000e+004 1.137e-003 9.413e-003 
1.067e-002 1.821e+008 7.739e+014 1.000e+004 1.555e-002 9.414e-003 
1.068e-002 1.825e+008 7.739e+014 1.000e+004 1.046e-002 9.414e-003 
1.068e-002 1.829e+008 7.740e+014 1.000e+004 3.674e-003 9.414e-003 
1.068e-002 1.833e+008 7.741e+014 1.000e+004 2.069e-003 9.414e-003 
1.068e-002 1.837e+008 7.741e+014 1.000e+004 2.320e-003 9.415e-003 
1.069e-002 1.841e+008 7.741e+014 1.000e+004 2.950e-003 9.415e-003 
1.069e-002 1.845e+008 7.742e+014 1.000e+004 9.420e-003 9.415e-003 
1.069e-002 1.850e+008 7.742e+014 1.000e+004 3.637e-003 9.416e-003 
1.070e-002 1.854e+008 7.743e+014 1.000e+004 2.189e-003 9.416e-003 
1.070e-002 1.858e+008 7.743e+014 1.000e+004 1.249e-003 9.416e-003 
1.070e-002 1.862e+008 7.743e+014 1.000e+004 5.541e-003 9.416e-003 
1.071e-002 1.866e+008 7.744e+014 1.000e+004 7.926e-004 9.417e-003 
1.071e-002 1.870e+008 7.744e+014 1.000e+004 4.384e-003 9.417e-003 
1.071e-002 1.874e+008 7.745e+014 1.000e+004 1.138e-003 9.417e-003 
1.072e-002 1.877e+008 7.745e+014 1.000e+004 2.243e-004 9.418e-003 
1.072e-002 1.882e+008 7.746e+014 1.000e+004 1.228e-002 9.418e-003 
1.072e-002 1.886e+008 7.745e+014 1.000e+004 6.056e-003 9.418e-003 
1.073e-002 1.890e+008 7.747e+014 1.000e+004 2.448e-003 9.419e-003 
1.073e-002 1.894e+008 7.747e+014 1.000e+004 2.477e-003 9.419e-003 
1.073e-002 1.898e+008 7.747e+014 1.000e+004 5.833e-003 9.420e-003 
1.073e-002 1.902e+008 7.747e+014 1.000e+004 8.504e-004 9.420e-003 
1.074e-002 1.905e+008 7.748e+014 1.000e+004 6.176e-003 9.421e-003 
1.074e-002 1.909e+008 7.748e+014 1.000e+004 3.773e-003 9.421e-003 
1.074e-002 1.913e+008 7.749e+014 1.000e+004 1.227e-002 9.422e-003 
1.075e-002 1.916e+008 7.749e+014 1.000e+004 5.527e-003 9.423e-003 
1.075e-002 1.920e+008 7.750e+014 1.000e+004 2.425e-003 9.423e-003 
1.075e-002 1.923e+008 7.750e+014 1.000e+004 1.339e-002 9.424e-003 
1.076e-002 1.927e+008 7.750e+014 1.000e+004 2.331e-003 9.424e-003 
1.076e-002 1.931e+008 7.751e+014 1.000e+004 2.237e-003 9.425e-003 
1.076e-002 1.935e+008 7.751e+014 1.000e+004 5.938e-003 9.425e-003 
1.077e-002 1.938e+008 7.751e+014 1.000e+004 8.614e-003 9.426e-003 
1.077e-002 1.942e+008 7.752e+014 1.000e+004 1.027e-003 9.426e-003 
1.077e-002 1.946e+008 7.752e+014 1.000e+004 8.374e-004 9.427e-003 
1.077e-002 1.950e+008 7.752e+014 1.000e+004 1.278e-002 9.427e-003 
1.078e-002 1.952e+008 7.753e+014 1.000e+004 1.880e-002 9.428e-003 
1.078e-002 1.956e+008 7.753e+014 1.000e+004 9.758e-003 9.429e-003 
1.078e-002 1.960e+008 7.753e+014 1.000e+004 9.637e-003 9.429e-003 
1.079e-002 1.964e+008 7.754e+014 1.000e+004 2.981e-003 9.429e-003 
1.079e-002 1.968e+008 7.754e+014 1.000e+004 1.571e-002 9.430e-003 
1.079e-002 1.971e+008 7.755e+014 1.000e+004 7.552e-003 9.431e-003 
1.080e-002 1.975e+008 7.755e+014 1.000e+004 1.388e-004 9.431e-003 
1.080e-002 1.978e+008 7.756e+014 1.000e+004 1.320e-002 9.432e-003 
1.080e-002 1.982e+008 7.756e+014 1.000e+004 3.630e-004 9.432e-003 
1.081e-002 1.986e+008 7.756e+014 1.000e+004 5.550e-004 9.433e-003 
1.081e-002 1.989e+008 7.757e+014 1.000e+004 1.457e-002 9.433e-003 
1.081e-002 1.992e+008 7.757e+014 1.000e+004 1.205e-002 9.434e-003 
1.081e-002 1.996e+008 7.758e+014 1.000e+004 3.098e-004 9.435e-003 
1.082e-002 2.000e+008 7.759e+014 1.000e+004 4.071e-003 9.435e-003 
1.082e-002 2.003e+008 7.758e+014 1.000e+004 8.159e-004 9.436e-003 
1.082e-002 2.007e+008 7.759e+014 1.000e+004 1.024e-002 9.437e-003 
1.083e-002 2.011e+008 7.760e+014 1.000e+004 9.625e-003 9.437e-003 
1.083e-002 2.015e+008 7.760e+014 1.000e+004 8.300e-004 9.437e-003 
1.083e-002 2.019e+008 7.760e+014 1.000e+004 3.072e-003 9.437e-003 
1.084e-002 2.023e+008 7.761e+014 1.000e+004 7.467e-003 9.438e-003 
1.084e-002 2.027e+008 7.761e+014 1.000e+004 1.270e-002 9.438e-003 
1.084e-002 2.031e+008 7.762e+014 1.000e+004 1.867e-003 9.438e-003 
1.085e-002 2.035e+008 7.763e+014 1.000e+004 4.612e-003 9.439e-003 
1.085e-002 2.039e+008 7.763e+014 1.000e+004 4.306e-003 9.439e-003 
1.085e-002 2.043e+008 7.764e+014 1.000e+004 2.514e-003 9.439e-003 
1.085e-002 2.046e+008 7.765e+014 1.000e+004 4.746e-003 9.440e-003 
1.086e-002 2.050e+008 7.765e+014 1.000e+004 1.178e-002 9.440e-003 
1.086e-002 2.054e+008 7.765e+014 1.000e+004 1.079e-002 9.441e-003 
1.086e-002 2.059e+008 7.766e+014 1.000e+004 9.675e-003 9.440e-003 
1.087e-002 2.063e+008 7.765e+014 1.000e+004 1.385e-002 9.441e-003 
1.087e-002 2.068e+008 7.766e+014 1.000e+004 7.434e-003 9.441e-003 
1.087e-002 2.072e+008 7.767e+014 1.000e+004 5.667e-003 9.441e-003 
1.088e-002 2.076e+008 7.767e+014 1.000e+004 5.095e-003 9.441e-003 
1.088e-002 2.080e+008 7.768e+014 1.000e+004 2.307e-004 9.441e-003 
1.088e-002 2.084e+008 7.768e+014 1.000e+004 6.702e-003 9.442e-003 
1.089e-002 2.088e+008 7.769e+014 1.000e+004 4.662e-003 9.442e-003 
1.089e-002 2.092e+008 7.769e+014 1.000e+004 1.650e-003 9.442e-003 
1.089e-002 2.096e+008 7.770e+014 1.000e+004 2.526e-003 9.443e-003 
1.089e-002 2.100e+008 7.770e+014 1.000e+004 1.930e-003 9.443e-003 
1.090e-002 2.104e+008 7.771e+014 1.000e+004 1.981e-003 9.443e-003 
1.090e-002 2.109e+008 7.772e+014 1.000e+004 6.732e-003 9.443e-003 
1.090e-002 2.112e+008 7.772e+014 1.000e+004 9.402e-004 9.444e-003 
1.091e-002 2.116e+008 7.773e+014 1.000e+004 8.670e-003 9.445e-003 
1.091e-002 2.120e+008 7.774e+014 1.000e+004 8.913e-003 9.445e-003 
1.091e-002 2.124e+008 7.774e+014 1.000e+004 3.568e-003 9.445e-003 
1.092e-002 2.128e+008 7.775e+014 1.000e+004 3.066e-003 9.445e-003 
1.092e-002 2.134e+008 7.776e+014 1.000e+004 1.264e-004 9.445e-003 
1.092e-002 2.138e+008 7.775e+014 1.000e+004 3.854e-003 9.445e-003 
1.093e-002 2.142e+008 7.776e+014 1.000e+004 2.206e-003 9.446e-003 
1.093e-002 2.146e+008 7.778e+014 1.000e+004 7.019e-003 9.446e-003 
1.093e-002 2.150e+008 7.778e+014 1.000e+004 9.405e-003 9.446e-003 
1.094e-002 2.154e+008 7.778e+014 1.000e+004 5.533e-003 9.447e-003 
1.094e-002 2.158e+008 7.779e+014 1.000e+004 9.105e-003 9.447e-003 
1.094e-002 2.162e+008 7.779e+014 1.000e+004 9.025e-003 9.447e-003 
1.095e-002 2.167e+008 7.780e+014 1.000e+004 9.156e-003 9.447e-003 
1.095e-002 2.172e+008 7.780e+014 1.000e+004 1.525e-002 9.447e-003 
1.095e-002 2.176e+008 7.781e+014 1.000e+004 6.004e-003 9.447e-003 
1.095e-002 2.180e+008 7.782e+014 1.000e+004 1.282e-002 9.448e-003 
1.096e-002 2.183e+008 7.783e+014 1.000e+004 3.690e-003 9.448e-003 
1.096e-002 2.187e+008 7.783e+014 1.000e+004 8.248e-003 9.449e-003 
1.096e-002 2.191e+008 7.784e+014 1.000e+004 1.051e-002 9.449e-003 
1.097e-002 2.195e+008 7.785e+014 1.000e+004 1.274e-002 9.450e-003 
1.097e-002 2.200e+008 7.785e+014 1.000e+004 6.679e-003 9.450e-003 
1.097e-002 2.204e+008 7.786e+014 1.000e+004 1.293e-002 9.450e-003 
1.098e-002 2.207e+008 7.786e+014 1.000e+004 1.278e-002 9.451e-003 
1.098e-002 2.212e+008 7.787e+014 1.000e+004 1.593e-003 9.451e-003 
1.098e-002 2.216e+008 7.787e+014 1.000e+004 2.718e-003 9.451e-003 
1.099e-002 2.220e+008 7.787e+014 1.000e+004 1.243e-002 9.451e-003 
1.099e-002 2.224e+008 7.788e+014 1.000e+004 1.231e-002 9.452e-003 
1.099e-002 2.227e+008 7.788e+014 1.000e+004 9.613e-003 9.453e-003 
1.100e-002 2.231e+008 7.790e+014 1.000e+004 9.595e-004 9.453e-003 
1.100e-002 2.235e+008 7.790e+014 1.000e+004 8.650e-004 9.453e-003 
1.100e-002 2.239e+008 7.791e+014 1.000e+004 1.500e-003 9.454e-003 
1.100e-002 2.242e+008 7.791e+014 1.000e+004 5.254e-003 9.455e-003 
1.101e-002 2.245e+008 7.792e+014 1.000e+004 2.036e-003 9.455e-003 
1.101e-002 2.248e+008 7.792e+014 1.000e+004 4.283e-003 9.456e-003 
1.101e-002 2.253e+008 7.793e+014 1.000e+004 3.120e-003 9.456e-003 
1.102e-002 2.256e+008 7.794e+014 1.000e+004 3.830e-003 9.457e-003 
1.102e-002 2.259e+008 7.794e+014 1.000e+004 7.572e-004 9.458e-003 
1.102e-002 2.263e+008 7.795e+014 1.000e+004 4.098e-004 9.458e-003 
1.103e-002 2.267e+008 7.795e+014 1.000e+004 3.433e-003 9.458e-003 
1.103e-002 2.270e+008 7.795e+014 1.000e+004 1.240e-002 9.459e-003 
1.103e-002 2.273e+008 7.796e+014 1.000e+004 1.465e-003 9.460e-003 
1.103e-002 2.277e+008 7.797e+014 1.000e+004 3.369e-003 9.461e-003 
1.104e-002 2.281e+008 7.797e+014 1.000e+004 2.682e-003 9.461e-003 
1.104e-002 2.284e+008 7.799e+014 1.000e+004 6.525e-003 9.462e-003 
1.104e-002 2.288e+008 7.799e+014 1.000e+004 4.807e-003 9.463e-003 
1.105e-002 2.291e+008 7.800e+014 1.000e+004 3.927e-003 9.463e-003 
1.105e-002 2.295e+008 7.801e+014 1.000e+004 1.123e-003 9.464e-003 
1.105e-002 2.298e+008 7.802e+014 1.000e+004 4.849e-003 9.464e-003 
1.106e-002 2.303e+008 7.802e+014 1.000e+004 1.143e-002 9.465e-003 
1.106e-002 2.306e+008 7.803e+014 1.000e+004 1.942e-003 9.465e-003 
1.106e-002 2.309e+008 7.803e+014 1.000e+004 3.050e-003 9.466e-003 
1.107e-002 2.312e+008 7.805e+014 1.000e+004 1.057e-003 9.467e-003 
1.107e-002 2.316e+008 7.806e+014 1.000e+004 5.471e-005 9.468e-003 
1.107e-002 2.320e+008 7.806e+014 1.000e+004 7.936e-003 9.468e-003 
1.108e-002 2.324e+008 7.806e+014 1.000e+004 1.192e-002 9.469e-003 
1.108e-002 2.327e+008 7.808e+014 1.000e+004 9.912e-003 9.469e-003 
1.108e-002 2.330e+008 7.808e+014 1.000e+004 1.205e-002 9.471e-003 
1.108e-002 2.334e+008 7.809e+014 1.000e+004 1.480e-003 9.471e-003 
1.109e-002 2.337e+008 7.810e+014 1.000e+004 5.971e-003 9.472e-003 
1.109e-002 2.340e+008 7.810e+014 1.000e+004 4.061e-003 9.473e-003 
1.109e-002 2.344e+008 7.811e+014 1.000e+004 6.389e-003 9.474e-003 
1.110e-002 2.348e+008 7.812e+014 1.000e+004 6.879e-003 9.474e-003 
1.110e-002 2.352e+008 7.812e+014 1.000e+004 7.564e-004 9.474e-003 
1.110e-002 2.355e+008 7.813e+014 1.000e+004 8.484e-003 9.475e-003 
1.111e-002 2.360e+008 7.814e+014 1.000e+004 1.421e-002 9.475e-003 
1.111e-002 2.363e+008 7.815e+014 1.000e+004 2.508e-003 9.476e-003 
1.111e-002 2.367e+008 7.815e+014 1.000e+004 8.287e-003 9.477e-003 
1.112e-002 2.370e+008 7.816e+014 1.000e+004 9.305e-003 9.477e-003 
1.112e-002 2.374e+008 7.816e+014 1.000e+004 3.108e-003 9.478e-003 
1.112e-002 2.376e+008 7.818e+014 1.000e+004 7.562e-003 9.479e-003 
1.113e-002 2.380e+008 7.819e+014 1.000e+004 1.694e-003 9.480e-003 
1.113e-002 2.384e+008 7.820e+014 1.000e+004 1.034e-002 9.481e-003 
1.113e-002 2.387e+008 7.821e+014 1.000e+004 3.223e-003 9.481e-003 
1.113e-002 2.390e+008 7.822e+014 1.000e+004 2.495e-003 9.482e-003 
1.114e-002 2.393e+008 7.824e+014 1.000e+004 3.143e-003 9.484e-003 
1.114e-002 2.397e+008 7.826e+014 1.000e+004 4.624e-003 9.484e-003 
1.114e-002 2.400e+008 7.827e+014 1.000e+004 6.348e-003 9.485e-003 
1.115e-002 2.403e+008 7.829e+014 1.000e+004 2.155e-003 9.486e-003 
1.115e-002 2.405e+008 7.831e+014 1.000e+004 2.374e-003 9.487e-003 
1.115e-002 2.408e+008 7.833e+014 1.000e+004 1.792e-002 9.489e-003 
1.116e-002 2.411e+008 7.835e+014 1.000e+004 5.540e-004 9.489e-003 
1.116e-002 2.414e+008 7.836e+014 1.000e+004 1.213e-002 9.491e-003 
1.116e-002 2.418e+008 7.837e+014 1.000e+004 6.662e-004 9.491e-003 
1.117e-002 2.421e+008 7.838e+014 1.000e+004 1.175e-003 9.492e-003 
1.117e-002 2.425e+008 7.838e+014 1.000e+004 1.070e-002 9.493e-003 
1.117e-002 2.428e+008 7.839e+014 1.000e+004 3.826e-003 9.493e-003 
1.118e-002 2.432e+008 7.840e+014 1.000e+004 1.742e-002 9.494e-003 
1.118e-002 2.436e+008 7.841e+014 1.000e+004 2.660e-003 9.494e-003 
1.118e-002 2.440e+008 7.841e+014 1.000e+004 1.035e-004 9.495e-003 
1.118e-002 2.443e+008 7.839e+014 1.000e+004 2.451e-003 9.495e-003 
1.119e-002 2.446e+008 7.840e+014 1.000e+004 1.766e-003 9.496e-003 
1.119e-002 2.450e+008 7.840e+014 1.000e+004 7.884e-004 9.497e-003 
1.119e-002 2.454e+008 7.841e+014 1.000e+004 2.664e-003 9.497e-003 
1.120e-002 2.458e+008 7.841e+014 1.000e+004 1.315e-003 9.498e-003 
1.120e-002 2.461e+008 7.841e+014 1.000e+004 9.787e-003 9.498e-003 
1.120e-002 2.461e+008 7.842e+014 1.000e+004 5.068e-003 9.502e-003 
1.121e-002 2.458e+008 7.845e+014 1.000e+004 1.790e-003 9.507e-003 
1.121e-002 2.454e+008 7.847e+014 1.000e+004 1.283e-002 9.513e-003 
1.121e-002 2.446e+008 7.852e+014 1.000e+004 9.476e-003 9.522e-003 
1.122e-002 2.431e+008 7.858e+014 1.000e+004 1.161e-002 9.535e-003 
1.122e-002 2.423e+008 7.862e+014 1.000e+004 5.206e-003 9.544e-003 
1.122e-002 2.418e+008 7.864e+014 1.000e+004 3.216e-004 9.551e-003 
1.123e-002 2.414e+008 7.866e+014 1.000e+004 2.139e-003 9.556e-003 
1.123e-002 2.409e+008 7.863e+014 1.000e+004 4.738e-003 9.563e-003 
1.123e-002 2.398e+008 7.868e+014 1.000e+004 3.412e-003 9.574e-003 
1.124e-002 2.337e+008 7.810e+014 1.000e+004 1.071e-003 9.620e-003 
1.124e-002 2.296e+008 7.816e+014 1.000e+004 2.314e-003 9.651e-003 
1.124e-002 2.275e+008 7.830e+014 1.000e+004 6.642e-003 9.669e-003 
1.125e-002 2.270e+008 7.840e+014 1.000e+004 8.230e-004 9.675e-003 
1.125e-002 2.243e+008 7.842e+014 1.000e+004 7.799e-004 9.698e-003 
1.125e-002 2.205e+008 7.842e+014 1.000e+004 1.005e-002 9.727e-003 
1.125e-002 2.127e+008 7.849e+014 1.000e+004 5.253e-003 9.784e-003 
1.126e-002 2.054e+008 7.850e+014 1.000e+004 3.918e-003 9.838e-003 
1.126e-002 2.003e+008 7.855e+014 1.000e+004 8.862e-003 9.876e-003 
1.126e-002 1.970e+008 7.863e+014 1.000e+004 7.075e-003 9.902e-003 
1.127e-002 1.936e+008 7.567e+014 1.000e+004 1.042e-002 9.929e-003 
1.127e-002 1.864e+008 7.543e+014 1.000e+004 6.576e-004 9.982e-003 
1.127e-002 1.830e+008 7.556e+014 1.000e+004 2.056e-003 1.001e-002 
1.128e-002 1.812e+008 7.572e+014 1.000e+004 3.500e-003 1.002e-002 
1.128e-002 1.795e+008 7.461e+014 1.000e+004 7.639e-003 1.004e-002 
1.128e-002 1.746e+008 7.466e+014 1.000e+004 2.187e-003 1.008e-002 
1.129e-002 1.697e+008 7.480e+014 1.000e+004 5.079e-003 1.011e-002 
1.130e-002 1.635e+008 7.399e+014 1.000e+004 1.623e-003 1.016e-002 
1.131e-002 1.620e+008 7.398e+014 1.000e+004 1.540e-003 1.019e-002 
1.132e-002 1.600e+008 7.397e+014 1.000e+004 1.649e-003 1.021e-002 
1.133e-002 1.596e+008 7.400e+014 1.000e+004 1.716e-003 1.022e-002 
1.134e-002 1.596e+008 7.404e+014 1.000e+004 1.404e-003 1.024e-002 
1.135e-002 1.598e+008 7.410e+014 1.000e+004 1.633e-003 1.025e-002 
1.136e-002 1.607e+008 7.413e+014 1.000e+004 8.318e-004 1.025e-002 
1.137e-002 1.605e+008 7.414e+014 1.000e+004 1.347e-003 1.026e-002 
1.138e-002 1.536e+008 7.360e+014 1.000e+004 1.964e-003 1.032e-002 
1.139e-002 1.511e+008 7.359e+014 1.000e+004 1.961e-003 1.035e-002 
1.141e-002 1.491e+008 7.359e+014 1.000e+004 1.435e-003 1.037e-002 
1.142e-002 1.432e+008 7.323e+014 1.000e+004 2.182e-003 1.043e-002 
1.143e-002 1.382e+008 7.343e+014 1.000e+004 1.737e-003 1.047e-002 
1.144e-002 1.349e+008 7.353e+014 1.000e+004 8.049e-004 1.051e-002 
1.145e-002 1.352e+008 7.360e+014 1.000e+004 1.200e-003 1.052e-002 
1.146e-002 1.353e+008 7.371e+014 1.000e+004 9.810e-004 1.053e-002 
1.147e-002 1.349e+008 7.389e+014 1.000e+004 1.502e-003 1.054e-002 
1.149e-002 1.337e+008 7.413e+014 1.000e+004 1.461e-003 1.056e-002 
1.150e-002 1.342e+008 7.414e+014 1.000e+004 1.245e-003 1.057e-002 
1.151e-002 1.336e+008 7.408e+014 1.000e+004 1.553e-003 1.058e-002 
1.152e-002 1.312e+008 7.358e+014 1.000e+004 2.288e-003 1.061e-002 
1.153e-002 1.286e+008 7.328e+014 1.000e+004 1.426e-003 1.064e-002 
1.154e-002 1.296e+008 7.330e+014 1.000e+004 1.663e-003 1.064e-002 
1.155e-002 1.308e+008 7.330e+014 1.000e+004 1.006e-003 1.065e-002 
1.156e-002 1.322e+008 7.331e+014 1.000e+004 5.590e-004 1.065e-002 
1.157e-002 1.316e+008 7.327e+014 1.000e+004 1.452e-003 1.066e-002 
1.159e-002 1.294e+008 7.325e+014 1.000e+004 1.680e-003 1.069e-002 
1.160e-002 1.143e+008 7.311e+014 1.000e+004 2.488e-003 1.081e-002 
1.161e-002 1.063e+008 7.340e+014 1.000e+004 1.578e-003 1.088e-002 
1.163e-002 1.061e+008 7.329e+014 1.000e+004 9.224e-004 1.089e-002 
1.164e-002 1.075e+008 7.328e+014 1.000e+004 1.554e-003 1.089e-002 
1.164e-002 1.081e+008 7.328e+014 1.000e+004 1.388e-003 1.090e-002 
