# Supplementary material for: Strain rate dependency of dislocation plasticity
Source: Nat Commun. 2021 Mar 23;12:1845. doi: 10.1038/s41467-021-21939-1 (PMC7988163; doi:10.1038/s41467-021-21939-1)
Supplement: Supplementary file 3 — Supplementary Data 1 [file 41467_2021_21939_MOESM3_ESM.zip › Supplementary Data 1/MDSimulation/StrainRate=2.5e8s-1/InitialDislocationDensity=2.2e15m-2.dat]

#strain(1), stress(Pa)
 0.000000000E+000 7.605898380E+000
 5.000000237E-004 3.496272800E+007
 1.000000047E-003 7.110676000E+007
 1.500000013E-003 1.049773520E+008
 2.000000095E-003 1.377524800E+008
 2.499999944E-003 1.694913280E+008
 3.000000026E-003 2.006795360E+008
 3.500000108E-003 2.306295520E+008
 4.000000190E-003 2.599395200E+008
 4.499999806E-003 2.887350400E+008
 4.999999888E-003 3.169413120E+008
 5.499999970E-003 3.446801600E+008
 6.000000052E-003 3.713369600E+008
 6.500000134E-003 3.966032320E+008
 7.000000216E-003 4.212833920E+008
 7.499999832E-003 4.457043520E+008
 8.000000380E-003 4.729767360E+008
 8.500000462E-003 4.999568640E+008
 8.999999613E-003 5.254963840E+008
 9.499999695E-003 5.498746880E+008
 9.999999776E-003 5.723814400E+008
 1.049999986E-002 5.923221120E+008
 1.099999994E-002 6.095994880E+008
 1.150000002E-002 6.236015360E+008
 1.200000010E-002 6.352229120E+008
 1.250000019E-002 6.436036480E+008
 1.300000027E-002 6.492554880E+008
 1.350000035E-002 6.532783360E+008
 1.400000043E-002 6.567232640E+008
 1.449999958E-002 6.579410560E+008
 1.499999966E-002 6.570714880E+008
 1.549999975E-002 6.520235520E+008
 1.600000076E-002 6.386520960E+008
 1.649999991E-002 6.216414080E+008
 1.700000092E-002 6.052878720E+008
 1.750000007E-002 5.960775040E+008
 1.799999923E-002 5.955776640E+008
 1.850000024E-002 5.962953600E+008
 1.899999939E-002 5.967476480E+008
 1.950000040E-002 5.967998720E+008
 1.999999955E-002 5.962328320E+008
 2.050000057E-002 5.959750400E+008
 2.099999972E-002 5.932731520E+008
 2.150000073E-002 5.856868480E+008
 2.199999988E-002 5.730540800E+008
 2.250000089E-002 5.628669440E+008
 2.300000004E-002 5.568195200E+008
 2.349999920E-002 5.506543360E+008
 2.400000021E-002 5.436142080E+008
 2.449999936E-002 5.389891200E+008
 2.500000037E-002 5.357630720E+008
 2.549999952E-002 5.329349440E+008
 2.600000054E-002 5.313209280E+008
 2.649999969E-002 5.329381120E+008
 2.700000070E-002 5.354514240E+008
 2.749999985E-002 5.349687360E+008
 2.800000086E-002 5.321941440E+008
 2.850000001E-002 5.264503680E+008
 2.899999917E-002 5.230316160E+008
 2.950000018E-002 5.219930560E+008
 2.999999933E-002 5.212628160E+008
 3.050000034E-002 5.255311360E+008
 3.099999949E-002 5.335257600E+008
 3.150000051E-002 5.444871040E+008
 3.200000152E-002 5.568405760E+008
 3.249999881E-002 5.691858560E+008
 3.299999982E-002 5.807280000E+008
 3.350000083E-002 5.896777600E+008
 3.400000185E-002 5.958409600E+008
 3.449999914E-002 5.984475520E+008
 3.500000015E-002 6.028195200E+008
 3.550000116E-002 6.115481600E+008
 3.599999845E-002 6.168673280E+008
 3.649999946E-002 6.213014400E+008
 3.700000048E-002 6.229314560E+008
 3.750000149E-002 6.211346560E+008
 3.799999878E-002 6.166610560E+008
 3.849999979E-002 6.138085760E+008
 3.900000080E-002 6.082311040E+008
 3.950000182E-002 6.010215040E+008
 3.999999911E-002 5.939581440E+008
 4.050000012E-002 5.883365760E+008
  
