# Supplementary material for: Strain rate dependency of dislocation plasticity
Source: Nat Commun. 2021 Mar 23;12:1845. doi: 10.1038/s41467-021-21939-1 (PMC7988163; doi:10.1038/s41467-021-21939-1)
Supplement: Supplementary file 3 — Supplementary Data 1 [file 41467_2021_21939_MOESM3_ESM.zip › Supplementary Data 1/MDSimulation/StrainRate=2.5e8s-1/InitialDislocationDensity=2.2e16m-2.dat]

#strain(1), stress(Pa)
 0.000000000E+000 2.771776855E+003
 5.000000237E-004 3.447192000E+007
 1.000000047E-003 6.836968000E+007
 1.500000013E-003 1.009490720E+008
 2.000000095E-003 1.339625280E+008
 2.499999944E-003 1.670790720E+008
 3.000000026E-003 2.002052960E+008
 3.500000108E-003 2.333599360E+008
 4.000000190E-003 2.664978880E+008
 4.499999806E-003 2.996369600E+008
 4.999999888E-003 3.327298880E+008
 5.499999970E-003 3.659248000E+008
 6.000000052E-003 3.992385920E+008
 6.500000134E-003 4.315740480E+008
 7.000000216E-003 4.623016960E+008
 7.499999832E-003 4.930744640E+008
 8.000000380E-003 5.232456000E+008
 8.500000462E-003 5.532404480E+008
 8.999999613E-003 5.824448000E+008
 9.499999695E-003 6.086632320E+008
 9.999999776E-003 6.324938880E+008
 1.049999986E-002 6.568854400E+008
 1.099999994E-002 6.802048000E+008
 1.150000002E-002 7.008319360E+008
 1.200000010E-002 7.172911360E+008
 1.250000019E-002 7.332332800E+008
 1.300000027E-002 7.461362560E+008
 1.350000035E-002 7.557423360E+008
 1.400000043E-002 7.659128960E+008
 1.449999958E-002 7.758419200E+008
 1.499999966E-002 7.835069440E+008
 1.549999975E-002 7.881820160E+008
 1.600000076E-002 7.899815040E+008
 1.649999991E-002 7.892973440E+008
 1.700000092E-002 7.942784640E+008
 1.750000007E-002 7.990970880E+008
 1.799999923E-002 7.996907520E+008
 1.850000024E-002 7.975930240E+008
 1.899999939E-002 7.986580480E+008
 1.950000040E-002 8.039368320E+008
 1.999999955E-002 8.108720640E+008
 2.050000057E-002 8.164939520E+008
 2.099999972E-002 8.249316480E+008
 2.150000073E-002 8.331979520E+008
 2.199999988E-002 8.418185600E+008
 2.250000089E-002 8.503836160E+008
 2.300000004E-002 8.567998080E+008
 2.349999920E-002 8.624471680E+008
 2.400000021E-002 8.631876480E+008
 2.449999936E-002 8.625836160E+008
 2.500000037E-002 8.573178880E+008
 2.549999952E-002 8.525889920E+008
 2.600000054E-002 8.519264000E+008
 2.649999969E-002 8.527259520E+008
 2.700000070E-002 8.508607360E+008
 2.749999985E-002 8.505960960E+008
 2.800000086E-002 8.451016960E+008
 2.850000001E-002 8.385496960E+008
 2.899999917E-002 8.330567680E+008
 2.950000018E-002 8.256033920E+008
 2.999999933E-002 8.183593600E+008
 3.050000034E-002 8.153315840E+008
 3.099999949E-002 8.110571520E+008
 3.150000051E-002 8.033811200E+008
 3.200000152E-002 8.004252160E+008
 3.249999881E-002 7.975832960E+008
 3.299999982E-002 7.948871040E+008
 3.350000083E-002 7.889158400E+008
 3.400000185E-002 7.824647040E+008
 3.449999914E-002 7.778914560E+008
 3.500000015E-002 7.738609920E+008
 3.550000116E-002 7.767744640E+008
 3.599999845E-002 7.808777600E+008
 3.649999946E-002 7.873590400E+008
 3.700000048E-002 7.923397120E+008
 3.750000149E-002 7.925216000E+008
 3.799999878E-002 7.866517120E+008
 3.849999979E-002 7.856632320E+008
 3.900000080E-002 7.886401920E+008
 3.950000182E-002 7.954600320E+008
 3.999999911E-002 8.022632320E+008
 4.050000012E-002 8.058904960E+008
 
