# Supplementary material for: Strain rate dependency of dislocation plasticity
Source: Nat Commun. 2021 Mar 23;12:1845. doi: 10.1038/s41467-021-21939-1 (PMC7988163; doi:10.1038/s41467-021-21939-1)
Supplement: Supplementary file 3 — Supplementary Data 1 [file 41467_2021_21939_MOESM3_ESM.zip › Supplementary Data 1/MDSimulation/StrainRate=2.5e8s-1/InitialDislocationDensity=3.5e14m-2.dat]

#strain(1), stress(Pa)
 0.000000000E+000 2.833683777E+001
 5.000000237E-004 3.549965600E+007
 1.000000047E-003 7.333884000E+007
 1.500000013E-003 1.105354880E+008
 2.000000095E-003 1.473313600E+008
 2.499999944E-003 1.836841760E+008
 3.000000026E-003 2.196581120E+008
 3.500000108E-003 2.553674720E+008
 4.000000190E-003 2.908880640E+008
 4.499999806E-003 3.263357440E+008
 4.999999888E-003 3.617356160E+008
 5.499999970E-003 3.970311360E+008
 6.000000052E-003 4.321244480E+008
 6.500000134E-003 4.669460480E+008
 7.000000216E-003 5.013944640E+008
 7.499999832E-003 5.353678720E+008
 8.000000380E-003 5.687853440E+008
 8.500000462E-003 6.013973120E+008
 8.999999613E-003 6.330352640E+008
 9.499999695E-003 6.644156160E+008
 9.999999776E-003 6.959549440E+008
 1.049999986E-002 7.273112960E+008
 1.099999994E-002 7.584124800E+008
 1.150000002E-002 7.891063040E+008
 1.200000010E-002 8.192791040E+008
 1.250000019E-002 8.489646720E+008
 1.300000027E-002 8.782623360E+008
 1.350000035E-002 9.071120000E+008
 1.400000043E-002 9.355251840E+008
 1.449999958E-002 9.632787840E+008
 1.499999966E-002 9.902298240E+008
 1.549999975E-002 1.016041024E+009
 1.600000076E-002 1.042578496E+009
 1.649999991E-002 1.068576896E+009
 1.700000092E-002 1.093726848E+009
 1.750000007E-002 1.118062208E+009
 1.799999923E-002 1.143041152E+009
 1.850000024E-002 1.167926016E+009
 1.899999939E-002 1.192363776E+009
 1.950000040E-002 1.216124800E+009
 1.999999955E-002 1.238961664E+009
 2.050000057E-002 1.261180288E+009
 2.099999972E-002 1.284196224E+009
 2.150000073E-002 1.307733632E+009
 2.199999988E-002 1.330718080E+009
 2.250000089E-002 1.352256768E+009
 2.300000004E-002 1.372356992E+009
 2.349999920E-002 1.390809344E+009
 2.400000021E-002 1.407386624E+009
 2.449999936E-002 1.422287616E+009
 2.500000037E-002 1.436989952E+009
 2.549999952E-002 1.451015808E+009
 2.600000054E-002 1.463775616E+009
 2.649999969E-002 1.475085312E+009
 2.700000070E-002 1.484665472E+009
 2.749999985E-002 1.494097920E+009
 2.800000086E-002 1.503945600E+009
 2.850000001E-002 1.513660032E+009
 2.899999917E-002 1.523750272E+009
 2.950000018E-002 1.533814144E+009
 2.999999933E-002 1.544897280E+009
 3.050000034E-002 1.556070272E+009
 3.099999949E-002 1.565450880E+009
 3.150000051E-002 1.571447552E+009
 3.200000152E-002 1.575123328E+009
 3.249999881E-002 1.577702912E+009
 3.299999982E-002 1.578155008E+009
 3.350000083E-002 1.576832512E+009
 3.400000185E-002 1.576098560E+009
 3.449999914E-002 1.574776320E+009
 3.500000015E-002 1.572236032E+009
 3.550000116E-002 1.569753216E+009
 3.599999845E-002 1.565762560E+009
 3.649999946E-002 1.560904576E+009
 3.700000048E-002 1.553623168E+009
 3.750000149E-002 1.546157696E+009
 3.799999878E-002 1.537155072E+009
 3.849999979E-002 1.528759680E+009
 3.900000080E-002 1.518725120E+009
 3.950000182E-002 1.503531008E+009
 3.999999911E-002 1.484267520E+009
 4.050000012E-002 1.462549120E+009
 
