# Supplementary material for: Strain rate dependency of dislocation plasticity
Source: Nat Commun. 2021 Mar 23;12:1845. doi: 10.1038/s41467-021-21939-1 (PMC7988163; doi:10.1038/s41467-021-21939-1)
Supplement: Supplementary file 3 — Supplementary Data 1 [file 41467_2021_21939_MOESM3_ESM.zip › Supplementary Data 1/MDSimulation/StrainRate=2.5e8s-1/InitialDislocationDensity=7.0e15m-2.dat]

#strain(1), stress(Pa)
 0.000000000E+000 1.195279617E+002
 5.000000237E-004 3.394730400E+007
 1.000000047E-003 6.678527200E+007
 1.500000013E-003 9.570592000E+007
 2.000000095E-003 1.218848720E+008
 2.499999944E-003 1.458707040E+008
 3.000000026E-003 1.704355040E+008
 3.500000108E-003 1.953102880E+008
 4.000000190E-003 2.207721920E+008
 4.499999806E-003 2.457867040E+008
 4.999999888E-003 2.703530560E+008
 5.499999970E-003 2.955662080E+008
 6.000000052E-003 3.206133440E+008
 6.500000134E-003 3.445978240E+008
 7.000000216E-003 3.660898560E+008
 7.499999832E-003 3.857261760E+008
 8.000000380E-003 4.045832960E+008
 8.500000462E-003 4.227475520E+008
 8.999999613E-003 4.384974720E+008
 9.499999695E-003 4.538095680E+008
 9.999999776E-003 4.647318720E+008
 1.049999986E-002 4.719581120E+008
 1.099999994E-002 4.798094080E+008
 1.150000002E-002 4.886804800E+008
 1.200000010E-002 4.980967680E+008
 1.250000019E-002 5.044625600E+008
 1.300000027E-002 5.063850560E+008
 1.350000035E-002 5.055478400E+008
 1.400000043E-002 5.072849920E+008
 1.449999958E-002 5.116246080E+008
 1.499999966E-002 5.157450560E+008
 1.549999975E-002 5.155833600E+008
 1.600000076E-002 5.149352960E+008
 1.649999991E-002 5.171200000E+008
 1.700000092E-002 5.237420800E+008
 1.750000007E-002 5.309837760E+008
 1.799999923E-002 5.375603840E+008
 1.850000024E-002 5.438138240E+008
 1.899999939E-002 5.488650880E+008
 1.950000040E-002 5.528347520E+008
 1.999999955E-002 5.584309120E+008
 2.050000057E-002 5.683539840E+008
 2.099999972E-002 5.763626240E+008
 2.150000073E-002 5.858592000E+008
 2.199999988E-002 5.971060480E+008
 2.250000089E-002 6.046862080E+008
 2.300000004E-002 6.064730240E+008
 2.349999920E-002 6.052405760E+008
 2.400000021E-002 6.075240960E+008
 2.449999936E-002 6.062973440E+008
 2.500000037E-002 6.048453120E+008
 2.549999952E-002 6.047239680E+008
 2.600000054E-002 6.084437120E+008
 2.649999969E-002 6.111915520E+008
 2.700000070E-002 6.170770560E+008
 2.749999985E-002 6.258669440E+008
 2.800000086E-002 6.349930240E+008
 2.850000001E-002 6.379079680E+008
 2.899999917E-002 6.395907200E+008
 2.950000018E-002 6.374709760E+008
 2.999999933E-002 6.316368640E+008
 3.050000034E-002 6.308407040E+008
 3.099999949E-002 6.269431680E+008
 3.150000051E-002 6.177724160E+008
 3.200000152E-002 6.113211520E+008
 3.249999881E-002 6.097706880E+008
 3.299999982E-002 6.074572800E+008
 3.350000083E-002 6.016862080E+008
 3.400000185E-002 5.962905600E+008
 3.449999914E-002 5.889742720E+008
 3.500000015E-002 5.824335360E+008
 3.550000116E-002 5.771137920E+008
 3.599999845E-002 5.753287040E+008
 3.649999946E-002 5.743257600E+008
 3.700000048E-002 5.809850880E+008
 3.750000149E-002 5.855113600E+008
 3.799999878E-002 5.864367360E+008
 3.849999979E-002 5.863052800E+008
 3.900000080E-002 5.912146560E+008
 3.950000182E-002 5.955735680E+008
 3.999999911E-002 5.980689280E+008
 4.050000012E-002 6.040652800E+008
 
