# Supplementary material for: Strain rate dependency of dislocation plasticity
Source: Nat Commun. 2021 Mar 23;12:1845. doi: 10.1038/s41467-021-21939-1 (PMC7988163; doi:10.1038/s41467-021-21939-1)
Supplement: Supplementary file 3 — Supplementary Data 1 [file 41467_2021_21939_MOESM3_ESM.zip › Supplementary Data 1/MDSimulation/StrainRate=2.5e8s-1/InitialDislocationDensity=9.5e14m-2.dat]

#strain(1), stress(Pa)
 0.000000000E+000 3.189722750E+006
 5.000000237E-004 3.979536000E+007
 1.000000047E-003 7.672736800E+007
 1.500000013E-003 1.125534640E+008
 2.000000095E-003 1.472577120E+008
 2.499999944E-003 1.809044960E+008
 3.000000026E-003 2.135955040E+008
 3.500000108E-003 2.455619200E+008
 4.000000190E-003 2.768205760E+008
 4.499999806E-003 3.072958400E+008
 4.999999888E-003 3.371742400E+008
 5.499999970E-003 3.666714240E+008
 6.000000052E-003 3.956165760E+008
 6.500000134E-003 4.237211840E+008
 7.000000216E-003 4.508615040E+008
 7.499999832E-003 4.769207360E+008
 8.000000380E-003 5.019336960E+008
 8.500000462E-003 5.260856960E+008
 8.999999613E-003 5.493917440E+008
 9.499999695E-003 5.714638720E+008
 9.999999776E-003 5.921521280E+008
 1.049999986E-002 6.113309440E+008
 1.099999994E-002 6.284433280E+008
 1.150000002E-002 6.434325120E+008
 1.200000010E-002 6.566133120E+008
 1.250000019E-002 6.684844800E+008
 1.300000027E-002 6.795229440E+008
 1.350000035E-002 6.898568320E+008
 1.400000043E-002 6.985307520E+008
 1.449999958E-002 7.057965440E+008
 1.499999966E-002 7.127139840E+008
 1.549999975E-002 7.183975680E+008
 1.600000076E-002 7.223111680E+008
 1.649999991E-002 7.259856000E+008
 1.700000092E-002 7.285176960E+008
 1.750000007E-002 7.283239680E+008
 1.799999923E-002 7.249198720E+008
 1.850000024E-002 7.197491840E+008
 1.899999939E-002 7.142866560E+008
 1.950000040E-002 7.072368000E+008
 1.999999955E-002 7.000776960E+008
 2.050000057E-002 6.943351040E+008
 2.099999972E-002 6.891467520E+008
 2.150000073E-002 6.831868800E+008
 2.199999988E-002 6.755696640E+008
 2.250000089E-002 6.664907520E+008
 2.300000004E-002 6.561527040E+008
 2.349999920E-002 6.460454400E+008
 2.400000021E-002 6.395068160E+008
 2.449999936E-002 6.348599040E+008
 2.500000037E-002 6.306426880E+008
 2.549999952E-002 6.260722560E+008
 2.600000054E-002 6.208739200E+008
 2.649999969E-002 6.131784960E+008
 2.700000070E-002 6.032428160E+008
 2.749999985E-002 5.936824960E+008
 2.800000086E-002 5.871322240E+008
 2.850000001E-002 5.816459520E+008
 2.899999917E-002 5.769150720E+008
 2.950000018E-002 5.732079360E+008
 2.999999933E-002 5.724003840E+008
 3.050000034E-002 5.736828160E+008
 3.099999949E-002 5.732495360E+008
 3.150000051E-002 5.719058560E+008
 3.200000152E-002 5.697909120E+008
 3.249999881E-002 5.679117440E+008
 3.299999982E-002 5.638936320E+008
 3.350000083E-002 5.609077120E+008
 3.400000185E-002 5.606845440E+008
 3.449999914E-002 5.616924160E+008
 3.500000015E-002 5.618187520E+008
 3.550000116E-002 5.605662080E+008
 3.599999845E-002 5.586405760E+008
 3.649999946E-002 5.563583360E+008
 3.700000048E-002 5.540657920E+008
 3.750000149E-002 5.520401920E+008
 3.799999878E-002 5.526334720E+008
 3.849999979E-002 5.569315200E+008
 3.900000080E-002 5.617043200E+008
 3.950000182E-002 5.641724800E+008
 3.999999911E-002 5.654831360E+008
 4.050000012E-002 5.649190400E+008
