# Supplementary material for: Strain rate dependency of dislocation plasticity
Source: Nat Commun. 2021 Mar 23;12:1845. doi: 10.1038/s41467-021-21939-1 (PMC7988163; doi:10.1038/s41467-021-21939-1)
Supplement: Supplementary file 4 — Supplementary Data 2 [file 41467_2021_21939_MOESM4_ESM.zip]

Archive with 1 entries (1 files):
- Supplementary_Data_2.docx
